# Supplementary material for: BCL::Conf: small molecule conformational sampling using a knowledge based rotamer library
Source: J Cheminform. 2015 Sep 30;7:47. doi: 10.1186/s13321-015-0095-1 (PMC4607025; doi:10.1186/s13321-015-0095-1)
Supplement: Supplementary file 2 — Additional file 2. The vernalis dataset molecules without 3D coordinates. [file 13321_2015_95_MOESM2_ESM.sdf]

Written by BCL::WriteToMDL,13gs
  MOE2012           3D
13GS_l_SAS.pdb
 28 30  0  0  0  0  0  0  0  0999 V2000
    0.0000    0.0000    0.0000 C   0  0  0  1  0  3  0  0  0  0  0  0
    0.0000    0.0000    0.0000 C   0  0  0  0  0  3  0  0  0  0  0  0
    0.0000    0.0000    0.0000 C   0  0  0  0  0  3  0  0  0  0  0  0
    0.0000    0.0000    0.0000 C   0  0  0  0  0  3  0  0  0  0  0  0
    0.0000    0.0000    0.0000 C   0  0  0  0  0  3  0  0  0  0  0  0
    0.0000    0.0000    0.0000 N   0  0  0  1  0  2  0  0  0  0  0  0
    0.0000    0.0000    0.0000 N   0  0  0  0  0  3  0  0  0  0  0  0
    0.0000    0.0000    0.0000 S   0  0  0  1  0  4  0  0  0  0  0  0
    0.0000    0.0000    0.0000 O   0  0  0  1  0  1  0  0  0  0  0  0
    0.0000    0.0000    0.0000 O   0  0  0  1  0  1  0  0  0  0  0  0
    0.0000    0.0000    0.0000 C   0  0  0  1  0  3  0  0  0  0  0  0
    0.0000    0.0000    0.0000 C   0  0  0  0  0  3  0  0  0  0  0  0
    0.0000    0.0000    0.0000 C   0  0  0  0  0  3  0  0  0  0  0  0
    0.0000    0.0000    0.0000 C   0  0  0  1  0  3  0  0  0  0  0  0
    0.0000    0.0000    0.0000 C   0  0  0  0  0  3  0  0  0  0  0  0
    0.0000    0.0000    0.0000 C   0  0  0  0  0  3  0  0  0  0  0  0
    0.0000    0.0000    0.0000 N   0  0  0  1  0  2  0  0  0  0  0  0
    0.0000    0.0000    0.0000 N   0  0  0  1  0  2  0  0  0  0  0  0
    0.0000    0.0000    0.0000 C   0  0  0  1  0  3  0  0  0  0  0  0
    0.0000    0.0000    0.0000 C   0  0  0  0  0  3  0  0  0  0  0  0
    0.0000    0.0000    0.0000 C   0  0  0  1  0  3  0  0  0  0  0  0
    0.0000    0.0000    0.0000 C   0  0  0  1  0  3  0  0  0  0  0  0
    0.0000    0.0000    0.0000 C   0  0  0  0  0  3  0  0  0  0  0  0
    0.0000    0.0000    0.0000 C   0  0  0  0  0  3  0  0  0  0  0  0
    0.0000    0.0000    0.0000 C   0  0  0  1  0  3  0  0  0  0  0  0
    0.0000    0.0000    0.0000 O   0  0  0  0  0  2  0  0  0  0  0  0
    0.0000    0.0000    0.0000 O   0  0  0  1  0  1  0  0  0  0  0  0
    0.0000    0.0000    0.0000 O   0  5  0  1  0  1  0  0  0  0  0  0
  1  2  1  0  0  0  0
  1  6  2  0  0  0  0
  1  7  1  0  0  0  0
  2  3  2  0  0  0  0
  3  4  1  0  0  0  0
  4  5  2  0  0  0  0
  5  6  1  0  0  0  0
  7  8  1  0  0  0  0
  8  9  2  0  0  0  0
  8 10  2  0  0  0  0
  8 11  1  0  0  0  0
 11 12  1  0  0  0  0
 11 16  2  0  0  0  0
 12 13  2  0  0  0  0
 13 14  1  0  0  0  0
 14 15  2  0  0  0  0
 14 17  1  0  0  0  0
 15 16  1  0  0  0  0
 17 18  2  0  0  0  0
 18 19  1  0  0  0  0
 19 20  1  0  0  0  0
 19 24  2  0  0  0  0
 20 21  2  0  0  0  0
 21 22  1  0  0  0  0
 21 25  1  0  0  0  0
 22 23  2  0  0  0  0
 22 26  1  0  0  0  0
 23 24  1  0  0  0  0
 25 27  2  0  0  0  0
 25 28  1  0  0  0  0
M  BCL ATM C_TrTrTrPi C_TrTrTrPi C_TrTrTrPi C_TrTrTrPi C_TrTrTrPi N_Tr2TrTrPi N_TrTrTrPi2 S_TeTeTeTePiPi O_Tr2Tr2TrPi O_Tr2Tr2TrPi C_TrTrTrPi C_TrTrTrPi C_TrTrTrPi C_TrTrTrPi C_TrTrTrPi C_TrTrTrPi N_Tr2TrTrPi N_Tr2TrTrPi C_TrTrTrPi C_TrTrTrPi C_TrTrTrPi C_TrTrTrPi C_TrTrTrPi C_TrTrTrPi C_TrTrTrPi O_Te2Te2TeTe O_Tr2Tr2TrPi O_Te2Te2Te2Te
M  BCL BND AromaticSingleBond AromaticDoubleBond ConjugatedSingleBond AromaticDoubleBond AromaticSingleBond AromaticDoubleBond AromaticSingleBond ConjugatedSingleBond ConjugatedDoubleBond ConjugatedDoubleBond ConjugatedSingleBond AromaticSingleBond AromaticDoubleBond AromaticDoubleBond AromaticSingleBond AromaticDoubleBond ConjugatedSingleBond AromaticSingleBond ConjugatedDoubleBond ConjugatedSingleBond AromaticSingleBond AromaticDoubleBond AromaticDoubleBond AromaticSingleBond ConjugatedSingleBond AromaticDoubleBond ConjugatedSingleBond AromaticSingleBond ConjugatedDoubleBond ConjugatedSingleBond
M  BCL DBI - - - - - - - - - - - - -
M  END
> <PDB ID>
13gs

> <Resolution>
1.9

$$$$
Written by BCL::WriteToMDL,1a28
  MOE2012           3D
1a28_l.pdb
 23 26  0  0  0  0  0  0  0  0999 V2000
    0.0000    0.0000    0.0000 C   0  0  0  0  0  4  0  0  0  0  0  0
    0.0000    0.0000    0.0000 C   0  0  0  0  0  4  0  0  0  0  0  0
    0.0000    0.0000    0.0000 C   0  0  0  1  0  3  0  0  0  0  0  0
    0.0000    0.0000    0.0000 O   0  0  0  1  0  1  0  0  0  0  0  0
    0.0000    0.0000    0.0000 C   0  0  0  0  0  3  0  0  0  0  0  0
    0.0000    0.0000    0.0000 C   0  0  0  1  0  3  0  0  0  0  0  0
    0.0000    0.0000    0.0000 C   0  0  0  0  0  4  0  0  0  0  0  0
    0.0000    0.0000    0.0000 C   0  0  0  0  0  4  0  0  0  0  0  0
    0.0000    0.0000    0.0000 C   0  0  0  0  0  4  0  0  0  0  0  0
    0.0000    0.0000    0.0000 C   0  0  0  0  0  4  0  0  0  0  0  0
    0.0000    0.0000    0.0000 C   0  0  0  1  0  4  0  0  0  0  0  0
    0.0000    0.0000    0.0000 C   0  0  0  0  0  4  0  0  0  0  0  0
    0.0000    0.0000    0.0000 C   0  0  0  0  0  4  0  0  0  0  0  0
    0.0000    0.0000    0.0000 C   0  0  0  1  0  4  0  0  0  0  0  0
    0.0000    0.0000    0.0000 C   0  0  0  0  0  4  0  0  0  0  0  0
    0.0000    0.0000    0.0000 C   0  0  0  0  0  4  0  0  0  0  0  0
    0.0000    0.0000    0.0000 C   0  0  0  0  0  4  0  0  0  0  0  0
    0.0000    0.0000    0.0000 C   0  0  0  0  0  4  0  0  0  0  0  0
    0.0000    0.0000    0.0000 C   0  0  0  0  0  4  0  0  0  0  0  0
    0.0000    0.0000    0.0000 C   0  0  0  0  0  4  0  0  0  0  0  0
    0.0000    0.0000    0.0000 C   0  0  0  1  0  3  0  0  0  0  0  0
    0.0000    0.0000    0.0000 O   0  0  0  1  0  1  0  0  0  0  0  0
    0.0000    0.0000    0.0000 C   0  0  0  0  0  4  0  0  0  0  0  0
  1  2  1  0  0  0  0
  1 11  1  0  0  0  0
  2  3  1  0  0  0  0
  3  4  2  0  0  0  0
  3  5  1  0  0  0  0
  5  6  2  0  0  0  0
  6  7  1  0  0  0  0
  6 11  1  0  0  0  0
  7  8  1  0  0  0  0
  8  9  1  0  0  0  0
  9 10  1  0  0  0  0
  9 15  1  0  0  0  0
 10 11  1  0  0  0  0
 10 12  1  0  0  0  0
 11 20  1  0  0  0  0
 12 13  1  0  0  0  0
 13 14  1  0  0  0  0
 14 15  1  0  0  0  0
 14 18  1  0  0  0  0
 14 19  1  0  0  0  0
 15 16  1  0  0  0  0
 16 17  1  0  0  0  0
 17 18  1  0  0  0  0
 18 21  1  0  0  0  0
 21 22  2  0  0  0  0
 21 23  1  0  0  0  0
M  BCL ATM C_TeTeTeTe C_TeTeTeTe C_TrTrTrPi O_Tr2Tr2TrPi C_TrTrTrPi C_TrTrTrPi C_TeTeTeTe C_TeTeTeTe C_TeTeTeTe C_TeTeTeTe C_TeTeTeTe C_TeTeTeTe C_TeTeTeTe C_TeTeTeTe C_TeTeTeTe C_TeTeTeTe C_TeTeTeTe C_TeTeTeTe C_TeTeTeTe C_TeTeTeTe C_TrTrTrPi O_Tr2Tr2TrPi C_TeTeTeTe
M  BCL BND NonConjugatedSingleBondInRing NonConjugatedSingleBondInRing NonConjugatedSingleBondInRing ConjugatedDoubleBond ConjugatedSingleBondInRing ConjugatedDoubleBondInRing NonConjugatedSingleBondInRing NonConjugatedSingleBondInRing NonConjugatedSingleBondInRing NonConjugatedSingleBondInRing NonConjugatedSingleBondInRing NonConjugatedSingleBondInRing NonConjugatedSingleBondInRing NonConjugatedSingleBondInRing NonConjugatedSingleBond NonConjugatedSingleBondInRing NonConjugatedSingleBondInRing NonConjugatedSingleBondInRing NonConjugatedSingleBondInRing NonConjugatedSingleBond NonConjugatedSingleBondInRing NonConjugatedSingleBondInRing NonConjugatedSingleBondInRing NonConjugatedSingleBond ConjugatedDoubleBond NonConjugatedSingleBond
M  BCL CHI   9   S  10   S  11   S  14   R  15   S  18   R
M  BCL DBI - - -
M  END
> <PDB ID>
1a28

> <Resolution>
1.8

$$$$
Written by BCL::WriteToMDL,1a42
  MOE2012           3D
1A42_l.pdb
 23 24  0  0  0  0  0  0  0  0999 V2000
    0.0000    0.0000    0.0000 C   0  0  0  1  0  3  0  0  0  0  0  0
    0.0000    0.0000    0.0000 C   0  0  0  0  0  4  0  0  0  0  0  0
    0.0000    0.0000    0.0000 C   0  0  0  0  0  4  0  0  0  0  0  0
    0.0000    0.0000    0.0000 C   0  0  0  0  0  4  0  0  0  0  0  0
    0.0000    0.0000    0.0000 C   0  0  0  0  0  4  0  0  0  0  0  0
    0.0000    0.0000    0.0000 C   0  0  0  0  0  4  0  0  0  0  0  0
    0.0000    0.0000    0.0000 C   0  0  0  0  0  4  0  0  0  0  0  0
    0.0000    0.0000    0.0000 O   0  0  0  1  0  1  0  0  0  0  0  0
    0.0000    0.0000    0.0000 O   0  0  0  1  0  1  0  0  0  0  0  0
    0.0000    0.0000    0.0000 N   0  0  0  0  0  3  0  0  0  0  0  0
    0.0000    0.0000    0.0000 S   0  0  0  1  0  4  0  0  0  0  0  0
    0.0000    0.0000    0.0000 C   0  0  0  0  0  3  0  0  0  0  0  0
    0.0000    0.0000    0.0000 C   0  0  0  1  0  3  0  0  0  0  0  0
    0.0000    0.0000    0.0000 C   0  0  0  1  0  3  0  0  0  0  0  0
    0.0000    0.0000    0.0000 S   0  0  0  1  0  2  0  0  0  0  0  0
    0.0000    0.0000    0.0000 S   0  0  0  1  0  4  0  0  0  0  0  0
    0.0000    0.0000    0.0000 O   0  0  0  1  0  1  0  0  0  0  0  0
    0.0000    0.0000    0.0000 O   0  0  0  1  0  1  0  0  0  0  0  0
    0.0000    0.0000    0.0000 N   0  0  0  1  0  3  0  0  0  0  0  0
    0.0000    0.0000    0.0000 N   0  3  0  0  0  4  0  0  0  0  0  0
    0.0000    0.0000    0.0000 O   0  0  0  1  0  2  0  0  0  0  0  0
    0.0000    0.0000    0.0000 C   0  0  0  0  0  4  0  0  0  0  0  0
    0.0000    0.0000    0.0000 C   0  0  0  0  0  4  0  0  0  0  0  0
  1 11  1  0  0  0  0
  1 12  2  0  0  0  0
  1 15  1  0  0  0  0
  2  3  1  0  0  0  0
  2 19  1  0  0  0  0
  3 13  1  0  0  0  0
  3 20  1  0  0  0  0
  4  5  1  0  0  0  0
  4 19  1  0  0  0  0
  5 21  1  0  0  0  0
  6  7  1  0  0  0  0
  6 21  1  0  0  0  0
  8 11  2  0  0  0  0
  9 11  2  0  0  0  0
 10 11  1  0  0  0  0
 12 13  1  0  0  0  0
 13 14  2  0  0  0  0
 14 15  1  0  0  0  0
 14 16  1  0  0  0  0
 16 17  2  0  0  0  0
 16 18  2  0  0  0  0
 16 19  1  0  0  0  0
 20 22  1  0  0  0  0
 22 23  1  0  0  0  0
M  BCL ATM C_TrTrTrPi C_TeTeTeTe C_TeTeTeTe C_TeTeTeTe C_TeTeTeTe C_TeTeTeTe C_TeTeTeTe O_Tr2Tr2TrPi O_Tr2Tr2TrPi N_TrTrTrPi2 S_TeTeTeTePiPi C_TrTrTrPi C_TrTrTrPi C_TrTrTrPi S_Te2Te2TeTe S_TeTeTeTePiPi O_Tr2Tr2TrPi O_Tr2Tr2TrPi N_TrTrTrPi2 N_TeTeTeTe O_Te2Te2TeTe C_TeTeTeTe C_TeTeTeTe
M  BCL BND ConjugatedSingleBond AromaticDoubleBond AromaticSingleBond NonConjugatedSingleBondInRing NonConjugatedSingleBondInRing NonConjugatedSingleBondInRing NonConjugatedSingleBond NonConjugatedSingleBond NonConjugatedSingleBond NonConjugatedSingleBond NonConjugatedSingleBond NonConjugatedSingleBond ConjugatedDoubleBond ConjugatedDoubleBond ConjugatedSingleBond AromaticSingleBond AromaticDoubleBond AromaticSingleBond ConjugatedSingleBondInRing ConjugatedDoubleBond ConjugatedDoubleBond ConjugatedSingleBondInRing NonConjugatedSingleBond NonConjugatedSingleBond
M  BCL CHI   3   S
M  BCL DBI - - - - - -
M  END
> <PDB ID>
1a42

> <Resolution>
2.25

$$$$
Written by BCL::WriteToMDL,1a4k
  MOE2012           3D
1A4K_l.pdb
 31 34  0  0  0  0  0  0  0  0999 V2000
    0.0000    0.0000    0.0000 C   0  0  0  0  0  4  0  0  0  0  0  0
    0.0000    0.0000    0.0000 C   0  0  0  1  0  3  0  0  0  0  0  0
    0.0000    0.0000    0.0000 O   0  0  0  1  0  1  0  0  0  0  0  0
    0.0000    0.0000    0.0000 N   0  0  0  0  0  3  0  0  0  0  0  0
    0.0000    0.0000    0.0000 C   0  0  0  1  0  3  0  0  0  0  0  0
    0.0000    0.0000    0.0000 C   0  0  0  0  0  3  0  0  0  0  0  0
    0.0000    0.0000    0.0000 C   0  0  0  0  0  3  0  0  0  0  0  0
    0.0000    0.0000    0.0000 C   0  0  0  1  0  3  0  0  0  0  0  0
    0.0000    0.0000    0.0000 C   0  0  0  0  0  3  0  0  0  0  0  0
    0.0000    0.0000    0.0000 C   0  0  0  0  0  3  0  0  0  0  0  0
    0.0000    0.0000    0.0000 N   0  0  0  1  0  3  0  0  0  0  0  0
    0.0000    0.0000    0.0000 C   0  0  0  1  0  3  0  0  0  0  0  0
    0.0000    0.0000    0.0000 C   0  0  0  0  0  4  0  0  0  0  0  0
    0.0000    0.0000    0.0000 C   0  0  0  0  0  4  0  0  0  0  0  0
    0.0000    0.0000    0.0000 C   0  0  0  1  0  3  0  0  0  0  0  0
    0.0000    0.0000    0.0000 O   0  0  0  1  0  1  0  0  0  0  0  0
    0.0000    0.0000    0.0000 O   0  0  0  1  0  1  0  0  0  0  0  0
    0.0000    0.0000    0.0000 C   0  0  0  0  0  4  0  0  0  0  0  0
    0.0000    0.0000    0.0000 C   0  0  0  0  0  4  0  0  0  0  0  0
    0.0000    0.0000    0.0000 C   0  0  0  0  0  4  0  0  0  0  0  0
    0.0000    0.0000    0.0000 C   0  0  0  0  0  3  0  0  0  0  0  0
    0.0000    0.0000    0.0000 C   0  0  0  0  0  3  0  0  0  0  0  0
    0.0000    0.0000    0.0000 C   0  0  0  1  0  4  0  0  0  0  0  0
    0.0000    0.0000    0.0000 N   0  0  0  0  0  3  0  0  0  0  0  0
    0.0000    0.0000    0.0000 C   0  0  0  1  0  3  0  0  0  0  0  0
    0.0000    0.0000    0.0000 O   0  0  0  1  0  1  0  0  0  0  0  0
    0.0000    0.0000    0.0000 O   0  0  0  1  0  2  0  0  0  0  0  0
    0.0000    0.0000    0.0000 C   0  0  0  0  0  4  0  0  0  0  0  0
    0.0000    0.0000    0.0000 C   0  0  0  1  0  3  0  0  0  0  0  0
    0.0000    0.0000    0.0000 O   0  0  0  1  0  1  0  0  0  0  0  0
    0.0000    0.0000    0.0000 O   0  5  0  1  0  1  0  0  0  0  0  0
  1  2  1  0  0  0  0
  2  3  2  0  0  0  0
  2  4  1  0  0  0  0
  4  5  1  0  0  0  0
  5  6  1  0  0  0  0
  5 10  2  0  0  0  0
  6  7  2  0  0  0  0
  7  8  1  0  0  0  0
  8  9  2  0  0  0  0
  8 11  1  0  0  0  0
  9 10  1  0  0  0  0
 11 12  1  0  0  0  0
 11 15  1  0  0  0  0
 12 13  1  0  0  0  0
 12 16  2  0  0  0  0
 13 14  1  0  0  0  0
 13 18  1  0  0  0  0
 14 15  1  0  0  0  0
 14 23  1  0  0  0  0
 15 17  2  0  0  0  0
 18 19  1  0  0  0  0
 18 22  1  0  0  0  0
 19 20  1  0  0  0  0
 20 23  1  0  0  0  0
 21 22  2  0  0  0  0
 21 23  1  0  0  0  0
 23 24  1  0  0  0  0
 24 25  1  0  0  0  0
 25 26  2  0  0  0  0
 25 27  1  0  0  0  0
 27 28  1  0  0  0  0
 28 29  1  0  0  0  0
 29 30  2  0  0  0  0
 29 31  1  0  0  0  0
M  BCL ATM C_TeTeTeTe C_TrTrTrPi O_Tr2Tr2TrPi N_TrTrTrPi2 C_TrTrTrPi C_TrTrTrPi C_TrTrTrPi C_TrTrTrPi C_TrTrTrPi C_TrTrTrPi N_TrTrTrPi2 C_TrTrTrPi C_TeTeTeTe C_TeTeTeTe C_TrTrTrPi O_Tr2Tr2TrPi O_Tr2Tr2TrPi C_TeTeTeTe C_TeTeTeTe C_TeTeTeTe C_TrTrTrPi C_TrTrTrPi C_TeTeTeTe N_TrTrTrPi2 C_TrTrTrPi O_Tr2Tr2TrPi O_Tr2TrTrPi2 C_TeTeTeTe C_TrTrTrPi O_Tr2Tr2TrPi O_Te2Te2Te2Te
M  BCL BND NonConjugatedSingleBond ConjugatedDoubleBond ConjugatedSingleBond ConjugatedSingleBond AromaticSingleBond AromaticDoubleBond AromaticDoubleBond AromaticSingleBond AromaticDoubleBond ConjugatedSingleBond AromaticSingleBond ConjugatedSingleBondInRing ConjugatedSingleBondInRing NonConjugatedSingleBondInRing ConjugatedDoubleBond NonConjugatedSingleBondInRing NonConjugatedSingleBondInRing NonConjugatedSingleBondInRing NonConjugatedSingleBondInRing ConjugatedDoubleBond NonConjugatedSingleBondInRing NonConjugatedSingleBondInRing NonConjugatedSingleBondInRing NonConjugatedSingleBondInRing ConjugatedDoubleBondInRing NonConjugatedSingleBondInRing NonConjugatedSingleBond ConjugatedSingleBond ConjugatedDoubleBond ConjugatedSingleBond NonConjugatedSingleBond NonConjugatedSingleBond ConjugatedDoubleBond ConjugatedSingleBond
M  BCL CHI  13   R  14   S  18   R  23   R
M  BCL DBI - - - - - - - - -
M  END
> <PDB ID>
1a4k

> <Resolution>
2.4000001

$$$$
Written by BCL::WriteToMDL,1a8t
  MOE2012           3D
HYDROLASE
 34 38  0  0  0  0  0  0  0  0999 V2000
    0.0000    0.0000    0.0000 N   0  0  0  1  0  2  0  0  0  0  0  0
    0.0000    0.0000    0.0000 N   0  0  0  1  0  2  0  0  0  0  0  0
    0.0000    0.0000    0.0000 N   0  5  0  1  0  2  0  0  0  0  0  0
    0.0000    0.0000    0.0000 N   0  0  0  1  0  2  0  0  0  0  0  0
    0.0000    0.0000    0.0000 C   0  0  0  1  0  3  0  0  0  0  0  0
    0.0000    0.0000    0.0000 C   0  0  0  1  0  3  0  0  0  0  0  0
    0.0000    0.0000    0.0000 C   0  0  0  1  0  3  0  0  0  0  0  0
    0.0000    0.0000    0.0000 C   0  0  0  0  0  3  0  0  0  0  0  0
    0.0000    0.0000    0.0000 C   0  0  0  0  0  3  0  0  0  0  0  0
    0.0000    0.0000    0.0000 C   0  0  0  0  0  3  0  0  0  0  0  0
    0.0000    0.0000    0.0000 C   0  0  0  0  0  3  0  0  0  0  0  0
    0.0000    0.0000    0.0000 C   0  0  0  1  0  3  0  0  0  0  0  0
    0.0000    0.0000    0.0000 C   0  0  0  0  0  3  0  0  0  0  0  0
    0.0000    0.0000    0.0000 C   0  0  0  0  0  3  0  0  0  0  0  0
    0.0000    0.0000    0.0000 C   0  0  0  1  0  3  0  0  0  0  0  0
    0.0000    0.0000    0.0000 C   0  0  0  0  0  3  0  0  0  0  0  0
    0.0000    0.0000    0.0000 C   0  0  0  0  0  3  0  0  0  0  0  0
    0.0000    0.0000    0.0000 C   0  0  0  0  0  4  0  0  0  0  0  0
    0.0000    0.0000    0.0000 N   0  0  0  1  0  3  0  0  0  0  0  0
    0.0000    0.0000    0.0000 C   0  0  0  1  0  3  0  0  0  0  0  0
    0.0000    0.0000    0.0000 C   0  0  0  0  0  4  0  0  0  0  0  0
    0.0000    0.0000    0.0000 C   0  0  0  0  0  4  0  0  0  0  0  0
    0.0000    0.0000    0.0000 C   0  0  0  0  0  4  0  0  0  0  0  0
    0.0000    0.0000    0.0000 C   0  0  0  0  0  4  0  0  0  0  0  0
    0.0000    0.0000    0.0000 N   0  0  0  1  0  2  0  0  0  0  0  0
    0.0000    0.0000    0.0000 C   0  0  0  1  0  3  0  0  0  0  0  0
    0.0000    0.0000    0.0000 C   0  0  0  0  0  3  0  0  0  0  0  0
    0.0000    0.0000    0.0000 C   0  0  0  0  0  3  0  0  0  0  0  0
    0.0000    0.0000    0.0000 C   0  0  0  1  0  3  0  0  0  0  0  0
    0.0000    0.0000    0.0000 O   0  0  0  0  0  2  0  0  0  0  0  0
    0.0000    0.0000    0.0000 C   0  0  0  0  0  3  0  0  0  0  0  0
    0.0000    0.0000    0.0000 C   0  0  0  1  0  3  0  0  0  0  0  0
    0.0000    0.0000    0.0000 C   0  0  0  1  0  3  0  0  0  0  0  0
    0.0000    0.0000    0.0000 O   0  0  0  1  0  1  0  0  0  0  0  0
  1  2  2  0  0  0  0
  1  5  1  0  0  0  0
  2  3  1  0  0  0  0
  3  4  1  0  0  0  0
  4  5  2  0  0  0  0
  5  6  1  0  0  0  0
  6  7  1  0  0  0  0
  6 11  2  0  0  0  0
  7  8  2  0  0  0  0
  7 12  1  0  0  0  0
  8  9  1  0  0  0  0
  9 10  2  0  0  0  0
 10 11  1  0  0  0  0
 12 13  1  0  0  0  0
 12 17  2  0  0  0  0
 13 14  2  0  0  0  0
 14 15  1  0  0  0  0
 15 16  2  0  0  0  0
 15 18  1  0  0  0  0
 16 17  1  0  0  0  0
 18 19  1  0  0  0  0
 19 20  1  0  0  0  0
 19 33  1  0  0  0  0
 20 21  1  0  0  0  0
 20 25  2  0  0  0  0
 21 22  1  0  0  0  0
 22 23  1  0  0  0  0
 23 24  1  0  0  0  0
 25 26  1  0  0  0  0
 26 27  1  0  0  0  0
 26 32  2  0  0  0  0
 27 28  2  0  0  0  0
 28 29  1  0  0  0  0
 29 30  1  0  0  0  0
 29 31  2  0  0  0  0
 31 32  1  0  0  0  0
 32 33  1  0  0  0  0
 33 34  2  0  0  0  0
M  BCL ATM N_Tr2TrTrPi N_Tr2TrTrPi N_Te2Te2TeTe N_Tr2TrTrPi C_TrTrTrPi C_TrTrTrPi C_TrTrTrPi C_TrTrTrPi C_TrTrTrPi C_TrTrTrPi C_TrTrTrPi C_TrTrTrPi C_TrTrTrPi C_TrTrTrPi C_TrTrTrPi C_TrTrTrPi C_TrTrTrPi C_TeTeTeTe N_TrTrTrPi2 C_TrTrTrPi C_TeTeTeTe C_TeTeTeTe C_TeTeTeTe C_TeTeTeTe N_Tr2TrTrPi C_TrTrTrPi C_TrTrTrPi C_TrTrTrPi C_TrTrTrPi O_Te2Te2TeTe C_TrTrTrPi C_TrTrTrPi C_TrTrTrPi O_Tr2Tr2TrPi
M  BCL BND AromaticDoubleBond AromaticSingleBond AromaticSingleBond AromaticSingleBond AromaticDoubleBond ConjugatedSingleBond AromaticSingleBond AromaticDoubleBond AromaticDoubleBond ConjugatedSingleBond AromaticSingleBond AromaticDoubleBond AromaticSingleBond AromaticSingleBond AromaticDoubleBond AromaticDoubleBond AromaticSingleBond AromaticDoubleBond NonConjugatedSingleBond AromaticSingleBond NonConjugatedSingleBond AromaticSingleBond AromaticSingleBond NonConjugatedSingleBond AromaticDoubleBond NonConjugatedSingleBond NonConjugatedSingleBond NonConjugatedSingleBond AromaticSingleBond AromaticSingleBond AromaticDoubleBond AromaticDoubleBond AromaticSingleBond ConjugatedSingleBond AromaticDoubleBond AromaticSingleBond AromaticSingleBond ConjugatedDoubleBond
M  BCL DBI - - - - - - - - - - - - -
M  END
> <PDB ID>
1a8t

> <Resolution>
2.55

$$$$
Written by BCL::WriteToMDL,1afq
  MOE2012           3D
COMPLEX (SERINE PROTEASE/INHIBITOR)
 28 29  0  0  0  0  0  0  0  0999 V2000
    0.0000    0.0000    0.0000 N   0  3  0  0  0  4  0  0  0  0  0  0
    0.0000    0.0000    0.0000 C   0  0  0  0  0  4  0  0  0  0  0  0
    0.0000    0.0000    0.0000 C   0  0  0  0  0  4  0  0  0  0  0  0
    0.0000    0.0000    0.0000 C   0  0  0  0  0  4  0  0  0  0  0  0
    0.0000    0.0000    0.0000 C   0  0  0  0  0  4  0  0  0  0  0  0
    0.0000    0.0000    0.0000 C   0  0  0  0  0  4  0  0  0  0  0  0
    0.0000    0.0000    0.0000 C   0  0  0  1  0  3  0  0  0  0  0  0
    0.0000    0.0000    0.0000 O   0  0  0  1  0  1  0  0  0  0  0  0
    0.0000    0.0000    0.0000 N   0  0  0  0  0  3  0  0  0  0  0  0
    0.0000    0.0000    0.0000 C   0  0  0  0  0  4  0  0  0  0  0  0
    0.0000    0.0000    0.0000 C   0  0  0  1  0  3  0  0  0  0  0  0
    0.0000    0.0000    0.0000 O   0  0  0  1  0  1  0  0  0  0  0  0
    0.0000    0.0000    0.0000 C   0  0  0  0  0  4  0  0  0  0  0  0
    0.0000    0.0000    0.0000 C   0  0  0  1  0  3  0  0  0  0  0  0
    0.0000    0.0000    0.0000 C   0  0  0  0  0  3  0  0  0  0  0  0
    0.0000    0.0000    0.0000 C   0  0  0  0  0  3  0  0  0  0  0  0
    0.0000    0.0000    0.0000 C   0  0  0  0  0  3  0  0  0  0  0  0
    0.0000    0.0000    0.0000 C   0  0  0  0  0  3  0  0  0  0  0  0
    0.0000    0.0000    0.0000 C   0  0  0  0  0  3  0  0  0  0  0  0
    0.0000    0.0000    0.0000 C   0  0  0  1  0  3  0  0  0  0  0  0
    0.0000    0.0000    0.0000 C   0  0  0  0  0  3  0  0  0  0  0  0
    0.0000    0.0000    0.0000 C   0  0  0  0  0  3  0  0  0  0  0  0
    0.0000    0.0000    0.0000 C   0  0  0  1  0  3  0  0  0  0  0  0
    0.0000    0.0000    0.0000 C   0  0  0  0  0  3  0  0  0  0  0  0
    0.0000    0.0000    0.0000 C   0  0  0  0  0  3  0  0  0  0  0  0
    0.0000    0.0000    0.0000 C   0  0  0  0  0  4  0  0  0  0  0  0
    0.0000    0.0000    0.0000 N   0  0  0  0  0  3  0  0  0  0  0  0
    0.0000    0.0000    0.0000 F   0  0  0  1  0  1  0  0  0  0  0  0
  1  2  1  0  0  0  0
  2  3  1  0  0  0  0
  2  7  1  0  0  0  0
  3  4  1  0  0  0  0
  4  5  1  0  0  0  0
  4  6  1  0  0  0  0
  7  8  2  0  0  0  0
  7  9  1  0  0  0  0
  9 10  1  0  0  0  0
 10 11  1  0  0  0  0
 10 13  1  0  0  0  0
 11 12  2  0  0  0  0
 11 27  1  0  0  0  0
 13 14  1  0  0  0  0
 14 15  2  0  0  0  0
 14 16  1  0  0  0  0
 15 17  1  0  0  0  0
 16 18  2  0  0  0  0
 17 19  2  0  0  0  0
 18 19  1  0  0  0  0
 20 21  1  0  0  0  0
 20 25  2  0  0  0  0
 20 26  1  0  0  0  0
 21 22  2  0  0  0  0
 22 23  1  0  0  0  0
 23 24  2  0  0  0  0
 23 28  1  0  0  0  0
 24 25  1  0  0  0  0
 26 27  1  0  0  0  0
M  BCL ATM N_TeTeTeTe C_TeTeTeTe C_TeTeTeTe C_TeTeTeTe C_TeTeTeTe C_TeTeTeTe C_TrTrTrPi O_Tr2Tr2TrPi N_TrTrTrPi2 C_TeTeTeTe C_TrTrTrPi O_Tr2Tr2TrPi C_TeTeTeTe C_TrTrTrPi C_TrTrTrPi C_TrTrTrPi C_TrTrTrPi C_TrTrTrPi C_TrTrTrPi C_TrTrTrPi C_TrTrTrPi C_TrTrTrPi C_TrTrTrPi C_TrTrTrPi C_TrTrTrPi C_TeTeTeTe N_TrTrTrPi2 F_S2P2P2P
M  BCL BND NonConjugatedSingleBond NonConjugatedSingleBond NonConjugatedSingleBond NonConjugatedSingleBond NonConjugatedSingleBond NonConjugatedSingleBond ConjugatedDoubleBond ConjugatedSingleBond NonConjugatedSingleBond NonConjugatedSingleBond NonConjugatedSingleBond ConjugatedDoubleBond ConjugatedSingleBond NonConjugatedSingleBond AromaticDoubleBond AromaticSingleBond AromaticSingleBond AromaticDoubleBond AromaticDoubleBond AromaticSingleBond AromaticSingleBond AromaticDoubleBond NonConjugatedSingleBond AromaticDoubleBond AromaticSingleBond AromaticDoubleBond ConjugatedSingleBond AromaticSingleBond NonConjugatedSingleBond
M  BCL CHI   2   R  10   S
M  BCL DBI - - - - - - - -
M  END
> <PDB ID>
1afq

> <Resolution>
1.8

$$$$
Written by BCL::WriteToMDL,1aoe
  MOE2012           3D
1AOE_l.pdb
 20 22  0  0  0  0  0  0  0  0999 V2000
    0.0000    0.0000    0.0000 C   0  0  0  1  0  3  0  0  0  0  0  0
    0.0000    0.0000    0.0000 C   0  0  0  1  0  3  0  0  0  0  0  0
    0.0000    0.0000    0.0000 C   0  0  0  1  0  3  0  0  0  0  0  0
    0.0000    0.0000    0.0000 N   0  0  0  1  0  2  0  0  0  0  0  0
    0.0000    0.0000    0.0000 C   0  0  0  1  0  3  0  0  0  0  0  0
    0.0000    0.0000    0.0000 N   0  0  0  1  0  2  0  0  0  0  0  0
    0.0000    0.0000    0.0000 N   0  0  0  0  0  3  0  0  0  0  0  0
    0.0000    0.0000    0.0000 C   0  0  0  0  0  3  0  0  0  0  0  0
    0.0000    0.0000    0.0000 C   0  0  0  0  0  3  0  0  0  0  0  0
    0.0000    0.0000    0.0000 C   0  0  0  1  0  3  0  0  0  0  0  0
    0.0000    0.0000    0.0000 C   0  0  0  1  0  3  0  0  0  0  0  0
    0.0000    0.0000    0.0000 C   0  0  0  0  0  3  0  0  0  0  0  0
    0.0000    0.0000    0.0000 C   0  0  0  0  0  3  0  0  0  0  0  0
    0.0000    0.0000    0.0000 N   0  0  0  1  0  3  0  0  0  0  0  0
    0.0000    0.0000    0.0000 N   0  0  0  0  0  3  0  0  0  0  0  0
    0.0000    0.0000    0.0000 C   0  0  0  0  0  4  0  0  0  0  0  0
    0.0000    0.0000    0.0000 C   0  0  0  0  0  4  0  0  0  0  0  0
    0.0000    0.0000    0.0000 C   0  0  0  0  0  4  0  0  0  0  0  0
    0.0000    0.0000    0.0000 C   0  0  0  0  0  4  0  0  0  0  0  0
    0.0000    0.0000    0.0000 C   0  0  0  0  0  4  0  0  0  0  0  0
  1  2  1  0  0  0  0
  1  6  2  0  0  0  0
  1  8  1  0  0  0  0
  2  3  2  0  0  0  0
  2 11  1  0  0  0  0
  3  4  1  0  0  0  0
  3  7  1  0  0  0  0
  4  5  2  0  0  0  0
  5  6  1  0  0  0  0
  5 15  1  0  0  0  0
  8  9  2  0  0  0  0
  9 10  1  0  0  0  0
 10 11  2  0  0  0  0
 10 14  1  0  0  0  0
 11 12  1  0  0  0  0
 12 13  2  0  0  0  0
 13 14  1  0  0  0  0
 14 16  1  0  0  0  0
 16 17  1  0  0  0  0
 16 19  1  0  0  0  0
 17 18  1  0  0  0  0
 19 20  1  0  0  0  0
M  BCL ATM C_TrTrTrPi C_TrTrTrPi C_TrTrTrPi N_Tr2TrTrPi C_TrTrTrPi N_Tr2TrTrPi N_TrTrTrPi2 C_TrTrTrPi C_TrTrTrPi C_TrTrTrPi C_TrTrTrPi C_TrTrTrPi C_TrTrTrPi N_TrTrTrPi2 N_TrTrTrPi2 C_TeTeTeTe C_TeTeTeTe C_TeTeTeTe C_TeTeTeTe C_TeTeTeTe
M  BCL BND AromaticSingleBond AromaticDoubleBond AromaticSingleBond AromaticDoubleBond AromaticSingleBond AromaticSingleBond ConjugatedSingleBond AromaticDoubleBond AromaticSingleBond ConjugatedSingleBond AromaticDoubleBond AromaticSingleBond AromaticDoubleBond AromaticSingleBond AromaticSingleBond AromaticDoubleBond AromaticSingleBond NonConjugatedSingleBond NonConjugatedSingleBond NonConjugatedSingleBond NonConjugatedSingleBond NonConjugatedSingleBond
M  BCL DBI - - - - - -
M  END
> <PDB ID>
1aoe

> <Resolution>
1.6

$$$$
Written by BCL::WriteToMDL,1atl
  MOE2012           3D
METALLOENDOPEPTIDASE
 22 22  0  0  0  0  0  0  0  0999 V2000
    0.0000    0.0000    0.0000 C   0  0  0  1  0  3  0  0  0  0  0  0
    0.0000    0.0000    0.0000 O   0  0  0  1  0  1  0  0  0  0  0  0
    0.0000    0.0000    0.0000 C   0  0  0  0  0  4  0  0  0  0  0  0
    0.0000    0.0000    0.0000 C   0  0  0  0  0  4  0  0  0  0  0  0
    0.0000    0.0000    0.0000 S   0  0  0  0  0  2  0  0  0  0  0  0
    0.0000    0.0000    0.0000 C   0  0  0  0  0  4  0  0  0  0  0  0
    0.0000    0.0000    0.0000 C   0  0  0  0  0  4  0  0  0  0  0  0
    0.0000    0.0000    0.0000 C   0  0  0  0  0  4  0  0  0  0  0  0
    0.0000    0.0000    0.0000 C   0  0  0  0  0  4  0  0  0  0  0  0
    0.0000    0.0000    0.0000 N   0  0  0  0  0  3  0  0  0  0  0  0
    0.0000    0.0000    0.0000 C   0  0  0  0  0  4  0  0  0  0  0  0
    0.0000    0.0000    0.0000 C   0  0  0  1  0  3  0  0  0  0  0  0
    0.0000    0.0000    0.0000 O   0  0  0  1  0  1  0  0  0  0  0  0
    0.0000    0.0000    0.0000 C   0  0  0  0  0  4  0  0  0  0  0  0
    0.0000    0.0000    0.0000 C   0  0  0  1  0  3  0  0  0  0  0  0
    0.0000    0.0000    0.0000 C   0  0  0  0  0  3  0  0  0  0  0  0
    0.0000    0.0000    0.0000 C   0  0  0  0  0  3  0  0  0  0  0  0
    0.0000    0.0000    0.0000 C   0  0  0  0  0  3  0  0  0  0  0  0
    0.0000    0.0000    0.0000 C   0  0  0  0  0  3  0  0  0  0  0  0
    0.0000    0.0000    0.0000 C   0  0  0  1  0  3  0  0  0  0  0  0
    0.0000    0.0000    0.0000 O   0  0  0  0  0  2  0  0  0  0  0  0
    0.0000    0.0000    0.0000 O   0  5  0  1  0  1  0  0  0  0  0  0
  1  2  2  0  0  0  0
  1  3  1  0  0  0  0
  1 10  1  0  0  0  0
  3  4  1  0  0  0  0
  3  6  1  0  0  0  0
  4  5  1  0  0  0  0
  6  7  1  0  0  0  0
  7  8  1  0  0  0  0
  7  9  1  0  0  0  0
 10 11  1  0  0  0  0
 11 12  1  0  0  0  0
 11 14  1  0  0  0  0
 12 13  2  0  0  0  0
 12 22  1  0  0  0  0
 14 15  1  0  0  0  0
 15 16  2  0  0  0  0
 15 17  1  0  0  0  0
 16 18  1  0  0  0  0
 17 19  2  0  0  0  0
 18 20  2  0  0  0  0
 19 20  1  0  0  0  0
 20 21  1  0  0  0  0
M  BCL ATM C_TrTrTrPi O_Tr2Tr2TrPi C_TeTeTeTe C_TeTeTeTe S_Te2Te2TeTe C_TeTeTeTe C_TeTeTeTe C_TeTeTeTe C_TeTeTeTe N_TrTrTrPi2 C_TeTeTeTe C_TrTrTrPi O_Tr2Tr2TrPi C_TeTeTeTe C_TrTrTrPi C_TrTrTrPi C_TrTrTrPi C_TrTrTrPi C_TrTrTrPi C_TrTrTrPi O_Te2Te2TeTe O_Te2Te2Te2Te
M  BCL BND ConjugatedDoubleBond NonConjugatedSingleBond ConjugatedSingleBond NonConjugatedSingleBond NonConjugatedSingleBond NonConjugatedSingleBond NonConjugatedSingleBond NonConjugatedSingleBond NonConjugatedSingleBond NonConjugatedSingleBond NonConjugatedSingleBond NonConjugatedSingleBond ConjugatedDoubleBond ConjugatedSingleBond NonConjugatedSingleBond AromaticDoubleBond AromaticSingleBond AromaticSingleBond AromaticDoubleBond AromaticDoubleBond AromaticSingleBond ConjugatedSingleBond
M  BCL CHI   3   S  11   S
M  BCL DBI - - - - -
M  END
> <PDB ID>
1atl

> <Resolution>
1.8

$$$$
Written by BCL::WriteToMDL,1azm
  MOE2012           3D
1AZM_l.pdb
 13 13  0  0  0  0  0  0  0  0999 V2000
    0.0000    0.0000    0.0000 C   0  0  0  1  0  3  0  0  0  0  0  0
    0.0000    0.0000    0.0000 C   0  0  0  1  0  3  0  0  0  0  0  0
    0.0000    0.0000    0.0000 C   0  0  0  1  0  3  0  0  0  0  0  0
    0.0000    0.0000    0.0000 C   0  0  0  0  0  4  0  0  0  0  0  0
    0.0000    0.0000    0.0000 N   0  0  0  0  0  3  0  0  0  0  0  0
    0.0000    0.0000    0.0000 N   0  0  0  1  0  2  0  0  0  0  0  0
    0.0000    0.0000    0.0000 N   0  0  0  1  0  2  0  0  0  0  0  0
    0.0000    0.0000    0.0000 N   0  0  0  0  0  3  0  0  0  0  0  0
    0.0000    0.0000    0.0000 O   0  0  0  1  0  1  0  0  0  0  0  0
    0.0000    0.0000    0.0000 O   0  0  0  1  0  1  0  0  0  0  0  0
    0.0000    0.0000    0.0000 O   0  0  0  1  0  1  0  0  0  0  0  0
    0.0000    0.0000    0.0000 S   0  0  0  1  0  4  0  0  0  0  0  0
    0.0000    0.0000    0.0000 S   0  0  0  1  0  2  0  0  0  0  0  0
  1  7  2  0  0  0  0
  1 12  1  0  0  0  0
  1 13  1  0  0  0  0
  2  6  2  0  0  0  0
  2  8  1  0  0  0  0
  2 13  1  0  0  0  0
  3  4  1  0  0  0  0
  3  8  1  0  0  0  0
  3 11  2  0  0  0  0
  5 12  1  0  0  0  0
  6  7  1  0  0  0  0
  9 12  2  0  0  0  0
 10 12  2  0  0  0  0
M  BCL ATM C_TrTrTrPi C_TrTrTrPi C_TrTrTrPi C_TeTeTeTe N_TrTrTrPi2 N_Tr2TrTrPi N_Tr2TrTrPi N_TrTrTrPi2 O_Tr2Tr2TrPi O_Tr2Tr2TrPi O_Tr2Tr2TrPi S_TeTeTeTePiPi S_Te2Te2TeTe
M  BCL BND AromaticDoubleBond ConjugatedSingleBond AromaticSingleBond AromaticDoubleBond ConjugatedSingleBond AromaticSingleBond NonConjugatedSingleBond ConjugatedSingleBond ConjugatedDoubleBond ConjugatedSingleBond AromaticSingleBond ConjugatedDoubleBond ConjugatedDoubleBond
M  BCL DBI - - - - -
M  END
> <PDB ID>
1azm

> <Resolution>
2

$$$$
Written by BCL::WriteToMDL,1bju
  MOE2012           3D
1bju_l.pdb
 20 21  0  0  0  0  0  0  0  0999 V2000
    0.0000    0.0000    0.0000 N   0  3  0  0  0  3  0  0  0  0  0  0
    0.0000    0.0000    0.0000 N   0  0  0  0  0  3  0  0  0  0  0  0
    0.0000    0.0000    0.0000 C   0  0  0  1  0  3  0  0  0  0  0  0
    0.0000    0.0000    0.0000 C   0  0  0  1  0  3  0  0  0  0  0  0
    0.0000    0.0000    0.0000 C   0  0  0  0  0  3  0  0  0  0  0  0
    0.0000    0.0000    0.0000 C   0  0  0  0  0  3  0  0  0  0  0  0
    0.0000    0.0000    0.0000 C   0  0  0  1  0  3  0  0  0  0  0  0
    0.0000    0.0000    0.0000 C   0  0  0  0  0  3  0  0  0  0  0  0
    0.0000    0.0000    0.0000 C   0  0  0  0  0  3  0  0  0  0  0  0
    0.0000    0.0000    0.0000 N   0  0  0  0  0  3  0  0  0  0  0  0
    0.0000    0.0000    0.0000 C   0  0  0  1  0  3  0  0  0  0  0  0
    0.0000    0.0000    0.0000 O   0  0  0  1  0  1  0  0  0  0  0  0
    0.0000    0.0000    0.0000 N   0  0  0  0  0  3  0  0  0  0  0  0
    0.0000    0.0000    0.0000 C   0  0  0  1  0  3  0  0  0  0  0  0
    0.0000    0.0000    0.0000 C   0  0  0  0  0  3  0  0  0  0  0  0
    0.0000    0.0000    0.0000 C   0  0  0  0  0  3  0  0  0  0  0  0
    0.0000    0.0000    0.0000 C   0  0  0  1  0  3  0  0  0  0  0  0
    0.0000    0.0000    0.0000 C   0  0  0  0  0  3  0  0  0  0  0  0
    0.0000    0.0000    0.0000 C   0  0  0  0  0  3  0  0  0  0  0  0
    0.0000    0.0000    0.0000 Cl  0  0  0  1  0  1  0  0  0  0  0  0
  1  3  2  0  0  0  0
  2  3  1  0  0  0  0
  3  4  1  0  0  0  0
  4  5  1  0  0  0  0
  4  9  2  0  0  0  0
  5  6  2  0  0  0  0
  6  7  1  0  0  0  0
  7  8  2  0  0  0  0
  7 10  1  0  0  0  0
  8  9  1  0  0  0  0
 10 11  1  0  0  0  0
 11 12  2  0  0  0  0
 11 13  1  0  0  0  0
 13 14  1  0  0  0  0
 14 15  1  0  0  0  0
 14 19  2  0  0  0  0
 15 16  2  0  0  0  0
 16 17  1  0  0  0  0
 17 18  2  0  0  0  0
 17 20  1  0  0  0  0
 18 19  1  0  0  0  0
M  BCL ATM N_TrTrTrPi N_TrTrTrPi2 C_TrTrTrPi C_TrTrTrPi C_TrTrTrPi C_TrTrTrPi C_TrTrTrPi C_TrTrTrPi C_TrTrTrPi N_TrTrTrPi2 C_TrTrTrPi O_Tr2Tr2TrPi N_TrTrTrPi2 C_TrTrTrPi C_TrTrTrPi C_TrTrTrPi C_TrTrTrPi C_TrTrTrPi C_TrTrTrPi Cl_S2P2P2P
M  BCL BND ConjugatedDoubleBond ConjugatedSingleBond ConjugatedSingleBond AromaticSingleBond AromaticDoubleBond AromaticDoubleBond AromaticSingleBond AromaticDoubleBond ConjugatedSingleBond AromaticSingleBond ConjugatedSingleBond ConjugatedDoubleBond ConjugatedSingleBond ConjugatedSingleBond AromaticSingleBond AromaticDoubleBond AromaticDoubleBond AromaticSingleBond AromaticDoubleBond ConjugatedSingleBond AromaticSingleBond
M  BCL DBI - - - - - - - -
M  END
> <PDB ID>
1bju

> <Resolution>
1.8

$$$$
Written by BCL::WriteToMDL,1bl6
  MOE2012           3D
a1bl6_lig.ent
 22 25  0  0  0  0  0  0  0  0999 V2000
    0.0000    0.0000    0.0000 F   0  0  0  1  0  1  0  0  0  0  0  0
    0.0000    0.0000    0.0000 C   0  0  0  0  0  3  0  0  0  0  0  0
    0.0000    0.0000    0.0000 C   0  0  0  1  0  3  0  0  0  0  0  0
    0.0000    0.0000    0.0000 C   0  0  0  0  0  3  0  0  0  0  0  0
    0.0000    0.0000    0.0000 C   0  0  0  0  0  3  0  0  0  0  0  0
    0.0000    0.0000    0.0000 C   0  0  0  1  0  3  0  0  0  0  0  0
    0.0000    0.0000    0.0000 C   0  0  0  0  0  3  0  0  0  0  0  0
    0.0000    0.0000    0.0000 C   0  0  0  0  0  3  0  0  0  0  0  0
    0.0000    0.0000    0.0000 N   0  0  0  1  0  2  0  0  0  0  0  0
    0.0000    0.0000    0.0000 C   0  0  0  0  0  3  0  0  0  0  0  0
    0.0000    0.0000    0.0000 C   0  0  0  0  0  3  0  0  0  0  0  0
    0.0000    0.0000    0.0000 C   0  0  0  1  0  3  0  0  0  0  0  0
    0.0000    0.0000    0.0000 C   0  0  0  0  0  3  0  0  0  0  0  0
    0.0000    0.0000    0.0000 N   0  0  0  1  0  3  0  0  0  0  0  0
    0.0000    0.0000    0.0000 C   0  0  0  1  0  3  0  0  0  0  0  0
    0.0000    0.0000    0.0000 C   0  0  0  1  0  3  0  0  0  0  0  0
    0.0000    0.0000    0.0000 N   0  0  0  1  0  2  0  0  0  0  0  0
    0.0000    0.0000    0.0000 C   0  0  0  0  0  3  0  0  0  0  0  0
    0.0000    0.0000    0.0000 C   0  0  0  0  0  4  0  0  0  0  0  0
    0.0000    0.0000    0.0000 C   0  0  0  0  0  4  0  0  0  0  0  0
    0.0000    0.0000    0.0000 C   0  0  0  0  0  4  0  0  0  0  0  0
    0.0000    0.0000    0.0000 C   0  0  0  0  0  4  0  0  0  0  0  0
  1  3  1  0  0  0  0
  2  3  1  0  0  0  0
  2  7  2  0  0  0  0
  3  4  2  0  0  0  0
  4  5  1  0  0  0  0
  5  6  2  0  0  0  0
  6  7  1  0  0  0  0
  6 16  1  0  0  0  0
  8  9  1  0  0  0  0
  8 13  2  0  0  0  0
  9 10  2  0  0  0  0
 10 11  1  0  0  0  0
 11 12  2  0  0  0  0
 12 13  1  0  0  0  0
 12 15  1  0  0  0  0
 14 15  1  0  0  0  0
 14 18  1  0  0  0  0
 14 19  1  0  0  0  0
 15 16  2  0  0  0  0
 16 17  1  0  0  0  0
 17 18  2  0  0  0  0
 19 20  1  0  0  0  0
 20 21  1  0  0  0  0
 20 22  1  0  0  0  0
 21 22  1  0  0  0  0
M  BCL ATM F_S2P2P2P C_TrTrTrPi C_TrTrTrPi C_TrTrTrPi C_TrTrTrPi C_TrTrTrPi C_TrTrTrPi C_TrTrTrPi N_Tr2TrTrPi C_TrTrTrPi C_TrTrTrPi C_TrTrTrPi C_TrTrTrPi N_TrTrTrPi2 C_TrTrTrPi C_TrTrTrPi N_Tr2TrTrPi C_TrTrTrPi C_TeTeTeTe C_TeTeTeTe C_TeTeTeTe C_TeTeTeTe
M  BCL BND ConjugatedSingleBond AromaticSingleBond AromaticDoubleBond AromaticDoubleBond AromaticSingleBond AromaticDoubleBond AromaticSingleBond ConjugatedSingleBond AromaticSingleBond AromaticDoubleBond AromaticDoubleBond AromaticSingleBond AromaticDoubleBond AromaticSingleBond ConjugatedSingleBond AromaticSingleBond AromaticSingleBond NonConjugatedSingleBond AromaticDoubleBond AromaticSingleBond AromaticDoubleBond NonConjugatedSingleBond NonConjugatedSingleBondInRing NonConjugatedSingleBondInRing NonConjugatedSingleBondInRing
M  BCL DBI - - - - - - - -
M  END
> <PDB ID>
1bl6

> <Resolution>
2.5

$$$$
Written by BCL::WriteToMDL,1bmk
  MOE2012           3D
a1bmk_lig.ent
 23 26  0  0  0  0  0  0  0  0999 V2000
    0.0000    0.0000    0.0000 F   0  0  0  1  0  1  0  0  0  0  0  0
    0.0000    0.0000    0.0000 C   0  0  0  0  0  3  0  0  0  0  0  0
    0.0000    0.0000    0.0000 C   0  0  0  1  0  3  0  0  0  0  0  0
    0.0000    0.0000    0.0000 C   0  0  0  0  0  3  0  0  0  0  0  0
    0.0000    0.0000    0.0000 C   0  0  0  0  0  3  0  0  0  0  0  0
    0.0000    0.0000    0.0000 C   0  0  0  1  0  3  0  0  0  0  0  0
    0.0000    0.0000    0.0000 C   0  0  0  0  0  3  0  0  0  0  0  0
    0.0000    0.0000    0.0000 C   0  0  0  0  0  3  0  0  0  0  0  0
    0.0000    0.0000    0.0000 N   0  0  0  1  0  2  0  0  0  0  0  0
    0.0000    0.0000    0.0000 C   0  0  0  1  0  3  0  0  0  0  0  0
    0.0000    0.0000    0.0000 N   0  0  0  1  0  2  0  0  0  0  0  0
    0.0000    0.0000    0.0000 C   0  0  0  1  0  3  0  0  0  0  0  0
    0.0000    0.0000    0.0000 C   0  0  0  0  0  3  0  0  0  0  0  0
    0.0000    0.0000    0.0000 N   0  0  0  0  0  3  0  0  0  0  0  0
    0.0000    0.0000    0.0000 N   0  0  0  1  0  3  0  0  0  0  0  0
    0.0000    0.0000    0.0000 C   0  0  0  1  0  3  0  0  0  0  0  0
    0.0000    0.0000    0.0000 C   0  0  0  1  0  3  0  0  0  0  0  0
    0.0000    0.0000    0.0000 N   0  0  0  1  0  2  0  0  0  0  0  0
    0.0000    0.0000    0.0000 C   0  0  0  0  0  3  0  0  0  0  0  0
    0.0000    0.0000    0.0000 C   0  0  0  0  0  4  0  0  0  0  0  0
    0.0000    0.0000    0.0000 C   0  0  0  0  0  4  0  0  0  0  0  0
    0.0000    0.0000    0.0000 C   0  0  0  0  0  4  0  0  0  0  0  0
    0.0000    0.0000    0.0000 C   0  0  0  0  0  4  0  0  0  0  0  0
  1  3  1  0  0  0  0
  2  3  1  0  0  0  0
  2  7  2  0  0  0  0
  3  4  2  0  0  0  0
  4  5  1  0  0  0  0
  5  6  2  0  0  0  0
  6  7  1  0  0  0  0
  6 17  1  0  0  0  0
  8  9  1  0  0  0  0
  8 13  2  0  0  0  0
  9 10  2  0  0  0  0
 10 11  1  0  0  0  0
 10 14  1  0  0  0  0
 11 12  2  0  0  0  0
 12 13  1  0  0  0  0
 12 16  1  0  0  0  0
 15 16  1  0  0  0  0
 15 19  1  0  0  0  0
 15 20  1  0  0  0  0
 16 17  2  0  0  0  0
 17 18  1  0  0  0  0
 18 19  2  0  0  0  0
 20 21  1  0  0  0  0
 21 22  1  0  0  0  0
 21 23  1  0  0  0  0
 22 23  1  0  0  0  0
M  BCL ATM F_S2P2P2P C_TrTrTrPi C_TrTrTrPi C_TrTrTrPi C_TrTrTrPi C_TrTrTrPi C_TrTrTrPi C_TrTrTrPi N_Tr2TrTrPi C_TrTrTrPi N_Tr2TrTrPi C_TrTrTrPi C_TrTrTrPi N_TrTrTrPi2 N_TrTrTrPi2 C_TrTrTrPi C_TrTrTrPi N_Tr2TrTrPi C_TrTrTrPi C_TeTeTeTe C_TeTeTeTe C_TeTeTeTe C_TeTeTeTe
M  BCL BND ConjugatedSingleBond AromaticSingleBond AromaticDoubleBond AromaticDoubleBond AromaticSingleBond AromaticDoubleBond AromaticSingleBond ConjugatedSingleBond AromaticSingleBond AromaticDoubleBond AromaticDoubleBond AromaticSingleBond ConjugatedSingleBond AromaticDoubleBond AromaticSingleBond ConjugatedSingleBond AromaticSingleBond AromaticSingleBond NonConjugatedSingleBond AromaticDoubleBond AromaticSingleBond AromaticDoubleBond NonConjugatedSingleBond NonConjugatedSingleBondInRing NonConjugatedSingleBondInRing NonConjugatedSingleBondInRing
M  BCL DBI - - - - - - - -
M  END
> <PDB ID>
1bmk

> <Resolution>
2.4000001

$$$$
Written by BCL::WriteToMDL,1bnw
  MOE2012           3D
1BNW_l.pdb
 19 20  0  0  0  0  0  0  0  0999 V2000
    0.0000    0.0000    0.0000 C   0  0  0  1  0  3  0  0  0  0  0  0
    0.0000    0.0000    0.0000 C   0  0  0  0  0  4  0  0  0  0  0  0
    0.0000    0.0000    0.0000 C   0  0  0  1  0  3  0  0  0  0  0  0
    0.0000    0.0000    0.0000 C   0  0  0  0  0  3  0  0  0  0  0  0
    0.0000    0.0000    0.0000 C   0  0  0  0  0  3  0  0  0  0  0  0
    0.0000    0.0000    0.0000 C   0  0  0  0  0  3  0  0  0  0  0  0
    0.0000    0.0000    0.0000 O   0  0  0  1  0  1  0  0  0  0  0  0
    0.0000    0.0000    0.0000 O   0  0  0  1  0  1  0  0  0  0  0  0
    0.0000    0.0000    0.0000 N   0  0  0  0  0  3  0  0  0  0  0  0
    0.0000    0.0000    0.0000 S   0  0  0  1  0  4  0  0  0  0  0  0
    0.0000    0.0000    0.0000 C   0  0  0  0  0  3  0  0  0  0  0  0
    0.0000    0.0000    0.0000 C   0  0  0  0  0  3  0  0  0  0  0  0
    0.0000    0.0000    0.0000 C   0  0  0  1  0  3  0  0  0  0  0  0
    0.0000    0.0000    0.0000 S   0  0  0  1  0  2  0  0  0  0  0  0
    0.0000    0.0000    0.0000 S   0  0  0  1  0  4  0  0  0  0  0  0
    0.0000    0.0000    0.0000 O   0  0  0  1  0  1  0  0  0  0  0  0
    0.0000    0.0000    0.0000 O   0  0  0  1  0  1  0  0  0  0  0  0
    0.0000    0.0000    0.0000 N   0  0  0  0  0  3  0  0  0  0  0  0
    0.0000    0.0000    0.0000 S   0  0  0  1  0  2  0  0  0  0  0  0
  1 10  1  0  0  0  0
  1 11  2  0  0  0  0
  1 14  1  0  0  0  0
  2  3  1  0  0  0  0
  2 18  1  0  0  0  0
  3  4  2  0  0  0  0
  3 19  1  0  0  0  0
  4  5  1  0  0  0  0
  5  6  2  0  0  0  0
  6 19  1  0  0  0  0
  7 10  2  0  0  0  0
  8 10  2  0  0  0  0
  9 10  1  0  0  0  0
 11 12  1  0  0  0  0
 12 13  2  0  0  0  0
 13 14  1  0  0  0  0
 13 15  1  0  0  0  0
 15 16  2  0  0  0  0
 15 17  2  0  0  0  0
 15 18  1  0  0  0  0
M  BCL ATM C_TrTrTrPi C_TeTeTeTe C_TrTrTrPi C_TrTrTrPi C_TrTrTrPi C_TrTrTrPi O_Tr2Tr2TrPi O_Tr2Tr2TrPi N_TrTrTrPi2 S_TeTeTeTePiPi C_TrTrTrPi C_TrTrTrPi C_TrTrTrPi S_Te2Te2TeTe S_TeTeTeTePiPi O_Tr2Tr2TrPi O_Tr2Tr2TrPi N_TrTrTrPi2 S_Te2Te2TeTe
M  BCL BND ConjugatedSingleBond AromaticDoubleBond AromaticSingleBond NonConjugatedSingleBond NonConjugatedSingleBond AromaticDoubleBond AromaticSingleBond AromaticSingleBond AromaticDoubleBond AromaticSingleBond ConjugatedDoubleBond ConjugatedDoubleBond ConjugatedSingleBond AromaticSingleBond AromaticDoubleBond AromaticSingleBond ConjugatedSingleBond ConjugatedDoubleBond ConjugatedDoubleBond ConjugatedSingleBond
M  BCL DBI - - - - - - - -
M  END
> <PDB ID>
1bnw

> <Resolution>
2.25

$$$$
Written by BCL::WriteToMDL,1bqo
  MOE2012           3D
1BQO_l.pdb
 34 36  0  0  0  0  0  0  0  0999 V2000
    0.0000    0.0000    0.0000 C   0  0  0  1  0  3  0  0  0  0  0  0
    0.0000    0.0000    0.0000 C   0  0  0  0  0  3  0  0  0  0  0  0
    0.0000    0.0000    0.0000 C   0  0  0  0  0  3  0  0  0  0  0  0
    0.0000    0.0000    0.0000 C   0  0  0  1  0  3  0  0  0  0  0  0
    0.0000    0.0000    0.0000 C   0  0  0  0  0  3  0  0  0  0  0  0
    0.0000    0.0000    0.0000 C   0  0  0  0  0  3  0  0  0  0  0  0
    0.0000    0.0000    0.0000 O   0  0  0  1  0  2  0  0  0  0  0  0
    0.0000    0.0000    0.0000 C   0  0  0  0  0  4  0  0  0  0  0  0
    0.0000    0.0000    0.0000 N   0  0  0  1  0  3  0  0  0  0  0  0
    0.0000    0.0000    0.0000 S   0  0  0  1  0  4  0  0  0  0  0  0
    0.0000    0.0000    0.0000 O   0  0  0  1  0  1  0  0  0  0  0  0
    0.0000    0.0000    0.0000 O   0  0  0  1  0  1  0  0  0  0  0  0
    0.0000    0.0000    0.0000 C   0  0  0  0  0  4  0  0  0  0  0  0
    0.0000    0.0000    0.0000 N   0  0  0  1  0  3  0  0  0  0  0  0
    0.0000    0.0000    0.0000 C   0  0  0  0  0  4  0  0  0  0  0  0
    0.0000    0.0000    0.0000 C   0  0  0  1  0  4  0  0  0  0  0  0
    0.0000    0.0000    0.0000 C   0  0  0  0  0  4  0  0  0  0  0  0
    0.0000    0.0000    0.0000 C   0  0  0  0  0  4  0  0  0  0  0  0
    0.0000    0.0000    0.0000 C   0  0  0  0  0  4  0  0  0  0  0  0
    0.0000    0.0000    0.0000 S   0  0  0  1  0  4  0  0  0  0  0  0
    0.0000    0.0000    0.0000 O   0  0  0  1  0  1  0  0  0  0  0  0
    0.0000    0.0000    0.0000 O   0  0  0  1  0  1  0  0  0  0  0  0
    0.0000    0.0000    0.0000 C   0  0  0  1  0  3  0  0  0  0  0  0
    0.0000    0.0000    0.0000 N   0  0  0  0  0  3  0  0  0  0  0  0
    0.0000    0.0000    0.0000 C   0  0  0  1  0  3  0  0  0  0  0  0
    0.0000    0.0000    0.0000 C   0  0  0  0  0  3  0  0  0  0  0  0
    0.0000    0.0000    0.0000 C   0  0  0  0  0  3  0  0  0  0  0  0
    0.0000    0.0000    0.0000 C   0  0  0  1  0  3  0  0  0  0  0  0
    0.0000    0.0000    0.0000 C   0  0  0  0  0  3  0  0  0  0  0  0
    0.0000    0.0000    0.0000 C   0  0  0  0  0  3  0  0  0  0  0  0
    0.0000    0.0000    0.0000 O   0  0  0  1  0  2  0  0  0  0  0  0
    0.0000    0.0000    0.0000 C   0  0  0  0  0  4  0  0  0  0  0  0
    0.0000    0.0000    0.0000 O   0  0  0  1  0  1  0  0  0  0  0  0
    0.0000    0.0000    0.0000 O   0  0  0  0  0  2  0  0  0  0  0  0
  1  2  1  0  0  0  0
  1  6  2  0  0  0  0
  1 10  1  0  0  0  0
  2  3  2  0  0  0  0
  3  4  1  0  0  0  0
  4  5  2  0  0  0  0
  4  7  1  0  0  0  0
  5  6  1  0  0  0  0
  7  8  1  0  0  0  0
  9 10  1  0  0  0  0
  9 13  1  0  0  0  0
  9 17  1  0  0  0  0
 10 11  2  0  0  0  0
 10 12  2  0  0  0  0
 13 14  1  0  0  0  0
 13 23  1  0  0  0  0
 14 15  1  0  0  0  0
 14 20  1  0  0  0  0
 15 16  1  0  0  0  0
 16 17  1  0  0  0  0
 16 18  1  0  0  0  0
 16 19  1  0  0  0  0
 20 21  2  0  0  0  0
 20 22  2  0  0  0  0
 20 25  1  0  0  0  0
 23 24  1  0  0  0  0
 23 33  2  0  0  0  0
 24 34  1  0  0  0  0
 25 26  1  0  0  0  0
 25 30  2  0  0  0  0
 26 27  2  0  0  0  0
 27 28  1  0  0  0  0
 28 29  2  0  0  0  0
 28 31  1  0  0  0  0
 29 30  1  0  0  0  0
 31 32  1  0  0  0  0
M  BCL ATM C_TrTrTrPi C_TrTrTrPi C_TrTrTrPi C_TrTrTrPi C_TrTrTrPi C_TrTrTrPi O_Tr2TrTrPi2 C_TeTeTeTe N_TrTrTrPi2 S_TeTeTeTePiPi O_Tr2Tr2TrPi O_Tr2Tr2TrPi C_TeTeTeTe N_TrTrTrPi2 C_TeTeTeTe C_TeTeTeTe C_TeTeTeTe C_TeTeTeTe C_TeTeTeTe S_TeTeTeTePiPi O_Tr2Tr2TrPi O_Tr2Tr2TrPi C_TrTrTrPi N_TrTrTrPi2 C_TrTrTrPi C_TrTrTrPi C_TrTrTrPi C_TrTrTrPi C_TrTrTrPi C_TrTrTrPi O_Tr2TrTrPi2 C_TeTeTeTe O_Tr2Tr2TrPi O_Te2Te2TeTe
M  BCL BND AromaticSingleBond AromaticDoubleBond ConjugatedSingleBond AromaticDoubleBond AromaticSingleBond AromaticDoubleBond ConjugatedSingleBond AromaticSingleBond NonConjugatedSingleBond ConjugatedSingleBond NonConjugatedSingleBondInRing NonConjugatedSingleBondInRing ConjugatedDoubleBond ConjugatedDoubleBond NonConjugatedSingleBondInRing NonConjugatedSingleBond NonConjugatedSingleBondInRing ConjugatedSingleBond NonConjugatedSingleBondInRing NonConjugatedSingleBondInRing NonConjugatedSingleBond NonConjugatedSingleBond ConjugatedDoubleBond ConjugatedDoubleBond ConjugatedSingleBond ConjugatedSingleBond ConjugatedDoubleBond ConjugatedSingleBond AromaticSingleBond AromaticDoubleBond AromaticDoubleBond AromaticSingleBond AromaticDoubleBond ConjugatedSingleBond AromaticSingleBond NonConjugatedSingleBond
M  BCL DBI - - - - - - - - - - -
M  END
> <PDB ID>
1bqo

> <Resolution>
2.3

$$$$
Written by BCL::WriteToMDL,1br6
  MOE2012           3D
1BR6_l.pdb
 23 25  0  0  0  0  0  0  0  0999 V2000
    0.0000    0.0000    0.0000 C   0  0  0  1  0  3  0  0  0  0  0  0
    0.0000    0.0000    0.0000 C   0  0  0  1  0  3  0  0  0  0  0  0
    0.0000    0.0000    0.0000 C   0  0  0  1  0  3  0  0  0  0  0  0
    0.0000    0.0000    0.0000 N   0  0  0  1  0  2  0  0  0  0  0  0
    0.0000    0.0000    0.0000 C   0  0  0  1  0  3  0  0  0  0  0  0
    0.0000    0.0000    0.0000 N   0  0  0  1  0  2  0  0  0  0  0  0
    0.0000    0.0000    0.0000 C   0  0  0  1  0  3  0  0  0  0  0  0
    0.0000    0.0000    0.0000 N   0  0  0  0  0  3  0  0  0  0  0  0
    0.0000    0.0000    0.0000 C   0  0  0  0  0  3  0  0  0  0  0  0
    0.0000    0.0000    0.0000 C   0  0  0  1  0  3  0  0  0  0  0  0
    0.0000    0.0000    0.0000 O   0  0  0  1  0  1  0  0  0  0  0  0
    0.0000    0.0000    0.0000 O   0  0  0  1  0  1  0  0  0  0  0  0
    0.0000    0.0000    0.0000 N   0  0  0  0  0  3  0  0  0  0  0  0
    0.0000    0.0000    0.0000 N   0  0  0  1  0  2  0  0  0  0  0  0
    0.0000    0.0000    0.0000 C   0  0  0  0  0  4  0  0  0  0  0  0
    0.0000    0.0000    0.0000 N   0  0  0  0  0  3  0  0  0  0  0  0
    0.0000    0.0000    0.0000 C   0  0  0  1  0  3  0  0  0  0  0  0
    0.0000    0.0000    0.0000 C   0  0  0  0  0  3  0  0  0  0  0  0
    0.0000    0.0000    0.0000 C   0  0  0  0  0  3  0  0  0  0  0  0
    0.0000    0.0000    0.0000 C   0  0  0  0  0  3  0  0  0  0  0  0
    0.0000    0.0000    0.0000 C   0  0  0  0  0  3  0  0  0  0  0  0
    0.0000    0.0000    0.0000 C   0  0  0  1  0  3  0  0  0  0  0  0
    0.0000    0.0000    0.0000 O   0  5  0  1  0  1  0  0  0  0  0  0
  1  2  1  0  0  0  0
  1 12  2  0  0  0  0
  1 13  1  0  0  0  0
  2  3  1  0  0  0  0
  2  4  2  0  0  0  0
  3  6  1  0  0  0  0
  3 14  2  0  0  0  0
  4  7  1  0  0  0  0
  5  6  2  0  0  0  0
  5  8  1  0  0  0  0
  5 13  1  0  0  0  0
  7  9  2  0  0  0  0
  7 15  1  0  0  0  0
  9 14  1  0  0  0  0
 10 11  2  0  0  0  0
 10 22  1  0  0  0  0
 10 23  1  0  0  0  0
 15 16  1  0  0  0  0
 16 17  1  0  0  0  0
 17 18  2  0  0  0  0
 17 19  1  0  0  0  0
 18 20  1  0  0  0  0
 19 21  2  0  0  0  0
 20 22  2  0  0  0  0
 21 22  1  0  0  0  0
M  BCL ATM C_TrTrTrPi C_TrTrTrPi C_TrTrTrPi N_Tr2TrTrPi C_TrTrTrPi N_Tr2TrTrPi C_TrTrTrPi N_TrTrTrPi2 C_TrTrTrPi C_TrTrTrPi O_Tr2Tr2TrPi O_Tr2Tr2TrPi N_TrTrTrPi2 N_Tr2TrTrPi C_TeTeTeTe N_TrTrTrPi2 C_TrTrTrPi C_TrTrTrPi C_TrTrTrPi C_TrTrTrPi C_TrTrTrPi C_TrTrTrPi O_Te2Te2Te2Te
M  BCL BND AromaticSingleBond ConjugatedDoubleBond AromaticSingleBond AromaticSingleBond AromaticDoubleBond AromaticSingleBond AromaticDoubleBond AromaticSingleBond AromaticDoubleBond ConjugatedSingleBond AromaticSingleBond AromaticDoubleBond NonConjugatedSingleBond AromaticSingleBond ConjugatedDoubleBond ConjugatedSingleBond ConjugatedSingleBond NonConjugatedSingleBond ConjugatedSingleBond AromaticDoubleBond AromaticSingleBond AromaticSingleBond AromaticDoubleBond AromaticDoubleBond AromaticSingleBond
M  BCL DBI - - - - - - - - -
M  END
> <PDB ID>
1br6

> <Resolution>
2.3

$$$$
Written by BCL::WriteToMDL,1bx6
  MOE2012           3D
a1bx6_lig.ent
 40 43  0  0  0  0  0  0  0  0999 V2000
    0.0000    0.0000    0.0000 C   0  0  0  1  0  3  0  0  0  0  0  0
    0.0000    0.0000    0.0000 C   0  0  0  1  0  3  0  0  0  0  0  0
    0.0000    0.0000    0.0000 C   0  0  0  0  0  3  0  0  0  0  0  0
    0.0000    0.0000    0.0000 C   0  0  0  0  0  3  0  0  0  0  0  0
    0.0000    0.0000    0.0000 C   0  0  0  1  0  3  0  0  0  0  0  0
    0.0000    0.0000    0.0000 O   0  0  0  0  0  2  0  0  0  0  0  0
    0.0000    0.0000    0.0000 C   0  0  0  0  0  3  0  0  0  0  0  0
    0.0000    0.0000    0.0000 C   0  0  0  0  0  3  0  0  0  0  0  0
    0.0000    0.0000    0.0000 O   0  0  0  1  0  1  0  0  0  0  0  0
    0.0000    0.0000    0.0000 N   0  0  0  0  0  3  0  0  0  0  0  0
    0.0000    0.0000    0.0000 N   0  3  0  0  0  4  0  0  0  0  0  0
    0.0000    0.0000    0.0000 C   0  0  0  0  0  4  0  0  0  0  0  0
    0.0000    0.0000    0.0000 C   0  0  0  0  0  4  0  0  0  0  0  0
    0.0000    0.0000    0.0000 C   0  0  0  0  0  4  0  0  0  0  0  0
    0.0000    0.0000    0.0000 C   0  0  0  0  0  4  0  0  0  0  0  0
    0.0000    0.0000    0.0000 C   0  0  0  0  0  4  0  0  0  0  0  0
    0.0000    0.0000    0.0000 C   0  0  0  0  0  4  0  0  0  0  0  0
    0.0000    0.0000    0.0000 O   0  0  0  1  0  2  0  0  0  0  0  0
    0.0000    0.0000    0.0000 C   0  0  0  1  0  3  0  0  0  0  0  0
    0.0000    0.0000    0.0000 O   0  0  0  1  0  1  0  0  0  0  0  0
    0.0000    0.0000    0.0000 C   0  0  0  1  0  3  0  0  0  0  0  0
    0.0000    0.0000    0.0000 C   0  0  0  0  0  3  0  0  0  0  0  0
    0.0000    0.0000    0.0000 C   0  0  0  1  0  3  0  0  0  0  0  0
    0.0000    0.0000    0.0000 O   0  0  0  0  0  2  0  0  0  0  0  0
    0.0000    0.0000    0.0000 C   0  0  0  1  0  3  0  0  0  0  0  0
    0.0000    0.0000    0.0000 C   0  0  0  1  0  3  0  0  0  0  0  0
    0.0000    0.0000    0.0000 O   0  0  0  0  0  2  0  0  0  0  0  0
    0.0000    0.0000    0.0000 C   0  0  0  0  0  3  0  0  0  0  0  0
    0.0000    0.0000    0.0000 C   0  0  0  1  0  3  0  0  0  0  0  0
    0.0000    0.0000    0.0000 O   0  0  0  1  0  1  0  0  0  0  0  0
    0.0000    0.0000    0.0000 C   0  0  0  1  0  3  0  0  0  0  0  0
    0.0000    0.0000    0.0000 C   0  0  0  1  0  3  0  0  0  0  0  0
    0.0000    0.0000    0.0000 O   0  0  0  0  0  2  0  0  0  0  0  0
    0.0000    0.0000    0.0000 C   0  0  0  0  0  3  0  0  0  0  0  0
    0.0000    0.0000    0.0000 C   0  0  0  0  0  3  0  0  0  0  0  0
    0.0000    0.0000    0.0000 C   0  0  0  0  0  3  0  0  0  0  0  0
    0.0000    0.0000    0.0000 C   0  0  0  1  0  3  0  0  0  0  0  0
    0.0000    0.0000    0.0000 C   0  0  0  1  0  3  0  0  0  0  0  0
    0.0000    0.0000    0.0000 O   0  0  0  1  0  1  0  0  0  0  0  0
    0.0000    0.0000    0.0000 O   0  5  0  1  0  1  0  0  0  0  0  0
  1  2  1  0  0  0  0
  1  9  2  0  0  0  0
  1 10  1  0  0  0  0
  2  3  1  0  0  0  0
  2  8  2  0  0  0  0
  3  4  2  0  0  0  0
  4  5  1  0  0  0  0
  5  6  1  0  0  0  0
  5  7  2  0  0  0  0
  7  8  1  0  0  0  0
 10 13  1  0  0  0  0
 11 12  1  0  0  0  0
 11 17  1  0  0  0  0
 12 13  1  0  0  0  0
 13 14  1  0  0  0  0
 14 15  1  0  0  0  0
 14 18  1  0  0  0  0
 15 16  1  0  0  0  0
 16 17  1  0  0  0  0
 18 19  1  0  0  0  0
 19 20  2  0  0  0  0
 19 21  1  0  0  0  0
 21 22  1  0  0  0  0
 21 28  2  0  0  0  0
 22 23  2  0  0  0  0
 23 24  1  0  0  0  0
 23 25  1  0  0  0  0
 25 26  2  0  0  0  0
 25 29  1  0  0  0  0
 26 27  1  0  0  0  0
 26 28  1  0  0  0  0
 29 30  2  0  0  0  0
 29 31  1  0  0  0  0
 31 32  1  0  0  0  0
 31 37  2  0  0  0  0
 32 33  1  0  0  0  0
 32 34  2  0  0  0  0
 34 35  1  0  0  0  0
 35 36  2  0  0  0  0
 36 37  1  0  0  0  0
 37 38  1  0  0  0  0
 38 39  2  0  0  0  0
 38 40  1  0  0  0  0
M  BCL ATM C_TrTrTrPi C_TrTrTrPi C_TrTrTrPi C_TrTrTrPi C_TrTrTrPi O_Te2Te2TeTe C_TrTrTrPi C_TrTrTrPi O_Tr2Tr2TrPi N_TrTrTrPi2 N_TeTeTeTe C_TeTeTeTe C_TeTeTeTe C_TeTeTeTe C_TeTeTeTe C_TeTeTeTe C_TeTeTeTe O_Tr2TrTrPi2 C_TrTrTrPi O_Tr2Tr2TrPi C_TrTrTrPi C_TrTrTrPi C_TrTrTrPi O_Te2Te2TeTe C_TrTrTrPi C_TrTrTrPi O_Te2Te2TeTe C_TrTrTrPi C_TrTrTrPi O_Tr2Tr2TrPi C_TrTrTrPi C_TrTrTrPi O_Te2Te2TeTe C_TrTrTrPi C_TrTrTrPi C_TrTrTrPi C_TrTrTrPi C_TrTrTrPi O_Tr2Tr2TrPi O_Te2Te2Te2Te
M  BCL BND ConjugatedSingleBond ConjugatedDoubleBond ConjugatedSingleBond AromaticSingleBond AromaticDoubleBond AromaticDoubleBond AromaticSingleBond ConjugatedSingleBond AromaticDoubleBond AromaticSingleBond NonConjugatedSingleBond NonConjugatedSingleBondInRing NonConjugatedSingleBondInRing NonConjugatedSingleBondInRing NonConjugatedSingleBondInRing NonConjugatedSingleBondInRing NonConjugatedSingleBond NonConjugatedSingleBondInRing NonConjugatedSingleBondInRing ConjugatedSingleBond ConjugatedDoubleBond ConjugatedSingleBond AromaticSingleBond AromaticDoubleBond AromaticDoubleBond ConjugatedSingleBond AromaticSingleBond AromaticDoubleBond ConjugatedSingleBond ConjugatedSingleBond AromaticSingleBond ConjugatedDoubleBond ConjugatedSingleBond AromaticSingleBond AromaticDoubleBond ConjugatedSingleBond AromaticDoubleBond AromaticSingleBond AromaticDoubleBond AromaticSingleBond ConjugatedSingleBond ConjugatedDoubleBond ConjugatedSingleBond
M  BCL CHI  13   R  14   R
M  BCL DBI - - - - - - - - - - - - -
M  END
> <PDB ID>
1bx6

> <Resolution>
2.0999999

$$$$
Written by BCL::WriteToMDL,1bzs
  MOE2012           3D
HYDROLASE
 28 31  0  0  0  0  0  0  0  0999 V2000
    0.0000    0.0000    0.0000 C   0  0  0  0  0  3  0  0  0  0  0  0
    0.0000    0.0000    0.0000 C   0  0  0  0  0  3  0  0  0  0  0  0
    0.0000    0.0000    0.0000 C   0  0  0  1  0  3  0  0  0  0  0  0
    0.0000    0.0000    0.0000 C   0  0  0  0  0  4  0  0  0  0  0  0
    0.0000    0.0000    0.0000 C   0  0  0  0  0  4  0  0  0  0  0  0
    0.0000    0.0000    0.0000 C   0  0  0  0  0  4  0  0  0  0  0  0
    0.0000    0.0000    0.0000 C   0  0  0  1  0  3  0  0  0  0  0  0
    0.0000    0.0000    0.0000 C   0  0  0  1  0  3  0  0  0  0  0  0
    0.0000    0.0000    0.0000 C   0  0  0  0  0  3  0  0  0  0  0  0
    0.0000    0.0000    0.0000 C   0  0  0  0  0  3  0  0  0  0  0  0
    0.0000    0.0000    0.0000 C   0  0  0  1  0  3  0  0  0  0  0  0
    0.0000    0.0000    0.0000 C   0  0  0  0  0  3  0  0  0  0  0  0
    0.0000    0.0000    0.0000 C   0  0  0  0  0  3  0  0  0  0  0  0
    0.0000    0.0000    0.0000 O   0  0  0  1  0  1  0  0  0  0  0  0
    0.0000    0.0000    0.0000 C   0  0  0  1  0  3  0  0  0  0  0  0
    0.0000    0.0000    0.0000 C   0  0  0  0  0  3  0  0  0  0  0  0
    0.0000    0.0000    0.0000 C   0  0  0  0  0  3  0  0  0  0  0  0
    0.0000    0.0000    0.0000 N   0  0  0  1  0  3  0  0  0  0  0  0
    0.0000    0.0000    0.0000 S   0  0  0  1  0  4  0  0  0  0  0  0
    0.0000    0.0000    0.0000 C   0  0  0  0  0  3  0  0  0  0  0  0
    0.0000    0.0000    0.0000 C   0  0  0  0  0  3  0  0  0  0  0  0
    0.0000    0.0000    0.0000 C   0  0  0  0  0  3  0  0  0  0  0  0
    0.0000    0.0000    0.0000 C   0  0  0  0  0  3  0  0  0  0  0  0
    0.0000    0.0000    0.0000 C   0  0  0  0  0  3  0  0  0  0  0  0
    0.0000    0.0000    0.0000 O   0  0  0  1  0  1  0  0  0  0  0  0
    0.0000    0.0000    0.0000 C   0  0  0  1  0  3  0  0  0  0  0  0
    0.0000    0.0000    0.0000 O   0  0  0  1  0  1  0  0  0  0  0  0
    0.0000    0.0000    0.0000 O   0  5  0  1  0  1  0  0  0  0  0  0
  1  2  1  0  0  0  0
  1 17  2  0  0  0  0
  2  3  2  0  0  0  0
  3  4  1  0  0  0  0
  3 15  1  0  0  0  0
  4 18  1  0  0  0  0
  5  6  1  0  0  0  0
  5 18  1  0  0  0  0
  5 26  1  0  0  0  0
  6 15  1  0  0  0  0
  7 10  1  0  0  0  0
  7 19  1  0  0  0  0
  7 20  2  0  0  0  0
  8  9  1  0  0  0  0
  8 11  1  0  0  0  0
  8 21  2  0  0  0  0
  9 10  2  0  0  0  0
 11 13  1  0  0  0  0
 11 22  2  0  0  0  0
 12 22  1  0  0  0  0
 12 23  2  0  0  0  0
 13 24  2  0  0  0  0
 14 19  2  0  0  0  0
 15 16  2  0  0  0  0
 16 17  1  0  0  0  0
 18 19  1  0  0  0  0
 19 25  2  0  0  0  0
 20 21  1  0  0  0  0
 23 24  1  0  0  0  0
 26 27  2  0  0  0  0
 26 28  1  0  0  0  0
M  BCL ATM C_TrTrTrPi C_TrTrTrPi C_TrTrTrPi C_TeTeTeTe C_TeTeTeTe C_TeTeTeTe C_TrTrTrPi C_TrTrTrPi C_TrTrTrPi C_TrTrTrPi C_TrTrTrPi C_TrTrTrPi C_TrTrTrPi O_Tr2Tr2TrPi C_TrTrTrPi C_TrTrTrPi C_TrTrTrPi N_TrTrTrPi2 S_TeTeTeTePiPi C_TrTrTrPi C_TrTrTrPi C_TrTrTrPi C_TrTrTrPi C_TrTrTrPi O_Tr2Tr2TrPi C_TrTrTrPi O_Tr2Tr2TrPi O_Te2Te2Te2Te
M  BCL BND AromaticSingleBond AromaticDoubleBond AromaticDoubleBond NonConjugatedSingleBondInRing AromaticSingleBond NonConjugatedSingleBondInRing NonConjugatedSingleBondInRing NonConjugatedSingleBondInRing NonConjugatedSingleBond NonConjugatedSingleBondInRing AromaticSingleBond ConjugatedSingleBond AromaticDoubleBond AromaticSingleBond ConjugatedSingleBond AromaticDoubleBond AromaticDoubleBond AromaticSingleBond AromaticDoubleBond AromaticSingleBond AromaticDoubleBond AromaticDoubleBond ConjugatedDoubleBond AromaticDoubleBond AromaticSingleBond ConjugatedSingleBond ConjugatedDoubleBond AromaticSingleBond AromaticSingleBond ConjugatedDoubleBond ConjugatedSingleBond
M  BCL CHI   5   R
M  BCL DBI - - - - - - - - - - - -
M  END
> <PDB ID>
1bzs

> <Resolution>
1.7

$$$$
Written by BCL::WriteToMDL,1c1c
  MOE2012           3D
1c1c_l.pdb
 22 23  0  0  0  0  0  0  0  0999 V2000
    0.0000    0.0000    0.0000 C   0  0  0  0  0  4  0  0  0  0  0  0
    0.0000    0.0000    0.0000 C   0  0  0  0  0  4  0  0  0  0  0  0
    0.0000    0.0000    0.0000 C   0  0  0  0  0  4  0  0  0  0  0  0
    0.0000    0.0000    0.0000 C   0  0  0  0  0  4  0  0  0  0  0  0
    0.0000    0.0000    0.0000 C   0  0  0  0  0  4  0  0  0  0  0  0
    0.0000    0.0000    0.0000 C   0  0  0  0  0  4  0  0  0  0  0  0
    0.0000    0.0000    0.0000 S   0  0  0  1  0  2  0  0  0  0  0  0
    0.0000    0.0000    0.0000 C   0  0  0  1  0  3  0  0  0  0  0  0
    0.0000    0.0000    0.0000 C   0  0  0  1  0  3  0  0  0  0  0  0
    0.0000    0.0000    0.0000 C   0  0  0  0  0  4  0  0  0  0  0  0
    0.0000    0.0000    0.0000 C   0  0  0  0  0  4  0  0  0  0  0  0
    0.0000    0.0000    0.0000 C   0  0  0  0  0  4  0  0  0  0  0  0
    0.0000    0.0000    0.0000 C   0  0  0  1  0  3  0  0  0  0  0  0
    0.0000    0.0000    0.0000 O   0  0  0  1  0  1  0  0  0  0  0  0
    0.0000    0.0000    0.0000 N   0  0  0  1  0  3  0  0  0  0  0  0
    0.0000    0.0000    0.0000 C   0  0  0  1  0  3  0  0  0  0  0  0
    0.0000    0.0000    0.0000 O   0  0  0  1  0  1  0  0  0  0  0  0
    0.0000    0.0000    0.0000 N   0  0  0  0  0  3  0  0  0  0  0  0
    0.0000    0.0000    0.0000 C   0  0  0  0  0  4  0  0  0  0  0  0
    0.0000    0.0000    0.0000 O   0  0  0  1  0  2  0  0  0  0  0  0
    0.0000    0.0000    0.0000 C   0  0  0  0  0  4  0  0  0  0  0  0
    0.0000    0.0000    0.0000 C   0  0  0  0  0  4  0  0  0  0  0  0
  1  2  1  0  0  0  0
  1  6  1  0  0  0  0
  1  7  1  0  0  0  0
  2  3  1  0  0  0  0
  3  4  1  0  0  0  0
  4  5  1  0  0  0  0
  5  6  1  0  0  0  0
  7  8  1  0  0  0  0
  8  9  2  0  0  0  0
  8 15  1  0  0  0  0
  9 10  1  0  0  0  0
  9 13  1  0  0  0  0
 10 11  1  0  0  0  0
 10 12  1  0  0  0  0
 13 14  2  0  0  0  0
 13 18  1  0  0  0  0
 15 16  1  0  0  0  0
 15 19  1  0  0  0  0
 16 17  2  0  0  0  0
 16 18  1  0  0  0  0
 19 20  1  0  0  0  0
 20 21  1  0  0  0  0
 21 22  1  0  0  0  0
M  BCL ATM C_TeTeTeTe C_TeTeTeTe C_TeTeTeTe C_TeTeTeTe C_TeTeTeTe C_TeTeTeTe S_Te2Te2TeTe C_TrTrTrPi C_TrTrTrPi C_TeTeTeTe C_TeTeTeTe C_TeTeTeTe C_TrTrTrPi O_Tr2Tr2TrPi N_TrTrTrPi2 C_TrTrTrPi O_Tr2Tr2TrPi N_TrTrTrPi2 C_TeTeTeTe O_Te2Te2TeTe C_TeTeTeTe C_TeTeTeTe
M  BCL BND NonConjugatedSingleBondInRing NonConjugatedSingleBondInRing NonConjugatedSingleBond NonConjugatedSingleBondInRing NonConjugatedSingleBondInRing NonConjugatedSingleBondInRing NonConjugatedSingleBondInRing ConjugatedSingleBond AromaticDoubleBond AromaticSingleBond NonConjugatedSingleBond AromaticSingleBond NonConjugatedSingleBond NonConjugatedSingleBond ConjugatedDoubleBond AromaticSingleBond AromaticSingleBond NonConjugatedSingleBond ConjugatedDoubleBond AromaticSingleBond NonConjugatedSingleBond NonConjugatedSingleBond NonConjugatedSingleBond
M  BCL DBI - - -
M  END
> <PDB ID>
1c1c

> <Resolution>
2.5

$$$$
Written by BCL::WriteToMDL,1c83
  MOE2012           3D
1c83_l.pdb
 18 19  0  0  0  0  0  0  0  0999 V2000
    0.0000    0.0000    0.0000 C   0  0  0  1  0  3  0  0  0  0  0  0
    0.0000    0.0000    0.0000 C   0  0  0  0  0  3  0  0  0  0  0  0
    0.0000    0.0000    0.0000 C   0  0  0  1  0  3  0  0  0  0  0  0
    0.0000    0.0000    0.0000 C   0  0  0  1  0  3  0  0  0  0  0  0
    0.0000    0.0000    0.0000 C   0  0  0  0  0  3  0  0  0  0  0  0
    0.0000    0.0000    0.0000 C   0  0  0  1  0  3  0  0  0  0  0  0
    0.0000    0.0000    0.0000 C   0  0  0  0  0  3  0  0  0  0  0  0
    0.0000    0.0000    0.0000 C   0  0  0  0  0  3  0  0  0  0  0  0
    0.0000    0.0000    0.0000 N   0  0  0  0  0  3  0  0  0  0  0  0
    0.0000    0.0000    0.0000 N   0  0  0  0  0  3  0  0  0  0  0  0
    0.0000    0.0000    0.0000 C   0  0  0  1  0  3  0  0  0  0  0  0
    0.0000    0.0000    0.0000 C   0  0  0  1  0  3  0  0  0  0  0  0
    0.0000    0.0000    0.0000 O   0  0  0  1  0  1  0  0  0  0  0  0
    0.0000    0.0000    0.0000 O   0  5  0  1  0  1  0  0  0  0  0  0
    0.0000    0.0000    0.0000 O   0  0  0  1  0  1  0  0  0  0  0  0
    0.0000    0.0000    0.0000 C   0  0  0  1  0  3  0  0  0  0  0  0
    0.0000    0.0000    0.0000 O   0  0  0  1  0  1  0  0  0  0  0  0
    0.0000    0.0000    0.0000 O   0  5  0  1  0  1  0  0  0  0  0  0
  1  2  1  0  0  0  0
  1  6  2  0  0  0  0
  1  9  1  0  0  0  0
  2  3  2  0  0  0  0
  3  4  1  0  0  0  0
  3 10  1  0  0  0  0
  4  5  2  0  0  0  0
  4 16  1  0  0  0  0
  5  6  1  0  0  0  0
  6  7  1  0  0  0  0
  7  8  2  0  0  0  0
  8  9  1  0  0  0  0
 10 11  1  0  0  0  0
 11 12  1  0  0  0  0
 11 15  2  0  0  0  0
 12 13  2  0  0  0  0
 12 14  1  0  0  0  0
 16 17  2  0  0  0  0
 16 18  1  0  0  0  0
M  BCL ATM C_TrTrTrPi C_TrTrTrPi C_TrTrTrPi C_TrTrTrPi C_TrTrTrPi C_TrTrTrPi C_TrTrTrPi C_TrTrTrPi N_TrTrTrPi2 N_TrTrTrPi2 C_TrTrTrPi C_TrTrTrPi O_Tr2Tr2TrPi O_Te2Te2Te2Te O_Tr2Tr2TrPi C_TrTrTrPi O_Tr2Tr2TrPi O_Te2Te2Te2Te
M  BCL BND AromaticSingleBond AromaticDoubleBond AromaticSingleBond AromaticDoubleBond AromaticSingleBond ConjugatedSingleBond AromaticDoubleBond ConjugatedSingleBond AromaticSingleBond AromaticSingleBond AromaticDoubleBond AromaticSingleBond ConjugatedSingleBond ConjugatedSingleBond ConjugatedDoubleBond ConjugatedDoubleBond ConjugatedSingleBond ConjugatedDoubleBond ConjugatedSingleBond
M  BCL DBI - - - - - - -
M  END
> <PDB ID>
1c83

> <Resolution>
1.8

$$$$
Written by BCL::WriteToMDL,1caq
  MOE2012           3D
HYDROLASE
 36 40  0  0  0  0  0  0  0  0999 V2000
    0.0000    0.0000    0.0000 N   0  0  0  1  0  3  0  0  0  0  0  0
    0.0000    0.0000    0.0000 C   0  0  0  0  0  3  0  0  0  0  0  0
    0.0000    0.0000    0.0000 C   0  0  0  0  0  3  0  0  0  0  0  0
    0.0000    0.0000    0.0000 C   0  0  0  1  0  3  0  0  0  0  0  0
    0.0000    0.0000    0.0000 C   0  0  0  0  0  3  0  0  0  0  0  0
    0.0000    0.0000    0.0000 N   0  0  0  0  0  3  0  0  0  0  0  0
    0.0000    0.0000    0.0000 C   0  0  0  0  0  4  0  0  0  0  0  0
    0.0000    0.0000    0.0000 C   0  0  0  0  0  3  0  0  0  0  0  0
    0.0000    0.0000    0.0000 C   0  0  0  0  0  4  0  0  0  0  0  0
    0.0000    0.0000    0.0000 C   0  0  0  0  0  3  0  0  0  0  0  0
    0.0000    0.0000    0.0000 O   0  0  0  1  0  1  0  0  0  0  0  0
    0.0000    0.0000    0.0000 O   0  0  0  1  0  1  0  0  0  0  0  0
    0.0000    0.0000    0.0000 C   0  0  0  1  0  3  0  0  0  0  0  0
    0.0000    0.0000    0.0000 C   0  0  0  0  0  3  0  0  0  0  0  0
    0.0000    0.0000    0.0000 S   0  0  0  1  0  4  0  0  0  0  0  0
    0.0000    0.0000    0.0000 C   0  0  0  0  0  4  0  0  0  0  0  0
    0.0000    0.0000    0.0000 C   0  0  0  0  0  4  0  0  0  0  0  0
    0.0000    0.0000    0.0000 C   0  0  0  0  0  4  0  0  0  0  0  0
    0.0000    0.0000    0.0000 C   0  0  0  0  0  4  0  0  0  0  0  0
    0.0000    0.0000    0.0000 C   0  0  0  0  0  3  0  0  0  0  0  0
    0.0000    0.0000    0.0000 C   0  0  0  1  0  3  0  0  0  0  0  0
    0.0000    0.0000    0.0000 C   0  0  0  0  0  3  0  0  0  0  0  0
    0.0000    0.0000    0.0000 C   0  0  0  0  0  3  0  0  0  0  0  0
    0.0000    0.0000    0.0000 N   0  0  0  0  0  3  0  0  0  0  0  0
    0.0000    0.0000    0.0000 C   0  0  0  0  0  4  0  0  0  0  0  0
    0.0000    0.0000    0.0000 C   0  0  0  1  0  3  0  0  0  0  0  0
    0.0000    0.0000    0.0000 O   0  0  0  1  0  1  0  0  0  0  0  0
    0.0000    0.0000    0.0000 O   0  5  0  1  0  1  0  0  0  0  0  0
    0.0000    0.0000    0.0000 C   0  0  0  0  0  3  0  0  0  0  0  0
    0.0000    0.0000    0.0000 C   0  0  0  0  0  3  0  0  0  0  0  0
    0.0000    0.0000    0.0000 C   0  0  0  1  0  3  0  0  0  0  0  0
    0.0000    0.0000    0.0000 C   0  0  0  1  0  3  0  0  0  0  0  0
    0.0000    0.0000    0.0000 C   0  0  0  0  0  3  0  0  0  0  0  0
    0.0000    0.0000    0.0000 C   0  0  0  0  0  3  0  0  0  0  0  0
    0.0000    0.0000    0.0000 C   0  0  0  0  0  3  0  0  0  0  0  0
    0.0000    0.0000    0.0000 C   0  0  0  1  0  3  0  0  0  0  0  0
  1 13  1  0  0  0  0
  1 18  1  0  0  0  0
  1 19  1  0  0  0  0
  2  3  2  0  0  0  0
  2 13  1  0  0  0  0
  3  4  1  0  0  0  0
  4  5  2  0  0  0  0
  4 15  1  0  0  0  0
  5 14  1  0  0  0  0
  6 31  1  0  0  0  0
  6 35  1  0  0  0  0
  7 24  1  0  0  0  0
  7 25  1  0  0  0  0
  7 26  1  0  0  0  0
  8 10  1  0  0  0  0
  8 23  2  0  0  0  0
  9 16  1  0  0  0  0
  9 17  1  0  0  0  0
  9 21  1  0  0  0  0
 10 20  2  0  0  0  0
 11 15  2  0  0  0  0
 12 15  2  0  0  0  0
 13 14  2  0  0  0  0
 15 24  1  0  0  0  0
 16 19  1  0  0  0  0
 17 18  1  0  0  0  0
 20 21  1  0  0  0  0
 21 22  2  0  0  0  0
 22 23  1  0  0  0  0
 25 36  1  0  0  0  0
 26 27  2  0  0  0  0
 26 28  1  0  0  0  0
 29 30  1  0  0  0  0
 29 34  2  0  0  0  0
 30 31  2  0  0  0  0
 31 32  1  0  0  0  0
 32 33  2  0  0  0  0
 32 36  1  0  0  0  0
 33 34  1  0  0  0  0
 35 36  2  0  0  0  0
M  BCL ATM N_TrTrTrPi2 C_TrTrTrPi C_TrTrTrPi C_TrTrTrPi C_TrTrTrPi N_TrTrTrPi2 C_TeTeTeTe C_TrTrTrPi C_TeTeTeTe C_TrTrTrPi O_Tr2Tr2TrPi O_Tr2Tr2TrPi C_TrTrTrPi C_TrTrTrPi S_TeTeTeTePiPi C_TeTeTeTe C_TeTeTeTe C_TeTeTeTe C_TeTeTeTe C_TrTrTrPi C_TrTrTrPi C_TrTrTrPi C_TrTrTrPi N_TrTrTrPi2 C_TeTeTeTe C_TrTrTrPi O_Tr2Tr2TrPi O_Te2Te2Te2Te C_TrTrTrPi C_TrTrTrPi C_TrTrTrPi C_TrTrTrPi C_TrTrTrPi C_TrTrTrPi C_TrTrTrPi C_TrTrTrPi
M  BCL BND ConjugatedSingleBond NonConjugatedSingleBondInRing NonConjugatedSingleBondInRing AromaticDoubleBond AromaticSingleBond AromaticSingleBond AromaticDoubleBond ConjugatedSingleBond AromaticSingleBond AromaticSingleBond AromaticSingleBond NonConjugatedSingleBond NonConjugatedSingleBond NonConjugatedSingleBond AromaticSingleBond AromaticDoubleBond NonConjugatedSingleBondInRing NonConjugatedSingleBondInRing NonConjugatedSingleBond AromaticDoubleBond ConjugatedDoubleBond ConjugatedDoubleBond AromaticDoubleBond ConjugatedSingleBond NonConjugatedSingleBondInRing NonConjugatedSingleBondInRing AromaticSingleBond AromaticDoubleBond AromaticSingleBond NonConjugatedSingleBond ConjugatedDoubleBond ConjugatedSingleBond AromaticSingleBond AromaticDoubleBond AromaticDoubleBond AromaticSingleBond AromaticDoubleBond AromaticSingleBond AromaticSingleBond AromaticDoubleBond
M  BCL CHI   7   S
M  BCL DBI - - - - - - - - - - - - -
M  END
> <PDB ID>
1caq

> <Resolution>
1.8

$$$$
Written by BCL::WriteToMDL,1cbs
  MOE2012           3D
1cbs_l.pdb
 22 22  0  0  0  0  0  0  0  0999 V2000
    0.0000    0.0000    0.0000 C   0  0  0  1  0  4  0  0  0  0  0  0
    0.0000    0.0000    0.0000 C   0  0  0  0  0  4  0  0  0  0  0  0
    0.0000    0.0000    0.0000 C   0  0  0  0  0  4  0  0  0  0  0  0
    0.0000    0.0000    0.0000 C   0  0  0  0  0  4  0  0  0  0  0  0
    0.0000    0.0000    0.0000 C   0  0  0  1  0  3  0  0  0  0  0  0
    0.0000    0.0000    0.0000 C   0  0  0  1  0  3  0  0  0  0  0  0
    0.0000    0.0000    0.0000 C   0  0  0  0  0  3  0  0  0  0  0  0
    0.0000    0.0000    0.0000 C   0  0  0  0  0  3  0  0  0  0  0  0
    0.0000    0.0000    0.0000 C   0  0  0  1  0  3  0  0  0  0  0  0
    0.0000    0.0000    0.0000 C   0  0  0  0  0  3  0  0  0  0  0  0
    0.0000    0.0000    0.0000 C   0  0  0  0  0  3  0  0  0  0  0  0
    0.0000    0.0000    0.0000 C   0  0  0  0  0  3  0  0  0  0  0  0
    0.0000    0.0000    0.0000 C   0  0  0  1  0  3  0  0  0  0  0  0
    0.0000    0.0000    0.0000 C   0  0  0  0  0  3  0  0  0  0  0  0
    0.0000    0.0000    0.0000 C   0  0  0  1  0  3  0  0  0  0  0  0
    0.0000    0.0000    0.0000 C   0  0  0  0  0  4  0  0  0  0  0  0
    0.0000    0.0000    0.0000 C   0  0  0  0  0  4  0  0  0  0  0  0
    0.0000    0.0000    0.0000 C   0  0  0  0  0  4  0  0  0  0  0  0
    0.0000    0.0000    0.0000 C   0  0  0  0  0  4  0  0  0  0  0  0
    0.0000    0.0000    0.0000 C   0  0  0  0  0  4  0  0  0  0  0  0
    0.0000    0.0000    0.0000 O   0  0  0  1  0  1  0  0  0  0  0  0
    0.0000    0.0000    0.0000 O   0  5  0  1  0  1  0  0  0  0  0  0
  1  2  1  0  0  0  0
  1  6  1  0  0  0  0
  1 16  1  0  0  0  0
  1 17  1  0  0  0  0
  2  3  1  0  0  0  0
  3  4  1  0  0  0  0
  4  5  1  0  0  0  0
  5  6  2  0  0  0  0
  5 18  1  0  0  0  0
  6  7  1  0  0  0  0
  7  8  2  0  0  0  0
  8  9  1  0  0  0  0
  9 10  2  0  0  0  0
  9 19  1  0  0  0  0
 10 11  1  0  0  0  0
 11 12  2  0  0  0  0
 12 13  1  0  0  0  0
 13 14  2  0  0  0  0
 13 20  1  0  0  0  0
 14 15  1  0  0  0  0
 15 21  2  0  0  0  0
 15 22  1  0  0  0  0
M  BCL ATM C_TeTeTeTe C_TeTeTeTe C_TeTeTeTe C_TeTeTeTe C_TrTrTrPi C_TrTrTrPi C_TrTrTrPi C_TrTrTrPi C_TrTrTrPi C_TrTrTrPi C_TrTrTrPi C_TrTrTrPi C_TrTrTrPi C_TrTrTrPi C_TrTrTrPi C_TeTeTeTe C_TeTeTeTe C_TeTeTeTe C_TeTeTeTe C_TeTeTeTe O_Tr2Tr2TrPi O_Te2Te2Te2Te
M  BCL BND NonConjugatedSingleBondInRing NonConjugatedSingleBondInRing NonConjugatedSingleBond NonConjugatedSingleBond NonConjugatedSingleBondInRing NonConjugatedSingleBondInRing NonConjugatedSingleBondInRing ConjugatedDoubleBondInRing NonConjugatedSingleBond ConjugatedSingleBond ConjugatedDoubleBond ConjugatedSingleBond ConjugatedDoubleBond NonConjugatedSingleBond ConjugatedSingleBond ConjugatedDoubleBond ConjugatedSingleBond ConjugatedDoubleBond NonConjugatedSingleBond ConjugatedSingleBond ConjugatedDoubleBond ConjugatedSingleBond
M  BCL DBI - E Z E Z -
M  END
> <PDB ID>
1cbs

> <Resolution>
1.8

$$$$
Written by BCL::WriteToMDL,1cbx
  MOE2012           3D
HYDROLASE(C-TERMINAL PEPTIDASE)
 15 15  0  0  0  0  0  0  0  0999 V2000
    0.0000    0.0000    0.0000 C   0  0  0  1  0  3  0  0  0  0  0  0
    0.0000    0.0000    0.0000 C   0  0  0  0  0  4  0  0  0  0  0  0
    0.0000    0.0000    0.0000 C   0  0  0  0  0  4  0  0  0  0  0  0
    0.0000    0.0000    0.0000 C   0  0  0  1  0  3  0  0  0  0  0  0
    0.0000    0.0000    0.0000 C   0  0  0  0  0  4  0  0  0  0  0  0
    0.0000    0.0000    0.0000 C   0  0  0  1  0  3  0  0  0  0  0  0
    0.0000    0.0000    0.0000 C   0  0  0  0  0  3  0  0  0  0  0  0
    0.0000    0.0000    0.0000 C   0  0  0  0  0  3  0  0  0  0  0  0
    0.0000    0.0000    0.0000 C   0  0  0  0  0  3  0  0  0  0  0  0
    0.0000    0.0000    0.0000 C   0  0  0  0  0  3  0  0  0  0  0  0
    0.0000    0.0000    0.0000 C   0  0  0  0  0  3  0  0  0  0  0  0
    0.0000    0.0000    0.0000 O   0  5  0  1  0  1  0  0  0  0  0  0
    0.0000    0.0000    0.0000 O   0  0  0  1  0  1  0  0  0  0  0  0
    0.0000    0.0000    0.0000 O   0  0  0  1  0  1  0  0  0  0  0  0
    0.0000    0.0000    0.0000 O   0  5  0  1  0  1  0  0  0  0  0  0
  1  2  1  0  0  0  0
  1 12  1  0  0  0  0
  1 13  2  0  0  0  0
  2  3  1  0  0  0  0
  3  4  1  0  0  0  0
  3  5  1  0  0  0  0
  4 14  2  0  0  0  0
  4 15  1  0  0  0  0
  5  6  1  0  0  0  0
  6  7  2  0  0  0  0
  6  8  1  0  0  0  0
  7  9  1  0  0  0  0
  8 10  2  0  0  0  0
  9 11  2  0  0  0  0
 10 11  1  0  0  0  0
M  BCL ATM C_TrTrTrPi C_TeTeTeTe C_TeTeTeTe C_TrTrTrPi C_TeTeTeTe C_TrTrTrPi C_TrTrTrPi C_TrTrTrPi C_TrTrTrPi C_TrTrTrPi C_TrTrTrPi O_Te2Te2Te2Te O_Tr2Tr2TrPi O_Tr2Tr2TrPi O_Te2Te2Te2Te
M  BCL BND NonConjugatedSingleBond ConjugatedSingleBond ConjugatedDoubleBond NonConjugatedSingleBond NonConjugatedSingleBond NonConjugatedSingleBond ConjugatedDoubleBond ConjugatedSingleBond NonConjugatedSingleBond AromaticDoubleBond AromaticSingleBond AromaticSingleBond AromaticDoubleBond AromaticDoubleBond AromaticSingleBond
M  BCL CHI   3   S
M  BCL DBI - - - - -
M  END
> <PDB ID>
1cbx

> <Resolution>
2

$$$$
Written by BCL::WriteToMDL,1cet
  MOE2012           3D
1CET_l.pdb
 22 23  0  0  0  0  0  0  0  0999 V2000
    0.0000    0.0000    0.0000 Cl  0  0  0  1  0  1  0  0  0  0  0  0
    0.0000    0.0000    0.0000 N   0  0  0  1  0  2  0  0  0  0  0  0
    0.0000    0.0000    0.0000 C   0  0  0  0  0  3  0  0  0  0  0  0
    0.0000    0.0000    0.0000 C   0  0  0  0  0  3  0  0  0  0  0  0
    0.0000    0.0000    0.0000 C   0  0  0  1  0  3  0  0  0  0  0  0
    0.0000    0.0000    0.0000 C   0  0  0  1  0  3  0  0  0  0  0  0
    0.0000    0.0000    0.0000 C   0  0  0  0  0  3  0  0  0  0  0  0
    0.0000    0.0000    0.0000 C   0  0  0  0  0  3  0  0  0  0  0  0
    0.0000    0.0000    0.0000 C   0  0  0  1  0  3  0  0  0  0  0  0
    0.0000    0.0000    0.0000 C   0  0  0  0  0  3  0  0  0  0  0  0
    0.0000    0.0000    0.0000 C   0  0  0  1  0  3  0  0  0  0  0  0
    0.0000    0.0000    0.0000 N   0  0  0  0  0  3  0  0  0  0  0  0
    0.0000    0.0000    0.0000 C   0  0  0  0  0  4  0  0  0  0  0  0
    0.0000    0.0000    0.0000 C   0  0  0  0  0  4  0  0  0  0  0  0
    0.0000    0.0000    0.0000 C   0  0  0  0  0  4  0  0  0  0  0  0
    0.0000    0.0000    0.0000 C   0  0  0  0  0  4  0  0  0  0  0  0
    0.0000    0.0000    0.0000 N   0  3  0  0  0  4  0  0  0  0  0  0
    0.0000    0.0000    0.0000 C   0  0  0  0  0  4  0  0  0  0  0  0
    0.0000    0.0000    0.0000 C   0  0  0  0  0  4  0  0  0  0  0  0
    0.0000    0.0000    0.0000 C   0  0  0  0  0  4  0  0  0  0  0  0
    0.0000    0.0000    0.0000 C   0  0  0  0  0  4  0  0  0  0  0  0
    0.0000    0.0000    0.0000 C   0  0  0  0  0  4  0  0  0  0  0  0
  1  9  1  0  0  0  0
  2  3  1  0  0  0  0
  2 11  2  0  0  0  0
  3  4  2  0  0  0  0
  4  5  1  0  0  0  0
  5  6  2  0  0  0  0
  5 12  1  0  0  0  0
  6  7  1  0  0  0  0
  6 11  1  0  0  0  0
  7  8  2  0  0  0  0
  8  9  1  0  0  0  0
  9 10  2  0  0  0  0
 10 11  1  0  0  0  0
 12 13  1  0  0  0  0
 13 14  1  0  0  0  0
 13 22  1  0  0  0  0
 14 15  1  0  0  0  0
 15 16  1  0  0  0  0
 16 17  1  0  0  0  0
 17 18  1  0  0  0  0
 17 20  1  0  0  0  0
 18 19  1  0  0  0  0
 20 21  1  0  0  0  0
M  BCL ATM Cl_S2P2P2P N_Tr2TrTrPi C_TrTrTrPi C_TrTrTrPi C_TrTrTrPi C_TrTrTrPi C_TrTrTrPi C_TrTrTrPi C_TrTrTrPi C_TrTrTrPi C_TrTrTrPi N_TrTrTrPi2 C_TeTeTeTe C_TeTeTeTe C_TeTeTeTe C_TeTeTeTe N_TeTeTeTe C_TeTeTeTe C_TeTeTeTe C_TeTeTeTe C_TeTeTeTe C_TeTeTeTe
M  BCL BND ConjugatedSingleBond AromaticSingleBond AromaticDoubleBond AromaticDoubleBond AromaticSingleBond AromaticDoubleBond ConjugatedSingleBond AromaticSingleBond AromaticSingleBond AromaticDoubleBond AromaticSingleBond AromaticDoubleBond AromaticSingleBond NonConjugatedSingleBond NonConjugatedSingleBond NonConjugatedSingleBond NonConjugatedSingleBond NonConjugatedSingleBond NonConjugatedSingleBond NonConjugatedSingleBond NonConjugatedSingleBond NonConjugatedSingleBond NonConjugatedSingleBond
M  BCL CHI  13   R
M  BCL DBI - - - - -
M  END
> <PDB ID>
1cet

> <Resolution>
2.05

$$$$
Written by BCL::WriteToMDL,1cim
  MOE2012           3D
1CIM_l.pdb
 17 18  0  0  0  0  0  0  0  0999 V2000
    0.0000    0.0000    0.0000 S   0  0  0  1  0  2  0  0  0  0  0  0
    0.0000    0.0000    0.0000 C   0  0  0  1  0  3  0  0  0  0  0  0
    0.0000    0.0000    0.0000 C   0  0  0  0  0  3  0  0  0  0  0  0
    0.0000    0.0000    0.0000 C   0  0  0  1  0  3  0  0  0  0  0  0
    0.0000    0.0000    0.0000 C   0  0  0  0  0  4  0  0  0  0  0  0
    0.0000    0.0000    0.0000 C   0  0  0  0  0  4  0  0  0  0  0  0
    0.0000    0.0000    0.0000 C   0  0  0  0  0  4  0  0  0  0  0  0
    0.0000    0.0000    0.0000 S   0  0  0  1  0  4  0  0  0  0  0  0
    0.0000    0.0000    0.0000 C   0  0  0  1  0  3  0  0  0  0  0  0
    0.0000    0.0000    0.0000 S   0  0  0  1  0  4  0  0  0  0  0  0
    0.0000    0.0000    0.0000 O   0  0  0  1  0  1  0  0  0  0  0  0
    0.0000    0.0000    0.0000 O   0  0  0  1  0  1  0  0  0  0  0  0
    0.0000    0.0000    0.0000 N   0  0  0  0  0  3  0  0  0  0  0  0
    0.0000    0.0000    0.0000 N   0  3  0  0  0  4  0  0  0  0  0  0
    0.0000    0.0000    0.0000 C   0  0  0  0  0  4  0  0  0  0  0  0
    0.0000    0.0000    0.0000 O   0  0  0  1  0  1  0  0  0  0  0  0
    0.0000    0.0000    0.0000 O   0  0  0  1  0  1  0  0  0  0  0  0
  1  2  1  0  0  0  0
  1  9  1  0  0  0  0
  2  3  2  0  0  0  0
  2 10  1  0  0  0  0
  3  4  1  0  0  0  0
  4  5  1  0  0  0  0
  4  9  2  0  0  0  0
  5  6  1  0  0  0  0
  5 14  1  0  0  0  0
  6  7  1  0  0  0  0
  7  8  1  0  0  0  0
  7 15  1  0  0  0  0
  8  9  1  0  0  0  0
  8 16  2  0  0  0  0
  8 17  2  0  0  0  0
 10 11  2  0  0  0  0
 10 12  2  0  0  0  0
 10 13  1  0  0  0  0
M  BCL ATM S_Te2Te2TeTe C_TrTrTrPi C_TrTrTrPi C_TrTrTrPi C_TeTeTeTe C_TeTeTeTe C_TeTeTeTe S_TeTeTeTePiPi C_TrTrTrPi S_TeTeTeTePiPi O_Tr2Tr2TrPi O_Tr2Tr2TrPi N_TrTrTrPi2 N_TeTeTeTe C_TeTeTeTe O_Tr2Tr2TrPi O_Tr2Tr2TrPi
M  BCL BND AromaticSingleBond AromaticSingleBond AromaticDoubleBond ConjugatedSingleBond AromaticSingleBond NonConjugatedSingleBondInRing AromaticDoubleBond NonConjugatedSingleBondInRing NonConjugatedSingleBond NonConjugatedSingleBondInRing NonConjugatedSingleBondInRing NonConjugatedSingleBond ConjugatedSingleBondInRing ConjugatedDoubleBond ConjugatedDoubleBond ConjugatedDoubleBond ConjugatedDoubleBond ConjugatedSingleBond
M  BCL CHI   5   S   7   S
M  BCL DBI - - - - - -
M  END
> <PDB ID>
1cim

> <Resolution>
2.0999999

$$$$
Written by BCL::WriteToMDL,1d3g
  MOE2012           3D
OXIDOREDUCTASE
 27 30  0  0  0  0  0  0  0  0999 V2000
    0.0000    0.0000    0.0000 C   0  0  0  0  0  4  0  0  0  0  0  0
    0.0000    0.0000    0.0000 C   0  0  0  1  0  3  0  0  0  0  0  0
    0.0000    0.0000    0.0000 C   0  0  0  1  0  3  0  0  0  0  0  0
    0.0000    0.0000    0.0000 C   0  0  0  1  0  3  0  0  0  0  0  0
    0.0000    0.0000    0.0000 N   0  0  0  1  0  2  0  0  0  0  0  0
    0.0000    0.0000    0.0000 C   0  0  0  1  0  3  0  0  0  0  0  0
    0.0000    0.0000    0.0000 C   0  0  0  1  0  3  0  0  0  0  0  0
    0.0000    0.0000    0.0000 C   0  0  0  1  0  3  0  0  0  0  0  0
    0.0000    0.0000    0.0000 C   0  0  0  1  0  3  0  0  0  0  0  0
    0.0000    0.0000    0.0000 C   0  0  0  0  0  3  0  0  0  0  0  0
    0.0000    0.0000    0.0000 C   0  0  0  0  0  3  0  0  0  0  0  0
    0.0000    0.0000    0.0000 O   0  0  0  1  0  1  0  0  0  0  0  0
    0.0000    0.0000    0.0000 O   0  5  0  1  0  1  0  0  0  0  0  0
    0.0000    0.0000    0.0000 C   0  0  0  0  0  3  0  0  0  0  0  0
    0.0000    0.0000    0.0000 C   0  0  0  0  0  3  0  0  0  0  0  0
    0.0000    0.0000    0.0000 C   0  0  0  0  0  3  0  0  0  0  0  0
    0.0000    0.0000    0.0000 C   0  0  0  0  0  3  0  0  0  0  0  0
    0.0000    0.0000    0.0000 C   0  0  0  1  0  3  0  0  0  0  0  0
    0.0000    0.0000    0.0000 C   0  0  0  0  0  3  0  0  0  0  0  0
    0.0000    0.0000    0.0000 C   0  0  0  1  0  3  0  0  0  0  0  0
    0.0000    0.0000    0.0000 F   0  0  0  1  0  1  0  0  0  0  0  0
    0.0000    0.0000    0.0000 C   0  0  0  1  0  3  0  0  0  0  0  0
    0.0000    0.0000    0.0000 C   0  0  0  0  0  3  0  0  0  0  0  0
    0.0000    0.0000    0.0000 C   0  0  0  0  0  3  0  0  0  0  0  0
    0.0000    0.0000    0.0000 C   0  0  0  0  0  3  0  0  0  0  0  0
    0.0000    0.0000    0.0000 C   0  0  0  0  0  3  0  0  0  0  0  0
    0.0000    0.0000    0.0000 C   0  0  0  0  0  3  0  0  0  0  0  0
  1  2  1  0  0  0  0
  2  3  2  0  0  0  0
  2  4  1  0  0  0  0
  3  5  1  0  0  0  0
  3  7  1  0  0  0  0
  4  6  1  0  0  0  0
  4  8  2  0  0  0  0
  5  9  2  0  0  0  0
  6 12  2  0  0  0  0
  6 13  1  0  0  0  0
  7 10  2  0  0  0  0
  7 11  1  0  0  0  0
  8  9  1  0  0  0  0
  8 14  1  0  0  0  0
  9 15  1  0  0  0  0
 10 16  1  0  0  0  0
 11 17  2  0  0  0  0
 14 18  2  0  0  0  0
 15 19  2  0  0  0  0
 16 20  2  0  0  0  0
 17 20  1  0  0  0  0
 18 19  1  0  0  0  0
 18 21  1  0  0  0  0
 20 22  1  0  0  0  0
 22 23  2  0  0  0  0
 22 24  1  0  0  0  0
 23 25  1  0  0  0  0
 24 27  2  0  0  0  0
 25 26  2  0  0  0  0
 26 27  1  0  0  0  0
M  BCL ATM C_TeTeTeTe C_TrTrTrPi C_TrTrTrPi C_TrTrTrPi N_Tr2TrTrPi C_TrTrTrPi C_TrTrTrPi C_TrTrTrPi C_TrTrTrPi C_TrTrTrPi C_TrTrTrPi O_Tr2Tr2TrPi O_Te2Te2Te2Te C_TrTrTrPi C_TrTrTrPi C_TrTrTrPi C_TrTrTrPi C_TrTrTrPi C_TrTrTrPi C_TrTrTrPi F_S2P2P2P C_TrTrTrPi C_TrTrTrPi C_TrTrTrPi C_TrTrTrPi C_TrTrTrPi C_TrTrTrPi
M  BCL BND NonConjugatedSingleBond AromaticDoubleBond AromaticSingleBond AromaticSingleBond ConjugatedSingleBond ConjugatedSingleBond AromaticDoubleBond AromaticDoubleBond ConjugatedDoubleBond ConjugatedSingleBond AromaticDoubleBond AromaticSingleBond AromaticSingleBond AromaticSingleBond AromaticSingleBond AromaticSingleBond AromaticDoubleBond AromaticDoubleBond AromaticDoubleBond AromaticDoubleBond AromaticSingleBond AromaticSingleBond ConjugatedSingleBond ConjugatedSingleBond AromaticDoubleBond AromaticSingleBond AromaticSingleBond AromaticDoubleBond AromaticDoubleBond AromaticSingleBond
M  BCL DBI - - - - - - - - - - - -
M  END
> <PDB ID>
1d3g

> <Resolution>
1.6

$$$$
Written by BCL::WriteToMDL,1d3p
  MOE2012           3D
1D3P_l.pdb
 39 44  0  0  0  0  0  0  0  0999 V2000
    0.0000    0.0000    0.0000 C   0  0  0  1  0  3  0  0  0  0  0  0
    0.0000    0.0000    0.0000 C   0  0  0  0  0  3  0  0  0  0  0  0
    0.0000    0.0000    0.0000 C   0  0  0  1  0  3  0  0  0  0  0  0
    0.0000    0.0000    0.0000 C   0  0  0  1  0  3  0  0  0  0  0  0
    0.0000    0.0000    0.0000 C   0  0  0  0  0  3  0  0  0  0  0  0
    0.0000    0.0000    0.0000 C   0  0  0  0  0  3  0  0  0  0  0  0
    0.0000    0.0000    0.0000 S   0  0  0  1  0  2  0  0  0  0  0  0
    0.0000    0.0000    0.0000 C   0  0  0  1  0  3  0  0  0  0  0  0
    0.0000    0.0000    0.0000 C   0  0  0  1  0  3  0  0  0  0  0  0
    0.0000    0.0000    0.0000 C   0  0  0  0  0  4  0  0  0  0  0  0
    0.0000    0.0000    0.0000 C   0  0  0  1  0  3  0  0  0  0  0  0
    0.0000    0.0000    0.0000 C   0  0  0  0  0  3  0  0  0  0  0  0
    0.0000    0.0000    0.0000 C   0  0  0  0  0  3  0  0  0  0  0  0
    0.0000    0.0000    0.0000 C   0  0  0  1  0  3  0  0  0  0  0  0
    0.0000    0.0000    0.0000 N   0  0  0  1  0  2  0  0  0  0  0  0
    0.0000    0.0000    0.0000 C   0  0  0  0  0  3  0  0  0  0  0  0
    0.0000    0.0000    0.0000 O   0  0  0  1  0  2  0  0  0  0  0  0
    0.0000    0.0000    0.0000 C   0  0  0  0  0  4  0  0  0  0  0  0
    0.0000    0.0000    0.0000 C   0  0  0  0  0  3  0  0  0  0  0  0
    0.0000    0.0000    0.0000 C   0  0  0  1  0  3  0  0  0  0  0  0
    0.0000    0.0000    0.0000 C   0  0  0  0  0  3  0  0  0  0  0  0
    0.0000    0.0000    0.0000 C   0  0  0  0  0  3  0  0  0  0  0  0
    0.0000    0.0000    0.0000 C   0  0  0  1  0  3  0  0  0  0  0  0
    0.0000    0.0000    0.0000 C   0  0  0  0  0  3  0  0  0  0  0  0
    0.0000    0.0000    0.0000 O   0  0  0  1  0  2  0  0  0  0  0  0
    0.0000    0.0000    0.0000 C   0  0  0  0  0  4  0  0  0  0  0  0
    0.0000    0.0000    0.0000 C   0  0  0  0  0  4  0  0  0  0  0  0
    0.0000    0.0000    0.0000 C   0  0  0  0  0  4  0  0  0  0  0  0
    0.0000    0.0000    0.0000 C   0  0  0  0  0  4  0  0  0  0  0  0
    0.0000    0.0000    0.0000 N   0  3  0  0  0  4  0  0  0  0  0  0
    0.0000    0.0000    0.0000 C   0  0  0  0  0  4  0  0  0  0  0  0
    0.0000    0.0000    0.0000 C   0  0  0  0  0  4  0  0  0  0  0  0
    0.0000    0.0000    0.0000 N   0  3  0  0  0  4  0  0  0  0  0  0
    0.0000    0.0000    0.0000 C   0  0  0  0  0  4  0  0  0  0  0  0
    0.0000    0.0000    0.0000 C   0  0  0  0  0  4  0  0  0  0  0  0
    0.0000    0.0000    0.0000 C   0  0  0  0  0  4  0  0  0  0  0  0
    0.0000    0.0000    0.0000 C   0  0  0  0  0  4  0  0  0  0  0  0
    0.0000    0.0000    0.0000 C   0  0  0  0  0  4  0  0  0  0  0  0
    0.0000    0.0000    0.0000 O   0  0  0  0  0  2  0  0  0  0  0  0
  1  2  1  0  0  0  0
  1  6  2  0  0  0  0
  1 39  1  0  0  0  0
  2  3  2  0  0  0  0
  3  4  1  0  0  0  0
  3  7  1  0  0  0  0
  4  5  2  0  0  0  0
  4  9  1  0  0  0  0
  5  6  1  0  0  0  0
  7  8  1  0  0  0  0
  8  9  2  0  0  0  0
  8 11  1  0  0  0  0
  9 10  1  0  0  0  0
 10 20  1  0  0  0  0
 11 12  1  0  0  0  0
 11 16  2  0  0  0  0
 12 13  2  0  0  0  0
 13 14  1  0  0  0  0
 14 15  2  0  0  0  0
 14 17  1  0  0  0  0
 15 16  1  0  0  0  0
 17 18  1  0  0  0  0
 18 38  1  0  0  0  0
 19 20  1  0  0  0  0
 19 24  2  0  0  0  0
 20 21  2  0  0  0  0
 21 22  1  0  0  0  0
 22 23  2  0  0  0  0
 23 24  1  0  0  0  0
 23 25  1  0  0  0  0
 25 26  1  0  0  0  0
 26 37  1  0  0  0  0
 27 28  1  0  0  0  0
 27 31  1  0  0  0  0
 28 29  1  0  0  0  0
 29 30  1  0  0  0  0
 30 31  1  0  0  0  0
 30 37  1  0  0  0  0
 32 33  1  0  0  0  0
 32 36  1  0  0  0  0
 33 34  1  0  0  0  0
 33 38  1  0  0  0  0
 34 35  1  0  0  0  0
 35 36  1  0  0  0  0
M  BCL ATM C_TrTrTrPi C_TrTrTrPi C_TrTrTrPi C_TrTrTrPi C_TrTrTrPi C_TrTrTrPi S_Te2Te2TeTe C_TrTrTrPi C_TrTrTrPi C_TeTeTeTe C_TrTrTrPi C_TrTrTrPi C_TrTrTrPi C_TrTrTrPi N_Tr2TrTrPi C_TrTrTrPi O_Tr2TrTrPi2 C_TeTeTeTe C_TrTrTrPi C_TrTrTrPi C_TrTrTrPi C_TrTrTrPi C_TrTrTrPi C_TrTrTrPi O_Tr2TrTrPi2 C_TeTeTeTe C_TeTeTeTe C_TeTeTeTe C_TeTeTeTe N_TeTeTeTe C_TeTeTeTe C_TeTeTeTe N_TeTeTeTe C_TeTeTeTe C_TeTeTeTe C_TeTeTeTe C_TeTeTeTe C_TeTeTeTe O_Te2Te2TeTe
M  BCL BND AromaticSingleBond AromaticDoubleBond ConjugatedSingleBond AromaticDoubleBond AromaticSingleBond AromaticSingleBond AromaticDoubleBond AromaticSingleBond AromaticSingleBond AromaticSingleBond AromaticDoubleBond ConjugatedSingleBond NonConjugatedSingleBond NonConjugatedSingleBond AromaticSingleBond AromaticDoubleBond AromaticDoubleBond AromaticSingleBond AromaticDoubleBond ConjugatedSingleBond AromaticSingleBond NonConjugatedSingleBond NonConjugatedSingleBond AromaticSingleBond AromaticDoubleBond AromaticDoubleBond AromaticSingleBond AromaticDoubleBond AromaticSingleBond ConjugatedSingleBond NonConjugatedSingleBond NonConjugatedSingleBond NonConjugatedSingleBondInRing NonConjugatedSingleBondInRing NonConjugatedSingleBondInRing NonConjugatedSingleBondInRing NonConjugatedSingleBondInRing NonConjugatedSingleBond NonConjugatedSingleBondInRing NonConjugatedSingleBondInRing NonConjugatedSingleBondInRing NonConjugatedSingleBond NonConjugatedSingleBondInRing NonConjugatedSingleBondInRing
M  BCL DBI - - - - - - - - - -
M  END
> <PDB ID>
1d3p

> <Resolution>
2.0999999

$$$$
Written by BCL::WriteToMDL,1d4p
  MOE2012           3D
1D4P_l.pdb
 27 30  0  0  0  0  0  0  0  0999 V2000
    0.0000    0.0000    0.0000 C   0  0  0  1  0  3  0  0  0  0  0  0
    0.0000    0.0000    0.0000 C   0  0  0  0  0  3  0  0  0  0  0  0
    0.0000    0.0000    0.0000 C   0  0  0  1  0  3  0  0  0  0  0  0
    0.0000    0.0000    0.0000 C   0  0  0  1  0  3  0  0  0  0  0  0
    0.0000    0.0000    0.0000 C   0  0  0  0  0  3  0  0  0  0  0  0
    0.0000    0.0000    0.0000 C   0  0  0  0  0  3  0  0  0  0  0  0
    0.0000    0.0000    0.0000 C   0  0  0  0  0  3  0  0  0  0  0  0
    0.0000    0.0000    0.0000 C   0  0  0  1  0  3  0  0  0  0  0  0
    0.0000    0.0000    0.0000 N   0  0  0  0  0  3  0  0  0  0  0  0
    0.0000    0.0000    0.0000 C   0  0  0  1  0  3  0  0  0  0  0  0
    0.0000    0.0000    0.0000 N   0  3  0  0  0  3  0  0  0  0  0  0
    0.0000    0.0000    0.0000 N   0  0  0  0  0  3  0  0  0  0  0  0
    0.0000    0.0000    0.0000 C   0  0  0  1  0  3  0  0  0  0  0  0
    0.0000    0.0000    0.0000 O   0  0  0  1  0  1  0  0  0  0  0  0
    0.0000    0.0000    0.0000 N   0  0  0  1  0  3  0  0  0  0  0  0
    0.0000    0.0000    0.0000 C   0  0  0  0  0  4  0  0  0  0  0  0
    0.0000    0.0000    0.0000 C   0  0  0  0  0  4  0  0  0  0  0  0
    0.0000    0.0000    0.0000 C   0  0  0  0  0  4  0  0  0  0  0  0
    0.0000    0.0000    0.0000 C   0  0  0  0  0  4  0  0  0  0  0  0
    0.0000    0.0000    0.0000 C   0  0  0  0  0  4  0  0  0  0  0  0
    0.0000    0.0000    0.0000 C   0  0  0  0  0  4  0  0  0  0  0  0
    0.0000    0.0000    0.0000 C   0  0  0  1  0  3  0  0  0  0  0  0
    0.0000    0.0000    0.0000 C   0  0  0  0  0  3  0  0  0  0  0  0
    0.0000    0.0000    0.0000 C   0  0  0  0  0  3  0  0  0  0  0  0
    0.0000    0.0000    0.0000 C   0  0  0  0  0  3  0  0  0  0  0  0
    0.0000    0.0000    0.0000 C   0  0  0  0  0  3  0  0  0  0  0  0
    0.0000    0.0000    0.0000 C   0  0  0  0  0  3  0  0  0  0  0  0
  1  2  1  0  0  0  0
  1  6  2  0  0  0  0
  1 10  1  0  0  0  0
  2  3  2  0  0  0  0
  3  4  1  0  0  0  0
  3  7  1  0  0  0  0
  4  5  2  0  0  0  0
  4  9  1  0  0  0  0
  5  6  1  0  0  0  0
  7  8  2  0  0  0  0
  8  9  1  0  0  0  0
  8 13  1  0  0  0  0
 10 11  2  0  0  0  0
 10 12  1  0  0  0  0
 13 14  2  0  0  0  0
 13 15  1  0  0  0  0
 15 16  1  0  0  0  0
 15 20  1  0  0  0  0
 16 17  1  0  0  0  0
 17 18  1  0  0  0  0
 18 19  1  0  0  0  0
 18 21  1  0  0  0  0
 19 20  1  0  0  0  0
 21 22  1  0  0  0  0
 22 23  1  0  0  0  0
 22 27  2  0  0  0  0
 23 24  2  0  0  0  0
 24 25  1  0  0  0  0
 25 26  2  0  0  0  0
 26 27  1  0  0  0  0
M  BCL ATM C_TrTrTrPi C_TrTrTrPi C_TrTrTrPi C_TrTrTrPi C_TrTrTrPi C_TrTrTrPi C_TrTrTrPi C_TrTrTrPi N_TrTrTrPi2 C_TrTrTrPi N_TrTrTrPi N_TrTrTrPi2 C_TrTrTrPi O_Tr2Tr2TrPi N_TrTrTrPi2 C_TeTeTeTe C_TeTeTeTe C_TeTeTeTe C_TeTeTeTe C_TeTeTeTe C_TeTeTeTe C_TrTrTrPi C_TrTrTrPi C_TrTrTrPi C_TrTrTrPi C_TrTrTrPi C_TrTrTrPi
M  BCL BND AromaticSingleBond AromaticDoubleBond ConjugatedSingleBond AromaticDoubleBond AromaticSingleBond AromaticSingleBond AromaticDoubleBond AromaticSingleBond AromaticSingleBond AromaticDoubleBond AromaticSingleBond ConjugatedSingleBond ConjugatedDoubleBond ConjugatedSingleBond ConjugatedDoubleBond ConjugatedSingleBond NonConjugatedSingleBondInRing NonConjugatedSingleBondInRing NonConjugatedSingleBondInRing NonConjugatedSingleBondInRing NonConjugatedSingleBondInRing NonConjugatedSingleBond NonConjugatedSingleBondInRing NonConjugatedSingleBond AromaticSingleBond AromaticDoubleBond AromaticDoubleBond AromaticSingleBond AromaticDoubleBond AromaticSingleBond
M  BCL DBI - - - - - - - - -
M  END
> <PDB ID>
1d4p

> <Resolution>
2.0699999

$$$$
Written by BCL::WriteToMDL,1d6v
  MOE2012           3D
1D6V_l.pdb
 28 30  0  0  0  0  0  0  0  0999 V2000
    0.0000    0.0000    0.0000 C   0  0  0  0  0  3  0  0  0  0  0  0
    0.0000    0.0000    0.0000 C   0  0  0  0  0  3  0  0  0  0  0  0
    0.0000    0.0000    0.0000 C   0  0  0  0  0  3  0  0  0  0  0  0
    0.0000    0.0000    0.0000 C   0  0  0  0  0  3  0  0  0  0  0  0
    0.0000    0.0000    0.0000 C   0  0  0  1  0  3  0  0  0  0  0  0
    0.0000    0.0000    0.0000 C   0  0  0  0  0  3  0  0  0  0  0  0
    0.0000    0.0000    0.0000 C   0  0  0  0  0  4  0  0  0  0  0  0
    0.0000    0.0000    0.0000 C   0  0  0  0  0  4  0  0  0  0  0  0
    0.0000    0.0000    0.0000 C   0  0  0  0  0  4  0  0  0  0  0  0
    0.0000    0.0000    0.0000 C   0  0  0  0  0  4  0  0  0  0  0  0
    0.0000    0.0000    0.0000 C   0  0  0  0  0  4  0  0  0  0  0  0
    0.0000    0.0000    0.0000 C   0  0  0  0  0  4  0  0  0  0  0  0
    0.0000    0.0000    0.0000 C   0  0  0  1  0  3  0  0  0  0  0  0
    0.0000    0.0000    0.0000 C   0  0  0  0  0  3  0  0  0  0  0  0
    0.0000    0.0000    0.0000 C   0  0  0  0  0  3  0  0  0  0  0  0
    0.0000    0.0000    0.0000 C   0  0  0  1  0  3  0  0  0  0  0  0
    0.0000    0.0000    0.0000 C   0  0  0  0  0  3  0  0  0  0  0  0
    0.0000    0.0000    0.0000 C   0  0  0  0  0  3  0  0  0  0  0  0
    0.0000    0.0000    0.0000 O   0  0  0  0  0  2  0  0  0  0  0  0
    0.0000    0.0000    0.0000 C   0  0  0  1  0  3  0  0  0  0  0  0
    0.0000    0.0000    0.0000 O   0  0  0  1  0  1  0  0  0  0  0  0
    0.0000    0.0000    0.0000 N   0  0  0  0  0  3  0  0  0  0  0  0
    0.0000    0.0000    0.0000 C   0  0  0  0  0  4  0  0  0  0  0  0
    0.0000    0.0000    0.0000 C   0  0  0  0  0  4  0  0  0  0  0  0
    0.0000    0.0000    0.0000 C   0  0  0  0  0  4  0  0  0  0  0  0
    0.0000    0.0000    0.0000 C   0  0  0  1  0  3  0  0  0  0  0  0
    0.0000    0.0000    0.0000 O   0  0  0  1  0  1  0  0  0  0  0  0
    0.0000    0.0000    0.0000 O   0  5  0  1  0  1  0  0  0  0  0  0
  1  2  1  0  0  0  0
  1  3  2  0  0  0  0
  2  6  2  0  0  0  0
  3  4  1  0  0  0  0
  4  5  2  0  0  0  0
  5  6  1  0  0  0  0
  5  7  1  0  0  0  0
  7  8  1  0  0  0  0
  7 12  1  0  0  0  0
  8  9  1  0  0  0  0
  9 10  1  0  0  0  0
  9 19  1  0  0  0  0
 10 11  1  0  0  0  0
 10 13  1  0  0  0  0
 11 12  1  0  0  0  0
 13 14  1  0  0  0  0
 13 18  2  0  0  0  0
 14 15  2  0  0  0  0
 15 16  1  0  0  0  0
 16 17  2  0  0  0  0
 16 20  1  0  0  0  0
 17 18  1  0  0  0  0
 20 21  2  0  0  0  0
 20 22  1  0  0  0  0
 22 23  1  0  0  0  0
 23 24  1  0  0  0  0
 24 25  1  0  0  0  0
 25 26  1  0  0  0  0
 26 27  2  0  0  0  0
 26 28  1  0  0  0  0
M  BCL ATM C_TrTrTrPi C_TrTrTrPi C_TrTrTrPi C_TrTrTrPi C_TrTrTrPi C_TrTrTrPi C_TeTeTeTe C_TeTeTeTe C_TeTeTeTe C_TeTeTeTe C_TeTeTeTe C_TeTeTeTe C_TrTrTrPi C_TrTrTrPi C_TrTrTrPi C_TrTrTrPi C_TrTrTrPi C_TrTrTrPi O_Te2Te2TeTe C_TrTrTrPi O_Tr2Tr2TrPi N_TrTrTrPi2 C_TeTeTeTe C_TeTeTeTe C_TeTeTeTe C_TrTrTrPi O_Tr2Tr2TrPi O_Te2Te2Te2Te
M  BCL BND AromaticSingleBond AromaticDoubleBond AromaticDoubleBond AromaticSingleBond AromaticDoubleBond AromaticSingleBond NonConjugatedSingleBond NonConjugatedSingleBondInRing NonConjugatedSingleBondInRing NonConjugatedSingleBondInRing NonConjugatedSingleBondInRing NonConjugatedSingleBond NonConjugatedSingleBondInRing NonConjugatedSingleBond NonConjugatedSingleBondInRing AromaticSingleBond AromaticDoubleBond AromaticDoubleBond AromaticSingleBond AromaticDoubleBond ConjugatedSingleBond AromaticSingleBond ConjugatedDoubleBond ConjugatedSingleBond NonConjugatedSingleBond NonConjugatedSingleBond NonConjugatedSingleBond NonConjugatedSingleBond ConjugatedDoubleBond ConjugatedSingleBond
M  BCL CHI   7   S   9   S  10   S
M  BCL DBI - - - - - - - -
M  END
> <PDB ID>
1d6v

> <Resolution>
2

$$$$
Written by BCL::WriteToMDL,1dam
  MOE2012           3D
LIGASE
 15 15  0  0  0  0  0  0  0  0999 V2000
    0.0000    0.0000    0.0000 C   0  0  0  1  0  3  0  0  0  0  0  0
    0.0000    0.0000    0.0000 O   0  0  0  1  0  1  0  0  0  0  0  0
    0.0000    0.0000    0.0000 N   0  0  0  0  0  3  0  0  0  0  0  0
    0.0000    0.0000    0.0000 C   0  0  0  0  0  4  0  0  0  0  0  0
    0.0000    0.0000    0.0000 C   0  0  0  0  0  4  0  0  0  0  0  0
    0.0000    0.0000    0.0000 N   0  0  0  0  0  3  0  0  0  0  0  0
    0.0000    0.0000    0.0000 C   0  0  0  0  0  4  0  0  0  0  0  0
    0.0000    0.0000    0.0000 C   0  0  0  0  0  4  0  0  0  0  0  0
    0.0000    0.0000    0.0000 C   0  0  0  0  0  4  0  0  0  0  0  0
    0.0000    0.0000    0.0000 C   0  0  0  0  0  4  0  0  0  0  0  0
    0.0000    0.0000    0.0000 C   0  0  0  0  0  4  0  0  0  0  0  0
    0.0000    0.0000    0.0000 C   0  0  0  0  0  4  0  0  0  0  0  0
    0.0000    0.0000    0.0000 C   0  0  0  1  0  3  0  0  0  0  0  0
    0.0000    0.0000    0.0000 O   0  0  0  1  0  1  0  0  0  0  0  0
    0.0000    0.0000    0.0000 O   0  5  0  1  0  1  0  0  0  0  0  0
  1  2  2  0  0  0  0
  1  3  1  0  0  0  0
  1  6  1  0  0  0  0
  3  4  1  0  0  0  0
  4  5  1  0  0  0  0
  4  8  1  0  0  0  0
  5  6  1  0  0  0  0
  5  7  1  0  0  0  0
  8  9  1  0  0  0  0
  9 10  1  0  0  0  0
 10 11  1  0  0  0  0
 11 12  1  0  0  0  0
 12 13  1  0  0  0  0
 13 14  2  0  0  0  0
 13 15  1  0  0  0  0
M  BCL ATM C_TrTrTrPi O_Tr2Tr2TrPi N_TrTrTrPi2 C_TeTeTeTe C_TeTeTeTe N_TrTrTrPi2 C_TeTeTeTe C_TeTeTeTe C_TeTeTeTe C_TeTeTeTe C_TeTeTeTe C_TeTeTeTe C_TrTrTrPi O_Tr2Tr2TrPi O_Te2Te2Te2Te
M  BCL BND ConjugatedDoubleBond ConjugatedSingleBondInRing ConjugatedSingleBondInRing NonConjugatedSingleBondInRing NonConjugatedSingleBondInRing NonConjugatedSingleBond NonConjugatedSingleBondInRing NonConjugatedSingleBond NonConjugatedSingleBond NonConjugatedSingleBond NonConjugatedSingleBond NonConjugatedSingleBond NonConjugatedSingleBond ConjugatedDoubleBond ConjugatedSingleBond
M  BCL CHI   4   R   5   S
M  BCL DBI - -
M  END
> <PDB ID>
1dam

> <Resolution>
1.8

$$$$
Written by BCL::WriteToMDL,1di8
  MOE2012           3D
a1di8_lig.ent
 22 24  0  0  0  0  0  0  0  0999 V2000
    0.0000    0.0000    0.0000 N   0  0  0  1  0  2  0  0  0  0  0  0
    0.0000    0.0000    0.0000 C   0  0  0  0  0  3  0  0  0  0  0  0
    0.0000    0.0000    0.0000 N   0  0  0  1  0  2  0  0  0  0  0  0
    0.0000    0.0000    0.0000 C   0  0  0  1  0  3  0  0  0  0  0  0
    0.0000    0.0000    0.0000 C   0  0  0  1  0  3  0  0  0  0  0  0
    0.0000    0.0000    0.0000 C   0  0  0  1  0  3  0  0  0  0  0  0
    0.0000    0.0000    0.0000 C   0  0  0  0  0  3  0  0  0  0  0  0
    0.0000    0.0000    0.0000 C   0  0  0  1  0  3  0  0  0  0  0  0
    0.0000    0.0000    0.0000 C   0  0  0  1  0  3  0  0  0  0  0  0
    0.0000    0.0000    0.0000 C   0  0  0  0  0  3  0  0  0  0  0  0
    0.0000    0.0000    0.0000 N   0  0  0  0  0  3  0  0  0  0  0  0
    0.0000    0.0000    0.0000 C   0  0  0  1  0  3  0  0  0  0  0  0
    0.0000    0.0000    0.0000 C   0  0  0  0  0  3  0  0  0  0  0  0
    0.0000    0.0000    0.0000 C   0  0  0  1  0  3  0  0  0  0  0  0
    0.0000    0.0000    0.0000 C   0  0  0  0  0  3  0  0  0  0  0  0
    0.0000    0.0000    0.0000 C   0  0  0  0  0  3  0  0  0  0  0  0
    0.0000    0.0000    0.0000 C   0  0  0  0  0  3  0  0  0  0  0  0
    0.0000    0.0000    0.0000 O   0  0  0  0  0  2  0  0  0  0  0  0
    0.0000    0.0000    0.0000 O   0  0  0  1  0  2  0  0  0  0  0  0
    0.0000    0.0000    0.0000 C   0  0  0  0  0  4  0  0  0  0  0  0
    0.0000    0.0000    0.0000 O   0  0  0  1  0  2  0  0  0  0  0  0
    0.0000    0.0000    0.0000 C   0  0  0  0  0  4  0  0  0  0  0  0
  1  2  1  0  0  0  0
  1  6  2  0  0  0  0
  2  3  2  0  0  0  0
  3  4  1  0  0  0  0
  4  5  1  0  0  0  0
  4  7  2  0  0  0  0
  5  6  1  0  0  0  0
  5 10  2  0  0  0  0
  6 11  1  0  0  0  0
  7  8  1  0  0  0  0
  8  9  2  0  0  0  0
  8 19  1  0  0  0  0
  9 10  1  0  0  0  0
  9 21  1  0  0  0  0
 11 12  1  0  0  0  0
 12 13  1  0  0  0  0
 12 17  2  0  0  0  0
 13 14  2  0  0  0  0
 14 15  1  0  0  0  0
 14 18  1  0  0  0  0
 15 16  2  0  0  0  0
 16 17  1  0  0  0  0
 19 20  1  0  0  0  0
 21 22  1  0  0  0  0
M  BCL ATM N_Tr2TrTrPi C_TrTrTrPi N_Tr2TrTrPi C_TrTrTrPi C_TrTrTrPi C_TrTrTrPi C_TrTrTrPi C_TrTrTrPi C_TrTrTrPi C_TrTrTrPi N_TrTrTrPi2 C_TrTrTrPi C_TrTrTrPi C_TrTrTrPi C_TrTrTrPi C_TrTrTrPi C_TrTrTrPi O_Te2Te2TeTe O_Tr2TrTrPi2 C_TeTeTeTe O_Tr2TrTrPi2 C_TeTeTeTe
M  BCL BND AromaticSingleBond AromaticDoubleBond AromaticDoubleBond AromaticSingleBond AromaticSingleBond AromaticDoubleBond AromaticSingleBond AromaticDoubleBond ConjugatedSingleBond AromaticSingleBond AromaticDoubleBond ConjugatedSingleBond AromaticSingleBond ConjugatedSingleBond ConjugatedSingleBond AromaticSingleBond AromaticDoubleBond AromaticDoubleBond AromaticSingleBond ConjugatedSingleBond AromaticDoubleBond AromaticSingleBond NonConjugatedSingleBond NonConjugatedSingleBond
M  BCL DBI - - - - - - - -
M  END
> <PDB ID>
1di8

> <Resolution>
2.2

$$$$
Written by BCL::WriteToMDL,1dib
  MOE2012           3D
OXIDOREDUCTASE,HYDROLASE
 34 37  0  0  0  0  0  0  0  0999 V2000
    0.0000    0.0000    0.0000 N   0  0  0  0  0  3  0  0  0  0  0  0
    0.0000    0.0000    0.0000 N   0  0  0  1  0  2  0  0  0  0  0  0
    0.0000    0.0000    0.0000 C   0  0  0  1  0  3  0  0  0  0  0  0
    0.0000    0.0000    0.0000 N   0  0  0  0  0  3  0  0  0  0  0  0
    0.0000    0.0000    0.0000 C   0  0  0  1  0  3  0  0  0  0  0  0
    0.0000    0.0000    0.0000 O   0  0  0  1  0  1  0  0  0  0  0  0
    0.0000    0.0000    0.0000 C   0  0  0  1  0  3  0  0  0  0  0  0
    0.0000    0.0000    0.0000 N   0  0  0  1  0  3  0  0  0  0  0  0
    0.0000    0.0000    0.0000 C   0  0  0  0  0  4  0  0  0  0  0  0
    0.0000    0.0000    0.0000 C   0  0  0  0  0  4  0  0  0  0  0  0
    0.0000    0.0000    0.0000 N   0  0  0  0  0  3  0  0  0  0  0  0
    0.0000    0.0000    0.0000 C   0  0  0  1  0  3  0  0  0  0  0  0
    0.0000    0.0000    0.0000 C   0  0  0  1  0  3  0  0  0  0  0  0
    0.0000    0.0000    0.0000 O   0  0  0  1  0  1  0  0  0  0  0  0
    0.0000    0.0000    0.0000 C   0  0  0  0  0  4  0  0  0  0  0  0
    0.0000    0.0000    0.0000 N   0  0  0  1  0  3  0  0  0  0  0  0
    0.0000    0.0000    0.0000 C   0  0  0  1  0  3  0  0  0  0  0  0
    0.0000    0.0000    0.0000 C   0  0  0  0  0  3  0  0  0  0  0  0
    0.0000    0.0000    0.0000 C   0  0  0  0  0  3  0  0  0  0  0  0
    0.0000    0.0000    0.0000 C   0  0  0  1  0  3  0  0  0  0  0  0
    0.0000    0.0000    0.0000 C   0  0  0  0  0  3  0  0  0  0  0  0
    0.0000    0.0000    0.0000 C   0  0  0  0  0  3  0  0  0  0  0  0
    0.0000    0.0000    0.0000 C   0  0  0  1  0  3  0  0  0  0  0  0
    0.0000    0.0000    0.0000 O   0  0  0  1  0  1  0  0  0  0  0  0
    0.0000    0.0000    0.0000 N   0  0  0  0  0  3  0  0  0  0  0  0
    0.0000    0.0000    0.0000 C   0  0  0  0  0  4  0  0  0  0  0  0
    0.0000    0.0000    0.0000 C   0  0  0  0  0  4  0  0  0  0  0  0
    0.0000    0.0000    0.0000 C   0  0  0  0  0  4  0  0  0  0  0  0
    0.0000    0.0000    0.0000 C   0  0  0  1  0  3  0  0  0  0  0  0
    0.0000    0.0000    0.0000 O   0  0  0  1  0  1  0  0  0  0  0  0
    0.0000    0.0000    0.0000 O   0  5  0  1  0  1  0  0  0  0  0  0
    0.0000    0.0000    0.0000 C   0  0  0  1  0  3  0  0  0  0  0  0
    0.0000    0.0000    0.0000 O   0  0  0  1  0  1  0  0  0  0  0  0
    0.0000    0.0000    0.0000 O   0  5  0  1  0  1  0  0  0  0  0  0
  1  3  1  0  0  0  0
  2  3  2  0  0  0  0
  2 12  1  0  0  0  0
  3  4  1  0  0  0  0
  4  5  1  0  0  0  0
  5  6  2  0  0  0  0
  5  7  1  0  0  0  0
  7  8  1  0  0  0  0
  7 12  2  0  0  0  0
  8  9  1  0  0  0  0
  8 13  1  0  0  0  0
  9 10  1  0  0  0  0
  9 15  1  0  0  0  0
 10 11  1  0  0  0  0
 11 12  1  0  0  0  0
 13 14  2  0  0  0  0
 13 16  1  0  0  0  0
 15 16  1  0  0  0  0
 16 17  1  0  0  0  0
 17 18  1  0  0  0  0
 17 22  2  0  0  0  0
 18 19  2  0  0  0  0
 19 20  1  0  0  0  0
 20 21  2  0  0  0  0
 20 23  1  0  0  0  0
 21 22  1  0  0  0  0
 23 24  2  0  0  0  0
 23 25  1  0  0  0  0
 25 26  1  0  0  0  0
 26 27  1  0  0  0  0
 26 32  1  0  0  0  0
 27 28  1  0  0  0  0
 28 29  1  0  0  0  0
 29 30  2  0  0  0  0
 29 31  1  0  0  0  0
 32 33  2  0  0  0  0
 32 34  1  0  0  0  0
M  BCL ATM N_TrTrTrPi2 N_Tr2TrTrPi C_TrTrTrPi N_TrTrTrPi2 C_TrTrTrPi O_Tr2Tr2TrPi C_TrTrTrPi N_TrTrTrPi2 C_TeTeTeTe C_TeTeTeTe N_TrTrTrPi2 C_TrTrTrPi C_TrTrTrPi O_Tr2Tr2TrPi C_TeTeTeTe N_TrTrTrPi2 C_TrTrTrPi C_TrTrTrPi C_TrTrTrPi C_TrTrTrPi C_TrTrTrPi C_TrTrTrPi C_TrTrTrPi O_Tr2Tr2TrPi N_TrTrTrPi2 C_TeTeTeTe C_TeTeTeTe C_TeTeTeTe C_TrTrTrPi O_Tr2Tr2TrPi O_Te2Te2Te2Te C_TrTrTrPi O_Tr2Tr2TrPi O_Te2Te2Te2Te
M  BCL BND ConjugatedSingleBond AromaticDoubleBond AromaticSingleBond AromaticSingleBond AromaticSingleBond ConjugatedDoubleBond AromaticSingleBond ConjugatedSingleBondInRing AromaticDoubleBond NonConjugatedSingleBondInRing ConjugatedSingleBondInRing NonConjugatedSingleBondInRing NonConjugatedSingleBondInRing NonConjugatedSingleBondInRing ConjugatedSingleBondInRing ConjugatedDoubleBond ConjugatedSingleBondInRing NonConjugatedSingleBondInRing ConjugatedSingleBond AromaticSingleBond AromaticDoubleBond AromaticDoubleBond AromaticSingleBond AromaticDoubleBond ConjugatedSingleBond AromaticSingleBond ConjugatedDoubleBond ConjugatedSingleBond NonConjugatedSingleBond NonConjugatedSingleBond NonConjugatedSingleBond NonConjugatedSingleBond NonConjugatedSingleBond ConjugatedDoubleBond ConjugatedSingleBond ConjugatedDoubleBond ConjugatedSingleBond
M  BCL CHI   9   R  26   S
M  BCL DBI - - - - - - - - - -
M  END
> <PDB ID>
1dib

> <Resolution>
2.7

$$$$
Written by BCL::WriteToMDL,1dlr
  MOE2012           3D
1DLR_l.pdb
 24 26  0  0  0  0  0  0  0  0999 V2000
    0.0000    0.0000    0.0000 N   0  0  0  1  0  2  0  0  0  0  0  0
    0.0000    0.0000    0.0000 C   0  0  0  1  0  3  0  0  0  0  0  0
    0.0000    0.0000    0.0000 N   0  0  0  0  0  3  0  0  0  0  0  0
    0.0000    0.0000    0.0000 N   0  0  0  1  0  2  0  0  0  0  0  0
    0.0000    0.0000    0.0000 C   0  0  0  1  0  3  0  0  0  0  0  0
    0.0000    0.0000    0.0000 N   0  0  0  0  0  3  0  0  0  0  0  0
    0.0000    0.0000    0.0000 C   0  0  0  1  0  3  0  0  0  0  0  0
    0.0000    0.0000    0.0000 C   0  0  0  1  0  3  0  0  0  0  0  0
    0.0000    0.0000    0.0000 C   0  0  0  0  0  4  0  0  0  0  0  0
    0.0000    0.0000    0.0000 C   0  0  0  1  0  3  0  0  0  0  0  0
    0.0000    0.0000    0.0000 C   0  0  0  0  0  3  0  0  0  0  0  0
    0.0000    0.0000    0.0000 N   0  0  0  1  0  2  0  0  0  0  0  0
    0.0000    0.0000    0.0000 C   0  0  0  1  0  3  0  0  0  0  0  0
    0.0000    0.0000    0.0000 C   0  0  0  0  0  4  0  0  0  0  0  0
    0.0000    0.0000    0.0000 C   0  0  0  1  0  3  0  0  0  0  0  0
    0.0000    0.0000    0.0000 C   0  0  0  1  0  3  0  0  0  0  0  0
    0.0000    0.0000    0.0000 O   0  0  0  1  0  2  0  0  0  0  0  0
    0.0000    0.0000    0.0000 C   0  0  0  0  0  4  0  0  0  0  0  0
    0.0000    0.0000    0.0000 C   0  0  0  0  0  3  0  0  0  0  0  0
    0.0000    0.0000    0.0000 C   0  0  0  0  0  3  0  0  0  0  0  0
    0.0000    0.0000    0.0000 C   0  0  0  1  0  3  0  0  0  0  0  0
    0.0000    0.0000    0.0000 O   0  0  0  1  0  2  0  0  0  0  0  0
    0.0000    0.0000    0.0000 C   0  0  0  0  0  4  0  0  0  0  0  0
    0.0000    0.0000    0.0000 C   0  0  0  0  0  3  0  0  0  0  0  0
  1  2  1  0  0  0  0
  1 13  2  0  0  0  0
  2  3  1  0  0  0  0
  2  4  2  0  0  0  0
  4  5  1  0  0  0  0
  5  6  1  0  0  0  0
  5  7  2  0  0  0  0
  7  8  1  0  0  0  0
  7 13  1  0  0  0  0
  8  9  1  0  0  0  0
  8 10  2  0  0  0  0
 10 11  1  0  0  0  0
 10 14  1  0  0  0  0
 11 12  2  0  0  0  0
 12 13  1  0  0  0  0
 14 15  1  0  0  0  0
 15 16  1  0  0  0  0
 15 24  2  0  0  0  0
 16 17  1  0  0  0  0
 16 19  2  0  0  0  0
 17 18  1  0  0  0  0
 19 20  1  0  0  0  0
 20 21  2  0  0  0  0
 21 22  1  0  0  0  0
 21 24  1  0  0  0  0
 22 23  1  0  0  0  0
M  BCL ATM N_Tr2TrTrPi C_TrTrTrPi N_TrTrTrPi2 N_Tr2TrTrPi C_TrTrTrPi N_TrTrTrPi2 C_TrTrTrPi C_TrTrTrPi C_TeTeTeTe C_TrTrTrPi C_TrTrTrPi N_Tr2TrTrPi C_TrTrTrPi C_TeTeTeTe C_TrTrTrPi C_TrTrTrPi O_Tr2TrTrPi2 C_TeTeTeTe C_TrTrTrPi C_TrTrTrPi C_TrTrTrPi O_Tr2TrTrPi2 C_TeTeTeTe C_TrTrTrPi
M  BCL BND AromaticSingleBond AromaticDoubleBond ConjugatedSingleBond AromaticDoubleBond AromaticSingleBond ConjugatedSingleBond AromaticDoubleBond AromaticSingleBond AromaticSingleBond NonConjugatedSingleBond AromaticDoubleBond AromaticSingleBond NonConjugatedSingleBond AromaticDoubleBond AromaticSingleBond NonConjugatedSingleBond AromaticSingleBond AromaticDoubleBond ConjugatedSingleBond AromaticDoubleBond NonConjugatedSingleBond AromaticSingleBond AromaticDoubleBond ConjugatedSingleBond AromaticSingleBond NonConjugatedSingleBond
M  BCL DBI - - - - - - - -
M  END
> <PDB ID>
1dlr

> <Resolution>
2.3

$$$$
Written by BCL::WriteToMDL,1dyr
  MOE2012           3D
OXIDO-REDUCTASE
 21 22  0  0  0  0  0  0  0  0999 V2000
    0.0000    0.0000    0.0000 C   0  0  0  0  0  3  0  0  0  0  0  0
    0.0000    0.0000    0.0000 N   0  0  0  1  0  2  0  0  0  0  0  0
    0.0000    0.0000    0.0000 C   0  0  0  1  0  3  0  0  0  0  0  0
    0.0000    0.0000    0.0000 N   0  0  0  0  0  3  0  0  0  0  0  0
    0.0000    0.0000    0.0000 N   0  0  0  1  0  2  0  0  0  0  0  0
    0.0000    0.0000    0.0000 C   0  0  0  1  0  3  0  0  0  0  0  0
    0.0000    0.0000    0.0000 N   0  0  0  0  0  3  0  0  0  0  0  0
    0.0000    0.0000    0.0000 C   0  0  0  1  0  3  0  0  0  0  0  0
    0.0000    0.0000    0.0000 C   0  0  0  0  0  4  0  0  0  0  0  0
    0.0000    0.0000    0.0000 C   0  0  0  1  0  3  0  0  0  0  0  0
    0.0000    0.0000    0.0000 C   0  0  0  0  0  3  0  0  0  0  0  0
    0.0000    0.0000    0.0000 C   0  0  0  1  0  3  0  0  0  0  0  0
    0.0000    0.0000    0.0000 O   0  0  0  1  0  2  0  0  0  0  0  0
    0.0000    0.0000    0.0000 C   0  0  0  0  0  4  0  0  0  0  0  0
    0.0000    0.0000    0.0000 C   0  0  0  1  0  3  0  0  0  0  0  0
    0.0000    0.0000    0.0000 O   0  0  0  1  0  2  0  0  0  0  0  0
    0.0000    0.0000    0.0000 C   0  0  0  0  0  4  0  0  0  0  0  0
    0.0000    0.0000    0.0000 C   0  0  0  1  0  3  0  0  0  0  0  0
    0.0000    0.0000    0.0000 O   0  0  0  1  0  2  0  0  0  0  0  0
    0.0000    0.0000    0.0000 C   0  0  0  0  0  4  0  0  0  0  0  0
    0.0000    0.0000    0.0000 C   0  0  0  0  0  3  0  0  0  0  0  0
  1  2  1  0  0  0  0
  1  8  2  0  0  0  0
  2  3  2  0  0  0  0
  3  4  1  0  0  0  0
  3  5  1  0  0  0  0
  5  6  2  0  0  0  0
  6  7  1  0  0  0  0
  6  8  1  0  0  0  0
  8  9  1  0  0  0  0
  9 10  1  0  0  0  0
 10 11  1  0  0  0  0
 10 21  2  0  0  0  0
 11 12  2  0  0  0  0
 12 13  1  0  0  0  0
 12 15  1  0  0  0  0
 13 14  1  0  0  0  0
 15 16  1  0  0  0  0
 15 18  2  0  0  0  0
 16 17  1  0  0  0  0
 18 19  1  0  0  0  0
 18 21  1  0  0  0  0
 19 20  1  0  0  0  0
M  BCL ATM C_TrTrTrPi N_Tr2TrTrPi C_TrTrTrPi N_TrTrTrPi2 N_Tr2TrTrPi C_TrTrTrPi N_TrTrTrPi2 C_TrTrTrPi C_TeTeTeTe C_TrTrTrPi C_TrTrTrPi C_TrTrTrPi O_Tr2TrTrPi2 C_TeTeTeTe C_TrTrTrPi O_Tr2TrTrPi2 C_TeTeTeTe C_TrTrTrPi O_Tr2TrTrPi2 C_TeTeTeTe C_TrTrTrPi
M  BCL BND AromaticSingleBond AromaticDoubleBond AromaticDoubleBond ConjugatedSingleBond AromaticSingleBond AromaticDoubleBond ConjugatedSingleBond AromaticSingleBond NonConjugatedSingleBond NonConjugatedSingleBond AromaticSingleBond AromaticDoubleBond AromaticDoubleBond ConjugatedSingleBond AromaticSingleBond NonConjugatedSingleBond ConjugatedSingleBond AromaticDoubleBond NonConjugatedSingleBond ConjugatedSingleBond AromaticSingleBond NonConjugatedSingleBond
M  BCL DBI - - - - - -
M  END
> <PDB ID>
1dyr

> <Resolution>
1.86

$$$$
Written by BCL::WriteToMDL,1e1v
  MOE2012           3D
a1e1v_lig.ent
 18 20  0  0  0  0  0  0  0  0999 V2000
    0.0000    0.0000    0.0000 N   0  0  0  1  0  2  0  0  0  0  0  0
    0.0000    0.0000    0.0000 C   0  0  0  1  0  3  0  0  0  0  0  0
    0.0000    0.0000    0.0000 N   0  0  0  1  0  2  0  0  0  0  0  0
    0.0000    0.0000    0.0000 C   0  0  0  1  0  3  0  0  0  0  0  0
    0.0000    0.0000    0.0000 C   0  0  0  1  0  3  0  0  0  0  0  0
    0.0000    0.0000    0.0000 C   0  0  0  1  0  3  0  0  0  0  0  0
    0.0000    0.0000    0.0000 O   0  0  0  1  0  2  0  0  0  0  0  0
    0.0000    0.0000    0.0000 C   0  0  0  0  0  4  0  0  0  0  0  0
    0.0000    0.0000    0.0000 N   0  0  0  1  0  2  0  0  0  0  0  0
    0.0000    0.0000    0.0000 C   0  0  0  0  0  3  0  0  0  0  0  0
    0.0000    0.0000    0.0000 N   0  0  0  0  0  3  0  0  0  0  0  0
    0.0000    0.0000    0.0000 N   0  0  0  0  0  3  0  0  0  0  0  0
    0.0000    0.0000    0.0000 C   0  0  0  0  0  4  0  0  0  0  0  0
    0.0000    0.0000    0.0000 C   0  0  0  0  0  4  0  0  0  0  0  0
    0.0000    0.0000    0.0000 C   0  0  0  0  0  4  0  0  0  0  0  0
    0.0000    0.0000    0.0000 C   0  0  0  0  0  4  0  0  0  0  0  0
    0.0000    0.0000    0.0000 C   0  0  0  0  0  4  0  0  0  0  0  0
    0.0000    0.0000    0.0000 C   0  0  0  0  0  4  0  0  0  0  0  0
  1  2  1  0  0  0  0
  1  6  2  0  0  0  0
  2  3  2  0  0  0  0
  2 12  1  0  0  0  0
  3  4  1  0  0  0  0
  4  5  2  0  0  0  0
  4 11  1  0  0  0  0
  5  6  1  0  0  0  0
  5  9  1  0  0  0  0
  6  7  1  0  0  0  0
  7  8  1  0  0  0  0
  8 13  1  0  0  0  0
  9 10  2  0  0  0  0
 10 11  1  0  0  0  0
 13 14  1  0  0  0  0
 13 18  1  0  0  0  0
 14 15  1  0  0  0  0
 15 16  1  0  0  0  0
 16 17  1  0  0  0  0
 17 18  1  0  0  0  0
M  BCL ATM N_Tr2TrTrPi C_TrTrTrPi N_Tr2TrTrPi C_TrTrTrPi C_TrTrTrPi C_TrTrTrPi O_Tr2TrTrPi2 C_TeTeTeTe N_Tr2TrTrPi C_TrTrTrPi N_TrTrTrPi2 N_TrTrTrPi2 C_TeTeTeTe C_TeTeTeTe C_TeTeTeTe C_TeTeTeTe C_TeTeTeTe C_TeTeTeTe
M  BCL BND AromaticSingleBond AromaticDoubleBond AromaticDoubleBond ConjugatedSingleBond AromaticSingleBond AromaticDoubleBond AromaticSingleBond AromaticSingleBond AromaticSingleBond ConjugatedSingleBond NonConjugatedSingleBond NonConjugatedSingleBond AromaticDoubleBond AromaticSingleBond NonConjugatedSingleBondInRing NonConjugatedSingleBondInRing NonConjugatedSingleBondInRing NonConjugatedSingleBondInRing NonConjugatedSingleBondInRing NonConjugatedSingleBondInRing
M  BCL DBI - - - -
M  END
> <PDB ID>
1e1v

> <Resolution>
1.95

$$$$
Written by BCL::WriteToMDL,1e9h
  MOE2012           3D
a1e9h_lig.ent
 24 27  0  0  0  0  0  0  0  0999 V2000
    0.0000    0.0000    0.0000 C   0  0  0  1  0  3  0  0  0  0  0  0
    0.0000    0.0000    0.0000 C   0  0  0  1  0  3  0  0  0  0  0  0
    0.0000    0.0000    0.0000 C   0  0  0  0  0  3  0  0  0  0  0  0
    0.0000    0.0000    0.0000 C   0  0  0  0  0  3  0  0  0  0  0  0
    0.0000    0.0000    0.0000 C   0  0  0  0  0  3  0  0  0  0  0  0
    0.0000    0.0000    0.0000 C   0  0  0  0  0  3  0  0  0  0  0  0
    0.0000    0.0000    0.0000 C   0  0  0  1  0  3  0  0  0  0  0  0
    0.0000    0.0000    0.0000 O   0  0  0  1  0  1  0  0  0  0  0  0
    0.0000    0.0000    0.0000 C   0  0  0  1  0  3  0  0  0  0  0  0
    0.0000    0.0000    0.0000 C   0  0  0  1  0  3  0  0  0  0  0  0
    0.0000    0.0000    0.0000 C   0  0  0  1  0  3  0  0  0  0  0  0
    0.0000    0.0000    0.0000 O   0  0  0  1  0  1  0  0  0  0  0  0
    0.0000    0.0000    0.0000 N   0  0  0  0  0  3  0  0  0  0  0  0
    0.0000    0.0000    0.0000 N   0  0  0  0  0  3  0  0  0  0  0  0
    0.0000    0.0000    0.0000 C   0  0  0  1  0  3  0  0  0  0  0  0
    0.0000    0.0000    0.0000 C   0  0  0  0  0  3  0  0  0  0  0  0
    0.0000    0.0000    0.0000 C   0  0  0  1  0  3  0  0  0  0  0  0
    0.0000    0.0000    0.0000 C   0  0  0  0  0  3  0  0  0  0  0  0
    0.0000    0.0000    0.0000 C   0  0  0  0  0  3  0  0  0  0  0  0
    0.0000    0.0000    0.0000 C   0  0  0  1  0  3  0  0  0  0  0  0
    0.0000    0.0000    0.0000 S   0  0  0  1  0  4  0  0  0  0  0  0
    0.0000    0.0000    0.0000 O   0  0  0  0  0  2  0  0  0  0  0  0
    0.0000    0.0000    0.0000 O   0  0  0  1  0  1  0  0  0  0  0  0
    0.0000    0.0000    0.0000 O   0  0  0  1  0  1  0  0  0  0  0  0
  1  2  1  0  0  0  0
  1  6  2  0  0  0  0
  1 14  1  0  0  0  0
  2  3  2  0  0  0  0
  2  7  1  0  0  0  0
  3  4  1  0  0  0  0
  4  5  2  0  0  0  0
  5  6  1  0  0  0  0
  7  8  2  0  0  0  0
  7  9  1  0  0  0  0
  9 10  2  0  0  0  0
  9 14  1  0  0  0  0
 10 11  1  0  0  0  0
 10 15  1  0  0  0  0
 11 12  2  0  0  0  0
 11 13  1  0  0  0  0
 13 20  1  0  0  0  0
 15 16  1  0  0  0  0
 15 20  2  0  0  0  0
 16 17  2  0  0  0  0
 17 18  1  0  0  0  0
 17 21  1  0  0  0  0
 18 19  2  0  0  0  0
 19 20  1  0  0  0  0
 21 22  1  0  0  0  0
 21 23  2  0  0  0  0
 21 24  2  0  0  0  0
M  BCL ATM C_TrTrTrPi C_TrTrTrPi C_TrTrTrPi C_TrTrTrPi C_TrTrTrPi C_TrTrTrPi C_TrTrTrPi O_Tr2Tr2TrPi C_TrTrTrPi C_TrTrTrPi C_TrTrTrPi O_Tr2Tr2TrPi N_TrTrTrPi2 N_TrTrTrPi2 C_TrTrTrPi C_TrTrTrPi C_TrTrTrPi C_TrTrTrPi C_TrTrTrPi C_TrTrTrPi S_TeTeTeTePiPi O_Te2Te2TeTe O_Tr2Tr2TrPi O_Tr2Tr2TrPi
M  BCL BND AromaticSingleBond AromaticDoubleBond ConjugatedSingleBondInRing AromaticDoubleBond ConjugatedSingleBondInRing AromaticSingleBond AromaticDoubleBond AromaticSingleBond ConjugatedDoubleBond ConjugatedSingleBondInRing ConjugatedDoubleBond ConjugatedSingleBondInRing ConjugatedSingleBondInRing ConjugatedSingleBondInRing ConjugatedDoubleBond ConjugatedSingleBondInRing ConjugatedSingleBondInRing AromaticSingleBond AromaticDoubleBond AromaticDoubleBond AromaticSingleBond ConjugatedSingleBond AromaticDoubleBond AromaticSingleBond ConjugatedSingleBond ConjugatedDoubleBond ConjugatedDoubleBond
M  BCL DBI - - - - Z - - - - - -
M  END
> <PDB ID>
1e9h

> <Resolution>
2.5

$$$$
Written by BCL::WriteToMDL,1ecv
  MOE2012           3D
1ecv_l.pdb
 16 16  0  0  0  0  0  0  0  0999 V2000
    0.0000    0.0000    0.0000 C   0  0  0  0  0  3  0  0  0  0  0  0
    0.0000    0.0000    0.0000 C   0  0  0  0  0  3  0  0  0  0  0  0
    0.0000    0.0000    0.0000 C   0  0  0  1  0  3  0  0  0  0  0  0
    0.0000    0.0000    0.0000 C   0  0  0  1  0  3  0  0  0  0  0  0
    0.0000    0.0000    0.0000 C   0  0  0  0  0  3  0  0  0  0  0  0
    0.0000    0.0000    0.0000 C   0  0  0  1  0  3  0  0  0  0  0  0
    0.0000    0.0000    0.0000 C   0  0  0  1  0  3  0  0  0  0  0  0
    0.0000    0.0000    0.0000 O   0  0  0  1  0  1  0  0  0  0  0  0
    0.0000    0.0000    0.0000 O   0  5  0  1  0  1  0  0  0  0  0  0
    0.0000    0.0000    0.0000 N   0  0  0  0  0  3  0  0  0  0  0  0
    0.0000    0.0000    0.0000 C   0  0  0  1  0  3  0  0  0  0  0  0
    0.0000    0.0000    0.0000 O   0  0  0  1  0  1  0  0  0  0  0  0
    0.0000    0.0000    0.0000 C   0  0  0  1  0  3  0  0  0  0  0  0
    0.0000    0.0000    0.0000 O   0  0  0  1  0  1  0  0  0  0  0  0
    0.0000    0.0000    0.0000 O   0  5  0  1  0  1  0  0  0  0  0  0
    0.0000    0.0000    0.0000 I   0  0  0  1  0  1  0  0  0  0  0  0
  1  2  1  0  0  0  0
  1  6  2  0  0  0  0
  2  3  2  0  0  0  0
  3  4  1  0  0  0  0
  3 10  1  0  0  0  0
  4  5  2  0  0  0  0
  4  7  1  0  0  0  0
  5  6  1  0  0  0  0
  6 16  1  0  0  0  0
  7  8  2  0  0  0  0
  7  9  1  0  0  0  0
 10 11  1  0  0  0  0
 11 12  2  0  0  0  0
 11 13  1  0  0  0  0
 13 14  2  0  0  0  0
 13 15  1  0  0  0  0
M  BCL ATM C_TrTrTrPi C_TrTrTrPi C_TrTrTrPi C_TrTrTrPi C_TrTrTrPi C_TrTrTrPi C_TrTrTrPi O_Tr2Tr2TrPi O_Te2Te2Te2Te N_TrTrTrPi2 C_TrTrTrPi O_Tr2Tr2TrPi C_TrTrTrPi O_Tr2Tr2TrPi O_Te2Te2Te2Te I_S2P2P2P
M  BCL BND AromaticSingleBond AromaticDoubleBond AromaticDoubleBond AromaticSingleBond ConjugatedSingleBond AromaticDoubleBond ConjugatedSingleBond AromaticSingleBond ConjugatedSingleBond ConjugatedDoubleBond ConjugatedSingleBond ConjugatedSingleBond ConjugatedDoubleBond ConjugatedSingleBond ConjugatedDoubleBond ConjugatedSingleBond
M  BCL DBI - - - - - -
M  END
> <PDB ID>
1ecv

> <Resolution>
1.95

$$$$
Written by BCL::WriteToMDL,1efy
  MOE2012           3D
1EFY_l.pdb
 20 22  0  0  0  0  0  0  0  0999 V2000
    0.0000    0.0000    0.0000 C   0  0  0  1  0  3  0  0  0  0  0  0
    0.0000    0.0000    0.0000 N   0  0  0  1  0  2  0  0  0  0  0  0
    0.0000    0.0000    0.0000 C   0  0  0  1  0  3  0  0  0  0  0  0
    0.0000    0.0000    0.0000 N   0  0  0  0  0  3  0  0  0  0  0  0
    0.0000    0.0000    0.0000 C   0  0  0  1  0  3  0  0  0  0  0  0
    0.0000    0.0000    0.0000 C   0  0  0  0  0  3  0  0  0  0  0  0
    0.0000    0.0000    0.0000 C   0  0  0  1  0  3  0  0  0  0  0  0
    0.0000    0.0000    0.0000 C   0  0  0  1  0  3  0  0  0  0  0  0
    0.0000    0.0000    0.0000 C   0  0  0  0  0  3  0  0  0  0  0  0
    0.0000    0.0000    0.0000 C   0  0  0  0  0  3  0  0  0  0  0  0
    0.0000    0.0000    0.0000 C   0  0  0  1  0  3  0  0  0  0  0  0
    0.0000    0.0000    0.0000 N   0  0  0  0  0  3  0  0  0  0  0  0
    0.0000    0.0000    0.0000 O   0  0  0  1  0  1  0  0  0  0  0  0
    0.0000    0.0000    0.0000 C   0  0  0  0  0  3  0  0  0  0  0  0
    0.0000    0.0000    0.0000 C   0  0  0  0  0  3  0  0  0  0  0  0
    0.0000    0.0000    0.0000 C   0  0  0  1  0  3  0  0  0  0  0  0
    0.0000    0.0000    0.0000 O   0  0  0  1  0  2  0  0  0  0  0  0
    0.0000    0.0000    0.0000 C   0  0  0  0  0  3  0  0  0  0  0  0
    0.0000    0.0000    0.0000 C   0  0  0  0  0  3  0  0  0  0  0  0
    0.0000    0.0000    0.0000 C   0  0  0  0  0  4  0  0  0  0  0  0
  1  2  1  0  0  0  0
  1  5  2  0  0  0  0
  1  7  1  0  0  0  0
  2  3  2  0  0  0  0
  3  4  1  0  0  0  0
  3  8  1  0  0  0  0
  4  5  1  0  0  0  0
  5  6  1  0  0  0  0
  6 10  2  0  0  0  0
  7  9  2  0  0  0  0
  7 11  1  0  0  0  0
  8 14  2  0  0  0  0
  8 15  1  0  0  0  0
  9 10  1  0  0  0  0
 11 12  1  0  0  0  0
 11 13  2  0  0  0  0
 14 16  1  0  0  0  0
 15 19  2  0  0  0  0
 16 17  1  0  0  0  0
 16 18  2  0  0  0  0
 17 20  1  0  0  0  0
 18 19  1  0  0  0  0
M  BCL ATM C_TrTrTrPi N_Tr2TrTrPi C_TrTrTrPi N_TrTrTrPi2 C_TrTrTrPi C_TrTrTrPi C_TrTrTrPi C_TrTrTrPi C_TrTrTrPi C_TrTrTrPi C_TrTrTrPi N_TrTrTrPi2 O_Tr2Tr2TrPi C_TrTrTrPi C_TrTrTrPi C_TrTrTrPi O_Tr2TrTrPi2 C_TrTrTrPi C_TrTrTrPi C_TeTeTeTe
M  BCL BND AromaticSingleBond AromaticDoubleBond AromaticSingleBond AromaticDoubleBond AromaticSingleBond ConjugatedSingleBond AromaticSingleBond AromaticSingleBond AromaticDoubleBond AromaticDoubleBond ConjugatedSingleBond AromaticDoubleBond AromaticSingleBond AromaticSingleBond ConjugatedSingleBond ConjugatedDoubleBond AromaticSingleBond AromaticDoubleBond ConjugatedSingleBond AromaticDoubleBond NonConjugatedSingleBond AromaticSingleBond
M  BCL DBI - - - - - - - -
M  END
> <PDB ID>
1efy

> <Resolution>
2.2

$$$$
Written by BCL::WriteToMDL,1ejn
  MOE2012           3D
1ejn_l.pdb
 25 28  0  0  0  0  0  0  0  0999 V2000
    0.0000    0.0000    0.0000 C   0  0  0  0  0  4  0  0  0  0  0  0
    0.0000    0.0000    0.0000 C   0  0  0  0  0  4  0  0  0  0  0  0
    0.0000    0.0000    0.0000 C   0  0  0  0  0  4  0  0  0  0  0  0
    0.0000    0.0000    0.0000 C   0  0  0  0  0  4  0  0  0  0  0  0
    0.0000    0.0000    0.0000 C   0  0  0  0  0  4  0  0  0  0  0  0
    0.0000    0.0000    0.0000 C   0  0  0  0  0  4  0  0  0  0  0  0
    0.0000    0.0000    0.0000 C   0  0  0  0  0  4  0  0  0  0  0  0
    0.0000    0.0000    0.0000 C   0  0  0  0  0  4  0  0  0  0  0  0
    0.0000    0.0000    0.0000 C   0  0  0  0  0  4  0  0  0  0  0  0
    0.0000    0.0000    0.0000 C   0  0  0  1  0  4  0  0  0  0  0  0
    0.0000    0.0000    0.0000 N   0  0  0  0  0  3  0  0  0  0  0  0
    0.0000    0.0000    0.0000 C   0  0  0  1  0  3  0  0  0  0  0  0
    0.0000    0.0000    0.0000 N   0  0  0  0  0  3  0  0  0  0  0  0
    0.0000    0.0000    0.0000 O   0  0  0  1  0  1  0  0  0  0  0  0
    0.0000    0.0000    0.0000 C   0  0  0  0  0  4  0  0  0  0  0  0
    0.0000    0.0000    0.0000 C   0  0  0  0  0  3  0  0  0  0  0  0
    0.0000    0.0000    0.0000 C   0  0  0  1  0  3  0  0  0  0  0  0
    0.0000    0.0000    0.0000 C   0  0  0  0  0  3  0  0  0  0  0  0
    0.0000    0.0000    0.0000 C   0  0  0  0  0  3  0  0  0  0  0  0
    0.0000    0.0000    0.0000 C   0  0  0  1  0  3  0  0  0  0  0  0
    0.0000    0.0000    0.0000 C   0  0  0  0  0  3  0  0  0  0  0  0
    0.0000    0.0000    0.0000 N   0  3  0  0  0  3  0  0  0  0  0  0
    0.0000    0.0000    0.0000 N   0  0  0  0  0  3  0  0  0  0  0  0
    0.0000    0.0000    0.0000 C   0  0  0  1  0  3  0  0  0  0  0  0
    0.0000    0.0000    0.0000 N   0  0  0  0  0  3  0  0  0  0  0  0
  1  2  1  0  0  0  0
  1  3  1  0  0  0  0
  1  4  1  0  0  0  0
  2  6  1  0  0  0  0
  3 10  1  0  0  0  0
  4  7  1  0  0  0  0
  5  6  1  0  0  0  0
  5  7  1  0  0  0  0
  6  8  1  0  0  0  0
  7  9  1  0  0  0  0
  8 10  1  0  0  0  0
  9 10  1  0  0  0  0
 10 13  1  0  0  0  0
 11 12  1  0  0  0  0
 11 15  1  0  0  0  0
 12 13  1  0  0  0  0
 12 14  2  0  0  0  0
 15 17  1  0  0  0  0
 16 17  1  0  0  0  0
 16 21  2  0  0  0  0
 17 18  2  0  0  0  0
 18 19  1  0  0  0  0
 19 20  2  0  0  0  0
 20 21  1  0  0  0  0
 20 22  1  0  0  0  0
 22 24  2  0  0  0  0
 23 24  1  0  0  0  0
 24 25  1  0  0  0  0
M  BCL ATM C_TeTeTeTe C_TeTeTeTe C_TeTeTeTe C_TeTeTeTe C_TeTeTeTe C_TeTeTeTe C_TeTeTeTe C_TeTeTeTe C_TeTeTeTe C_TeTeTeTe N_TrTrTrPi2 C_TrTrTrPi N_TrTrTrPi2 O_Tr2Tr2TrPi C_TeTeTeTe C_TrTrTrPi C_TrTrTrPi C_TrTrTrPi C_TrTrTrPi C_TrTrTrPi C_TrTrTrPi N_TrTrTrPi N_TrTrTrPi2 C_TrTrTrPi N_TrTrTrPi2
M  BCL BND NonConjugatedSingleBondInRing NonConjugatedSingleBondInRing NonConjugatedSingleBondInRing NonConjugatedSingleBondInRing NonConjugatedSingleBondInRing NonConjugatedSingleBondInRing NonConjugatedSingleBondInRing NonConjugatedSingleBondInRing NonConjugatedSingleBondInRing NonConjugatedSingleBondInRing NonConjugatedSingleBondInRing NonConjugatedSingleBondInRing NonConjugatedSingleBond ConjugatedSingleBond NonConjugatedSingleBond ConjugatedSingleBond ConjugatedDoubleBond NonConjugatedSingleBond AromaticSingleBond AromaticDoubleBond AromaticDoubleBond AromaticSingleBond AromaticDoubleBond AromaticSingleBond ConjugatedSingleBond ConjugatedDoubleBond ConjugatedSingleBond ConjugatedSingleBond
M  BCL DBI - - - - -
M  END
> <PDB ID>
1ejn

> <Resolution>
1.8

$$$$
Written by BCL::WriteToMDL,1ela
  MOE2012           3D
HYDROLASE(SERINE PROTEINASE)
 32 33  0  0  0  0  0  0  0  0999 V2000
    0.0000    0.0000    0.0000 C   0  0  0  1  0  3  0  0  0  0  0  0
    0.0000    0.0000    0.0000 O   0  0  0  1  0  1  0  0  0  0  0  0
    0.0000    0.0000    0.0000 C   0  0  0  1  0  4  0  0  0  0  0  0
    0.0000    0.0000    0.0000 F   0  0  0  1  0  1  0  0  0  0  0  0
    0.0000    0.0000    0.0000 F   0  0  0  1  0  1  0  0  0  0  0  0
    0.0000    0.0000    0.0000 F   0  0  0  1  0  1  0  0  0  0  0  0
    0.0000    0.0000    0.0000 N   0  0  0  0  0  3  0  0  0  0  0  0
    0.0000    0.0000    0.0000 C   0  0  0  0  0  4  0  0  0  0  0  0
    0.0000    0.0000    0.0000 C   0  0  0  1  0  3  0  0  0  0  0  0
    0.0000    0.0000    0.0000 O   0  0  0  1  0  1  0  0  0  0  0  0
    0.0000    0.0000    0.0000 C   0  0  0  0  0  4  0  0  0  0  0  0
    0.0000    0.0000    0.0000 C   0  0  0  0  0  4  0  0  0  0  0  0
    0.0000    0.0000    0.0000 C   0  0  0  0  0  4  0  0  0  0  0  0
    0.0000    0.0000    0.0000 C   0  0  0  0  0  4  0  0  0  0  0  0
    0.0000    0.0000    0.0000 N   0  3  0  0  0  4  0  0  0  0  0  0
    0.0000    0.0000    0.0000 N   0  0  0  1  0  3  0  0  0  0  0  0
    0.0000    0.0000    0.0000 C   0  0  0  0  0  4  0  0  0  0  0  0
    0.0000    0.0000    0.0000 C   0  0  0  1  0  3  0  0  0  0  0  0
    0.0000    0.0000    0.0000 O   0  0  0  1  0  1  0  0  0  0  0  0
    0.0000    0.0000    0.0000 C   0  0  0  0  0  4  0  0  0  0  0  0
    0.0000    0.0000    0.0000 C   0  0  0  0  0  4  0  0  0  0  0  0
    0.0000    0.0000    0.0000 C   0  0  0  0  0  4  0  0  0  0  0  0
    0.0000    0.0000    0.0000 N   0  0  0  0  0  3  0  0  0  0  0  0
    0.0000    0.0000    0.0000 C   0  0  0  1  0  3  0  0  0  0  0  0
    0.0000    0.0000    0.0000 C   0  0  0  0  0  3  0  0  0  0  0  0
    0.0000    0.0000    0.0000 C   0  0  0  0  0  3  0  0  0  0  0  0
    0.0000    0.0000    0.0000 C   0  0  0  1  0  3  0  0  0  0  0  0
    0.0000    0.0000    0.0000 C   0  0  0  0  0  3  0  0  0  0  0  0
    0.0000    0.0000    0.0000 C   0  0  0  0  0  3  0  0  0  0  0  0
    0.0000    0.0000    0.0000 C   0  0  0  0  0  4  0  0  0  0  0  0
    0.0000    0.0000    0.0000 C   0  0  0  0  0  4  0  0  0  0  0  0
    0.0000    0.0000    0.0000 C   0  0  0  0  0  4  0  0  0  0  0  0
  1  2  2  0  0  0  0
  1  3  1  0  0  0  0
  1  7  1  0  0  0  0
  3  4  1  0  0  0  0
  3  5  1  0  0  0  0
  3  6  1  0  0  0  0
  7  8  1  0  0  0  0
  8  9  1  0  0  0  0
  8 11  1  0  0  0  0
  9 10  2  0  0  0  0
  9 16  1  0  0  0  0
 11 12  1  0  0  0  0
 12 13  1  0  0  0  0
 13 14  1  0  0  0  0
 14 15  1  0  0  0  0
 16 17  1  0  0  0  0
 16 22  1  0  0  0  0
 17 18  1  0  0  0  0
 17 20  1  0  0  0  0
 18 19  2  0  0  0  0
 18 23  1  0  0  0  0
 20 21  1  0  0  0  0
 21 22  1  0  0  0  0
 23 24  1  0  0  0  0
 24 25  1  0  0  0  0
 24 29  2  0  0  0  0
 25 26  2  0  0  0  0
 26 27  1  0  0  0  0
 27 28  2  0  0  0  0
 27 30  1  0  0  0  0
 28 29  1  0  0  0  0
 30 31  1  0  0  0  0
 30 32  1  0  0  0  0
M  BCL ATM C_TrTrTrPi O_Tr2Tr2TrPi C_TeTeTeTe F_S2P2P2P F_S2P2P2P F_S2P2P2P N_TrTrTrPi2 C_TeTeTeTe C_TrTrTrPi O_Tr2Tr2TrPi C_TeTeTeTe C_TeTeTeTe C_TeTeTeTe C_TeTeTeTe N_TeTeTeTe N_TrTrTrPi2 C_TeTeTeTe C_TrTrTrPi O_Tr2Tr2TrPi C_TeTeTeTe C_TeTeTeTe C_TeTeTeTe N_TrTrTrPi2 C_TrTrTrPi C_TrTrTrPi C_TrTrTrPi C_TrTrTrPi C_TrTrTrPi C_TrTrTrPi C_TeTeTeTe C_TeTeTeTe C_TeTeTeTe
M  BCL BND ConjugatedDoubleBond NonConjugatedSingleBond ConjugatedSingleBond NonConjugatedSingleBond NonConjugatedSingleBond NonConjugatedSingleBond NonConjugatedSingleBond NonConjugatedSingleBond NonConjugatedSingleBond ConjugatedDoubleBond ConjugatedSingleBond NonConjugatedSingleBond NonConjugatedSingleBond NonConjugatedSingleBond NonConjugatedSingleBond NonConjugatedSingleBondInRing NonConjugatedSingleBondInRing NonConjugatedSingleBond NonConjugatedSingleBondInRing ConjugatedDoubleBond ConjugatedSingleBond NonConjugatedSingleBondInRing NonConjugatedSingleBondInRing ConjugatedSingleBond AromaticSingleBond AromaticDoubleBond AromaticDoubleBond AromaticSingleBond AromaticDoubleBond NonConjugatedSingleBond AromaticSingleBond NonConjugatedSingleBond NonConjugatedSingleBond
M  BCL CHI   8   S  17   S
M  BCL DBI - - - - - -
M  END
> <PDB ID>
1ela

> <Resolution>
1.8

$$$$
Written by BCL::WriteToMDL,1ep4
  MOE2012           3D
1ep4_l.pdb
 29 31  0  0  0  0  0  0  0  0999 V2000
    0.0000    0.0000    0.0000 N   0  0  0  1  0  2  0  0  0  0  0  0
    0.0000    0.0000    0.0000 C   0  0  0  1  0  3  0  0  0  0  0  0
    0.0000    0.0000    0.0000 C   0  0  0  1  0  3  0  0  0  0  0  0
    0.0000    0.0000    0.0000 N   0  0  0  1  0  3  0  0  0  0  0  0
    0.0000    0.0000    0.0000 C   0  0  0  1  0  3  0  0  0  0  0  0
    0.0000    0.0000    0.0000 C   0  0  0  1  0  3  0  0  0  0  0  0
    0.0000    0.0000    0.0000 S   0  0  0  1  0  2  0  0  0  0  0  0
    0.0000    0.0000    0.0000 C   0  0  0  0  0  3  0  0  0  0  0  0
    0.0000    0.0000    0.0000 C   0  0  0  1  0  3  0  0  0  0  0  0
    0.0000    0.0000    0.0000 Cl  0  0  0  1  0  1  0  0  0  0  0  0
    0.0000    0.0000    0.0000 C   0  0  0  0  0  3  0  0  0  0  0  0
    0.0000    0.0000    0.0000 C   0  0  0  1  0  3  0  0  0  0  0  0
    0.0000    0.0000    0.0000 Cl  0  0  0  1  0  1  0  0  0  0  0  0
    0.0000    0.0000    0.0000 C   0  0  0  0  0  3  0  0  0  0  0  0
    0.0000    0.0000    0.0000 C   0  0  0  0  0  4  0  0  0  0  0  0
    0.0000    0.0000    0.0000 C   0  0  0  0  0  4  0  0  0  0  0  0
    0.0000    0.0000    0.0000 C   0  0  0  0  0  4  0  0  0  0  0  0
    0.0000    0.0000    0.0000 C   0  0  0  0  0  4  0  0  0  0  0  0
    0.0000    0.0000    0.0000 C   0  0  0  1  0  3  0  0  0  0  0  0
    0.0000    0.0000    0.0000 C   0  0  0  0  0  3  0  0  0  0  0  0
    0.0000    0.0000    0.0000 C   0  0  0  0  0  3  0  0  0  0  0  0
    0.0000    0.0000    0.0000 N   0  0  0  1  0  2  0  0  0  0  0  0
    0.0000    0.0000    0.0000 C   0  0  0  0  0  3  0  0  0  0  0  0
    0.0000    0.0000    0.0000 C   0  0  0  0  0  3  0  0  0  0  0  0
    0.0000    0.0000    0.0000 C   0  0  0  0  0  4  0  0  0  0  0  0
    0.0000    0.0000    0.0000 O   0  0  0  1  0  2  0  0  0  0  0  0
    0.0000    0.0000    0.0000 C   0  0  0  1  0  3  0  0  0  0  0  0
    0.0000    0.0000    0.0000 N   0  0  0  0  0  3  0  0  0  0  0  0
    0.0000    0.0000    0.0000 O   0  0  0  1  0  1  0  0  0  0  0  0
  1  2  1  0  0  0  0
  1  5  2  0  0  0  0
  2  3  2  0  0  0  0
  2 15  1  0  0  0  0
  3  4  1  0  0  0  0
  3  7  1  0  0  0  0
  4  5  1  0  0  0  0
  4 18  1  0  0  0  0
  5 25  1  0  0  0  0
  6  7  1  0  0  0  0
  6  8  1  0  0  0  0
  6 14  2  0  0  0  0
  8  9  2  0  0  0  0
  9 10  1  0  0  0  0
  9 11  1  0  0  0  0
 11 12  2  0  0  0  0
 12 13  1  0  0  0  0
 12 14  1  0  0  0  0
 15 16  1  0  0  0  0
 15 17  1  0  0  0  0
 18 19  1  0  0  0  0
 19 20  1  0  0  0  0
 19 24  2  0  0  0  0
 20 21  2  0  0  0  0
 21 22  1  0  0  0  0
 22 23  2  0  0  0  0
 23 24  1  0  0  0  0
 25 26  1  0  0  0  0
 26 27  1  0  0  0  0
 27 28  1  0  0  0  0
 27 29  2  0  0  0  0
M  BCL ATM N_Tr2TrTrPi C_TrTrTrPi C_TrTrTrPi N_TrTrTrPi2 C_TrTrTrPi C_TrTrTrPi S_Te2Te2TeTe C_TrTrTrPi C_TrTrTrPi Cl_S2P2P2P C_TrTrTrPi C_TrTrTrPi Cl_S2P2P2P C_TrTrTrPi C_TeTeTeTe C_TeTeTeTe C_TeTeTeTe C_TeTeTeTe C_TrTrTrPi C_TrTrTrPi C_TrTrTrPi N_Tr2TrTrPi C_TrTrTrPi C_TrTrTrPi C_TeTeTeTe O_Tr2TrTrPi2 C_TrTrTrPi N_TrTrTrPi2 O_Tr2Tr2TrPi
M  BCL BND AromaticSingleBond AromaticDoubleBond AromaticDoubleBond NonConjugatedSingleBond AromaticSingleBond ConjugatedSingleBond AromaticSingleBond NonConjugatedSingleBond NonConjugatedSingleBond ConjugatedSingleBond AromaticSingleBond AromaticDoubleBond AromaticDoubleBond ConjugatedSingleBond AromaticSingleBond AromaticDoubleBond ConjugatedSingleBond AromaticSingleBond NonConjugatedSingleBond NonConjugatedSingleBond NonConjugatedSingleBond AromaticSingleBond AromaticDoubleBond AromaticDoubleBond AromaticSingleBond AromaticDoubleBond AromaticSingleBond NonConjugatedSingleBond ConjugatedSingleBond ConjugatedSingleBond ConjugatedDoubleBond
M  BCL DBI - - - - - - - - -
M  END
> <PDB ID>
1ep4

> <Resolution>
2.5

$$$$
Written by BCL::WriteToMDL,1etr
  MOE2012           3D
HYDROLASE(SERINE PROTEINASE)
 35 37  0  0  0  0  0  0  0  0999 V2000
    0.0000    0.0000    0.0000 S   0  0  0  1  0  4  0  0  0  0  0  0
    0.0000    0.0000    0.0000 O   0  0  0  1  0  1  0  0  0  0  0  0
    0.0000    0.0000    0.0000 O   0  0  0  1  0  1  0  0  0  0  0  0
    0.0000    0.0000    0.0000 C   0  0  0  0  0  3  0  0  0  0  0  0
    0.0000    0.0000    0.0000 C   0  0  0  1  0  3  0  0  0  0  0  0
    0.0000    0.0000    0.0000 C   0  0  0  0  0  3  0  0  0  0  0  0
    0.0000    0.0000    0.0000 C   0  0  0  1  0  3  0  0  0  0  0  0
    0.0000    0.0000    0.0000 C   0  0  0  0  0  3  0  0  0  0  0  0
    0.0000    0.0000    0.0000 C   0  0  0  0  0  3  0  0  0  0  0  0
    0.0000    0.0000    0.0000 C   0  0  0  0  0  3  0  0  0  0  0  0
    0.0000    0.0000    0.0000 C   0  0  0  1  0  3  0  0  0  0  0  0
    0.0000    0.0000    0.0000 C   0  0  0  1  0  3  0  0  0  0  0  0
    0.0000    0.0000    0.0000 C   0  0  0  0  0  4  0  0  0  0  0  0
    0.0000    0.0000    0.0000 N   0  0  0  1  0  2  0  0  0  0  0  0
    0.0000    0.0000    0.0000 N   0  0  0  0  0  3  0  0  0  0  0  0
    0.0000    0.0000    0.0000 C   0  0  0  0  0  4  0  0  0  0  0  0
    0.0000    0.0000    0.0000 C   0  0  0  1  0  3  0  0  0  0  0  0
    0.0000    0.0000    0.0000 O   0  0  0  1  0  1  0  0  0  0  0  0
    0.0000    0.0000    0.0000 C   0  0  0  0  0  4  0  0  0  0  0  0
    0.0000    0.0000    0.0000 C   0  0  0  0  0  4  0  0  0  0  0  0
    0.0000    0.0000    0.0000 C   0  0  0  0  0  4  0  0  0  0  0  0
    0.0000    0.0000    0.0000 N   0  3  0  0  0  3  0  0  0  0  0  0
    0.0000    0.0000    0.0000 C   0  0  0  1  0  3  0  0  0  0  0  0
    0.0000    0.0000    0.0000 N   0  0  0  0  0  3  0  0  0  0  0  0
    0.0000    0.0000    0.0000 N   0  0  0  0  0  3  0  0  0  0  0  0
    0.0000    0.0000    0.0000 N   0  0  0  1  0  3  0  0  0  0  0  0
    0.0000    0.0000    0.0000 C   0  0  0  0  0  4  0  0  0  0  0  0
    0.0000    0.0000    0.0000 C   0  0  0  0  0  4  0  0  0  0  0  0
    0.0000    0.0000    0.0000 C   0  0  0  0  0  4  0  0  0  0  0  0
    0.0000    0.0000    0.0000 C   0  0  0  0  0  4  0  0  0  0  0  0
    0.0000    0.0000    0.0000 C   0  0  0  0  0  4  0  0  0  0  0  0
    0.0000    0.0000    0.0000 C   0  0  0  1  0  3  0  0  0  0  0  0
    0.0000    0.0000    0.0000 O   0  0  0  1  0  1  0  0  0  0  0  0
    0.0000    0.0000    0.0000 O   0  5  0  1  0  1  0  0  0  0  0  0
    0.0000    0.0000    0.0000 C   0  0  0  0  0  4  0  0  0  0  0  0
  1  2  2  0  0  0  0
  1  3  2  0  0  0  0
  1 11  1  0  0  0  0
  1 15  1  0  0  0  0
  4  5  1  0  0  0  0
  4 14  2  0  0  0  0
  5  6  2  0  0  0  0
  5 13  1  0  0  0  0
  6  7  1  0  0  0  0
  7  8  1  0  0  0  0
  7 12  2  0  0  0  0
  8  9  2  0  0  0  0
  9 10  1  0  0  0  0
 10 11  2  0  0  0  0
 11 12  1  0  0  0  0
 12 14  1  0  0  0  0
 15 16  1  0  0  0  0
 16 17  1  0  0  0  0
 16 19  1  0  0  0  0
 17 18  2  0  0  0  0
 17 26  1  0  0  0  0
 19 20  1  0  0  0  0
 20 21  1  0  0  0  0
 21 22  1  0  0  0  0
 22 23  2  0  0  0  0
 23 24  1  0  0  0  0
 23 25  1  0  0  0  0
 26 27  1  0  0  0  0
 26 31  1  0  0  0  0
 27 28  1  0  0  0  0
 27 32  1  0  0  0  0
 28 29  1  0  0  0  0
 29 30  1  0  0  0  0
 29 35  1  0  0  0  0
 30 31  1  0  0  0  0
 32 33  2  0  0  0  0
 32 34  1  0  0  0  0
M  BCL ATM S_TeTeTeTePiPi O_Tr2Tr2TrPi O_Tr2Tr2TrPi C_TrTrTrPi C_TrTrTrPi C_TrTrTrPi C_TrTrTrPi C_TrTrTrPi C_TrTrTrPi C_TrTrTrPi C_TrTrTrPi C_TrTrTrPi C_TeTeTeTe N_Tr2TrTrPi N_TrTrTrPi2 C_TeTeTeTe C_TrTrTrPi O_Tr2Tr2TrPi C_TeTeTeTe C_TeTeTeTe C_TeTeTeTe N_TrTrTrPi C_TrTrTrPi N_TrTrTrPi2 N_TrTrTrPi2 N_TrTrTrPi2 C_TeTeTeTe C_TeTeTeTe C_TeTeTeTe C_TeTeTeTe C_TeTeTeTe C_TrTrTrPi O_Tr2Tr2TrPi O_Te2Te2Te2Te C_TeTeTeTe
M  BCL BND ConjugatedDoubleBond ConjugatedDoubleBond ConjugatedSingleBond ConjugatedSingleBond AromaticSingleBond AromaticDoubleBond AromaticDoubleBond NonConjugatedSingleBond AromaticSingleBond AromaticSingleBond AromaticDoubleBond AromaticDoubleBond AromaticSingleBond AromaticDoubleBond AromaticSingleBond AromaticSingleBond NonConjugatedSingleBond NonConjugatedSingleBond NonConjugatedSingleBond ConjugatedDoubleBond ConjugatedSingleBond NonConjugatedSingleBond NonConjugatedSingleBond NonConjugatedSingleBond ConjugatedDoubleBond ConjugatedSingleBond ConjugatedSingleBond NonConjugatedSingleBondInRing NonConjugatedSingleBondInRing NonConjugatedSingleBondInRing NonConjugatedSingleBond NonConjugatedSingleBondInRing NonConjugatedSingleBondInRing NonConjugatedSingleBond NonConjugatedSingleBondInRing ConjugatedDoubleBond ConjugatedSingleBond
M  BCL CHI  16   S  27   R  29   R
M  BCL DBI - - - - - - - - - -
M  END
> <PDB ID>
1etr

> <Resolution>
2.2

$$$$
Written by BCL::WriteToMDL,1ett
  MOE2012           3D
HYDROLASE(SERINE PROTEINASE)
 35 37  0  0  0  0  0  0  0  0999 V2000
    0.0000    0.0000    0.0000 S   0  0  0  1  0  4  0  0  0  0  0  0
    0.0000    0.0000    0.0000 O   0  0  0  1  0  1  0  0  0  0  0  0
    0.0000    0.0000    0.0000 O   0  0  0  1  0  1  0  0  0  0  0  0
    0.0000    0.0000    0.0000 C   0  0  0  1  0  3  0  0  0  0  0  0
    0.0000    0.0000    0.0000 C   0  0  0  0  0  3  0  0  0  0  0  0
    0.0000    0.0000    0.0000 C   0  0  0  0  0  3  0  0  0  0  0  0
    0.0000    0.0000    0.0000 C   0  0  0  1  0  3  0  0  0  0  0  0
    0.0000    0.0000    0.0000 C   0  0  0  0  0  3  0  0  0  0  0  0
    0.0000    0.0000    0.0000 C   0  0  0  0  0  3  0  0  0  0  0  0
    0.0000    0.0000    0.0000 C   0  0  0  0  0  4  0  0  0  0  0  0
    0.0000    0.0000    0.0000 C   0  0  0  0  0  4  0  0  0  0  0  0
    0.0000    0.0000    0.0000 C   0  0  0  1  0  3  0  0  0  0  0  0
    0.0000    0.0000    0.0000 O   0  0  0  1  0  1  0  0  0  0  0  0
    0.0000    0.0000    0.0000 N   0  0  0  1  0  3  0  0  0  0  0  0
    0.0000    0.0000    0.0000 C   0  0  0  0  0  4  0  0  0  0  0  0
    0.0000    0.0000    0.0000 C   0  0  0  1  0  3  0  0  0  0  0  0
    0.0000    0.0000    0.0000 C   0  0  0  0  0  3  0  0  0  0  0  0
    0.0000    0.0000    0.0000 C   0  0  0  0  0  3  0  0  0  0  0  0
    0.0000    0.0000    0.0000 C   0  0  0  0  0  3  0  0  0  0  0  0
    0.0000    0.0000    0.0000 C   0  0  0  0  0  3  0  0  0  0  0  0
    0.0000    0.0000    0.0000 C   0  0  0  1  0  3  0  0  0  0  0  0
    0.0000    0.0000    0.0000 C   0  0  0  1  0  3  0  0  0  0  0  0
    0.0000    0.0000    0.0000 N   0  3  0  1  0  3  0  0  0  0  0  0
    0.0000    0.0000    0.0000 N   0  0  0  1  0  3  0  0  0  0  0  0
    0.0000    0.0000    0.0000 H   0  0  0  1  0  1  0  0  0  0  0  0
    0.0000    0.0000    0.0000 H   0  0  0  1  0  1  0  0  0  0  0  0
    0.0000    0.0000    0.0000 H   0  0  0  1  0  1  0  0  0  0  0  0
    0.0000    0.0000    0.0000 H   0  0  0  1  0  1  0  0  0  0  0  0
    0.0000    0.0000    0.0000 H   0  0  0  1  0  1  0  0  0  0  0  0
    0.0000    0.0000    0.0000 N   0  0  0  1  0  3  0  0  0  0  0  0
    0.0000    0.0000    0.0000 C   0  0  0  0  0  4  0  0  0  0  0  0
    0.0000    0.0000    0.0000 C   0  0  0  0  0  4  0  0  0  0  0  0
    0.0000    0.0000    0.0000 C   0  0  0  0  0  4  0  0  0  0  0  0
    0.0000    0.0000    0.0000 C   0  0  0  0  0  4  0  0  0  0  0  0
    0.0000    0.0000    0.0000 C   0  0  0  0  0  4  0  0  0  0  0  0
  1  2  2  0  0  0  0
  1  3  2  0  0  0  0
  1  4  1  0  0  0  0
  1 14  1  0  0  0  0
  4  5  1  0  0  0  0
  4  9  2  0  0  0  0
  5  6  2  0  0  0  0
  6  7  1  0  0  0  0
  7  8  2  0  0  0  0
  7 10  1  0  0  0  0
  8  9  1  0  0  0  0
 11 12  1  0  0  0  0
 11 14  1  0  0  0  0
 11 15  1  0  0  0  0
 12 13  2  0  0  0  0
 12 30  1  0  0  0  0
 14 25  1  0  0  0  0
 15 16  1  0  0  0  0
 16 17  2  0  0  0  0
 16 18  1  0  0  0  0
 17 19  1  0  0  0  0
 18 20  2  0  0  0  0
 19 21  2  0  0  0  0
 20 21  1  0  0  0  0
 21 22  1  0  0  0  0
 22 23  2  0  0  0  0
 22 24  1  0  0  0  0
 23 26  1  0  0  0  0
 23 27  1  0  0  0  0
 24 28  1  0  0  0  0
 24 29  1  0  0  0  0
 30 31  1  0  0  0  0
 30 35  1  0  0  0  0
 31 32  1  0  0  0  0
 32 33  1  0  0  0  0
 33 34  1  0  0  0  0
 34 35  1  0  0  0  0
M  BCL ATM S_TeTeTeTePiPi O_Tr2Tr2TrPi O_Tr2Tr2TrPi C_TrTrTrPi C_TrTrTrPi C_TrTrTrPi C_TrTrTrPi C_TrTrTrPi C_TrTrTrPi C_TeTeTeTe C_TeTeTeTe C_TrTrTrPi O_Tr2Tr2TrPi N_TrTrTrPi2 C_TeTeTeTe C_TrTrTrPi C_TrTrTrPi C_TrTrTrPi C_TrTrTrPi C_TrTrTrPi C_TrTrTrPi C_TrTrTrPi N_TrTrTrPi N_TrTrTrPi2 H_S H_S H_S H_S H_S N_TrTrTrPi2 C_TeTeTeTe C_TeTeTeTe C_TeTeTeTe C_TeTeTeTe C_TeTeTeTe
M  BCL BND ConjugatedDoubleBond ConjugatedDoubleBond ConjugatedSingleBond ConjugatedSingleBond AromaticSingleBond AromaticDoubleBond AromaticDoubleBond AromaticSingleBond AromaticDoubleBond NonConjugatedSingleBond AromaticSingleBond NonConjugatedSingleBond NonConjugatedSingleBond NonConjugatedSingleBond ConjugatedDoubleBond ConjugatedSingleBond NonConjugatedSingleBond NonConjugatedSingleBond AromaticDoubleBond AromaticSingleBond AromaticSingleBond AromaticDoubleBond AromaticDoubleBond AromaticSingleBond ConjugatedSingleBond ConjugatedDoubleBond ConjugatedSingleBond NonConjugatedSingleBond NonConjugatedSingleBond NonConjugatedSingleBond NonConjugatedSingleBond NonConjugatedSingleBondInRing NonConjugatedSingleBondInRing NonConjugatedSingleBondInRing NonConjugatedSingleBondInRing NonConjugatedSingleBondInRing NonConjugatedSingleBondInRing
M  BCL CHI  11   S
M  BCL DBI - - - - - - - - - -
M  END
> <PDB ID>
1ett

> <Resolution>
2.5

$$$$
Written by BCL::WriteToMDL,1eve
  MOE2012           3D
1EVE_l.pdb
 28 31  0  0  0  0  0  0  0  0999 V2000
    0.0000    0.0000    0.0000 C   0  0  0  1  0  3  0  0  0  0  0  0
    0.0000    0.0000    0.0000 C   0  0  0  1  0  3  0  0  0  0  0  0
    0.0000    0.0000    0.0000 C   0  0  0  0  0  3  0  0  0  0  0  0
    0.0000    0.0000    0.0000 C   0  0  0  1  0  3  0  0  0  0  0  0
    0.0000    0.0000    0.0000 C   0  0  0  1  0  3  0  0  0  0  0  0
    0.0000    0.0000    0.0000 C   0  0  0  0  0  3  0  0  0  0  0  0
    0.0000    0.0000    0.0000 C   0  0  0  1  0  3  0  0  0  0  0  0
    0.0000    0.0000    0.0000 C   0  0  0  0  0  4  0  0  0  0  0  0
    0.0000    0.0000    0.0000 C   0  0  0  0  0  4  0  0  0  0  0  0
    0.0000    0.0000    0.0000 C   0  0  0  0  0  4  0  0  0  0  0  0
    0.0000    0.0000    0.0000 C   0  0  0  0  0  4  0  0  0  0  0  0
    0.0000    0.0000    0.0000 C   0  0  0  0  0  4  0  0  0  0  0  0
    0.0000    0.0000    0.0000 C   0  0  0  0  0  4  0  0  0  0  0  0
    0.0000    0.0000    0.0000 N   0  3  0  0  0  4  0  0  0  0  0  0
    0.0000    0.0000    0.0000 C   0  0  0  0  0  4  0  0  0  0  0  0
    0.0000    0.0000    0.0000 C   0  0  0  0  0  4  0  0  0  0  0  0
    0.0000    0.0000    0.0000 C   0  0  0  0  0  4  0  0  0  0  0  0
    0.0000    0.0000    0.0000 C   0  0  0  1  0  3  0  0  0  0  0  0
    0.0000    0.0000    0.0000 C   0  0  0  0  0  3  0  0  0  0  0  0
    0.0000    0.0000    0.0000 C   0  0  0  0  0  3  0  0  0  0  0  0
    0.0000    0.0000    0.0000 C   0  0  0  0  0  3  0  0  0  0  0  0
    0.0000    0.0000    0.0000 C   0  0  0  0  0  3  0  0  0  0  0  0
    0.0000    0.0000    0.0000 C   0  0  0  0  0  3  0  0  0  0  0  0
    0.0000    0.0000    0.0000 O   0  0  0  1  0  1  0  0  0  0  0  0
    0.0000    0.0000    0.0000 O   0  0  0  1  0  2  0  0  0  0  0  0
    0.0000    0.0000    0.0000 C   0  0  0  0  0  4  0  0  0  0  0  0
    0.0000    0.0000    0.0000 O   0  0  0  1  0  2  0  0  0  0  0  0
    0.0000    0.0000    0.0000 C   0  0  0  0  0  4  0  0  0  0  0  0
  1  2  1  0  0  0  0
  1  6  2  0  0  0  0
  1 25  1  0  0  0  0
  2  3  2  0  0  0  0
  2 27  1  0  0  0  0
  3  4  1  0  0  0  0
  4  5  2  0  0  0  0
  4  9  1  0  0  0  0
  5  6  1  0  0  0  0
  5  7  1  0  0  0  0
  7  8  1  0  0  0  0
  7 24  2  0  0  0  0
  8  9  1  0  0  0  0
  8 10  1  0  0  0  0
 10 11  1  0  0  0  0
 11 12  1  0  0  0  0
 11 16  1  0  0  0  0
 12 13  1  0  0  0  0
 13 14  1  0  0  0  0
 14 15  1  0  0  0  0
 14 17  1  0  0  0  0
 15 16  1  0  0  0  0
 17 18  1  0  0  0  0
 18 19  1  0  0  0  0
 18 23  2  0  0  0  0
 19 20  2  0  0  0  0
 20 21  1  0  0  0  0
 21 22  2  0  0  0  0
 22 23  1  0  0  0  0
 25 26  1  0  0  0  0
 27 28  1  0  0  0  0
M  BCL ATM C_TrTrTrPi C_TrTrTrPi C_TrTrTrPi C_TrTrTrPi C_TrTrTrPi C_TrTrTrPi C_TrTrTrPi C_TeTeTeTe C_TeTeTeTe C_TeTeTeTe C_TeTeTeTe C_TeTeTeTe C_TeTeTeTe N_TeTeTeTe C_TeTeTeTe C_TeTeTeTe C_TeTeTeTe C_TrTrTrPi C_TrTrTrPi C_TrTrTrPi C_TrTrTrPi C_TrTrTrPi C_TrTrTrPi O_Tr2Tr2TrPi O_Tr2TrTrPi2 C_TeTeTeTe O_Tr2TrTrPi2 C_TeTeTeTe
M  BCL BND AromaticSingleBond AromaticDoubleBond ConjugatedSingleBond AromaticDoubleBond ConjugatedSingleBond AromaticSingleBond AromaticDoubleBond NonConjugatedSingleBondInRing AromaticSingleBond ConjugatedSingleBondInRing NonConjugatedSingleBondInRing ConjugatedDoubleBond NonConjugatedSingleBondInRing NonConjugatedSingleBond NonConjugatedSingleBond NonConjugatedSingleBondInRing NonConjugatedSingleBondInRing NonConjugatedSingleBondInRing NonConjugatedSingleBondInRing NonConjugatedSingleBondInRing NonConjugatedSingleBond NonConjugatedSingleBondInRing NonConjugatedSingleBond AromaticSingleBond AromaticDoubleBond AromaticDoubleBond AromaticSingleBond AromaticDoubleBond AromaticSingleBond NonConjugatedSingleBond NonConjugatedSingleBond
M  BCL CHI   8   R
M  BCL DBI - - - - - - -
M  END
> <PDB ID>
1eve

> <Resolution>
2.5

$$$$
Written by BCL::WriteToMDL,1exa
  MOE2012           3D
1EXA_l.pdb
 29 31  0  0  0  0  0  0  0  0999 V2000
    0.0000    0.0000    0.0000 C   0  0  0  1  0  3  0  0  0  0  0  0
    0.0000    0.0000    0.0000 C   0  0  0  0  0  3  0  0  0  0  0  0
    0.0000    0.0000    0.0000 C   0  0  0  1  0  3  0  0  0  0  0  0
    0.0000    0.0000    0.0000 C   0  0  0  0  0  3  0  0  0  0  0  0
    0.0000    0.0000    0.0000 C   0  0  0  0  0  3  0  0  0  0  0  0
    0.0000    0.0000    0.0000 C   0  0  0  1  0  3  0  0  0  0  0  0
    0.0000    0.0000    0.0000 C   0  0  0  1  0  3  0  0  0  0  0  0
    0.0000    0.0000    0.0000 C   0  0  0  0  0  3  0  0  0  0  0  0
    0.0000    0.0000    0.0000 C   0  0  0  1  0  3  0  0  0  0  0  0
    0.0000    0.0000    0.0000 C   0  0  0  0  0  3  0  0  0  0  0  0
    0.0000    0.0000    0.0000 C   0  0  0  0  0  3  0  0  0  0  0  0
    0.0000    0.0000    0.0000 C   0  0  0  1  0  3  0  0  0  0  0  0
    0.0000    0.0000    0.0000 C   0  0  0  1  0  4  0  0  0  0  0  0
    0.0000    0.0000    0.0000 C   0  0  0  0  0  4  0  0  0  0  0  0
    0.0000    0.0000    0.0000 C   0  0  0  0  0  4  0  0  0  0  0  0
    0.0000    0.0000    0.0000 C   0  0  0  1  0  4  0  0  0  0  0  0
    0.0000    0.0000    0.0000 C   0  0  0  1  0  3  0  0  0  0  0  0
    0.0000    0.0000    0.0000 C   0  0  0  0  0  4  0  0  0  0  0  0
    0.0000    0.0000    0.0000 C   0  0  0  0  0  4  0  0  0  0  0  0
    0.0000    0.0000    0.0000 C   0  0  0  0  0  4  0  0  0  0  0  0
    0.0000    0.0000    0.0000 C   0  0  0  0  0  4  0  0  0  0  0  0
    0.0000    0.0000    0.0000 C   0  0  0  0  0  4  0  0  0  0  0  0
    0.0000    0.0000    0.0000 C   0  0  0  1  0  3  0  0  0  0  0  0
    0.0000    0.0000    0.0000 N   0  0  0  0  0  3  0  0  0  0  0  0
    0.0000    0.0000    0.0000 F   0  0  0  1  0  1  0  0  0  0  0  0
    0.0000    0.0000    0.0000 O   0  0  0  0  0  2  0  0  0  0  0  0
    0.0000    0.0000    0.0000 O   0  0  0  1  0  1  0  0  0  0  0  0
    0.0000    0.0000    0.0000 O   0  0  0  1  0  1  0  0  0  0  0  0
    0.0000    0.0000    0.0000 O   0  5  0  1  0  1  0  0  0  0  0  0
  1  2  1  0  0  0  0
  1  6  2  0  0  0  0
  1 25  1  0  0  0  0
  2  3  2  0  0  0  0
  3  4  1  0  0  0  0
  3  7  1  0  0  0  0
  4  5  2  0  0  0  0
  5  6  1  0  0  0  0
  6 24  1  0  0  0  0
  7 28  2  0  0  0  0
  7 29  1  0  0  0  0
  8  9  1  0  0  0  0
  8 17  2  0  0  0  0
  9 10  2  0  0  0  0
  9 22  1  0  0  0  0
 10 11  1  0  0  0  0
 11 12  2  0  0  0  0
 12 13  1  0  0  0  0
 12 17  1  0  0  0  0
 13 14  1  0  0  0  0
 13 20  1  0  0  0  0
 13 21  1  0  0  0  0
 14 15  1  0  0  0  0
 15 16  1  0  0  0  0
 16 17  1  0  0  0  0
 16 18  1  0  0  0  0
 16 19  1  0  0  0  0
 22 23  1  0  0  0  0
 22 26  1  0  0  0  0
 23 24  1  0  0  0  0
 23 27  2  0  0  0  0
M  BCL ATM C_TrTrTrPi C_TrTrTrPi C_TrTrTrPi C_TrTrTrPi C_TrTrTrPi C_TrTrTrPi C_TrTrTrPi C_TrTrTrPi C_TrTrTrPi C_TrTrTrPi C_TrTrTrPi C_TrTrTrPi C_TeTeTeTe C_TeTeTeTe C_TeTeTeTe C_TeTeTeTe C_TrTrTrPi C_TeTeTeTe C_TeTeTeTe C_TeTeTeTe C_TeTeTeTe C_TeTeTeTe C_TrTrTrPi N_TrTrTrPi2 F_S2P2P2P O_Te2Te2TeTe O_Tr2Tr2TrPi O_Tr2Tr2TrPi O_Te2Te2Te2Te
M  BCL BND AromaticSingleBond AromaticDoubleBond ConjugatedSingleBond AromaticDoubleBond AromaticSingleBond ConjugatedSingleBond AromaticDoubleBond AromaticSingleBond ConjugatedSingleBond ConjugatedDoubleBond ConjugatedSingleBond AromaticSingleBond AromaticDoubleBond AromaticDoubleBond NonConjugatedSingleBond AromaticSingleBond AromaticDoubleBond NonConjugatedSingleBondInRing AromaticSingleBond NonConjugatedSingleBondInRing NonConjugatedSingleBond NonConjugatedSingleBond NonConjugatedSingleBondInRing NonConjugatedSingleBondInRing NonConjugatedSingleBondInRing NonConjugatedSingleBond NonConjugatedSingleBond NonConjugatedSingleBond NonConjugatedSingleBond ConjugatedSingleBond ConjugatedDoubleBond
M  BCL CHI  22   S
M  BCL DBI - - - - - - - -
M  END
> <PDB ID>
1exa

> <Resolution>
1.59

$$$$
Written by BCL::WriteToMDL,1ezq
  MOE2012           3D
1EZQ_l.pdb
 34 36  0  0  0  0  0  0  0  0999 V2000
    0.0000    0.0000    0.0000 C   0  0  0  0  0  3  0  0  0  0  0  0
    0.0000    0.0000    0.0000 C   0  0  0  1  0  3  0  0  0  0  0  0
    0.0000    0.0000    0.0000 C   0  0  0  0  0  3  0  0  0  0  0  0
    0.0000    0.0000    0.0000 C   0  0  0  0  0  3  0  0  0  0  0  0
    0.0000    0.0000    0.0000 C   0  0  0  0  0  3  0  0  0  0  0  0
    0.0000    0.0000    0.0000 C   0  0  0  1  0  3  0  0  0  0  0  0
    0.0000    0.0000    0.0000 C   0  0  0  0  0  3  0  0  0  0  0  0
    0.0000    0.0000    0.0000 C   0  0  0  1  0  3  0  0  0  0  0  0
    0.0000    0.0000    0.0000 C   0  0  0  0  0  3  0  0  0  0  0  0
    0.0000    0.0000    0.0000 C   0  0  0  0  0  3  0  0  0  0  0  0
    0.0000    0.0000    0.0000 C   0  0  0  1  0  3  0  0  0  0  0  0
    0.0000    0.0000    0.0000 C   0  0  0  0  0  3  0  0  0  0  0  0
    0.0000    0.0000    0.0000 C   0  0  0  1  0  3  0  0  0  0  0  0
    0.0000    0.0000    0.0000 N   0  0  0  0  0  3  0  0  0  0  0  0
    0.0000    0.0000    0.0000 C   0  0  0  0  0  4  0  0  0  0  0  0
    0.0000    0.0000    0.0000 C   0  0  0  0  0  4  0  0  0  0  0  0
    0.0000    0.0000    0.0000 C   0  0  0  0  0  4  0  0  0  0  0  0
    0.0000    0.0000    0.0000 C   0  0  0  1  0  3  0  0  0  0  0  0
    0.0000    0.0000    0.0000 O   0  0  0  1  0  2  0  0  0  0  0  0
    0.0000    0.0000    0.0000 C   0  0  0  0  0  4  0  0  0  0  0  0
    0.0000    0.0000    0.0000 C   0  0  0  0  0  4  0  0  0  0  0  0
    0.0000    0.0000    0.0000 N   0  3  0  0  0  4  0  0  0  0  0  0
    0.0000    0.0000    0.0000 C   0  0  0  0  0  3  0  0  0  0  0  0
    0.0000    0.0000    0.0000 C   0  0  0  1  0  3  0  0  0  0  0  0
    0.0000    0.0000    0.0000 C   0  0  0  0  0  3  0  0  0  0  0  0
    0.0000    0.0000    0.0000 C   0  0  0  0  0  3  0  0  0  0  0  0
    0.0000    0.0000    0.0000 C   0  0  0  0  0  3  0  0  0  0  0  0
    0.0000    0.0000    0.0000 C   0  0  0  1  0  3  0  0  0  0  0  0
    0.0000    0.0000    0.0000 C   0  0  0  1  0  3  0  0  0  0  0  0
    0.0000    0.0000    0.0000 N   0  3  0  0  0  3  0  0  0  0  0  0
    0.0000    0.0000    0.0000 N   0  0  0  0  0  3  0  0  0  0  0  0
    0.0000    0.0000    0.0000 O   0  0  0  1  0  1  0  0  0  0  0  0
    0.0000    0.0000    0.0000 O   0  0  0  1  0  1  0  0  0  0  0  0
    0.0000    0.0000    0.0000 C   0  0  0  0  0  4  0  0  0  0  0  0
  1  2  1  0  0  0  0
  1  6  2  0  0  0  0
  2  3  2  0  0  0  0
  2 11  1  0  0  0  0
  3  4  1  0  0  0  0
  4  5  2  0  0  0  0
  5  6  1  0  0  0  0
  6 21  1  0  0  0  0
  7  8  1  0  0  0  0
  7 12  2  0  0  0  0
  8  9  2  0  0  0  0
  8 13  1  0  0  0  0
  9 10  1  0  0  0  0
 10 11  2  0  0  0  0
 11 12  1  0  0  0  0
 13 14  1  0  0  0  0
 13 33  2  0  0  0  0
 14 15  1  0  0  0  0
 15 16  1  0  0  0  0
 15 17  1  0  0  0  0
 17 18  1  0  0  0  0
 17 20  1  0  0  0  0
 18 19  1  0  0  0  0
 18 32  2  0  0  0  0
 19 34  1  0  0  0  0
 20 28  1  0  0  0  0
 21 22  1  0  0  0  0
 23 24  1  0  0  0  0
 23 28  2  0  0  0  0
 24 25  2  0  0  0  0
 24 29  1  0  0  0  0
 25 26  1  0  0  0  0
 26 27  2  0  0  0  0
 27 28  1  0  0  0  0
 29 30  2  0  0  0  0
 29 31  1  0  0  0  0
M  BCL ATM C_TrTrTrPi C_TrTrTrPi C_TrTrTrPi C_TrTrTrPi C_TrTrTrPi C_TrTrTrPi C_TrTrTrPi C_TrTrTrPi C_TrTrTrPi C_TrTrTrPi C_TrTrTrPi C_TrTrTrPi C_TrTrTrPi N_TrTrTrPi2 C_TeTeTeTe C_TeTeTeTe C_TeTeTeTe C_TrTrTrPi O_Tr2TrTrPi2 C_TeTeTeTe C_TeTeTeTe N_TeTeTeTe C_TrTrTrPi C_TrTrTrPi C_TrTrTrPi C_TrTrTrPi C_TrTrTrPi C_TrTrTrPi C_TrTrTrPi N_TrTrTrPi N_TrTrTrPi2 O_Tr2Tr2TrPi O_Tr2Tr2TrPi C_TeTeTeTe
M  BCL BND AromaticSingleBond AromaticDoubleBond AromaticDoubleBond ConjugatedSingleBond AromaticSingleBond AromaticDoubleBond AromaticSingleBond NonConjugatedSingleBond AromaticSingleBond AromaticDoubleBond AromaticDoubleBond ConjugatedSingleBond AromaticSingleBond AromaticDoubleBond AromaticSingleBond ConjugatedSingleBond ConjugatedDoubleBond NonConjugatedSingleBond NonConjugatedSingleBond NonConjugatedSingleBond NonConjugatedSingleBond NonConjugatedSingleBond ConjugatedSingleBond ConjugatedDoubleBond NonConjugatedSingleBond NonConjugatedSingleBond NonConjugatedSingleBond AromaticSingleBond AromaticDoubleBond AromaticDoubleBond ConjugatedSingleBond AromaticSingleBond AromaticDoubleBond AromaticSingleBond ConjugatedDoubleBond ConjugatedSingleBond
M  BCL CHI  15   R  17   R
M  BCL DBI - - - - - - - - - - - -
M  END
> <PDB ID>
1ezq

> <Resolution>
2.2

$$$$
Written by BCL::WriteToMDL,1f0r
  MOE2012           3D
1F0R_l.pdb
 31 35  0  0  0  0  0  0  0  0999 V2000
    0.0000    0.0000    0.0000 C   0  0  0  0  0  3  0  0  0  0  0  0
    0.0000    0.0000    0.0000 C   0  0  0  0  0  3  0  0  0  0  0  0
    0.0000    0.0000    0.0000 C   0  0  0  1  0  3  0  0  0  0  0  0
    0.0000    0.0000    0.0000 C   0  0  0  1  0  3  0  0  0  0  0  0
    0.0000    0.0000    0.0000 C   0  0  0  0  0  3  0  0  0  0  0  0
    0.0000    0.0000    0.0000 C   0  0  0  1  0  3  0  0  0  0  0  0
    0.0000    0.0000    0.0000 C   0  0  0  0  0  3  0  0  0  0  0  0
    0.0000    0.0000    0.0000 C   0  0  0  0  0  3  0  0  0  0  0  0
    0.0000    0.0000    0.0000 N   0  0  0  1  0  2  0  0  0  0  0  0
    0.0000    0.0000    0.0000 C   0  0  0  1  0  3  0  0  0  0  0  0
    0.0000    0.0000    0.0000 C   0  0  0  1  0  3  0  0  0  0  0  0
    0.0000    0.0000    0.0000 C   0  0  0  0  0  3  0  0  0  0  0  0
    0.0000    0.0000    0.0000 C   0  0  0  0  0  3  0  0  0  0  0  0
    0.0000    0.0000    0.0000 C   0  0  0  0  0  3  0  0  0  0  0  0
    0.0000    0.0000    0.0000 N   0  0  0  1  0  2  0  0  0  0  0  0
    0.0000    0.0000    0.0000 C   0  0  0  1  0  3  0  0  0  0  0  0
    0.0000    0.0000    0.0000 C   0  0  0  0  0  3  0  0  0  0  0  0
    0.0000    0.0000    0.0000 C   0  0  0  1  0  3  0  0  0  0  0  0
    0.0000    0.0000    0.0000 S   0  0  0  1  0  2  0  0  0  0  0  0
    0.0000    0.0000    0.0000 N   0  0  0  1  0  3  0  0  0  0  0  0
    0.0000    0.0000    0.0000 C   0  0  0  1  0  3  0  0  0  0  0  0
    0.0000    0.0000    0.0000 C   0  0  0  0  0  4  0  0  0  0  0  0
    0.0000    0.0000    0.0000 C   0  0  0  0  0  4  0  0  0  0  0  0
    0.0000    0.0000    0.0000 C   0  0  0  0  0  4  0  0  0  0  0  0
    0.0000    0.0000    0.0000 N   0  0  0  0  0  3  0  0  0  0  0  0
    0.0000    0.0000    0.0000 S   0  0  0  1  0  4  0  0  0  0  0  0
    0.0000    0.0000    0.0000 O   0  0  0  1  0  1  0  0  0  0  0  0
    0.0000    0.0000    0.0000 O   0  0  0  1  0  1  0  0  0  0  0  0
    0.0000    0.0000    0.0000 O   0  0  0  1  0  1  0  0  0  0  0  0
    0.0000    0.0000    0.0000 N   0  0  0  0  0  3  0  0  0  0  0  0
    0.0000    0.0000    0.0000 C   0  0  0  0  0  4  0  0  0  0  0  0
  1  2  2  0  0  0  0
  1  6  1  0  0  0  0
  2  3  1  0  0  0  0
  3  4  1  0  0  0  0
  3  7  2  0  0  0  0
  4  5  1  0  0  0  0
  4 10  2  0  0  0  0
  5  6  2  0  0  0  0
  6 31  1  0  0  0  0
  7  8  1  0  0  0  0
  8  9  2  0  0  0  0
  9 10  1  0  0  0  0
 10 30  1  0  0  0  0
 11 12  1  0  0  0  0
 11 16  2  0  0  0  0
 11 19  1  0  0  0  0
 12 13  2  0  0  0  0
 13 14  1  0  0  0  0
 14 15  2  0  0  0  0
 15 16  1  0  0  0  0
 16 17  1  0  0  0  0
 17 18  2  0  0  0  0
 18 19  1  0  0  0  0
 18 26  1  0  0  0  0
 20 21  1  0  0  0  0
 20 24  1  0  0  0  0
 20 31  1  0  0  0  0
 21 22  1  0  0  0  0
 21 29  2  0  0  0  0
 22 23  1  0  0  0  0
 22 25  1  0  0  0  0
 23 24  1  0  0  0  0
 25 26  1  0  0  0  0
 26 27  2  0  0  0  0
 26 28  2  0  0  0  0
M  BCL ATM C_TrTrTrPi C_TrTrTrPi C_TrTrTrPi C_TrTrTrPi C_TrTrTrPi C_TrTrTrPi C_TrTrTrPi C_TrTrTrPi N_Tr2TrTrPi C_TrTrTrPi C_TrTrTrPi C_TrTrTrPi C_TrTrTrPi C_TrTrTrPi N_Tr2TrTrPi C_TrTrTrPi C_TrTrTrPi C_TrTrTrPi S_Te2Te2TeTe N_TrTrTrPi2 C_TrTrTrPi C_TeTeTeTe C_TeTeTeTe C_TeTeTeTe N_TrTrTrPi2 S_TeTeTeTePiPi O_Tr2Tr2TrPi O_Tr2Tr2TrPi O_Tr2Tr2TrPi N_TrTrTrPi2 C_TeTeTeTe
M  BCL BND AromaticDoubleBond AromaticSingleBond AromaticSingleBond AromaticSingleBond AromaticDoubleBond AromaticSingleBond AromaticDoubleBond AromaticDoubleBond NonConjugatedSingleBond AromaticSingleBond AromaticDoubleBond AromaticSingleBond ConjugatedSingleBond AromaticSingleBond AromaticDoubleBond AromaticSingleBond AromaticDoubleBond AromaticSingleBond AromaticDoubleBond AromaticSingleBond AromaticSingleBond AromaticDoubleBond AromaticSingleBond ConjugatedSingleBond ConjugatedSingleBondInRing NonConjugatedSingleBondInRing NonConjugatedSingleBond NonConjugatedSingleBondInRing ConjugatedDoubleBond NonConjugatedSingleBondInRing NonConjugatedSingleBond NonConjugatedSingleBondInRing ConjugatedSingleBond ConjugatedDoubleBond ConjugatedDoubleBond
M  BCL CHI  22   S
M  BCL DBI - - - - - - - - - - - -
M  END
> <PDB ID>
1f0r

> <Resolution>
2.0999999

$$$$
Written by BCL::WriteToMDL,1f0t
  MOE2012           3D
1F0T_l.pdb
 30 33  0  0  0  0  0  0  0  0999 V2000
    0.0000    0.0000    0.0000 C   0  0  0  0  0  3  0  0  0  0  0  0
    0.0000    0.0000    0.0000 C   0  0  0  0  0  3  0  0  0  0  0  0
    0.0000    0.0000    0.0000 C   0  0  0  1  0  3  0  0  0  0  0  0
    0.0000    0.0000    0.0000 C   0  0  0  1  0  3  0  0  0  0  0  0
    0.0000    0.0000    0.0000 C   0  0  0  0  0  3  0  0  0  0  0  0
    0.0000    0.0000    0.0000 C   0  0  0  1  0  3  0  0  0  0  0  0
    0.0000    0.0000    0.0000 C   0  0  0  1  0  3  0  0  0  0  0  0
    0.0000    0.0000    0.0000 N   0  3  0  0  0  3  0  0  0  0  0  0
    0.0000    0.0000    0.0000 N   0  0  0  0  0  3  0  0  0  0  0  0
    0.0000    0.0000    0.0000 C   0  0  0  0  0  4  0  0  0  0  0  0
    0.0000    0.0000    0.0000 O   0  0  0  0  0  2  0  0  0  0  0  0
    0.0000    0.0000    0.0000 C   0  0  0  1  0  3  0  0  0  0  0  0
    0.0000    0.0000    0.0000 C   0  0  0  0  0  3  0  0  0  0  0  0
    0.0000    0.0000    0.0000 C   0  0  0  0  0  3  0  0  0  0  0  0
    0.0000    0.0000    0.0000 C   0  0  0  0  0  3  0  0  0  0  0  0
    0.0000    0.0000    0.0000 N   0  0  0  1  0  2  0  0  0  0  0  0
    0.0000    0.0000    0.0000 C   0  0  0  1  0  3  0  0  0  0  0  0
    0.0000    0.0000    0.0000 C   0  0  0  0  0  3  0  0  0  0  0  0
    0.0000    0.0000    0.0000 C   0  0  0  1  0  3  0  0  0  0  0  0
    0.0000    0.0000    0.0000 S   0  0  0  1  0  2  0  0  0  0  0  0
    0.0000    0.0000    0.0000 N   0  0  0  1  0  3  0  0  0  0  0  0
    0.0000    0.0000    0.0000 C   0  0  0  1  0  3  0  0  0  0  0  0
    0.0000    0.0000    0.0000 C   0  0  0  0  0  4  0  0  0  0  0  0
    0.0000    0.0000    0.0000 C   0  0  0  0  0  4  0  0  0  0  0  0
    0.0000    0.0000    0.0000 C   0  0  0  0  0  4  0  0  0  0  0  0
    0.0000    0.0000    0.0000 N   0  0  0  0  0  3  0  0  0  0  0  0
    0.0000    0.0000    0.0000 S   0  0  0  1  0  4  0  0  0  0  0  0
    0.0000    0.0000    0.0000 O   0  0  0  1  0  1  0  0  0  0  0  0
    0.0000    0.0000    0.0000 O   0  0  0  1  0  1  0  0  0  0  0  0
    0.0000    0.0000    0.0000 O   0  0  0  1  0  1  0  0  0  0  0  0
  1  2  1  0  0  0  0
  1  6  2  0  0  0  0
  2  3  2  0  0  0  0
  3  4  1  0  0  0  0
  3 11  1  0  0  0  0
  4  5  2  0  0  0  0
  4 10  1  0  0  0  0
  5  6  1  0  0  0  0
  6  7  1  0  0  0  0
  7  8  2  0  0  0  0
  7  9  1  0  0  0  0
 10 21  1  0  0  0  0
 12 13  1  0  0  0  0
 12 17  2  0  0  0  0
 12 20  1  0  0  0  0
 13 14  2  0  0  0  0
 14 15  1  0  0  0  0
 15 16  2  0  0  0  0
 16 17  1  0  0  0  0
 17 18  1  0  0  0  0
 18 19  2  0  0  0  0
 19 20  1  0  0  0  0
 19 27  1  0  0  0  0
 21 22  1  0  0  0  0
 21 25  1  0  0  0  0
 22 23  1  0  0  0  0
 22 30  2  0  0  0  0
 23 24  1  0  0  0  0
 23 26  1  0  0  0  0
 24 25  1  0  0  0  0
 26 27  1  0  0  0  0
 27 28  2  0  0  0  0
 27 29  2  0  0  0  0
M  BCL ATM C_TrTrTrPi C_TrTrTrPi C_TrTrTrPi C_TrTrTrPi C_TrTrTrPi C_TrTrTrPi C_TrTrTrPi N_TrTrTrPi N_TrTrTrPi2 C_TeTeTeTe O_Te2Te2TeTe C_TrTrTrPi C_TrTrTrPi C_TrTrTrPi C_TrTrTrPi N_Tr2TrTrPi C_TrTrTrPi C_TrTrTrPi C_TrTrTrPi S_Te2Te2TeTe N_TrTrTrPi2 C_TrTrTrPi C_TeTeTeTe C_TeTeTeTe C_TeTeTeTe N_TrTrTrPi2 S_TeTeTeTePiPi O_Tr2Tr2TrPi O_Tr2Tr2TrPi O_Tr2Tr2TrPi
M  BCL BND AromaticSingleBond AromaticDoubleBond AromaticDoubleBond AromaticSingleBond ConjugatedSingleBond AromaticDoubleBond NonConjugatedSingleBond AromaticSingleBond ConjugatedSingleBond ConjugatedDoubleBond ConjugatedSingleBond NonConjugatedSingleBond AromaticSingleBond AromaticDoubleBond AromaticSingleBond AromaticDoubleBond AromaticSingleBond AromaticDoubleBond AromaticSingleBond AromaticSingleBond AromaticDoubleBond AromaticSingleBond ConjugatedSingleBond ConjugatedSingleBondInRing NonConjugatedSingleBondInRing NonConjugatedSingleBondInRing ConjugatedDoubleBond NonConjugatedSingleBondInRing NonConjugatedSingleBond NonConjugatedSingleBondInRing ConjugatedSingleBond ConjugatedDoubleBond ConjugatedDoubleBond
M  BCL CHI  23   S
M  BCL DBI - - - - - - - - - - -
M  END
> <PDB ID>
1f0t

> <Resolution>
1.8

$$$$
Written by BCL::WriteToMDL,1f4e
  MOE2012           3D
TRANSFERASE
 18 19  0  0  0  0  0  0  0  0999 V2000
    0.0000    0.0000    0.0000 C   0  0  0  0  0  3  0  0  0  0  0  0
    0.0000    0.0000    0.0000 C   0  0  0  1  0  3  0  0  0  0  0  0
    0.0000    0.0000    0.0000 C   0  0  0  0  0  3  0  0  0  0  0  0
    0.0000    0.0000    0.0000 C   0  0  0  0  0  3  0  0  0  0  0  0
    0.0000    0.0000    0.0000 C   0  0  0  1  0  3  0  0  0  0  0  0
    0.0000    0.0000    0.0000 C   0  0  0  0  0  3  0  0  0  0  0  0
    0.0000    0.0000    0.0000 C   0  0  0  0  0  4  0  0  0  0  0  0
    0.0000    0.0000    0.0000 S   0  0  0  1  0  4  0  0  0  0  0  0
    0.0000    0.0000    0.0000 O   0  0  0  1  0  1  0  0  0  0  0  0
    0.0000    0.0000    0.0000 O   0  0  0  1  0  1  0  0  0  0  0  0
    0.0000    0.0000    0.0000 N   0  0  0  1  0  3  0  0  0  0  0  0
    0.0000    0.0000    0.0000 C   0  0  0  0  0  4  0  0  0  0  0  0
    0.0000    0.0000    0.0000 C   0  0  0  0  0  4  0  0  0  0  0  0
    0.0000    0.0000    0.0000 C   0  0  0  0  0  4  0  0  0  0  0  0
    0.0000    0.0000    0.0000 C   0  0  0  0  0  4  0  0  0  0  0  0
    0.0000    0.0000    0.0000 C   0  0  0  1  0  3  0  0  0  0  0  0
    0.0000    0.0000    0.0000 O   0  0  0  1  0  1  0  0  0  0  0  0
    0.0000    0.0000    0.0000 O   0  5  0  1  0  1  0  0  0  0  0  0
  1  2  1  0  0  0  0
  1  6  2  0  0  0  0
  2  3  2  0  0  0  0
  2  7  1  0  0  0  0
  3  4  1  0  0  0  0
  4  5  2  0  0  0  0
  5  6  1  0  0  0  0
  5  8  1  0  0  0  0
  8  9  2  0  0  0  0
  8 10  2  0  0  0  0
  8 11  1  0  0  0  0
 11 12  1  0  0  0  0
 11 15  1  0  0  0  0
 12 13  1  0  0  0  0
 13 14  1  0  0  0  0
 14 15  1  0  0  0  0
 15 16  1  0  0  0  0
 16 17  2  0  0  0  0
 16 18  1  0  0  0  0
M  BCL ATM C_TrTrTrPi C_TrTrTrPi C_TrTrTrPi C_TrTrTrPi C_TrTrTrPi C_TrTrTrPi C_TeTeTeTe S_TeTeTeTePiPi O_Tr2Tr2TrPi O_Tr2Tr2TrPi N_TrTrTrPi2 C_TeTeTeTe C_TeTeTeTe C_TeTeTeTe C_TeTeTeTe C_TrTrTrPi O_Tr2Tr2TrPi O_Te2Te2Te2Te
M  BCL BND AromaticSingleBond AromaticDoubleBond AromaticDoubleBond NonConjugatedSingleBond AromaticSingleBond AromaticDoubleBond AromaticSingleBond ConjugatedSingleBond ConjugatedDoubleBond ConjugatedDoubleBond ConjugatedSingleBond NonConjugatedSingleBondInRing NonConjugatedSingleBondInRing NonConjugatedSingleBondInRing NonConjugatedSingleBondInRing NonConjugatedSingleBondInRing NonConjugatedSingleBond ConjugatedDoubleBond ConjugatedSingleBond
M  BCL CHI  15   R
M  BCL DBI - - - - - -
M  END
> <PDB ID>
1f4e

> <Resolution>
1.9

$$$$
Written by BCL::WriteToMDL,1f4f
  MOE2012           3D
1F4F_l.pdb
 29 30  0  0  0  0  0  0  0  0999 V2000
    0.0000    0.0000    0.0000 C   0  0  0  0  0  4  0  0  0  0  0  0
    0.0000    0.0000    0.0000 C   0  0  0  0  0  4  0  0  0  0  0  0
    0.0000    0.0000    0.0000 N   0  0  0  1  0  3  0  0  0  0  0  0
    0.0000    0.0000    0.0000 C   0  0  0  0  0  4  0  0  0  0  0  0
    0.0000    0.0000    0.0000 C   0  0  0  0  0  4  0  0  0  0  0  0
    0.0000    0.0000    0.0000 C   0  0  0  1  0  3  0  0  0  0  0  0
    0.0000    0.0000    0.0000 O   0  0  0  1  0  1  0  0  0  0  0  0
    0.0000    0.0000    0.0000 O   0  5  0  1  0  1  0  0  0  0  0  0
    0.0000    0.0000    0.0000 S   0  0  0  1  0  4  0  0  0  0  0  0
    0.0000    0.0000    0.0000 C   0  0  0  1  0  3  0  0  0  0  0  0
    0.0000    0.0000    0.0000 O   0  0  0  1  0  1  0  0  0  0  0  0
    0.0000    0.0000    0.0000 O   0  0  0  1  0  1  0  0  0  0  0  0
    0.0000    0.0000    0.0000 C   0  0  0  0  0  3  0  0  0  0  0  0
    0.0000    0.0000    0.0000 C   0  0  0  0  0  3  0  0  0  0  0  0
    0.0000    0.0000    0.0000 C   0  0  0  1  0  3  0  0  0  0  0  0
    0.0000    0.0000    0.0000 C   0  0  0  0  0  3  0  0  0  0  0  0
    0.0000    0.0000    0.0000 C   0  0  0  0  0  3  0  0  0  0  0  0
    0.0000    0.0000    0.0000 C   0  0  0  1  0  3  0  0  0  0  0  0
    0.0000    0.0000    0.0000 N   0  0  0  0  0  3  0  0  0  0  0  0
    0.0000    0.0000    0.0000 C   0  0  0  0  0  4  0  0  0  0  0  0
    0.0000    0.0000    0.0000 C   0  0  0  0  0  4  0  0  0  0  0  0
    0.0000    0.0000    0.0000 C   0  0  0  0  0  4  0  0  0  0  0  0
    0.0000    0.0000    0.0000 C   0  0  0  1  0  3  0  0  0  0  0  0
    0.0000    0.0000    0.0000 O   0  0  0  1  0  1  0  0  0  0  0  0
    0.0000    0.0000    0.0000 C   0  0  0  1  0  3  0  0  0  0  0  0
    0.0000    0.0000    0.0000 O   0  0  0  1  0  1  0  0  0  0  0  0
    0.0000    0.0000    0.0000 O   0  5  0  1  0  1  0  0  0  0  0  0
    0.0000    0.0000    0.0000 O   0  0  0  1  0  1  0  0  0  0  0  0
    0.0000    0.0000    0.0000 O   0  5  0  1  0  1  0  0  0  0  0  0
  1  2  1  0  0  0  0
  1  5  1  0  0  0  0
  2  3  1  0  0  0  0
  3  4  1  0  0  0  0
  3  9  1  0  0  0  0
  4  5  1  0  0  0  0
  4  6  1  0  0  0  0
  6  7  2  0  0  0  0
  6  8  1  0  0  0  0
  9 10  1  0  0  0  0
  9 11  2  0  0  0  0
  9 12  2  0  0  0  0
 10 13  1  0  0  0  0
 10 17  2  0  0  0  0
 13 14  2  0  0  0  0
 14 15  1  0  0  0  0
 15 16  2  0  0  0  0
 15 18  1  0  0  0  0
 16 17  1  0  0  0  0
 18 19  1  0  0  0  0
 18 24  2  0  0  0  0
 19 20  1  0  0  0  0
 20 21  1  0  0  0  0
 20 25  1  0  0  0  0
 21 22  1  0  0  0  0
 22 23  1  0  0  0  0
 23 28  2  0  0  0  0
 23 29  1  0  0  0  0
 25 26  2  0  0  0  0
 25 27  1  0  0  0  0
M  BCL ATM C_TeTeTeTe C_TeTeTeTe N_TrTrTrPi2 C_TeTeTeTe C_TeTeTeTe C_TrTrTrPi O_Tr2Tr2TrPi O_Te2Te2Te2Te S_TeTeTeTePiPi C_TrTrTrPi O_Tr2Tr2TrPi O_Tr2Tr2TrPi C_TrTrTrPi C_TrTrTrPi C_TrTrTrPi C_TrTrTrPi C_TrTrTrPi C_TrTrTrPi N_TrTrTrPi2 C_TeTeTeTe C_TeTeTeTe C_TeTeTeTe C_TrTrTrPi O_Tr2Tr2TrPi C_TrTrTrPi O_Tr2Tr2TrPi O_Te2Te2Te2Te O_Tr2Tr2TrPi O_Te2Te2Te2Te
M  BCL BND NonConjugatedSingleBondInRing NonConjugatedSingleBondInRing NonConjugatedSingleBondInRing NonConjugatedSingleBondInRing ConjugatedSingleBond NonConjugatedSingleBondInRing NonConjugatedSingleBond ConjugatedDoubleBond ConjugatedSingleBond ConjugatedSingleBond ConjugatedDoubleBond ConjugatedDoubleBond AromaticSingleBond AromaticDoubleBond AromaticDoubleBond AromaticSingleBond AromaticDoubleBond ConjugatedSingleBond AromaticSingleBond ConjugatedSingleBond ConjugatedDoubleBond NonConjugatedSingleBond NonConjugatedSingleBond NonConjugatedSingleBond NonConjugatedSingleBond NonConjugatedSingleBond ConjugatedDoubleBond ConjugatedSingleBond ConjugatedDoubleBond ConjugatedSingleBond
M  BCL CHI   4   R  20   S
M  BCL DBI - - - - - - - - -
M  END
> <PDB ID>
1f4f

> <Resolution>
2

$$$$
Written by BCL::WriteToMDL,1f4g
  MOE2012           3D
1F4G_l.pdb
 34 35  0  0  0  0  0  0  0  0999 V2000
    0.0000    0.0000    0.0000 C   0  0  0  0  0  4  0  0  0  0  0  0
    0.0000    0.0000    0.0000 C   0  0  0  0  0  4  0  0  0  0  0  0
    0.0000    0.0000    0.0000 N   0  0  0  1  0  3  0  0  0  0  0  0
    0.0000    0.0000    0.0000 C   0  0  0  0  0  4  0  0  0  0  0  0
    0.0000    0.0000    0.0000 C   0  0  0  0  0  4  0  0  0  0  0  0
    0.0000    0.0000    0.0000 C   0  0  0  1  0  3  0  0  0  0  0  0
    0.0000    0.0000    0.0000 O   0  0  0  1  0  1  0  0  0  0  0  0
    0.0000    0.0000    0.0000 N   0  0  0  0  0  3  0  0  0  0  0  0
    0.0000    0.0000    0.0000 S   0  0  0  1  0  4  0  0  0  0  0  0
    0.0000    0.0000    0.0000 C   0  0  0  1  0  3  0  0  0  0  0  0
    0.0000    0.0000    0.0000 O   0  0  0  1  0  1  0  0  0  0  0  0
    0.0000    0.0000    0.0000 O   0  0  0  1  0  1  0  0  0  0  0  0
    0.0000    0.0000    0.0000 C   0  0  0  0  0  3  0  0  0  0  0  0
    0.0000    0.0000    0.0000 C   0  0  0  0  0  3  0  0  0  0  0  0
    0.0000    0.0000    0.0000 C   0  0  0  1  0  3  0  0  0  0  0  0
    0.0000    0.0000    0.0000 C   0  0  0  0  0  3  0  0  0  0  0  0
    0.0000    0.0000    0.0000 C   0  0  0  0  0  3  0  0  0  0  0  0
    0.0000    0.0000    0.0000 C   0  0  0  1  0  3  0  0  0  0  0  0
    0.0000    0.0000    0.0000 N   0  0  0  0  0  3  0  0  0  0  0  0
    0.0000    0.0000    0.0000 C   0  0  0  0  0  4  0  0  0  0  0  0
    0.0000    0.0000    0.0000 C   0  0  0  0  0  4  0  0  0  0  0  0
    0.0000    0.0000    0.0000 C   0  0  0  0  0  4  0  0  0  0  0  0
    0.0000    0.0000    0.0000 C   0  0  0  1  0  3  0  0  0  0  0  0
    0.0000    0.0000    0.0000 O   0  0  0  1  0  1  0  0  0  0  0  0
    0.0000    0.0000    0.0000 C   0  0  0  1  0  3  0  0  0  0  0  0
    0.0000    0.0000    0.0000 O   0  0  0  1  0  1  0  0  0  0  0  0
    0.0000    0.0000    0.0000 O   0  5  0  1  0  1  0  0  0  0  0  0
    0.0000    0.0000    0.0000 O   0  0  0  1  0  1  0  0  0  0  0  0
    0.0000    0.0000    0.0000 O   0  5  0  1  0  1  0  0  0  0  0  0
    0.0000    0.0000    0.0000 C   0  0  0  0  0  4  0  0  0  0  0  0
    0.0000    0.0000    0.0000 C   0  0  0  0  0  4  0  0  0  0  0  0
    0.0000    0.0000    0.0000 C   0  0  0  1  0  3  0  0  0  0  0  0
    0.0000    0.0000    0.0000 O   0  0  0  1  0  1  0  0  0  0  0  0
    0.0000    0.0000    0.0000 O   0  5  0  1  0  1  0  0  0  0  0  0
  1  2  1  0  0  0  0
  1  5  1  0  0  0  0
  2  3  1  0  0  0  0
  3  4  1  0  0  0  0
  3  9  1  0  0  0  0
  4  5  1  0  0  0  0
  4  6  1  0  0  0  0
  6  7  2  0  0  0  0
  6  8  1  0  0  0  0
  8 30  1  0  0  0  0
  9 10  1  0  0  0  0
  9 11  2  0  0  0  0
  9 12  2  0  0  0  0
 10 13  1  0  0  0  0
 10 17  2  0  0  0  0
 13 14  2  0  0  0  0
 14 15  1  0  0  0  0
 15 16  2  0  0  0  0
 15 18  1  0  0  0  0
 16 17  1  0  0  0  0
 18 19  1  0  0  0  0
 18 24  2  0  0  0  0
 19 20  1  0  0  0  0
 20 21  1  0  0  0  0
 20 25  1  0  0  0  0
 21 22  1  0  0  0  0
 22 23  1  0  0  0  0
 23 28  2  0  0  0  0
 23 29  1  0  0  0  0
 25 26  2  0  0  0  0
 25 27  1  0  0  0  0
 30 31  1  0  0  0  0
 31 32  1  0  0  0  0
 32 33  2  0  0  0  0
 32 34  1  0  0  0  0
M  BCL ATM C_TeTeTeTe C_TeTeTeTe N_TrTrTrPi2 C_TeTeTeTe C_TeTeTeTe C_TrTrTrPi O_Tr2Tr2TrPi N_TrTrTrPi2 S_TeTeTeTePiPi C_TrTrTrPi O_Tr2Tr2TrPi O_Tr2Tr2TrPi C_TrTrTrPi C_TrTrTrPi C_TrTrTrPi C_TrTrTrPi C_TrTrTrPi C_TrTrTrPi N_TrTrTrPi2 C_TeTeTeTe C_TeTeTeTe C_TeTeTeTe C_TrTrTrPi O_Tr2Tr2TrPi C_TrTrTrPi O_Tr2Tr2TrPi O_Te2Te2Te2Te O_Tr2Tr2TrPi O_Te2Te2Te2Te C_TeTeTeTe C_TeTeTeTe C_TrTrTrPi O_Tr2Tr2TrPi O_Te2Te2Te2Te
M  BCL BND NonConjugatedSingleBondInRing NonConjugatedSingleBondInRing NonConjugatedSingleBondInRing NonConjugatedSingleBondInRing ConjugatedSingleBond NonConjugatedSingleBondInRing NonConjugatedSingleBond ConjugatedDoubleBond ConjugatedSingleBond NonConjugatedSingleBond ConjugatedSingleBond ConjugatedDoubleBond ConjugatedDoubleBond AromaticSingleBond AromaticDoubleBond AromaticDoubleBond AromaticSingleBond AromaticDoubleBond ConjugatedSingleBond AromaticSingleBond ConjugatedSingleBond ConjugatedDoubleBond NonConjugatedSingleBond NonConjugatedSingleBond NonConjugatedSingleBond NonConjugatedSingleBond NonConjugatedSingleBond ConjugatedDoubleBond ConjugatedSingleBond ConjugatedDoubleBond ConjugatedSingleBond NonConjugatedSingleBond NonConjugatedSingleBond ConjugatedDoubleBond ConjugatedSingleBond
M  BCL CHI   4   R  20   S
M  BCL DBI - - - - - - - - - -
M  END
> <PDB ID>
1f4g

> <Resolution>
1.75

$$$$
Written by BCL::WriteToMDL,1fcx
  MOE2012           3D
1FCX_l.pdb
 29 32  0  0  0  0  0  0  0  0999 V2000
    0.0000    0.0000    0.0000 C   0  0  0  1  0  3  0  0  0  0  0  0
    0.0000    0.0000    0.0000 C   0  0  0  1  0  3  0  0  0  0  0  0
    0.0000    0.0000    0.0000 C   0  0  0  0  0  3  0  0  0  0  0  0
    0.0000    0.0000    0.0000 C   0  0  0  0  0  3  0  0  0  0  0  0
    0.0000    0.0000    0.0000 C   0  0  0  1  0  3  0  0  0  0  0  0
    0.0000    0.0000    0.0000 C   0  0  0  1  0  3  0  0  0  0  0  0
    0.0000    0.0000    0.0000 C   0  0  0  0  0  3  0  0  0  0  0  0
    0.0000    0.0000    0.0000 C   0  0  0  1  0  3  0  0  0  0  0  0
    0.0000    0.0000    0.0000 C   0  0  0  1  0  4  0  0  0  0  0  0
    0.0000    0.0000    0.0000 C   0  0  0  0  0  4  0  0  0  0  0  0
    0.0000    0.0000    0.0000 C   0  0  0  0  0  4  0  0  0  0  0  0
    0.0000    0.0000    0.0000 C   0  0  0  1  0  4  0  0  0  0  0  0
    0.0000    0.0000    0.0000 C   0  0  0  1  0  3  0  0  0  0  0  0
    0.0000    0.0000    0.0000 C   0  0  0  0  0  4  0  0  0  0  0  0
    0.0000    0.0000    0.0000 C   0  0  0  0  0  4  0  0  0  0  0  0
    0.0000    0.0000    0.0000 C   0  0  0  0  0  4  0  0  0  0  0  0
    0.0000    0.0000    0.0000 C   0  0  0  0  0  4  0  0  0  0  0  0
    0.0000    0.0000    0.0000 O   0  0  0  1  0  1  0  0  0  0  0  0
    0.0000    0.0000    0.0000 O   0  5  0  1  0  1  0  0  0  0  0  0
    0.0000    0.0000    0.0000 C   0  0  0  0  0  3  0  0  0  0  0  0
    0.0000    0.0000    0.0000 C   0  0  0  1  0  3  0  0  0  0  0  0
    0.0000    0.0000    0.0000 C   0  0  0  0  0  3  0  0  0  0  0  0
    0.0000    0.0000    0.0000 C   0  0  0  0  0  3  0  0  0  0  0  0
    0.0000    0.0000    0.0000 C   0  0  0  1  0  3  0  0  0  0  0  0
    0.0000    0.0000    0.0000 C   0  0  0  0  0  3  0  0  0  0  0  0
    0.0000    0.0000    0.0000 C   0  0  0  0  0  3  0  0  0  0  0  0
    0.0000    0.0000    0.0000 C   0  0  0  0  0  3  0  0  0  0  0  0
    0.0000    0.0000    0.0000 C   0  0  0  0  0  4  0  0  0  0  0  0
    0.0000    0.0000    0.0000 O   0  0  0  0  0  2  0  0  0  0  0  0
  1  2  1  0  0  0  0
  1 18  2  0  0  0  0
  1 19  1  0  0  0  0
  2  3  1  0  0  0  0
  2  7  2  0  0  0  0
  3  4  2  0  0  0  0
  4  5  1  0  0  0  0
  5  6  1  0  0  0  0
  5 20  2  0  0  0  0
  6  7  1  0  0  0  0
  6 23  2  0  0  0  0
  8  9  1  0  0  0  0
  8 13  2  0  0  0  0
  8 25  1  0  0  0  0
  9 10  1  0  0  0  0
  9 14  1  0  0  0  0
  9 15  1  0  0  0  0
 10 11  1  0  0  0  0
 11 12  1  0  0  0  0
 12 13  1  0  0  0  0
 12 16  1  0  0  0  0
 12 17  1  0  0  0  0
 13 26  1  0  0  0  0
 20 21  1  0  0  0  0
 21 22  2  0  0  0  0
 21 28  1  0  0  0  0
 22 23  1  0  0  0  0
 24 25  2  0  0  0  0
 24 27  1  0  0  0  0
 24 28  1  0  0  0  0
 26 27  2  0  0  0  0
 28 29  1  0  0  0  0
M  BCL ATM C_TrTrTrPi C_TrTrTrPi C_TrTrTrPi C_TrTrTrPi C_TrTrTrPi C_TrTrTrPi C_TrTrTrPi C_TrTrTrPi C_TeTeTeTe C_TeTeTeTe C_TeTeTeTe C_TeTeTeTe C_TrTrTrPi C_TeTeTeTe C_TeTeTeTe C_TeTeTeTe C_TeTeTeTe O_Tr2Tr2TrPi O_Te2Te2Te2Te C_TrTrTrPi C_TrTrTrPi C_TrTrTrPi C_TrTrTrPi C_TrTrTrPi C_TrTrTrPi C_TrTrTrPi C_TrTrTrPi C_TeTeTeTe O_Te2Te2TeTe
M  BCL BND ConjugatedSingleBond ConjugatedDoubleBond ConjugatedSingleBond AromaticSingleBond AromaticDoubleBond AromaticDoubleBond AromaticSingleBond AromaticSingleBond AromaticDoubleBond AromaticSingleBond AromaticDoubleBond NonConjugatedSingleBondInRing AromaticDoubleBond AromaticSingleBond NonConjugatedSingleBondInRing NonConjugatedSingleBond NonConjugatedSingleBond NonConjugatedSingleBondInRing NonConjugatedSingleBondInRing NonConjugatedSingleBondInRing NonConjugatedSingleBond NonConjugatedSingleBond AromaticSingleBond AromaticSingleBond AromaticDoubleBond NonConjugatedSingleBond AromaticSingleBond AromaticDoubleBond AromaticSingleBond NonConjugatedSingleBond AromaticDoubleBond NonConjugatedSingleBond
M  BCL CHI  28   S
M  BCL DBI - - - - - - - - -
M  END
> <PDB ID>
1fcx

> <Resolution>
1.47

$$$$
Written by BCL::WriteToMDL,1fcz
  MOE2012           3D
1fcz_l.pdb
 27 29  0  0  0  0  0  0  0  0999 V2000
    0.0000    0.0000    0.0000 C   0  0  0  1  0  3  0  0  0  0  0  0
    0.0000    0.0000    0.0000 C   0  0  0  1  0  3  0  0  0  0  0  0
    0.0000    0.0000    0.0000 C   0  0  0  0  0  3  0  0  0  0  0  0
    0.0000    0.0000    0.0000 C   0  0  0  0  0  3  0  0  0  0  0  0
    0.0000    0.0000    0.0000 C   0  0  0  1  0  3  0  0  0  0  0  0
    0.0000    0.0000    0.0000 C   0  0  0  0  0  3  0  0  0  0  0  0
    0.0000    0.0000    0.0000 C   0  0  0  0  0  3  0  0  0  0  0  0
    0.0000    0.0000    0.0000 C   0  0  0  0  0  3  0  0  0  0  0  0
    0.0000    0.0000    0.0000 C   0  0  0  0  0  3  0  0  0  0  0  0
    0.0000    0.0000    0.0000 C   0  0  0  1  0  3  0  0  0  0  0  0
    0.0000    0.0000    0.0000 C   0  0  0  1  0  3  0  0  0  0  0  0
    0.0000    0.0000    0.0000 C   0  0  0  0  0  3  0  0  0  0  0  0
    0.0000    0.0000    0.0000 C   0  0  0  1  0  3  0  0  0  0  0  0
    0.0000    0.0000    0.0000 C   0  0  0  1  0  4  0  0  0  0  0  0
    0.0000    0.0000    0.0000 C   0  0  0  0  0  4  0  0  0  0  0  0
    0.0000    0.0000    0.0000 C   0  0  0  0  0  4  0  0  0  0  0  0
    0.0000    0.0000    0.0000 C   0  0  0  1  0  4  0  0  0  0  0  0
    0.0000    0.0000    0.0000 C   0  0  0  1  0  3  0  0  0  0  0  0
    0.0000    0.0000    0.0000 C   0  0  0  0  0  3  0  0  0  0  0  0
    0.0000    0.0000    0.0000 C   0  0  0  0  0  3  0  0  0  0  0  0
    0.0000    0.0000    0.0000 C   0  0  0  0  0  4  0  0  0  0  0  0
    0.0000    0.0000    0.0000 C   0  0  0  0  0  4  0  0  0  0  0  0
    0.0000    0.0000    0.0000 C   0  0  0  0  0  4  0  0  0  0  0  0
    0.0000    0.0000    0.0000 C   0  0  0  0  0  4  0  0  0  0  0  0
    0.0000    0.0000    0.0000 O   0  5  0  1  0  1  0  0  0  0  0  0
    0.0000    0.0000    0.0000 O   0  0  0  1  0  1  0  0  0  0  0  0
    0.0000    0.0000    0.0000 O   0  0  0  1  0  1  0  0  0  0  0  0
  1  2  1  0  0  0  0
  1 25  1  0  0  0  0
  1 26  2  0  0  0  0
  2  3  1  0  0  0  0
  2  9  2  0  0  0  0
  3  4  2  0  0  0  0
  4  5  1  0  0  0  0
  5  6  1  0  0  0  0
  5  8  2  0  0  0  0
  6  7  2  0  0  0  0
  7 10  1  0  0  0  0
  8  9  1  0  0  0  0
 10 11  1  0  0  0  0
 10 27  2  0  0  0  0
 11 12  1  0  0  0  0
 11 20  2  0  0  0  0
 12 13  2  0  0  0  0
 13 14  1  0  0  0  0
 13 18  1  0  0  0  0
 14 15  1  0  0  0  0
 14 21  1  0  0  0  0
 14 22  1  0  0  0  0
 15 16  1  0  0  0  0
 16 17  1  0  0  0  0
 17 18  1  0  0  0  0
 17 23  1  0  0  0  0
 17 24  1  0  0  0  0
 18 19  2  0  0  0  0
 19 20  1  0  0  0  0
M  BCL ATM C_TrTrTrPi C_TrTrTrPi C_TrTrTrPi C_TrTrTrPi C_TrTrTrPi C_TrTrTrPi C_TrTrTrPi C_TrTrTrPi C_TrTrTrPi C_TrTrTrPi C_TrTrTrPi C_TrTrTrPi C_TrTrTrPi C_TeTeTeTe C_TeTeTeTe C_TeTeTeTe C_TeTeTeTe C_TrTrTrPi C_TrTrTrPi C_TrTrTrPi C_TeTeTeTe C_TeTeTeTe C_TeTeTeTe C_TeTeTeTe O_Te2Te2Te2Te O_Tr2Tr2TrPi O_Tr2Tr2TrPi
M  BCL BND ConjugatedSingleBond ConjugatedSingleBond ConjugatedDoubleBond AromaticSingleBond AromaticDoubleBond AromaticDoubleBond AromaticSingleBond ConjugatedSingleBond AromaticDoubleBond ConjugatedDoubleBond ConjugatedSingleBond AromaticSingleBond ConjugatedSingleBond ConjugatedDoubleBond AromaticSingleBond AromaticDoubleBond AromaticDoubleBond NonConjugatedSingleBondInRing AromaticSingleBond NonConjugatedSingleBondInRing NonConjugatedSingleBond NonConjugatedSingleBond NonConjugatedSingleBondInRing NonConjugatedSingleBondInRing NonConjugatedSingleBondInRing NonConjugatedSingleBond NonConjugatedSingleBond AromaticDoubleBond AromaticSingleBond
M  BCL DBI - - - - E - - - -
M  END
> <PDB ID>
1fcz

> <Resolution>
1.38

$$$$
Written by BCL::WriteToMDL,1fjs
  MOE2012           3D
1FJS_l.pdb
 38 41  0  0  0  0  0  0  0  0999 V2000
    0.0000    0.0000    0.0000 C   0  0  0  1  0  3  0  0  0  0  0  0
    0.0000    0.0000    0.0000 F   0  0  0  1  0  1  0  0  0  0  0  0
    0.0000    0.0000    0.0000 C   0  0  0  1  0  3  0  0  0  0  0  0
    0.0000    0.0000    0.0000 C   0  0  0  1  0  3  0  0  0  0  0  0
    0.0000    0.0000    0.0000 F   0  0  0  1  0  1  0  0  0  0  0  0
    0.0000    0.0000    0.0000 C   0  0  0  1  0  3  0  0  0  0  0  0
    0.0000    0.0000    0.0000 N   0  0  0  1  0  2  0  0  0  0  0  0
    0.0000    0.0000    0.0000 C   0  0  0  1  0  3  0  0  0  0  0  0
    0.0000    0.0000    0.0000 O   0  0  0  0  0  2  0  0  0  0  0  0
    0.0000    0.0000    0.0000 O   0  0  0  1  0  2  0  0  0  0  0  0
    0.0000    0.0000    0.0000 C   0  0  0  1  0  3  0  0  0  0  0  0
    0.0000    0.0000    0.0000 C   0  0  0  0  0  3  0  0  0  0  0  0
    0.0000    0.0000    0.0000 C   0  0  0  1  0  3  0  0  0  0  0  0
    0.0000    0.0000    0.0000 C   0  0  0  0  0  3  0  0  0  0  0  0
    0.0000    0.0000    0.0000 C   0  0  0  0  0  3  0  0  0  0  0  0
    0.0000    0.0000    0.0000 C   0  0  0  1  0  3  0  0  0  0  0  0
    0.0000    0.0000    0.0000 C   0  0  0  1  0  3  0  0  0  0  0  0
    0.0000    0.0000    0.0000 N   0  3  0  0  0  3  0  0  0  0  0  0
    0.0000    0.0000    0.0000 N   0  0  0  0  0  3  0  0  0  0  0  0
    0.0000    0.0000    0.0000 O   0  0  0  1  0  2  0  0  0  0  0  0
    0.0000    0.0000    0.0000 C   0  0  0  1  0  3  0  0  0  0  0  0
    0.0000    0.0000    0.0000 C   0  0  0  0  0  3  0  0  0  0  0  0
    0.0000    0.0000    0.0000 C   0  0  0  0  0  3  0  0  0  0  0  0
    0.0000    0.0000    0.0000 C   0  0  0  0  0  3  0  0  0  0  0  0
    0.0000    0.0000    0.0000 C   0  0  0  1  0  3  0  0  0  0  0  0
    0.0000    0.0000    0.0000 C   0  0  0  0  0  3  0  0  0  0  0  0
    0.0000    0.0000    0.0000 C   0  0  0  1  0  3  0  0  0  0  0  0
    0.0000    0.0000    0.0000 N   0  0  0  1  0  3  0  0  0  0  0  0
    0.0000    0.0000    0.0000 C   0  0  0  0  0  4  0  0  0  0  0  0
    0.0000    0.0000    0.0000 N   0  0  0  1  0  2  0  0  0  0  0  0
    0.0000    0.0000    0.0000 C   0  0  0  0  0  4  0  0  0  0  0  0
    0.0000    0.0000    0.0000 C   0  0  0  0  0  4  0  0  0  0  0  0
    0.0000    0.0000    0.0000 N   0  0  0  1  0  3  0  0  0  0  0  0
    0.0000    0.0000    0.0000 C   0  0  0  0  0  4  0  0  0  0  0  0
    0.0000    0.0000    0.0000 C   0  0  0  1  0  3  0  0  0  0  0  0
    0.0000    0.0000    0.0000 O   0  0  0  1  0  1  0  0  0  0  0  0
    0.0000    0.0000    0.0000 O   0  5  0  1  0  1  0  0  0  0  0  0
    0.0000    0.0000    0.0000 C   0  0  0  0  0  4  0  0  0  0  0  0
  1  2  1  0  0  0  0
  1  3  1  0  0  0  0
  1  8  2  0  0  0  0
  3  4  2  0  0  0  0
  3 33  1  0  0  0  0
  4  5  1  0  0  0  0
  4  6  1  0  0  0  0
  6  7  2  0  0  0  0
  6 20  1  0  0  0  0
  7  8  1  0  0  0  0
  8 10  1  0  0  0  0
  9 16  1  0  0  0  0
 10 11  1  0  0  0  0
 11 12  1  0  0  0  0
 11 16  2  0  0  0  0
 12 13  2  0  0  0  0
 13 14  1  0  0  0  0
 13 17  1  0  0  0  0
 14 15  2  0  0  0  0
 15 16  1  0  0  0  0
 17 18  2  0  0  0  0
 17 19  1  0  0  0  0
 20 21  1  0  0  0  0
 21 22  1  0  0  0  0
 21 26  2  0  0  0  0
 22 23  2  0  0  0  0
 23 24  1  0  0  0  0
 24 25  2  0  0  0  0
 25 26  1  0  0  0  0
 25 27  1  0  0  0  0
 27 28  1  0  0  0  0
 27 30  2  0  0  0  0
 28 29  1  0  0  0  0
 28 31  1  0  0  0  0
 30 32  1  0  0  0  0
 31 32  1  0  0  0  0
 33 34  1  0  0  0  0
 33 38  1  0  0  0  0
 34 35  1  0  0  0  0
 35 36  2  0  0  0  0
 35 37  1  0  0  0  0
M  BCL ATM C_TrTrTrPi F_S2P2P2P C_TrTrTrPi C_TrTrTrPi F_S2P2P2P C_TrTrTrPi N_Tr2TrTrPi C_TrTrTrPi O_Te2Te2TeTe O_Tr2TrTrPi2 C_TrTrTrPi C_TrTrTrPi C_TrTrTrPi C_TrTrTrPi C_TrTrTrPi C_TrTrTrPi C_TrTrTrPi N_TrTrTrPi N_TrTrTrPi2 O_Tr2TrTrPi2 C_TrTrTrPi C_TrTrTrPi C_TrTrTrPi C_TrTrTrPi C_TrTrTrPi C_TrTrTrPi C_TrTrTrPi N_TrTrTrPi2 C_TeTeTeTe N_Tr2TrTrPi C_TeTeTeTe C_TeTeTeTe N_TrTrTrPi2 C_TeTeTeTe C_TrTrTrPi O_Tr2Tr2TrPi O_Te2Te2Te2Te C_TeTeTeTe
M  BCL BND ConjugatedSingleBond AromaticSingleBond AromaticDoubleBond AromaticDoubleBond ConjugatedSingleBond ConjugatedSingleBond AromaticSingleBond AromaticDoubleBond ConjugatedSingleBond AromaticSingleBond ConjugatedSingleBond ConjugatedSingleBond ConjugatedSingleBond AromaticSingleBond AromaticDoubleBond AromaticDoubleBond AromaticSingleBond ConjugatedSingleBond AromaticDoubleBond AromaticSingleBond ConjugatedDoubleBond ConjugatedSingleBond ConjugatedSingleBond AromaticSingleBond AromaticDoubleBond AromaticDoubleBond AromaticSingleBond AromaticDoubleBond AromaticSingleBond ConjugatedSingleBond ConjugatedSingleBondInRing ConjugatedDoubleBondInRing NonConjugatedSingleBond NonConjugatedSingleBondInRing NonConjugatedSingleBondInRing NonConjugatedSingleBondInRing NonConjugatedSingleBond NonConjugatedSingleBond NonConjugatedSingleBond ConjugatedDoubleBond ConjugatedSingleBond
M  BCL DBI - - - - - - - - - - - -
M  END
> <PDB ID>
1fjs

> <Resolution>
1.92

$$$$
Written by BCL::WriteToMDL,1fk9
  MOE2012           3D
1fk9_l.pdb
 21 23  0  0  0  0  0  0  0  0999 V2000
    0.0000    0.0000    0.0000 C   0  0  0  0  0  4  0  0  0  0  0  0
    0.0000    0.0000    0.0000 F   0  0  0  1  0  1  0  0  0  0  0  0
    0.0000    0.0000    0.0000 F   0  0  0  1  0  1  0  0  0  0  0  0
    0.0000    0.0000    0.0000 F   0  0  0  1  0  1  0  0  0  0  0  0
    0.0000    0.0000    0.0000 O   0  0  0  1  0  1  0  0  0  0  0  0
    0.0000    0.0000    0.0000 O   0  0  0  1  0  2  0  0  0  0  0  0
    0.0000    0.0000    0.0000 N   0  0  0  0  0  3  0  0  0  0  0  0
    0.0000    0.0000    0.0000 C   0  0  0  1  0  3  0  0  0  0  0  0
    0.0000    0.0000    0.0000 C   0  0  0  0  0  3  0  0  0  0  0  0
    0.0000    0.0000    0.0000 C   0  0  0  0  0  3  0  0  0  0  0  0
    0.0000    0.0000    0.0000 C   0  0  0  1  0  3  0  0  0  0  0  0
    0.0000    0.0000    0.0000 C   0  0  0  0  0  3  0  0  0  0  0  0
    0.0000    0.0000    0.0000 C   0  0  0  1  0  3  0  0  0  0  0  0
    0.0000    0.0000    0.0000 C   0  0  0  1  0  4  0  0  0  0  0  0
    0.0000    0.0000    0.0000 C   0  0  0  1  0  2  0  0  0  0  0  0
    0.0000    0.0000    0.0000 C   0  0  0  1  0  2  0  0  0  0  0  0
    0.0000    0.0000    0.0000 C   0  0  0  0  0  4  0  0  0  0  0  0
    0.0000    0.0000    0.0000 C   0  0  0  0  0  4  0  0  0  0  0  0
    0.0000    0.0000    0.0000 C   0  0  0  0  0  4  0  0  0  0  0  0
    0.0000    0.0000    0.0000 C   0  0  0  1  0  4  0  0  0  0  0  0
    0.0000    0.0000    0.0000 C   0  0  0  1  0  3  0  0  0  0  0  0
  1 11  1  0  0  0  0
  2 20  1  0  0  0  0
  3 20  1  0  0  0  0
  4 20  1  0  0  0  0
  5 21  2  0  0  0  0
  6 14  1  0  0  0  0
  6 21  1  0  0  0  0
  7  8  1  0  0  0  0
  7 21  1  0  0  0  0
  8  9  1  0  0  0  0
  8 13  2  0  0  0  0
  9 10  2  0  0  0  0
 10 11  1  0  0  0  0
 11 12  2  0  0  0  0
 12 13  1  0  0  0  0
 13 14  1  0  0  0  0
 14 15  1  0  0  0  0
 14 20  1  0  0  0  0
 15 16  3  0  0  0  0
 16 17  1  0  0  0  0
 17 18  1  0  0  0  0
 17 19  1  0  0  0  0
 18 19  1  0  0  0  0
M  BCL ATM C_TeTeTeTe F_S2P2P2P F_S2P2P2P F_S2P2P2P O_Tr2Tr2TrPi O_Tr2TrTrPi2 N_TrTrTrPi2 C_TrTrTrPi C_TrTrTrPi C_TrTrTrPi C_TrTrTrPi C_TrTrTrPi C_TrTrTrPi C_TeTeTeTe C_DiDiPiPi C_DiDiPiPi C_TeTeTeTe C_TeTeTeTe C_TeTeTeTe C_TeTeTeTe C_TrTrTrPi
M  BCL BND NonConjugatedSingleBond NonConjugatedSingleBond NonConjugatedSingleBond NonConjugatedSingleBond ConjugatedDoubleBond NonConjugatedSingleBondInRing ConjugatedSingleBondInRing ConjugatedSingleBondInRing ConjugatedSingleBondInRing AromaticSingleBond AromaticDoubleBond AromaticDoubleBond AromaticSingleBond AromaticDoubleBond AromaticSingleBond NonConjugatedSingleBondInRing NonConjugatedSingleBond NonConjugatedSingleBond ConjugatedTripleBond NonConjugatedSingleBond NonConjugatedSingleBondInRing NonConjugatedSingleBondInRing NonConjugatedSingleBondInRing
M  BCL CHI  14   R
M  BCL DBI - - - -
M  END
> <PDB ID>
1fk9

> <Resolution>
2.5

$$$$
Written by BCL::WriteToMDL,1fkg
  MOE2012           3D
1fkg_l.pdb
 33 35  0  0  0  0  0  0  0  0999 V2000
    0.0000    0.0000    0.0000 C   0  0  0  1  0  3  0  0  0  0  0  0
    0.0000    0.0000    0.0000 O   0  0  0  1  0  2  0  0  0  0  0  0
    0.0000    0.0000    0.0000 O   0  0  0  1  0  1  0  0  0  0  0  0
    0.0000    0.0000    0.0000 C   0  0  0  0  0  4  0  0  0  0  0  0
    0.0000    0.0000    0.0000 C   0  0  0  0  0  4  0  0  0  0  0  0
    0.0000    0.0000    0.0000 C   0  0  0  0  0  4  0  0  0  0  0  0
    0.0000    0.0000    0.0000 C   0  0  0  0  0  4  0  0  0  0  0  0
    0.0000    0.0000    0.0000 C   0  0  0  0  0  4  0  0  0  0  0  0
    0.0000    0.0000    0.0000 N   0  0  0  1  0  3  0  0  0  0  0  0
    0.0000    0.0000    0.0000 C   0  0  0  1  0  3  0  0  0  0  0  0
    0.0000    0.0000    0.0000 O   0  0  0  1  0  1  0  0  0  0  0  0
    0.0000    0.0000    0.0000 C   0  0  0  1  0  3  0  0  0  0  0  0
    0.0000    0.0000    0.0000 O   0  0  0  1  0  1  0  0  0  0  0  0
    0.0000    0.0000    0.0000 C   0  0  0  1  0  4  0  0  0  0  0  0
    0.0000    0.0000    0.0000 C   0  0  0  0  0  4  0  0  0  0  0  0
    0.0000    0.0000    0.0000 C   0  0  0  0  0  4  0  0  0  0  0  0
    0.0000    0.0000    0.0000 C   0  0  0  0  0  4  0  0  0  0  0  0
    0.0000    0.0000    0.0000 C   0  0  0  0  0  4  0  0  0  0  0  0
    0.0000    0.0000    0.0000 C   0  0  0  0  0  4  0  0  0  0  0  0
    0.0000    0.0000    0.0000 C   0  0  0  0  0  4  0  0  0  0  0  0
    0.0000    0.0000    0.0000 C   0  0  0  0  0  4  0  0  0  0  0  0
    0.0000    0.0000    0.0000 C   0  0  0  1  0  3  0  0  0  0  0  0
    0.0000    0.0000    0.0000 C   0  0  0  0  0  3  0  0  0  0  0  0
    0.0000    0.0000    0.0000 C   0  0  0  0  0  3  0  0  0  0  0  0
    0.0000    0.0000    0.0000 C   0  0  0  0  0  3  0  0  0  0  0  0
    0.0000    0.0000    0.0000 C   0  0  0  0  0  3  0  0  0  0  0  0
    0.0000    0.0000    0.0000 C   0  0  0  0  0  3  0  0  0  0  0  0
    0.0000    0.0000    0.0000 C   0  0  0  1  0  3  0  0  0  0  0  0
    0.0000    0.0000    0.0000 C   0  0  0  0  0  3  0  0  0  0  0  0
    0.0000    0.0000    0.0000 C   0  0  0  0  0  3  0  0  0  0  0  0
    0.0000    0.0000    0.0000 C   0  0  0  0  0  3  0  0  0  0  0  0
    0.0000    0.0000    0.0000 C   0  0  0  0  0  3  0  0  0  0  0  0
    0.0000    0.0000    0.0000 C   0  0  0  0  0  3  0  0  0  0  0  0
  1  2  1  0  0  0  0
  1  3  2  0  0  0  0
  1  4  1  0  0  0  0
  2 19  1  0  0  0  0
  4  5  1  0  0  0  0
  4  9  1  0  0  0  0
  5  6  1  0  0  0  0
  6  7  1  0  0  0  0
  7  8  1  0  0  0  0
  8  9  1  0  0  0  0
  9 10  1  0  0  0  0
 10 11  2  0  0  0  0
 10 12  1  0  0  0  0
 12 13  2  0  0  0  0
 12 14  1  0  0  0  0
 14 15  1  0  0  0  0
 14 17  1  0  0  0  0
 14 18  1  0  0  0  0
 15 16  1  0  0  0  0
 19 20  1  0  0  0  0
 19 28  1  0  0  0  0
 20 21  1  0  0  0  0
 21 22  1  0  0  0  0
 22 23  1  0  0  0  0
 22 27  2  0  0  0  0
 23 24  2  0  0  0  0
 24 25  1  0  0  0  0
 25 26  2  0  0  0  0
 26 27  1  0  0  0  0
 28 29  1  0  0  0  0
 28 33  2  0  0  0  0
 29 30  2  0  0  0  0
 30 31  1  0  0  0  0
 31 32  2  0  0  0  0
 32 33  1  0  0  0  0
M  BCL ATM C_TrTrTrPi O_Tr2TrTrPi2 O_Tr2Tr2TrPi C_TeTeTeTe C_TeTeTeTe C_TeTeTeTe C_TeTeTeTe C_TeTeTeTe N_TrTrTrPi2 C_TrTrTrPi O_Tr2Tr2TrPi C_TrTrTrPi O_Tr2Tr2TrPi C_TeTeTeTe C_TeTeTeTe C_TeTeTeTe C_TeTeTeTe C_TeTeTeTe C_TeTeTeTe C_TeTeTeTe C_TeTeTeTe C_TrTrTrPi C_TrTrTrPi C_TrTrTrPi C_TrTrTrPi C_TrTrTrPi C_TrTrTrPi C_TrTrTrPi C_TrTrTrPi C_TrTrTrPi C_TrTrTrPi C_TrTrTrPi C_TrTrTrPi
M  BCL BND ConjugatedSingleBond ConjugatedDoubleBond NonConjugatedSingleBond NonConjugatedSingleBond NonConjugatedSingleBondInRing NonConjugatedSingleBondInRing NonConjugatedSingleBondInRing NonConjugatedSingleBondInRing NonConjugatedSingleBondInRing NonConjugatedSingleBondInRing ConjugatedSingleBond ConjugatedDoubleBond ConjugatedSingleBond ConjugatedDoubleBond NonConjugatedSingleBond NonConjugatedSingleBond NonConjugatedSingleBond NonConjugatedSingleBond NonConjugatedSingleBond NonConjugatedSingleBond NonConjugatedSingleBond NonConjugatedSingleBond NonConjugatedSingleBond AromaticSingleBond AromaticDoubleBond AromaticDoubleBond AromaticSingleBond AromaticDoubleBond AromaticSingleBond AromaticSingleBond AromaticDoubleBond AromaticDoubleBond AromaticSingleBond AromaticDoubleBond AromaticSingleBond
M  BCL CHI   4   S  19   R
M  BCL DBI - - - - - - - - -
M  END
> <PDB ID>
1fkg

> <Resolution>
2

$$$$
Written by BCL::WriteToMDL,1fm6
  MOE2012           3D
1FM6_l.pdb
 25 27  0  0  0  0  0  0  0  0999 V2000
    0.0000    0.0000    0.0000 S   0  0  0  1  0  2  0  0  0  0  0  0
    0.0000    0.0000    0.0000 O   0  0  0  1  0  1  0  0  0  0  0  0
    0.0000    0.0000    0.0000 O   0  0  0  1  0  1  0  0  0  0  0  0
    0.0000    0.0000    0.0000 O   0  0  0  1  0  2  0  0  0  0  0  0
    0.0000    0.0000    0.0000 N   0  0  0  0  0  3  0  0  0  0  0  0
    0.0000    0.0000    0.0000 N   0  0  0  1  0  3  0  0  0  0  0  0
    0.0000    0.0000    0.0000 N   0  0  0  1  0  2  0  0  0  0  0  0
    0.0000    0.0000    0.0000 C   0  0  0  1  0  3  0  0  0  0  0  0
    0.0000    0.0000    0.0000 C   0  0  0  1  0  3  0  0  0  0  0  0
    0.0000    0.0000    0.0000 C   0  0  0  0  0  4  0  0  0  0  0  0
    0.0000    0.0000    0.0000 C   0  0  0  0  0  4  0  0  0  0  0  0
    0.0000    0.0000    0.0000 C   0  0  0  1  0  3  0  0  0  0  0  0
    0.0000    0.0000    0.0000 C   0  0  0  0  0  3  0  0  0  0  0  0
    0.0000    0.0000    0.0000 C   0  0  0  0  0  3  0  0  0  0  0  0
    0.0000    0.0000    0.0000 C   0  0  0  1  0  3  0  0  0  0  0  0
    0.0000    0.0000    0.0000 C   0  0  0  0  0  3  0  0  0  0  0  0
    0.0000    0.0000    0.0000 C   0  0  0  0  0  3  0  0  0  0  0  0
    0.0000    0.0000    0.0000 C   0  0  0  0  0  4  0  0  0  0  0  0
    0.0000    0.0000    0.0000 C   0  0  0  0  0  4  0  0  0  0  0  0
    0.0000    0.0000    0.0000 C   0  0  0  0  0  4  0  0  0  0  0  0
    0.0000    0.0000    0.0000 C   0  0  0  1  0  3  0  0  0  0  0  0
    0.0000    0.0000    0.0000 C   0  0  0  0  0  3  0  0  0  0  0  0
    0.0000    0.0000    0.0000 C   0  0  0  0  0  3  0  0  0  0  0  0
    0.0000    0.0000    0.0000 C   0  0  0  0  0  3  0  0  0  0  0  0
    0.0000    0.0000    0.0000 C   0  0  0  0  0  3  0  0  0  0  0  0
  1  8  1  0  0  0  0
  1 10  1  0  0  0  0
  2  8  2  0  0  0  0
  3  9  2  0  0  0  0
  4 15  1  0  0  0  0
  4 18  1  0  0  0  0
  5  8  1  0  0  0  0
  5  9  1  0  0  0  0
  6 19  1  0  0  0  0
  6 20  1  0  0  0  0
  6 21  1  0  0  0  0
  7 21  1  0  0  0  0
  7 22  2  0  0  0  0
  9 10  1  0  0  0  0
 10 11  1  0  0  0  0
 11 12  1  0  0  0  0
 12 13  1  0  0  0  0
 12 17  2  0  0  0  0
 13 14  2  0  0  0  0
 14 15  1  0  0  0  0
 15 16  2  0  0  0  0
 16 17  1  0  0  0  0
 18 19  1  0  0  0  0
 21 25  2  0  0  0  0
 22 23  1  0  0  0  0
 23 24  2  0  0  0  0
 24 25  1  0  0  0  0
M  BCL ATM S_Te2Te2TeTe O_Tr2Tr2TrPi O_Tr2Tr2TrPi O_Tr2TrTrPi2 N_TrTrTrPi2 N_TrTrTrPi2 N_Tr2TrTrPi C_TrTrTrPi C_TrTrTrPi C_TeTeTeTe C_TeTeTeTe C_TrTrTrPi C_TrTrTrPi C_TrTrTrPi C_TrTrTrPi C_TrTrTrPi C_TrTrTrPi C_TeTeTeTe C_TeTeTeTe C_TeTeTeTe C_TrTrTrPi C_TrTrTrPi C_TrTrTrPi C_TrTrTrPi C_TrTrTrPi
M  BCL BND ConjugatedSingleBondInRing NonConjugatedSingleBondInRing ConjugatedDoubleBond ConjugatedDoubleBond ConjugatedSingleBond NonConjugatedSingleBond ConjugatedSingleBondInRing ConjugatedSingleBondInRing NonConjugatedSingleBond NonConjugatedSingleBond ConjugatedSingleBond AromaticSingleBond AromaticDoubleBond NonConjugatedSingleBondInRing NonConjugatedSingleBond NonConjugatedSingleBond AromaticSingleBond AromaticDoubleBond AromaticDoubleBond AromaticSingleBond AromaticDoubleBond AromaticSingleBond NonConjugatedSingleBond AromaticDoubleBond AromaticSingleBond AromaticDoubleBond AromaticSingleBond
M  BCL CHI  10   S
M  BCL DBI - - - - - - - -
M  END
> <PDB ID>
1fm6

> <Resolution>
2.0999999

$$$$
Written by BCL::WriteToMDL,1fm9
  MOE2012           3D
TRANSCRIPTION
 41 45  0  0  0  0  0  0  0  0999 V2000
    0.0000    0.0000    0.0000 N   0  0  0  0  0  3  0  0  0  0  0  0
    0.0000    0.0000    0.0000 C   0  0  0  0  0  4  0  0  0  0  0  0
    0.0000    0.0000    0.0000 C   0  0  0  0  0  4  0  0  0  0  0  0
    0.0000    0.0000    0.0000 C   0  0  0  1  0  3  0  0  0  0  0  0
    0.0000    0.0000    0.0000 C   0  0  0  0  0  3  0  0  0  0  0  0
    0.0000    0.0000    0.0000 C   0  0  0  0  0  3  0  0  0  0  0  0
    0.0000    0.0000    0.0000 C   0  0  0  0  0  3  0  0  0  0  0  0
    0.0000    0.0000    0.0000 C   0  0  0  0  0  3  0  0  0  0  0  0
    0.0000    0.0000    0.0000 C   0  0  0  1  0  3  0  0  0  0  0  0
    0.0000    0.0000    0.0000 O   0  0  0  1  0  2  0  0  0  0  0  0
    0.0000    0.0000    0.0000 C   0  0  0  1  0  3  0  0  0  0  0  0
    0.0000    0.0000    0.0000 C   0  0  0  1  0  3  0  0  0  0  0  0
    0.0000    0.0000    0.0000 C   0  0  0  0  0  3  0  0  0  0  0  0
    0.0000    0.0000    0.0000 C   0  0  0  0  0  3  0  0  0  0  0  0
    0.0000    0.0000    0.0000 C   0  0  0  0  0  3  0  0  0  0  0  0
    0.0000    0.0000    0.0000 C   0  0  0  0  0  3  0  0  0  0  0  0
    0.0000    0.0000    0.0000 C   0  0  0  1  0  3  0  0  0  0  0  0
    0.0000    0.0000    0.0000 C   0  0  0  0  0  3  0  0  0  0  0  0
    0.0000    0.0000    0.0000 C   0  0  0  0  0  3  0  0  0  0  0  0
    0.0000    0.0000    0.0000 C   0  0  0  0  0  3  0  0  0  0  0  0
    0.0000    0.0000    0.0000 C   0  0  0  0  0  3  0  0  0  0  0  0
    0.0000    0.0000    0.0000 C   0  0  0  0  0  3  0  0  0  0  0  0
    0.0000    0.0000    0.0000 C   0  0  0  1  0  3  0  0  0  0  0  0
    0.0000    0.0000    0.0000 O   0  0  0  1  0  1  0  0  0  0  0  0
    0.0000    0.0000    0.0000 O   0  0  0  1  0  2  0  0  0  0  0  0
    0.0000    0.0000    0.0000 C   0  0  0  1  0  3  0  0  0  0  0  0
    0.0000    0.0000    0.0000 N   0  0  0  1  0  2  0  0  0  0  0  0
    0.0000    0.0000    0.0000 C   0  0  0  1  0  3  0  0  0  0  0  0
    0.0000    0.0000    0.0000 C   0  0  0  1  0  3  0  0  0  0  0  0
    0.0000    0.0000    0.0000 C   0  0  0  0  0  4  0  0  0  0  0  0
    0.0000    0.0000    0.0000 C   0  0  0  1  0  3  0  0  0  0  0  0
    0.0000    0.0000    0.0000 C   0  0  0  0  0  3  0  0  0  0  0  0
    0.0000    0.0000    0.0000 C   0  0  0  0  0  3  0  0  0  0  0  0
    0.0000    0.0000    0.0000 C   0  0  0  0  0  3  0  0  0  0  0  0
    0.0000    0.0000    0.0000 C   0  0  0  0  0  3  0  0  0  0  0  0
    0.0000    0.0000    0.0000 C   0  0  0  0  0  3  0  0  0  0  0  0
    0.0000    0.0000    0.0000 C   0  0  0  0  0  4  0  0  0  0  0  0
    0.0000    0.0000    0.0000 C   0  0  0  0  0  4  0  0  0  0  0  0
    0.0000    0.0000    0.0000 O   0  0  0  1  0  1  0  0  0  0  0  0
    0.0000    0.0000    0.0000 O   0  5  0  1  0  1  0  0  0  0  0  0
    0.0000    0.0000    0.0000 C   0  0  0  1  0  3  0  0  0  0  0  0
  1  2  1  0  0  0  0
  1 11  1  0  0  0  0
  2  3  1  0  0  0  0
  2 41  1  0  0  0  0
  3  4  1  0  0  0  0
  4  5  2  0  0  0  0
  4  6  1  0  0  0  0
  5  7  1  0  0  0  0
  6  8  2  0  0  0  0
  7  9  2  0  0  0  0
  8  9  1  0  0  0  0
  9 10  1  0  0  0  0
 10 37  1  0  0  0  0
 11 12  1  0  0  0  0
 11 16  2  0  0  0  0
 12 13  2  0  0  0  0
 12 23  1  0  0  0  0
 13 14  1  0  0  0  0
 14 15  2  0  0  0  0
 15 16  1  0  0  0  0
 17 18  1  0  0  0  0
 17 22  2  0  0  0  0
 17 23  1  0  0  0  0
 18 19  2  0  0  0  0
 19 20  1  0  0  0  0
 20 21  2  0  0  0  0
 21 22  1  0  0  0  0
 23 24  2  0  0  0  0
 25 26  1  0  0  0  0
 25 29  1  0  0  0  0
 26 27  2  0  0  0  0
 26 31  1  0  0  0  0
 27 28  1  0  0  0  0
 28 29  2  0  0  0  0
 28 38  1  0  0  0  0
 29 30  1  0  0  0  0
 31 32  1  0  0  0  0
 31 36  2  0  0  0  0
 32 33  2  0  0  0  0
 33 34  1  0  0  0  0
 34 35  2  0  0  0  0
 35 36  1  0  0  0  0
 37 38  1  0  0  0  0
 39 41  2  0  0  0  0
 40 41  1  0  0  0  0
M  BCL ATM N_TrTrTrPi2 C_TeTeTeTe C_TeTeTeTe C_TrTrTrPi C_TrTrTrPi C_TrTrTrPi C_TrTrTrPi C_TrTrTrPi C_TrTrTrPi O_Tr2TrTrPi2 C_TrTrTrPi C_TrTrTrPi C_TrTrTrPi C_TrTrTrPi C_TrTrTrPi C_TrTrTrPi C_TrTrTrPi C_TrTrTrPi C_TrTrTrPi C_TrTrTrPi C_TrTrTrPi C_TrTrTrPi C_TrTrTrPi O_Tr2Tr2TrPi O_Tr2TrTrPi2 C_TrTrTrPi N_Tr2TrTrPi C_TrTrTrPi C_TrTrTrPi C_TeTeTeTe C_TrTrTrPi C_TrTrTrPi C_TrTrTrPi C_TrTrTrPi C_TrTrTrPi C_TrTrTrPi C_TeTeTeTe C_TeTeTeTe O_Tr2Tr2TrPi O_Te2Te2Te2Te C_TrTrTrPi
M  BCL BND NonConjugatedSingleBond ConjugatedSingleBond NonConjugatedSingleBond NonConjugatedSingleBond NonConjugatedSingleBond AromaticDoubleBond AromaticSingleBond AromaticSingleBond AromaticDoubleBond AromaticDoubleBond AromaticSingleBond ConjugatedSingleBond NonConjugatedSingleBond AromaticSingleBond AromaticDoubleBond AromaticDoubleBond ConjugatedSingleBond AromaticSingleBond AromaticDoubleBond AromaticSingleBond AromaticSingleBond AromaticDoubleBond ConjugatedSingleBond AromaticDoubleBond AromaticSingleBond AromaticDoubleBond AromaticSingleBond ConjugatedDoubleBond AromaticSingleBond AromaticSingleBond AromaticDoubleBond ConjugatedSingleBond AromaticSingleBond AromaticDoubleBond NonConjugatedSingleBond NonConjugatedSingleBond AromaticSingleBond AromaticDoubleBond AromaticDoubleBond AromaticSingleBond AromaticDoubleBond AromaticSingleBond NonConjugatedSingleBond ConjugatedDoubleBond ConjugatedSingleBond
M  BCL CHI   2   S
M  BCL DBI - - - - - - - - - - - - - - - -
M  END
> <PDB ID>
1fm9

> <Resolution>
2.0999999

$$$$
Written by BCL::WriteToMDL,1fpu
  MOE2012           3D
a1fpu_lig.ent
 29 32  0  0  0  0  0  0  0  0999 V2000
    0.0000    0.0000    0.0000 C   0  0  0  0  0  3  0  0  0  0  0  0
    0.0000    0.0000    0.0000 C   0  0  0  0  0  3  0  0  0  0  0  0
    0.0000    0.0000    0.0000 N   0  0  0  1  0  2  0  0  0  0  0  0
    0.0000    0.0000    0.0000 C   0  0  0  0  0  3  0  0  0  0  0  0
    0.0000    0.0000    0.0000 C   0  0  0  1  0  3  0  0  0  0  0  0
    0.0000    0.0000    0.0000 C   0  0  0  0  0  3  0  0  0  0  0  0
    0.0000    0.0000    0.0000 C   0  0  0  1  0  3  0  0  0  0  0  0
    0.0000    0.0000    0.0000 N   0  0  0  1  0  2  0  0  0  0  0  0
    0.0000    0.0000    0.0000 C   0  0  0  1  0  3  0  0  0  0  0  0
    0.0000    0.0000    0.0000 N   0  0  0  1  0  2  0  0  0  0  0  0
    0.0000    0.0000    0.0000 C   0  0  0  0  0  3  0  0  0  0  0  0
    0.0000    0.0000    0.0000 C   0  0  0  0  0  3  0  0  0  0  0  0
    0.0000    0.0000    0.0000 N   0  0  0  0  0  3  0  0  0  0  0  0
    0.0000    0.0000    0.0000 C   0  0  0  1  0  3  0  0  0  0  0  0
    0.0000    0.0000    0.0000 C   0  0  0  0  0  3  0  0  0  0  0  0
    0.0000    0.0000    0.0000 C   0  0  0  1  0  3  0  0  0  0  0  0
    0.0000    0.0000    0.0000 C   0  0  0  0  0  3  0  0  0  0  0  0
    0.0000    0.0000    0.0000 C   0  0  0  0  0  3  0  0  0  0  0  0
    0.0000    0.0000    0.0000 C   0  0  0  1  0  3  0  0  0  0  0  0
    0.0000    0.0000    0.0000 C   0  0  0  0  0  4  0  0  0  0  0  0
    0.0000    0.0000    0.0000 N   0  0  0  0  0  3  0  0  0  0  0  0
    0.0000    0.0000    0.0000 C   0  0  0  1  0  3  0  0  0  0  0  0
    0.0000    0.0000    0.0000 C   0  0  0  1  0  3  0  0  0  0  0  0
    0.0000    0.0000    0.0000 C   0  0  0  0  0  3  0  0  0  0  0  0
    0.0000    0.0000    0.0000 C   0  0  0  0  0  3  0  0  0  0  0  0
    0.0000    0.0000    0.0000 C   0  0  0  0  0  3  0  0  0  0  0  0
    0.0000    0.0000    0.0000 N   0  0  0  1  0  2  0  0  0  0  0  0
    0.0000    0.0000    0.0000 C   0  0  0  0  0  3  0  0  0  0  0  0
    0.0000    0.0000    0.0000 O   0  0  0  1  0  1  0  0  0  0  0  0
  1  2  1  0  0  0  0
  1  6  2  0  0  0  0
  2  3  2  0  0  0  0
  3  4  1  0  0  0  0
  4  5  2  0  0  0  0
  5  6  1  0  0  0  0
  5  7  1  0  0  0  0
  7  8  1  0  0  0  0
  7 12  2  0  0  0  0
  8  9  2  0  0  0  0
  9 10  1  0  0  0  0
  9 13  1  0  0  0  0
 10 11  2  0  0  0  0
 11 12  1  0  0  0  0
 13 14  1  0  0  0  0
 14 15  1  0  0  0  0
 14 19  2  0  0  0  0
 15 16  2  0  0  0  0
 16 17  1  0  0  0  0
 16 21  1  0  0  0  0
 17 18  2  0  0  0  0
 18 19  1  0  0  0  0
 19 20  1  0  0  0  0
 21 22  1  0  0  0  0
 22 23  1  0  0  0  0
 22 29  2  0  0  0  0
 23 24  1  0  0  0  0
 23 28  2  0  0  0  0
 24 25  2  0  0  0  0
 25 26  1  0  0  0  0
 26 27  2  0  0  0  0
 27 28  1  0  0  0  0
M  BCL ATM C_TrTrTrPi C_TrTrTrPi N_Tr2TrTrPi C_TrTrTrPi C_TrTrTrPi C_TrTrTrPi C_TrTrTrPi N_Tr2TrTrPi C_TrTrTrPi N_Tr2TrTrPi C_TrTrTrPi C_TrTrTrPi N_TrTrTrPi2 C_TrTrTrPi C_TrTrTrPi C_TrTrTrPi C_TrTrTrPi C_TrTrTrPi C_TrTrTrPi C_TeTeTeTe N_TrTrTrPi2 C_TrTrTrPi C_TrTrTrPi C_TrTrTrPi C_TrTrTrPi C_TrTrTrPi N_Tr2TrTrPi C_TrTrTrPi O_Tr2Tr2TrPi
M  BCL BND AromaticSingleBond AromaticDoubleBond AromaticDoubleBond AromaticSingleBond AromaticDoubleBond AromaticSingleBond ConjugatedSingleBond AromaticSingleBond AromaticDoubleBond AromaticDoubleBond AromaticSingleBond ConjugatedSingleBond AromaticDoubleBond AromaticSingleBond ConjugatedSingleBond AromaticSingleBond AromaticDoubleBond AromaticDoubleBond AromaticSingleBond ConjugatedSingleBond AromaticDoubleBond AromaticSingleBond NonConjugatedSingleBond ConjugatedSingleBond ConjugatedSingleBond ConjugatedDoubleBond AromaticSingleBond AromaticDoubleBond AromaticDoubleBond AromaticSingleBond AromaticDoubleBond AromaticSingleBond
M  BCL DBI - - - - - - - - - - - - -
M  END
> <PDB ID>
1fpu

> <Resolution>
2.4000001

$$$$
Written by BCL::WriteToMDL,1frb
  MOE2012           3D
1frb_l.pdb
 29 32  0  0  0  0  0  0  0  0999 V2000
    0.0000    0.0000    0.0000 C   0  0  0  1  0  3  0  0  0  0  0  0
    0.0000    0.0000    0.0000 O   0  0  0  1  0  1  0  0  0  0  0  0
    0.0000    0.0000    0.0000 C   0  0  0  1  0  3  0  0  0  0  0  0
    0.0000    0.0000    0.0000 C   0  0  0  1  0  3  0  0  0  0  0  0
    0.0000    0.0000    0.0000 C   0  0  0  1  0  3  0  0  0  0  0  0
    0.0000    0.0000    0.0000 C   0  0  0  0  0  3  0  0  0  0  0  0
    0.0000    0.0000    0.0000 C   0  0  0  0  0  3  0  0  0  0  0  0
    0.0000    0.0000    0.0000 C   0  0  0  0  0  3  0  0  0  0  0  0
    0.0000    0.0000    0.0000 C   0  0  0  0  0  3  0  0  0  0  0  0
    0.0000    0.0000    0.0000 N   0  0  0  1  0  3  0  0  0  0  0  0
    0.0000    0.0000    0.0000 N   0  0  0  1  0  2  0  0  0  0  0  0
    0.0000    0.0000    0.0000 C   0  0  0  0  0  4  0  0  0  0  0  0
    0.0000    0.0000    0.0000 C   0  0  0  1  0  3  0  0  0  0  0  0
    0.0000    0.0000    0.0000 C   0  0  0  1  0  3  0  0  0  0  0  0
    0.0000    0.0000    0.0000 C   0  0  0  1  0  3  0  0  0  0  0  0
    0.0000    0.0000    0.0000 C   0  0  0  0  0  3  0  0  0  0  0  0
    0.0000    0.0000    0.0000 C   0  0  0  0  0  3  0  0  0  0  0  0
    0.0000    0.0000    0.0000 C   0  0  0  1  0  3  0  0  0  0  0  0
    0.0000    0.0000    0.0000 C   0  0  0  0  0  3  0  0  0  0  0  0
    0.0000    0.0000    0.0000 N   0  0  0  1  0  2  0  0  0  0  0  0
    0.0000    0.0000    0.0000 S   0  0  0  1  0  2  0  0  0  0  0  0
    0.0000    0.0000    0.0000 C   0  0  0  0  0  4  0  0  0  0  0  0
    0.0000    0.0000    0.0000 C   0  0  0  1  0  3  0  0  0  0  0  0
    0.0000    0.0000    0.0000 O   0  0  0  1  0  1  0  0  0  0  0  0
    0.0000    0.0000    0.0000 O   0  5  0  1  0  1  0  0  0  0  0  0
    0.0000    0.0000    0.0000 C   0  0  0  1  0  4  0  0  0  0  0  0
    0.0000    0.0000    0.0000 F   0  0  0  1  0  1  0  0  0  0  0  0
    0.0000    0.0000    0.0000 F   0  0  0  1  0  1  0  0  0  0  0  0
    0.0000    0.0000    0.0000 F   0  0  0  1  0  1  0  0  0  0  0  0
  1  2  2  0  0  0  0
  1  3  1  0  0  0  0
  1 10  1  0  0  0  0
  3  4  1  0  0  0  0
  3  6  2  0  0  0  0
  4  5  1  0  0  0  0
  4  9  2  0  0  0  0
  5 11  2  0  0  0  0
  5 22  1  0  0  0  0
  6  7  1  0  0  0  0
  7  8  2  0  0  0  0
  8  9  1  0  0  0  0
 10 11  1  0  0  0  0
 10 12  1  0  0  0  0
 12 13  1  0  0  0  0
 13 20  2  0  0  0  0
 13 21  1  0  0  0  0
 14 15  1  0  0  0  0
 14 16  2  0  0  0  0
 14 21  1  0  0  0  0
 15 19  2  0  0  0  0
 15 20  1  0  0  0  0
 16 17  1  0  0  0  0
 17 18  2  0  0  0  0
 18 19  1  0  0  0  0
 18 26  1  0  0  0  0
 22 23  1  0  0  0  0
 23 24  2  0  0  0  0
 23 25  1  0  0  0  0
 26 27  1  0  0  0  0
 26 28  1  0  0  0  0
 26 29  1  0  0  0  0
M  BCL ATM C_TrTrTrPi O_Tr2Tr2TrPi C_TrTrTrPi C_TrTrTrPi C_TrTrTrPi C_TrTrTrPi C_TrTrTrPi C_TrTrTrPi C_TrTrTrPi N_TrTrTrPi2 N_Tr2TrTrPi C_TeTeTeTe C_TrTrTrPi C_TrTrTrPi C_TrTrTrPi C_TrTrTrPi C_TrTrTrPi C_TrTrTrPi C_TrTrTrPi N_Tr2TrTrPi S_Te2Te2TeTe C_TeTeTeTe C_TrTrTrPi O_Tr2Tr2TrPi O_Te2Te2Te2Te C_TeTeTeTe F_S2P2P2P F_S2P2P2P F_S2P2P2P
M  BCL BND ConjugatedDoubleBond AromaticSingleBond AromaticSingleBond AromaticSingleBond AromaticDoubleBond AromaticSingleBond AromaticDoubleBond AromaticDoubleBond NonConjugatedSingleBond AromaticSingleBond AromaticDoubleBond AromaticSingleBond AromaticSingleBond NonConjugatedSingleBond NonConjugatedSingleBond AromaticDoubleBond AromaticSingleBond AromaticSingleBond AromaticDoubleBond AromaticSingleBond AromaticDoubleBond AromaticSingleBond AromaticSingleBond AromaticDoubleBond AromaticSingleBond NonConjugatedSingleBond NonConjugatedSingleBond ConjugatedDoubleBond ConjugatedSingleBond NonConjugatedSingleBond NonConjugatedSingleBond NonConjugatedSingleBond
M  BCL DBI - - - - - - - - - -
M  END
> <PDB ID>
1frb

> <Resolution>
1.7

$$$$
Written by BCL::WriteToMDL,1ftm
  MOE2012           3D
MEMBRANE PROTEIN
 13 13  0  0  0  0  0  0  0  0999 V2000
    0.0000    0.0000    0.0000 N   0  3  0  0  0  4  0  0  0  0  0  0
    0.0000    0.0000    0.0000 C   0  0  0  0  0  4  0  0  0  0  0  0
    0.0000    0.0000    0.0000 C   0  0  0  1  0  3  0  0  0  0  0  0
    0.0000    0.0000    0.0000 O   0  0  0  1  0  1  0  0  0  0  0  0
    0.0000    0.0000    0.0000 O   0  5  0  1  0  1  0  0  0  0  0  0
    0.0000    0.0000    0.0000 C   0  0  0  0  0  4  0  0  0  0  0  0
    0.0000    0.0000    0.0000 C   0  0  0  1  0  3  0  0  0  0  0  0
    0.0000    0.0000    0.0000 C   0  0  0  1  0  3  0  0  0  0  0  0
    0.0000    0.0000    0.0000 C   0  0  0  1  0  3  0  0  0  0  0  0
    0.0000    0.0000    0.0000 C   0  0  0  0  0  4  0  0  0  0  0  0
    0.0000    0.0000    0.0000 O   0  0  0  0  0  2  0  0  0  0  0  0
    0.0000    0.0000    0.0000 N   0  0  0  1  0  2  0  0  0  0  0  0
    0.0000    0.0000    0.0000 O   0  0  0  1  0  2  0  0  0  0  0  0
  1  2  1  0  0  0  0
  2  3  1  0  0  0  0
  2  6  1  0  0  0  0
  3  4  2  0  0  0  0
  3  5  1  0  0  0  0
  6  7  1  0  0  0  0
  7  8  1  0  0  0  0
  7  9  2  0  0  0  0
  8 11  1  0  0  0  0
  8 12  2  0  0  0  0
  9 10  1  0  0  0  0
  9 13  1  0  0  0  0
 12 13  1  0  0  0  0
M  BCL ATM N_TeTeTeTe C_TeTeTeTe C_TrTrTrPi O_Tr2Tr2TrPi O_Te2Te2Te2Te C_TeTeTeTe C_TrTrTrPi C_TrTrTrPi C_TrTrTrPi C_TeTeTeTe O_Te2Te2TeTe N_Tr2TrTrPi O_Tr2TrTrPi2
M  BCL BND NonConjugatedSingleBond NonConjugatedSingleBond NonConjugatedSingleBond ConjugatedDoubleBond ConjugatedSingleBond NonConjugatedSingleBond AromaticSingleBond AromaticDoubleBond ConjugatedSingleBond AromaticDoubleBond NonConjugatedSingleBond AromaticSingleBond AromaticSingleBond
M  BCL CHI   2   S
M  BCL DBI - - -
M  END
> <PDB ID>
1ftm

> <Resolution>
1.7

$$$$
Written by BCL::WriteToMDL,1fvt
  MOE2012           3D
a1fvt_lig.ent
 23 25  0  0  0  0  0  0  0  0999 V2000
    0.0000    0.0000    0.0000 N   0  0  0  1  0  2  0  0  0  0  0  0
    0.0000    0.0000    0.0000 C   0  0  0  1  0  3  0  0  0  0  0  0
    0.0000    0.0000    0.0000 C   0  0  0  1  0  3  0  0  0  0  0  0
    0.0000    0.0000    0.0000 C   0  0  0  0  0  3  0  0  0  0  0  0
    0.0000    0.0000    0.0000 C   0  0  0  1  0  3  0  0  0  0  0  0
    0.0000    0.0000    0.0000 C   0  0  0  0  0  3  0  0  0  0  0  0
    0.0000    0.0000    0.0000 C   0  0  0  0  0  3  0  0  0  0  0  0
    0.0000    0.0000    0.0000 C   0  0  0  1  0  3  0  0  0  0  0  0
    0.0000    0.0000    0.0000 C   0  0  0  1  0  3  0  0  0  0  0  0
    0.0000    0.0000    0.0000 O   0  0  0  1  0  1  0  0  0  0  0  0
    0.0000    0.0000    0.0000 N   0  0  0  1  0  2  0  0  0  0  0  0
    0.0000    0.0000    0.0000 Br  0  0  0  1  0  1  0  0  0  0  0  0
    0.0000    0.0000    0.0000 N   0  0  0  1  0  2  0  0  0  0  0  0
    0.0000    0.0000    0.0000 C   0  0  0  1  0  3  0  0  0  0  0  0
    0.0000    0.0000    0.0000 C   0  0  0  0  0  3  0  0  0  0  0  0
    0.0000    0.0000    0.0000 C   0  0  0  0  0  3  0  0  0  0  0  0
    0.0000    0.0000    0.0000 C   0  0  0  1  0  3  0  0  0  0  0  0
    0.0000    0.0000    0.0000 C   0  0  0  0  0  3  0  0  0  0  0  0
    0.0000    0.0000    0.0000 C   0  0  0  0  0  3  0  0  0  0  0  0
    0.0000    0.0000    0.0000 S   0  0  0  1  0  4  0  0  0  0  0  0
    0.0000    0.0000    0.0000 O   0  0  0  1  0  1  0  0  0  0  0  0
    0.0000    0.0000    0.0000 O   0  0  0  1  0  1  0  0  0  0  0  0
    0.0000    0.0000    0.0000 N   0  0  0  0  0  3  0  0  0  0  0  0
  1  2  1  0  0  0  0
  1  8  2  0  0  0  0
  2  3  1  0  0  0  0
  2 10  2  0  0  0  0
  3  9  2  0  0  0  0
  3 11  1  0  0  0  0
  4  5  2  0  0  0  0
  4  9  1  0  0  0  0
  5  6  1  0  0  0  0
  5 12  1  0  0  0  0
  6  7  2  0  0  0  0
  7  8  1  0  0  0  0
  8  9  1  0  0  0  0
 11 13  2  0  0  0  0
 13 14  1  0  0  0  0
 14 15  1  0  0  0  0
 14 19  2  0  0  0  0
 15 16  2  0  0  0  0
 16 17  1  0  0  0  0
 17 18  2  0  0  0  0
 17 20  1  0  0  0  0
 18 19  1  0  0  0  0
 20 21  2  0  0  0  0
 20 22  2  0  0  0  0
 20 23  1  0  0  0  0
M  BCL ATM N_Tr2TrTrPi C_TrTrTrPi C_TrTrTrPi C_TrTrTrPi C_TrTrTrPi C_TrTrTrPi C_TrTrTrPi C_TrTrTrPi C_TrTrTrPi O_Tr2Tr2TrPi N_Tr2TrTrPi Br_S2P2P2P N_Tr2TrTrPi C_TrTrTrPi C_TrTrTrPi C_TrTrTrPi C_TrTrTrPi C_TrTrTrPi C_TrTrTrPi S_TeTeTeTePiPi O_Tr2Tr2TrPi O_Tr2Tr2TrPi N_TrTrTrPi2
M  BCL BND ConjugatedSingleBondInRing ConjugatedDoubleBondInRing ConjugatedSingleBondInRing ConjugatedDoubleBond ConjugatedDoubleBondInRing ConjugatedSingleBond AromaticDoubleBond AromaticSingleBond AromaticSingleBond ConjugatedSingleBond AromaticDoubleBond AromaticSingleBond AromaticSingleBond ConjugatedDoubleBond ConjugatedSingleBond AromaticSingleBond AromaticDoubleBond AromaticDoubleBond AromaticSingleBond AromaticDoubleBond ConjugatedSingleBond AromaticSingleBond ConjugatedDoubleBond ConjugatedDoubleBond ConjugatedSingleBond
M  BCL DBI - - - - - - - - - - -
M  END
> <PDB ID>
1fvt

> <Resolution>
2.2

$$$$
Written by BCL::WriteToMDL,1g4o
  MOE2012           3D
1G4O_l.pdb
 20 21  0  0  0  0  0  0  0  0999 V2000
    0.0000    0.0000    0.0000 C   0  0  0  0  0  3  0  0  0  0  0  0
    0.0000    0.0000    0.0000 C   0  0  0  0  0  3  0  0  0  0  0  0
    0.0000    0.0000    0.0000 C   0  0  0  1  0  3  0  0  0  0  0  0
    0.0000    0.0000    0.0000 C   0  0  0  0  0  3  0  0  0  0  0  0
    0.0000    0.0000    0.0000 C   0  0  0  0  0  3  0  0  0  0  0  0
    0.0000    0.0000    0.0000 C   0  0  0  1  0  3  0  0  0  0  0  0
    0.0000    0.0000    0.0000 C   0  0  0  1  0  3  0  0  0  0  0  0
    0.0000    0.0000    0.0000 O   0  0  0  1  0  1  0  0  0  0  0  0
    0.0000    0.0000    0.0000 N   0  0  0  0  0  3  0  0  0  0  0  0
    0.0000    0.0000    0.0000 C   0  0  0  0  0  4  0  0  0  0  0  0
    0.0000    0.0000    0.0000 S   0  0  0  1  0  4  0  0  0  0  0  0
    0.0000    0.0000    0.0000 N   0  0  0  0  0  3  0  0  0  0  0  0
    0.0000    0.0000    0.0000 O   0  0  0  1  0  1  0  0  0  0  0  0
    0.0000    0.0000    0.0000 O   0  0  0  1  0  1  0  0  0  0  0  0
    0.0000    0.0000    0.0000 C   0  0  0  1  0  3  0  0  0  0  0  0
    0.0000    0.0000    0.0000 C   0  0  0  0  0  3  0  0  0  0  0  0
    0.0000    0.0000    0.0000 C   0  0  0  0  0  3  0  0  0  0  0  0
    0.0000    0.0000    0.0000 C   0  0  0  0  0  3  0  0  0  0  0  0
    0.0000    0.0000    0.0000 C   0  0  0  0  0  3  0  0  0  0  0  0
    0.0000    0.0000    0.0000 C   0  0  0  0  0  3  0  0  0  0  0  0
  1  2  1  0  0  0  0
  1  6  2  0  0  0  0
  2  3  2  0  0  0  0
  3  4  1  0  0  0  0
  3 11  1  0  0  0  0
  4  5  2  0  0  0  0
  5  6  1  0  0  0  0
  6  7  1  0  0  0  0
  7  8  2  0  0  0  0
  7  9  1  0  0  0  0
  9 10  1  0  0  0  0
 10 15  1  0  0  0  0
 11 12  1  0  0  0  0
 11 13  2  0  0  0  0
 11 14  2  0  0  0  0
 15 16  1  0  0  0  0
 15 20  2  0  0  0  0
 16 17  2  0  0  0  0
 17 18  1  0  0  0  0
 18 19  2  0  0  0  0
 19 20  1  0  0  0  0
M  BCL ATM C_TrTrTrPi C_TrTrTrPi C_TrTrTrPi C_TrTrTrPi C_TrTrTrPi C_TrTrTrPi C_TrTrTrPi O_Tr2Tr2TrPi N_TrTrTrPi2 C_TeTeTeTe S_TeTeTeTePiPi N_TrTrTrPi2 O_Tr2Tr2TrPi O_Tr2Tr2TrPi C_TrTrTrPi C_TrTrTrPi C_TrTrTrPi C_TrTrTrPi C_TrTrTrPi C_TrTrTrPi
M  BCL BND AromaticSingleBond AromaticDoubleBond AromaticDoubleBond AromaticSingleBond ConjugatedSingleBond AromaticDoubleBond AromaticSingleBond ConjugatedSingleBond ConjugatedDoubleBond ConjugatedSingleBond NonConjugatedSingleBond NonConjugatedSingleBond ConjugatedSingleBond ConjugatedDoubleBond ConjugatedDoubleBond AromaticSingleBond AromaticDoubleBond AromaticDoubleBond AromaticSingleBond AromaticDoubleBond AromaticSingleBond
M  BCL DBI - - - - - - - - -
M  END
> <PDB ID>
1g4o

> <Resolution>
1.96

$$$$
Written by BCL::WriteToMDL,1gii
  MOE2012           3D
a1gii_lig.ent
 23 26  0  0  0  0  0  0  0  0999 V2000
    0.0000    0.0000    0.0000 C   0  0  0  1  0  3  0  0  0  0  0  0
    0.0000    0.0000    0.0000 C   0  0  0  0  0  4  0  0  0  0  0  0
    0.0000    0.0000    0.0000 C   0  0  0  1  0  3  0  0  0  0  0  0
    0.0000    0.0000    0.0000 C   0  0  0  1  0  3  0  0  0  0  0  0
    0.0000    0.0000    0.0000 C   0  0  0  0  0  4  0  0  0  0  0  0
    0.0000    0.0000    0.0000 C   0  0  0  1  0  3  0  0  0  0  0  0
    0.0000    0.0000    0.0000 N   0  0  0  1  0  3  0  0  0  0  0  0
    0.0000    0.0000    0.0000 C   0  0  0  0  0  3  0  0  0  0  0  0
    0.0000    0.0000    0.0000 C   0  0  0  0  0  3  0  0  0  0  0  0
    0.0000    0.0000    0.0000 N   0  0  0  0  0  3  0  0  0  0  0  0
    0.0000    0.0000    0.0000 C   0  0  0  0  0  4  0  0  0  0  0  0
    0.0000    0.0000    0.0000 C   0  0  0  0  0  4  0  0  0  0  0  0
    0.0000    0.0000    0.0000 O   0  0  0  1  0  1  0  0  0  0  0  0
    0.0000    0.0000    0.0000 C   0  0  0  0  0  3  0  0  0  0  0  0
    0.0000    0.0000    0.0000 C   0  0  0  1  0  3  0  0  0  0  0  0
    0.0000    0.0000    0.0000 N   0  0  0  0  0  3  0  0  0  0  0  0
    0.0000    0.0000    0.0000 O   0  0  0  1  0  1  0  0  0  0  0  0
    0.0000    0.0000    0.0000 C   0  0  0  1  0  3  0  0  0  0  0  0
    0.0000    0.0000    0.0000 C   0  0  0  0  0  3  0  0  0  0  0  0
    0.0000    0.0000    0.0000 N   0  0  0  1  0  2  0  0  0  0  0  0
    0.0000    0.0000    0.0000 C   0  0  0  0  0  3  0  0  0  0  0  0
    0.0000    0.0000    0.0000 C   0  0  0  0  0  3  0  0  0  0  0  0
    0.0000    0.0000    0.0000 C   0  0  0  0  0  3  0  0  0  0  0  0
  1  2  1  0  0  0  0
  1  3  2  0  0  0  0
  1  6  1  0  0  0  0
  2  5  1  0  0  0  0
  2  7  1  0  0  0  0
  3  4  1  0  0  0  0
  3  8  1  0  0  0  0
  4  7  1  0  0  0  0
  4 13  2  0  0  0  0
  5 12  1  0  0  0  0
  6  9  2  0  0  0  0
  6 10  1  0  0  0  0
  7 11  1  0  0  0  0
  8 14  2  0  0  0  0
  9 14  1  0  0  0  0
 10 15  1  0  0  0  0
 11 12  1  0  0  0  0
 15 16  1  0  0  0  0
 15 17  2  0  0  0  0
 16 18  1  0  0  0  0
 18 19  2  0  0  0  0
 18 20  1  0  0  0  0
 19 21  1  0  0  0  0
 20 22  2  0  0  0  0
 21 23  2  0  0  0  0
 22 23  1  0  0  0  0
M  BCL ATM C_TrTrTrPi C_TeTeTeTe C_TrTrTrPi C_TrTrTrPi C_TeTeTeTe C_TrTrTrPi N_TrTrTrPi2 C_TrTrTrPi C_TrTrTrPi N_TrTrTrPi2 C_TeTeTeTe C_TeTeTeTe O_Tr2Tr2TrPi C_TrTrTrPi C_TrTrTrPi N_TrTrTrPi2 O_Tr2Tr2TrPi C_TrTrTrPi C_TrTrTrPi N_Tr2TrTrPi C_TrTrTrPi C_TrTrTrPi C_TrTrTrPi
M  BCL BND NonConjugatedSingleBondInRing AromaticDoubleBond AromaticSingleBond NonConjugatedSingleBondInRing NonConjugatedSingleBondInRing ConjugatedSingleBondInRing AromaticSingleBond ConjugatedSingleBondInRing ConjugatedDoubleBond NonConjugatedSingleBondInRing AromaticDoubleBond ConjugatedSingleBond NonConjugatedSingleBondInRing AromaticDoubleBond AromaticSingleBond ConjugatedSingleBond NonConjugatedSingleBondInRing ConjugatedSingleBond ConjugatedDoubleBond ConjugatedSingleBond AromaticDoubleBond AromaticSingleBond AromaticSingleBond AromaticDoubleBond AromaticDoubleBond AromaticSingleBond
M  BCL CHI   2   R
M  BCL DBI - - - - - - - -
M  END
> <PDB ID>
1gii

> <Resolution>
2

$$$$
Written by BCL::WriteToMDL,1gij
  MOE2012           3D
a1gij_lig.ent
 27 31  0  0  0  0  0  0  0  0999 V2000
    0.0000    0.0000    0.0000 C   0  0  0  1  0  3  0  0  0  0  0  0
    0.0000    0.0000    0.0000 C   0  0  0  0  0  4  0  0  0  0  0  0
    0.0000    0.0000    0.0000 C   0  0  0  1  0  3  0  0  0  0  0  0
    0.0000    0.0000    0.0000 C   0  0  0  1  0  3  0  0  0  0  0  0
    0.0000    0.0000    0.0000 N   0  0  0  1  0  3  0  0  0  0  0  0
    0.0000    0.0000    0.0000 C   0  0  0  0  0  4  0  0  0  0  0  0
    0.0000    0.0000    0.0000 C   0  0  0  1  0  3  0  0  0  0  0  0
    0.0000    0.0000    0.0000 C   0  0  0  0  0  3  0  0  0  0  0  0
    0.0000    0.0000    0.0000 C   0  0  0  0  0  3  0  0  0  0  0  0
    0.0000    0.0000    0.0000 N   0  0  0  0  0  3  0  0  0  0  0  0
    0.0000    0.0000    0.0000 C   0  0  0  0  0  4  0  0  0  0  0  0
    0.0000    0.0000    0.0000 C   0  0  0  0  0  4  0  0  0  0  0  0
    0.0000    0.0000    0.0000 O   0  0  0  1  0  1  0  0  0  0  0  0
    0.0000    0.0000    0.0000 C   0  0  0  0  0  3  0  0  0  0  0  0
    0.0000    0.0000    0.0000 C   0  0  0  1  0  3  0  0  0  0  0  0
    0.0000    0.0000    0.0000 N   0  0  0  0  0  3  0  0  0  0  0  0
    0.0000    0.0000    0.0000 O   0  0  0  1  0  1  0  0  0  0  0  0
    0.0000    0.0000    0.0000 C   0  0  0  1  0  3  0  0  0  0  0  0
    0.0000    0.0000    0.0000 C   0  0  0  0  0  3  0  0  0  0  0  0
    0.0000    0.0000    0.0000 N   0  0  0  1  0  2  0  0  0  0  0  0
    0.0000    0.0000    0.0000 C   0  0  0  1  0  3  0  0  0  0  0  0
    0.0000    0.0000    0.0000 N   0  0  0  0  0  3  0  0  0  0  0  0
    0.0000    0.0000    0.0000 C   0  0  0  0  0  4  0  0  0  0  0  0
    0.0000    0.0000    0.0000 C   0  0  0  0  0  4  0  0  0  0  0  0
    0.0000    0.0000    0.0000 N   0  3  0  0  0  4  0  0  0  0  0  0
    0.0000    0.0000    0.0000 C   0  0  0  0  0  4  0  0  0  0  0  0
    0.0000    0.0000    0.0000 C   0  0  0  0  0  4  0  0  0  0  0  0
  1  2  1  0  0  0  0
  1  3  2  0  0  0  0
  1  4  1  0  0  0  0
  2  5  1  0  0  0  0
  2  6  1  0  0  0  0
  3  7  1  0  0  0  0
  3  8  1  0  0  0  0
  4  9  2  0  0  0  0
  4 10  1  0  0  0  0
  5  7  1  0  0  0  0
  5 11  1  0  0  0  0
  6 12  1  0  0  0  0
  7 13  2  0  0  0  0
  8 14  2  0  0  0  0
  9 14  1  0  0  0  0
 10 15  1  0  0  0  0
 11 12  1  0  0  0  0
 15 16  1  0  0  0  0
 15 17  2  0  0  0  0
 16 18  1  0  0  0  0
 18 19  1  0  0  0  0
 18 20  2  0  0  0  0
 19 21  2  0  0  0  0
 20 22  1  0  0  0  0
 21 22  1  0  0  0  0
 21 23  1  0  0  0  0
 23 24  1  0  0  0  0
 23 25  1  0  0  0  0
 24 26  1  0  0  0  0
 25 27  1  0  0  0  0
 26 27  1  0  0  0  0
M  BCL ATM C_TrTrTrPi C_TeTeTeTe C_TrTrTrPi C_TrTrTrPi N_TrTrTrPi2 C_TeTeTeTe C_TrTrTrPi C_TrTrTrPi C_TrTrTrPi N_TrTrTrPi2 C_TeTeTeTe C_TeTeTeTe O_Tr2Tr2TrPi C_TrTrTrPi C_TrTrTrPi N_TrTrTrPi2 O_Tr2Tr2TrPi C_TrTrTrPi C_TrTrTrPi N_Tr2TrTrPi C_TrTrTrPi N_TrTrTrPi2 C_TeTeTeTe C_TeTeTeTe N_TeTeTeTe C_TeTeTeTe C_TeTeTeTe
M  BCL BND NonConjugatedSingleBondInRing AromaticDoubleBond AromaticSingleBond NonConjugatedSingleBondInRing NonConjugatedSingleBondInRing ConjugatedSingleBondInRing AromaticSingleBond AromaticDoubleBond ConjugatedSingleBond ConjugatedSingleBondInRing NonConjugatedSingleBondInRing NonConjugatedSingleBondInRing ConjugatedDoubleBond AromaticDoubleBond AromaticSingleBond ConjugatedSingleBond NonConjugatedSingleBondInRing ConjugatedSingleBond ConjugatedDoubleBond ConjugatedSingleBond AromaticSingleBond AromaticDoubleBond AromaticDoubleBond AromaticSingleBond AromaticSingleBond NonConjugatedSingleBond NonConjugatedSingleBondInRing NonConjugatedSingleBondInRing NonConjugatedSingleBondInRing NonConjugatedSingleBondInRing NonConjugatedSingleBondInRing
M  BCL CHI   2   S  23   S
M  BCL DBI - - - - - - -
M  END
> <PDB ID>
1gij

> <Resolution>
2.2

$$$$
Written by BCL::WriteToMDL,1gr2
  MOE2012           3D
MEMBRANE PROTEIN
 15 15  0  0  0  0  0  0  0  0999 V2000
    0.0000    0.0000    0.0000 N   0  3  0  0  0  4  0  0  0  0  0  0
    0.0000    0.0000    0.0000 C   0  0  0  0  0  4  0  0  0  0  0  0
    0.0000    0.0000    0.0000 C   0  0  0  0  0  4  0  0  0  0  0  0
    0.0000    0.0000    0.0000 C   0  0  0  0  0  4  0  0  0  0  0  0
    0.0000    0.0000    0.0000 C   0  0  0  0  0  4  0  0  0  0  0  0
    0.0000    0.0000    0.0000 C   0  0  0  0  0  4  0  0  0  0  0  0
    0.0000    0.0000    0.0000 C   0  0  0  0  0  4  0  0  0  0  0  0
    0.0000    0.0000    0.0000 C   0  0  0  0  0  4  0  0  0  0  0  0
    0.0000    0.0000    0.0000 C   0  0  0  1  0  3  0  0  0  0  0  0
    0.0000    0.0000    0.0000 C   0  0  0  0  0  4  0  0  0  0  0  0
    0.0000    0.0000    0.0000 C   0  0  0  1  0  3  0  0  0  0  0  0
    0.0000    0.0000    0.0000 O   0  0  0  1  0  1  0  0  0  0  0  0
    0.0000    0.0000    0.0000 O   0  0  0  1  0  1  0  0  0  0  0  0
    0.0000    0.0000    0.0000 O   0  5  0  1  0  1  0  0  0  0  0  0
    0.0000    0.0000    0.0000 O   0  5  0  1  0  1  0  0  0  0  0  0
  1  2  1  0  0  0  0
  1  5  1  0  0  0  0
  2  8  1  0  0  0  0
  3 10  1  0  0  0  0
  4 10  1  0  0  0  0
  5  6  1  0  0  0  0
  5 11  1  0  0  0  0
  6  7  1  0  0  0  0
  6  8  1  0  0  0  0
  7  9  1  0  0  0  0
  8 10  1  0  0  0  0
  9 13  2  0  0  0  0
  9 14  1  0  0  0  0
 11 12  2  0  0  0  0
 11 15  1  0  0  0  0
M  BCL ATM N_TeTeTeTe C_TeTeTeTe C_TeTeTeTe C_TeTeTeTe C_TeTeTeTe C_TeTeTeTe C_TeTeTeTe C_TeTeTeTe C_TrTrTrPi C_TeTeTeTe C_TrTrTrPi O_Tr2Tr2TrPi O_Tr2Tr2TrPi O_Te2Te2Te2Te O_Te2Te2Te2Te
M  BCL BND NonConjugatedSingleBondInRing NonConjugatedSingleBondInRing NonConjugatedSingleBondInRing NonConjugatedSingleBond NonConjugatedSingleBond NonConjugatedSingleBondInRing NonConjugatedSingleBond NonConjugatedSingleBond NonConjugatedSingleBondInRing NonConjugatedSingleBond NonConjugatedSingleBond ConjugatedDoubleBond ConjugatedSingleBond ConjugatedDoubleBond ConjugatedSingleBond
M  BCL CHI   5   S   6   R   8   R
M  BCL DBI - -
M  END
> <PDB ID>
1gr2

> <Resolution>
1.9

$$$$
Written by BCL::WriteToMDL,1gwx
  MOE2012           3D
1GWX_l.pdb
 38 40  0  0  0  0  0  0  0  0999 V2000
    0.0000    0.0000    0.0000 C   0  0  0  1  0  3  0  0  0  0  0  0
    0.0000    0.0000    0.0000 O   0  0  0  1  0  1  0  0  0  0  0  0
    0.0000    0.0000    0.0000 O   0  5  0  1  0  1  0  0  0  0  0  0
    0.0000    0.0000    0.0000 C   0  0  0  1  0  4  0  0  0  0  0  0
    0.0000    0.0000    0.0000 C   0  0  0  0  0  4  0  0  0  0  0  0
    0.0000    0.0000    0.0000 C   0  0  0  0  0  4  0  0  0  0  0  0
    0.0000    0.0000    0.0000 O   0  0  0  1  0  2  0  0  0  0  0  0
    0.0000    0.0000    0.0000 C   0  0  0  1  0  3  0  0  0  0  0  0
    0.0000    0.0000    0.0000 C   0  0  0  0  0  3  0  0  0  0  0  0
    0.0000    0.0000    0.0000 C   0  0  0  0  0  3  0  0  0  0  0  0
    0.0000    0.0000    0.0000 C   0  0  0  1  0  3  0  0  0  0  0  0
    0.0000    0.0000    0.0000 C   0  0  0  0  0  3  0  0  0  0  0  0
    0.0000    0.0000    0.0000 C   0  0  0  0  0  3  0  0  0  0  0  0
    0.0000    0.0000    0.0000 C   0  0  0  0  0  4  0  0  0  0  0  0
    0.0000    0.0000    0.0000 C   0  0  0  0  0  4  0  0  0  0  0  0
    0.0000    0.0000    0.0000 C   0  0  0  0  0  4  0  0  0  0  0  0
    0.0000    0.0000    0.0000 N   0  0  0  1  0  3  0  0  0  0  0  0
    0.0000    0.0000    0.0000 C   0  0  0  0  0  4  0  0  0  0  0  0
    0.0000    0.0000    0.0000 C   0  0  0  1  0  3  0  0  0  0  0  0
    0.0000    0.0000    0.0000 O   0  0  0  1  0  1  0  0  0  0  0  0
    0.0000    0.0000    0.0000 N   0  0  0  0  0  3  0  0  0  0  0  0
    0.0000    0.0000    0.0000 C   0  0  0  1  0  3  0  0  0  0  0  0
    0.0000    0.0000    0.0000 C   0  0  0  0  0  3  0  0  0  0  0  0
    0.0000    0.0000    0.0000 C   0  0  0  0  0  3  0  0  0  0  0  0
    0.0000    0.0000    0.0000 C   0  0  0  0  0  3  0  0  0  0  0  0
    0.0000    0.0000    0.0000 C   0  0  0  1  0  3  0  0  0  0  0  0
    0.0000    0.0000    0.0000 Cl  0  0  0  1  0  1  0  0  0  0  0  0
    0.0000    0.0000    0.0000 C   0  0  0  1  0  3  0  0  0  0  0  0
    0.0000    0.0000    0.0000 Cl  0  0  0  1  0  1  0  0  0  0  0  0
    0.0000    0.0000    0.0000 C   0  0  0  0  0  4  0  0  0  0  0  0
    0.0000    0.0000    0.0000 C   0  0  0  1  0  3  0  0  0  0  0  0
    0.0000    0.0000    0.0000 C   0  0  0  1  0  3  0  0  0  0  0  0
    0.0000    0.0000    0.0000 Cl  0  0  0  1  0  1  0  0  0  0  0  0
    0.0000    0.0000    0.0000 C   0  0  0  0  0  3  0  0  0  0  0  0
    0.0000    0.0000    0.0000 C   0  0  0  0  0  3  0  0  0  0  0  0
    0.0000    0.0000    0.0000 C   0  0  0  0  0  3  0  0  0  0  0  0
    0.0000    0.0000    0.0000 C   0  0  0  1  0  3  0  0  0  0  0  0
    0.0000    0.0000    0.0000 F   0  0  0  1  0  1  0  0  0  0  0  0
  1  2  2  0  0  0  0
  1  3  1  0  0  0  0
  1  4  1  0  0  0  0
  4  5  1  0  0  0  0
  4  6  1  0  0  0  0
  4  7  1  0  0  0  0
  7  8  1  0  0  0  0
  8  9  1  0  0  0  0
  8 13  2  0  0  0  0
  9 10  2  0  0  0  0
 10 11  1  0  0  0  0
 11 12  2  0  0  0  0
 11 14  1  0  0  0  0
 12 13  1  0  0  0  0
 14 15  1  0  0  0  0
 15 16  1  0  0  0  0
 16 17  1  0  0  0  0
 17 18  1  0  0  0  0
 17 19  1  0  0  0  0
 18 30  1  0  0  0  0
 19 20  2  0  0  0  0
 19 21  1  0  0  0  0
 21 22  1  0  0  0  0
 22 23  1  0  0  0  0
 22 28  2  0  0  0  0
 23 24  2  0  0  0  0
 24 25  1  0  0  0  0
 25 26  2  0  0  0  0
 26 27  1  0  0  0  0
 26 28  1  0  0  0  0
 28 29  1  0  0  0  0
 30 31  1  0  0  0  0
 31 32  1  0  0  0  0
 31 37  2  0  0  0  0
 32 33  1  0  0  0  0
 32 34  2  0  0  0  0
 34 35  1  0  0  0  0
 35 36  2  0  0  0  0
 36 37  1  0  0  0  0
 37 38  1  0  0  0  0
M  BCL ATM C_TrTrTrPi O_Tr2Tr2TrPi O_Te2Te2Te2Te C_TeTeTeTe C_TeTeTeTe C_TeTeTeTe O_Tr2TrTrPi2 C_TrTrTrPi C_TrTrTrPi C_TrTrTrPi C_TrTrTrPi C_TrTrTrPi C_TrTrTrPi C_TeTeTeTe C_TeTeTeTe C_TeTeTeTe N_TrTrTrPi2 C_TeTeTeTe C_TrTrTrPi O_Tr2Tr2TrPi N_TrTrTrPi2 C_TrTrTrPi C_TrTrTrPi C_TrTrTrPi C_TrTrTrPi C_TrTrTrPi Cl_S2P2P2P C_TrTrTrPi Cl_S2P2P2P C_TeTeTeTe C_TrTrTrPi C_TrTrTrPi Cl_S2P2P2P C_TrTrTrPi C_TrTrTrPi C_TrTrTrPi C_TrTrTrPi F_S2P2P2P
M  BCL BND ConjugatedDoubleBond ConjugatedSingleBond NonConjugatedSingleBond NonConjugatedSingleBond NonConjugatedSingleBond NonConjugatedSingleBond ConjugatedSingleBond AromaticSingleBond AromaticDoubleBond AromaticDoubleBond AromaticSingleBond AromaticDoubleBond NonConjugatedSingleBond AromaticSingleBond NonConjugatedSingleBond NonConjugatedSingleBond NonConjugatedSingleBond NonConjugatedSingleBond ConjugatedSingleBond NonConjugatedSingleBond ConjugatedDoubleBond ConjugatedSingleBond ConjugatedSingleBond AromaticSingleBond AromaticDoubleBond AromaticDoubleBond AromaticSingleBond AromaticDoubleBond ConjugatedSingleBond AromaticSingleBond ConjugatedSingleBond NonConjugatedSingleBond AromaticSingleBond AromaticDoubleBond ConjugatedSingleBond AromaticDoubleBond AromaticSingleBond AromaticDoubleBond AromaticSingleBond ConjugatedSingleBond
M  BCL DBI - - - - - - - - - - -
M  END
> <PDB ID>
1gwx

> <Resolution>
2.5

$$$$
Written by BCL::WriteToMDL,1gz8
  MOE2012           3D
a1gz8_lig.ent
 17 18  0  0  0  0  0  0  0  0999 V2000
    0.0000    0.0000    0.0000 C   0  0  0  1  0  3  0  0  0  0  0  0
    0.0000    0.0000    0.0000 C   0  0  0  1  0  3  0  0  0  0  0  0
    0.0000    0.0000    0.0000 C   0  0  0  1  0  3  0  0  0  0  0  0
    0.0000    0.0000    0.0000 C   0  0  0  1  0  3  0  0  0  0  0  0
    0.0000    0.0000    0.0000 O   0  0  0  1  0  1  0  0  0  0  0  0
    0.0000    0.0000    0.0000 C   0  0  0  0  0  4  0  0  0  0  0  0
    0.0000    0.0000    0.0000 C   0  0  0  0  0  4  0  0  0  0  0  0
    0.0000    0.0000    0.0000 C   0  0  0  0  0  4  0  0  0  0  0  0
    0.0000    0.0000    0.0000 N   0  0  0  0  0  3  0  0  0  0  0  0
    0.0000    0.0000    0.0000 N   0  0  0  1  0  2  0  0  0  0  0  0
    0.0000    0.0000    0.0000 N   0  0  0  0  0  3  0  0  0  0  0  0
    0.0000    0.0000    0.0000 N   0  0  0  1  0  2  0  0  0  0  0  0
    0.0000    0.0000    0.0000 C   0  0  0  1  0  3  0  0  0  0  0  0
    0.0000    0.0000    0.0000 O   0  0  0  1  0  2  0  0  0  0  0  0
    0.0000    0.0000    0.0000 C   0  0  0  0  0  4  0  0  0  0  0  0
    0.0000    0.0000    0.0000 N   0  0  0  1  0  2  0  0  0  0  0  0
    0.0000    0.0000    0.0000 C   0  0  0  0  0  3  0  0  0  0  0  0
  1 10  1  0  0  0  0
  1 11  1  0  0  0  0
  1 12  2  0  0  0  0
  2  3  1  0  0  0  0
  2  9  1  0  0  0  0
  2 10  2  0  0  0  0
  3 13  2  0  0  0  0
  3 16  1  0  0  0  0
  4  5  2  0  0  0  0
  4  7  1  0  0  0  0
  4 15  1  0  0  0  0
  6  7  1  0  0  0  0
  7  8  1  0  0  0  0
  9 17  1  0  0  0  0
 12 13  1  0  0  0  0
 13 14  1  0  0  0  0
 14 15  1  0  0  0  0
 16 17  2  0  0  0  0
M  BCL ATM C_TrTrTrPi C_TrTrTrPi C_TrTrTrPi C_TrTrTrPi O_Tr2Tr2TrPi C_TeTeTeTe C_TeTeTeTe C_TeTeTeTe N_TrTrTrPi2 N_Tr2TrTrPi N_TrTrTrPi2 N_Tr2TrTrPi C_TrTrTrPi O_Tr2TrTrPi2 C_TeTeTeTe N_Tr2TrTrPi C_TrTrTrPi
M  BCL BND AromaticSingleBond ConjugatedSingleBond AromaticDoubleBond AromaticSingleBond AromaticSingleBond AromaticDoubleBond AromaticDoubleBond AromaticSingleBond ConjugatedDoubleBond NonConjugatedSingleBond NonConjugatedSingleBond NonConjugatedSingleBond NonConjugatedSingleBond AromaticSingleBond AromaticSingleBond ConjugatedSingleBond NonConjugatedSingleBond AromaticDoubleBond
M  BCL DBI - - - - -
M  END
> <PDB ID>
1gz8

> <Resolution>
1.3

$$$$
Written by BCL::WriteToMDL,1h07
  MOE2012           3D
a1h07_ligA.ent
 33 35  0  0  0  0  0  0  0  0999 V2000
    0.0000    0.0000    0.0000 C   0  0  0  0  0  3  0  0  0  0  0  0
    0.0000    0.0000    0.0000 C   0  0  0  0  0  3  0  0  0  0  0  0
    0.0000    0.0000    0.0000 C   0  0  0  1  0  3  0  0  0  0  0  0
    0.0000    0.0000    0.0000 C   0  0  0  0  0  3  0  0  0  0  0  0
    0.0000    0.0000    0.0000 C   0  0  0  1  0  3  0  0  0  0  0  0
    0.0000    0.0000    0.0000 C   0  0  0  1  0  3  0  0  0  0  0  0
    0.0000    0.0000    0.0000 C   0  0  0  0  0  3  0  0  0  0  0  0
    0.0000    0.0000    0.0000 C   0  0  0  1  0  3  0  0  0  0  0  0
    0.0000    0.0000    0.0000 C   0  0  0  1  0  3  0  0  0  0  0  0
    0.0000    0.0000    0.0000 C   0  0  0  0  0  3  0  0  0  0  0  0
    0.0000    0.0000    0.0000 C   0  0  0  1  0  2  0  0  0  0  0  0
    0.0000    0.0000    0.0000 C   0  0  0  0  0  4  0  0  0  0  0  0
    0.0000    0.0000    0.0000 C   0  0  0  0  0  3  0  0  0  0  0  0
    0.0000    0.0000    0.0000 C   0  0  0  0  0  4  0  0  0  0  0  0
    0.0000    0.0000    0.0000 C   0  0  0  1  0  3  0  0  0  0  0  0
    0.0000    0.0000    0.0000 N   0  0  0  1  0  2  0  0  0  0  0  0
    0.0000    0.0000    0.0000 N   0  0  0  1  0  2  0  0  0  0  0  0
    0.0000    0.0000    0.0000 N   0  0  0  1  0  3  0  0  0  0  0  0
    0.0000    0.0000    0.0000 Br  0  0  0  1  0  1  0  0  0  0  0  0
    0.0000    0.0000    0.0000 N   0  0  0  1  0  1  0  0  0  0  0  0
    0.0000    0.0000    0.0000 N   0  0  0  0  0  3  0  0  0  0  0  0
    0.0000    0.0000    0.0000 C   0  0  0  0  0  3  0  0  0  0  0  0
    0.0000    0.0000    0.0000 C   0  0  0  1  0  3  0  0  0  0  0  0
    0.0000    0.0000    0.0000 C   0  0  0  0  0  3  0  0  0  0  0  0
    0.0000    0.0000    0.0000 C   0  0  0  0  0  3  0  0  0  0  0  0
    0.0000    0.0000    0.0000 O   0  0  0  1  0  2  0  0  0  0  0  0
    0.0000    0.0000    0.0000 C   0  0  0  0  0  4  0  0  0  0  0  0
    0.0000    0.0000    0.0000 C   0  0  0  0  0  4  0  0  0  0  0  0
    0.0000    0.0000    0.0000 C   0  0  0  0  0  4  0  0  0  0  0  0
    0.0000    0.0000    0.0000 N   0  3  0  0  0  4  0  0  0  0  0  0
    0.0000    0.0000    0.0000 C   0  0  0  0  0  4  0  0  0  0  0  0
    0.0000    0.0000    0.0000 C   0  0  0  0  0  4  0  0  0  0  0  0
    0.0000    0.0000    0.0000 O   0  0  0  0  0  2  0  0  0  0  0  0
  1 22  1  0  0  0  0
  1 23  2  0  0  0  0
  2 16  2  0  0  0  0
  2 17  1  0  0  0  0
  3  4  1  0  0  0  0
  3 17  2  0  0  0  0
  3 21  1  0  0  0  0
  4  5  2  0  0  0  0
  5 16  1  0  0  0  0
  5 18  1  0  0  0  0
  6  7  2  0  0  0  0
  6 10  1  0  0  0  0
  6 14  1  0  0  0  0
  7  8  1  0  0  0  0
  8  9  2  0  0  0  0
  8 19  1  0  0  0  0
  9 13  1  0  0  0  0
  9 18  1  0  0  0  0
 10 13  2  0  0  0  0
 11 12  1  0  0  0  0
 11 20  3  0  0  0  0
 12 18  1  0  0  0  0
 15 21  1  0  0  0  0
 15 22  2  0  0  0  0
 15 25  1  0  0  0  0
 23 24  1  0  0  0  0
 23 26  1  0  0  0  0
 24 25  2  0  0  0  0
 26 27  1  0  0  0  0
 27 28  1  0  0  0  0
 28 29  1  0  0  0  0
 28 33  1  0  0  0  0
 29 30  1  0  0  0  0
 30 31  1  0  0  0  0
 30 32  1  0  0  0  0
M  BCL ATM C_TrTrTrPi C_TrTrTrPi C_TrTrTrPi C_TrTrTrPi C_TrTrTrPi C_TrTrTrPi C_TrTrTrPi C_TrTrTrPi C_TrTrTrPi C_TrTrTrPi C_DiDiPiPi C_TeTeTeTe C_TrTrTrPi C_TeTeTeTe C_TrTrTrPi N_Tr2TrTrPi N_Tr2TrTrPi N_TrTrTrPi2 Br_S2P2P2P N_Di2DiPiPi N_TrTrTrPi2 C_TrTrTrPi C_TrTrTrPi C_TrTrTrPi C_TrTrTrPi O_Tr2TrTrPi2 C_TeTeTeTe C_TeTeTeTe C_TeTeTeTe N_TeTeTeTe C_TeTeTeTe C_TeTeTeTe O_Te2Te2TeTe
M  BCL BND AromaticSingleBond AromaticDoubleBond AromaticDoubleBond AromaticSingleBond AromaticSingleBond AromaticDoubleBond ConjugatedSingleBond AromaticDoubleBond AromaticSingleBond ConjugatedSingleBond AromaticDoubleBond AromaticSingleBond NonConjugatedSingleBond AromaticSingleBond AromaticDoubleBond ConjugatedSingleBond AromaticSingleBond ConjugatedSingleBond AromaticDoubleBond NonConjugatedSingleBond ConjugatedTripleBond NonConjugatedSingleBond ConjugatedSingleBond AromaticDoubleBond AromaticSingleBond AromaticSingleBond ConjugatedSingleBond AromaticDoubleBond NonConjugatedSingleBond NonConjugatedSingleBond NonConjugatedSingleBond NonConjugatedSingleBond NonConjugatedSingleBond NonConjugatedSingleBond NonConjugatedSingleBond
M  BCL CHI  28   S
M  BCL DBI - - - - - - - - -
M  END
> <PDB ID>
1h07

> <Resolution>
1.85

$$$$
Written by BCL::WriteToMDL,1h0v
  MOE2012           3D
a1h0v_lig.ent
 18 20  0  0  0  0  0  0  0  0999 V2000
    0.0000    0.0000    0.0000 C   0  0  0  1  0  3  0  0  0  0  0  0
    0.0000    0.0000    0.0000 C   0  0  0  1  0  3  0  0  0  0  0  0
    0.0000    0.0000    0.0000 C   0  0  0  1  0  3  0  0  0  0  0  0
    0.0000    0.0000    0.0000 C   0  0  0  0  0  4  0  0  0  0  0  0
    0.0000    0.0000    0.0000 C   0  0  0  0  0  4  0  0  0  0  0  0
    0.0000    0.0000    0.0000 C   0  0  0  0  0  4  0  0  0  0  0  0
    0.0000    0.0000    0.0000 N   0  0  0  0  0  3  0  0  0  0  0  0
    0.0000    0.0000    0.0000 N   0  0  0  1  0  2  0  0  0  0  0  0
    0.0000    0.0000    0.0000 N   0  0  0  0  0  3  0  0  0  0  0  0
    0.0000    0.0000    0.0000 N   0  0  0  1  0  2  0  0  0  0  0  0
    0.0000    0.0000    0.0000 C   0  0  0  1  0  3  0  0  0  0  0  0
    0.0000    0.0000    0.0000 O   0  0  0  1  0  2  0  0  0  0  0  0
    0.0000    0.0000    0.0000 C   0  0  0  0  0  4  0  0  0  0  0  0
    0.0000    0.0000    0.0000 C   0  0  0  1  0  3  0  0  0  0  0  0
    0.0000    0.0000    0.0000 N   0  0  0  1  0  2  0  0  0  0  0  0
    0.0000    0.0000    0.0000 C   0  0  0  0  0  3  0  0  0  0  0  0
    0.0000    0.0000    0.0000 O   0  0  0  1  0  1  0  0  0  0  0  0
    0.0000    0.0000    0.0000 N   0  0  0  0  0  3  0  0  0  0  0  0
  1  8  1  0  0  0  0
  1  9  1  0  0  0  0
  1 10  2  0  0  0  0
  2  3  1  0  0  0  0
  2  7  1  0  0  0  0
  2  8  2  0  0  0  0
  3 11  2  0  0  0  0
  3 15  1  0  0  0  0
  4  6  1  0  0  0  0
  4 13  1  0  0  0  0
  4 18  1  0  0  0  0
  5  6  1  0  0  0  0
  5 14  1  0  0  0  0
  7 16  1  0  0  0  0
 10 11  1  0  0  0  0
 11 12  1  0  0  0  0
 12 13  1  0  0  0  0
 14 17  2  0  0  0  0
 14 18  1  0  0  0  0
 15 16  2  0  0  0  0
M  BCL ATM C_TrTrTrPi C_TrTrTrPi C_TrTrTrPi C_TeTeTeTe C_TeTeTeTe C_TeTeTeTe N_TrTrTrPi2 N_Tr2TrTrPi N_TrTrTrPi2 N_Tr2TrTrPi C_TrTrTrPi O_Tr2TrTrPi2 C_TeTeTeTe C_TrTrTrPi N_Tr2TrTrPi C_TrTrTrPi O_Tr2Tr2TrPi N_TrTrTrPi2
M  BCL BND AromaticSingleBond ConjugatedSingleBond AromaticDoubleBond AromaticSingleBond AromaticSingleBond AromaticDoubleBond AromaticDoubleBond AromaticSingleBond NonConjugatedSingleBondInRing NonConjugatedSingleBond NonConjugatedSingleBondInRing NonConjugatedSingleBondInRing NonConjugatedSingleBondInRing AromaticSingleBond AromaticSingleBond ConjugatedSingleBond NonConjugatedSingleBond ConjugatedDoubleBond ConjugatedSingleBondInRing AromaticDoubleBond
M  BCL CHI   4   S
M  BCL DBI - - - - -
M  END
> <PDB ID>
1h0v

> <Resolution>
1.9

$$$$
Written by BCL::WriteToMDL,1h0w
  MOE2012           3D
a1h0w_lig.ent
 18 20  0  0  0  0  0  0  0  0999 V2000
    0.0000    0.0000    0.0000 N   0  0  0  1  0  2  0  0  0  0  0  0
    0.0000    0.0000    0.0000 C   0  0  0  1  0  3  0  0  0  0  0  0
    0.0000    0.0000    0.0000 C   0  0  0  0  0  3  0  0  0  0  0  0
    0.0000    0.0000    0.0000 C   0  0  0  1  0  3  0  0  0  0  0  0
    0.0000    0.0000    0.0000 C   0  0  0  1  0  3  0  0  0  0  0  0
    0.0000    0.0000    0.0000 C   0  0  0  1  0  3  0  0  0  0  0  0
    0.0000    0.0000    0.0000 O   0  0  0  1  0  2  0  0  0  0  0  0
    0.0000    0.0000    0.0000 C   0  0  0  0  0  4  0  0  0  0  0  0
    0.0000    0.0000    0.0000 N   0  0  0  1  0  2  0  0  0  0  0  0
    0.0000    0.0000    0.0000 C   0  0  0  0  0  3  0  0  0  0  0  0
    0.0000    0.0000    0.0000 N   0  0  0  0  0  3  0  0  0  0  0  0
    0.0000    0.0000    0.0000 N   0  0  0  0  0  3  0  0  0  0  0  0
    0.0000    0.0000    0.0000 C   0  0  0  0  0  4  0  0  0  0  0  0
    0.0000    0.0000    0.0000 C   0  0  0  0  0  4  0  0  0  0  0  0
    0.0000    0.0000    0.0000 C   0  0  0  0  0  4  0  0  0  0  0  0
    0.0000    0.0000    0.0000 C   0  0  0  0  0  4  0  0  0  0  0  0
    0.0000    0.0000    0.0000 C   0  0  0  0  0  4  0  0  0  0  0  0
    0.0000    0.0000    0.0000 C   0  0  0  0  0  4  0  0  0  0  0  0
  1  2  1  0  0  0  0
  1  6  2  0  0  0  0
  2  3  2  0  0  0  0
  2 12  1  0  0  0  0
  3  4  1  0  0  0  0
  4  5  2  0  0  0  0
  4 11  1  0  0  0  0
  5  6  1  0  0  0  0
  5  9  1  0  0  0  0
  6  7  1  0  0  0  0
  7  8  1  0  0  0  0
  8 13  1  0  0  0  0
  9 10  2  0  0  0  0
 10 11  1  0  0  0  0
 13 14  1  0  0  0  0
 13 18  1  0  0  0  0
 14 15  1  0  0  0  0
 15 16  1  0  0  0  0
 16 17  1  0  0  0  0
 17 18  1  0  0  0  0
M  BCL ATM N_Tr2TrTrPi C_TrTrTrPi C_TrTrTrPi C_TrTrTrPi C_TrTrTrPi C_TrTrTrPi O_Tr2TrTrPi2 C_TeTeTeTe N_Tr2TrTrPi C_TrTrTrPi N_TrTrTrPi2 N_TrTrTrPi2 C_TeTeTeTe C_TeTeTeTe C_TeTeTeTe C_TeTeTeTe C_TeTeTeTe C_TeTeTeTe
M  BCL BND AromaticSingleBond AromaticDoubleBond AromaticDoubleBond ConjugatedSingleBond AromaticSingleBond AromaticDoubleBond AromaticSingleBond AromaticSingleBond AromaticSingleBond ConjugatedSingleBond NonConjugatedSingleBond NonConjugatedSingleBond AromaticDoubleBond AromaticSingleBond NonConjugatedSingleBondInRing NonConjugatedSingleBondInRing NonConjugatedSingleBondInRing NonConjugatedSingleBondInRing NonConjugatedSingleBondInRing NonConjugatedSingleBondInRing
M  BCL DBI - - - -
M  END
> <PDB ID>
1h0w

> <Resolution>
2.0999999

$$$$
Written by BCL::WriteToMDL,1h1r
  MOE2012           3D
a1h1r_lig.ent
 26 29  0  0  0  0  0  0  0  0999 V2000
    0.0000    0.0000    0.0000 C   0  0  0  1  0  3  0  0  0  0  0  0
    0.0000    0.0000    0.0000 C   0  0  0  0  0  3  0  0  0  0  0  0
    0.0000    0.0000    0.0000 C   0  0  0  0  0  4  0  0  0  0  0  0
    0.0000    0.0000    0.0000 C   0  0  0  0  0  4  0  0  0  0  0  0
    0.0000    0.0000    0.0000 C   0  0  0  0  0  4  0  0  0  0  0  0
    0.0000    0.0000    0.0000 C   0  0  0  0  0  4  0  0  0  0  0  0
    0.0000    0.0000    0.0000 C   0  0  0  0  0  4  0  0  0  0  0  0
    0.0000    0.0000    0.0000 C   0  0  0  0  0  4  0  0  0  0  0  0
    0.0000    0.0000    0.0000 C   0  0  0  0  0  4  0  0  0  0  0  0
    0.0000    0.0000    0.0000 C   0  0  0  1  0  3  0  0  0  0  0  0
    0.0000    0.0000    0.0000 C   0  0  0  0  0  3  0  0  0  0  0  0
    0.0000    0.0000    0.0000 C   0  0  0  1  0  3  0  0  0  0  0  0
    0.0000    0.0000    0.0000 C   0  0  0  0  0  3  0  0  0  0  0  0
    0.0000    0.0000    0.0000 N   0  0  0  1  0  2  0  0  0  0  0  0
    0.0000    0.0000    0.0000 C   0  0  0  1  0  3  0  0  0  0  0  0
    0.0000    0.0000    0.0000 O   0  0  0  1  0  2  0  0  0  0  0  0
    0.0000    0.0000    0.0000 C   0  0  0  1  0  3  0  0  0  0  0  0
    0.0000    0.0000    0.0000 N   0  0  0  1  0  2  0  0  0  0  0  0
    0.0000    0.0000    0.0000 N   0  0  0  0  0  3  0  0  0  0  0  0
    0.0000    0.0000    0.0000 C   0  0  0  1  0  3  0  0  0  0  0  0
    0.0000    0.0000    0.0000 N   0  0  0  1  0  2  0  0  0  0  0  0
    0.0000    0.0000    0.0000 N   0  0  0  0  0  3  0  0  0  0  0  0
    0.0000    0.0000    0.0000 C   0  0  0  1  0  3  0  0  0  0  0  0
    0.0000    0.0000    0.0000 C   0  0  0  0  0  3  0  0  0  0  0  0
    0.0000    0.0000    0.0000 C   0  0  0  0  0  4  0  0  0  0  0  0
    0.0000    0.0000    0.0000 C   0  0  0  0  0  4  0  0  0  0  0  0
  1 14  1  0  0  0  0
  1 21  2  0  0  0  0
  1 22  1  0  0  0  0
  2 18  2  0  0  0  0
  2 19  1  0  0  0  0
  3  4  1  0  0  0  0
  3 16  1  0  0  0  0
  4  5  1  0  0  0  0
  4  9  1  0  0  0  0
  5  6  1  0  0  0  0
  6  7  1  0  0  0  0
  7  8  1  0  0  0  0
  8  9  1  0  0  0  0
 10 11  1  0  0  0  0
 10 24  2  0  0  0  0
 10 26  1  0  0  0  0
 11 12  2  0  0  0  0
 12 13  1  0  0  0  0
 12 25  1  0  0  0  0
 13 23  2  0  0  0  0
 14 15  2  0  0  0  0
 15 16  1  0  0  0  0
 15 17  1  0  0  0  0
 17 18  1  0  0  0  0
 17 20  2  0  0  0  0
 19 20  1  0  0  0  0
 20 21  1  0  0  0  0
 22 23  1  0  0  0  0
 23 24  1  0  0  0  0
M  BCL ATM C_TrTrTrPi C_TrTrTrPi C_TeTeTeTe C_TeTeTeTe C_TeTeTeTe C_TeTeTeTe C_TeTeTeTe C_TeTeTeTe C_TeTeTeTe C_TrTrTrPi C_TrTrTrPi C_TrTrTrPi C_TrTrTrPi N_Tr2TrTrPi C_TrTrTrPi O_Tr2TrTrPi2 C_TrTrTrPi N_Tr2TrTrPi N_TrTrTrPi2 C_TrTrTrPi N_Tr2TrTrPi N_TrTrTrPi2 C_TrTrTrPi C_TrTrTrPi C_TeTeTeTe C_TeTeTeTe
M  BCL BND AromaticSingleBond AromaticDoubleBond ConjugatedSingleBond AromaticDoubleBond AromaticSingleBond NonConjugatedSingleBond NonConjugatedSingleBond NonConjugatedSingleBondInRing NonConjugatedSingleBondInRing NonConjugatedSingleBondInRing NonConjugatedSingleBondInRing NonConjugatedSingleBondInRing NonConjugatedSingleBondInRing AromaticSingleBond AromaticDoubleBond NonConjugatedSingleBond AromaticDoubleBond AromaticSingleBond NonConjugatedSingleBond AromaticDoubleBond AromaticDoubleBond ConjugatedSingleBond AromaticSingleBond AromaticSingleBond AromaticDoubleBond AromaticSingleBond AromaticSingleBond ConjugatedSingleBond AromaticSingleBond
M  BCL DBI - - - - - - -
M  END
> <PDB ID>
1h1r

> <Resolution>
2

$$$$
Written by BCL::WriteToMDL,1h1s
  MOE2012           3D
1H1S_l.pdb
 28 31  0  0  0  0  0  0  0  0999 V2000
    0.0000    0.0000    0.0000 C   0  0  0  1  0  3  0  0  0  0  0  0
    0.0000    0.0000    0.0000 C   0  0  0  0  0  3  0  0  0  0  0  0
    0.0000    0.0000    0.0000 C   0  0  0  0  0  4  0  0  0  0  0  0
    0.0000    0.0000    0.0000 C   0  0  0  0  0  4  0  0  0  0  0  0
    0.0000    0.0000    0.0000 C   0  0  0  0  0  4  0  0  0  0  0  0
    0.0000    0.0000    0.0000 C   0  0  0  0  0  4  0  0  0  0  0  0
    0.0000    0.0000    0.0000 C   0  0  0  0  0  4  0  0  0  0  0  0
    0.0000    0.0000    0.0000 C   0  0  0  0  0  4  0  0  0  0  0  0
    0.0000    0.0000    0.0000 C   0  0  0  0  0  4  0  0  0  0  0  0
    0.0000    0.0000    0.0000 C   0  0  0  0  0  3  0  0  0  0  0  0
    0.0000    0.0000    0.0000 C   0  0  0  1  0  3  0  0  0  0  0  0
    0.0000    0.0000    0.0000 C   0  0  0  0  0  3  0  0  0  0  0  0
    0.0000    0.0000    0.0000 C   0  0  0  0  0  3  0  0  0  0  0  0
    0.0000    0.0000    0.0000 N   0  0  0  0  0  3  0  0  0  0  0  0
    0.0000    0.0000    0.0000 N   0  0  0  1  0  2  0  0  0  0  0  0
    0.0000    0.0000    0.0000 C   0  0  0  1  0  3  0  0  0  0  0  0
    0.0000    0.0000    0.0000 O   0  0  0  1  0  2  0  0  0  0  0  0
    0.0000    0.0000    0.0000 C   0  0  0  1  0  3  0  0  0  0  0  0
    0.0000    0.0000    0.0000 N   0  0  0  1  0  2  0  0  0  0  0  0
    0.0000    0.0000    0.0000 N   0  0  0  0  0  3  0  0  0  0  0  0
    0.0000    0.0000    0.0000 C   0  0  0  1  0  3  0  0  0  0  0  0
    0.0000    0.0000    0.0000 N   0  0  0  1  0  2  0  0  0  0  0  0
    0.0000    0.0000    0.0000 N   0  0  0  0  0  3  0  0  0  0  0  0
    0.0000    0.0000    0.0000 C   0  0  0  1  0  3  0  0  0  0  0  0
    0.0000    0.0000    0.0000 C   0  0  0  0  0  3  0  0  0  0  0  0
    0.0000    0.0000    0.0000 S   0  0  0  1  0  4  0  0  0  0  0  0
    0.0000    0.0000    0.0000 O   0  0  0  1  0  1  0  0  0  0  0  0
    0.0000    0.0000    0.0000 O   0  0  0  1  0  1  0  0  0  0  0  0
  1 15  1  0  0  0  0
  1 22  2  0  0  0  0
  1 23  1  0  0  0  0
  2 19  2  0  0  0  0
  2 20  1  0  0  0  0
  3  4  1  0  0  0  0
  3 17  1  0  0  0  0
  4  5  1  0  0  0  0
  4  9  1  0  0  0  0
  5  6  1  0  0  0  0
  6  7  1  0  0  0  0
  7  8  1  0  0  0  0
  8  9  1  0  0  0  0
 10 11  1  0  0  0  0
 10 25  2  0  0  0  0
 11 12  2  0  0  0  0
 11 26  1  0  0  0  0
 12 13  1  0  0  0  0
 13 24  2  0  0  0  0
 14 26  1  0  0  0  0
 15 16  2  0  0  0  0
 16 17  1  0  0  0  0
 16 18  1  0  0  0  0
 18 19  1  0  0  0  0
 18 21  2  0  0  0  0
 20 21  1  0  0  0  0
 21 22  1  0  0  0  0
 23 24  1  0  0  0  0
 24 25  1  0  0  0  0
 26 27  2  0  0  0  0
 26 28  2  0  0  0  0
M  BCL ATM C_TrTrTrPi C_TrTrTrPi C_TeTeTeTe C_TeTeTeTe C_TeTeTeTe C_TeTeTeTe C_TeTeTeTe C_TeTeTeTe C_TeTeTeTe C_TrTrTrPi C_TrTrTrPi C_TrTrTrPi C_TrTrTrPi N_TrTrTrPi2 N_Tr2TrTrPi C_TrTrTrPi O_Tr2TrTrPi2 C_TrTrTrPi N_Tr2TrTrPi N_TrTrTrPi2 C_TrTrTrPi N_Tr2TrTrPi N_TrTrTrPi2 C_TrTrTrPi C_TrTrTrPi S_TeTeTeTePiPi O_Tr2Tr2TrPi O_Tr2Tr2TrPi
M  BCL BND AromaticSingleBond AromaticDoubleBond ConjugatedSingleBond AromaticDoubleBond AromaticSingleBond NonConjugatedSingleBond NonConjugatedSingleBond NonConjugatedSingleBondInRing NonConjugatedSingleBondInRing NonConjugatedSingleBondInRing NonConjugatedSingleBondInRing NonConjugatedSingleBondInRing NonConjugatedSingleBondInRing AromaticSingleBond AromaticDoubleBond AromaticDoubleBond ConjugatedSingleBond AromaticSingleBond AromaticDoubleBond ConjugatedSingleBond AromaticDoubleBond ConjugatedSingleBond AromaticSingleBond AromaticSingleBond AromaticDoubleBond AromaticSingleBond AromaticSingleBond ConjugatedSingleBond AromaticSingleBond ConjugatedDoubleBond ConjugatedDoubleBond
M  BCL DBI - - - - - - - - -
M  END
> <PDB ID>
1h1s

> <Resolution>
2

$$$$
Written by BCL::WriteToMDL,1h9u
  MOE2012           3D
1H9U_l.pdb
 27 30  0  0  0  0  0  0  0  0999 V2000
    0.0000    0.0000    0.0000 C   0  0  0  1  0  3  0  0  0  0  0  0
    0.0000    0.0000    0.0000 C   0  0  0  0  0  3  0  0  0  0  0  0
    0.0000    0.0000    0.0000 C   0  0  0  1  0  3  0  0  0  0  0  0
    0.0000    0.0000    0.0000 C   0  0  0  1  0  3  0  0  0  0  0  0
    0.0000    0.0000    0.0000 C   0  0  0  0  0  3  0  0  0  0  0  0
    0.0000    0.0000    0.0000 C   0  0  0  1  0  3  0  0  0  0  0  0
    0.0000    0.0000    0.0000 C   0  0  0  1  0  4  0  0  0  0  0  0
    0.0000    0.0000    0.0000 C   0  0  0  0  0  4  0  0  0  0  0  0
    0.0000    0.0000    0.0000 C   0  0  0  0  0  4  0  0  0  0  0  0
    0.0000    0.0000    0.0000 C   0  0  0  1  0  4  0  0  0  0  0  0
    0.0000    0.0000    0.0000 C   0  0  0  1  0  4  0  0  0  0  0  0
    0.0000    0.0000    0.0000 C   0  0  0  1  0  3  0  0  0  0  0  0
    0.0000    0.0000    0.0000 N   0  0  0  1  0  2  0  0  0  0  0  0
    0.0000    0.0000    0.0000 C   0  0  0  0  0  3  0  0  0  0  0  0
    0.0000    0.0000    0.0000 C   0  0  0  1  0  3  0  0  0  0  0  0
    0.0000    0.0000    0.0000 C   0  0  0  0  0  3  0  0  0  0  0  0
    0.0000    0.0000    0.0000 C   0  0  0  0  0  3  0  0  0  0  0  0
    0.0000    0.0000    0.0000 C   0  0  0  1  0  3  0  0  0  0  0  0
    0.0000    0.0000    0.0000 O   0  0  0  1  0  1  0  0  0  0  0  0
    0.0000    0.0000    0.0000 O   0  5  0  1  0  1  0  0  0  0  0  0
    0.0000    0.0000    0.0000 C   0  0  0  0  0  4  0  0  0  0  0  0
    0.0000    0.0000    0.0000 C   0  0  0  0  0  4  0  0  0  0  0  0
    0.0000    0.0000    0.0000 C   0  0  0  0  0  4  0  0  0  0  0  0
    0.0000    0.0000    0.0000 C   0  0  0  0  0  4  0  0  0  0  0  0
    0.0000    0.0000    0.0000 C   0  0  0  0  0  4  0  0  0  0  0  0
    0.0000    0.0000    0.0000 C   0  0  0  0  0  4  0  0  0  0  0  0
    0.0000    0.0000    0.0000 C   0  0  0  0  0  4  0  0  0  0  0  0
  1  2  1  0  0  0  0
  1  6  2  0  0  0  0
  1 10  1  0  0  0  0
  2  3  2  0  0  0  0
  3  4  1  0  0  0  0
  3 11  1  0  0  0  0
  4  5  2  0  0  0  0
  4 27  1  0  0  0  0
  5  6  1  0  0  0  0
  6  7  1  0  0  0  0
  7  8  1  0  0  0  0
  7 23  1  0  0  0  0
  7 24  1  0  0  0  0
  8  9  1  0  0  0  0
  9 10  1  0  0  0  0
 10 25  1  0  0  0  0
 10 26  1  0  0  0  0
 11 12  1  0  0  0  0
 11 21  1  0  0  0  0
 11 22  1  0  0  0  0
 12 13  1  0  0  0  0
 12 17  2  0  0  0  0
 13 14  2  0  0  0  0
 14 15  1  0  0  0  0
 15 16  2  0  0  0  0
 15 18  1  0  0  0  0
 16 17  1  0  0  0  0
 18 19  2  0  0  0  0
 18 20  1  0  0  0  0
 21 22  1  0  0  0  0
M  BCL ATM C_TrTrTrPi C_TrTrTrPi C_TrTrTrPi C_TrTrTrPi C_TrTrTrPi C_TrTrTrPi C_TeTeTeTe C_TeTeTeTe C_TeTeTeTe C_TeTeTeTe C_TeTeTeTe C_TrTrTrPi N_Tr2TrTrPi C_TrTrTrPi C_TrTrTrPi C_TrTrTrPi C_TrTrTrPi C_TrTrTrPi O_Tr2Tr2TrPi O_Te2Te2Te2Te C_TeTeTeTe C_TeTeTeTe C_TeTeTeTe C_TeTeTeTe C_TeTeTeTe C_TeTeTeTe C_TeTeTeTe
M  BCL BND AromaticSingleBond AromaticDoubleBond NonConjugatedSingleBondInRing AromaticDoubleBond AromaticSingleBond NonConjugatedSingleBond AromaticDoubleBond NonConjugatedSingleBond AromaticSingleBond NonConjugatedSingleBondInRing NonConjugatedSingleBondInRing NonConjugatedSingleBond NonConjugatedSingleBond NonConjugatedSingleBondInRing NonConjugatedSingleBondInRing NonConjugatedSingleBond NonConjugatedSingleBond NonConjugatedSingleBond NonConjugatedSingleBondInRing NonConjugatedSingleBondInRing AromaticSingleBond AromaticDoubleBond AromaticDoubleBond AromaticSingleBond AromaticDoubleBond ConjugatedSingleBond AromaticSingleBond ConjugatedDoubleBond ConjugatedSingleBond NonConjugatedSingleBondInRing
M  BCL DBI - - - - - - -
M  END
> <PDB ID>
1h9u

> <Resolution>
2.7

$$$$
Written by BCL::WriteToMDL,1hdq
  MOE2012           3D
CARBOXYPEPTIDASE
 17 17  0  0  0  0  0  0  0  0999 V2000
    0.0000    0.0000    0.0000 N   0  0  0  0  0  3  0  0  0  0  0  0
    0.0000    0.0000    0.0000 C   0  0  0  0  0  4  0  0  0  0  0  0
    0.0000    0.0000    0.0000 C   0  0  0  1  0  3  0  0  0  0  0  0
    0.0000    0.0000    0.0000 O   0  0  0  1  0  1  0  0  0  0  0  0
    0.0000    0.0000    0.0000 C   0  0  0  0  0  4  0  0  0  0  0  0
    0.0000    0.0000    0.0000 C   0  0  0  1  0  3  0  0  0  0  0  0
    0.0000    0.0000    0.0000 C   0  0  0  0  0  3  0  0  0  0  0  0
    0.0000    0.0000    0.0000 C   0  0  0  0  0  3  0  0  0  0  0  0
    0.0000    0.0000    0.0000 C   0  0  0  0  0  3  0  0  0  0  0  0
    0.0000    0.0000    0.0000 C   0  0  0  0  0  3  0  0  0  0  0  0
    0.0000    0.0000    0.0000 C   0  0  0  0  0  3  0  0  0  0  0  0
    0.0000    0.0000    0.0000 O   0  5  0  1  0  1  0  0  0  0  0  0
    0.0000    0.0000    0.0000 C   0  0  0  1  0  3  0  0  0  0  0  0
    0.0000    0.0000    0.0000 O   0  0  0  1  0  1  0  0  0  0  0  0
    0.0000    0.0000    0.0000 N   0  0  0  0  0  3  0  0  0  0  0  0
    0.0000    0.0000    0.0000 O   0  0  0  1  0  2  0  0  0  0  0  0
    0.0000    0.0000    0.0000 H   0  0  0  1  0  1  0  0  0  0  0  0
  1  2  1  0  0  0  0
  1 13  1  0  0  0  0
  2  3  1  0  0  0  0
  2  5  1  0  0  0  0
  3  4  2  0  0  0  0
  3 12  1  0  0  0  0
  5  6  1  0  0  0  0
  6  7  2  0  0  0  0
  6  8  1  0  0  0  0
  7  9  1  0  0  0  0
  8 10  2  0  0  0  0
  9 11  2  0  0  0  0
 10 11  1  0  0  0  0
 13 14  2  0  0  0  0
 13 15  1  0  0  0  0
 15 16  1  0  0  0  0
 16 17  1  0  0  0  0
M  BCL ATM N_TrTrTrPi2 C_TeTeTeTe C_TrTrTrPi O_Tr2Tr2TrPi C_TeTeTeTe C_TrTrTrPi C_TrTrTrPi C_TrTrTrPi C_TrTrTrPi C_TrTrTrPi C_TrTrTrPi O_Te2Te2Te2Te C_TrTrTrPi O_Tr2Tr2TrPi N_TrTrTrPi2 O_Te2Te2TeTe H_S
M  BCL BND NonConjugatedSingleBond ConjugatedSingleBond NonConjugatedSingleBond NonConjugatedSingleBond ConjugatedDoubleBond ConjugatedSingleBond NonConjugatedSingleBond AromaticDoubleBond AromaticSingleBond AromaticSingleBond AromaticDoubleBond AromaticDoubleBond AromaticSingleBond ConjugatedDoubleBond ConjugatedSingleBond ConjugatedSingleBond NonConjugatedSingleBond
M  BCL CHI   2   R
M  BCL DBI - - - - -
M  END
> <PDB ID>
1hdq

> <Resolution>
2.3

$$$$
Written by BCL::WriteToMDL,1hfc
  MOE2012           3D
1HFC_l.pdb
 25 25  0  0  0  0  0  0  0  0999 V2000
    0.0000    0.0000    0.0000 C   0  0  0  1  0  3  0  0  0  0  0  0
    0.0000    0.0000    0.0000 C   0  0  0  0  0  4  0  0  0  0  0  0
    0.0000    0.0000    0.0000 C   0  0  0  0  0  4  0  0  0  0  0  0
    0.0000    0.0000    0.0000 C   0  0  0  0  0  4  0  0  0  0  0  0
    0.0000    0.0000    0.0000 C   0  0  0  0  0  4  0  0  0  0  0  0
    0.0000    0.0000    0.0000 C   0  0  0  0  0  4  0  0  0  0  0  0
    0.0000    0.0000    0.0000 C   0  0  0  0  0  4  0  0  0  0  0  0
    0.0000    0.0000    0.0000 C   0  0  0  1  0  3  0  0  0  0  0  0
    0.0000    0.0000    0.0000 C   0  0  0  0  0  4  0  0  0  0  0  0
    0.0000    0.0000    0.0000 C   0  0  0  1  0  3  0  0  0  0  0  0
    0.0000    0.0000    0.0000 C   0  0  0  0  0  4  0  0  0  0  0  0
    0.0000    0.0000    0.0000 C   0  0  0  0  0  4  0  0  0  0  0  0
    0.0000    0.0000    0.0000 C   0  0  0  1  0  3  0  0  0  0  0  0
    0.0000    0.0000    0.0000 C   0  0  0  0  0  3  0  0  0  0  0  0
    0.0000    0.0000    0.0000 C   0  0  0  0  0  3  0  0  0  0  0  0
    0.0000    0.0000    0.0000 C   0  0  0  0  0  3  0  0  0  0  0  0
    0.0000    0.0000    0.0000 C   0  0  0  0  0  3  0  0  0  0  0  0
    0.0000    0.0000    0.0000 C   0  0  0  0  0  3  0  0  0  0  0  0
    0.0000    0.0000    0.0000 N   0  0  0  0  0  3  0  0  0  0  0  0
    0.0000    0.0000    0.0000 N   0  0  0  0  0  3  0  0  0  0  0  0
    0.0000    0.0000    0.0000 N   0  0  0  0  0  3  0  0  0  0  0  0
    0.0000    0.0000    0.0000 O   0  0  0  0  0  2  0  0  0  0  0  0
    0.0000    0.0000    0.0000 O   0  0  0  1  0  1  0  0  0  0  0  0
    0.0000    0.0000    0.0000 O   0  0  0  1  0  1  0  0  0  0  0  0
    0.0000    0.0000    0.0000 O   0  0  0  1  0  1  0  0  0  0  0  0
  1  2  1  0  0  0  0
  1 19  1  0  0  0  0
  1 23  2  0  0  0  0
  2  3  1  0  0  0  0
  3  4  1  0  0  0  0
  3  8  1  0  0  0  0
  4  5  1  0  0  0  0
  5  6  1  0  0  0  0
  5  7  1  0  0  0  0
  8 20  1  0  0  0  0
  8 24  2  0  0  0  0
  9 10  1  0  0  0  0
  9 12  1  0  0  0  0
  9 20  1  0  0  0  0
 10 21  1  0  0  0  0
 10 25  2  0  0  0  0
 11 21  1  0  0  0  0
 12 13  1  0  0  0  0
 13 14  1  0  0  0  0
 13 18  2  0  0  0  0
 14 15  2  0  0  0  0
 15 16  1  0  0  0  0
 16 17  2  0  0  0  0
 17 18  1  0  0  0  0
 19 22  1  0  0  0  0
M  BCL ATM C_TrTrTrPi C_TeTeTeTe C_TeTeTeTe C_TeTeTeTe C_TeTeTeTe C_TeTeTeTe C_TeTeTeTe C_TrTrTrPi C_TeTeTeTe C_TrTrTrPi C_TeTeTeTe C_TeTeTeTe C_TrTrTrPi C_TrTrTrPi C_TrTrTrPi C_TrTrTrPi C_TrTrTrPi C_TrTrTrPi N_TrTrTrPi2 N_TrTrTrPi2 N_TrTrTrPi2 O_Te2Te2TeTe O_Tr2Tr2TrPi O_Tr2Tr2TrPi O_Tr2Tr2TrPi
M  BCL BND NonConjugatedSingleBond ConjugatedSingleBond ConjugatedDoubleBond NonConjugatedSingleBond NonConjugatedSingleBond NonConjugatedSingleBond NonConjugatedSingleBond NonConjugatedSingleBond NonConjugatedSingleBond ConjugatedSingleBond ConjugatedDoubleBond NonConjugatedSingleBond NonConjugatedSingleBond NonConjugatedSingleBond ConjugatedSingleBond ConjugatedDoubleBond NonConjugatedSingleBond NonConjugatedSingleBond AromaticSingleBond AromaticDoubleBond AromaticDoubleBond AromaticSingleBond AromaticDoubleBond AromaticSingleBond ConjugatedSingleBond
M  BCL CHI   3   R   9   S
M  BCL DBI - - - - - -
M  END
> <PDB ID>
1hfc

> <Resolution>
1.5599999

$$$$
Written by BCL::WriteToMDL,1hpv
  MOE2012           3D
1HPV_l.pdb
 35 37  0  0  0  0  0  0  0  0999 V2000
    0.0000    0.0000    0.0000 C   0  0  0  0  0  3  0  0  0  0  0  0
    0.0000    0.0000    0.0000 C   0  0  0  0  0  3  0  0  0  0  0  0
    0.0000    0.0000    0.0000 C   0  0  0  1  0  3  0  0  0  0  0  0
    0.0000    0.0000    0.0000 C   0  0  0  1  0  3  0  0  0  0  0  0
    0.0000    0.0000    0.0000 C   0  0  0  0  0  4  0  0  0  0  0  0
    0.0000    0.0000    0.0000 C   0  0  0  0  0  4  0  0  0  0  0  0
    0.0000    0.0000    0.0000 C   0  0  0  0  0  4  0  0  0  0  0  0
    0.0000    0.0000    0.0000 C   0  0  0  1  0  3  0  0  0  0  0  0
    0.0000    0.0000    0.0000 C   0  0  0  0  0  3  0  0  0  0  0  0
    0.0000    0.0000    0.0000 C   0  0  0  0  0  3  0  0  0  0  0  0
    0.0000    0.0000    0.0000 C   0  0  0  0  0  3  0  0  0  0  0  0
    0.0000    0.0000    0.0000 C   0  0  0  0  0  3  0  0  0  0  0  0
    0.0000    0.0000    0.0000 C   0  0  0  0  0  3  0  0  0  0  0  0
    0.0000    0.0000    0.0000 C   0  0  0  0  0  4  0  0  0  0  0  0
    0.0000    0.0000    0.0000 C   0  0  0  0  0  4  0  0  0  0  0  0
    0.0000    0.0000    0.0000 C   0  0  0  0  0  4  0  0  0  0  0  0
    0.0000    0.0000    0.0000 C   0  0  0  1  0  3  0  0  0  0  0  0
    0.0000    0.0000    0.0000 C   0  0  0  0  0  3  0  0  0  0  0  0
    0.0000    0.0000    0.0000 C   0  0  0  0  0  3  0  0  0  0  0  0
    0.0000    0.0000    0.0000 C   0  0  0  1  0  3  0  0  0  0  0  0
    0.0000    0.0000    0.0000 C   0  0  0  0  0  3  0  0  0  0  0  0
    0.0000    0.0000    0.0000 C   0  0  0  0  0  3  0  0  0  0  0  0
    0.0000    0.0000    0.0000 C   0  0  0  0  0  4  0  0  0  0  0  0
    0.0000    0.0000    0.0000 C   0  0  0  0  0  4  0  0  0  0  0  0
    0.0000    0.0000    0.0000 C   0  0  0  0  0  3  0  0  0  0  0  0
    0.0000    0.0000    0.0000 N   0  0  0  0  0  3  0  0  0  0  0  0
    0.0000    0.0000    0.0000 N   0  0  0  1  0  3  0  0  0  0  0  0
    0.0000    0.0000    0.0000 N   0  0  0  0  0  3  0  0  0  0  0  0
    0.0000    0.0000    0.0000 O   0  0  0  1  0  2  0  0  0  0  0  0
    0.0000    0.0000    0.0000 O   0  0  0  1  0  1  0  0  0  0  0  0
    0.0000    0.0000    0.0000 O   0  0  0  0  0  2  0  0  0  0  0  0
    0.0000    0.0000    0.0000 O   0  0  0  1  0  1  0  0  0  0  0  0
    0.0000    0.0000    0.0000 O   0  0  0  1  0  1  0  0  0  0  0  0
    0.0000    0.0000    0.0000 O   0  0  0  1  0  2  0  0  0  0  0  0
    0.0000    0.0000    0.0000 S   0  0  0  1  0  4  0  0  0  0  0  0
  1  4  2  0  0  0  0
  1 34  1  0  0  0  0
  2  4  1  0  0  0  0
  2 25  2  0  0  0  0
  3 26  1  0  0  0  0
  3 29  1  0  0  0  0
  3 30  2  0  0  0  0
  4 29  1  0  0  0  0
  5  6  1  0  0  0  0
  5  7  1  0  0  0  0
  5 26  1  0  0  0  0
  6 14  1  0  0  0  0
  6 31  1  0  0  0  0
  7  8  1  0  0  0  0
  8  9  2  0  0  0  0
  8 10  1  0  0  0  0
  9 11  1  0  0  0  0
 10 12  2  0  0  0  0
 11 13  2  0  0  0  0
 12 13  1  0  0  0  0
 14 27  1  0  0  0  0
 15 16  1  0  0  0  0
 15 27  1  0  0  0  0
 16 23  1  0  0  0  0
 16 24  1  0  0  0  0
 17 18  1  0  0  0  0
 17 22  2  0  0  0  0
 17 35  1  0  0  0  0
 18 19  2  0  0  0  0
 19 20  1  0  0  0  0
 20 21  2  0  0  0  0
 20 28  1  0  0  0  0
 21 22  1  0  0  0  0
 25 34  1  0  0  0  0
 27 35  1  0  0  0  0
 32 35  2  0  0  0  0
 33 35  2  0  0  0  0
M  BCL ATM C_TrTrTrPi C_TrTrTrPi C_TrTrTrPi C_TrTrTrPi C_TeTeTeTe C_TeTeTeTe C_TeTeTeTe C_TrTrTrPi C_TrTrTrPi C_TrTrTrPi C_TrTrTrPi C_TrTrTrPi C_TrTrTrPi C_TeTeTeTe C_TeTeTeTe C_TeTeTeTe C_TrTrTrPi C_TrTrTrPi C_TrTrTrPi C_TrTrTrPi C_TrTrTrPi C_TrTrTrPi C_TeTeTeTe C_TeTeTeTe C_TrTrTrPi N_TrTrTrPi2 N_TrTrTrPi2 N_TrTrTrPi2 O_Tr2TrTrPi2 O_Tr2Tr2TrPi O_Te2Te2TeTe O_Tr2Tr2TrPi O_Tr2Tr2TrPi O_Tr2TrTrPi2 S_TeTeTeTePiPi
M  BCL BND AromaticDoubleBond AromaticSingleBond AromaticSingleBond AromaticDoubleBond ConjugatedSingleBond ConjugatedSingleBond ConjugatedDoubleBond ConjugatedSingleBond NonConjugatedSingleBond NonConjugatedSingleBond NonConjugatedSingleBond NonConjugatedSingleBond NonConjugatedSingleBond NonConjugatedSingleBond AromaticDoubleBond AromaticSingleBond AromaticSingleBond AromaticDoubleBond AromaticDoubleBond AromaticSingleBond NonConjugatedSingleBond NonConjugatedSingleBond NonConjugatedSingleBond NonConjugatedSingleBond NonConjugatedSingleBond AromaticSingleBond AromaticDoubleBond ConjugatedSingleBond AromaticDoubleBond AromaticSingleBond AromaticDoubleBond ConjugatedSingleBond AromaticSingleBond AromaticSingleBond ConjugatedSingleBond ConjugatedDoubleBond ConjugatedDoubleBond
M  BCL CHI   5   S   6   R
M  BCL DBI - - - - - - - - - - -
M  END
> <PDB ID>
1hpv

> <Resolution>
1.9

$$$$
Written by BCL::WriteToMDL,1htf
  MOE2012           3D
HYDROLASE(ACID PROTEINASE)
 41 44  0  0  0  0  0  0  0  0999 V2000
    0.0000    0.0000    0.0000 C   0  0  0  1  0  4  0  0  0  0  0  0
    0.0000    0.0000    0.0000 C   0  0  0  0  0  4  0  0  0  0  0  0
    0.0000    0.0000    0.0000 C   0  0  0  0  0  4  0  0  0  0  0  0
    0.0000    0.0000    0.0000 C   0  0  0  0  0  4  0  0  0  0  0  0
    0.0000    0.0000    0.0000 C   0  0  0  1  0  3  0  0  0  0  0  0
    0.0000    0.0000    0.0000 C   0  0  0  0  0  4  0  0  0  0  0  0
    0.0000    0.0000    0.0000 C   0  0  0  0  0  4  0  0  0  0  0  0
    0.0000    0.0000    0.0000 C   0  0  0  1  0  3  0  0  0  0  0  0
    0.0000    0.0000    0.0000 C   0  0  0  0  0  4  0  0  0  0  0  0
    0.0000    0.0000    0.0000 C   0  0  0  0  0  4  0  0  0  0  0  0
    0.0000    0.0000    0.0000 C   0  0  0  0  0  4  0  0  0  0  0  0
    0.0000    0.0000    0.0000 C   0  0  0  1  0  3  0  0  0  0  0  0
    0.0000    0.0000    0.0000 C   0  0  0  0  0  4  0  0  0  0  0  0
    0.0000    0.0000    0.0000 C   0  0  0  0  0  3  0  0  0  0  0  0
    0.0000    0.0000    0.0000 C   0  0  0  1  0  3  0  0  0  0  0  0
    0.0000    0.0000    0.0000 C   0  0  0  0  0  3  0  0  0  0  0  0
    0.0000    0.0000    0.0000 C   0  0  0  0  0  3  0  0  0  0  0  0
    0.0000    0.0000    0.0000 C   0  0  0  0  0  3  0  0  0  0  0  0
    0.0000    0.0000    0.0000 C   0  0  0  0  0  3  0  0  0  0  0  0
    0.0000    0.0000    0.0000 C   0  0  0  0  0  4  0  0  0  0  0  0
    0.0000    0.0000    0.0000 C   0  0  0  0  0  3  0  0  0  0  0  0
    0.0000    0.0000    0.0000 C   0  0  0  0  0  3  0  0  0  0  0  0
    0.0000    0.0000    0.0000 C   0  0  0  0  0  3  0  0  0  0  0  0
    0.0000    0.0000    0.0000 C   0  0  0  1  0  3  0  0  0  0  0  0
    0.0000    0.0000    0.0000 C   0  0  0  0  0  3  0  0  0  0  0  0
    0.0000    0.0000    0.0000 C   0  0  0  0  0  3  0  0  0  0  0  0
    0.0000    0.0000    0.0000 C   0  0  0  0  0  3  0  0  0  0  0  0
    0.0000    0.0000    0.0000 C   0  0  0  0  0  3  0  0  0  0  0  0
    0.0000    0.0000    0.0000 C   0  0  0  0  0  3  0  0  0  0  0  0
    0.0000    0.0000    0.0000 C   0  0  0  0  0  3  0  0  0  0  0  0
    0.0000    0.0000    0.0000 C   0  0  0  1  0  3  0  0  0  0  0  0
    0.0000    0.0000    0.0000 C   0  0  0  0  0  3  0  0  0  0  0  0
    0.0000    0.0000    0.0000 N   0  3  0  0  0  4  0  0  0  0  0  0
    0.0000    0.0000    0.0000 N   0  0  0  0  0  3  0  0  0  0  0  0
    0.0000    0.0000    0.0000 N   0  0  0  0  0  3  0  0  0  0  0  0
    0.0000    0.0000    0.0000 N   0  0  0  0  0  3  0  0  0  0  0  0
    0.0000    0.0000    0.0000 O   0  0  0  1  0  1  0  0  0  0  0  0
    0.0000    0.0000    0.0000 O   0  0  0  1  0  1  0  0  0  0  0  0
    0.0000    0.0000    0.0000 O   0  0  0  1  0  1  0  0  0  0  0  0
    0.0000    0.0000    0.0000 O   0  0  0  0  0  2  0  0  0  0  0  0
    0.0000    0.0000    0.0000 S   0  0  0  1  0  2  0  0  0  0  0  0
  1  2  1  0  0  0  0
  1  6  1  0  0  0  0
  1  7  1  0  0  0  0
  1 41  1  0  0  0  0
  2  8  1  0  0  0  0
  2 33  1  0  0  0  0
  3  4  1  0  0  0  0
  3 33  1  0  0  0  0
  3 41  1  0  0  0  0
  4  5  1  0  0  0  0
  4 35  1  0  0  0  0
  5 36  1  0  0  0  0
  5 38  2  0  0  0  0
  8 34  1  0  0  0  0
  8 37  2  0  0  0  0
  9 11  1  0  0  0  0
  9 20  1  0  0  0  0
  9 34  1  0  0  0  0
 10 31  1  0  0  0  0
 10 36  1  0  0  0  0
 11 40  1  0  0  0  0
 12 13  1  0  0  0  0
 12 35  1  0  0  0  0
 12 39  2  0  0  0  0
 13 15  1  0  0  0  0
 14 15  1  0  0  0  0
 14 19  2  0  0  0  0
 15 16  2  0  0  0  0
 16 17  1  0  0  0  0
 17 18  2  0  0  0  0
 18 19  1  0  0  0  0
 20 24  1  0  0  0  0
 21 22  1  0  0  0  0
 21 26  2  0  0  0  0
 22 23  2  0  0  0  0
 23 24  1  0  0  0  0
 24 25  2  0  0  0  0
 25 26  1  0  0  0  0
 27 28  1  0  0  0  0
 27 32  2  0  0  0  0
 28 29  2  0  0  0  0
 29 30  1  0  0  0  0
 30 31  2  0  0  0  0
 31 32  1  0  0  0  0
M  BCL ATM C_TeTeTeTe C_TeTeTeTe C_TeTeTeTe C_TeTeTeTe C_TrTrTrPi C_TeTeTeTe C_TeTeTeTe C_TrTrTrPi C_TeTeTeTe C_TeTeTeTe C_TeTeTeTe C_TrTrTrPi C_TeTeTeTe C_TrTrTrPi C_TrTrTrPi C_TrTrTrPi C_TrTrTrPi C_TrTrTrPi C_TrTrTrPi C_TeTeTeTe C_TrTrTrPi C_TrTrTrPi C_TrTrTrPi C_TrTrTrPi C_TrTrTrPi C_TrTrTrPi C_TrTrTrPi C_TrTrTrPi C_TrTrTrPi C_TrTrTrPi C_TrTrTrPi C_TrTrTrPi N_TeTeTeTe N_TrTrTrPi2 N_TrTrTrPi2 N_TrTrTrPi2 O_Tr2Tr2TrPi O_Tr2Tr2TrPi O_Tr2Tr2TrPi O_Te2Te2TeTe S_Te2Te2TeTe
M  BCL BND NonConjugatedSingleBondInRing NonConjugatedSingleBond NonConjugatedSingleBond NonConjugatedSingleBondInRing NonConjugatedSingleBond NonConjugatedSingleBondInRing NonConjugatedSingleBond NonConjugatedSingleBondInRing NonConjugatedSingleBondInRing NonConjugatedSingleBond NonConjugatedSingleBond ConjugatedSingleBond ConjugatedDoubleBond ConjugatedSingleBond ConjugatedDoubleBond NonConjugatedSingleBond NonConjugatedSingleBond NonConjugatedSingleBond NonConjugatedSingleBond NonConjugatedSingleBond NonConjugatedSingleBond NonConjugatedSingleBond ConjugatedSingleBond ConjugatedDoubleBond NonConjugatedSingleBond AromaticSingleBond AromaticDoubleBond AromaticDoubleBond AromaticSingleBond AromaticDoubleBond AromaticSingleBond NonConjugatedSingleBond AromaticSingleBond AromaticDoubleBond AromaticDoubleBond AromaticSingleBond AromaticDoubleBond AromaticSingleBond AromaticSingleBond AromaticDoubleBond AromaticDoubleBond AromaticSingleBond AromaticDoubleBond AromaticSingleBond
M  BCL CHI   2   R   3   S   4   S   9   S
M  BCL DBI - - - - - - - - - - - -
M  END
> <PDB ID>
1htf

> <Resolution>
2.2

$$$$
Written by BCL::WriteToMDL,1i7z
  MOE2012           3D
1I7Z_l.pdb
 22 24  0  0  0  0  0  0  0  0999 V2000
    0.0000    0.0000    0.0000 C   0  0  0  0  0  4  0  0  0  0  0  0
    0.0000    0.0000    0.0000 O   0  0  0  1  0  2  0  0  0  0  0  0
    0.0000    0.0000    0.0000 C   0  0  0  1  0  3  0  0  0  0  0  0
    0.0000    0.0000    0.0000 O   0  0  0  1  0  1  0  0  0  0  0  0
    0.0000    0.0000    0.0000 C   0  0  0  0  0  4  0  0  0  0  0  0
    0.0000    0.0000    0.0000 C   0  0  0  0  0  4  0  0  0  0  0  0
    0.0000    0.0000    0.0000 N   0  3  0  0  0  4  0  0  0  0  0  0
    0.0000    0.0000    0.0000 C   0  0  0  0  0  4  0  0  0  0  0  0
    0.0000    0.0000    0.0000 C   0  0  0  0  0  4  0  0  0  0  0  0
    0.0000    0.0000    0.0000 C   0  0  0  0  0  4  0  0  0  0  0  0
    0.0000    0.0000    0.0000 C   0  0  0  0  0  4  0  0  0  0  0  0
    0.0000    0.0000    0.0000 C   0  0  0  0  0  4  0  0  0  0  0  0
    0.0000    0.0000    0.0000 C   0  0  0  0  0  4  0  0  0  0  0  0
    0.0000    0.0000    0.0000 O   0  0  0  1  0  2  0  0  0  0  0  0
    0.0000    0.0000    0.0000 C   0  0  0  1  0  3  0  0  0  0  0  0
    0.0000    0.0000    0.0000 O   0  0  0  1  0  1  0  0  0  0  0  0
    0.0000    0.0000    0.0000 C   0  0  0  1  0  3  0  0  0  0  0  0
    0.0000    0.0000    0.0000 C   0  0  0  0  0  3  0  0  0  0  0  0
    0.0000    0.0000    0.0000 C   0  0  0  0  0  3  0  0  0  0  0  0
    0.0000    0.0000    0.0000 C   0  0  0  0  0  3  0  0  0  0  0  0
    0.0000    0.0000    0.0000 C   0  0  0  0  0  3  0  0  0  0  0  0
    0.0000    0.0000    0.0000 C   0  0  0  0  0  3  0  0  0  0  0  0
  1  2  1  0  0  0  0
  2  3  1  0  0  0  0
  3  4  2  0  0  0  0
  3  5  1  0  0  0  0
  5  6  1  0  0  0  0
  5 13  1  0  0  0  0
  6  7  1  0  0  0  0
  6  9  1  0  0  0  0
  7  8  1  0  0  0  0
  7 11  1  0  0  0  0
  9 10  1  0  0  0  0
 10 11  1  0  0  0  0
 11 12  1  0  0  0  0
 12 13  1  0  0  0  0
 13 14  1  0  0  0  0
 14 15  1  0  0  0  0
 15 16  2  0  0  0  0
 15 17  1  0  0  0  0
 17 18  1  0  0  0  0
 17 22  2  0  0  0  0
 18 19  2  0  0  0  0
 19 20  1  0  0  0  0
 20 21  2  0  0  0  0
 21 22  1  0  0  0  0
M  BCL ATM C_TeTeTeTe O_Tr2TrTrPi2 C_TrTrTrPi O_Tr2Tr2TrPi C_TeTeTeTe C_TeTeTeTe N_TeTeTeTe C_TeTeTeTe C_TeTeTeTe C_TeTeTeTe C_TeTeTeTe C_TeTeTeTe C_TeTeTeTe O_Tr2TrTrPi2 C_TrTrTrPi O_Tr2Tr2TrPi C_TrTrTrPi C_TrTrTrPi C_TrTrTrPi C_TrTrTrPi C_TrTrTrPi C_TrTrTrPi
M  BCL BND NonConjugatedSingleBond ConjugatedSingleBond ConjugatedDoubleBond NonConjugatedSingleBond NonConjugatedSingleBondInRing NonConjugatedSingleBondInRing NonConjugatedSingleBondInRing NonConjugatedSingleBondInRing NonConjugatedSingleBond NonConjugatedSingleBondInRing NonConjugatedSingleBondInRing NonConjugatedSingleBondInRing NonConjugatedSingleBondInRing NonConjugatedSingleBondInRing NonConjugatedSingleBond ConjugatedSingleBond ConjugatedDoubleBond ConjugatedSingleBond AromaticSingleBond AromaticDoubleBond AromaticDoubleBond AromaticSingleBond AromaticDoubleBond AromaticSingleBond
M  BCL CHI   5   S   6   R   7   S  11   S  13   S
M  BCL DBI - - - - -
M  END
> <PDB ID>
1i7z

> <Resolution>
2.3

$$$$
Written by BCL::WriteToMDL,1i8z
  MOE2012           3D
1I8Z_l.pdb
 30 33  0  0  0  0  0  0  0  0999 V2000
    0.0000    0.0000    0.0000 S   0  0  0  1  0  4  0  0  0  0  0  0
    0.0000    0.0000    0.0000 O   0  0  0  1  0  1  0  0  0  0  0  0
    0.0000    0.0000    0.0000 O   0  0  0  1  0  1  0  0  0  0  0  0
    0.0000    0.0000    0.0000 N   0  0  0  0  0  3  0  0  0  0  0  0
    0.0000    0.0000    0.0000 C   0  0  0  1  0  3  0  0  0  0  0  0
    0.0000    0.0000    0.0000 C   0  0  0  0  0  3  0  0  0  0  0  0
    0.0000    0.0000    0.0000 C   0  0  0  1  0  3  0  0  0  0  0  0
    0.0000    0.0000    0.0000 C   0  0  0  1  0  3  0  0  0  0  0  0
    0.0000    0.0000    0.0000 S   0  0  0  1  0  2  0  0  0  0  0  0
    0.0000    0.0000    0.0000 C   0  0  0  0  0  3  0  0  0  0  0  0
    0.0000    0.0000    0.0000 C   0  0  0  1  0  3  0  0  0  0  0  0
    0.0000    0.0000    0.0000 N   0  0  0  1  0  3  0  0  0  0  0  0
    0.0000    0.0000    0.0000 S   0  0  0  1  0  4  0  0  0  0  0  0
    0.0000    0.0000    0.0000 O   0  0  0  1  0  1  0  0  0  0  0  0
    0.0000    0.0000    0.0000 O   0  0  0  1  0  1  0  0  0  0  0  0
    0.0000    0.0000    0.0000 C   0  0  0  0  0  4  0  0  0  0  0  0
    0.0000    0.0000    0.0000 C   0  0  0  0  0  4  0  0  0  0  0  0
    0.0000    0.0000    0.0000 C   0  0  0  0  0  4  0  0  0  0  0  0
    0.0000    0.0000    0.0000 O   0  0  0  1  0  2  0  0  0  0  0  0
    0.0000    0.0000    0.0000 C   0  0  0  0  0  4  0  0  0  0  0  0
    0.0000    0.0000    0.0000 C   0  0  0  0  0  4  0  0  0  0  0  0
    0.0000    0.0000    0.0000 N   0  3  0  0  0  4  0  0  0  0  0  0
    0.0000    0.0000    0.0000 C   0  0  0  0  0  3  0  0  0  0  0  0
    0.0000    0.0000    0.0000 C   0  0  0  1  0  3  0  0  0  0  0  0
    0.0000    0.0000    0.0000 C   0  0  0  0  0  3  0  0  0  0  0  0
    0.0000    0.0000    0.0000 C   0  0  0  0  0  3  0  0  0  0  0  0
    0.0000    0.0000    0.0000 C   0  0  0  0  0  3  0  0  0  0  0  0
    0.0000    0.0000    0.0000 C   0  0  0  1  0  3  0  0  0  0  0  0
    0.0000    0.0000    0.0000 O   0  0  0  1  0  2  0  0  0  0  0  0
    0.0000    0.0000    0.0000 C   0  0  0  0  0  4  0  0  0  0  0  0
  1  2  2  0  0  0  0
  1  3  2  0  0  0  0
  1  4  1  0  0  0  0
  1  5  1  0  0  0  0
  5  6  2  0  0  0  0
  5  9  1  0  0  0  0
  6  7  1  0  0  0  0
  7  8  2  0  0  0  0
  7 10  1  0  0  0  0
  8  9  1  0  0  0  0
  8 13  1  0  0  0  0
 10 11  2  0  0  0  0
 11 12  1  0  0  0  0
 11 16  1  0  0  0  0
 12 13  1  0  0  0  0
 12 24  1  0  0  0  0
 13 14  2  0  0  0  0
 13 15  2  0  0  0  0
 16 22  1  0  0  0  0
 17 18  1  0  0  0  0
 17 22  1  0  0  0  0
 18 19  1  0  0  0  0
 19 20  1  0  0  0  0
 20 21  1  0  0  0  0
 21 22  1  0  0  0  0
 23 24  1  0  0  0  0
 23 28  2  0  0  0  0
 24 25  2  0  0  0  0
 25 26  1  0  0  0  0
 26 27  2  0  0  0  0
 27 28  1  0  0  0  0
 28 29  1  0  0  0  0
 29 30  1  0  0  0  0
M  BCL ATM S_TeTeTeTePiPi O_Tr2Tr2TrPi O_Tr2Tr2TrPi N_TrTrTrPi2 C_TrTrTrPi C_TrTrTrPi C_TrTrTrPi C_TrTrTrPi S_Te2Te2TeTe C_TrTrTrPi C_TrTrTrPi N_TrTrTrPi2 S_TeTeTeTePiPi O_Tr2Tr2TrPi O_Tr2Tr2TrPi C_TeTeTeTe C_TeTeTeTe C_TeTeTeTe O_Te2Te2TeTe C_TeTeTeTe C_TeTeTeTe N_TeTeTeTe C_TrTrTrPi C_TrTrTrPi C_TrTrTrPi C_TrTrTrPi C_TrTrTrPi C_TrTrTrPi O_Tr2TrTrPi2 C_TeTeTeTe
M  BCL BND ConjugatedDoubleBond ConjugatedDoubleBond ConjugatedSingleBond ConjugatedSingleBond AromaticDoubleBond AromaticSingleBond AromaticSingleBond AromaticDoubleBond ConjugatedSingleBondInRing AromaticSingleBond ConjugatedSingleBondInRing ConjugatedDoubleBondInRing ConjugatedSingleBondInRing NonConjugatedSingleBond ConjugatedSingleBondInRing ConjugatedSingleBond ConjugatedDoubleBond ConjugatedDoubleBond NonConjugatedSingleBond NonConjugatedSingleBondInRing NonConjugatedSingleBondInRing NonConjugatedSingleBondInRing NonConjugatedSingleBondInRing NonConjugatedSingleBondInRing NonConjugatedSingleBondInRing AromaticSingleBond AromaticDoubleBond AromaticDoubleBond AromaticSingleBond AromaticDoubleBond AromaticSingleBond ConjugatedSingleBond NonConjugatedSingleBond
M  BCL DBI - - - - - - - - - -
M  END
> <PDB ID>
1i8z

> <Resolution>
1.9299999

$$$$
Written by BCL::WriteToMDL,1ian
  MOE2012           3D
1ian_l.pdb
 27 30  0  0  0  0  0  0  0  0999 V2000
    0.0000    0.0000    0.0000 C   0  0  0  1  0  3  0  0  0  0  0  0
    0.0000    0.0000    0.0000 N   0  0  0  1  0  2  0  0  0  0  0  0
    0.0000    0.0000    0.0000 C   0  0  0  1  0  3  0  0  0  0  0  0
    0.0000    0.0000    0.0000 C   0  0  0  1  0  3  0  0  0  0  0  0
    0.0000    0.0000    0.0000 N   0  0  0  0  0  3  0  0  0  0  0  0
    0.0000    0.0000    0.0000 C   0  0  0  1  0  3  0  0  0  0  0  0
    0.0000    0.0000    0.0000 C   0  0  0  0  0  3  0  0  0  0  0  0
    0.0000    0.0000    0.0000 C   0  0  0  0  0  3  0  0  0  0  0  0
    0.0000    0.0000    0.0000 N   0  0  0  1  0  2  0  0  0  0  0  0
    0.0000    0.0000    0.0000 C   0  0  0  0  0  3  0  0  0  0  0  0
    0.0000    0.0000    0.0000 C   0  0  0  0  0  3  0  0  0  0  0  0
    0.0000    0.0000    0.0000 C   0  0  0  1  0  3  0  0  0  0  0  0
    0.0000    0.0000    0.0000 C   0  0  0  0  0  3  0  0  0  0  0  0
    0.0000    0.0000    0.0000 C   0  0  0  1  0  3  0  0  0  0  0  0
    0.0000    0.0000    0.0000 I   0  0  0  1  0  1  0  0  0  0  0  0
    0.0000    0.0000    0.0000 C   0  0  0  0  0  3  0  0  0  0  0  0
    0.0000    0.0000    0.0000 C   0  0  0  0  0  3  0  0  0  0  0  0
    0.0000    0.0000    0.0000 C   0  0  0  0  0  3  0  0  0  0  0  0
    0.0000    0.0000    0.0000 C   0  0  0  1  0  3  0  0  0  0  0  0
    0.0000    0.0000    0.0000 C   0  0  0  0  0  3  0  0  0  0  0  0
    0.0000    0.0000    0.0000 C   0  0  0  0  0  3  0  0  0  0  0  0
    0.0000    0.0000    0.0000 C   0  0  0  1  0  3  0  0  0  0  0  0
    0.0000    0.0000    0.0000 C   0  0  0  0  0  3  0  0  0  0  0  0
    0.0000    0.0000    0.0000 C   0  0  0  0  0  3  0  0  0  0  0  0
    0.0000    0.0000    0.0000 S   0  0  0  1  0  3  0  0  0  0  0  0
    0.0000    0.0000    0.0000 O   0  0  0  1  0  1  0  0  0  0  0  0
    0.0000    0.0000    0.0000 C   0  0  0  0  0  4  0  0  0  0  0  0
  1  2  2  0  0  0  0
  1  5  1  0  0  0  0
  1 19  1  0  0  0  0
  2  3  1  0  0  0  0
  3  4  2  0  0  0  0
  3  6  1  0  0  0  0
  4  5  1  0  0  0  0
  4 12  1  0  0  0  0
  6  7  1  0  0  0  0
  6 11  2  0  0  0  0
  7  8  2  0  0  0  0
  8  9  1  0  0  0  0
  9 10  2  0  0  0  0
 10 11  1  0  0  0  0
 12 13  1  0  0  0  0
 12 18  2  0  0  0  0
 13 14  2  0  0  0  0
 14 15  1  0  0  0  0
 14 16  1  0  0  0  0
 16 17  2  0  0  0  0
 17 18  1  0  0  0  0
 19 20  1  0  0  0  0
 19 24  2  0  0  0  0
 20 21  2  0  0  0  0
 21 22  1  0  0  0  0
 22 23  2  0  0  0  0
 22 25  1  0  0  0  0
 23 24  1  0  0  0  0
 25 26  2  0  0  0  0
 25 27  1  0  0  0  0
M  BCL ATM C_TrTrTrPi N_Tr2TrTrPi C_TrTrTrPi C_TrTrTrPi N_TrTrTrPi2 C_TrTrTrPi C_TrTrTrPi C_TrTrTrPi N_Tr2TrTrPi C_TrTrTrPi C_TrTrTrPi C_TrTrTrPi C_TrTrTrPi C_TrTrTrPi I_S2P2P2P C_TrTrTrPi C_TrTrTrPi C_TrTrTrPi C_TrTrTrPi C_TrTrTrPi C_TrTrTrPi C_TrTrTrPi C_TrTrTrPi C_TrTrTrPi S_Te2TeTeTePi O_Tr2Tr2TrPi C_TeTeTeTe
M  BCL BND AromaticDoubleBond AromaticSingleBond ConjugatedSingleBond AromaticSingleBond AromaticDoubleBond ConjugatedSingleBond AromaticSingleBond ConjugatedSingleBond AromaticSingleBond AromaticDoubleBond AromaticDoubleBond AromaticSingleBond AromaticDoubleBond AromaticSingleBond AromaticSingleBond AromaticDoubleBond AromaticDoubleBond ConjugatedSingleBond AromaticSingleBond AromaticDoubleBond AromaticSingleBond AromaticSingleBond AromaticDoubleBond AromaticDoubleBond AromaticSingleBond AromaticDoubleBond ConjugatedSingleBond AromaticSingleBond ConjugatedDoubleBond NonConjugatedSingleBond
M  BCL DBI - - - - - - - - - - - -
M  END
> <PDB ID>
1ian

> <Resolution>
2

$$$$
Written by BCL::WriteToMDL,1iep
  MOE2012           3D
a1iep_lig.ent
 37 41  0  0  0  0  0  0  0  0999 V2000
    0.0000    0.0000    0.0000 C   0  0  0  0  0  3  0  0  0  0  0  0
    0.0000    0.0000    0.0000 C   0  0  0  0  0  3  0  0  0  0  0  0
    0.0000    0.0000    0.0000 C   0  0  0  1  0  3  0  0  0  0  0  0
    0.0000    0.0000    0.0000 C   0  0  0  0  0  3  0  0  0  0  0  0
    0.0000    0.0000    0.0000 N   0  0  0  1  0  2  0  0  0  0  0  0
    0.0000    0.0000    0.0000 C   0  0  0  0  0  3  0  0  0  0  0  0
    0.0000    0.0000    0.0000 C   0  0  0  1  0  3  0  0  0  0  0  0
    0.0000    0.0000    0.0000 C   0  0  0  0  0  3  0  0  0  0  0  0
    0.0000    0.0000    0.0000 C   0  0  0  0  0  3  0  0  0  0  0  0
    0.0000    0.0000    0.0000 N   0  0  0  1  0  2  0  0  0  0  0  0
    0.0000    0.0000    0.0000 C   0  0  0  1  0  3  0  0  0  0  0  0
    0.0000    0.0000    0.0000 N   0  0  0  1  0  2  0  0  0  0  0  0
    0.0000    0.0000    0.0000 N   0  0  0  0  0  3  0  0  0  0  0  0
    0.0000    0.0000    0.0000 C   0  0  0  1  0  3  0  0  0  0  0  0
    0.0000    0.0000    0.0000 C   0  0  0  1  0  3  0  0  0  0  0  0
    0.0000    0.0000    0.0000 C   0  0  0  0  0  3  0  0  0  0  0  0
    0.0000    0.0000    0.0000 C   0  0  0  0  0  3  0  0  0  0  0  0
    0.0000    0.0000    0.0000 C   0  0  0  1  0  3  0  0  0  0  0  0
    0.0000    0.0000    0.0000 C   0  0  0  0  0  3  0  0  0  0  0  0
    0.0000    0.0000    0.0000 N   0  0  0  0  0  3  0  0  0  0  0  0
    0.0000    0.0000    0.0000 C   0  0  0  1  0  3  0  0  0  0  0  0
    0.0000    0.0000    0.0000 C   0  0  0  1  0  3  0  0  0  0  0  0
    0.0000    0.0000    0.0000 C   0  0  0  0  0  3  0  0  0  0  0  0
    0.0000    0.0000    0.0000 C   0  0  0  0  0  3  0  0  0  0  0  0
    0.0000    0.0000    0.0000 C   0  0  0  1  0  3  0  0  0  0  0  0
    0.0000    0.0000    0.0000 C   0  0  0  0  0  3  0  0  0  0  0  0
    0.0000    0.0000    0.0000 C   0  0  0  0  0  3  0  0  0  0  0  0
    0.0000    0.0000    0.0000 C   0  0  0  0  0  4  0  0  0  0  0  0
    0.0000    0.0000    0.0000 N   0  3  0  0  0  4  0  0  0  0  0  0
    0.0000    0.0000    0.0000 C   0  0  0  0  0  4  0  0  0  0  0  0
    0.0000    0.0000    0.0000 C   0  0  0  0  0  4  0  0  0  0  0  0
    0.0000    0.0000    0.0000 N   0  3  0  0  0  4  0  0  0  0  0  0
    0.0000    0.0000    0.0000 C   0  0  0  0  0  4  0  0  0  0  0  0
    0.0000    0.0000    0.0000 C   0  0  0  0  0  4  0  0  0  0  0  0
    0.0000    0.0000    0.0000 C   0  0  0  0  0  4  0  0  0  0  0  0
    0.0000    0.0000    0.0000 O   0  0  0  1  0  1  0  0  0  0  0  0
    0.0000    0.0000    0.0000 C   0  0  0  0  0  4  0  0  0  0  0  0
  1  2  1  0  0  0  0
  1  6  2  0  0  0  0
  2  3  2  0  0  0  0
  3  4  1  0  0  0  0
  3  7  1  0  0  0  0
  4  5  2  0  0  0  0
  5  6  1  0  0  0  0
  7  8  1  0  0  0  0
  7 12  2  0  0  0  0
  8  9  2  0  0  0  0
  9 10  1  0  0  0  0
 10 11  2  0  0  0  0
 11 12  1  0  0  0  0
 11 13  1  0  0  0  0
 13 14  1  0  0  0  0
 14 15  1  0  0  0  0
 14 19  2  0  0  0  0
 15 16  2  0  0  0  0
 15 37  1  0  0  0  0
 16 17  1  0  0  0  0
 17 18  2  0  0  0  0
 18 19  1  0  0  0  0
 18 20  1  0  0  0  0
 20 21  1  0  0  0  0
 21 22  1  0  0  0  0
 21 36  2  0  0  0  0
 22 23  1  0  0  0  0
 22 27  2  0  0  0  0
 23 24  2  0  0  0  0
 24 25  1  0  0  0  0
 25 26  2  0  0  0  0
 25 28  1  0  0  0  0
 26 27  1  0  0  0  0
 28 29  1  0  0  0  0
 29 30  1  0  0  0  0
 29 35  1  0  0  0  0
 30 31  1  0  0  0  0
 31 32  1  0  0  0  0
 32 33  1  0  0  0  0
 32 34  1  0  0  0  0
 34 35  1  0  0  0  0
M  BCL ATM C_TrTrTrPi C_TrTrTrPi C_TrTrTrPi C_TrTrTrPi N_Tr2TrTrPi C_TrTrTrPi C_TrTrTrPi C_TrTrTrPi C_TrTrTrPi N_Tr2TrTrPi C_TrTrTrPi N_Tr2TrTrPi N_TrTrTrPi2 C_TrTrTrPi C_TrTrTrPi C_TrTrTrPi C_TrTrTrPi C_TrTrTrPi C_TrTrTrPi N_TrTrTrPi2 C_TrTrTrPi C_TrTrTrPi C_TrTrTrPi C_TrTrTrPi C_TrTrTrPi C_TrTrTrPi C_TrTrTrPi C_TeTeTeTe N_TeTeTeTe C_TeTeTeTe C_TeTeTeTe N_TeTeTeTe C_TeTeTeTe C_TeTeTeTe C_TeTeTeTe O_Tr2Tr2TrPi C_TeTeTeTe
M  BCL BND AromaticSingleBond AromaticDoubleBond AromaticDoubleBond AromaticSingleBond ConjugatedSingleBond AromaticDoubleBond AromaticSingleBond AromaticSingleBond AromaticDoubleBond AromaticDoubleBond AromaticSingleBond AromaticDoubleBond AromaticSingleBond ConjugatedSingleBond ConjugatedSingleBond AromaticSingleBond AromaticDoubleBond AromaticDoubleBond NonConjugatedSingleBond AromaticSingleBond AromaticDoubleBond AromaticSingleBond ConjugatedSingleBond ConjugatedSingleBond ConjugatedSingleBond ConjugatedDoubleBond AromaticSingleBond AromaticDoubleBond AromaticDoubleBond AromaticSingleBond AromaticDoubleBond NonConjugatedSingleBond AromaticSingleBond NonConjugatedSingleBond NonConjugatedSingleBondInRing NonConjugatedSingleBondInRing NonConjugatedSingleBondInRing NonConjugatedSingleBondInRing NonConjugatedSingleBond NonConjugatedSingleBondInRing NonConjugatedSingleBondInRing
M  BCL DBI - - - - - - - - - - - - -
M  END
> <PDB ID>
1iep

> <Resolution>
2.0999999

$$$$
Written by BCL::WriteToMDL,1if7
  MOE2012           3D
1IF7_l.pdb
 26 28  0  0  0  0  0  0  0  0999 V2000
    0.0000    0.0000    0.0000 C   0  0  0  0  0  4  0  0  0  0  0  0
    0.0000    0.0000    0.0000 C   0  0  0  0  0  4  0  0  0  0  0  0
    0.0000    0.0000    0.0000 C   0  0  0  0  0  4  0  0  0  0  0  0
    0.0000    0.0000    0.0000 N   0  0  0  0  0  3  0  0  0  0  0  0
    0.0000    0.0000    0.0000 C   0  0  0  1  0  3  0  0  0  0  0  0
    0.0000    0.0000    0.0000 O   0  0  0  1  0  1  0  0  0  0  0  0
    0.0000    0.0000    0.0000 C   0  0  0  1  0  3  0  0  0  0  0  0
    0.0000    0.0000    0.0000 C   0  0  0  0  0  3  0  0  0  0  0  0
    0.0000    0.0000    0.0000 C   0  0  0  0  0  3  0  0  0  0  0  0
    0.0000    0.0000    0.0000 C   0  0  0  1  0  3  0  0  0  0  0  0
    0.0000    0.0000    0.0000 C   0  0  0  0  0  3  0  0  0  0  0  0
    0.0000    0.0000    0.0000 C   0  0  0  0  0  3  0  0  0  0  0  0
    0.0000    0.0000    0.0000 S   0  0  0  1  0  4  0  0  0  0  0  0
    0.0000    0.0000    0.0000 O   0  0  0  1  0  1  0  0  0  0  0  0
    0.0000    0.0000    0.0000 O   0  0  0  1  0  1  0  0  0  0  0  0
    0.0000    0.0000    0.0000 N   0  0  0  0  0  3  0  0  0  0  0  0
    0.0000    0.0000    0.0000 N   0  0  0  1  0  3  0  0  0  0  0  0
    0.0000    0.0000    0.0000 C   0  0  0  0  0  3  0  0  0  0  0  0
    0.0000    0.0000    0.0000 C   0  0  0  0  0  3  0  0  0  0  0  0
    0.0000    0.0000    0.0000 C   0  0  0  1  0  3  0  0  0  0  0  0
    0.0000    0.0000    0.0000 C   0  0  0  0  0  3  0  0  0  0  0  0
    0.0000    0.0000    0.0000 C   0  0  0  0  0  3  0  0  0  0  0  0
    0.0000    0.0000    0.0000 C   0  0  0  0  0  3  0  0  0  0  0  0
    0.0000    0.0000    0.0000 C   0  0  0  0  0  3  0  0  0  0  0  0
    0.0000    0.0000    0.0000 C   0  0  0  1  0  3  0  0  0  0  0  0
    0.0000    0.0000    0.0000 C   0  0  0  0  0  4  0  0  0  0  0  0
  1  2  1  0  0  0  0
  1 17  1  0  0  0  0
  2  3  1  0  0  0  0
  2 26  1  0  0  0  0
  3  4  1  0  0  0  0
  4  5  1  0  0  0  0
  5  6  2  0  0  0  0
  5  7  1  0  0  0  0
  7  8  1  0  0  0  0
  7 12  2  0  0  0  0
  8  9  2  0  0  0  0
  9 10  1  0  0  0  0
 10 11  2  0  0  0  0
 10 13  1  0  0  0  0
 11 12  1  0  0  0  0
 13 14  2  0  0  0  0
 13 15  2  0  0  0  0
 13 16  1  0  0  0  0
 17 18  1  0  0  0  0
 17 20  1  0  0  0  0
 18 19  2  0  0  0  0
 19 25  1  0  0  0  0
 20 21  1  0  0  0  0
 20 25  2  0  0  0  0
 21 22  2  0  0  0  0
 22 23  1  0  0  0  0
 23 24  2  0  0  0  0
 24 25  1  0  0  0  0
M  BCL ATM C_TeTeTeTe C_TeTeTeTe C_TeTeTeTe N_TrTrTrPi2 C_TrTrTrPi O_Tr2Tr2TrPi C_TrTrTrPi C_TrTrTrPi C_TrTrTrPi C_TrTrTrPi C_TrTrTrPi C_TrTrTrPi S_TeTeTeTePiPi O_Tr2Tr2TrPi O_Tr2Tr2TrPi N_TrTrTrPi2 N_TrTrTrPi2 C_TrTrTrPi C_TrTrTrPi C_TrTrTrPi C_TrTrTrPi C_TrTrTrPi C_TrTrTrPi C_TrTrTrPi C_TrTrTrPi C_TeTeTeTe
M  BCL BND NonConjugatedSingleBond NonConjugatedSingleBond NonConjugatedSingleBond NonConjugatedSingleBond NonConjugatedSingleBond ConjugatedSingleBond ConjugatedDoubleBond ConjugatedSingleBond AromaticSingleBond AromaticDoubleBond AromaticDoubleBond AromaticSingleBond AromaticDoubleBond ConjugatedSingleBond AromaticSingleBond ConjugatedDoubleBond ConjugatedDoubleBond ConjugatedSingleBond AromaticSingleBond AromaticSingleBond AromaticDoubleBond AromaticSingleBond AromaticSingleBond AromaticDoubleBond AromaticDoubleBond AromaticSingleBond AromaticDoubleBond AromaticSingleBond
M  BCL CHI   2   R
M  BCL DBI - - - - - - - - - -
M  END
> <PDB ID>
1if7

> <Resolution>
1.98

$$$$
Written by BCL::WriteToMDL,1iy7
  MOE2012           3D
1IY7_l.pdb
 16 16  0  0  0  0  0  0  0  0999 V2000
    0.0000    0.0000    0.0000 C   0  0  0  1  0  3  0  0  0  0  0  0
    0.0000    0.0000    0.0000 C   0  0  0  0  0  3  0  0  0  0  0  0
    0.0000    0.0000    0.0000 C   0  0  0  0  0  3  0  0  0  0  0  0
    0.0000    0.0000    0.0000 C   0  0  0  0  0  3  0  0  0  0  0  0
    0.0000    0.0000    0.0000 C   0  0  0  0  0  3  0  0  0  0  0  0
    0.0000    0.0000    0.0000 C   0  0  0  0  0  3  0  0  0  0  0  0
    0.0000    0.0000    0.0000 C   0  0  0  0  0  4  0  0  0  0  0  0
    0.0000    0.0000    0.0000 C   0  0  0  0  0  4  0  0  0  0  0  0
    0.0000    0.0000    0.0000 C   0  0  0  1  0  3  0  0  0  0  0  0
    0.0000    0.0000    0.0000 O   0  5  0  1  0  1  0  0  0  0  0  0
    0.0000    0.0000    0.0000 O   0  0  0  1  0  1  0  0  0  0  0  0
    0.0000    0.0000    0.0000 N   0  0  0  0  0  3  0  0  0  0  0  0
    0.0000    0.0000    0.0000 S   0  0  0  1  0  4  0  0  0  0  0  0
    0.0000    0.0000    0.0000 N   0  0  0  0  0  3  0  0  0  0  0  0
    0.0000    0.0000    0.0000 O   0  0  0  1  0  1  0  0  0  0  0  0
    0.0000    0.0000    0.0000 O   0  0  0  1  0  1  0  0  0  0  0  0
  1  2  1  0  0  0  0
  1  6  2  0  0  0  0
  1  7  1  0  0  0  0
  2  3  2  0  0  0  0
  3  4  1  0  0  0  0
  4  5  2  0  0  0  0
  5  6  1  0  0  0  0
  7  8  1  0  0  0  0
  8  9  1  0  0  0  0
  8 12  1  0  0  0  0
  9 10  1  0  0  0  0
  9 11  2  0  0  0  0
 12 13  1  0  0  0  0
 13 14  1  0  0  0  0
 13 15  2  0  0  0  0
 13 16  2  0  0  0  0
M  BCL ATM C_TrTrTrPi C_TrTrTrPi C_TrTrTrPi C_TrTrTrPi C_TrTrTrPi C_TrTrTrPi C_TeTeTeTe C_TeTeTeTe C_TrTrTrPi O_Te2Te2Te2Te O_Tr2Tr2TrPi N_TrTrTrPi2 S_TeTeTeTePiPi N_TrTrTrPi2 O_Tr2Tr2TrPi O_Tr2Tr2TrPi
M  BCL BND AromaticSingleBond AromaticDoubleBond NonConjugatedSingleBond AromaticDoubleBond AromaticSingleBond AromaticDoubleBond AromaticSingleBond NonConjugatedSingleBond NonConjugatedSingleBond NonConjugatedSingleBond ConjugatedSingleBond ConjugatedDoubleBond ConjugatedSingleBond ConjugatedSingleBond ConjugatedDoubleBond ConjugatedDoubleBond
M  BCL CHI   8   S
M  BCL DBI - - - - - -
M  END
> <PDB ID>
1iy7

> <Resolution>
2

$$$$
Written by BCL::WriteToMDL,1jla
  MOE2012           3D
1jla_l.pdb
 27 29  0  0  0  0  0  0  0  0999 V2000
    0.0000    0.0000    0.0000 C   0  0  0  1  0  3  0  0  0  0  0  0
    0.0000    0.0000    0.0000 C   0  0  0  0  0  3  0  0  0  0  0  0
    0.0000    0.0000    0.0000 C   0  0  0  0  0  3  0  0  0  0  0  0
    0.0000    0.0000    0.0000 C   0  0  0  0  0  3  0  0  0  0  0  0
    0.0000    0.0000    0.0000 C   0  0  0  0  0  3  0  0  0  0  0  0
    0.0000    0.0000    0.0000 C   0  0  0  0  0  3  0  0  0  0  0  0
    0.0000    0.0000    0.0000 C   0  0  0  1  0  3  0  0  0  0  0  0
    0.0000    0.0000    0.0000 N   0  0  0  1  0  3  0  0  0  0  0  0
    0.0000    0.0000    0.0000 C   0  0  0  1  0  3  0  0  0  0  0  0
    0.0000    0.0000    0.0000 O   0  0  0  1  0  1  0  0  0  0  0  0
    0.0000    0.0000    0.0000 N   0  0  0  0  0  3  0  0  0  0  0  0
    0.0000    0.0000    0.0000 C   0  0  0  1  0  3  0  0  0  0  0  0
    0.0000    0.0000    0.0000 O   0  0  0  1  0  1  0  0  0  0  0  0
    0.0000    0.0000    0.0000 C   0  0  0  1  0  3  0  0  0  0  0  0
    0.0000    0.0000    0.0000 C   0  0  0  0  0  4  0  0  0  0  0  0
    0.0000    0.0000    0.0000 C   0  0  0  0  0  4  0  0  0  0  0  0
    0.0000    0.0000    0.0000 C   0  0  0  0  0  4  0  0  0  0  0  0
    0.0000    0.0000    0.0000 C   0  0  0  0  0  4  0  0  0  0  0  0
    0.0000    0.0000    0.0000 C   0  0  0  0  0  4  0  0  0  0  0  0
    0.0000    0.0000    0.0000 O   0  0  0  1  0  2  0  0  0  0  0  0
    0.0000    0.0000    0.0000 C   0  0  0  0  0  4  0  0  0  0  0  0
    0.0000    0.0000    0.0000 C   0  0  0  1  0  3  0  0  0  0  0  0
    0.0000    0.0000    0.0000 C   0  0  0  0  0  3  0  0  0  0  0  0
    0.0000    0.0000    0.0000 C   0  0  0  0  0  3  0  0  0  0  0  0
    0.0000    0.0000    0.0000 C   0  0  0  0  0  3  0  0  0  0  0  0
    0.0000    0.0000    0.0000 C   0  0  0  0  0  3  0  0  0  0  0  0
    0.0000    0.0000    0.0000 C   0  0  0  0  0  3  0  0  0  0  0  0
  1  2  1  0  0  0  0
  1  6  2  0  0  0  0
  1 15  1  0  0  0  0
  2  3  2  0  0  0  0
  3  4  1  0  0  0  0
  4  5  2  0  0  0  0
  5  6  1  0  0  0  0
  7  8  1  0  0  0  0
  7 14  2  0  0  0  0
  7 15  1  0  0  0  0
  8  9  1  0  0  0  0
  8 19  1  0  0  0  0
  9 10  2  0  0  0  0
  9 11  1  0  0  0  0
 11 12  1  0  0  0  0
 12 13  2  0  0  0  0
 12 14  1  0  0  0  0
 14 16  1  0  0  0  0
 16 17  1  0  0  0  0
 16 18  1  0  0  0  0
 19 20  1  0  0  0  0
 20 21  1  0  0  0  0
 21 22  1  0  0  0  0
 22 23  1  0  0  0  0
 22 27  2  0  0  0  0
 23 24  2  0  0  0  0
 24 25  1  0  0  0  0
 25 26  2  0  0  0  0
 26 27  1  0  0  0  0
M  BCL ATM C_TrTrTrPi C_TrTrTrPi C_TrTrTrPi C_TrTrTrPi C_TrTrTrPi C_TrTrTrPi C_TrTrTrPi N_TrTrTrPi2 C_TrTrTrPi O_Tr2Tr2TrPi N_TrTrTrPi2 C_TrTrTrPi O_Tr2Tr2TrPi C_TrTrTrPi C_TeTeTeTe C_TeTeTeTe C_TeTeTeTe C_TeTeTeTe C_TeTeTeTe O_Te2Te2TeTe C_TeTeTeTe C_TrTrTrPi C_TrTrTrPi C_TrTrTrPi C_TrTrTrPi C_TrTrTrPi C_TrTrTrPi
M  BCL BND AromaticSingleBond AromaticDoubleBond NonConjugatedSingleBond AromaticDoubleBond AromaticSingleBond AromaticDoubleBond AromaticSingleBond AromaticSingleBond AromaticDoubleBond NonConjugatedSingleBond AromaticSingleBond NonConjugatedSingleBond ConjugatedDoubleBond AromaticSingleBond AromaticSingleBond ConjugatedDoubleBond AromaticSingleBond NonConjugatedSingleBond NonConjugatedSingleBond NonConjugatedSingleBond NonConjugatedSingleBond NonConjugatedSingleBond NonConjugatedSingleBond AromaticSingleBond AromaticDoubleBond AromaticDoubleBond AromaticSingleBond AromaticDoubleBond AromaticSingleBond
M  BCL DBI - - - - - - - - -
M  END
> <PDB ID>
1jla

> <Resolution>
2.5

$$$$
Written by BCL::WriteToMDL,1jsv
  MOE2012           3D
1JSV_l.pdb
 18 19  0  0  0  0  0  0  0  0999 V2000
    0.0000    0.0000    0.0000 N   0  0  0  0  0  3  0  0  0  0  0  0
    0.0000    0.0000    0.0000 C   0  0  0  1  0  3  0  0  0  0  0  0
    0.0000    0.0000    0.0000 N   0  0  0  1  0  2  0  0  0  0  0  0
    0.0000    0.0000    0.0000 C   0  0  0  0  0  3  0  0  0  0  0  0
    0.0000    0.0000    0.0000 N   0  0  0  1  0  2  0  0  0  0  0  0
    0.0000    0.0000    0.0000 C   0  0  0  0  0  3  0  0  0  0  0  0
    0.0000    0.0000    0.0000 C   0  0  0  1  0  3  0  0  0  0  0  0
    0.0000    0.0000    0.0000 N   0  0  0  0  0  3  0  0  0  0  0  0
    0.0000    0.0000    0.0000 C   0  0  0  1  0  3  0  0  0  0  0  0
    0.0000    0.0000    0.0000 C   0  0  0  0  0  3  0  0  0  0  0  0
    0.0000    0.0000    0.0000 C   0  0  0  0  0  3  0  0  0  0  0  0
    0.0000    0.0000    0.0000 C   0  0  0  0  0  3  0  0  0  0  0  0
    0.0000    0.0000    0.0000 C   0  0  0  0  0  3  0  0  0  0  0  0
    0.0000    0.0000    0.0000 C   0  0  0  1  0  3  0  0  0  0  0  0
    0.0000    0.0000    0.0000 S   0  0  0  1  0  4  0  0  0  0  0  0
    0.0000    0.0000    0.0000 O   0  0  0  1  0  1  0  0  0  0  0  0
    0.0000    0.0000    0.0000 O   0  0  0  1  0  1  0  0  0  0  0  0
    0.0000    0.0000    0.0000 N   0  0  0  0  0  3  0  0  0  0  0  0
  1  2  1  0  0  0  0
  2  3  2  0  0  0  0
  2  6  1  0  0  0  0
  3  4  1  0  0  0  0
  4  5  2  0  0  0  0
  5  7  1  0  0  0  0
  6  7  2  0  0  0  0
  7  8  1  0  0  0  0
  8  9  1  0  0  0  0
  9 10  2  0  0  0  0
  9 12  1  0  0  0  0
 10 11  1  0  0  0  0
 11 14  2  0  0  0  0
 12 13  2  0  0  0  0
 13 14  1  0  0  0  0
 14 15  1  0  0  0  0
 15 16  2  0  0  0  0
 15 17  2  0  0  0  0
 15 18  1  0  0  0  0
M  BCL ATM N_TrTrTrPi2 C_TrTrTrPi N_Tr2TrTrPi C_TrTrTrPi N_Tr2TrTrPi C_TrTrTrPi C_TrTrTrPi N_TrTrTrPi2 C_TrTrTrPi C_TrTrTrPi C_TrTrTrPi C_TrTrTrPi C_TrTrTrPi C_TrTrTrPi S_TeTeTeTePiPi O_Tr2Tr2TrPi O_Tr2Tr2TrPi N_TrTrTrPi2
M  BCL BND ConjugatedSingleBond AromaticDoubleBond AromaticSingleBond AromaticSingleBond AromaticDoubleBond AromaticSingleBond AromaticDoubleBond ConjugatedSingleBond ConjugatedSingleBond AromaticDoubleBond AromaticSingleBond AromaticSingleBond AromaticDoubleBond AromaticDoubleBond AromaticSingleBond ConjugatedSingleBond ConjugatedDoubleBond ConjugatedDoubleBond ConjugatedSingleBond
M  BCL DBI - - - - - - - -
M  END
> <PDB ID>
1jsv

> <Resolution>
1.96

$$$$
Written by BCL::WriteToMDL,1k1j
  MOE2012           3D
1K1J_l.pdb
 37 40  0  0  0  0  0  0  0  0999 V2000
    0.0000    0.0000    0.0000 C   0  0  0  1  0  3  0  0  0  0  0  0
    0.0000    0.0000    0.0000 C   0  0  0  0  0  3  0  0  0  0  0  0
    0.0000    0.0000    0.0000 C   0  0  0  0  0  3  0  0  0  0  0  0
    0.0000    0.0000    0.0000 C   0  0  0  0  0  3  0  0  0  0  0  0
    0.0000    0.0000    0.0000 C   0  0  0  0  0  3  0  0  0  0  0  0
    0.0000    0.0000    0.0000 C   0  0  0  1  0  3  0  0  0  0  0  0
    0.0000    0.0000    0.0000 C   0  0  0  1  0  3  0  0  0  0  0  0
    0.0000    0.0000    0.0000 N   0  3  0  0  0  3  0  0  0  0  0  0
    0.0000    0.0000    0.0000 N   0  0  0  0  0  3  0  0  0  0  0  0
    0.0000    0.0000    0.0000 C   0  0  0  0  0  4  0  0  0  0  0  0
    0.0000    0.0000    0.0000 C   0  0  0  0  0  4  0  0  0  0  0  0
    0.0000    0.0000    0.0000 C   0  0  0  1  0  3  0  0  0  0  0  0
    0.0000    0.0000    0.0000 O   0  0  0  1  0  1  0  0  0  0  0  0
    0.0000    0.0000    0.0000 N   0  0  0  1  0  3  0  0  0  0  0  0
    0.0000    0.0000    0.0000 C   0  0  0  0  0  4  0  0  0  0  0  0
    0.0000    0.0000    0.0000 C   0  0  0  0  0  4  0  0  0  0  0  0
    0.0000    0.0000    0.0000 C   0  0  0  0  0  4  0  0  0  0  0  0
    0.0000    0.0000    0.0000 C   0  0  0  0  0  4  0  0  0  0  0  0
    0.0000    0.0000    0.0000 C   0  0  0  0  0  4  0  0  0  0  0  0
    0.0000    0.0000    0.0000 C   0  0  0  1  0  3  0  0  0  0  0  0
    0.0000    0.0000    0.0000 O   0  0  0  1  0  1  0  0  0  0  0  0
    0.0000    0.0000    0.0000 O   0  0  0  1  0  2  0  0  0  0  0  0
    0.0000    0.0000    0.0000 C   0  0  0  0  0  4  0  0  0  0  0  0
    0.0000    0.0000    0.0000 N   0  0  0  0  0  3  0  0  0  0  0  0
    0.0000    0.0000    0.0000 S   0  0  0  1  0  4  0  0  0  0  0  0
    0.0000    0.0000    0.0000 O   0  0  0  1  0  1  0  0  0  0  0  0
    0.0000    0.0000    0.0000 O   0  0  0  1  0  1  0  0  0  0  0  0
    0.0000    0.0000    0.0000 C   0  0  0  1  0  3  0  0  0  0  0  0
    0.0000    0.0000    0.0000 C   0  0  0  0  0  3  0  0  0  0  0  0
    0.0000    0.0000    0.0000 C   0  0  0  0  0  3  0  0  0  0  0  0
    0.0000    0.0000    0.0000 C   0  0  0  1  0  3  0  0  0  0  0  0
    0.0000    0.0000    0.0000 C   0  0  0  1  0  3  0  0  0  0  0  0
    0.0000    0.0000    0.0000 C   0  0  0  0  0  3  0  0  0  0  0  0
    0.0000    0.0000    0.0000 C   0  0  0  0  0  3  0  0  0  0  0  0
    0.0000    0.0000    0.0000 C   0  0  0  0  0  3  0  0  0  0  0  0
    0.0000    0.0000    0.0000 C   0  0  0  0  0  3  0  0  0  0  0  0
    0.0000    0.0000    0.0000 C   0  0  0  0  0  3  0  0  0  0  0  0
  1  2  1  0  0  0  0
  1  3  2  0  0  0  0
  1 10  1  0  0  0  0
  2  6  2  0  0  0  0
  3  4  1  0  0  0  0
  4  5  2  0  0  0  0
  5  6  1  0  0  0  0
  6  7  1  0  0  0  0
  7  8  2  0  0  0  0
  7  9  1  0  0  0  0
 10 11  1  0  0  0  0
 11 12  1  0  0  0  0
 11 24  1  0  0  0  0
 12 13  2  0  0  0  0
 12 14  1  0  0  0  0
 14 15  1  0  0  0  0
 14 18  1  0  0  0  0
 15 16  1  0  0  0  0
 16 19  1  0  0  0  0
 17 18  1  0  0  0  0
 17 19  1  0  0  0  0
 19 20  1  0  0  0  0
 20 21  2  0  0  0  0
 20 22  1  0  0  0  0
 22 23  1  0  0  0  0
 24 25  1  0  0  0  0
 25 26  2  0  0  0  0
 25 27  2  0  0  0  0
 25 28  1  0  0  0  0
 28 29  1  0  0  0  0
 28 33  2  0  0  0  0
 29 30  2  0  0  0  0
 30 32  1  0  0  0  0
 31 32  1  0  0  0  0
 31 33  1  0  0  0  0
 31 37  2  0  0  0  0
 32 34  2  0  0  0  0
 34 35  1  0  0  0  0
 35 36  2  0  0  0  0
 36 37  1  0  0  0  0
M  BCL ATM C_TrTrTrPi C_TrTrTrPi C_TrTrTrPi C_TrTrTrPi C_TrTrTrPi C_TrTrTrPi C_TrTrTrPi N_TrTrTrPi N_TrTrTrPi2 C_TeTeTeTe C_TeTeTeTe C_TrTrTrPi O_Tr2Tr2TrPi N_TrTrTrPi2 C_TeTeTeTe C_TeTeTeTe C_TeTeTeTe C_TeTeTeTe C_TeTeTeTe C_TrTrTrPi O_Tr2Tr2TrPi O_Tr2TrTrPi2 C_TeTeTeTe N_TrTrTrPi2 S_TeTeTeTePiPi O_Tr2Tr2TrPi O_Tr2Tr2TrPi C_TrTrTrPi C_TrTrTrPi C_TrTrTrPi C_TrTrTrPi C_TrTrTrPi C_TrTrTrPi C_TrTrTrPi C_TrTrTrPi C_TrTrTrPi C_TrTrTrPi
M  BCL BND AromaticSingleBond AromaticDoubleBond NonConjugatedSingleBond AromaticDoubleBond AromaticSingleBond AromaticDoubleBond AromaticSingleBond ConjugatedSingleBond ConjugatedDoubleBond ConjugatedSingleBond NonConjugatedSingleBond NonConjugatedSingleBond NonConjugatedSingleBond ConjugatedDoubleBond ConjugatedSingleBond NonConjugatedSingleBondInRing NonConjugatedSingleBondInRing NonConjugatedSingleBondInRing NonConjugatedSingleBondInRing NonConjugatedSingleBondInRing NonConjugatedSingleBondInRing NonConjugatedSingleBond ConjugatedDoubleBond ConjugatedSingleBond NonConjugatedSingleBond ConjugatedSingleBond ConjugatedDoubleBond ConjugatedDoubleBond ConjugatedSingleBond AromaticSingleBond AromaticDoubleBond AromaticDoubleBond AromaticSingleBond AromaticSingleBond AromaticSingleBond AromaticDoubleBond AromaticDoubleBond AromaticSingleBond AromaticDoubleBond AromaticSingleBond
M  BCL CHI  11   S
M  BCL DBI - - - - - - - - - - - - -
M  END
> <PDB ID>
1k1j

> <Resolution>
2.2

$$$$
Written by BCL::WriteToMDL,1k22
  MOE2012           3D
1K22_l.pdb
 31 33  0  0  0  0  0  0  0  0999 V2000
    0.0000    0.0000    0.0000 C   0  0  0  0  0  4  0  0  0  0  0  0
    0.0000    0.0000    0.0000 C   0  0  0  0  0  4  0  0  0  0  0  0
    0.0000    0.0000    0.0000 C   0  0  0  0  0  4  0  0  0  0  0  0
    0.0000    0.0000    0.0000 C   0  0  0  0  0  4  0  0  0  0  0  0
    0.0000    0.0000    0.0000 C   0  0  0  0  0  4  0  0  0  0  0  0
    0.0000    0.0000    0.0000 C   0  0  0  0  0  4  0  0  0  0  0  0
    0.0000    0.0000    0.0000 N   0  3  0  0  0  4  0  0  0  0  0  0
    0.0000    0.0000    0.0000 C   0  0  0  0  0  4  0  0  0  0  0  0
    0.0000    0.0000    0.0000 C   0  0  0  1  0  3  0  0  0  0  0  0
    0.0000    0.0000    0.0000 O   0  0  0  1  0  1  0  0  0  0  0  0
    0.0000    0.0000    0.0000 N   0  0  0  1  0  3  0  0  0  0  0  0
    0.0000    0.0000    0.0000 C   0  0  0  0  0  4  0  0  0  0  0  0
    0.0000    0.0000    0.0000 C   0  0  0  1  0  3  0  0  0  0  0  0
    0.0000    0.0000    0.0000 O   0  0  0  1  0  1  0  0  0  0  0  0
    0.0000    0.0000    0.0000 N   0  0  0  0  0  3  0  0  0  0  0  0
    0.0000    0.0000    0.0000 C   0  0  0  0  0  4  0  0  0  0  0  0
    0.0000    0.0000    0.0000 C   0  0  0  1  0  3  0  0  0  0  0  0
    0.0000    0.0000    0.0000 C   0  0  0  0  0  3  0  0  0  0  0  0
    0.0000    0.0000    0.0000 C   0  0  0  0  0  3  0  0  0  0  0  0
    0.0000    0.0000    0.0000 C   0  0  0  1  0  3  0  0  0  0  0  0
    0.0000    0.0000    0.0000 C   0  0  0  0  0  3  0  0  0  0  0  0
    0.0000    0.0000    0.0000 C   0  0  0  0  0  3  0  0  0  0  0  0
    0.0000    0.0000    0.0000 C   0  0  0  1  0  3  0  0  0  0  0  0
    0.0000    0.0000    0.0000 N   0  3  0  0  0  3  0  0  0  0  0  0
    0.0000    0.0000    0.0000 N   0  0  0  0  0  3  0  0  0  0  0  0
    0.0000    0.0000    0.0000 C   0  0  0  0  0  4  0  0  0  0  0  0
    0.0000    0.0000    0.0000 C   0  0  0  0  0  4  0  0  0  0  0  0
    0.0000    0.0000    0.0000 C   0  0  0  0  0  4  0  0  0  0  0  0
    0.0000    0.0000    0.0000 C   0  0  0  1  0  3  0  0  0  0  0  0
    0.0000    0.0000    0.0000 O   0  5  0  1  0  1  0  0  0  0  0  0
    0.0000    0.0000    0.0000 O   0  0  0  1  0  1  0  0  0  0  0  0
  1  2  1  0  0  0  0
  1  6  1  0  0  0  0
  1  8  1  0  0  0  0
  2  3  1  0  0  0  0
  3  4  1  0  0  0  0
  4  5  1  0  0  0  0
  5  6  1  0  0  0  0
  7  8  1  0  0  0  0
  7 28  1  0  0  0  0
  8  9  1  0  0  0  0
  9 10  2  0  0  0  0
  9 11  1  0  0  0  0
 11 12  1  0  0  0  0
 11 27  1  0  0  0  0
 12 13  1  0  0  0  0
 12 26  1  0  0  0  0
 13 14  2  0  0  0  0
 13 15  1  0  0  0  0
 15 16  1  0  0  0  0
 16 17  1  0  0  0  0
 17 18  1  0  0  0  0
 17 22  2  0  0  0  0
 18 19  2  0  0  0  0
 19 20  1  0  0  0  0
 20 21  2  0  0  0  0
 20 23  1  0  0  0  0
 21 22  1  0  0  0  0
 23 24  2  0  0  0  0
 23 25  1  0  0  0  0
 26 27  1  0  0  0  0
 28 29  1  0  0  0  0
 29 30  1  0  0  0  0
 29 31  2  0  0  0  0
M  BCL ATM C_TeTeTeTe C_TeTeTeTe C_TeTeTeTe C_TeTeTeTe C_TeTeTeTe C_TeTeTeTe N_TeTeTeTe C_TeTeTeTe C_TrTrTrPi O_Tr2Tr2TrPi N_TrTrTrPi2 C_TeTeTeTe C_TrTrTrPi O_Tr2Tr2TrPi N_TrTrTrPi2 C_TeTeTeTe C_TrTrTrPi C_TrTrTrPi C_TrTrTrPi C_TrTrTrPi C_TrTrTrPi C_TrTrTrPi C_TrTrTrPi N_TrTrTrPi N_TrTrTrPi2 C_TeTeTeTe C_TeTeTeTe C_TeTeTeTe C_TrTrTrPi O_Te2Te2Te2Te O_Tr2Tr2TrPi
M  BCL BND NonConjugatedSingleBondInRing NonConjugatedSingleBondInRing NonConjugatedSingleBond NonConjugatedSingleBondInRing NonConjugatedSingleBondInRing NonConjugatedSingleBondInRing NonConjugatedSingleBondInRing NonConjugatedSingleBond NonConjugatedSingleBond NonConjugatedSingleBond ConjugatedDoubleBond ConjugatedSingleBond NonConjugatedSingleBondInRing NonConjugatedSingleBondInRing NonConjugatedSingleBond NonConjugatedSingleBondInRing ConjugatedDoubleBond ConjugatedSingleBond NonConjugatedSingleBond NonConjugatedSingleBond AromaticSingleBond AromaticDoubleBond AromaticDoubleBond AromaticSingleBond AromaticDoubleBond ConjugatedSingleBond AromaticSingleBond ConjugatedDoubleBond ConjugatedSingleBond NonConjugatedSingleBondInRing NonConjugatedSingleBond ConjugatedSingleBond ConjugatedDoubleBond
M  BCL CHI   8   R  12   S
M  BCL DBI - - - - - - -
M  END
> <PDB ID>
1k22

> <Resolution>
1.9299999

$$$$
Written by BCL::WriteToMDL,1k7e
  MOE2012           3D
LYASE
 17 18  0  0  0  0  0  0  0  0999 V2000
    0.0000    0.0000    0.0000 O   0  0  0  1  0  1  0  0  0  0  0  0
    0.0000    0.0000    0.0000 C   0  0  0  1  0  3  0  0  0  0  0  0
    0.0000    0.0000    0.0000 O   0  5  0  1  0  1  0  0  0  0  0  0
    0.0000    0.0000    0.0000 C   0  0  0  0  0  4  0  0  0  0  0  0
    0.0000    0.0000    0.0000 N   0  0  0  0  0  3  0  0  0  0  0  0
    0.0000    0.0000    0.0000 C   0  0  0  1  0  3  0  0  0  0  0  0
    0.0000    0.0000    0.0000 O   0  0  0  1  0  1  0  0  0  0  0  0
    0.0000    0.0000    0.0000 C   0  0  0  0  0  4  0  0  0  0  0  0
    0.0000    0.0000    0.0000 C   0  0  0  1  0  3  0  0  0  0  0  0
    0.0000    0.0000    0.0000 C   0  0  0  0  0  3  0  0  0  0  0  0
    0.0000    0.0000    0.0000 N   0  0  0  0  0  3  0  0  0  0  0  0
    0.0000    0.0000    0.0000 C   0  0  0  1  0  3  0  0  0  0  0  0
    0.0000    0.0000    0.0000 C   0  0  0  1  0  3  0  0  0  0  0  0
    0.0000    0.0000    0.0000 C   0  0  0  0  0  3  0  0  0  0  0  0
    0.0000    0.0000    0.0000 C   0  0  0  0  0  3  0  0  0  0  0  0
    0.0000    0.0000    0.0000 C   0  0  0  0  0  3  0  0  0  0  0  0
    0.0000    0.0000    0.0000 C   0  0  0  0  0  3  0  0  0  0  0  0
  1  2  2  0  0  0  0
  2  3  1  0  0  0  0
  2  4  1  0  0  0  0
  4  5  1  0  0  0  0
  5  6  1  0  0  0  0
  6  7  2  0  0  0  0
  6  8  1  0  0  0  0
  8  9  1  0  0  0  0
  9 10  2  0  0  0  0
  9 12  1  0  0  0  0
 10 11  1  0  0  0  0
 11 13  1  0  0  0  0
 12 13  1  0  0  0  0
 12 17  2  0  0  0  0
 13 14  2  0  0  0  0
 14 15  1  0  0  0  0
 15 16  2  0  0  0  0
 16 17  1  0  0  0  0
M  BCL ATM O_Tr2Tr2TrPi C_TrTrTrPi O_Te2Te2Te2Te C_TeTeTeTe N_TrTrTrPi2 C_TrTrTrPi O_Tr2Tr2TrPi C_TeTeTeTe C_TrTrTrPi C_TrTrTrPi N_TrTrTrPi2 C_TrTrTrPi C_TrTrTrPi C_TrTrTrPi C_TrTrTrPi C_TrTrTrPi C_TrTrTrPi
M  BCL BND ConjugatedDoubleBond ConjugatedSingleBond NonConjugatedSingleBond NonConjugatedSingleBond ConjugatedSingleBond ConjugatedDoubleBond NonConjugatedSingleBond NonConjugatedSingleBond AromaticDoubleBond AromaticSingleBond AromaticSingleBond AromaticSingleBond AromaticSingleBond AromaticDoubleBond AromaticDoubleBond AromaticSingleBond AromaticDoubleBond AromaticSingleBond
M  BCL DBI - - - - - -
M  END
> <PDB ID>
1k7e

> <Resolution>
2.3

$$$$
Written by BCL::WriteToMDL,1k7f
  MOE2012           3D
1K7F_l.pdb
 20 21  0  0  0  0  0  0  0  0999 V2000
    0.0000    0.0000    0.0000 O   0  0  0  1  0  1  0  0  0  0  0  0
    0.0000    0.0000    0.0000 C   0  0  0  1  0  3  0  0  0  0  0  0
    0.0000    0.0000    0.0000 N   0  0  0  0  0  3  0  0  0  0  0  0
    0.0000    0.0000    0.0000 C   0  0  0  0  0  4  0  0  0  0  0  0
    0.0000    0.0000    0.0000 C   0  0  0  1  0  3  0  0  0  0  0  0
    0.0000    0.0000    0.0000 O   0  0  0  1  0  1  0  0  0  0  0  0
    0.0000    0.0000    0.0000 O   0  5  0  1  0  1  0  0  0  0  0  0
    0.0000    0.0000    0.0000 C   0  0  0  0  0  4  0  0  0  0  0  0
    0.0000    0.0000    0.0000 C   0  0  0  0  0  4  0  0  0  0  0  0
    0.0000    0.0000    0.0000 C   0  0  0  0  0  4  0  0  0  0  0  0
    0.0000    0.0000    0.0000 C   0  0  0  0  0  4  0  0  0  0  0  0
    0.0000    0.0000    0.0000 C   0  0  0  1  0  3  0  0  0  0  0  0
    0.0000    0.0000    0.0000 C   0  0  0  0  0  3  0  0  0  0  0  0
    0.0000    0.0000    0.0000 N   0  0  0  0  0  3  0  0  0  0  0  0
    0.0000    0.0000    0.0000 C   0  0  0  1  0  3  0  0  0  0  0  0
    0.0000    0.0000    0.0000 C   0  0  0  0  0  3  0  0  0  0  0  0
    0.0000    0.0000    0.0000 C   0  0  0  1  0  3  0  0  0  0  0  0
    0.0000    0.0000    0.0000 C   0  0  0  0  0  3  0  0  0  0  0  0
    0.0000    0.0000    0.0000 C   0  0  0  0  0  3  0  0  0  0  0  0
    0.0000    0.0000    0.0000 C   0  0  0  0  0  3  0  0  0  0  0  0
  1  2  2  0  0  0  0
  2  3  1  0  0  0  0
  2 11  1  0  0  0  0
  3  4  1  0  0  0  0
  4  5  1  0  0  0  0
  4  8  1  0  0  0  0
  5  6  2  0  0  0  0
  5  7  1  0  0  0  0
  8  9  1  0  0  0  0
  8 10  1  0  0  0  0
 11 12  1  0  0  0  0
 12 13  2  0  0  0  0
 12 17  1  0  0  0  0
 13 14  1  0  0  0  0
 14 15  1  0  0  0  0
 15 16  1  0  0  0  0
 15 17  2  0  0  0  0
 16 20  2  0  0  0  0
 17 18  1  0  0  0  0
 18 19  2  0  0  0  0
 19 20  1  0  0  0  0
M  BCL ATM O_Tr2Tr2TrPi C_TrTrTrPi N_TrTrTrPi2 C_TeTeTeTe C_TrTrTrPi O_Tr2Tr2TrPi O_Te2Te2Te2Te C_TeTeTeTe C_TeTeTeTe C_TeTeTeTe C_TeTeTeTe C_TrTrTrPi C_TrTrTrPi N_TrTrTrPi2 C_TrTrTrPi C_TrTrTrPi C_TrTrTrPi C_TrTrTrPi C_TrTrTrPi C_TrTrTrPi
M  BCL BND ConjugatedDoubleBond ConjugatedSingleBond NonConjugatedSingleBond NonConjugatedSingleBond NonConjugatedSingleBond NonConjugatedSingleBond ConjugatedDoubleBond ConjugatedSingleBond NonConjugatedSingleBond NonConjugatedSingleBond NonConjugatedSingleBond AromaticDoubleBond AromaticSingleBond AromaticSingleBond AromaticSingleBond AromaticSingleBond AromaticDoubleBond AromaticDoubleBond AromaticSingleBond AromaticDoubleBond AromaticSingleBond
M  BCL CHI   4   S
M  BCL DBI - - - - - -
M  END
> <PDB ID>
1k7f

> <Resolution>
1.9

$$$$
Written by BCL::WriteToMDL,1ke5
  MOE2012           3D
a1ke5_lig.ent
 23 25  0  0  0  0  0  0  0  0999 V2000
    0.0000    0.0000    0.0000 N   0  0  0  0  0  3  0  0  0  0  0  0
    0.0000    0.0000    0.0000 C   0  0  0  1  0  3  0  0  0  0  0  0
    0.0000    0.0000    0.0000 C   0  0  0  1  0  3  0  0  0  0  0  0
    0.0000    0.0000    0.0000 C   0  0  0  0  0  3  0  0  0  0  0  0
    0.0000    0.0000    0.0000 C   0  0  0  0  0  3  0  0  0  0  0  0
    0.0000    0.0000    0.0000 C   0  0  0  0  0  3  0  0  0  0  0  0
    0.0000    0.0000    0.0000 C   0  0  0  0  0  3  0  0  0  0  0  0
    0.0000    0.0000    0.0000 C   0  0  0  1  0  3  0  0  0  0  0  0
    0.0000    0.0000    0.0000 C   0  0  0  1  0  3  0  0  0  0  0  0
    0.0000    0.0000    0.0000 O   0  0  0  1  0  1  0  0  0  0  0  0
    0.0000    0.0000    0.0000 C   0  0  0  0  0  3  0  0  0  0  0  0
    0.0000    0.0000    0.0000 N   0  0  0  0  0  3  0  0  0  0  0  0
    0.0000    0.0000    0.0000 C   0  0  0  1  0  3  0  0  0  0  0  0
    0.0000    0.0000    0.0000 C   0  0  0  0  0  3  0  0  0  0  0  0
    0.0000    0.0000    0.0000 C   0  0  0  0  0  3  0  0  0  0  0  0
    0.0000    0.0000    0.0000 C   0  0  0  1  0  3  0  0  0  0  0  0
    0.0000    0.0000    0.0000 C   0  0  0  0  0  3  0  0  0  0  0  0
    0.0000    0.0000    0.0000 C   0  0  0  0  0  3  0  0  0  0  0  0
    0.0000    0.0000    0.0000 S   0  0  0  1  0  4  0  0  0  0  0  0
    0.0000    0.0000    0.0000 O   0  0  0  1  0  1  0  0  0  0  0  0
    0.0000    0.0000    0.0000 O   0  0  0  1  0  1  0  0  0  0  0  0
    0.0000    0.0000    0.0000 N   0  0  0  0  0  3  0  0  0  0  0  0
    0.0000    0.0000    0.0000 C   0  0  0  0  0  4  0  0  0  0  0  0
  1  2  1  0  0  0  0
  1  8  1  0  0  0  0
  2  3  1  0  0  0  0
  2 10  2  0  0  0  0
  3  9  1  0  0  0  0
  3 11  2  0  0  0  0
  4  5  1  0  0  0  0
  4  9  2  0  0  0  0
  5  6  2  0  0  0  0
  6  7  1  0  0  0  0
  7  8  2  0  0  0  0
  8  9  1  0  0  0  0
 11 12  1  0  0  0  0
 12 13  1  0  0  0  0
 13 14  1  0  0  0  0
 13 18  2  0  0  0  0
 14 15  2  0  0  0  0
 15 16  1  0  0  0  0
 16 17  2  0  0  0  0
 16 19  1  0  0  0  0
 17 18  1  0  0  0  0
 19 20  2  0  0  0  0
 19 21  2  0  0  0  0
 19 22  1  0  0  0  0
 22 23  1  0  0  0  0
M  BCL ATM N_TrTrTrPi2 C_TrTrTrPi C_TrTrTrPi C_TrTrTrPi C_TrTrTrPi C_TrTrTrPi C_TrTrTrPi C_TrTrTrPi C_TrTrTrPi O_Tr2Tr2TrPi C_TrTrTrPi N_TrTrTrPi2 C_TrTrTrPi C_TrTrTrPi C_TrTrTrPi C_TrTrTrPi C_TrTrTrPi C_TrTrTrPi S_TeTeTeTePiPi O_Tr2Tr2TrPi O_Tr2Tr2TrPi N_TrTrTrPi2 C_TeTeTeTe
M  BCL BND ConjugatedSingleBondInRing ConjugatedSingleBondInRing ConjugatedSingleBondInRing ConjugatedDoubleBond ConjugatedSingleBondInRing ConjugatedDoubleBond AromaticSingleBond AromaticDoubleBond AromaticDoubleBond AromaticSingleBond AromaticDoubleBond AromaticSingleBond ConjugatedSingleBond ConjugatedSingleBond AromaticSingleBond AromaticDoubleBond AromaticDoubleBond AromaticSingleBond AromaticDoubleBond ConjugatedSingleBond AromaticSingleBond ConjugatedDoubleBond ConjugatedDoubleBond ConjugatedSingleBond NonConjugatedSingleBond
M  BCL DBI - Z - - - - - - - -
M  END
> <PDB ID>
1ke5

> <Resolution>
2.2

$$$$
Written by BCL::WriteToMDL,1ke6
  MOE2012           3D
a1ke6_lig.ent
 27 30  0  0  0  0  0  0  0  0999 V2000
    0.0000    0.0000    0.0000 N   0  0  0  0  0  3  0  0  0  0  0  0
    0.0000    0.0000    0.0000 C   0  0  0  1  0  3  0  0  0  0  0  0
    0.0000    0.0000    0.0000 C   0  0  0  1  0  3  0  0  0  0  0  0
    0.0000    0.0000    0.0000 C   0  0  0  1  0  3  0  0  0  0  0  0
    0.0000    0.0000    0.0000 C   0  0  0  1  0  3  0  0  0  0  0  0
    0.0000    0.0000    0.0000 C   0  0  0  0  0  3  0  0  0  0  0  0
    0.0000    0.0000    0.0000 C   0  0  0  0  0  3  0  0  0  0  0  0
    0.0000    0.0000    0.0000 C   0  0  0  1  0  3  0  0  0  0  0  0
    0.0000    0.0000    0.0000 C   0  0  0  1  0  3  0  0  0  0  0  0
    0.0000    0.0000    0.0000 O   0  0  0  1  0  1  0  0  0  0  0  0
    0.0000    0.0000    0.0000 N   0  0  0  1  0  2  0  0  0  0  0  0
    0.0000    0.0000    0.0000 S   0  0  0  1  0  2  0  0  0  0  0  0
    0.0000    0.0000    0.0000 C   0  0  0  0  0  3  0  0  0  0  0  0
    0.0000    0.0000    0.0000 N   0  0  0  1  0  2  0  0  0  0  0  0
    0.0000    0.0000    0.0000 N   0  0  0  0  0  3  0  0  0  0  0  0
    0.0000    0.0000    0.0000 C   0  0  0  1  0  3  0  0  0  0  0  0
    0.0000    0.0000    0.0000 C   0  0  0  0  0  3  0  0  0  0  0  0
    0.0000    0.0000    0.0000 C   0  0  0  0  0  3  0  0  0  0  0  0
    0.0000    0.0000    0.0000 C   0  0  0  1  0  3  0  0  0  0  0  0
    0.0000    0.0000    0.0000 C   0  0  0  0  0  3  0  0  0  0  0  0
    0.0000    0.0000    0.0000 C   0  0  0  0  0  3  0  0  0  0  0  0
    0.0000    0.0000    0.0000 C   0  0  0  0  0  4  0  0  0  0  0  0
    0.0000    0.0000    0.0000 S   0  0  0  1  0  4  0  0  0  0  0  0
    0.0000    0.0000    0.0000 O   0  0  0  1  0  1  0  0  0  0  0  0
    0.0000    0.0000    0.0000 O   0  0  0  1  0  1  0  0  0  0  0  0
    0.0000    0.0000    0.0000 N   0  0  0  0  0  3  0  0  0  0  0  0
    0.0000    0.0000    0.0000 C   0  0  0  0  0  4  0  0  0  0  0  0
  1  2  1  0  0  0  0
  1  8  1  0  0  0  0
  2  3  1  0  0  0  0
  2 10  2  0  0  0  0
  3  9  1  0  0  0  0
  3 11  2  0  0  0  0
  4  5  1  0  0  0  0
  4  9  2  0  0  0  0
  4 12  1  0  0  0  0
  5  6  2  0  0  0  0
  5 14  1  0  0  0  0
  6  7  1  0  0  0  0
  7  8  2  0  0  0  0
  8  9  1  0  0  0  0
 11 15  1  0  0  0  0
 12 13  1  0  0  0  0
 13 14  2  0  0  0  0
 15 16  1  0  0  0  0
 16 17  1  0  0  0  0
 16 21  2  0  0  0  0
 17 18  2  0  0  0  0
 18 19  1  0  0  0  0
 19 20  2  0  0  0  0
 19 22  1  0  0  0  0
 20 21  1  0  0  0  0
 22 23  1  0  0  0  0
 23 24  2  0  0  0  0
 23 25  2  0  0  0  0
 23 26  1  0  0  0  0
 26 27  1  0  0  0  0
M  BCL ATM N_TrTrTrPi2 C_TrTrTrPi C_TrTrTrPi C_TrTrTrPi C_TrTrTrPi C_TrTrTrPi C_TrTrTrPi C_TrTrTrPi C_TrTrTrPi O_Tr2Tr2TrPi N_Tr2TrTrPi S_Te2Te2TeTe C_TrTrTrPi N_Tr2TrTrPi N_TrTrTrPi2 C_TrTrTrPi C_TrTrTrPi C_TrTrTrPi C_TrTrTrPi C_TrTrTrPi C_TrTrTrPi C_TeTeTeTe S_TeTeTeTePiPi O_Tr2Tr2TrPi O_Tr2Tr2TrPi N_TrTrTrPi2 C_TeTeTeTe
M  BCL BND ConjugatedSingleBondInRing ConjugatedSingleBondInRing ConjugatedSingleBondInRing ConjugatedDoubleBond ConjugatedSingleBondInRing ConjugatedDoubleBond AromaticSingleBond AromaticDoubleBond AromaticSingleBond AromaticDoubleBond AromaticSingleBond AromaticSingleBond AromaticDoubleBond AromaticSingleBond ConjugatedSingleBond AromaticSingleBond AromaticDoubleBond ConjugatedSingleBond AromaticSingleBond AromaticDoubleBond AromaticDoubleBond AromaticSingleBond AromaticDoubleBond NonConjugatedSingleBond AromaticSingleBond NonConjugatedSingleBond ConjugatedDoubleBond ConjugatedDoubleBond ConjugatedSingleBond NonConjugatedSingleBond
M  BCL DBI - - - - - - - - - - -
M  END
> <PDB ID>
1ke6

> <Resolution>
2

$$$$
Written by BCL::WriteToMDL,1ke7
  MOE2012           3D
a1ke7_lig.ent
 28 32  0  0  0  0  0  0  0  0999 V2000
    0.0000    0.0000    0.0000 O   0  0  0  1  0  1  0  0  0  0  0  0
    0.0000    0.0000    0.0000 C   0  0  0  1  0  3  0  0  0  0  0  0
    0.0000    0.0000    0.0000 N   0  0  0  0  0  3  0  0  0  0  0  0
    0.0000    0.0000    0.0000 C   0  0  0  1  0  3  0  0  0  0  0  0
    0.0000    0.0000    0.0000 C   0  0  0  0  0  3  0  0  0  0  0  0
    0.0000    0.0000    0.0000 C   0  0  0  0  0  3  0  0  0  0  0  0
    0.0000    0.0000    0.0000 C   0  0  0  1  0  3  0  0  0  0  0  0
    0.0000    0.0000    0.0000 C   0  0  0  1  0  3  0  0  0  0  0  0
    0.0000    0.0000    0.0000 O   0  0  0  1  0  2  0  0  0  0  0  0
    0.0000    0.0000    0.0000 C   0  0  0  0  0  3  0  0  0  0  0  0
    0.0000    0.0000    0.0000 N   0  0  0  1  0  2  0  0  0  0  0  0
    0.0000    0.0000    0.0000 C   0  0  0  0  0  3  0  0  0  0  0  0
    0.0000    0.0000    0.0000 C   0  0  0  0  0  3  0  0  0  0  0  0
    0.0000    0.0000    0.0000 C   0  0  0  1  0  3  0  0  0  0  0  0
    0.0000    0.0000    0.0000 C   0  0  0  1  0  3  0  0  0  0  0  0
    0.0000    0.0000    0.0000 C   0  0  0  0  0  3  0  0  0  0  0  0
    0.0000    0.0000    0.0000 N   0  0  0  0  0  3  0  0  0  0  0  0
    0.0000    0.0000    0.0000 C   0  0  0  1  0  3  0  0  0  0  0  0
    0.0000    0.0000    0.0000 C   0  0  0  0  0  3  0  0  0  0  0  0
    0.0000    0.0000    0.0000 C   0  0  0  1  0  3  0  0  0  0  0  0
    0.0000    0.0000    0.0000 C   0  0  0  0  0  4  0  0  0  0  0  0
    0.0000    0.0000    0.0000 S   0  0  0  1  0  4  0  0  0  0  0  0
    0.0000    0.0000    0.0000 O   0  0  0  1  0  1  0  0  0  0  0  0
    0.0000    0.0000    0.0000 O   0  0  0  1  0  1  0  0  0  0  0  0
    0.0000    0.0000    0.0000 C   0  0  0  0  0  3  0  0  0  0  0  0
    0.0000    0.0000    0.0000 C   0  0  0  1  0  3  0  0  0  0  0  0
    0.0000    0.0000    0.0000 C   0  0  0  0  0  4  0  0  0  0  0  0
    0.0000    0.0000    0.0000 C   0  0  0  0  0  3  0  0  0  0  0  0
  1  2  2  0  0  0  0
  2  3  1  0  0  0  0
  2 15  1  0  0  0  0
  3  4  1  0  0  0  0
  4  5  1  0  0  0  0
  4 14  2  0  0  0  0
  5  6  2  0  0  0  0
  6  7  1  0  0  0  0
  7  8  1  0  0  0  0
  7 13  2  0  0  0  0
  8  9  1  0  0  0  0
  8 12  2  0  0  0  0
  9 10  1  0  0  0  0
 10 11  2  0  0  0  0
 11 12  1  0  0  0  0
 13 14  1  0  0  0  0
 14 15  1  0  0  0  0
 15 16  2  0  0  0  0
 16 17  1  0  0  0  0
 17 18  1  0  0  0  0
 18 19  1  0  0  0  0
 18 28  2  0  0  0  0
 19 20  2  0  0  0  0
 20 21  1  0  0  0  0
 20 26  1  0  0  0  0
 21 22  1  0  0  0  0
 22 23  2  0  0  0  0
 22 24  2  0  0  0  0
 22 25  1  0  0  0  0
 25 26  2  0  0  0  0
 26 27  1  0  0  0  0
 27 28  1  0  0  0  0
M  BCL ATM O_Tr2Tr2TrPi C_TrTrTrPi N_TrTrTrPi2 C_TrTrTrPi C_TrTrTrPi C_TrTrTrPi C_TrTrTrPi C_TrTrTrPi O_Tr2TrTrPi2 C_TrTrTrPi N_Tr2TrTrPi C_TrTrTrPi C_TrTrTrPi C_TrTrTrPi C_TrTrTrPi C_TrTrTrPi N_TrTrTrPi2 C_TrTrTrPi C_TrTrTrPi C_TrTrTrPi C_TeTeTeTe S_TeTeTeTePiPi O_Tr2Tr2TrPi O_Tr2Tr2TrPi C_TrTrTrPi C_TrTrTrPi C_TeTeTeTe C_TrTrTrPi
M  BCL BND ConjugatedDoubleBond ConjugatedSingleBondInRing ConjugatedSingleBondInRing ConjugatedSingleBondInRing AromaticSingleBond AromaticDoubleBond AromaticDoubleBond AromaticSingleBond ConjugatedSingleBond AromaticDoubleBond AromaticSingleBond AromaticDoubleBond AromaticSingleBond AromaticDoubleBond AromaticSingleBond AromaticSingleBond ConjugatedSingleBondInRing ConjugatedDoubleBond ConjugatedSingleBond ConjugatedSingleBond ConjugatedSingleBondInRing ConjugatedDoubleBondInRing ConjugatedDoubleBondInRing NonConjugatedSingleBondInRing ConjugatedSingleBondInRing NonConjugatedSingleBondInRing ConjugatedDoubleBond ConjugatedDoubleBond ConjugatedSingleBondInRing ConjugatedDoubleBondInRing NonConjugatedSingleBondInRing NonConjugatedSingleBondInRing
M  BCL DBI - - - - - - Z - - - - -
M  END
> <PDB ID>
1ke7

> <Resolution>
2

$$$$
Written by BCL::WriteToMDL,1ke8
  MOE2012           3D
a1ke8_lig.ent
 27 30  0  0  0  0  0  0  0  0999 V2000
    0.0000    0.0000    0.0000 O   0  0  0  1  0  1  0  0  0  0  0  0
    0.0000    0.0000    0.0000 C   0  0  0  1  0  3  0  0  0  0  0  0
    0.0000    0.0000    0.0000 N   0  0  0  0  0  3  0  0  0  0  0  0
    0.0000    0.0000    0.0000 C   0  0  0  1  0  3  0  0  0  0  0  0
    0.0000    0.0000    0.0000 C   0  0  0  0  0  3  0  0  0  0  0  0
    0.0000    0.0000    0.0000 C   0  0  0  0  0  3  0  0  0  0  0  0
    0.0000    0.0000    0.0000 C   0  0  0  0  0  3  0  0  0  0  0  0
    0.0000    0.0000    0.0000 C   0  0  0  0  0  3  0  0  0  0  0  0
    0.0000    0.0000    0.0000 C   0  0  0  1  0  3  0  0  0  0  0  0
    0.0000    0.0000    0.0000 C   0  0  0  1  0  3  0  0  0  0  0  0
    0.0000    0.0000    0.0000 C   0  0  0  0  0  3  0  0  0  0  0  0
    0.0000    0.0000    0.0000 N   0  0  0  0  0  3  0  0  0  0  0  0
    0.0000    0.0000    0.0000 C   0  0  0  1  0  3  0  0  0  0  0  0
    0.0000    0.0000    0.0000 C   0  0  0  0  0  3  0  0  0  0  0  0
    0.0000    0.0000    0.0000 C   0  0  0  0  0  3  0  0  0  0  0  0
    0.0000    0.0000    0.0000 C   0  0  0  1  0  3  0  0  0  0  0  0
    0.0000    0.0000    0.0000 C   0  0  0  0  0  3  0  0  0  0  0  0
    0.0000    0.0000    0.0000 C   0  0  0  0  0  3  0  0  0  0  0  0
    0.0000    0.0000    0.0000 S   0  0  0  1  0  4  0  0  0  0  0  0
    0.0000    0.0000    0.0000 O   0  0  0  1  0  1  0  0  0  0  0  0
    0.0000    0.0000    0.0000 O   0  0  0  1  0  1  0  0  0  0  0  0
    0.0000    0.0000    0.0000 N   0  0  0  0  0  3  0  0  0  0  0  0
    0.0000    0.0000    0.0000 C   0  0  0  1  0  3  0  0  0  0  0  0
    0.0000    0.0000    0.0000 S   0  0  0  1  0  2  0  0  0  0  0  0
    0.0000    0.0000    0.0000 C   0  0  0  0  0  3  0  0  0  0  0  0
    0.0000    0.0000    0.0000 C   0  0  0  0  0  3  0  0  0  0  0  0
    0.0000    0.0000    0.0000 N   0  0  0  1  0  2  0  0  0  0  0  0
  1  2  2  0  0  0  0
  2  3  1  0  0  0  0
  2 10  1  0  0  0  0
  3  4  1  0  0  0  0
  4  5  1  0  0  0  0
  4  9  2  0  0  0  0
  5  6  2  0  0  0  0
  6  7  1  0  0  0  0
  7  8  2  0  0  0  0
  8  9  1  0  0  0  0
  9 10  1  0  0  0  0
 10 11  2  0  0  0  0
 11 12  1  0  0  0  0
 12 13  1  0  0  0  0
 13 14  1  0  0  0  0
 13 18  2  0  0  0  0
 14 15  2  0  0  0  0
 15 16  1  0  0  0  0
 16 17  2  0  0  0  0
 16 19  1  0  0  0  0
 17 18  1  0  0  0  0
 19 20  2  0  0  0  0
 19 21  2  0  0  0  0
 19 22  1  0  0  0  0
 22 23  1  0  0  0  0
 23 24  1  0  0  0  0
 23 27  2  0  0  0  0
 24 25  1  0  0  0  0
 25 26  2  0  0  0  0
 26 27  1  0  0  0  0
M  BCL ATM O_Tr2Tr2TrPi C_TrTrTrPi N_TrTrTrPi2 C_TrTrTrPi C_TrTrTrPi C_TrTrTrPi C_TrTrTrPi C_TrTrTrPi C_TrTrTrPi C_TrTrTrPi C_TrTrTrPi N_TrTrTrPi2 C_TrTrTrPi C_TrTrTrPi C_TrTrTrPi C_TrTrTrPi C_TrTrTrPi C_TrTrTrPi S_TeTeTeTePiPi O_Tr2Tr2TrPi O_Tr2Tr2TrPi N_TrTrTrPi2 C_TrTrTrPi S_Te2Te2TeTe C_TrTrTrPi C_TrTrTrPi N_Tr2TrTrPi
M  BCL BND ConjugatedDoubleBond ConjugatedSingleBondInRing ConjugatedSingleBondInRing ConjugatedSingleBondInRing AromaticSingleBond AromaticDoubleBond AromaticDoubleBond AromaticSingleBond AromaticDoubleBond AromaticSingleBond ConjugatedSingleBondInRing ConjugatedDoubleBond ConjugatedSingleBond ConjugatedSingleBond AromaticSingleBond AromaticDoubleBond AromaticDoubleBond AromaticSingleBond AromaticDoubleBond ConjugatedSingleBond AromaticSingleBond ConjugatedDoubleBond ConjugatedDoubleBond ConjugatedSingleBond ConjugatedSingleBond AromaticSingleBond AromaticDoubleBond AromaticSingleBond AromaticDoubleBond AromaticSingleBond
M  BCL DBI - - - - Z - - - - - - -
M  END
> <PDB ID>
1ke8

> <Resolution>
2

$$$$
Written by BCL::WriteToMDL,1ke9
  MOE2012           3D
a1ke9_lig.ent
 25 27  0  0  0  0  0  0  0  0999 V2000
    0.0000    0.0000    0.0000 N   0  0  0  0  0  3  0  0  0  0  0  0
    0.0000    0.0000    0.0000 C   0  0  0  1  0  3  0  0  0  0  0  0
    0.0000    0.0000    0.0000 C   0  0  0  1  0  3  0  0  0  0  0  0
    0.0000    0.0000    0.0000 C   0  0  0  0  0  3  0  0  0  0  0  0
    0.0000    0.0000    0.0000 C   0  0  0  0  0  3  0  0  0  0  0  0
    0.0000    0.0000    0.0000 C   0  0  0  0  0  3  0  0  0  0  0  0
    0.0000    0.0000    0.0000 C   0  0  0  0  0  3  0  0  0  0  0  0
    0.0000    0.0000    0.0000 C   0  0  0  1  0  3  0  0  0  0  0  0
    0.0000    0.0000    0.0000 C   0  0  0  1  0  3  0  0  0  0  0  0
    0.0000    0.0000    0.0000 O   0  0  0  1  0  1  0  0  0  0  0  0
    0.0000    0.0000    0.0000 C   0  0  0  0  0  3  0  0  0  0  0  0
    0.0000    0.0000    0.0000 N   0  0  0  0  0  3  0  0  0  0  0  0
    0.0000    0.0000    0.0000 C   0  0  0  1  0  3  0  0  0  0  0  0
    0.0000    0.0000    0.0000 C   0  0  0  0  0  3  0  0  0  0  0  0
    0.0000    0.0000    0.0000 C   0  0  0  0  0  3  0  0  0  0  0  0
    0.0000    0.0000    0.0000 C   0  0  0  1  0  3  0  0  0  0  0  0
    0.0000    0.0000    0.0000 C   0  0  0  0  0  3  0  0  0  0  0  0
    0.0000    0.0000    0.0000 C   0  0  0  0  0  3  0  0  0  0  0  0
    0.0000    0.0000    0.0000 S   0  0  0  1  0  4  0  0  0  0  0  0
    0.0000    0.0000    0.0000 O   0  0  0  1  0  1  0  0  0  0  0  0
    0.0000    0.0000    0.0000 O   0  0  0  1  0  1  0  0  0  0  0  0
    0.0000    0.0000    0.0000 N   0  0  0  0  0  3  0  0  0  0  0  0
    0.0000    0.0000    0.0000 C   0  0  0  1  0  3  0  0  0  0  0  0
    0.0000    0.0000    0.0000 N   0  3  0  0  0  3  0  0  0  0  0  0
    0.0000    0.0000    0.0000 N   0  0  0  0  0  3  0  0  0  0  0  0
  1  2  1  0  0  0  0
  1  8  1  0  0  0  0
  2  3  1  0  0  0  0
  2 10  2  0  0  0  0
  3  9  1  0  0  0  0
  3 11  2  0  0  0  0
  4  5  1  0  0  0  0
  4  9  2  0  0  0  0
  5  6  2  0  0  0  0
  6  7  1  0  0  0  0
  7  8  2  0  0  0  0
  8  9  1  0  0  0  0
 11 12  1  0  0  0  0
 12 13  1  0  0  0  0
 13 14  1  0  0  0  0
 13 18  2  0  0  0  0
 14 15  2  0  0  0  0
 15 16  1  0  0  0  0
 16 17  2  0  0  0  0
 16 19  1  0  0  0  0
 17 18  1  0  0  0  0
 19 20  2  0  0  0  0
 19 21  2  0  0  0  0
 19 22  1  0  0  0  0
 22 23  1  0  0  0  0
 23 24  2  0  0  0  0
 23 25  1  0  0  0  0
M  BCL ATM N_TrTrTrPi2 C_TrTrTrPi C_TrTrTrPi C_TrTrTrPi C_TrTrTrPi C_TrTrTrPi C_TrTrTrPi C_TrTrTrPi C_TrTrTrPi O_Tr2Tr2TrPi C_TrTrTrPi N_TrTrTrPi2 C_TrTrTrPi C_TrTrTrPi C_TrTrTrPi C_TrTrTrPi C_TrTrTrPi C_TrTrTrPi S_TeTeTeTePiPi O_Tr2Tr2TrPi O_Tr2Tr2TrPi N_TrTrTrPi2 C_TrTrTrPi N_TrTrTrPi N_TrTrTrPi2
M  BCL BND ConjugatedSingleBondInRing ConjugatedSingleBondInRing ConjugatedSingleBondInRing ConjugatedDoubleBond ConjugatedSingleBondInRing ConjugatedDoubleBond AromaticSingleBond AromaticDoubleBond AromaticDoubleBond AromaticSingleBond AromaticDoubleBond AromaticSingleBond ConjugatedSingleBond ConjugatedSingleBond AromaticSingleBond AromaticDoubleBond AromaticDoubleBond AromaticSingleBond AromaticDoubleBond ConjugatedSingleBond AromaticSingleBond ConjugatedDoubleBond ConjugatedDoubleBond ConjugatedSingleBond ConjugatedSingleBond ConjugatedDoubleBond ConjugatedSingleBond
M  BCL DBI - Z - - - - - - - - -
M  END
> <PDB ID>
1ke9

> <Resolution>
2

$$$$
Written by BCL::WriteToMDL,1kv1
  MOE2012           3D
1KV1_l.pdb
 21 22  0  0  0  0  0  0  0  0999 V2000
    0.0000    0.0000    0.0000 C   0  0  0  1  0  3  0  0  0  0  0  0
    0.0000    0.0000    0.0000 O   0  0  0  1  0  1  0  0  0  0  0  0
    0.0000    0.0000    0.0000 N   0  0  0  0  0  3  0  0  0  0  0  0
    0.0000    0.0000    0.0000 C   0  0  0  1  0  3  0  0  0  0  0  0
    0.0000    0.0000    0.0000 C   0  0  0  0  0  3  0  0  0  0  0  0
    0.0000    0.0000    0.0000 C   0  0  0  0  0  3  0  0  0  0  0  0
    0.0000    0.0000    0.0000 C   0  0  0  1  0  3  0  0  0  0  0  0
    0.0000    0.0000    0.0000 Cl  0  0  0  1  0  1  0  0  0  0  0  0
    0.0000    0.0000    0.0000 C   0  0  0  0  0  3  0  0  0  0  0  0
    0.0000    0.0000    0.0000 C   0  0  0  0  0  3  0  0  0  0  0  0
    0.0000    0.0000    0.0000 N   0  0  0  0  0  3  0  0  0  0  0  0
    0.0000    0.0000    0.0000 C   0  0  0  1  0  3  0  0  0  0  0  0
    0.0000    0.0000    0.0000 C   0  0  0  0  0  3  0  0  0  0  0  0
    0.0000    0.0000    0.0000 C   0  0  0  1  0  3  0  0  0  0  0  0
    0.0000    0.0000    0.0000 N   0  0  0  1  0  2  0  0  0  0  0  0
    0.0000    0.0000    0.0000 N   0  0  0  1  0  3  0  0  0  0  0  0
    0.0000    0.0000    0.0000 C   0  0  0  0  0  4  0  0  0  0  0  0
    0.0000    0.0000    0.0000 C   0  0  0  0  0  4  0  0  0  0  0  0
    0.0000    0.0000    0.0000 C   0  0  0  0  0  4  0  0  0  0  0  0
    0.0000    0.0000    0.0000 C   0  0  0  0  0  4  0  0  0  0  0  0
    0.0000    0.0000    0.0000 C   0  0  0  1  0  4  0  0  0  0  0  0
  1  2  2  0  0  0  0
  1  3  1  0  0  0  0
  1 11  1  0  0  0  0
  3  4  1  0  0  0  0
  4  5  1  0  0  0  0
  4 10  2  0  0  0  0
  5  6  2  0  0  0  0
  6  7  1  0  0  0  0
  7  8  1  0  0  0  0
  7  9  2  0  0  0  0
  9 10  1  0  0  0  0
 11 12  1  0  0  0  0
 12 13  2  0  0  0  0
 12 16  1  0  0  0  0
 13 14  1  0  0  0  0
 14 15  2  0  0  0  0
 14 21  1  0  0  0  0
 15 16  1  0  0  0  0
 16 17  1  0  0  0  0
 18 21  1  0  0  0  0
 19 21  1  0  0  0  0
 20 21  1  0  0  0  0
M  BCL ATM C_TrTrTrPi O_Tr2Tr2TrPi N_TrTrTrPi2 C_TrTrTrPi C_TrTrTrPi C_TrTrTrPi C_TrTrTrPi Cl_S2P2P2P C_TrTrTrPi C_TrTrTrPi N_TrTrTrPi2 C_TrTrTrPi C_TrTrTrPi C_TrTrTrPi N_Tr2TrTrPi N_TrTrTrPi2 C_TeTeTeTe C_TeTeTeTe C_TeTeTeTe C_TeTeTeTe C_TeTeTeTe
M  BCL BND ConjugatedDoubleBond ConjugatedSingleBond ConjugatedSingleBond ConjugatedSingleBond AromaticSingleBond AromaticDoubleBond AromaticDoubleBond AromaticSingleBond ConjugatedSingleBond AromaticDoubleBond AromaticSingleBond ConjugatedSingleBond AromaticDoubleBond AromaticSingleBond AromaticSingleBond AromaticDoubleBond NonConjugatedSingleBond AromaticSingleBond NonConjugatedSingleBond NonConjugatedSingleBond NonConjugatedSingleBond NonConjugatedSingleBond
M  BCL DBI - - - - - -
M  END
> <PDB ID>
1kv1

> <Resolution>
2.5

$$$$
Written by BCL::WriteToMDL,1kv2
  MOE2012           3D
1KV2_l.pdb
 39 43  0  0  0  0  0  0  0  0999 V2000
    0.0000    0.0000    0.0000 C   0  0  0  1  0  3  0  0  0  0  0  0
    0.0000    0.0000    0.0000 O   0  0  0  1  0  1  0  0  0  0  0  0
    0.0000    0.0000    0.0000 N   0  0  0  0  0  3  0  0  0  0  0  0
    0.0000    0.0000    0.0000 C   0  0  0  1  0  3  0  0  0  0  0  0
    0.0000    0.0000    0.0000 C   0  0  0  1  0  3  0  0  0  0  0  0
    0.0000    0.0000    0.0000 C   0  0  0  1  0  3  0  0  0  0  0  0
    0.0000    0.0000    0.0000 C   0  0  0  1  0  3  0  0  0  0  0  0
    0.0000    0.0000    0.0000 C   0  0  0  0  0  3  0  0  0  0  0  0
    0.0000    0.0000    0.0000 C   0  0  0  0  0  3  0  0  0  0  0  0
    0.0000    0.0000    0.0000 C   0  0  0  0  0  3  0  0  0  0  0  0
    0.0000    0.0000    0.0000 C   0  0  0  0  0  3  0  0  0  0  0  0
    0.0000    0.0000    0.0000 C   0  0  0  0  0  3  0  0  0  0  0  0
    0.0000    0.0000    0.0000 C   0  0  0  0  0  3  0  0  0  0  0  0
    0.0000    0.0000    0.0000 N   0  0  0  0  0  3  0  0  0  0  0  0
    0.0000    0.0000    0.0000 C   0  0  0  1  0  3  0  0  0  0  0  0
    0.0000    0.0000    0.0000 C   0  0  0  0  0  3  0  0  0  0  0  0
    0.0000    0.0000    0.0000 C   0  0  0  1  0  3  0  0  0  0  0  0
    0.0000    0.0000    0.0000 N   0  0  0  1  0  2  0  0  0  0  0  0
    0.0000    0.0000    0.0000 N   0  0  0  1  0  3  0  0  0  0  0  0
    0.0000    0.0000    0.0000 C   0  0  0  1  0  3  0  0  0  0  0  0
    0.0000    0.0000    0.0000 C   0  0  0  0  0  4  0  0  0  0  0  0
    0.0000    0.0000    0.0000 C   0  0  0  0  0  4  0  0  0  0  0  0
    0.0000    0.0000    0.0000 C   0  0  0  0  0  4  0  0  0  0  0  0
    0.0000    0.0000    0.0000 C   0  0  0  1  0  4  0  0  0  0  0  0
    0.0000    0.0000    0.0000 C   0  0  0  0  0  3  0  0  0  0  0  0
    0.0000    0.0000    0.0000 C   0  0  0  0  0  3  0  0  0  0  0  0
    0.0000    0.0000    0.0000 C   0  0  0  1  0  3  0  0  0  0  0  0
    0.0000    0.0000    0.0000 C   0  0  0  0  0  3  0  0  0  0  0  0
    0.0000    0.0000    0.0000 C   0  0  0  0  0  3  0  0  0  0  0  0
    0.0000    0.0000    0.0000 C   0  0  0  0  0  4  0  0  0  0  0  0
    0.0000    0.0000    0.0000 O   0  0  0  1  0  2  0  0  0  0  0  0
    0.0000    0.0000    0.0000 C   0  0  0  0  0  4  0  0  0  0  0  0
    0.0000    0.0000    0.0000 C   0  0  0  0  0  4  0  0  0  0  0  0
    0.0000    0.0000    0.0000 N   0  3  0  0  0  4  0  0  0  0  0  0
    0.0000    0.0000    0.0000 C   0  0  0  0  0  4  0  0  0  0  0  0
    0.0000    0.0000    0.0000 C   0  0  0  0  0  4  0  0  0  0  0  0
    0.0000    0.0000    0.0000 O   0  0  0  1  0  2  0  0  0  0  0  0
    0.0000    0.0000    0.0000 C   0  0  0  0  0  4  0  0  0  0  0  0
    0.0000    0.0000    0.0000 C   0  0  0  0  0  4  0  0  0  0  0  0
  1  2  2  0  0  0  0
  1  3  1  0  0  0  0
  1 14  1  0  0  0  0
  3  4  1  0  0  0  0
  4  5  1  0  0  0  0
  4 13  2  0  0  0  0
  5  6  1  0  0  0  0
  5  8  2  0  0  0  0
  6  7  1  0  0  0  0
  6 11  2  0  0  0  0
  7 12  2  0  0  0  0
  7 31  1  0  0  0  0
  8  9  1  0  0  0  0
  9 10  2  0  0  0  0
 10 11  1  0  0  0  0
 12 13  1  0  0  0  0
 14 15  1  0  0  0  0
 15 16  2  0  0  0  0
 15 19  1  0  0  0  0
 16 17  1  0  0  0  0
 17 18  2  0  0  0  0
 17 24  1  0  0  0  0
 18 19  1  0  0  0  0
 19 20  1  0  0  0  0
 20 25  1  0  0  0  0
 20 29  2  0  0  0  0
 21 24  1  0  0  0  0
 22 24  1  0  0  0  0
 23 24  1  0  0  0  0
 25 26  2  0  0  0  0
 26 27  1  0  0  0  0
 27 28  2  0  0  0  0
 27 30  1  0  0  0  0
 28 29  1  0  0  0  0
 31 32  1  0  0  0  0
 32 33  1  0  0  0  0
 33 34  1  0  0  0  0
 34 35  1  0  0  0  0
 34 39  1  0  0  0  0
 35 36  1  0  0  0  0
 36 37  1  0  0  0  0
 37 38  1  0  0  0  0
 38 39  1  0  0  0  0
M  BCL ATM C_TrTrTrPi O_Tr2Tr2TrPi N_TrTrTrPi2 C_TrTrTrPi C_TrTrTrPi C_TrTrTrPi C_TrTrTrPi C_TrTrTrPi C_TrTrTrPi C_TrTrTrPi C_TrTrTrPi C_TrTrTrPi C_TrTrTrPi N_TrTrTrPi2 C_TrTrTrPi C_TrTrTrPi C_TrTrTrPi N_Tr2TrTrPi N_TrTrTrPi2 C_TrTrTrPi C_TeTeTeTe C_TeTeTeTe C_TeTeTeTe C_TeTeTeTe C_TrTrTrPi C_TrTrTrPi C_TrTrTrPi C_TrTrTrPi C_TrTrTrPi C_TeTeTeTe O_Tr2TrTrPi2 C_TeTeTeTe C_TeTeTeTe N_TeTeTeTe C_TeTeTeTe C_TeTeTeTe O_Te2Te2TeTe C_TeTeTeTe C_TeTeTeTe
M  BCL BND ConjugatedDoubleBond ConjugatedSingleBond ConjugatedSingleBond ConjugatedSingleBond AromaticSingleBond AromaticDoubleBond AromaticSingleBond AromaticDoubleBond AromaticSingleBond AromaticDoubleBond AromaticDoubleBond ConjugatedSingleBond AromaticSingleBond AromaticDoubleBond AromaticSingleBond AromaticSingleBond ConjugatedSingleBond AromaticDoubleBond AromaticSingleBond AromaticSingleBond AromaticDoubleBond NonConjugatedSingleBond AromaticSingleBond ConjugatedSingleBond AromaticSingleBond AromaticDoubleBond NonConjugatedSingleBond NonConjugatedSingleBond NonConjugatedSingleBond AromaticDoubleBond AromaticSingleBond AromaticDoubleBond NonConjugatedSingleBond AromaticSingleBond NonConjugatedSingleBond NonConjugatedSingleBond NonConjugatedSingleBond NonConjugatedSingleBondInRing NonConjugatedSingleBondInRing NonConjugatedSingleBondInRing NonConjugatedSingleBondInRing NonConjugatedSingleBondInRing NonConjugatedSingleBondInRing
M  BCL DBI - - - - - - - - - - -
M  END
> <PDB ID>
1kv2

> <Resolution>
2.8

$$$$
Written by BCL::WriteToMDL,1l2s
  MOE2012           3D
1L2S_l.pdb
 19 20  0  0  0  0  0  0  0  0999 V2000
    0.0000    0.0000    0.0000 N   0  0  0  0  0  3  0  0  0  0  0  0
    0.0000    0.0000    0.0000 C   0  0  0  1  0  3  0  0  0  0  0  0
    0.0000    0.0000    0.0000 C   0  0  0  0  0  3  0  0  0  0  0  0
    0.0000    0.0000    0.0000 C   0  0  0  0  0  3  0  0  0  0  0  0
    0.0000    0.0000    0.0000 C   0  0  0  0  0  3  0  0  0  0  0  0
    0.0000    0.0000    0.0000 C   0  0  0  0  0  3  0  0  0  0  0  0
    0.0000    0.0000    0.0000 C   0  0  0  1  0  3  0  0  0  0  0  0
    0.0000    0.0000    0.0000 Cl  0  0  0  1  0  1  0  0  0  0  0  0
    0.0000    0.0000    0.0000 S   0  0  0  1  0  4  0  0  0  0  0  0
    0.0000    0.0000    0.0000 C   0  0  0  1  0  3  0  0  0  0  0  0
    0.0000    0.0000    0.0000 O   0  0  0  1  0  1  0  0  0  0  0  0
    0.0000    0.0000    0.0000 O   0  0  0  1  0  1  0  0  0  0  0  0
    0.0000    0.0000    0.0000 C   0  0  0  1  0  3  0  0  0  0  0  0
    0.0000    0.0000    0.0000 C   0  0  0  0  0  3  0  0  0  0  0  0
    0.0000    0.0000    0.0000 S   0  0  0  1  0  2  0  0  0  0  0  0
    0.0000    0.0000    0.0000 C   0  0  0  1  0  3  0  0  0  0  0  0
    0.0000    0.0000    0.0000 C   0  0  0  0  0  3  0  0  0  0  0  0
    0.0000    0.0000    0.0000 O   0  5  0  1  0  1  0  0  0  0  0  0
    0.0000    0.0000    0.0000 O   0  0  0  1  0  1  0  0  0  0  0  0
  1  2  1  0  0  0  0
  1  9  1  0  0  0  0
  2  3  2  0  0  0  0
  2  4  1  0  0  0  0
  3  5  1  0  0  0  0
  4  6  2  0  0  0  0
  5  7  2  0  0  0  0
  6  7  1  0  0  0  0
  7  8  1  0  0  0  0
  9 10  1  0  0  0  0
  9 11  2  0  0  0  0
  9 12  2  0  0  0  0
 10 13  2  0  0  0  0
 10 14  1  0  0  0  0
 13 15  1  0  0  0  0
 13 16  1  0  0  0  0
 14 17  2  0  0  0  0
 15 17  1  0  0  0  0
 16 18  1  0  0  0  0
 16 19  2  0  0  0  0
M  BCL ATM N_TrTrTrPi2 C_TrTrTrPi C_TrTrTrPi C_TrTrTrPi C_TrTrTrPi C_TrTrTrPi C_TrTrTrPi Cl_S2P2P2P S_TeTeTeTePiPi C_TrTrTrPi O_Tr2Tr2TrPi O_Tr2Tr2TrPi C_TrTrTrPi C_TrTrTrPi S_Te2Te2TeTe C_TrTrTrPi C_TrTrTrPi O_Te2Te2Te2Te O_Tr2Tr2TrPi
M  BCL BND ConjugatedSingleBond ConjugatedSingleBond AromaticDoubleBond AromaticSingleBond AromaticSingleBond AromaticDoubleBond AromaticDoubleBond AromaticSingleBond ConjugatedSingleBond ConjugatedSingleBond ConjugatedDoubleBond ConjugatedDoubleBond AromaticDoubleBond AromaticSingleBond AromaticSingleBond ConjugatedSingleBond AromaticDoubleBond AromaticSingleBond ConjugatedSingleBond ConjugatedDoubleBond
M  BCL DBI - - - - - - - -
M  END
> <PDB ID>
1l2s

> <Resolution>
1.9400001

$$$$
Written by BCL::WriteToMDL,1l8g
  MOE2012           3D
1L8G_l.pdb
 31 34  0  0  0  0  0  0  0  0999 V2000
    0.0000    0.0000    0.0000 O   0  0  0  1  0  2  0  0  0  0  0  0
    0.0000    0.0000    0.0000 C   0  0  0  0  0  4  0  0  0  0  0  0
    0.0000    0.0000    0.0000 C   0  0  0  1  0  3  0  0  0  0  0  0
    0.0000    0.0000    0.0000 C   0  0  0  1  0  3  0  0  0  0  0  0
    0.0000    0.0000    0.0000 C   0  0  0  0  0  4  0  0  0  0  0  0
    0.0000    0.0000    0.0000 C   0  0  0  0  0  4  0  0  0  0  0  0
    0.0000    0.0000    0.0000 S   0  0  0  1  0  2  0  0  0  0  0  0
    0.0000    0.0000    0.0000 C   0  0  0  1  0  3  0  0  0  0  0  0
    0.0000    0.0000    0.0000 C   0  0  0  1  0  3  0  0  0  0  0  0
    0.0000    0.0000    0.0000 C   0  0  0  1  0  3  0  0  0  0  0  0
    0.0000    0.0000    0.0000 O   0  0  0  1  0  1  0  0  0  0  0  0
    0.0000    0.0000    0.0000 O   0  5  0  1  0  1  0  0  0  0  0  0
    0.0000    0.0000    0.0000 N   0  0  0  0  0  3  0  0  0  0  0  0
    0.0000    0.0000    0.0000 C   0  0  0  1  0  3  0  0  0  0  0  0
    0.0000    0.0000    0.0000 C   0  0  0  1  0  3  0  0  0  0  0  0
    0.0000    0.0000    0.0000 O   0  0  0  1  0  1  0  0  0  0  0  0
    0.0000    0.0000    0.0000 O   0  5  0  1  0  1  0  0  0  0  0  0
    0.0000    0.0000    0.0000 O   0  0  0  1  0  1  0  0  0  0  0  0
    0.0000    0.0000    0.0000 C   0  0  0  0  0  4  0  0  0  0  0  0
    0.0000    0.0000    0.0000 O   0  0  0  1  0  2  0  0  0  0  0  0
    0.0000    0.0000    0.0000 C   0  0  0  1  0  3  0  0  0  0  0  0
    0.0000    0.0000    0.0000 C   0  0  0  1  0  3  0  0  0  0  0  0
    0.0000    0.0000    0.0000 C   0  0  0  1  0  3  0  0  0  0  0  0
    0.0000    0.0000    0.0000 S   0  0  0  1  0  4  0  0  0  0  0  0
    0.0000    0.0000    0.0000 N   0  0  0  1  0  2  0  0  0  0  0  0
    0.0000    0.0000    0.0000 C   0  0  0  0  0  3  0  0  0  0  0  0
    0.0000    0.0000    0.0000 C   0  0  0  0  0  3  0  0  0  0  0  0
    0.0000    0.0000    0.0000 C   0  0  0  0  0  3  0  0  0  0  0  0
    0.0000    0.0000    0.0000 C   0  0  0  0  0  3  0  0  0  0  0  0
    0.0000    0.0000    0.0000 O   0  0  0  1  0  1  0  0  0  0  0  0
    0.0000    0.0000    0.0000 O   0  0  0  1  0  1  0  0  0  0  0  0
  1  2  1  0  0  0  0
  1  6  1  0  0  0  0
  2  3  1  0  0  0  0
  2 19  1  0  0  0  0
  3  4  2  0  0  0  0
  3  7  1  0  0  0  0
  4  5  1  0  0  0  0
  4  9  1  0  0  0  0
  5  6  1  0  0  0  0
  7  8  1  0  0  0  0
  8  9  2  0  0  0  0
  8 13  1  0  0  0  0
  9 10  1  0  0  0  0
 10 11  2  0  0  0  0
 10 12  1  0  0  0  0
 13 14  1  0  0  0  0
 14 15  1  0  0  0  0
 14 18  2  0  0  0  0
 15 16  2  0  0  0  0
 15 17  1  0  0  0  0
 19 20  1  0  0  0  0
 20 21  1  0  0  0  0
 21 22  1  0  0  0  0
 21 25  2  0  0  0  0
 22 23  1  0  0  0  0
 22 26  2  0  0  0  0
 23 24  1  0  0  0  0
 23 29  2  0  0  0  0
 24 25  1  0  0  0  0
 24 30  2  0  0  0  0
 24 31  2  0  0  0  0
 26 27  1  0  0  0  0
 27 28  2  0  0  0  0
 28 29  1  0  0  0  0
M  BCL ATM O_Te2Te2TeTe C_TeTeTeTe C_TrTrTrPi C_TrTrTrPi C_TeTeTeTe C_TeTeTeTe S_Te2Te2TeTe C_TrTrTrPi C_TrTrTrPi C_TrTrTrPi O_Tr2Tr2TrPi O_Te2Te2Te2Te N_TrTrTrPi2 C_TrTrTrPi C_TrTrTrPi O_Tr2Tr2TrPi O_Te2Te2Te2Te O_Tr2Tr2TrPi C_TeTeTeTe O_Tr2TrTrPi2 C_TrTrTrPi C_TrTrTrPi C_TrTrTrPi S_TeTeTeTePiPi N_Tr2TrTrPi C_TrTrTrPi C_TrTrTrPi C_TrTrTrPi C_TrTrTrPi O_Tr2Tr2TrPi O_Tr2Tr2TrPi
M  BCL BND NonConjugatedSingleBondInRing NonConjugatedSingleBondInRing NonConjugatedSingleBondInRing NonConjugatedSingleBond AromaticDoubleBond AromaticSingleBond NonConjugatedSingleBondInRing AromaticSingleBond NonConjugatedSingleBondInRing AromaticSingleBond AromaticDoubleBond ConjugatedSingleBond ConjugatedSingleBond ConjugatedDoubleBond ConjugatedSingleBond ConjugatedSingleBond ConjugatedSingleBond ConjugatedDoubleBond ConjugatedDoubleBond ConjugatedSingleBond NonConjugatedSingleBond ConjugatedSingleBond ConjugatedSingleBondInRing ConjugatedDoubleBondInRing AromaticSingleBond AromaticDoubleBond ConjugatedSingleBondInRing AromaticDoubleBond ConjugatedSingleBondInRing ConjugatedDoubleBond ConjugatedDoubleBond AromaticSingleBond AromaticDoubleBond AromaticSingleBond
M  BCL CHI   2   S
M  BCL DBI - - - - - - - - - - -
M  END
> <PDB ID>
1l8g

> <Resolution>
2.5

$$$$
Written by BCL::WriteToMDL,1lqd
  MOE2012           3D
1LQD_l.pdb
 32 35  0  0  0  0  0  0  0  0999 V2000
    0.0000    0.0000    0.0000 C   0  0  0  0  0  3  0  0  0  0  0  0
    0.0000    0.0000    0.0000 C   0  0  0  0  0  3  0  0  0  0  0  0
    0.0000    0.0000    0.0000 C   0  0  0  1  0  3  0  0  0  0  0  0
    0.0000    0.0000    0.0000 C   0  0  0  1  0  3  0  0  0  0  0  0
    0.0000    0.0000    0.0000 C   0  0  0  1  0  3  0  0  0  0  0  0
    0.0000    0.0000    0.0000 C   0  0  0  0  0  3  0  0  0  0  0  0
    0.0000    0.0000    0.0000 N   0  0  0  1  0  3  0  0  0  0  0  0
    0.0000    0.0000    0.0000 C   0  0  0  1  0  3  0  0  0  0  0  0
    0.0000    0.0000    0.0000 C   0  0  0  0  0  3  0  0  0  0  0  0
    0.0000    0.0000    0.0000 C   0  0  0  0  0  4  0  0  0  0  0  0
    0.0000    0.0000    0.0000 C   0  0  0  1  0  3  0  0  0  0  0  0
    0.0000    0.0000    0.0000 N   0  0  0  0  0  3  0  0  0  0  0  0
    0.0000    0.0000    0.0000 C   0  0  0  0  0  4  0  0  0  0  0  0
    0.0000    0.0000    0.0000 C   0  0  0  1  0  3  0  0  0  0  0  0
    0.0000    0.0000    0.0000 C   0  0  0  0  0  4  0  0  0  0  0  0
    0.0000    0.0000    0.0000 C   0  0  0  1  0  3  0  0  0  0  0  0
    0.0000    0.0000    0.0000 C   0  0  0  0  0  3  0  0  0  0  0  0
    0.0000    0.0000    0.0000 C   0  0  0  0  0  3  0  0  0  0  0  0
    0.0000    0.0000    0.0000 C   0  0  0  0  0  3  0  0  0  0  0  0
    0.0000    0.0000    0.0000 C   0  0  0  1  0  3  0  0  0  0  0  0
    0.0000    0.0000    0.0000 C   0  0  0  0  0  3  0  0  0  0  0  0
    0.0000    0.0000    0.0000 C   0  0  0  0  0  3  0  0  0  0  0  0
    0.0000    0.0000    0.0000 C   0  0  0  1  0  3  0  0  0  0  0  0
    0.0000    0.0000    0.0000 C   0  0  0  0  0  3  0  0  0  0  0  0
    0.0000    0.0000    0.0000 C   0  0  0  1  0  3  0  0  0  0  0  0
    0.0000    0.0000    0.0000 C   0  0  0  0  0  3  0  0  0  0  0  0
    0.0000    0.0000    0.0000 C   0  0  0  1  0  3  0  0  0  0  0  0
    0.0000    0.0000    0.0000 N   0  3  0  0  0  3  0  0  0  0  0  0
    0.0000    0.0000    0.0000 C   0  0  0  0  0  4  0  0  0  0  0  0
    0.0000    0.0000    0.0000 C   0  0  0  0  0  4  0  0  0  0  0  0
    0.0000    0.0000    0.0000 O   0  0  0  1  0  1  0  0  0  0  0  0
    0.0000    0.0000    0.0000 N   0  0  0  0  0  3  0  0  0  0  0  0
  1  2  1  0  0  0  0
  1  6  2  0  0  0  0
  2  3  2  0  0  0  0
  3  4  1  0  0  0  0
  3  7  1  0  0  0  0
  4  5  2  0  0  0  0
  4  9  1  0  0  0  0
  5  6  1  0  0  0  0
  5 10  1  0  0  0  0
  7  8  1  0  0  0  0
  7 15  1  0  0  0  0
  8  9  2  0  0  0  0
  8 11  1  0  0  0  0
 11 12  1  0  0  0  0
 11 31  2  0  0  0  0
 12 13  1  0  0  0  0
 13 14  1  0  0  0  0
 14 22  1  0  0  0  0
 14 26  2  0  0  0  0
 15 16  1  0  0  0  0
 16 17  1  0  0  0  0
 16 21  2  0  0  0  0
 17 18  2  0  0  0  0
 18 19  1  0  0  0  0
 19 20  2  0  0  0  0
 20 21  1  0  0  0  0
 20 27  1  0  0  0  0
 22 23  2  0  0  0  0
 23 24  1  0  0  0  0
 23 29  1  0  0  0  0
 24 25  2  0  0  0  0
 25 26  1  0  0  0  0
 25 30  1  0  0  0  0
 27 28  2  0  0  0  0
 27 32  1  0  0  0  0
M  BCL ATM C_TrTrTrPi C_TrTrTrPi C_TrTrTrPi C_TrTrTrPi C_TrTrTrPi C_TrTrTrPi N_TrTrTrPi2 C_TrTrTrPi C_TrTrTrPi C_TeTeTeTe C_TrTrTrPi N_TrTrTrPi2 C_TeTeTeTe C_TrTrTrPi C_TeTeTeTe C_TrTrTrPi C_TrTrTrPi C_TrTrTrPi C_TrTrTrPi C_TrTrTrPi C_TrTrTrPi C_TrTrTrPi C_TrTrTrPi C_TrTrTrPi C_TrTrTrPi C_TrTrTrPi C_TrTrTrPi N_TrTrTrPi C_TeTeTeTe C_TeTeTeTe O_Tr2Tr2TrPi N_TrTrTrPi2
M  BCL BND AromaticSingleBond AromaticDoubleBond AromaticDoubleBond AromaticSingleBond AromaticSingleBond AromaticDoubleBond AromaticSingleBond AromaticSingleBond NonConjugatedSingleBond AromaticSingleBond NonConjugatedSingleBond AromaticDoubleBond ConjugatedSingleBond ConjugatedSingleBond ConjugatedDoubleBond NonConjugatedSingleBond NonConjugatedSingleBond AromaticSingleBond AromaticDoubleBond NonConjugatedSingleBond AromaticSingleBond AromaticDoubleBond AromaticDoubleBond AromaticSingleBond AromaticDoubleBond AromaticSingleBond ConjugatedSingleBond AromaticDoubleBond AromaticSingleBond NonConjugatedSingleBond AromaticDoubleBond AromaticSingleBond NonConjugatedSingleBond ConjugatedDoubleBond ConjugatedSingleBond
M  BCL DBI - - - - - - - - - - - -
M  END
> <PDB ID>
1lqd

> <Resolution>
2.7

$$$$
Written by BCL::WriteToMDL,1m48
  MOE2012           3D
1M48_l.pdb
 33 35  0  0  0  0  0  0  0  0999 V2000
    0.0000    0.0000    0.0000 N   0  3  0  0  0  3  0  0  0  0  0  0
    0.0000    0.0000    0.0000 C   0  0  0  1  0  3  0  0  0  0  0  0
    0.0000    0.0000    0.0000 N   0  0  0  0  0  3  0  0  0  0  0  0
    0.0000    0.0000    0.0000 N   0  0  0  1  0  3  0  0  0  0  0  0
    0.0000    0.0000    0.0000 C   0  0  0  0  0  4  0  0  0  0  0  0
    0.0000    0.0000    0.0000 C   0  0  0  0  0  4  0  0  0  0  0  0
    0.0000    0.0000    0.0000 C   0  0  0  0  0  4  0  0  0  0  0  0
    0.0000    0.0000    0.0000 C   0  0  0  0  0  4  0  0  0  0  0  0
    0.0000    0.0000    0.0000 C   0  0  0  0  0  4  0  0  0  0  0  0
    0.0000    0.0000    0.0000 C   0  0  0  0  0  4  0  0  0  0  0  0
    0.0000    0.0000    0.0000 C   0  0  0  1  0  3  0  0  0  0  0  0
    0.0000    0.0000    0.0000 O   0  0  0  1  0  1  0  0  0  0  0  0
    0.0000    0.0000    0.0000 N   0  0  0  0  0  3  0  0  0  0  0  0
    0.0000    0.0000    0.0000 C   0  0  0  0  0  4  0  0  0  0  0  0
    0.0000    0.0000    0.0000 C   0  0  0  1  0  3  0  0  0  0  0  0
    0.0000    0.0000    0.0000 O   0  0  0  1  0  1  0  0  0  0  0  0
    0.0000    0.0000    0.0000 O   0  0  0  1  0  2  0  0  0  0  0  0
    0.0000    0.0000    0.0000 C   0  0  0  0  0  4  0  0  0  0  0  0
    0.0000    0.0000    0.0000 C   0  0  0  0  0  4  0  0  0  0  0  0
    0.0000    0.0000    0.0000 C   0  0  0  1  0  3  0  0  0  0  0  0
    0.0000    0.0000    0.0000 C   0  0  0  0  0  3  0  0  0  0  0  0
    0.0000    0.0000    0.0000 C   0  0  0  0  0  3  0  0  0  0  0  0
    0.0000    0.0000    0.0000 C   0  0  0  0  0  3  0  0  0  0  0  0
    0.0000    0.0000    0.0000 C   0  0  0  0  0  3  0  0  0  0  0  0
    0.0000    0.0000    0.0000 C   0  0  0  1  0  3  0  0  0  0  0  0
    0.0000    0.0000    0.0000 C   0  0  0  1  0  2  0  0  0  0  0  0
    0.0000    0.0000    0.0000 C   0  0  0  1  0  2  0  0  0  0  0  0
    0.0000    0.0000    0.0000 C   0  0  0  1  0  3  0  0  0  0  0  0
    0.0000    0.0000    0.0000 C   0  0  0  0  0  3  0  0  0  0  0  0
    0.0000    0.0000    0.0000 C   0  0  0  0  0  3  0  0  0  0  0  0
    0.0000    0.0000    0.0000 C   0  0  0  0  0  3  0  0  0  0  0  0
    0.0000    0.0000    0.0000 C   0  0  0  0  0  3  0  0  0  0  0  0
    0.0000    0.0000    0.0000 C   0  0  0  0  0  3  0  0  0  0  0  0
  1  2  2  0  0  0  0
  2  3  1  0  0  0  0
  2  4  1  0  0  0  0
  4  5  1  0  0  0  0
  4  6  1  0  0  0  0
  5  9  1  0  0  0  0
  6  7  1  0  0  0  0
  7  8  1  0  0  0  0
  8  9  1  0  0  0  0
  9 10  1  0  0  0  0
 10 11  1  0  0  0  0
 11 12  2  0  0  0  0
 11 13  1  0  0  0  0
 13 14  1  0  0  0  0
 14 15  1  0  0  0  0
 14 19  1  0  0  0  0
 15 16  2  0  0  0  0
 15 17  1  0  0  0  0
 17 18  1  0  0  0  0
 19 20  1  0  0  0  0
 20 21  2  0  0  0  0
 20 23  1  0  0  0  0
 21 22  1  0  0  0  0
 22 25  2  0  0  0  0
 23 24  2  0  0  0  0
 24 25  1  0  0  0  0
 25 26  1  0  0  0  0
 26 27  3  0  0  0  0
 27 28  1  0  0  0  0
 28 29  2  0  0  0  0
 28 31  1  0  0  0  0
 29 30  1  0  0  0  0
 30 33  2  0  0  0  0
 31 32  2  0  0  0  0
 32 33  1  0  0  0  0
M  BCL ATM N_TrTrTrPi C_TrTrTrPi N_TrTrTrPi2 N_TrTrTrPi2 C_TeTeTeTe C_TeTeTeTe C_TeTeTeTe C_TeTeTeTe C_TeTeTeTe C_TeTeTeTe C_TrTrTrPi O_Tr2Tr2TrPi N_TrTrTrPi2 C_TeTeTeTe C_TrTrTrPi O_Tr2Tr2TrPi O_Tr2TrTrPi2 C_TeTeTeTe C_TeTeTeTe C_TrTrTrPi C_TrTrTrPi C_TrTrTrPi C_TrTrTrPi C_TrTrTrPi C_TrTrTrPi C_DiDiPiPi C_DiDiPiPi C_TrTrTrPi C_TrTrTrPi C_TrTrTrPi C_TrTrTrPi C_TrTrTrPi C_TrTrTrPi
M  BCL BND ConjugatedDoubleBond ConjugatedSingleBond ConjugatedSingleBond NonConjugatedSingleBondInRing NonConjugatedSingleBondInRing NonConjugatedSingleBondInRing NonConjugatedSingleBondInRing NonConjugatedSingleBondInRing NonConjugatedSingleBondInRing NonConjugatedSingleBond NonConjugatedSingleBond ConjugatedDoubleBond ConjugatedSingleBond NonConjugatedSingleBond NonConjugatedSingleBond NonConjugatedSingleBond ConjugatedDoubleBond ConjugatedSingleBond NonConjugatedSingleBond NonConjugatedSingleBond AromaticDoubleBond AromaticSingleBond AromaticSingleBond AromaticDoubleBond AromaticDoubleBond AromaticSingleBond ConjugatedSingleBond ConjugatedTripleBond ConjugatedSingleBond AromaticDoubleBond AromaticSingleBond AromaticSingleBond AromaticDoubleBond AromaticDoubleBond AromaticSingleBond
M  BCL CHI   9   R  14   S
M  BCL DBI - - - - - - - - -
M  END
> <PDB ID>
1m48

> <Resolution>
1.95

$$$$
Written by BCL::WriteToMDL,1m7q
  MOE2012           3D
a1m7q_lig.ent
 33 37  0  0  0  0  0  0  0  0999 V2000
    0.0000    0.0000    0.0000 C   0  0  0  1  0  3  0  0  0  0  0  0
    0.0000    0.0000    0.0000 C   0  0  0  1  0  3  0  0  0  0  0  0
    0.0000    0.0000    0.0000 C   0  0  0  0  0  3  0  0  0  0  0  0
    0.0000    0.0000    0.0000 C   0  0  0  1  0  3  0  0  0  0  0  0
    0.0000    0.0000    0.0000 C   0  0  0  0  0  3  0  0  0  0  0  0
    0.0000    0.0000    0.0000 C   0  0  0  1  0  3  0  0  0  0  0  0
    0.0000    0.0000    0.0000 N   0  0  0  1  0  3  0  0  0  0  0  0
    0.0000    0.0000    0.0000 C   0  0  0  1  0  3  0  0  0  0  0  0
    0.0000    0.0000    0.0000 N   0  0  0  1  0  3  0  0  0  0  0  0
    0.0000    0.0000    0.0000 C   0  0  0  1  0  3  0  0  0  0  0  0
    0.0000    0.0000    0.0000 N   0  0  0  0  0  3  0  0  0  0  0  0
    0.0000    0.0000    0.0000 C   0  0  0  0  0  4  0  0  0  0  0  0
    0.0000    0.0000    0.0000 O   0  0  0  1  0  1  0  0  0  0  0  0
    0.0000    0.0000    0.0000 C   0  0  0  1  0  3  0  0  0  0  0  0
    0.0000    0.0000    0.0000 C   0  0  0  0  0  3  0  0  0  0  0  0
    0.0000    0.0000    0.0000 C   0  0  0  0  0  3  0  0  0  0  0  0
    0.0000    0.0000    0.0000 C   0  0  0  1  0  3  0  0  0  0  0  0
    0.0000    0.0000    0.0000 C   0  0  0  0  0  3  0  0  0  0  0  0
    0.0000    0.0000    0.0000 C   0  0  0  1  0  3  0  0  0  0  0  0
    0.0000    0.0000    0.0000 C   0  0  0  1  0  3  0  0  0  0  0  0
    0.0000    0.0000    0.0000 C   0  0  0  0  0  3  0  0  0  0  0  0
    0.0000    0.0000    0.0000 C   0  0  0  0  0  3  0  0  0  0  0  0
    0.0000    0.0000    0.0000 C   0  0  0  0  0  3  0  0  0  0  0  0
    0.0000    0.0000    0.0000 C   0  0  0  1  0  3  0  0  0  0  0  0
    0.0000    0.0000    0.0000 F   0  0  0  1  0  1  0  0  0  0  0  0
    0.0000    0.0000    0.0000 F   0  0  0  1  0  1  0  0  0  0  0  0
    0.0000    0.0000    0.0000 Cl  0  0  0  1  0  1  0  0  0  0  0  0
    0.0000    0.0000    0.0000 Cl  0  0  0  1  0  1  0  0  0  0  0  0
    0.0000    0.0000    0.0000 C   0  0  0  0  0  4  0  0  0  0  0  0
    0.0000    0.0000    0.0000 C   0  0  0  0  0  4  0  0  0  0  0  0
    0.0000    0.0000    0.0000 N   0  3  0  0  0  4  0  0  0  0  0  0
    0.0000    0.0000    0.0000 C   0  0  0  0  0  4  0  0  0  0  0  0
    0.0000    0.0000    0.0000 C   0  0  0  0  0  4  0  0  0  0  0  0
  1  2  1  0  0  0  0
  1  6  2  0  0  0  0
  1 12  1  0  0  0  0
  2  3  2  0  0  0  0
  2  8  1  0  0  0  0
  3  4  1  0  0  0  0
  4  5  2  0  0  0  0
  4  7  1  0  0  0  0
  5  6  1  0  0  0  0
  6  9  1  0  0  0  0
  7 29  1  0  0  0  0
  7 33  1  0  0  0  0
  8 15  1  0  0  0  0
  8 19  2  0  0  0  0
  9 10  1  0  0  0  0
  9 14  1  0  0  0  0
 10 11  1  0  0  0  0
 10 13  2  0  0  0  0
 11 12  1  0  0  0  0
 14 20  1  0  0  0  0
 14 24  2  0  0  0  0
 15 16  2  0  0  0  0
 16 17  1  0  0  0  0
 17 18  2  0  0  0  0
 17 26  1  0  0  0  0
 18 19  1  0  0  0  0
 19 25  1  0  0  0  0
 20 21  2  0  0  0  0
 20 28  1  0  0  0  0
 21 22  1  0  0  0  0
 22 23  2  0  0  0  0
 23 24  1  0  0  0  0
 24 27  1  0  0  0  0
 29 30  1  0  0  0  0
 30 31  1  0  0  0  0
 31 32  1  0  0  0  0
 32 33  1  0  0  0  0
M  BCL ATM C_TrTrTrPi C_TrTrTrPi C_TrTrTrPi C_TrTrTrPi C_TrTrTrPi C_TrTrTrPi N_TrTrTrPi2 C_TrTrTrPi N_TrTrTrPi2 C_TrTrTrPi N_TrTrTrPi2 C_TeTeTeTe O_Tr2Tr2TrPi C_TrTrTrPi C_TrTrTrPi C_TrTrTrPi C_TrTrTrPi C_TrTrTrPi C_TrTrTrPi C_TrTrTrPi C_TrTrTrPi C_TrTrTrPi C_TrTrTrPi C_TrTrTrPi F_S2P2P2P F_S2P2P2P Cl_S2P2P2P Cl_S2P2P2P C_TeTeTeTe C_TeTeTeTe N_TeTeTeTe C_TeTeTeTe C_TeTeTeTe
M  BCL BND AromaticSingleBond AromaticDoubleBond NonConjugatedSingleBondInRing AromaticDoubleBond ConjugatedSingleBond AromaticSingleBond AromaticDoubleBond ConjugatedSingleBond AromaticSingleBond ConjugatedSingleBondInRing NonConjugatedSingleBondInRing NonConjugatedSingleBondInRing AromaticSingleBond AromaticDoubleBond ConjugatedSingleBondInRing ConjugatedSingleBond ConjugatedSingleBondInRing ConjugatedDoubleBond NonConjugatedSingleBondInRing AromaticSingleBond AromaticDoubleBond AromaticDoubleBond AromaticSingleBond AromaticDoubleBond ConjugatedSingleBond AromaticSingleBond ConjugatedSingleBond AromaticDoubleBond ConjugatedSingleBond AromaticSingleBond AromaticDoubleBond AromaticSingleBond ConjugatedSingleBond NonConjugatedSingleBondInRing NonConjugatedSingleBondInRing NonConjugatedSingleBondInRing NonConjugatedSingleBondInRing
M  BCL DBI - - - - - - - - - -
M  END
> <PDB ID>
1m7q

> <Resolution>
2.4000001

$$$$
Written by BCL::WriteToMDL,1mmb
  MOE2012           3D
1MMB_l.pdb
 36 37  0  0  0  0  0  0  0  0999 V2000
    0.0000    0.0000    0.0000 C   0  0  0  0  0  4  0  0  0  0  0  0
    0.0000    0.0000    0.0000 C   0  0  0  1  0  3  0  0  0  0  0  0
    0.0000    0.0000    0.0000 C   0  0  0  0  0  4  0  0  0  0  0  0
    0.0000    0.0000    0.0000 C   0  0  0  1  0  3  0  0  0  0  0  0
    0.0000    0.0000    0.0000 C   0  0  0  0  0  3  0  0  0  0  0  0
    0.0000    0.0000    0.0000 C   0  0  0  0  0  3  0  0  0  0  0  0
    0.0000    0.0000    0.0000 C   0  0  0  0  0  3  0  0  0  0  0  0
    0.0000    0.0000    0.0000 C   0  0  0  0  0  4  0  0  0  0  0  0
    0.0000    0.0000    0.0000 C   0  0  0  0  0  4  0  0  0  0  0  0
    0.0000    0.0000    0.0000 C   0  0  0  0  0  4  0  0  0  0  0  0
    0.0000    0.0000    0.0000 C   0  0  0  0  0  4  0  0  0  0  0  0
    0.0000    0.0000    0.0000 C   0  0  0  0  0  4  0  0  0  0  0  0
    0.0000    0.0000    0.0000 C   0  0  0  1  0  3  0  0  0  0  0  0
    0.0000    0.0000    0.0000 C   0  0  0  0  0  4  0  0  0  0  0  0
    0.0000    0.0000    0.0000 C   0  0  0  1  0  3  0  0  0  0  0  0
    0.0000    0.0000    0.0000 C   0  0  0  0  0  4  0  0  0  0  0  0
    0.0000    0.0000    0.0000 C   0  0  0  0  0  4  0  0  0  0  0  0
    0.0000    0.0000    0.0000 C   0  0  0  1  0  3  0  0  0  0  0  0
    0.0000    0.0000    0.0000 C   0  0  0  0  0  3  0  0  0  0  0  0
    0.0000    0.0000    0.0000 C   0  0  0  0  0  3  0  0  0  0  0  0
    0.0000    0.0000    0.0000 C   0  0  0  0  0  3  0  0  0  0  0  0
    0.0000    0.0000    0.0000 C   0  0  0  0  0  3  0  0  0  0  0  0
    0.0000    0.0000    0.0000 C   0  0  0  0  0  3  0  0  0  0  0  0
    0.0000    0.0000    0.0000 N   0  0  0  1  0  3  0  0  0  0  0  0
    0.0000    0.0000    0.0000 N   0  0  0  1  0  3  0  0  0  0  0  0
    0.0000    0.0000    0.0000 N   0  0  0  1  0  3  0  0  0  0  0  0
    0.0000    0.0000    0.0000 O   0  0  0  1  0  1  0  0  0  0  0  0
    0.0000    0.0000    0.0000 O   0  0  0  1  0  2  0  0  0  0  0  0
    0.0000    0.0000    0.0000 O   0  0  0  1  0  1  0  0  0  0  0  0
    0.0000    0.0000    0.0000 O   0  0  0  1  0  1  0  0  0  0  0  0
    0.0000    0.0000    0.0000 S   0  0  0  1  0  2  0  0  0  0  0  0
    0.0000    0.0000    0.0000 S   0  0  0  1  0  2  0  0  0  0  0  0
    0.0000    0.0000    0.0000 H   0  0  0  1  0  1  0  0  0  0  0  0
    0.0000    0.0000    0.0000 H   0  0  0  1  0  1  0  0  0  0  0  0
    0.0000    0.0000    0.0000 H   0  0  0  1  0  1  0  0  0  0  0  0
    0.0000    0.0000    0.0000 H   0  0  0  1  0  1  0  0  0  0  0  0
  1  2  1  0  0  0  0
  1  3  1  0  0  0  0
  1  8  1  0  0  0  0
  2 24  1  0  0  0  0
  2 27  2  0  0  0  0
  3 31  1  0  0  0  0
  4  5  2  0  0  0  0
  4 31  1  0  0  0  0
  4 32  1  0  0  0  0
  5  6  1  0  0  0  0
  6  7  2  0  0  0  0
  7 32  1  0  0  0  0
  8  9  1  0  0  0  0
  8 13  1  0  0  0  0
  9 10  1  0  0  0  0
 10 11  1  0  0  0  0
 10 12  1  0  0  0  0
 13 25  1  0  0  0  0
 13 29  2  0  0  0  0
 14 15  1  0  0  0  0
 14 17  1  0  0  0  0
 14 25  1  0  0  0  0
 15 26  1  0  0  0  0
 15 30  2  0  0  0  0
 16 26  1  0  0  0  0
 17 18  1  0  0  0  0
 18 19  1  0  0  0  0
 18 23  2  0  0  0  0
 19 20  2  0  0  0  0
 20 21  1  0  0  0  0
 21 22  2  0  0  0  0
 22 23  1  0  0  0  0
 24 28  1  0  0  0  0
 24 33  1  0  0  0  0
 25 34  1  0  0  0  0
 26 35  1  0  0  0  0
 28 36  1  0  0  0  0
M  BCL ATM C_TeTeTeTe C_TrTrTrPi C_TeTeTeTe C_TrTrTrPi C_TrTrTrPi C_TrTrTrPi C_TrTrTrPi C_TeTeTeTe C_TeTeTeTe C_TeTeTeTe C_TeTeTeTe C_TeTeTeTe C_TrTrTrPi C_TeTeTeTe C_TrTrTrPi C_TeTeTeTe C_TeTeTeTe C_TrTrTrPi C_TrTrTrPi C_TrTrTrPi C_TrTrTrPi C_TrTrTrPi C_TrTrTrPi N_TrTrTrPi2 N_TrTrTrPi2 N_TrTrTrPi2 O_Tr2Tr2TrPi O_Te2Te2TeTe O_Tr2Tr2TrPi O_Tr2Tr2TrPi S_Te2Te2TeTe S_Te2Te2TeTe H_S H_S H_S H_S
M  BCL BND NonConjugatedSingleBond NonConjugatedSingleBond NonConjugatedSingleBond ConjugatedSingleBond ConjugatedDoubleBond NonConjugatedSingleBond AromaticDoubleBond ConjugatedSingleBond AromaticSingleBond AromaticSingleBond AromaticDoubleBond AromaticSingleBond NonConjugatedSingleBond NonConjugatedSingleBond NonConjugatedSingleBond NonConjugatedSingleBond NonConjugatedSingleBond ConjugatedSingleBond ConjugatedDoubleBond NonConjugatedSingleBond NonConjugatedSingleBond NonConjugatedSingleBond ConjugatedSingleBond ConjugatedDoubleBond NonConjugatedSingleBond NonConjugatedSingleBond AromaticSingleBond AromaticDoubleBond AromaticDoubleBond AromaticSingleBond AromaticDoubleBond AromaticSingleBond ConjugatedSingleBond NonConjugatedSingleBond NonConjugatedSingleBond NonConjugatedSingleBond NonConjugatedSingleBond
M  BCL CHI   1   S   8   R  14   S
M  BCL DBI - - - - - - - -
M  END
> <PDB ID>
1mmb

> <Resolution>
2.0999999

$$$$
Written by BCL::WriteToMDL,1mq5
  MOE2012           3D
1MQ5_l.pdb
 34 37  0  0  0  0  0  0  0  0999 V2000
    0.0000    0.0000    0.0000 C   0  0  0  1  0  3  0  0  0  0  0  0
    0.0000    0.0000    0.0000 C   0  0  0  0  0  3  0  0  0  0  0  0
    0.0000    0.0000    0.0000 C   0  0  0  0  0  3  0  0  0  0  0  0
    0.0000    0.0000    0.0000 C   0  0  0  1  0  3  0  0  0  0  0  0
    0.0000    0.0000    0.0000 Cl  0  0  0  1  0  1  0  0  0  0  0  0
    0.0000    0.0000    0.0000 C   0  0  0  0  0  3  0  0  0  0  0  0
    0.0000    0.0000    0.0000 C   0  0  0  0  0  3  0  0  0  0  0  0
    0.0000    0.0000    0.0000 N   0  0  0  0  0  3  0  0  0  0  0  0
    0.0000    0.0000    0.0000 C   0  0  0  1  0  3  0  0  0  0  0  0
    0.0000    0.0000    0.0000 O   0  0  0  1  0  1  0  0  0  0  0  0
    0.0000    0.0000    0.0000 C   0  0  0  1  0  3  0  0  0  0  0  0
    0.0000    0.0000    0.0000 C   0  0  0  1  0  3  0  0  0  0  0  0
    0.0000    0.0000    0.0000 C   0  0  0  0  0  3  0  0  0  0  0  0
    0.0000    0.0000    0.0000 C   0  0  0  0  0  3  0  0  0  0  0  0
    0.0000    0.0000    0.0000 C   0  0  0  1  0  3  0  0  0  0  0  0
    0.0000    0.0000    0.0000 Cl  0  0  0  1  0  1  0  0  0  0  0  0
    0.0000    0.0000    0.0000 C   0  0  0  0  0  3  0  0  0  0  0  0
    0.0000    0.0000    0.0000 N   0  0  0  0  0  3  0  0  0  0  0  0
    0.0000    0.0000    0.0000 C   0  0  0  1  0  3  0  0  0  0  0  0
    0.0000    0.0000    0.0000 O   0  0  0  1  0  1  0  0  0  0  0  0
    0.0000    0.0000    0.0000 C   0  0  0  1  0  3  0  0  0  0  0  0
    0.0000    0.0000    0.0000 S   0  0  0  1  0  2  0  0  0  0  0  0
    0.0000    0.0000    0.0000 C   0  0  0  0  0  3  0  0  0  0  0  0
    0.0000    0.0000    0.0000 C   0  0  0  1  0  3  0  0  0  0  0  0
    0.0000    0.0000    0.0000 C   0  0  0  1  0  3  0  0  0  0  0  0
    0.0000    0.0000    0.0000 Cl  0  0  0  1  0  1  0  0  0  0  0  0
    0.0000    0.0000    0.0000 C   0  0  0  0  0  4  0  0  0  0  0  0
    0.0000    0.0000    0.0000 N   0  3  0  0  0  4  0  0  0  0  0  0
    0.0000    0.0000    0.0000 C   0  0  0  0  0  4  0  0  0  0  0  0
    0.0000    0.0000    0.0000 C   0  0  0  0  0  4  0  0  0  0  0  0
    0.0000    0.0000    0.0000 N   0  3  0  0  0  4  0  0  0  0  0  0
    0.0000    0.0000    0.0000 C   0  0  0  0  0  4  0  0  0  0  0  0
    0.0000    0.0000    0.0000 C   0  0  0  0  0  4  0  0  0  0  0  0
    0.0000    0.0000    0.0000 C   0  0  0  0  0  4  0  0  0  0  0  0
  1  2  1  0  0  0  0
  1  7  2  0  0  0  0
  1  8  1  0  0  0  0
  2  3  2  0  0  0  0
  3  4  1  0  0  0  0
  4  5  1  0  0  0  0
  4  6  2  0  0  0  0
  6  7  1  0  0  0  0
  8  9  1  0  0  0  0
  9 10  2  0  0  0  0
  9 11  1  0  0  0  0
 11 12  1  0  0  0  0
 11 17  2  0  0  0  0
 12 13  2  0  0  0  0
 12 18  1  0  0  0  0
 13 14  1  0  0  0  0
 14 15  2  0  0  0  0
 15 16  1  0  0  0  0
 15 17  1  0  0  0  0
 18 19  1  0  0  0  0
 19 20  2  0  0  0  0
 19 21  1  0  0  0  0
 21 22  1  0  0  0  0
 21 25  2  0  0  0  0
 22 23  1  0  0  0  0
 23 24  2  0  0  0  0
 24 25  1  0  0  0  0
 24 27  1  0  0  0  0
 25 26  1  0  0  0  0
 27 28  1  0  0  0  0
 28 29  1  0  0  0  0
 28 33  1  0  0  0  0
 29 30  1  0  0  0  0
 30 31  1  0  0  0  0
 31 32  1  0  0  0  0
 31 34  1  0  0  0  0
 32 33  1  0  0  0  0
M  BCL ATM C_TrTrTrPi C_TrTrTrPi C_TrTrTrPi C_TrTrTrPi Cl_S2P2P2P C_TrTrTrPi C_TrTrTrPi N_TrTrTrPi2 C_TrTrTrPi O_Tr2Tr2TrPi C_TrTrTrPi C_TrTrTrPi C_TrTrTrPi C_TrTrTrPi C_TrTrTrPi Cl_S2P2P2P C_TrTrTrPi N_TrTrTrPi2 C_TrTrTrPi O_Tr2Tr2TrPi C_TrTrTrPi S_Te2Te2TeTe C_TrTrTrPi C_TrTrTrPi C_TrTrTrPi Cl_S2P2P2P C_TeTeTeTe N_TeTeTeTe C_TeTeTeTe C_TeTeTeTe N_TeTeTeTe C_TeTeTeTe C_TeTeTeTe C_TeTeTeTe
M  BCL BND AromaticSingleBond AromaticDoubleBond ConjugatedSingleBond AromaticDoubleBond AromaticSingleBond ConjugatedSingleBond AromaticDoubleBond AromaticSingleBond ConjugatedSingleBond ConjugatedDoubleBond ConjugatedSingleBond AromaticSingleBond AromaticDoubleBond AromaticDoubleBond ConjugatedSingleBond AromaticSingleBond AromaticDoubleBond ConjugatedSingleBond AromaticSingleBond ConjugatedSingleBond ConjugatedDoubleBond ConjugatedSingleBond AromaticSingleBond AromaticDoubleBond AromaticSingleBond AromaticDoubleBond AromaticSingleBond NonConjugatedSingleBond ConjugatedSingleBond NonConjugatedSingleBond NonConjugatedSingleBondInRing NonConjugatedSingleBondInRing NonConjugatedSingleBondInRing NonConjugatedSingleBondInRing NonConjugatedSingleBondInRing NonConjugatedSingleBond NonConjugatedSingleBondInRing
M  BCL DBI - - - - - - - - - -
M  END
> <PDB ID>
1mq5

> <Resolution>
2.0999999

$$$$
Written by BCL::WriteToMDL,1mq6
  MOE2012           3D
1MQ6_l.pdb
 36 39  0  0  0  0  0  0  0  0999 V2000
    0.0000    0.0000    0.0000 C   0  0  0  1  0  3  0  0  0  0  0  0
    0.0000    0.0000    0.0000 N   0  0  0  1  0  2  0  0  0  0  0  0
    0.0000    0.0000    0.0000 C   0  0  0  0  0  3  0  0  0  0  0  0
    0.0000    0.0000    0.0000 C   0  0  0  1  0  3  0  0  0  0  0  0
    0.0000    0.0000    0.0000 Cl  0  0  0  1  0  1  0  0  0  0  0  0
    0.0000    0.0000    0.0000 C   0  0  0  0  0  3  0  0  0  0  0  0
    0.0000    0.0000    0.0000 C   0  0  0  0  0  3  0  0  0  0  0  0
    0.0000    0.0000    0.0000 N   0  0  0  0  0  3  0  0  0  0  0  0
    0.0000    0.0000    0.0000 C   0  0  0  1  0  3  0  0  0  0  0  0
    0.0000    0.0000    0.0000 O   0  0  0  1  0  1  0  0  0  0  0  0
    0.0000    0.0000    0.0000 C   0  0  0  1  0  3  0  0  0  0  0  0
    0.0000    0.0000    0.0000 C   0  0  0  1  0  3  0  0  0  0  0  0
    0.0000    0.0000    0.0000 C   0  0  0  1  0  3  0  0  0  0  0  0
    0.0000    0.0000    0.0000 C   0  0  0  0  0  3  0  0  0  0  0  0
    0.0000    0.0000    0.0000 C   0  0  0  1  0  3  0  0  0  0  0  0
    0.0000    0.0000    0.0000 Cl  0  0  0  1  0  1  0  0  0  0  0  0
    0.0000    0.0000    0.0000 C   0  0  0  0  0  3  0  0  0  0  0  0
    0.0000    0.0000    0.0000 O   0  0  0  1  0  2  0  0  0  0  0  0
    0.0000    0.0000    0.0000 C   0  0  0  0  0  4  0  0  0  0  0  0
    0.0000    0.0000    0.0000 N   0  0  0  0  0  3  0  0  0  0  0  0
    0.0000    0.0000    0.0000 C   0  0  0  1  0  3  0  0  0  0  0  0
    0.0000    0.0000    0.0000 O   0  0  0  1  0  1  0  0  0  0  0  0
    0.0000    0.0000    0.0000 C   0  0  0  1  0  3  0  0  0  0  0  0
    0.0000    0.0000    0.0000 S   0  0  0  1  0  2  0  0  0  0  0  0
    0.0000    0.0000    0.0000 C   0  0  0  0  0  3  0  0  0  0  0  0
    0.0000    0.0000    0.0000 C   0  0  0  1  0  3  0  0  0  0  0  0
    0.0000    0.0000    0.0000 C   0  0  0  1  0  3  0  0  0  0  0  0
    0.0000    0.0000    0.0000 Cl  0  0  0  1  0  1  0  0  0  0  0  0
    0.0000    0.0000    0.0000 C   0  0  0  0  0  4  0  0  0  0  0  0
    0.0000    0.0000    0.0000 N   0  0  0  1  0  3  0  0  0  0  0  0
    0.0000    0.0000    0.0000 C   0  0  0  0  0  4  0  0  0  0  0  0
    0.0000    0.0000    0.0000 C   0  0  0  1  0  3  0  0  0  0  0  0
    0.0000    0.0000    0.0000 N   0  0  0  1  0  2  0  0  0  0  0  0
    0.0000    0.0000    0.0000 C   0  0  0  0  0  4  0  0  0  0  0  0
    0.0000    0.0000    0.0000 C   0  0  0  0  0  4  0  0  0  0  0  0
    0.0000    0.0000    0.0000 O   0  0  0  1  0  2  0  0  0  0  0  0
  1  2  1  0  0  0  0
  1  7  2  0  0  0  0
  1  8  1  0  0  0  0
  2  3  2  0  0  0  0
  3  4  1  0  0  0  0
  4  5  1  0  0  0  0
  4  6  2  0  0  0  0
  6  7  1  0  0  0  0
  8  9  1  0  0  0  0
  9 10  2  0  0  0  0
  9 11  1  0  0  0  0
 11 12  1  0  0  0  0
 11 17  2  0  0  0  0
 12 13  2  0  0  0  0
 12 20  1  0  0  0  0
 13 14  1  0  0  0  0
 13 18  1  0  0  0  0
 14 15  2  0  0  0  0
 15 16  1  0  0  0  0
 15 17  1  0  0  0  0
 18 19  1  0  0  0  0
 20 21  1  0  0  0  0
 21 22  2  0  0  0  0
 21 23  1  0  0  0  0
 23 24  1  0  0  0  0
 23 27  2  0  0  0  0
 24 25  1  0  0  0  0
 25 26  2  0  0  0  0
 26 27  1  0  0  0  0
 26 29  1  0  0  0  0
 27 28  1  0  0  0  0
 29 30  1  0  0  0  0
 30 31  1  0  0  0  0
 30 32  1  0  0  0  0
 32 33  2  0  0  0  0
 32 36  1  0  0  0  0
 33 34  1  0  0  0  0
 34 35  1  0  0  0  0
 35 36  1  0  0  0  0
M  BCL ATM C_TrTrTrPi N_Tr2TrTrPi C_TrTrTrPi C_TrTrTrPi Cl_S2P2P2P C_TrTrTrPi C_TrTrTrPi N_TrTrTrPi2 C_TrTrTrPi O_Tr2Tr2TrPi C_TrTrTrPi C_TrTrTrPi C_TrTrTrPi C_TrTrTrPi C_TrTrTrPi Cl_S2P2P2P C_TrTrTrPi O_Tr2TrTrPi2 C_TeTeTeTe N_TrTrTrPi2 C_TrTrTrPi O_Tr2Tr2TrPi C_TrTrTrPi S_Te2Te2TeTe C_TrTrTrPi C_TrTrTrPi C_TrTrTrPi Cl_S2P2P2P C_TeTeTeTe N_TrTrTrPi2 C_TeTeTeTe C_TrTrTrPi N_Tr2TrTrPi C_TeTeTeTe C_TeTeTeTe O_Te2Te2TeTe
M  BCL BND AromaticSingleBond AromaticDoubleBond ConjugatedSingleBond AromaticDoubleBond AromaticSingleBond ConjugatedSingleBond AromaticDoubleBond AromaticSingleBond ConjugatedSingleBond ConjugatedDoubleBond ConjugatedSingleBond AromaticSingleBond AromaticDoubleBond AromaticDoubleBond ConjugatedSingleBond AromaticSingleBond ConjugatedSingleBond AromaticDoubleBond ConjugatedSingleBond AromaticSingleBond NonConjugatedSingleBond ConjugatedSingleBond ConjugatedDoubleBond ConjugatedSingleBond AromaticSingleBond AromaticDoubleBond AromaticSingleBond AromaticDoubleBond AromaticSingleBond NonConjugatedSingleBond ConjugatedSingleBond NonConjugatedSingleBond NonConjugatedSingleBond ConjugatedSingleBond ConjugatedDoubleBondInRing ConjugatedSingleBondInRing NonConjugatedSingleBondInRing NonConjugatedSingleBondInRing NonConjugatedSingleBondInRing
M  BCL DBI - - - - - - - - - - -
M  END
> <PDB ID>
1mq6

> <Resolution>
2.0999999

$$$$
Written by BCL::WriteToMDL,1mtv
  MOE2012           3D
1mtv_l.pdb
 34 37  0  0  0  0  0  0  0  0999 V2000
    0.0000    0.0000    0.0000 N   0  3  0  0  0  3  0  0  0  0  0  0
    0.0000    0.0000    0.0000 C   0  0  0  1  0  3  0  0  0  0  0  0
    0.0000    0.0000    0.0000 N   0  0  0  0  0  3  0  0  0  0  0  0
    0.0000    0.0000    0.0000 C   0  0  0  1  0  3  0  0  0  0  0  0
    0.0000    0.0000    0.0000 C   0  0  0  0  0  3  0  0  0  0  0  0
    0.0000    0.0000    0.0000 C   0  0  0  0  0  3  0  0  0  0  0  0
    0.0000    0.0000    0.0000 C   0  0  0  1  0  3  0  0  0  0  0  0
    0.0000    0.0000    0.0000 C   0  0  0  1  0  3  0  0  0  0  0  0
    0.0000    0.0000    0.0000 C   0  0  0  0  0  3  0  0  0  0  0  0
    0.0000    0.0000    0.0000 C   0  0  0  0  0  3  0  0  0  0  0  0
    0.0000    0.0000    0.0000 C   0  0  0  0  0  3  0  0  0  0  0  0
    0.0000    0.0000    0.0000 C   0  0  0  0  0  3  0  0  0  0  0  0
    0.0000    0.0000    0.0000 C   0  0  0  1  0  3  0  0  0  0  0  0
    0.0000    0.0000    0.0000 C   0  0  0  0  0  4  0  0  0  0  0  0
    0.0000    0.0000    0.0000 C   0  0  0  0  0  4  0  0  0  0  0  0
    0.0000    0.0000    0.0000 C   0  0  0  1  0  3  0  0  0  0  0  0
    0.0000    0.0000    0.0000 C   0  0  0  0  0  3  0  0  0  0  0  0
    0.0000    0.0000    0.0000 C   0  0  0  0  0  3  0  0  0  0  0  0
    0.0000    0.0000    0.0000 C   0  0  0  1  0  3  0  0  0  0  0  0
    0.0000    0.0000    0.0000 C   0  0  0  0  0  3  0  0  0  0  0  0
    0.0000    0.0000    0.0000 C   0  0  0  0  0  3  0  0  0  0  0  0
    0.0000    0.0000    0.0000 C   0  0  0  1  0  3  0  0  0  0  0  0
    0.0000    0.0000    0.0000 O   0  0  0  1  0  1  0  0  0  0  0  0
    0.0000    0.0000    0.0000 O   0  5  0  1  0  1  0  0  0  0  0  0
    0.0000    0.0000    0.0000 O   0  0  0  1  0  2  0  0  0  0  0  0
    0.0000    0.0000    0.0000 C   0  0  0  0  0  4  0  0  0  0  0  0
    0.0000    0.0000    0.0000 C   0  0  0  0  0  4  0  0  0  0  0  0
    0.0000    0.0000    0.0000 N   0  0  0  1  0  3  0  0  0  0  0  0
    0.0000    0.0000    0.0000 C   0  0  0  0  0  4  0  0  0  0  0  0
    0.0000    0.0000    0.0000 C   0  0  0  0  0  4  0  0  0  0  0  0
    0.0000    0.0000    0.0000 C   0  0  0  1  0  3  0  0  0  0  0  0
    0.0000    0.0000    0.0000 N   0  0  0  0  0  2  0  0  0  0  0  0
    0.0000    0.0000    0.0000 C   0  0  0  0  0  4  0  0  0  0  0  0
    0.0000    0.0000    0.0000 C   0  0  0  0  0  4  0  0  0  0  0  0
  1  2  2  0  0  0  0
  2  3  1  0  0  0  0
  2  4  1  0  0  0  0
  4  5  1  0  0  0  0
  4  9  2  0  0  0  0
  5  6  2  0  0  0  0
  6  7  1  0  0  0  0
  7  8  2  0  0  0  0
  7 10  1  0  0  0  0
  8  9  1  0  0  0  0
  8 12  1  0  0  0  0
 10 11  2  0  0  0  0
 11 13  1  0  0  0  0
 12 13  2  0  0  0  0
 13 14  1  0  0  0  0
 14 15  1  0  0  0  0
 15 16  1  0  0  0  0
 15 22  1  0  0  0  0
 16 17  1  0  0  0  0
 16 21  2  0  0  0  0
 17 18  2  0  0  0  0
 18 19  1  0  0  0  0
 19 20  2  0  0  0  0
 19 25  1  0  0  0  0
 20 21  1  0  0  0  0
 22 23  2  0  0  0  0
 22 24  1  0  0  0  0
 25 26  1  0  0  0  0
 26 27  1  0  0  0  0
 26 30  1  0  0  0  0
 27 34  1  0  0  0  0
 28 29  1  0  0  0  0
 28 31  1  0  0  0  0
 28 34  1  0  0  0  0
 29 30  1  0  0  0  0
 31 32  2  0  0  0  0
 31 33  1  0  0  0  0
M  BCL ATM N_TrTrTrPi C_TrTrTrPi N_TrTrTrPi2 C_TrTrTrPi C_TrTrTrPi C_TrTrTrPi C_TrTrTrPi C_TrTrTrPi C_TrTrTrPi C_TrTrTrPi C_TrTrTrPi C_TrTrTrPi C_TrTrTrPi C_TeTeTeTe C_TeTeTeTe C_TrTrTrPi C_TrTrTrPi C_TrTrTrPi C_TrTrTrPi C_TrTrTrPi C_TrTrTrPi C_TrTrTrPi O_Tr2Tr2TrPi O_Te2Te2Te2Te O_Tr2TrTrPi2 C_TeTeTeTe C_TeTeTeTe N_TrTrTrPi2 C_TeTeTeTe C_TeTeTeTe C_TrTrTrPi N_Tr2TrTrPi C_TeTeTeTe C_TeTeTeTe
M  BCL BND ConjugatedDoubleBond ConjugatedSingleBond ConjugatedSingleBond AromaticSingleBond AromaticDoubleBond AromaticDoubleBond AromaticSingleBond AromaticDoubleBond AromaticSingleBond AromaticSingleBond AromaticSingleBond AromaticDoubleBond AromaticSingleBond AromaticDoubleBond NonConjugatedSingleBond NonConjugatedSingleBond NonConjugatedSingleBond NonConjugatedSingleBond AromaticSingleBond AromaticDoubleBond AromaticDoubleBond AromaticSingleBond AromaticDoubleBond ConjugatedSingleBond AromaticSingleBond ConjugatedDoubleBond ConjugatedSingleBond NonConjugatedSingleBond NonConjugatedSingleBondInRing NonConjugatedSingleBondInRing NonConjugatedSingleBondInRing NonConjugatedSingleBondInRing ConjugatedSingleBond NonConjugatedSingleBondInRing NonConjugatedSingleBondInRing ConjugatedDoubleBond NonConjugatedSingleBond
M  BCL CHI  15   R
M  BCL DBI - - - - - - - - - - -
M  END
> <PDB ID>
1mtv

> <Resolution>
1.9

$$$$
Written by BCL::WriteToMDL,1mtw
  MOE2012           3D
1mtw_l.pdb
 33 36  0  0  0  0  0  0  0  0999 V2000
    0.0000    0.0000    0.0000 C   0  0  0  0  0  3  0  0  0  0  0  0
    0.0000    0.0000    0.0000 C   0  0  0  1  0  3  0  0  0  0  0  0
    0.0000    0.0000    0.0000 C   0  0  0  0  0  3  0  0  0  0  0  0
    0.0000    0.0000    0.0000 C   0  0  0  0  0  3  0  0  0  0  0  0
    0.0000    0.0000    0.0000 C   0  0  0  1  0  3  0  0  0  0  0  0
    0.0000    0.0000    0.0000 C   0  0  0  0  0  3  0  0  0  0  0  0
    0.0000    0.0000    0.0000 C   0  0  0  0  0  3  0  0  0  0  0  0
    0.0000    0.0000    0.0000 C   0  0  0  1  0  3  0  0  0  0  0  0
    0.0000    0.0000    0.0000 C   0  0  0  0  0  3  0  0  0  0  0  0
    0.0000    0.0000    0.0000 C   0  0  0  1  0  3  0  0  0  0  0  0
    0.0000    0.0000    0.0000 C   0  0  0  1  0  3  0  0  0  0  0  0
    0.0000    0.0000    0.0000 N   0  0  0  0  0  3  0  0  0  0  0  0
    0.0000    0.0000    0.0000 N   0  3  0  0  0  3  0  0  0  0  0  0
    0.0000    0.0000    0.0000 C   0  0  0  0  0  4  0  0  0  0  0  0
    0.0000    0.0000    0.0000 C   0  0  0  1  0  3  0  0  0  0  0  0
    0.0000    0.0000    0.0000 O   0  0  0  1  0  1  0  0  0  0  0  0
    0.0000    0.0000    0.0000 O   0  5  0  1  0  1  0  0  0  0  0  0
    0.0000    0.0000    0.0000 C   0  0  0  0  0  4  0  0  0  0  0  0
    0.0000    0.0000    0.0000 N   0  0  0  1  0  3  0  0  0  0  0  0
    0.0000    0.0000    0.0000 C   0  0  0  0  0  4  0  0  0  0  0  0
    0.0000    0.0000    0.0000 C   0  0  0  0  0  4  0  0  0  0  0  0
    0.0000    0.0000    0.0000 C   0  0  0  0  0  4  0  0  0  0  0  0
    0.0000    0.0000    0.0000 C   0  0  0  0  0  4  0  0  0  0  0  0
    0.0000    0.0000    0.0000 C   0  0  0  1  0  3  0  0  0  0  0  0
    0.0000    0.0000    0.0000 N   0  0  0  0  0  2  0  0  0  0  0  0
    0.0000    0.0000    0.0000 C   0  0  0  0  0  4  0  0  0  0  0  0
    0.0000    0.0000    0.0000 C   0  0  0  0  0  3  0  0  0  0  0  0
    0.0000    0.0000    0.0000 C   0  0  0  0  0  3  0  0  0  0  0  0
    0.0000    0.0000    0.0000 C   0  0  0  0  0  3  0  0  0  0  0  0
    0.0000    0.0000    0.0000 C   0  0  0  0  0  3  0  0  0  0  0  0
    0.0000    0.0000    0.0000 C   0  0  0  1  0  3  0  0  0  0  0  0
    0.0000    0.0000    0.0000 O   0  0  0  1  0  2  0  0  0  0  0  0
    0.0000    0.0000    0.0000 C   0  0  0  1  0  3  0  0  0  0  0  0
  1  2  1  0  0  0  0
  1 10  2  0  0  0  0
  2  3  2  0  0  0  0
  2 14  1  0  0  0  0
  3  4  1  0  0  0  0
  4  5  2  0  0  0  0
  5  6  1  0  0  0  0
  5 10  1  0  0  0  0
  6  7  2  0  0  0  0
  7  8  1  0  0  0  0
  8  9  2  0  0  0  0
  8 11  1  0  0  0  0
  9 10  1  0  0  0  0
 11 12  1  0  0  0  0
 11 13  2  0  0  0  0
 14 18  1  0  0  0  0
 15 16  2  0  0  0  0
 15 17  1  0  0  0  0
 15 18  1  0  0  0  0
 18 33  1  0  0  0  0
 19 20  1  0  0  0  0
 19 23  1  0  0  0  0
 19 24  1  0  0  0  0
 20 21  1  0  0  0  0
 21 22  1  0  0  0  0
 21 32  1  0  0  0  0
 22 23  1  0  0  0  0
 24 25  2  0  0  0  0
 24 26  1  0  0  0  0
 27 28  1  0  0  0  0
 27 33  2  0  0  0  0
 28 31  2  0  0  0  0
 29 30  2  0  0  0  0
 29 33  1  0  0  0  0
 30 31  1  0  0  0  0
 31 32  1  0  0  0  0
M  BCL ATM C_TrTrTrPi C_TrTrTrPi C_TrTrTrPi C_TrTrTrPi C_TrTrTrPi C_TrTrTrPi C_TrTrTrPi C_TrTrTrPi C_TrTrTrPi C_TrTrTrPi C_TrTrTrPi N_TrTrTrPi2 N_TrTrTrPi C_TeTeTeTe C_TrTrTrPi O_Tr2Tr2TrPi O_Te2Te2Te2Te C_TeTeTeTe N_TrTrTrPi2 C_TeTeTeTe C_TeTeTeTe C_TeTeTeTe C_TeTeTeTe C_TrTrTrPi N_Tr2TrTrPi C_TeTeTeTe C_TrTrTrPi C_TrTrTrPi C_TrTrTrPi C_TrTrTrPi C_TrTrTrPi O_Tr2TrTrPi2 C_TrTrTrPi
M  BCL BND AromaticSingleBond AromaticDoubleBond AromaticDoubleBond NonConjugatedSingleBond AromaticSingleBond AromaticDoubleBond AromaticSingleBond AromaticSingleBond AromaticDoubleBond AromaticSingleBond AromaticDoubleBond ConjugatedSingleBond AromaticSingleBond ConjugatedSingleBond ConjugatedDoubleBond NonConjugatedSingleBond ConjugatedDoubleBond ConjugatedSingleBond NonConjugatedSingleBond NonConjugatedSingleBond NonConjugatedSingleBondInRing NonConjugatedSingleBondInRing ConjugatedSingleBond NonConjugatedSingleBondInRing NonConjugatedSingleBondInRing NonConjugatedSingleBond NonConjugatedSingleBondInRing ConjugatedDoubleBond NonConjugatedSingleBond AromaticSingleBond AromaticDoubleBond AromaticDoubleBond AromaticDoubleBond AromaticSingleBond AromaticSingleBond ConjugatedSingleBond
M  BCL CHI  18   R  21   R
M  BCL DBI - - - - - - - - - - -
M  END
> <PDB ID>
1mtw

> <Resolution>
1.9

$$$$
Written by BCL::WriteToMDL,1nhu
  MOE2012           3D
1NHU_l.pdb
 33 35  0  0  0  0  0  0  0  0999 V2000
    0.0000    0.0000    0.0000 N   0  0  0  1  0  3  0  0  0  0  0  0
    0.0000    0.0000    0.0000 C   0  0  0  0  0  4  0  0  0  0  0  0
    0.0000    0.0000    0.0000 C   0  0  0  1  0  3  0  0  0  0  0  0
    0.0000    0.0000    0.0000 O   0  0  0  1  0  1  0  0  0  0  0  0
    0.0000    0.0000    0.0000 O   0  5  0  1  0  1  0  0  0  0  0  0
    0.0000    0.0000    0.0000 C   0  0  0  1  0  3  0  0  0  0  0  0
    0.0000    0.0000    0.0000 O   0  0  0  1  0  1  0  0  0  0  0  0
    0.0000    0.0000    0.0000 C   0  0  0  1  0  3  0  0  0  0  0  0
    0.0000    0.0000    0.0000 C   0  0  0  0  0  3  0  0  0  0  0  0
    0.0000    0.0000    0.0000 C   0  0  0  0  0  3  0  0  0  0  0  0
    0.0000    0.0000    0.0000 C   0  0  0  1  0  3  0  0  0  0  0  0
    0.0000    0.0000    0.0000 C   0  0  0  0  0  3  0  0  0  0  0  0
    0.0000    0.0000    0.0000 C   0  0  0  1  0  3  0  0  0  0  0  0
    0.0000    0.0000    0.0000 Cl  0  0  0  1  0  1  0  0  0  0  0  0
    0.0000    0.0000    0.0000 Cl  0  0  0  1  0  1  0  0  0  0  0  0
    0.0000    0.0000    0.0000 C   0  0  0  0  0  4  0  0  0  0  0  0
    0.0000    0.0000    0.0000 C   0  0  0  1  0  3  0  0  0  0  0  0
    0.0000    0.0000    0.0000 C   0  0  0  0  0  3  0  0  0  0  0  0
    0.0000    0.0000    0.0000 C   0  0  0  0  0  3  0  0  0  0  0  0
    0.0000    0.0000    0.0000 C   0  0  0  0  0  3  0  0  0  0  0  0
    0.0000    0.0000    0.0000 C   0  0  0  0  0  3  0  0  0  0  0  0
    0.0000    0.0000    0.0000 C   0  0  0  0  0  3  0  0  0  0  0  0
    0.0000    0.0000    0.0000 C   0  0  0  0  0  4  0  0  0  0  0  0
    0.0000    0.0000    0.0000 C   0  0  0  1  0  3  0  0  0  0  0  0
    0.0000    0.0000    0.0000 C   0  0  0  0  0  3  0  0  0  0  0  0
    0.0000    0.0000    0.0000 C   0  0  0  0  0  3  0  0  0  0  0  0
    0.0000    0.0000    0.0000 C   0  0  0  0  0  3  0  0  0  0  0  0
    0.0000    0.0000    0.0000 C   0  0  0  1  0  3  0  0  0  0  0  0
    0.0000    0.0000    0.0000 C   0  0  0  0  0  3  0  0  0  0  0  0
    0.0000    0.0000    0.0000 C   0  0  0  1  0  4  0  0  0  0  0  0
    0.0000    0.0000    0.0000 F   0  0  0  1  0  1  0  0  0  0  0  0
    0.0000    0.0000    0.0000 F   0  0  0  1  0  1  0  0  0  0  0  0
    0.0000    0.0000    0.0000 F   0  0  0  1  0  1  0  0  0  0  0  0
  1  2  1  0  0  0  0
  1  6  1  0  0  0  0
  1 23  1  0  0  0  0
  2  3  1  0  0  0  0
  2 16  1  0  0  0  0
  3  4  2  0  0  0  0
  3  5  1  0  0  0  0
  6  7  2  0  0  0  0
  6  8  1  0  0  0  0
  8  9  1  0  0  0  0
  8 13  2  0  0  0  0
  9 10  2  0  0  0  0
 10 11  1  0  0  0  0
 11 12  2  0  0  0  0
 11 14  1  0  0  0  0
 12 13  1  0  0  0  0
 13 15  1  0  0  0  0
 16 17  1  0  0  0  0
 17 18  1  0  0  0  0
 17 22  2  0  0  0  0
 18 19  2  0  0  0  0
 19 20  1  0  0  0  0
 20 21  2  0  0  0  0
 21 22  1  0  0  0  0
 23 24  1  0  0  0  0
 24 25  1  0  0  0  0
 24 29  2  0  0  0  0
 25 26  2  0  0  0  0
 26 27  1  0  0  0  0
 27 28  2  0  0  0  0
 28 29  1  0  0  0  0
 28 30  1  0  0  0  0
 30 31  1  0  0  0  0
 30 32  1  0  0  0  0
 30 33  1  0  0  0  0
M  BCL ATM N_TrTrTrPi2 C_TeTeTeTe C_TrTrTrPi O_Tr2Tr2TrPi O_Te2Te2Te2Te C_TrTrTrPi O_Tr2Tr2TrPi C_TrTrTrPi C_TrTrTrPi C_TrTrTrPi C_TrTrTrPi C_TrTrTrPi C_TrTrTrPi Cl_S2P2P2P Cl_S2P2P2P C_TeTeTeTe C_TrTrTrPi C_TrTrTrPi C_TrTrTrPi C_TrTrTrPi C_TrTrTrPi C_TrTrTrPi C_TeTeTeTe C_TrTrTrPi C_TrTrTrPi C_TrTrTrPi C_TrTrTrPi C_TrTrTrPi C_TrTrTrPi C_TeTeTeTe F_S2P2P2P F_S2P2P2P F_S2P2P2P
M  BCL BND NonConjugatedSingleBond ConjugatedSingleBond NonConjugatedSingleBond NonConjugatedSingleBond NonConjugatedSingleBond ConjugatedDoubleBond ConjugatedSingleBond ConjugatedDoubleBond ConjugatedSingleBond AromaticSingleBond AromaticDoubleBond AromaticDoubleBond AromaticSingleBond AromaticDoubleBond ConjugatedSingleBond AromaticSingleBond ConjugatedSingleBond NonConjugatedSingleBond AromaticSingleBond AromaticDoubleBond AromaticDoubleBond AromaticSingleBond AromaticDoubleBond AromaticSingleBond NonConjugatedSingleBond AromaticSingleBond AromaticDoubleBond AromaticDoubleBond AromaticSingleBond AromaticDoubleBond AromaticSingleBond NonConjugatedSingleBond NonConjugatedSingleBond NonConjugatedSingleBond NonConjugatedSingleBond
M  BCL CHI   2   S
M  BCL DBI - - - - - - - - - - -
M  END
> <PDB ID>
1nhu

> <Resolution>
2

$$$$
Written by BCL::WriteToMDL,1nhv
  MOE2012           3D
1NHV_l.pdb
 37 41  0  0  0  0  0  0  0  0999 V2000
    0.0000    0.0000    0.0000 N   0  0  0  1  0  3  0  0  0  0  0  0
    0.0000    0.0000    0.0000 C   0  0  0  0  0  4  0  0  0  0  0  0
    0.0000    0.0000    0.0000 C   0  0  0  1  0  3  0  0  0  0  0  0
    0.0000    0.0000    0.0000 O   0  0  0  1  0  1  0  0  0  0  0  0
    0.0000    0.0000    0.0000 O   0  5  0  1  0  1  0  0  0  0  0  0
    0.0000    0.0000    0.0000 C   0  0  0  1  0  3  0  0  0  0  0  0
    0.0000    0.0000    0.0000 O   0  0  0  1  0  1  0  0  0  0  0  0
    0.0000    0.0000    0.0000 C   0  0  0  1  0  3  0  0  0  0  0  0
    0.0000    0.0000    0.0000 C   0  0  0  0  0  3  0  0  0  0  0  0
    0.0000    0.0000    0.0000 C   0  0  0  0  0  3  0  0  0  0  0  0
    0.0000    0.0000    0.0000 C   0  0  0  1  0  3  0  0  0  0  0  0
    0.0000    0.0000    0.0000 C   0  0  0  0  0  3  0  0  0  0  0  0
    0.0000    0.0000    0.0000 C   0  0  0  1  0  3  0  0  0  0  0  0
    0.0000    0.0000    0.0000 Cl  0  0  0  1  0  1  0  0  0  0  0  0
    0.0000    0.0000    0.0000 Cl  0  0  0  1  0  1  0  0  0  0  0  0
    0.0000    0.0000    0.0000 C   0  0  0  0  0  4  0  0  0  0  0  0
    0.0000    0.0000    0.0000 C   0  0  0  1  0  3  0  0  0  0  0  0
    0.0000    0.0000    0.0000 C   0  0  0  0  0  3  0  0  0  0  0  0
    0.0000    0.0000    0.0000 C   0  0  0  0  0  3  0  0  0  0  0  0
    0.0000    0.0000    0.0000 C   0  0  0  0  0  3  0  0  0  0  0  0
    0.0000    0.0000    0.0000 C   0  0  0  0  0  3  0  0  0  0  0  0
    0.0000    0.0000    0.0000 C   0  0  0  0  0  3  0  0  0  0  0  0
    0.0000    0.0000    0.0000 C   0  0  0  0  0  4  0  0  0  0  0  0
    0.0000    0.0000    0.0000 C   0  0  0  1  0  3  0  0  0  0  0  0
    0.0000    0.0000    0.0000 C   0  0  0  0  0  3  0  0  0  0  0  0
    0.0000    0.0000    0.0000 C   0  0  0  0  0  3  0  0  0  0  0  0
    0.0000    0.0000    0.0000 C   0  0  0  1  0  3  0  0  0  0  0  0
    0.0000    0.0000    0.0000 S   0  0  0  1  0  2  0  0  0  0  0  0
    0.0000    0.0000    0.0000 C   0  0  0  1  0  3  0  0  0  0  0  0
    0.0000    0.0000    0.0000 C   0  0  0  0  0  3  0  0  0  0  0  0
    0.0000    0.0000    0.0000 C   0  0  0  1  0  3  0  0  0  0  0  0
    0.0000    0.0000    0.0000 C   0  0  0  0  0  3  0  0  0  0  0  0
    0.0000    0.0000    0.0000 C   0  0  0  0  0  3  0  0  0  0  0  0
    0.0000    0.0000    0.0000 C   0  0  0  0  0  3  0  0  0  0  0  0
    0.0000    0.0000    0.0000 C   0  0  0  0  0  3  0  0  0  0  0  0
    0.0000    0.0000    0.0000 C   0  0  0  1  0  3  0  0  0  0  0  0
    0.0000    0.0000    0.0000 O   0  0  0  1  0  2  0  0  0  0  0  0
  1  2  1  0  0  0  0
  1  6  1  0  0  0  0
  1 23  1  0  0  0  0
  2  3  1  0  0  0  0
  2 16  1  0  0  0  0
  3  4  2  0  0  0  0
  3  5  1  0  0  0  0
  6  7  2  0  0  0  0
  6  8  1  0  0  0  0
  8  9  1  0  0  0  0
  8 13  2  0  0  0  0
  9 10  2  0  0  0  0
 10 11  1  0  0  0  0
 11 12  2  0  0  0  0
 11 14  1  0  0  0  0
 12 13  1  0  0  0  0
 13 15  1  0  0  0  0
 16 17  1  0  0  0  0
 17 18  1  0  0  0  0
 17 22  2  0  0  0  0
 18 19  2  0  0  0  0
 19 20  1  0  0  0  0
 20 21  2  0  0  0  0
 21 22  1  0  0  0  0
 23 24  1  0  0  0  0
 24 25  2  0  0  0  0
 24 28  1  0  0  0  0
 25 26  1  0  0  0  0
 26 27  2  0  0  0  0
 27 28  1  0  0  0  0
 27 29  1  0  0  0  0
 29 30  2  0  0  0  0
 29 37  1  0  0  0  0
 30 31  1  0  0  0  0
 31 32  1  0  0  0  0
 31 36  2  0  0  0  0
 32 33  2  0  0  0  0
 33 34  1  0  0  0  0
 34 35  2  0  0  0  0
 35 36  1  0  0  0  0
 36 37  1  0  0  0  0
M  BCL ATM N_TrTrTrPi2 C_TeTeTeTe C_TrTrTrPi O_Tr2Tr2TrPi O_Te2Te2Te2Te C_TrTrTrPi O_Tr2Tr2TrPi C_TrTrTrPi C_TrTrTrPi C_TrTrTrPi C_TrTrTrPi C_TrTrTrPi C_TrTrTrPi Cl_S2P2P2P Cl_S2P2P2P C_TeTeTeTe C_TrTrTrPi C_TrTrTrPi C_TrTrTrPi C_TrTrTrPi C_TrTrTrPi C_TrTrTrPi C_TeTeTeTe C_TrTrTrPi C_TrTrTrPi C_TrTrTrPi C_TrTrTrPi S_Te2Te2TeTe C_TrTrTrPi C_TrTrTrPi C_TrTrTrPi C_TrTrTrPi C_TrTrTrPi C_TrTrTrPi C_TrTrTrPi C_TrTrTrPi O_Tr2TrTrPi2
M  BCL BND NonConjugatedSingleBond ConjugatedSingleBond NonConjugatedSingleBond NonConjugatedSingleBond NonConjugatedSingleBond ConjugatedDoubleBond ConjugatedSingleBond ConjugatedDoubleBond ConjugatedSingleBond AromaticSingleBond AromaticDoubleBond AromaticDoubleBond AromaticSingleBond AromaticDoubleBond ConjugatedSingleBond AromaticSingleBond ConjugatedSingleBond NonConjugatedSingleBond AromaticSingleBond AromaticDoubleBond AromaticDoubleBond AromaticSingleBond AromaticDoubleBond AromaticSingleBond NonConjugatedSingleBond AromaticDoubleBond AromaticSingleBond AromaticSingleBond AromaticDoubleBond AromaticSingleBond ConjugatedSingleBond AromaticDoubleBond AromaticSingleBond AromaticSingleBond AromaticSingleBond AromaticDoubleBond AromaticDoubleBond AromaticSingleBond AromaticDoubleBond AromaticSingleBond AromaticSingleBond
M  BCL CHI   2   S
M  BCL DBI - - - - - - - - - - - - - -
M  END
> <PDB ID>
1nhv

> <Resolution>
2.9000001

$$$$
Written by BCL::WriteToMDL,1o86
  MOE2012           3D
1O86_l.pdb
 29 30  0  0  0  0  0  0  0  0999 V2000
    0.0000    0.0000    0.0000 O   0  0  0  1  0  1  0  0  0  0  0  0
    0.0000    0.0000    0.0000 O   0  0  0  1  0  1  0  0  0  0  0  0
    0.0000    0.0000    0.0000 O   0  5  0  1  0  1  0  0  0  0  0  0
    0.0000    0.0000    0.0000 O   0  0  0  1  0  1  0  0  0  0  0  0
    0.0000    0.0000    0.0000 O   0  5  0  1  0  1  0  0  0  0  0  0
    0.0000    0.0000    0.0000 N   0  3  0  0  0  4  0  0  0  0  0  0
    0.0000    0.0000    0.0000 N   0  0  0  1  0  3  0  0  0  0  0  0
    0.0000    0.0000    0.0000 N   0  3  0  0  0  4  0  0  0  0  0  0
    0.0000    0.0000    0.0000 C   0  0  0  1  0  3  0  0  0  0  0  0
    0.0000    0.0000    0.0000 C   0  0  0  0  0  4  0  0  0  0  0  0
    0.0000    0.0000    0.0000 C   0  0  0  1  0  3  0  0  0  0  0  0
    0.0000    0.0000    0.0000 C   0  0  0  0  0  4  0  0  0  0  0  0
    0.0000    0.0000    0.0000 C   0  0  0  0  0  4  0  0  0  0  0  0
    0.0000    0.0000    0.0000 C   0  0  0  0  0  3  0  0  0  0  0  0
    0.0000    0.0000    0.0000 C   0  0  0  0  0  3  0  0  0  0  0  0
    0.0000    0.0000    0.0000 C   0  0  0  0  0  4  0  0  0  0  0  0
    0.0000    0.0000    0.0000 C   0  0  0  1  0  3  0  0  0  0  0  0
    0.0000    0.0000    0.0000 C   0  0  0  0  0  4  0  0  0  0  0  0
    0.0000    0.0000    0.0000 C   0  0  0  0  0  4  0  0  0  0  0  0
    0.0000    0.0000    0.0000 C   0  0  0  0  0  4  0  0  0  0  0  0
    0.0000    0.0000    0.0000 C   0  0  0  0  0  4  0  0  0  0  0  0
    0.0000    0.0000    0.0000 C   0  0  0  0  0  4  0  0  0  0  0  0
    0.0000    0.0000    0.0000 C   0  0  0  0  0  4  0  0  0  0  0  0
    0.0000    0.0000    0.0000 C   0  0  0  1  0  3  0  0  0  0  0  0
    0.0000    0.0000    0.0000 C   0  0  0  0  0  3  0  0  0  0  0  0
    0.0000    0.0000    0.0000 C   0  0  0  0  0  3  0  0  0  0  0  0
    0.0000    0.0000    0.0000 C   0  0  0  0  0  3  0  0  0  0  0  0
    0.0000    0.0000    0.0000 C   0  0  0  0  0  3  0  0  0  0  0  0
    0.0000    0.0000    0.0000 C   0  0  0  0  0  3  0  0  0  0  0  0
  1  9  2  0  0  0  0
  2 11  2  0  0  0  0
  3 11  1  0  0  0  0
  4 17  2  0  0  0  0
  5 17  1  0  0  0  0
  6 10  1  0  0  0  0
  6 12  1  0  0  0  0
  7  9  1  0  0  0  0
  7 13  1  0  0  0  0
  7 16  1  0  0  0  0
  8 21  1  0  0  0  0
  9 10  1  0  0  0  0
 10 18  1  0  0  0  0
 11 12  1  0  0  0  0
 12 22  1  0  0  0  0
 13 14  1  0  0  0  0
 13 17  1  0  0  0  0
 14 15  2  0  0  0  0
 15 16  1  0  0  0  0
 18 19  1  0  0  0  0
 19 20  1  0  0  0  0
 20 21  1  0  0  0  0
 22 23  1  0  0  0  0
 23 24  1  0  0  0  0
 24 25  1  0  0  0  0
 24 29  2  0  0  0  0
 25 26  2  0  0  0  0
 26 27  1  0  0  0  0
 27 28  2  0  0  0  0
 28 29  1  0  0  0  0
M  BCL ATM O_Tr2Tr2TrPi O_Tr2Tr2TrPi O_Te2Te2Te2Te O_Tr2Tr2TrPi O_Te2Te2Te2Te N_TeTeTeTe N_TrTrTrPi2 N_TeTeTeTe C_TrTrTrPi C_TeTeTeTe C_TrTrTrPi C_TeTeTeTe C_TeTeTeTe C_TrTrTrPi C_TrTrTrPi C_TeTeTeTe C_TrTrTrPi C_TeTeTeTe C_TeTeTeTe C_TeTeTeTe C_TeTeTeTe C_TeTeTeTe C_TeTeTeTe C_TrTrTrPi C_TrTrTrPi C_TrTrTrPi C_TrTrTrPi C_TrTrTrPi C_TrTrTrPi
M  BCL BND ConjugatedDoubleBond ConjugatedDoubleBond ConjugatedSingleBond ConjugatedDoubleBond ConjugatedSingleBond NonConjugatedSingleBond NonConjugatedSingleBond ConjugatedSingleBond NonConjugatedSingleBondInRing NonConjugatedSingleBondInRing NonConjugatedSingleBond NonConjugatedSingleBond NonConjugatedSingleBond NonConjugatedSingleBond NonConjugatedSingleBond NonConjugatedSingleBondInRing NonConjugatedSingleBond ConjugatedDoubleBondInRing NonConjugatedSingleBondInRing NonConjugatedSingleBond NonConjugatedSingleBond NonConjugatedSingleBond NonConjugatedSingleBond NonConjugatedSingleBond AromaticSingleBond AromaticDoubleBond AromaticDoubleBond AromaticSingleBond AromaticDoubleBond AromaticSingleBond
M  BCL CHI  10   S  12   S  13   S
M  BCL DBI - - - - - - -
M  END
> <PDB ID>
1o86

> <Resolution>
2

$$$$
Written by BCL::WriteToMDL,1ogu
  MOE2012           3D
a1o9u_lig.ent
 27 29  0  0  0  0  0  0  0  0999 V2000
    0.0000    0.0000    0.0000 C   0  0  0  1  0  3  0  0  0  0  0  0
[truncated: 517,854 more chars]
