# Supplementary material for: BCL::Conf: small molecule conformational sampling using a knowledge based rotamer library
Source: J Cheminform. 2015 Sep 30;7:47. doi: 10.1186/s13321-015-0095-1 (PMC4607025; doi:10.1186/s13321-015-0095-1)
Supplement: Supplementary file 3 — Additional file 3. protocol capture files mentioned in Supplement.docx. [file 13321_2015_95_MOESM3_ESM.zip]

Archive with 100 entries (96 files):
- protocol_capture/
- protocol_capture/bin/
- protocol_capture/config/
- protocol_capture/config/rmsd_bin_counts.py
- protocol_capture/config/conformation_stats.sh
- protocol_capture/config/generate_publication_figures.sh
- protocol_capture/config/rms_comparison_scatter.sh
- protocol_capture/config/conformation_distribution.sh
- protocol_capture/config/transpose.sh
- protocol_capture/config/percentage_recovery.sh
- protocol_capture/config/plot_average_minimum_rmsd.R
- protocol_capture/config/create_rotamer_library.sh
- protocol_capture/config/generate_bcl_conformers.sh
- protocol_capture/config/plot_percent_recovery.R
- protocol_capture/config/rms_comparison_scatter.py
- protocol_capture/config/rmsd_histogram.sh
- protocol_capture/config/conformer_distribution_multiboxplots.R
- protocol_capture/config/create_melt_boxplot.sh
- protocol_capture/config/parse_rmsd_files1.py
- protocol_capture/config/plot_average_number_conformers.R
- protocol_capture/input/
- protocol_capture/input/vernalis_bcl_confgen_comparison3.txt
- protocol_capture/input/vernalis_confgen_R.txt.min
- protocol_capture/input/vernalis_bcl_bcl_comparison.txt
- protocol_capture/input/vernalis_confgen_R.txt.his
- protocol_capture/input/vernalis_bcl_confimport_comparison.txt
- protocol_capture/input/vernalis_confimport_R.txt
- protocol_capture/input/vernalis_bcl_R.txt
- protocol_capture/input/vernalis_dihedral_R.txt.transpose
- protocol_capture/input/vernalis_bcl_confgen_comparison.txt
- protocol_capture/input/vernalis_bcl_rdkit_comparison.txt
- protocol_capture/input/vernalis_confgen_R.txt.box
- protocol_capture/input/vernalis_recovery_programs.tmp
- protocol_capture/input/vernalis_rdkit_R.txt.his
- protocol_capture/input/vernalis_bcl_R.txt.box
- protocol_capture/input/vernalis_bcl_R.txt.min
- protocol_capture/input/vernalis_rdkit_R.txt.box
- protocol_capture/input/vernalis_rdkit_R.txt.min
- protocol_capture/input/vernalis_confgen_R.txt.transpose
- protocol_capture/input/vernalis_confimport_R.txt.box
- protocol_capture/input/vernalis_confimport_R.txt.min
- protocol_capture/input/vernalis_bcl_R.txt.transpose
- protocol_capture/input/vernalis_dihedral_R.txt.his
- protocol_capture/input/vernalis_confimport_R.txt.transpose
- protocol_capture/input/vernalis_omega_R.txt.his
- protocol_capture/input/vernalis_dihedral_R.txt.box
- protocol_capture/input/vernalis_recovery_transpose.tmp
- protocol_capture/input/vernalis_recovery_percentage.tmp
- protocol_capture/input/vernalis_recovery_programs.png
- protocol_capture/input/vernalis_dihedral_R.txt.min
- protocol_capture/input/vernalis_confimport_R.txt.his
- protocol_capture/input/vernalis_rdkit_R.txt.transpose
- protocol_capture/input/vernalis_bcl_moe_comparison.txt
- protocol_capture/input/vernalis_melted_data.txt
- protocol_capture/input/vernalis_confdistribution.tiff
- protocol_capture/input/vernalis_average_confs.png
- protocol_capture/input/vernalis_average_min.txt
- protocol_capture/input/vernalis_average_confs.txt
- protocol_capture/input/vernalis_average_min.png
- protocol_capture/input/vernalis_rdkit_R.txt
- protocol_capture/input/vernalis_confgen_R.txt
- protocol_capture/input/vernalis_bcl_R.txt_comparison.txt
- protocol_capture/input/perturbed_vernalis.sdf
- protocol_capture/input/vernalis_bcl_bcl_comparison1.txt
- protocol_capture/input/vernalis_bcl_bcl_comparison2.txt
- protocol_capture/input/vernalis_bcl_bcl_comparison3.txt
- protocol_capture/input/vernalis_bcl_bcl_comparison4.txt
- protocol_capture/input/vernalis_bcl_confgen_comparison1.txt
- protocol_capture/input/vernalis_bcl_confgen_comparison2.txt
- protocol_capture/input/vernalis_bcl_confgen_comparison4.txt
- protocol_capture/input/vernalis_bcl_confimport_comparison1.txt
- protocol_capture/input/vernalis_bcl_confimport_comparison2.txt
- protocol_capture/input/vernalis_bcl_confimport_comparison3.txt
- protocol_capture/input/vernalis_bcl_confimport_comparison4.txt
- protocol_capture/input/vernalis_bcl_moe_comparison1.txt
- protocol_capture/input/vernalis_bcl_moe_comparison2.txt
- protocol_capture/input/vernalis_bcl_moe_comparison3.txt
- protocol_capture/input/vernalis_bcl_moe_comparison4.txt
- protocol_capture/input/vernalis_bcl_rdkit_comparison1.txt
- protocol_capture/input/vernalis_bcl_rdkit_comparison2.txt
- protocol_capture/input/vernalis_bcl_rdkit_comparison3.txt
- protocol_capture/input/vernalis_bcl_rdkit_comparison4.txt
- protocol_capture/input/native_vernalis.sdf
- protocol_capture/input/vernalis_dihedral_R.txt
- protocol_capture/input/vernalis_bcl_dihedral_comparison.txt
- protocol_capture/input/vernalis_bcl_dihedral_comparison1.txt
- protocol_capture/input/vernalis_bcl_dihedral_comparison2.txt
- protocol_capture/input/vernalis_bcl_dihedral_comparison3.txt
- protocol_capture/input/vernalis_bcl_dihedral_comparison4.txt
- protocol_capture/input/vernalis_omega_R.txt
- protocol_capture/input/vernalis_omega_R.txt.box
- protocol_capture/input/vernalis_omega_R.txt.min
- protocol_capture/input/vernalis_bcl_R.txt.his
- protocol_capture/input/vernalis_omega_R.txt.transpose
- protocol_capture/input/vernalis_bcl_omega_comparison.txt
- protocol_capture/input/vernalis_bcl_omega_comparison1.txt
- protocol_capture/input/vernalis_bcl_omega_comparison2.txt
- protocol_capture/input/vernalis_bcl_omega_comparison3.txt
- protocol_capture/input/vernalis_bcl_omega_comparison4.txt
- protocol_capture/input/vernalis_bcl_omega_comparison_fixed.txt
