# Supplementary material for: BCL::Conf: small molecule conformational sampling using a knowledge based rotamer library
Source: J Cheminform. 2015 Sep 30;7:47. doi: 10.1186/s13321-015-0095-1 (PMC4607025; doi:10.1186/s13321-015-0095-1)
Supplement: Supplementary file 3 — Additional file 3. protocol capture files mentioned in Supplement.docx. [file 13321_2015_95_MOESM3_ESM.zip › protocol_capture/config/rmsd_bin_counts.py]

#!/sb/apps/Linux/x86_64/bin/python2.7
## Code to iterate multiple files from a directory
## and process each and store them in an output
## file with a different name (root name is the original file name).
## split the name and path of the file in different parts
##To make PDB and PARAMS file from Mol file and giving 3 letter tags to each Molecule

import csv
import os
import sys
import re
import glob
import string
import numpy as np
from subprocess import call
import difflib
from optparse import OptionParser
from collections import defaultdict
import ntpath

def readline(line,total_conformers):
	numbers=line.pop(0)
	line=','.join(line)
	num_array =  np.fromstring(line,dtype=int,sep=',')
	num_sum=np.sum(num_array)
	total_conformers=int(total_conformers)+num_sum
	if num_sum != 0:
		return np.nonzero(num_array)[0][0],num_sum
	else:
		return None,num_sum

def main():
	### Parse the options
	parser=OptionParser(description="\
		Usage: -n/--input_filename <input_filename>\
		This script reads in an sdf file that contains rotamer statistics and a readable form of data\
		For questions contact Sandeep")
	parser.add_option("-f", "--file", dest="file", type='string',
		help="file which contains histogram data", metavar="FILE")
	(options,args)=parser.parse_args()

	file=open(options.file);
	total_conformers=0
	map_def=defaultdict(int)
	
	with open(options.file) as file:
		next(file)
		for line in file:
			line1=line.split()
			key,confs=readline(line1,total_conformers)
			map_def[key] += 1
			total_conformers=total_conformers+confs
	sum_list=[0]*10
	sum=0
	for i in range(10):
		sum+=map_def.get(i,0)
		sum_list[i] = sum
	#print options.file.split('_')[0]+' '+' '.join(map(str, sum_list))+' '+str(total_conformers)
	filename=ntpath.basename(options.file)
	filename=filename.split('_')[1]
	print filename+' '+' '.join(map(str, sum_list))+' '+str(total_conformers)

####  MAIN METHOD   #########
main()
