# Supplementary material for: BCL::Conf: small molecule conformational sampling using a knowledge based rotamer library
Source: J Cheminform. 2015 Sep 30;7:47. doi: 10.1186/s13321-015-0095-1 (PMC4607025; doi:10.1186/s13321-015-0095-1)
Supplement: Supplementary file 3 — Additional file 3. protocol capture files mentioned in Supplement.docx. [file 13321_2015_95_MOESM3_ESM.zip › protocol_capture/config/conformation_stats.sh]

#!/bin/bash

DIR="$( cd "$( dirname "${BASH_SOURCE[0]}" )" && pwd )"
HOME="$(dirname $DIR)"
OUTPUT_PATH=$HOME/input
name=$1
paste "$OUTPUT_PATH/$name"_*.min | awk '{print $1,$3,$8,$13,$18,$23,$28}' > "$OUTPUT_PATH/$name"_average_min.txt
sed -i '1i bins bcl confgen confimport dihedral omega rdkit' "$OUTPUT_PATH/$name"_average_min.txt


paste "$OUTPUT_PATH/$name"_*.min | awk '{print $1,$2,$7,$12,$17,$22,$27}' > "$OUTPUT_PATH/$name"_average_confs.txt
sed -i '1i bins bcl confgen confimport dihedral omega rdkit' "$OUTPUT_PATH/$name"_average_confs.txt

echo `Rscript $DIR/plot_average_minimum_rmsd.R "$OUTPUT_PATH/$name"_average_min.txt "$OUTPUT_PATH/$name"_average_min.png`
echo `Rscript $DIR/plot_average_number_conformers.R "$OUTPUT_PATH/$name"_average_confs.txt "$OUTPUT_PATH/$name"_average_confs.png`
