# Supplementary material for: BCL::Conf: small molecule conformational sampling using a knowledge based rotamer library
Source: J Cheminform. 2015 Sep 30;7:47. doi: 10.1186/s13321-015-0095-1 (PMC4607025; doi:10.1186/s13321-015-0095-1)
Supplement: Supplementary file 3 — Additional file 3. protocol capture files mentioned in Supplement.docx. [file 13321_2015_95_MOESM3_ESM.zip › protocol_capture/config/generate_publication_figures.sh]

#!/bin/bash

#if [ $# -ne 3 ]; then
#  echo "Generates all the graphical plots in the publication. This requires that rmsd values to native conformation be stored in files named {method}_R.txt(e.g. bcl_R.txt). For details see supplementary information."
#  echo "First parameter - dataset name (astex or vernalis)"
#  echo "Second parameter - number of molecules in the dataset"
#  echo "Third parameter - file containing rmsd values to native conformation for the method to compare against (e.g. bcl)"
#  exit 1
#fi

DIR="$( cd "$( dirname "${BASH_SOURCE[0]}" )" && pwd )"
HOME="$(dirname $DIR)"

###########################################
##
## Create recovery plots
##
############################################

$DIR/percentage_recovery.sh vernalis 253 


############################################
##                               	  
## Create scatter comparison plots compairing a pair of method 
##                               	  
############################################

$DIR/rms_comparison_scatter.sh vernalis 253 bcl
 

############################################
##                               	   
## Generate box plot showing the quality of conformations that were created
##                               	  
############################################

$DIR/conformation_distribution.sh vernalis


############################################
## 
## Average minimum rmsd to native and average minimum number of conformations
##
############################################

$DIR/conformation_stats.sh vernalis
