# Supplementary material for: BCL::Conf: small molecule conformational sampling using a knowledge based rotamer library
Source: J Cheminform. 2015 Sep 30;7:47. doi: 10.1186/s13321-015-0095-1 (PMC4607025; doi:10.1186/s13321-015-0095-1)
Supplement: Supplementary file 3 — Additional file 3. protocol capture files mentioned in Supplement.docx. [file 13321_2015_95_MOESM3_ESM.zip › protocol_capture/config/rms_comparison_scatter.sh]

#!/bin/bash

DIR="$( cd "$( dirname "${BASH_SOURCE[0]}" )" && pwd )"
HOME="$(dirname $DIR)"


base_file=$HOME/input/$1_$3_R.txt
base_string=$1_$3
for i in "$HOME/input/$1"_*R.txt;do
 method_name=$(basename $i)
 method_name=`echo $method_name|cut -d'_' -f2`
 echo `python2.7 $DIR/rms_comparison_scatter.py -f $base_file -s $i -n $2 -o "$HOME"/input/"$base_string"_"$method_name"_comparison`
done
