# Supplementary material for: BCL::Conf: small molecule conformational sampling using a knowledge based rotamer library
Source: J Cheminform. 2015 Sep 30;7:47. doi: 10.1186/s13321-015-0095-1 (PMC4607025; doi:10.1186/s13321-015-0095-1)
Supplement: Supplementary file 3 — Additional file 3. protocol capture files mentioned in Supplement.docx. [file 13321_2015_95_MOESM3_ESM.zip › protocol_capture/config/conformation_distribution.sh]

#!/bin/bash

DIR="$( cd "$( dirname "${BASH_SOURCE[0]}" )" && pwd )"
HOME="$(dirname $DIR)"
OUTPUT_PATH=$HOME/input
name=$1
for i in "$OUTPUT_PATH/$name"_*.box;do
 sed -i 's/,/ /g' $i
 $DIR/transpose.sh $i > ${i%.*}.transpose
done

sed -i '1d' "$OUTPUT_PATH/$name"_*.transpose 
rm "$OUTPUT_PATH/$name"_melted_data.txt
for transpose_file in "$OUTPUT_PATH/$name"_*.transpose;do
 /bin/bash $DIR/create_melt_boxplot.sh $transpose_file "$OUTPUT_PATH/$name"_melted_data.txt
done
sed -i 's/ /,/g' "$OUTPUT_PATH/$name"_melted_data.txt
sed -i 's/dihedral/bcl_d/g' "$OUTPUT_PATH/$name"_melted_data.txt
sed -i '1i\bin,value,method' "$OUTPUT_PATH/$name"_melted_data.txt

echo `Rscript $DIR/conformer_distribution_multiboxplots.R "$OUTPUT_PATH/$name"_melted_data.txt $name "$OUTPUT_PATH/$name"_confdistribution.tiff`
