# Supplementary material for: BCL::Conf: small molecule conformational sampling using a knowledge based rotamer library
Source: J Cheminform. 2015 Sep 30;7:47. doi: 10.1186/s13321-015-0095-1 (PMC4607025; doi:10.1186/s13321-015-0095-1)
Supplement: Supplementary file 3 — Additional file 3. protocol capture files mentioned in Supplement.docx. [file 13321_2015_95_MOESM3_ESM.zip › protocol_capture/config/percentage_recovery.sh]

#!/bin/bash

DIR="$( cd "$( dirname "${BASH_SOURCE[0]}" )" && pwd )"
HOME="$(dirname $DIR)"
OUTPUT_PATH=$HOME/input
name=$1
a=$2
$DIR/rmsd_histogram.sh $name > "$OUTPUT_PATH/$name"_recovery_programs.tmp
$DIR/transpose.sh "$OUTPUT_PATH/$name"_recovery_programs.tmp > "$OUTPUT_PATH/$name"_recovery_transpose.tmp
sed -i '$ d' "$OUTPUT_PATH/$name"_recovery_transpose.tmp
awk '{if(NR==1){print $0} if(NR>1){$2=$2/"'$a'"*100;$3=$3/"'$a'"*100;$4=$4/"'$a'"*100;$5=$5/"'$a'"*100;$6=$6/"'$a'"*100;$7=$7/"'$a'"*100;print $0}}' "$OUTPUT_PATH/$name"_recovery_transpose.tmp > "$OUTPUT_PATH/$name"_recovery_percentage.tmp
echo `Rscript $DIR/plot_percent_recovery.R "$OUTPUT_PATH/$name"_recovery_percentage.tmp "$OUTPUT_PATH/$name"_recovery_programs.png`
