# Supplementary material for: BCL::Conf: small molecule conformational sampling using a knowledge based rotamer library
Source: J Cheminform. 2015 Sep 30;7:47. doi: 10.1186/s13321-015-0095-1 (PMC4607025; doi:10.1186/s13321-015-0095-1)
Supplement: Supplementary file 3 — Additional file 3. protocol capture files mentioned in Supplement.docx. [file 13321_2015_95_MOESM3_ESM.zip › protocol_capture/config/create_rotamer_library.sh]

#!/bin/bash


if [ $# -ne 1 ]; then
  echo "Generate rotamer library from a given structure database."
  echo "First parameter - structure database"
  exit 1
fi

DIR="$( cd "$( dirname "${BASH_SOURCE[0]}" )" && pwd )"
HOME="$(dirname $DIR)"


DIR="$( cd "$( dirname "${BASH_SOURCE[0]}" )" && pwd )"
HOME="$(dirname $DIR)"
BCL_EXEC=$HOME/bin/bcl-apps-static.exe
OUTPUT_PATH=$HOME/input
RAW_DB=$1
SIMPLE=$OUTPUT_PATH/simple.sdf.bz2
COMPLEX=$OUTPUT_PATH/complex.sdf.bz2
FINAL=$OUTPUT_PATH/final.sdf.sdf.bz2
FRAGMENTS=$OUTPUT_PATH/fragments.sdf.bz2
ROTAMER_LIB=$OUTPUT_PATH/rotamer_lib.sdf.bz2

echo `rm $OUTPUT_PATH/pruned.sdf.bz2`

# split complexes into unique entries
echo `$BCL_EXEC chemistry:MoleculeSplit -input_filenames $RAW_DB -implementation Isolate -output $OUTPUT_PATH/complex_split.sdf.bz2 > $OUTPUT_PATH/log_complexsplit.txt`


# get molecules that have valid 3D coords and gasteiger atom types. Filter molecules that have less than or equal to 60 heavy atoms
echo `$BCL_EXEC MoleculeFilter -input_filenames $OUTPUT_PATH/complex_split.sdf.bz2 -3d -defined_atom_types  -output_matched $OUTPUT_PATH/pruned.sdf.bz2 > $OUTPUT_PATH/log_clean.txt`

#get unique conformation entries in the csd
echo `$BCL_EXEC MoleculeUnique -input_filenames $OUTPUT_PATH/pruned.sdf.bz2  -remove_h -compare Conformations -bin_size 30  -output $OUTPUT_PATH/unique_confs.sdf.bz2 > $OUTPUT_PATH/log_unique_confs.txt`

#remove molecules with unwanted atoms like B,Se,Si etc. Remove molecules that have more than 60 atoms graph searching is really slow on those. Leave out macrocycles before fragmenting molecules
echo `$BCL_EXEC MoleculeFilter -input_filenames $OUTPUT_PATH/unique_confs.sdf.bz2 -compare_property_values NAtoms greater 60 MaxRingSize greater_equal 8 'MoleculeSum(DescriptorSum(Equal(AtomicNumbers,Combine(5,14,33,4,19,3,12,11,34,52))))' greater 0 -output_unmatched $FINAL > $OUTPUT_PATH/log_clean.txt`

##################################################
### generate fragments by fragmenting structure database     
###
###
###
##################################################

echo `$BCL_EXEC molecule:BuildFragmentLibrary -scaffold_filenames $FINAL -output $FRAGMENTS -max_bonds 50 -min_count 0 -max_rot 12 > $OUTPUT_PATH/log_fragments.txt`


##################################################
### generate rotamers
### 
###
###
###
##################################################


echo `$BCL_EXEC molecule:BuildRotamerLibrary -structure_database $FINAL -fragments $FRAGMENTS -output $ROTAMER_LIB -min_fragment_count 4 -min_rotamer_count 4 -max_fragment_count 1000 -bin_size 30.0 > $OUTPUT_PATH/log_rotamer_lib.txt`


#######################################################
###
### generate tree format of the rotamer library
###
#######################################################

cd $OUTPUT_PATH
echo `$BCL_EXEC molecule:CreateRotamerLibraryTreeFormat -rotamer_library $ROTAMER_LIB > log_tree_format `
