# Supplementary material for: BCL::Conf: small molecule conformational sampling using a knowledge based rotamer library
Source: J Cheminform. 2015 Sep 30;7:47. doi: 10.1186/s13321-015-0095-1 (PMC4607025; doi:10.1186/s13321-015-0095-1)
Supplement: Supplementary file 3 — Additional file 3. protocol capture files mentioned in Supplement.docx. [file 13321_2015_95_MOESM3_ESM.zip › protocol_capture/config/generate_bcl_conformers.sh]

#!/bin/bash

DIR="$( cd "$( dirname "${BASH_SOURCE[0]}" )" && pwd )"
HOME="$(dirname $DIR)"
BCL_EXEC=$HOME/bin/bcl-apps-static.exe
OUTPUT_PATH=$HOME/input
ROTAMER_LIBRARY=$OUTPUT_PATH/rotamer_library/rotlib

echo $DIR
echo $HOME
echo `$BCL_EXEC  molecule:ConformerGenerator -rotamer_library 'File(prefix='$ROTAMER_LIBRARY')' –opencl  Disable -ensemble INPUT -top_models 100 -conformers_single_file OUTPUT`
