# Supplementary material for: BCL::Conf: small molecule conformational sampling using a knowledge based rotamer library
Source: J Cheminform. 2015 Sep 30;7:47. doi: 10.1186/s13321-015-0095-1 (PMC4607025; doi:10.1186/s13321-015-0095-1)
Supplement: Supplementary file 3 — Additional file 3. protocol capture files mentioned in Supplement.docx. [file 13321_2015_95_MOESM3_ESM.zip › protocol_capture/config/rms_comparison_scatter.py]

#!/sb/apps/Linux/x86_64/bin/python2.7

import csv
import os
import sys
import re
import glob
import string
from subprocess import call
import difflib
from optparse import OptionParser
from collections import defaultdict

def iterate_lines(file, map_lowest, options):
	for line in file:
		line1=line.split()
		mol_num=line1.pop(0)
		#mol_num=mol_num.split('-')[0]
		if len(line1):
			minimum=min(float(i) for i in line1)
			map_lowest[mol_num]=minimum			

def determine_bin(x):
	if 0 <= x <= 3:
		return 1
	elif 3 < x <= 6:
		return 2
	elif 6 < x <= 9:
		return 3
	elif 9 < x <= 20:
		return 4
def main():
	### Parse the options
	parser=OptionParser(description="\
		Usage: -n/--input_filename <input_filename>\
		This script reads in an sdf file that contains rotamer statistics and a readable form of data\
		For questions contact Sandeep")
	parser.add_option("-f", "--first", dest="first_file", type='string',
		help="first file which contains histogram data", metavar="F_FILE")
	parser.add_option("-s", "--second", dest="second_file", type='string',
		help="second file which contains histogram data", metavar="S_FILE")
	parser.add_option("-n", "--total_molecules", dest="total_molecules", type='string',
		help="total number of molecules being compared", metavar="TOTAL_MOLS")
	parser.add_option("-o", "--outputfile", dest="outputfile", type="string",
		help="output file (do not include .sdf)", metavar="OUTPUT_FILE")
	(options,args)=parser.parse_args()

	map_first=defaultdict(float)
	map_second=defaultdict(float)


	output=open(options.outputfile+".txt", 'w');
	output1=open(options.outputfile+"1.txt", 'w');
	output2=open(options.outputfile+"2.txt", 'w');
	output3=open(options.outputfile+"3.txt", 'w');
	output4=open(options.outputfile+"4.txt", 'w');
	
	with open(options.first_file,'r') as first_file:
		iterate_lines( first_file, map_first, options)	

 	with open(options.second_file,'r') as second_file:
		iterate_lines( second_file, map_second, options)

	for i in map_first.keys():
		first_min=None
		second_min=None
		mol_num=i.split('-')
		mol_index=mol_num[0]
		number_rot=mol_num[1]
		print number_rot	
		if i in map_first:
			first_min = map_first[i]
		else:
			first_min = 5.2	
	
		if i in map_second:
			second_min = map_second[i]
		else:
			second_min = 5.2
		if int(determine_bin(int(number_rot))) == 1:
			output1.write(str(i)+'\t'+str(first_min)+'\t'+str(second_min)+'\t'+'a''\n')	
		if int(determine_bin(int(number_rot))) == 2:
			output2.write(str(i)+'\t'+str(first_min)+'\t'+str(second_min)+'\t'+'a''\n')	
		if int(determine_bin(int(number_rot))) == 3:
			output3.write(str(i)+'\t'+str(first_min)+'\t'+str(second_min)+'\t'+'a''\n')	
		if int(determine_bin(int(number_rot))) == 4:
			output4.write(str(i)+'\t'+str(first_min)+'\t'+str(second_min)+'\t'+'a''\n')	
		output.write(str(i)+'\t'+str(first_min)+'\t'+str(second_min)+'\t'+'a''\n')	

	output.close
####  MAIN METHOD   #########
main()
