# Supplementary material for: BCL::Conf: small molecule conformational sampling using a knowledge based rotamer library
Source: J Cheminform. 2015 Sep 30;7:47. doi: 10.1186/s13321-015-0095-1 (PMC4607025; doi:10.1186/s13321-015-0095-1)
Supplement: Supplementary file 3 — Additional file 3. protocol capture files mentioned in Supplement.docx. [file 13321_2015_95_MOESM3_ESM.zip › protocol_capture/config/rmsd_histogram.sh]

#!/bin/bash

DIR="$( cd "$( dirname "${BASH_SOURCE[0]}" )" && pwd )"
HOME="$(dirname $DIR)"
OUTPUT_PATH=$HOME/input
name=$1
rm "$OUTPUT_PATH/$name"_*_R.txt.his

for i in "$OUTPUT_PATH/$name"_*_R.txt;do
 python2.7 $DIR/parse_rmsd_files1.py -f $i -o $i
done
echo 'bin 0.125 0.375 0.625 0.875 1.125 1.375 1.625 1.875 2.125 2.375 2.625' 


for i in "$OUTPUT_PATH/$name"_*_R.txt.his;do
 python2.7 $DIR/rmsd_bin_counts.py -f $i
 j=${i%.*}
 sed -i 's/,-nan,/,NA,/g' $j.box
 sed -i 's/,nan,/,NA,/g' $j.box
 sed -i 's/,/ /g' $j.box
 $DIR/transpose.sh $j.box > $j.transpose
 sed -i 's/nan/0/g' $j.min 
done
