# Supplementary material for: BCL::Conf: small molecule conformational sampling using a knowledge based rotamer library
Source: J Cheminform. 2015 Sep 30;7:47. doi: 10.1186/s13321-015-0095-1 (PMC4607025; doi:10.1186/s13321-015-0095-1)
Supplement: Supplementary file 3 — Additional file 3. protocol capture files mentioned in Supplement.docx. [file 13321_2015_95_MOESM3_ESM.zip › protocol_capture/config/conformer_distribution_multiboxplots.R]

args<-commandArgs(TRUE)
print (args)
histogram_file<- args[1]
dataset_name<-args[2]
output_file<- args[3]
# load the necessary libraries
library(nlme)
library(ggplot2)

# set the output file
tiff(output_file, width=5, height=5,units="in",res=600,bg="transparent")

#par(mar=c(5,4,4,5)+.1)
df2<-read.csv(histogram_file,header=TRUE)
ggplot(data=df2,aes(x=bin,y=value))+geom_boxplot(aes(fill=method))+scale_x_discrete( labels=c("0-3","4-6","7-9",">9"))+xlab("number of rotatable bonds")+ylab("rmsd to native conformation(\uc5)")+scale_fill_grey(start = 0, end = 0.9)+theme_bw()+theme(legend.position="bottom",legend.key=element_blank(),axis.title.x=element_text(size=10,face="bold",family="Times"),axis.title.y=element_text(size=10.5,face="bold",family="Times"),axis.text=element_text(size=9,face="bold",family="Times"),plot.title=element_text(size=12,face="bold",family="Times"),legend.text=element_text(size=10.5,face="bold",family="Times"),legend.title=element_blank(),panel.grid.major=element_blank(),panel.grid.minor=element_blank(),panel.background=element_blank())+ggtitle("RMSD distribution") 
graphics.off()
# close the output file

# unload the libraries
detach("package:nlme")
