# Supplementary material for: BCL::Conf: small molecule conformational sampling using a knowledge based rotamer library
Source: J Cheminform. 2015 Sep 30;7:47. doi: 10.1186/s13321-015-0095-1 (PMC4607025; doi:10.1186/s13321-015-0095-1)
Supplement: Supplementary file 3 — Additional file 3. protocol capture files mentioned in Supplement.docx. [file 13321_2015_95_MOESM3_ESM.zip › protocol_capture/config/create_melt_boxplot.sh]

#!/bin/bash
 a=$(basename $1)
 a=${a%_*}
 a=${a#*_}
# for i in {1..11};do
  awk '{print "a",$1,"'$a'"}' $1 >> $2
  awk '{print "b",$2,"'$a'"}' $1 >> $2
  awk '{print "c",$3,"'$a'"}' $1 >> $2
  awk '{print "d",$4,"'$a'"}' $1 >> $2
# done
