# Supplementary material for: BCL::Conf: small molecule conformational sampling using a knowledge based rotamer library
Source: J Cheminform. 2015 Sep 30;7:47. doi: 10.1186/s13321-015-0095-1 (PMC4607025; doi:10.1186/s13321-015-0095-1)
Supplement: Supplementary file 3 — Additional file 3. protocol capture files mentioned in Supplement.docx. [file 13321_2015_95_MOESM3_ESM.zip › protocol_capture/config/parse_rmsd_files1.py]

#!/sb/apps/Linux/x86_64/bin/python2.7
## Code to iterate multiple files from a directory
## and process each and store them in an output
## file with a different name (root name is the original file name).
## split the name and path of the file in different parts
##To make PDB and PARAMS file from Mol file and giving 3 letter tags to each Molecule

import csv
import os
import sys
import re
import glob
import string
import numpy as np
from subprocess import call
import difflib
from optparse import OptionParser
from collections import defaultdict

def readline(output, line, count, rmsd_map, rotatable_vs_confs, rotatable_min_rmsd,rotatable_counts):
	ligand_number=line.pop(0)
	numbers=ligand_number.split('-')[0]
	rotatable_number=ligand_number.split('-')[1]
	line_s=','.join(line)
	test, test1 =  np.histogram( np.fromstring(line_s,dtype=float,sep=','), bins = np.linspace(0,10,41))
	total=0
	for i in test:
		total += i
	bin_number=determine_bin(int(rotatable_number))
	rotatable_vs_confs[bin_number].append(len(line))
	rotatable_counts[bin_number] += 1
	if line:
		rotatable_min_rmsd[determine_bin(int(rotatable_number))].append(min(float(n) for n in line))
	rmsd_map[determine_bin(int(rotatable_number))].extend([x for x in line_s.split(',')])
	output.write(str(numbers)+'-'+str(total)+' ')
	test.tofile(output, sep=' ')
	output.write('\n')

def determine_bin(x):
	if 0 <= x <= 3:
		return 1
	elif 3 < x <= 6:
		return 2
	elif 6 < x <= 9:
		return 3
	elif 9 < x <= 20:
		return 4
#	elif x > 12:
#		return 5
	
def get_max_length(x):
	return max(len(n) for n in x.values())

def get_average(list):
	if list is None:
		return float('nan')
	arr=np.asarray(list)
	return np.nanmean(arr)

def get_stddev(list):
	if list is None:
		return float('nan')
	arr=np.asarray(list)
	return np.nanstd(arr)

def main():
	### Parse the options
	parser=OptionParser(description="\
		Usage: -n/--input_filename <input_filename>\
		This script reads in an sdf file that contains rotamer statistics and a readable form of data\
		For questions contact Sandeep")
	parser.add_option("-f", "--file", dest="file", type='string',
		help="file which contains histogram data", metavar="FILE")
	parser.add_option("-o", "--outputfile", dest="outputfile", type="string",
		help="Output Destination", metavar="OUTPUT_FILE")
	(options,args)=parser.parse_args()
	file=open(options.file);
	count=0
	output=open(options.outputfile+'.his', 'w');
	output_box=open(options.outputfile+'.box', 'w');
	output_min=open(options.outputfile+'.min', 'w');
	header=np.arange(0,10,0.25)
	output.write('Table ')
	header.tofile(output,sep=' ')
	output.write('\n')
	rmsd_map=defaultdict(list)
	rotatable_vs_confs=defaultdict(list)
	rotatable_min_rmsd=defaultdict(list)
	rotatable_counts=defaultdict(int)
	for line in file:
		++count	
		line1=line.split()
		readline( output, line1, count, rmsd_map, rotatable_vs_confs, rotatable_min_rmsd,rotatable_counts)
	
	max_list=get_max_length( rmsd_map)	
	for x in rmsd_map.keys():
		rmsd_map.get(x).extend(['NA'] * (max_list - len(rmsd_map.get(x))))
		output_box.write(str(x)+' '+str(','.join(rmsd_map.get(x))+'\n'))
	for x in rotatable_vs_confs.keys():
		output_min.write(str(x)+' '+str(get_average(rotatable_vs_confs.get(x)))+' '+str(get_average(rotatable_min_rmsd.get(x)))+' '+str(get_stddev(rotatable_min_rmsd.get(x)))+' '+str(rotatable_counts.get(x))+'\n')
	output_box.close
	output_min.close
	output.close
	

####  MAIN METHOD   #########
main()
