# Supplementary material for: BCL::Conf: small molecule conformational sampling using a knowledge based rotamer library
Source: J Cheminform. 2015 Sep 30;7:47. doi: 10.1186/s13321-015-0095-1 (PMC4607025; doi:10.1186/s13321-015-0095-1)
Supplement: Supplementary file 3 — Additional file 3. protocol capture files mentioned in Supplement.docx. [file 13321_2015_95_MOESM3_ESM.zip › protocol_capture/config/plot_average_number_conformers.R]

args<-commandArgs(TRUE)
print (args)
avge_min<- args[1]
output_file<- args[2]
# load the necessary libraries
library(nlme)

# set the output file
png(output_file, 400, 300)
#get(getOption("device"))()

#first plot
data<-read.table(avge_min,header=TRUE)

par(mar=c(4,4,1.5,0)+0.1)
plot(x=data$bin,y=data$bcl,ylim=c(0,150),lty=1,ylab='average number of conformations',xlab='number of rotatable bonds',lwd=0.75,type='l',xaxp=c(0,length(data$bcl),length(data$bcl)), cex.lab=1.2, font.axis=1.5, las=2, xaxt='n')
par(new=T)
plot(x=data$bin,y=data$dihedral,ylim=c(0,150),lty=2,xaxt='n',axes=F,ylab='',lwd=0.75,type='l',xaxt='n',yaxt='n',xlab='')
par(new=T)
plot(x=data$bin,y=data$rdkit,ylim=c(0,150),lty=3,xaxt='n',axes=F,ylab='',lwd=0.75,type='l',xaxt='n',yaxt='n',xlab='')
par(new=T)
plot(x=data$bin,y=data$confgen,ylim=c(0,150),lty=4,xaxt='n',axes=F,ylab='',lwd=0.75,type='l',xaxt='n',yaxt='n',xlab='')
par(new=T)
plot(x=data$bin,y=data$omega,ylim=c(0,150),lty=5,xaxt='n',axes=F,ylab='',lwd=0.75,type='l',xaxt='n',yaxt='n',xlab='')
par(new=T)
plot(x=data$bin,y=data$confimport,ylim=c(0,150),lty=6,xaxt='n',axes=F,ylab='',lwd=0.75,type='l',xaxt='n',yaxt='n',xlab='')
axis(1,at=1:4,lab=c("0-3","4-6","6-10",">10"))
legend("topleft",c("bcl","confgen","confimport","rdkit","dihedral","omega"),lty=c(1,4,6,3,2,5),lwd=c(0.75,0.75,0.75,0.75,0.75,0.75),title=("method"))
graphics.off()
# close the output file

# unload the libraries
detach("package:nlme")
