# Supplementary material for: BCL::Conf: small molecule conformational sampling using a knowledge based rotamer library
Source: J Cheminform. 2015 Sep 30;7:47. doi: 10.1186/s13321-015-0095-1 (PMC4607025; doi:10.1186/s13321-015-0095-1)
Supplement: Supplementary file 3 — Additional file 3. protocol capture files mentioned in Supplement.docx. [file 13321_2015_95_MOESM3_ESM.zip › protocol_capture/input/vernalis_bcl_confgen_comparison3.txt]

85-9	0.597956	2.15843	a
103-8	1.48551	1.26865	a
86-9	1.62365	1.74507	a
199-7	0.804247	1.81152	a
116-7	1.00743	2.16238	a
230-8	1.26005	0.555721	a
30-7	0.40042	0.642732	a
22-8	0.923327	0.920903	a
52-9	1.69921	2.84797	a
19-8	0.795541	1.12546	a
107-8	1.87708	1.6549	a
248-9	1.31412	1.00124	a
104-7	1.0624	2.09272	a
158-9	0.859064	1.9327	a
109-7	0.37755	0.830234	a
74-9	0.423582	1.16677	a
249-9	0.903234	1.2214	a
240-8	0.692796	0.669155	a
150-8	1.0215	1.50194	a
204-8	1.61814	1.19051	a
40-9	1.79863	1.96117	a
124-7	0.579687	1.8764	a
165-8	0.681785	1.86852	a
233-7	0.564528	1.15412	a
15-8	0.939425	1.859	a
164-8	0.633296	1.44866	a
113-8	0.638596	1.70594	a
161-8	0.347807	1.13428	a
95-8	0.800318	0.62609	a
39-8	0.894505	0.63387	a
80-7	1.1601	0.534431	a
193-8	0.939375	1.34863	a
122-7	0.999667	1.44269	a
207-8	1.018	5.2	a
212-8	0.973761	1.43829	a
83-7	0.858878	0.504471	a
243-9	1.71543	1.1019	a
246-7	1.4157	1.33752	a
163-7	0.631671	0.846609	a
27-7	1.39682	2.39035	a
156-8	0.66342	0.889422	a
139-7	1.00464	0.771411	a
2-7	0.80096	0.540867	a
55-7	1.68257	0.859555	a
13-7	1.16922	0.652311	a
105-7	1.30193	1.30283	a
206-8	0.781192	1.25829	a
7-8	0.932378	0.649814	a
4-7	0.795726	0.984428	a
106-8	1.41868	5.2	a
99-9	1.36004	1.06693	a
168-7	0.620225	0.947504	a
213-7	0.336638	0.246388	a
41-7	0.527681	0.993662	a
170-8	0.617669	1.01002	a
167-7	0.654975	0.963327	a
48-9	1.3166	0.925305	a
123-9	1.44945	1.83304	a
5-9	0.879864	1.56271	a
160-8	1.09237	0.693908	a
189-7	0.568135	0.86478	a
