# Supplementary material for: BCL::Conf: small molecule conformational sampling using a knowledge based rotamer library
Source: J Cheminform. 2015 Sep 30;7:47. doi: 10.1186/s13321-015-0095-1 (PMC4607025; doi:10.1186/s13321-015-0095-1)
Supplement: Supplementary file 3 — Additional file 3. protocol capture files mentioned in Supplement.docx. [file 13321_2015_95_MOESM3_ESM.zip › protocol_capture/input/vernalis_confgen_R.txt.min]

1 13.84375 0.493956730159 0.277681942197 64
2 59.8411214953 0.764651877358 0.363780828377 107
3 84.8032786885 1.23270928814 0.53987375102 61
4 80.5714285714 1.66056785714 0.390351271947 21
