# Supplementary material for: BCL::Conf: small molecule conformational sampling using a knowledge based rotamer library
Source: J Cheminform. 2015 Sep 30;7:47. doi: 10.1186/s13321-015-0095-1 (PMC4607025; doi:10.1186/s13321-015-0095-1)
Supplement: Supplementary file 3 — Additional file 3. protocol capture files mentioned in Supplement.docx. [file 13321_2015_95_MOESM3_ESM.zip › protocol_capture/input/vernalis_bcl_bcl_comparison.txt]

242-6	1.26555	1.26555	a
136-10	1.25005	1.25005	a
211-6	0.917499	0.917499	a
100-3	0.528576	0.528576	a
28-6	0.723137	0.723137	a
245-5	0.864876	0.864876	a
177-3	0.137508	0.137508	a
72-3	0.258309	0.258309	a
85-9	0.597956	0.597956	a
103-8	1.48551	1.48551	a
157-6	0.839756	0.839756	a
26-4	0.848589	0.848589	a
86-9	1.62365	1.62365	a
185-6	0.676568	0.676568	a
199-7	0.804247	0.804247	a
44-10	1.28187	1.28187	a
12-5	0.640985	0.640985	a
116-7	1.00743	1.00743	a
88-5	0.321	0.321	a
138-6	0.628931	0.628931	a
70-5	0.455806	0.455806	a
230-8	1.26005	1.26005	a
65-11	1.79925	1.79925	a
235-2	0.852187	0.852187	a
30-7	0.40042	0.40042	a
32-5	0.363385	0.363385	a
22-8	0.923327	0.923327	a
178-6	0.967345	0.967345	a
135-2	0.259909	0.259909	a
250-4	0.560098	0.560098	a
52-9	1.69921	1.69921	a
19-8	0.795541	0.795541	a
181-4	0.622107	0.622107	a
154-1	0.220625	0.220625	a
61-4	0.262151	0.262151	a
184-1	0.109706	0.109706	a
57-5	0.449651	0.449651	a
137-2	0.105654	0.105654	a
76-12	2.3913	2.3913	a
11-4	0.414741	0.414741	a
237-3	1.09704	1.09704	a
140-4	0.685329	0.685329	a
107-8	1.87708	1.87708	a
248-9	1.31412	1.31412	a
176-6	0.549948	0.549948	a
79-4	0.265389	0.265389	a
104-7	1.0624	1.0624	a
68-3	0.301348	0.301348	a
158-9	0.859064	0.859064	a
77-5	0.70514	0.70514	a
38-10	0.988207	0.988207	a
109-7	0.37755	0.37755	a
74-9	0.423582	0.423582	a
182-1	0.0917116	0.0917116	a
249-9	0.903234	0.903234	a
54-10	1.02078	1.02078	a
244-3	0.28146	0.28146	a
196-6	0.520648	0.520648	a
218-5	0.35088	0.35088	a
240-8	0.692796	0.692796	a
118-3	0.698896	0.698896	a
16-4	0.472229	0.472229	a
21-5	0.427084	0.427084	a
150-8	1.0215	1.0215	a
153-1	0.21033	0.21033	a
204-8	1.61814	1.61814	a
126-1	0.123919	0.123919	a
92-5	0.670178	0.670178	a
228-2	0.585373	0.585373	a
40-9	1.79863	1.79863	a
236-6	0.604748	0.604748	a
180-3	0.248436	0.248436	a
227-10	0.880597	0.880597	a
124-7	0.579687	0.579687	a
46-6	1.38759	1.38759	a
247-4	0.642048	0.642048	a
98-6	0.77449	0.77449	a
43-4	0.364224	0.364224	a
172-2	0.54955	0.54955	a
165-8	0.681785	0.681785	a
210-5	0.546357	0.546357	a
233-7	0.564528	0.564528	a
226-4	0.573574	0.573574	a
91-3	1.88998	1.88998	a
128-4	0.156918	0.156918	a
151-11	1.64145	1.64145	a
15-8	0.939425	0.939425	a
132-1	0.162435	0.162435	a
131-4	0.796935	0.796935	a
208-3	0.532821	0.532821	a
238-5	0.507087	0.507087	a
200-6	1.20641	1.20641	a
18-3	0.27887	0.27887	a
147-2	0.307109	0.307109	a
164-8	0.633296	0.633296	a
58-5	0.626492	0.626492	a
203-5	0.45825	0.45825	a
64-4	1.24419	1.24419	a
114-4	0.298297	0.298297	a
113-8	0.638596	0.638596	a
37-4	0.787651	0.787651	a
231-4	0.540405	0.540405	a
111-5	0.402001	0.402001	a
34-1	1.62041	1.62041	a
31-4	0.844041	0.844041	a
222-4	0.286633	0.286633	a
161-8	0.347807	0.347807	a
95-8	0.800318	0.800318	a
39-8	0.894505	0.894505	a
80-7	1.1601	1.1601	a
6-3	0.272157	0.272157	a
96-4	0.344563	0.344563	a
193-8	0.939375	0.939375	a
188-3	0.2484	0.2484	a
121-3	0.639815	0.639815	a
122-7	0.999667	0.999667	a
101-12	0.93103	0.93103	a
217-5	0.481319	0.481319	a
207-8	1.018	1.018	a
47-3	0.437766	0.437766	a
214-5	0.671078	0.671078	a
169-5	0.632556	0.632556	a
8-2	0.260983	0.260983	a
212-8	0.973761	0.973761	a
71-6	0.386077	0.386077	a
149-5	1.83489	1.83489	a
83-7	0.858878	0.858878	a
243-9	1.71543	1.71543	a
195-6	0.555089	0.555089	a
127-4	0.429644	0.429644	a
246-7	1.4157	1.4157	a
29-4	0.365901	0.365901	a
220-6	0.556078	0.556078	a
166-4	0.401381	0.401381	a
229-4	0.641207	0.641207	a
24-3	0.435289	0.435289	a
163-7	0.631671	0.631671	a
232-3	0.368292	0.368292	a
27-7	1.39682	1.39682	a
148-4	0.461501	0.461501	a
84-3	0.442001	0.442001	a
156-8	0.66342	0.66342	a
87-4	0.393701	0.393701	a
179-6	1.0559	1.0559	a
119-2	0.220395	0.220395	a
89-4	0.253372	0.253372	a
117-4	0.765634	0.765634	a
234-5	0.257925	0.257925	a
162-6	0.581219	0.581219	a
23-1	0.758463	0.758463	a
252-6	1.00247	1.00247	a
108-12	1.24462	1.24462	a
159-10	1.83345	1.83345	a
239-3	0.840455	0.840455	a
139-7	1.00464	1.00464	a
0-6	0.764753	0.764753	a
143-3	0.364621	0.364621	a
216-6	0.532364	0.532364	a
2-7	0.80096	0.80096	a
183-2	0.243119	0.243119	a
102-6	1.04501	1.04501	a
192-5	0.440828	0.440828	a
55-7	1.68257	1.68257	a
53-3	0.785424	0.785424	a
198-5	1.37831	1.37831	a
120-4	0.337598	0.337598	a
197-5	0.523018	0.523018	a
221-5	0.220765	0.220765	a
13-7	1.16922	1.16922	a
50-3	0.396621	0.396621	a
201-1	1.69952	1.69952	a
105-7	1.30193	1.30193	a
251-6	1.17885	1.17885	a
206-8	0.781192	0.781192	a
78-5	1.64247	1.64247	a
146-10	1.3152	1.3152	a
9-3	0.395061	0.395061	a
7-8	0.932378	0.932378	a
4-7	0.795726	0.795726	a
144-6	0.879083	0.879083	a
219-5	0.62139	0.62139	a
20-5	0.466779	0.466779	a
106-8	1.41868	1.41868	a
194-2	0.337031	0.337031	a
17-6	1.06738	1.06738	a
152-1	0.130615	0.130615	a
175-6	0.599934	0.599934	a
202-10	1.28714	1.28714	a
10-4	0.274719	0.274719	a
73-4	0.329638	0.329638	a
155-4	0.398283	0.398283	a
110-10	0.659118	0.659118	a
69-3	0.289027	0.289027	a
75-12	0.836076	0.836076	a
42-6	0.991002	0.991002	a
99-9	1.36004	1.36004	a
168-7	0.620225	0.620225	a
213-7	0.336638	0.336638	a
41-7	0.527681	0.527681	a
174-3	0.420112	0.420112	a
66-4	0.170479	0.170479	a
241-6	0.543899	0.543899	a
186-3	0.605071	0.605071	a
170-8	0.617669	0.617669	a
129-4	0.297982	0.297982	a
167-7	0.654975	0.654975	a
142-3	0.216463	0.216463	a
51-4	0.610468	0.610468	a
67-10	1.17848	1.17848	a
173-4	0.544246	0.544246	a
60-3	0.447758	0.447758	a
59-3	0.179048	0.179048	a
171-10	1.98746	1.98746	a
63-3	0.570055	0.570055	a
225-5	0.7818	0.7818	a
141-2	0.261373	0.261373	a
45-5	1.19554	1.19554	a
145-6	0.65812	0.65812	a
205-3	0.447825	0.447825	a
209-10	1.2494	1.2494	a
14-4	0.564996	0.564996	a
93-4	0.329513	0.329513	a
48-9	1.3166	1.3166	a
81-6	0.500385	0.500385	a
130-2	0.453289	0.453289	a
25-11	1.22933	1.22933	a
112-2	0.204834	0.204834	a
90-5	0.599002	0.599002	a
224-4	0.649619	0.649619	a
62-2	0.201599	0.201599	a
1-1	0.142365	0.142365	a
133-5	0.454733	0.454733	a
35-3	0.281511	0.281511	a
115-4	0.409003	0.409003	a
33-3	0.189944	0.189944	a
49-12	1.37509	1.37509	a
190-4	0.356713	0.356713	a
134-3	0.294813	0.294813	a
36-3	0.189757	0.189757	a
82-5	0.289147	0.289147	a
97-6	1.50622	1.50622	a
187-6	0.671659	0.671659	a
223-4	0.395085	0.395085	a
94-3	0.204245	0.204245	a
3-6	0.83552	0.83552	a
123-9	1.44945	1.44945	a
5-9	0.879864	0.879864	a
160-8	1.09237	1.09237	a
56-12	0.911969	0.911969	a
215-3	0.452768	0.452768	a
191-2	0.460774	0.460774	a
125-1	0.156854	0.156854	a
189-7	0.568135	0.568135	a
