# Supplementary material for: BCL::Conf: small molecule conformational sampling using a knowledge based rotamer library
Source: J Cheminform. 2015 Sep 30;7:47. doi: 10.1186/s13321-015-0095-1 (PMC4607025; doi:10.1186/s13321-015-0095-1)
Supplement: Supplementary file 3 — Additional file 3. protocol capture files mentioned in Supplement.docx. [file 13321_2015_95_MOESM3_ESM.zip › protocol_capture/input/vernalis_bcl_confimport_comparison.txt]

242-6	1.26555	0.740469	a
136-10	1.25005	1.43375	a
211-6	0.917499	1.04162	a
100-3	0.528576	0.6429	a
28-6	0.723137	0.474531	a
245-5	0.864876	0.833636	a
177-3	0.137508	0.275987	a
72-3	0.258309	0.627966	a
85-9	0.597956	2.02294	a
103-8	1.48551	1.22685	a
157-6	0.839756	0.47841	a
26-4	0.848589	0.917325	a
86-9	1.62365	1.41999	a
185-6	0.676568	0.679221	a
199-7	0.804247	1.10117	a
44-10	1.28187	2.02916	a
12-5	0.640985	0.843095	a
116-7	1.00743	0.56643	a
88-5	0.321	0.731274	a
138-6	0.628931	0.371399	a
70-5	0.455806	0.649199	a
230-8	1.26005	1.27614	a
65-11	1.79925	1.76244	a
235-2	0.852187	0.255027	a
30-7	0.40042	0.617919	a
32-5	0.363385	0.41911	a
22-8	0.923327	0.764255	a
178-6	0.967345	0.927896	a
135-2	0.259909	0.510465	a
250-4	0.560098	0.430944	a
52-9	1.69921	1.98764	a
19-8	0.795541	1.35559	a
181-4	0.622107	0.35447	a
154-1	0.220625	0.650472	a
61-4	0.262151	0.36549	a
184-1	0.109706	0.265543	a
57-5	0.449651	1.2292	a
137-2	0.105654	0.227928	a
76-12	2.3913	1.37039	a
11-4	0.414741	0.446052	a
237-3	1.09704	0.129493	a
140-4	0.685329	0.245309	a
107-8	1.87708	1.15954	a
248-9	1.31412	1.09982	a
176-6	0.549948	0.592571	a
79-4	0.265389	0.318335	a
104-7	1.0624	1.25431	a
68-3	0.301348	0.286641	a
158-9	0.859064	1.21215	a
77-5	0.70514	0.343481	a
38-10	0.988207	0.991561	a
109-7	0.37755	0.585091	a
74-9	0.423582	0.713048	a
182-1	0.0917116	0.294062	a
249-9	0.903234	0.649928	a
54-10	1.02078	0.903945	a
244-3	0.28146	0.41222	a
196-6	0.520648	0.601822	a
218-5	0.35088	0.539028	a
240-8	0.692796	0.510717	a
118-3	0.698896	0.679961	a
16-4	0.472229	0.511501	a
21-5	0.427084	0.34978	a
150-8	1.0215	1.88442	a
153-1	0.21033	0.229722	a
204-8	1.61814	0.967586	a
126-1	0.123919	0.109023	a
92-5	0.670178	0.641618	a
228-2	0.585373	0.379293	a
40-9	1.79863	2.26954	a
236-6	0.604748	1.23648	a
180-3	0.248436	0.444465	a
227-10	0.880597	1.21776	a
124-7	0.579687	1.4365	a
46-6	1.38759	1.06583	a
247-4	0.642048	0.285081	a
98-6	0.77449	1.06845	a
43-4	0.364224	0.791299	a
172-2	0.54955	0.235298	a
165-8	0.681785	0.948925	a
210-5	0.546357	0.585017	a
233-7	0.564528	0.659578	a
226-4	0.573574	0.438759	a
91-3	1.88998	0.665404	a
128-4	0.156918	0.746079	a
151-11	1.64145	1.53602	a
15-8	0.939425	1.31918	a
132-1	0.162435	0.142745	a
131-4	0.796935	0.585755	a
208-3	0.532821	0.703086	a
238-5	0.507087	0.460001	a
200-6	1.20641	0.790717	a
18-3	0.27887	0.313824	a
147-2	0.307109	0.127391	a
164-8	0.633296	0.994204	a
58-5	0.626492	1.14253	a
203-5	0.45825	0.610632	a
64-4	1.24419	0.35911	a
114-4	0.298297	0.627805	a
113-8	0.638596	1.02378	a
37-4	0.787651	0.561097	a
231-4	0.540405	0.431415	a
111-5	0.402001	0.521339	a
34-1	1.62041	0.165385	a
31-4	0.844041	0.617276	a
222-4	0.286633	0.978868	a
161-8	0.347807	0.808404	a
95-8	0.800318	1.45832	a
39-8	0.894505	0.779854	a
80-7	1.1601	1.13153	a
6-3	0.272157	0.193389	a
96-4	0.344563	0.44568	a
193-8	0.939375	1.34145	a
188-3	0.2484	0.500155	a
121-3	0.639815	0.595181	a
122-7	0.999667	1.16505	a
101-12	0.93103	2.25604	a
217-5	0.481319	0.304394	a
207-8	1.018	0.772881	a
47-3	0.437766	0.556243	a
214-5	0.671078	0.413531	a
169-5	0.632556	0.591711	a
8-2	0.260983	0.530864	a
212-8	0.973761	0.774729	a
71-6	0.386077	0.884933	a
149-5	1.83489	0.562548	a
83-7	0.858878	0.666869	a
243-9	1.71543	1.42659	a
195-6	0.555089	0.568547	a
127-4	0.429644	0.645872	a
246-7	1.4157	1.46709	a
29-4	0.365901	0.53086	a
220-6	0.556078	0.568487	a
166-4	0.401381	0.444123	a
229-4	0.641207	0.455228	a
24-3	0.435289	0.306248	a
163-7	0.631671	0.940285	a
232-3	0.368292	0.388982	a
27-7	1.39682	0.798294	a
148-4	0.461501	0.481114	a
84-3	0.442001	0.35406	a
156-8	0.66342	0.6315	a
87-4	0.393701	0.660878	a
179-6	1.0559	0.959029	a
119-2	0.220395	0.22924	a
89-4	0.253372	0.688669	a
117-4	0.765634	1.17973	a
234-5	0.257925	0.285089	a
162-6	0.581219	0.580616	a
23-1	0.758463	0.373259	a
252-6	1.00247	0.559577	a
108-12	1.24462	1.34976	a
159-10	1.83345	1.93577	a
239-3	0.840455	0.448059	a
139-7	1.00464	0.518067	a
0-6	0.764753	0.633828	a
143-3	0.364621	0.710353	a
216-6	0.532364	0.465176	a
2-7	0.80096	0.796828	a
183-2	0.243119	0.298208	a
102-6	1.04501	1.26243	a
192-5	0.440828	0.40598	a
55-7	1.68257	0.464677	a
53-3	0.785424	0.738043	a
198-5	1.37831	0.680365	a
120-4	0.337598	0.35035	a
197-5	0.523018	1.12786	a
221-5	0.220765	0.328135	a
13-7	1.16922	0.720057	a
50-3	0.396621	1.11461	a
201-1	1.69952	0.80789	a
105-7	1.30193	1.29419	a
251-6	1.17885	1.20405	a
206-8	0.781192	1.22235	a
78-5	1.64247	1.13783	a
146-10	1.3152	1.71384	a
9-3	0.395061	0.690913	a
7-8	0.932378	1.12357	a
4-7	0.795726	0.939454	a
144-6	0.879083	0.704325	a
219-5	0.62139	0.40132	a
20-5	0.466779	0.502913	a
106-8	1.41868	1.23519	a
194-2	0.337031	0.341816	a
17-6	1.06738	0.47746	a
152-1	0.130615	0.0872769	a
175-6	0.599934	0.463325	a
202-10	1.28714	1.23825	a
10-4	0.274719	0.230834	a
73-4	0.329638	0.606314	a
155-4	0.398283	0.516549	a
110-10	0.659118	2.06664	a
69-3	0.289027	0.425403	a
75-12	0.836076	1.84666	a
42-6	0.991002	0.84165	a
99-9	1.36004	1.32335	a
168-7	0.620225	1.28553	a
213-7	0.336638	0.388489	a
41-7	0.527681	1.95297	a
174-3	0.420112	0.454694	a
66-4	0.170479	0.268118	a
241-6	0.543899	1.03307	a
186-3	0.605071	0.573661	a
170-8	0.617669	0.742707	a
129-4	0.297982	0.473761	a
167-7	0.654975	0.875792	a
142-3	0.216463	0.732311	a
51-4	0.610468	0.707465	a
67-10	1.17848	0.982396	a
173-4	0.544246	0.642197	a
60-3	0.447758	0.682094	a
59-3	0.179048	0.166429	a
171-10	1.98746	0.9286	a
63-3	0.570055	0.734806	a
225-5	0.7818	0.636451	a
141-2	0.261373	0.211168	a
45-5	1.19554	0.649688	a
145-6	0.65812	1.61541	a
205-3	0.447825	0.109904	a
209-10	1.2494	1.34264	a
14-4	0.564996	0.998567	a
93-4	0.329513	0.631615	a
48-9	1.3166	0.588126	a
81-6	0.500385	0.709048	a
130-2	0.453289	0.494119	a
25-11	1.22933	1.43317	a
112-2	0.204834	0.719252	a
90-5	0.599002	0.354335	a
224-4	0.649619	0.50822	a
62-2	0.201599	1.58284	a
1-1	0.142365	0.755327	a
133-5	0.454733	0.515319	a
35-3	0.281511	0.343651	a
115-4	0.409003	0.360674	a
33-3	0.189944	0.202623	a
49-12	1.37509	1.39343	a
190-4	0.356713	0.312209	a
134-3	0.294813	0.512346	a
36-3	0.189757	0.389213	a
82-5	0.289147	0.430389	a
97-6	1.50622	0.477835	a
187-6	0.671659	0.597291	a
223-4	0.395085	1.27857	a
94-3	0.204245	0.680312	a
3-6	0.83552	0.736864	a
123-9	1.44945	2.40764	a
5-9	0.879864	1.14852	a
160-8	1.09237	0.718564	a
56-12	0.911969	1.8813	a
215-3	0.452768	0.3575	a
191-2	0.460774	0.60173	a
125-1	0.156854	0.144077	a
189-7	0.568135	0.692506	a
