# Supplementary material for: BCL::Conf: small molecule conformational sampling using a knowledge based rotamer library
Source: J Cheminform. 2015 Sep 30;7:47. doi: 10.1186/s13321-015-0095-1 (PMC4607025; doi:10.1186/s13321-015-0095-1)
Supplement: Supplementary file 3 — Additional file 3. protocol capture files mentioned in Supplement.docx. [file 13321_2015_95_MOESM3_ESM.zip › protocol_capture/input/vernalis_confimport_R.txt]

0-6 1.8884 1.02149 0.872297 1.84599 1.89442 0.645828 0.905082 2.00088 2.23393 1.35365 1.18574 2.08861 1.70818 1.58625 1.67207 1.84384 1.9569 0.633828 0.917061 2.03939 1.92222 1.31991 1.43634 2.05752 2.26322 1.19448 1.35002 2.15502 2.0704 1.42507 1.26251 2.04547 2.20465 0.978404 1.17746 2.22534 1.85816 1.42562 1.23716 1.82634 2.15284 1.33086 1.16011 2.27065 2.06019 1.22713 1.02618 2.09872 2.05187 1.07545 0.953453 1.93112 1.47786 1.47307 1.51163 1.61195 1.96449 1.09397 1.02157 1.93888 1.98725 0.865286 0.994491 2.04562 1.73118 1.14275 1.21438 1.8597 2.06495 0.849023 0.995938 2.10194 2.11024 1.13062 0.906498 1.97744 1.53161 1.39869 1.51696 1.69577 2.08467 1.28556 1.16095 2.04483 2.01935 1.05891 1.23702 2.12935 1.79341 1.07684 1.24506 1.95588 2.12342 1.02255 1.22395 2.20351 1.89152 1.08224 0.961453 1.85758 
1-1 0.755327 
2-7 2.01188 2.10205 1.95712 2.12247 2.01687 2.11726 1.96049 2.13468 1.87739 1.98991 1.81431 2.00379 1.1571 1.41348 1.13593 1.33007 1.15752 1.4113 1.13359 1.32628 0.971011 1.22925 0.935748 1.12472 1.63458 1.603 1.64654 1.61279 1.97721 1.57694 2.07845 1.68219 1.99786 1.57498 2.09524 1.68071 1.48193 1.43906 1.88711 1.4833 1.9815 1.58635 2.09819 2.22955 2.10005 2.24089 1.96859 2.12723 1.90991 2.08948 1.99057 2.09308 1.91462 2.10273 1.99688 2.10958 1.12133 1.05117 1.12902 1.05658 1.76525 1.96978 1.85546 1.97929 0.898676 0.796828 1.25296 1.49349 1.24478 1.48883 1.10455 1.32898 1.18551 1.30989 1.20674 1.40946 1.18455 1.30727 1.20849 1.40828 0.981338 1.09337 1.01785 1.2186 1.85185 2.07887 1.80038 2.07703 2.01137 2.07013 1.85837 2.09111 1.80511 2.08665 2.02902 2.08441 2.0437 1.92718 2.00765 1.94079 
3-6 1.14567 0.847396 1.0566 0.785122 1.12635 0.894963 0.811462 0.854365 1.04202 0.806062 0.904026 0.819936 1.14304 0.969196 1.21423 0.92732 1.12782 0.930139 0.872193 0.975464 1.19901 0.940642 0.938759 0.881613 1.15742 0.911395 1.08051 0.736864 0.950109 0.758743 1.16095 1.02276 1.2319 0.884801 0.984982 0.823775 1.33007 1.27562 1.0083 1.19818 1.18667 1.14024 1.04413 1.34922 0.983372 0.942657 1.29341 1.28822 1.1612 0.969774 1.21573 0.919193 1.17424 1.16626 1.08924 0.945864 0.884648 1.27897 1.20549 0.858507 1.28781 1.20644 1.04282 1.40652 1.3389 1.33945 1.23876 1.30449 1.05415 1.04095 1.22977 1.23062 1.11213 1.00573 1.42351 1.03175 1.33038 1.35867 1.27914 1.0186 0.987092 1.21926 1.1573 0.979845 1.35239 1.302 0.981354 1.22312 1.1968 1.16235 1.05414 0.966856 0.895932 1.30653 1.16547 0.867032 1.31234 1.22985 1.02253 1.42661 
4-7 2.09738 1.62941 2.07338 1.60789 2.71361 1.89987 1.82491 2.8751 2.56976 2.08664 1.90949 2.84264 1.94516 1.76225 2.2167 1.47004 2.22877 1.61147 2.03051 1.75233 2.02037 1.62972 2.09274 1.51818 2.19782 1.79587 2.20238 1.75489 2.06453 1.58432 2.0466 1.55536 2.80781 2.0376 1.97337 2.96146 2.68762 1.87214 1.7884 2.86923 2.77624 1.83089 1.81983 2.86811 2.6766 1.95199 1.84542 2.8822 2.52546 0.939454 1.20217 2.33314 2.47336 1.06205 0.987599 2.54378 2.14486 2.425 2.06712 2.44705 1.90008 2.68776 2.33615 2.15088 2.13358 1.81692 2.23698 1.68929 2.22531 1.57448 2.00321 1.73609 2.77006 1.79244 1.78701 2.86554 2.77274 2.10183 2.00991 2.97918 2.50749 2.22311 2.01498 2.80165 2.59634 1.98155 1.83292 2.85121 2.66686 2.19314 2.03889 2.9269 2.56108 2.02041 1.85264 2.84106 2.06075 1.90516 2.32613 1.63746 
5-9 2.28939 2.3759 2.79257 2.84101 2.36557 2.45199 2.80712 2.83401 1.74728 1.85011 1.95166 1.98904 1.80446 1.8971 1.83237 1.85954 2.74611 2.81614 2.29444 2.32206 2.80627 2.8445 2.36004 2.36301 2.16408 2.23749 3.38134 3.39068 2.23115 2.27694 3.24527 3.281 1.21939 1.30344 2.54157 2.55883 1.14852 1.21526 2.35932 2.38614 1.99422 2.02391 2.60888 2.61249 2.11682 2.10122 2.67794 2.65829 1.65939 1.62686 1.89792 1.87802 1.7834 1.69277 1.77226 1.72037 2.17869 2.08109 2.72724 2.67687 2.44923 2.37204 2.8593 2.84789 1.80835 1.76013 1.88687 1.87139 2.091 2.07348 1.93898 1.95368 2.58168 2.59035 3.00879 3.01872 2.6455 2.61397 2.96681 2.94051 2.116 2.1109 2.16802 2.1758 2.15478 2.12409 2.13048 2.14289 3.36466 3.36877 2.18229 2.26573 3.2254 3.26425 2.23019 2.32234 2.34383 2.83083 2.406 2.78711 
6-3 0.72519 0.497692 0.532145 0.193389 0.751424 0.640349 0.576736 0.399107 0.694785 0.764948 0.565926 0.609448 0.386485 0.786487 0.688551 0.634379 0.468204 0.709398 
7-8 2.26003 2.31977 2.2372 2.14015 2.20112 2.15906 2.11576 1.96822 2.00618 2.02018 1.75524 1.80035 1.88711 1.80334 2.03772 2.0771 2.12094 1.87062 1.91393 2.06069 1.94988 2.22081 2.20782 2.24459 2.05946 2.05574 2.06431 2.07914 2.11071 2.19276 2.0859 2.15952 2.23875 2.16435 2.13696 1.23218 1.31421 1.37012 1.12357 1.21515 1.41614 1.24576 1.36755 1.45326 1.55275 1.35968 1.44621 1.65792 1.53286 1.43908 1.42731 1.50936 1.34798 1.3455 1.40809 1.39601 2.05358 2.11879 2.03558 2.00473 1.90943 1.95842 2.03622 1.95061 1.94208 1.99625 2.09673 2.00091 2.25985 2.25708 2.27088 2.28381 1.93824 2.02678 1.92331 1.89687 1.18223 1.27377 1.46363 1.30848 1.23677 1.33861 1.53951 1.41487 1.58612 1.5778 1.66195 1.6547 1.16442 1.25403 1.40163 1.13251 1.22678 1.49239 1.35578 1.46807 1.44157 1.52188 1.38186 1.37349 
8-2 1.22703 1.4777 1.45005 0.530864 
9-3 0.786406 0.690913 
10-4 1.16297 1.21637 0.958786 0.877199 0.429188 0.499877 1.32044 1.43505 1.31211 0.851947 0.230834 1.45875 
11-4 1.34497 1.48186 0.604582 0.446052 1.28237 1.15818 1.15478 1.2748 1.59997 1.66541 1.12662 0.972812 1.33821 1.48585 1.31405 1.29958 1.53382 0.606717 1.29695 1.40099 
12-5 1.83615 1.6358 1.97231 1.66282 1.78572 1.68013 1.67693 1.70896 1.90864 1.41979 1.75887 1.16022 1.47371 1.26953 1.5293 1.01376 1.36438 1.04817 1.61959 1.76208 1.78445 1.42233 1.86828 1.74382 1.44002 1.78307 1.7024 1.0511 1.86494 1.20251 1.19834 0.843095 1.63383 1.15579 0.993938 1.01851 1.66866 1.82229 1.53804 1.55603 1.7661 1.24559 1.35929 1.12822 1.12535 1.74888 1.8874 1.66524 1.68244 1.83927 1.46622 1.4817 1.29783 1.42443 2.55011 2.51089 2.65132 2.4019 2.58841 2.41007 2.6008 1.77214 2.57807 1.71413 2.26535 1.6666 1.61823 1.75864 1.67407 2.55191 2.45168 2.64422 2.55049 2.46264 2.56652 1.75358 2.62286 1.84323 2.3165 1.62618 2.43368 1.75033 1.90514 2.04011 2.02394 1.92506 2.1736 1.88439 1.9515 1.89793 1.76358 1.80726 2.00147 1.23408 2.10683 1.44618 1.78753 1.09673 1.72041 1.31738 
13-7 2.24006 2.26692 2.23052 2.25562 2.2649 2.26724 2.26989 2.27207 2.13041 2.17101 2.11693 2.15502 2.26404 2.22768 2.23998 2.20451 2.27658 2.27594 2.31439 2.31598 2.16714 2.19994 2.15811 2.18923 2.19341 2.1964 2.19325 2.1962 0.738566 0.720057 0.823788 0.801567 
14-4 2.32863 2.29185 0.998567 1.8126 1.01352 1.78327 2.58937 2.60523 1.81754 2.12019 1.85026 2.07937 
15-8 2.03675 2.24889 2.69434 1.48211 2.00883 2.25191 2.6914 1.46012 1.95134 2.51987 2.5299 1.64866 1.95053 2.52839 2.49294 1.67444 2.32948 1.96265 1.57366 2.56763 2.33234 1.93529 1.54412 2.57603 1.98633 2.33119 2.74741 1.45719 2.03674 2.32165 2.76794 1.4818 1.95935 2.15712 2.60726 1.35972 1.92692 2.15203 2.59735 1.3289 2.53238 1.94461 1.50987 2.70165 2.53516 1.94838 1.53075 2.6657 2.10018 2.64265 2.34798 1.91975 2.09665 2.64788 2.37792 1.88455 2.40303 1.93023 1.48777 2.7018 2.3956 1.97879 1.5296 2.69497 2.21481 1.90882 1.49221 2.46792 2.20937 1.87731 1.45673 2.46625 1.60195 2.67412 2.2392 2.24022 1.60236 2.65224 2.23107 2.22775 2.58685 2.10812 1.76765 2.52157 2.62266 2.09493 1.72384 2.54493 1.91283 2.22677 2.66284 1.31918 1.96755 2.22947 2.68838 1.35804 2.1092 2.31504 2.32035 2.32609 
16-4 0.807009 0.511501 2.40394 2.36636 2.07585 2.06903 2.7322 2.69811 2.20116 2.13053 1.75368 1.66415 2.20667 2.12878 1.07023 0.86412 
17-6 0.834759 2.28605 0.930785 0.851294 2.25452 2.43569 0.47746 0.89808 2.21753 2.09546 0.61728 0.94468 0.500453 0.853553 2.17127 2.10951 2.39418 2.26025 1.30567 2.536 1.36754 1.31086 2.49228 2.67061 1.38378 2.07807 1.53444 1.91563 0.773904 1.15195 2.19197 1.90132 0.892072 1.1892 0.747864 1.01413 2.12699 1.94817 2.38623 2.07821 1.21551 1.53878 1.92553 1.77906 1.37667 1.63796 1.45103 1.91771 1.70836 1.62552 1.7204 2.36289 1.8567 2.21894 0.928041 0.93019 2.16795 2.26021 1.35062 1.78385 1.80296 1.48261 0.915567 1.01446 2.41504 2.12311 1.47492 1.82561 1.57058 1.60726 1.54193 1.34226 0.651749 1.04025 0.640362 1.02647 2.07984 1.96645 2.18312 2.0398 0.627473 0.958182 0.766135 1.08912 2.36015 2.2022 2.02236 1.96694 1.3648 1.37177 2.43211 2.51749 1.23068 1.20537 2.15527 2.03133 1.35655 1.42221 2.66008 2.38087 
18-3 0.313824 
19-8 2.24648 1.59601 3.06389 2.23228 1.79585 1.42828 2.85161 1.91819 2.97944 2.28407 2.57065 2.02523 3.25123 2.17491 3.12215 2.48886 2.285 2.22266 2.20212 2.42317 1.63947 1.79148 3.11668 2.12201 1.61283 1.83181 2.19116 1.68728 2.98872 2.32013 2.15053 1.84914 2.78569 1.78253 1.75691 2.16439 3.47446 2.55114 2.30989 2.02686 1.81495 1.6997 2.59787 2.49055 1.46985 1.35559 2.32899 2.20829 2.60765 2.51736 2.26085 2.16893 2.68507 2.57342 2.75029 2.67565 2.60249 1.86855 3.47008 2.58158 2.20763 2.02581 2.81022 1.93146 
20-5 1.13235 0.60677 1.13235 0.502913 1.61058 1.31329 0.788674 1.90546 1.67581 1.33407 0.892865 1.90189 1.4466 0.988494 1.04029 1.25693 1.46105 0.955177 1.07697 1.2208 0.906586 1.40493 1.48029 1.03388 0.966421 1.37689 1.52467 1.0164 1.34045 1.5545 1.00212 1.49601 1.51069 1.14457 1.30278 1.56874 
21-5 0.943438 1.84224 0.652608 1.19895 0.915759 1.85058 0.583266 1.2137 0.961469 0.464043 1.28972 0.926363 0.34978 1.28918 1.4974 1.44389 1.14213 1.38266 1.49825 1.40179 1.15143 1.45271 1.49028 1.48243 1.11787 1.39465 1.4824 1.42858 1.12792 1.46909 2.01029 1.98659 1.0444 0.920286 1.22988 0.996398 0.866203 1.20385 1.02082 1.91518 0.877618 1.26406 0.963007 1.89596 0.817207 1.22038 1.63983 1.6019 1.2136 1.54992 1.61292 1.54811 1.21135 1.5846 1.60649 1.57059 1.13426 1.58471 1.57499 1.50774 1.13057 1.62526 
22-8 1.10891 1.11772 1.14768 1.15408 1.21441 1.16986 1.15442 1.1035 1.56601 1.58382 1.58229 1.60163 1.35655 1.36868 1.32967 1.33707 1.04332 1.17151 1.10029 1.22144 1.46985 1.30479 1.4154 1.25151 1.18059 1.22375 1.1848 1.22357 1.55015 1.44892 1.53849 1.44244 1.21394 1.2777 1.19941 1.09725 1.13304 1.0243 1.00641 1.13224 1.08284 1.20198 1.28259 1.23657 1.72389 1.82527 1.84525 1.77002 1.75992 1.68516 1.22662 1.25557 1.23172 1.25757 1.49301 1.50078 0.812837 0.800985 0.909301 0.786393 0.89521 0.764255 1.40953 1.46505 1.38417 1.45288 1.15503 1.07417 1.29953 1.28436 1.06291 1.02446 1.06993 1.02682 1.79925 1.79429 1.79779 1.78352 1.70226 1.59578 1.24451 1.35111 1.28756 1.39546 1.08076 0.999325 1.02839 0.93837 1.83964 1.91157 1.91397 1.9874 1.83325 1.77779 1.76076 1.703 0.948508 0.997211 1.22243 1.21414 
23-1 0.895448 0.887861 0.373259 1.09954 1.09185 0.728611 
24-3 0.536907 0.306248 0.578494 0.764278 
25-11 2.02358 2.09255 1.73264 1.83409 1.95665 2.04221 1.64404 1.7431 1.92908 2.05729 1.59967 1.67611 1.99049 2.08632 1.67314 1.76712 1.79973 1.95042 1.43317 1.5084 1.83375 1.97657 1.46979 1.55047 1.81519 1.91372 1.48121 1.58194 1.81287 1.93899 1.46466 1.55252 
26-4 1.07754 1.86566 1.04679 1.83498 1.97228 0.917325 2.00696 0.970203 1.18903 1.10918 1.72868 1.7671 0.983887 1.90573 0.950733 1.87093 1.91205 1.14501 1.94675 1.18858 1.04246 1.90584 1.06035 1.91295 1.95946 0.925748 1.9512 0.927383 1.30168 1.22736 1.68036 1.71682 1.57635 2.34102 1.5681 2.32855 2.04908 1.03346 2.07277 1.09363 1.42729 1.38086 1.89396 1.93358 1.71687 1.67874 1.37803 1.38479 0.931918 1.93693 0.951835 1.94562 1.90883 1.14711 1.90787 1.14867 1.52381 2.37039 1.51552 2.35295 2.025 1.22692 2.05398 1.27963 1.49715 1.45498 1.85998 1.90231 1.34945 2.23139 1.37625 2.25131 2.3229 1.34461 2.33982 1.3612 1.78816 1.75035 1.27343 1.2773 1.92231 1.89396 1.79711 1.81899 
27-7 1.52187 1.61824 1.82968 1.54077 1.57994 1.92359 1.42691 1.82156 1.50861 1.59622 1.82307 1.49954 1.53882 1.87081 1.36674 1.78825 1.0609 1.40877 1.35279 1.379 1.52515 1.60892 1.2464 1.07013 1.43166 1.14739 1.50294 1.65667 1.17334 0.843908 1.70548 1.55588 1.38236 1.8969 1.71966 1.96546 1.58588 2.05355 1.64059 1.81599 1.88035 1.32462 2.03857 1.76123 1.86057 1.3751 2.0637 1.65134 1.02856 1.45972 1.3285 1.44421 1.50216 1.65314 1.23136 1.14925 1.44139 1.17404 1.51674 1.66582 1.19359 0.886703 1.7303 1.56761 1.31874 1.85584 1.67608 1.953 1.52558 2.0164 1.59122 1.83944 1.84392 1.28725 2.00776 1.72429 1.80845 1.34905 2.03099 1.62011 1.18319 1.67619 1.35526 1.56031 1.07486 0.798294 1.86262 1.59069 1.55885 1.42668 1.5065 1.61202 1.51596 1.19767 1.76057 1.80562 1.47443 1.31011 1.37926 1.28026 
28-6 0.977597 0.964358 1.01735 0.957621 1.38942 1.40395 1.13244 0.474531 1.06811 1.40431 1.37506 0.800969 1.13324 1.26067 1.23914 1.22459 1.01266 1.23312 1.49075 1.56134 1.10563 1.10559 0.498262 1.02793 1.2953 1.37692 0.804364 1.06945 1.27726 1.19778 1.15468 1.09044 1.25447 1.43512 1.51361 1.12752 1.2093 1.42766 1.67591 1.70778 1.16077 1.25607 2.03613 1.10097 1.41179 1.70705 1.66552 1.08319 1.26546 1.98503 0.659292 1.45667 1.91672 1.48717 1.0308 1.16639 1.7167 1.86842 1.03655 1.21291 1.32999 0.925469 0.779168 1.32336 1.42223 1.01692 1.02536 1.75542 1.47951 1.68091 1.52796 1.3559 1.31384 0.724458 1.33887 1.73137 1.10364 1.53206 1.92098 1.75033 1.80504 1.89081 1.42605 1.30789 2.09471 2.4626 1.51007 1.42135 0.989394 1.3628 1.88411 1.40085 0.752998 1.42953 1.91529 1.53726 0.961971 1.17924 1.75174 1.83953 
29-4 0.53086 1.43298 0.537875 1.36318 0.624858 1.50957 0.653509 1.35275 0.612091 1.41327 0.598173 1.43787 0.573334 1.42663 0.660576 1.42667 0.675592 1.49994 0.603992 1.36701 0.715345 1.43348 0.772763 1.5269 0.806708 1.59867 0.767696 1.38321 1.54567 1.71603 1.5413 1.65181 
30-7 0.85339 1.31651 1.78385 2.19785 0.892749 0.846216 2.22242 2.24936 0.824416 1.42603 1.63614 2.09552 0.717744 0.849801 2.16233 2.29971 0.862474 1.31432 1.80082 2.20853 0.924705 0.866487 2.23548 2.24316 0.751615 1.38884 1.59846 2.06767 0.617919 0.770106 2.13429 2.27849 0.633003 1.16102 1.88004 2.27405 0.956399 0.747552 2.32889 2.20112 0.701405 1.20464 1.89275 2.29221 0.980963 0.796399 2.34383 2.22701 2.28693 1.9446 1.44476 1.22592 2.25154 1.86252 1.5082 1.19988 1.27114 1.64231 1.62665 2.04848 0.97594 1.15502 2.02629 2.33466 1.20906 1.24278 1.72 1.72551 1.40891 1.75916 1.89314 2.19563 0.714194 1.04905 1.09618 1.23083 1.91036 2.24026 2.26161 2.48357 2.30705 1.96923 1.45392 1.25212 2.23015 1.84247 1.46054 1.13545 2.28111 2.077 1.16103 1.05518 1.16895 1.27647 1.34169 1.64831 2.06493 1.60978 2.32197 2.03283 
31-4 1.71887 1.59379 1.82901 1.56727 0.738317 2.52659 0.768519 2.4999 0.617276 1.94262 0.78843 1.98849 1.57849 1.68489 1.85078 1.94362 1.14617 1.2684 
32-5 1.30689 1.04031 1.22352 0.970235 0.620535 0.41911 1.33461 1.17256 1.25596 1.01348 1.29423 1.06806 1.43681 1.10511 1.03146 1.5592 1.21718 1.39108 1.47575 1.24561 1.33508 1.12028 0.758373 0.52549 0.617173 0.821208 1.06383 1.1782 1.29755 1.01473 1.22559 1.1087 1.33585 0.978039 1.3577 1.13556 1.15239 1.63535 1.26648 1.29467 1.32502 1.51005 0.993629 1.58591 0.948076 0.714705 1.38718 1.03029 1.47302 1.14731 1.26265 1.11215 1.19118 1.10041 1.13672 1.67006 1.38004 1.43288 0.603112 0.577494 0.613721 0.753511 1.21356 1.27717 1.24178 1.00281 1.09413 1.42273 1.27972 1.48554 1.1529 1.40666 1.13714 1.66289 0.709555 0.881247 0.639897 0.530432 1.17487 1.34516 1.22034 1.52239 1.03242 1.56369 1.17772 1.46222 1.30235 1.32541 
33-3 0.779479 0.202623 0.721593 0.915018 0.756121 0.730042 1.05568 0.656923 1.20687 1.38875 1.05169 0.844339 1.21883 1.38344 1.34488 1.15273 1.08361 1.15298 1.60772 0.825078 0.633117 1.54679 1.76308 1.73457 
34-1 0.165385 
35-3 0.343651 
36-3 0.389213 1.89773 0.592282 1.82691 0.768045 2.01385 0.889236 1.9461 0.788405 2.01523 0.907805 1.95084 
37-4 1.71372 1.48654 1.35995 1.56705 0.861779 0.823933 1.29741 1.57923 1.22727 1.68136 1.06779 1.54393 1.11265 1.48935 0.561097 0.978727 0.660094 1.08232 2.07745 1.64807 1.73958 2.15413 0.786113 0.90591 
38-10 2.6889 2.74664 2.6084 2.66476 2.87386 2.89723 2.79001 2.81208 2.58939 2.68569 2.64429 2.74661 2.51392 2.60694 2.56776 2.66665 2.90244 2.76261 2.91912 2.78229 2.8195 2.68482 2.83516 2.70333 3.19141 3.24433 3.08516 3.13544 1.17997 1.19799 0.991561 1.00645 1.60859 1.59719 1.41624 1.39893 3.72944 3.76802 3.85524 3.89105 3.20734 3.25967 3.26438 3.30831 3.10157 3.14952 3.15581 3.19562 3.71672 3.72512 3.80243 3.80093 2.27163 2.25934 2.20087 2.19215 2.82331 2.83133 2.7526 2.76382 3.40975 3.33028 3.3922 3.33297 1.19968 1.23554 1.20805 1.25592 1.01837 1.06608 1.02131 1.08337 1.75921 1.64327 1.74559 1.6249 1.56918 1.45737 1.55002 1.43223 1.65337 1.69742 1.45651 1.49816 3.77924 3.64404 3.8189 3.68737 3.90518 3.77661 3.94195 3.8179 3.62725 3.76711 3.63066 3.77387 3.70479 3.84464 3.70155 3.84183 
39-8 1.7228 2.26898 2.61131 1.27143 1.74544 1.97401 1.47388 2.94346 1.83756 1.78685 2.27237 2.39976 2.41513 2.71515 1.4846 1.09549 1.81136 1.7901 1.9286 2.01214 2.20978 1.65525 2.45405 1.04363 1.66554 1.61534 2.98896 3.03903 2.34258 1.76962 2.29129 0.917895 1.52449 3.11157 2.6358 1.01989 1.73058 1.62215 3.12595 3.19907 2.39068 1.75747 2.43259 0.779854 2.37043 2.51545 1.87452 1.78641 2.37566 1.74156 2.41859 1.78476 1.78933 2.10666 2.8087 1.25514 1.81881 1.8524 2.08399 2.10841 2.58531 2.8963 1.46255 0.998433 1.72384 2.27439 
40-9 2.91222 3.06633 3.08977 2.82398 2.48861 3.0129 2.65508 2.73305 2.86081 2.53129 3.08665 2.51963 2.26954 2.38597 3.58109 3.54487 3.7366 3.6467 3.57455 3.63156 3.37322 3.44752 2.90065 3.02737 3.15164 2.99051 3.16179 2.86329 3.09 2.85599 2.70538 2.63922 2.41711 2.80994 3.03547 3.0031 2.92125 2.91265 3.11901 3.15676 3.60785 3.58377 3.22814 3.27764 3.3613 3.37906 3.46114 3.47576 3.13909 3.20136 3.63642 3.63623 3.09247 3.15811 2.65564 3.02197 2.74429 2.84345 2.9049 2.77202 3.09052 2.71575 2.88458 2.96386 2.89526 3.00939 3.03227 2.80728 3.02115 2.86914 3.19386 2.89277 2.92784 2.79604 3.10611 2.89956 2.90195 2.8355 3.0798 2.9486 3.03603 2.8829 2.59964 2.64731 3.14999 3.12127 2.91945 3.23065 3.25353 3.19177 3.07966 3.18384 2.83955 2.97581 2.9547 2.82442 3.15207 2.94356 3.28616 3.3535 
41-7 2.25414 2.51343 3.00935 3.08108 2.25191 2.51515 2.99743 3.089 2.91498 2.99911 2.25288 2.09224 2.91924 3.00036 2.23889 2.07015 3.37087 2.06891 2.79861 3.2625 3.36599 2.0799 2.79393 3.27906 3.20017 3.2414 1.98119 2.00245 3.20082 3.24686 1.95297 1.98613 
42-6 0.88825 1.64933 1.88913 1.38046 1.79665 1.60008 0.989578 1.68704 1.90185 1.41052 0.874337 1.67788 1.85516 1.33526 0.86453 1.69366 1.93936 1.40352 0.84165 1.55883 1.82992 1.3754 1.86537 1.52547 1.72851 1.60866 1.71015 1.66993 1.78544 1.53326 1.62487 1.04514 1.11345 1.85124 1.65407 1.15364 0.893489 1.73472 1.82496 2.112 0.868481 1.73536 1.89739 1.36942 0.958976 1.60208 1.83703 1.39337 1.5871 1.81682 1.66187 1.10703 1.16302 1.90202 1.6454 1.07653 1.08199 1.77279 1.67355 1.05483 1.13541 1.85701 1.54113 0.989842 1.12239 1.82144 1.63073 1.67791 1.8497 1.45389 1.89228 1.70257 2.01832 1.96045 1.52105 1.89993 1.68996 2.10979 1.67119 1.18846 0.970979 1.80688 1.67372 1.18129 0.868997 1.66801 1.70733 1.17805 0.897419 1.73785 1.57372 1.11026 0.891751 1.7262 1.80547 2.15584 1.84707 2.04558 1.86351 2.06007 
43-4 1.46961 1.46906 2.46364 2.45344 1.47904 1.48308 2.46008 2.46138 1.48975 1.45823 2.19525 2.18234 1.44836 1.41792 2.18537 2.17178 0.962741 1.00748 2.48035 2.46606 0.976129 1.01519 2.48997 2.47586 0.874216 0.863916 0.791299 0.796762 2.22995 2.22272 2.23355 2.22535 0.876382 0.871812 0.833774 0.844429 2.23884 2.23087 2.24657 2.23821 1.73597 1.72468 1.77912 1.76074 2.43521 2.42143 2.42064 2.41097 1.69174 1.6776 1.7486 1.73223 2.41576 2.40121 2.42421 2.41122 
44-10 2.0709 2.07651 2.33937 2.33234 2.29338 2.33609 2.11698 2.06961 2.03358 2.0388 2.30794 2.3013 2.25906 2.30234 2.08268 2.03467 2.20897 2.24455 2.55655 2.51739 2.5301 2.58862 2.2326 2.1694 2.21994 2.25692 2.56385 2.52315 2.54137 2.59935 2.23972 2.17709 2.17085 2.10165 2.25122 2.31784 2.09656 2.11939 2.33099 2.30091 2.1536 2.08412 2.23243 2.29929 2.07806 2.10045 2.31319 2.28365 2.35164 2.32018 2.47351 2.50467 2.37697 2.39269 2.45109 2.43032 2.36913 2.33771 2.49089 2.52197 2.39522 2.41114 2.46759 2.44664 2.10331 2.06844 2.34645 2.37739 2.19617 2.23973 2.25644 2.21055 2.06473 2.02916 2.31053 2.34209 2.15672 2.20065 2.22169 2.17546 2.2414 2.20764 2.62069 2.65112 2.43221 2.51523 2.43022 2.34161 2.24781 2.21509 2.62915 2.65849 2.44293 2.52664 2.43409 2.34481 2.24461 2.1913 2.10271 2.14927 
45-5 2.20683 2.27838 1.91011 1.1586 2.24431 2.32442 1.70353 0.747472 2.42462 2.44195 1.9009 0.99635 1.66437 2.08057 2.5645 2.07388 1.51384 1.95084 2.49766 2.06006 1.82925 2.21058 2.73434 2.32344 1.8273 2.59571 1.79054 2.60169 1.92567 1.27428 1.75999 1.47628 1.86168 2.64312 1.82806 2.64642 1.70567 0.927704 1.51348 1.19704 2.06965 2.75097 2.02516 2.77125 1.89307 1.16389 1.70213 1.41494 1.96768 1.70255 2.10454 1.56164 2.20849 2.45421 2.08511 2.63559 1.86642 1.52897 2.00807 1.36996 2.12948 2.45677 2.01668 2.62908 1.98807 1.88751 2.82188 2.32087 1.83013 1.69698 2.80831 2.41073 2.14631 1.83171 2.2755 1.69806 2.40707 2.67482 2.30756 2.84107 2.02963 1.90793 3.01086 2.55658 2.02863 2.21117 1.97845 1.06603 2.01159 2.24795 1.82747 0.649688 2.27638 2.42692 2.09759 1.13509 2.82407 2.48885 2.95342 2.49364 
46-6 2.87594 2.8838 2.92429 2.93103 1.47352 1.42852 1.68941 1.67598 2.82232 2.83465 2.86299 2.87037 1.21558 1.16056 1.46214 1.44632 2.96315 2.97141 3.03302 3.04044 1.12452 1.06583 1.43714 1.42159 1.95392 1.94011 1.76912 1.72058 2.63485 2.64763 2.91042 2.93871 1.7394 1.72497 1.52948 1.47311 2.56171 2.58426 2.81999 2.85104 1.87724 1.85794 1.68 1.62861 2.75301 2.77507 2.99476 3.02358 1.89311 1.88128 1.92725 1.88903 2.78711 2.78873 3.06741 3.07672 1.68839 1.67666 1.72926 1.68687 2.82738 2.84193 3.07876 3.10551 1.69906 1.68382 1.73921 1.69633 2.98035 2.9794 3.22471 3.22134 2.82908 2.85396 2.80179 2.81859 1.47755 1.43537 1.75487 1.74283 2.75465 2.78342 2.69613 2.71107 1.18342 1.13077 1.52916 1.51524 2.92918 2.95583 2.89116 2.90481 1.31136 1.26565 1.67042 1.65837 2.61286 2.62077 2.75203 2.74373 
47-3 1.81375 1.25089 1.21559 0.556243 0.625261 0.937487 1.88405 2.20767 2.26266 
48-9 2.52467 2.00183 2.27787 2.27653 2.55046 1.93335 2.44444 2.0216 2.32339 2.00892 2.09508 2.32238 2.39221 1.85532 2.22995 2.03123 2.74564 0.946888 2.12598 1.46646 2.47451 1.05429 2.70679 0.930647 2.53533 0.803912 1.86446 1.57606 2.55109 0.588126 2.51518 0.774767 2.49808 1.98245 2.23844 2.27657 2.5399 1.89171 2.41786 1.99548 2.35806 2.04177 2.12339 2.33742 2.42055 1.88754 2.26676 2.06771 2.3761 1.956 2.15167 2.2446 2.45746 1.8936 2.3042 2.0004 2.7338 0.886762 2.09674 1.45885 2.49066 0.966791 2.69011 0.854555 2.56588 0.889187 1.88711 1.59416 2.56243 0.681437 2.54766 0.856707 2.68915 0.591383 2.22935 1.28762 2.38549 0.956583 2.63284 0.66419 2.36043 1.9395 2.14674 2.21793 2.43067 1.89249 2.2864 1.98867 
49-12 2.4873 1.64956 1.98086 2.18274 2.40974 2.15219 2.01666 2.64254 2.84059 1.52981 2.5598 1.75077 2.91567 1.91811 2.48854 2.25305 2.43561 1.69077 1.82945 2.33536 2.26226 2.21678 1.83882 2.775 2.98539 1.42315 2.57059 1.79928 2.87481 1.86889 2.38336 2.32739 2.48416 1.62893 2.46949 1.64269 1.95164 2.18872 1.9507 2.18853 2.38276 2.13883 2.42414 2.11872 1.9787 2.64679 2.00437 2.62503 2.81612 1.47978 2.82299 1.49993 2.56397 1.72362 2.53889 1.74014 2.90483 1.88311 2.9318 1.87452 2.46784 2.23525 2.50044 2.21594 2.43688 1.7145 2.4231 1.68892 1.84628 2.32781 1.7984 2.34615 2.28041 2.23075 2.28051 2.1878 1.86249 2.77083 1.8275 2.76599 2.99007 1.45218 2.96512 1.39343 2.56404 1.8212 2.55379 1.79299 2.88284 1.891 2.89314 1.82209 2.39584 2.34061 2.39973 2.29405 2.69349 1.56665 2.11859 2.14953 
50-3 1.18964 1.18148 2.39263 2.38813 1.12821 1.11461 2.37552 2.36952 1.33062 1.33523 2.40682 2.40318 1.30709 1.30667 2.38919 2.37732 
51-4 2.10998 2.0452 2.16477 2.14362 1.05644 1.14119 0.853762 0.939231 2.1181 2.05402 2.14227 2.10643 1.05902 1.13608 0.905441 0.992423 2.21805 2.2013 2.2399 2.23596 0.907339 1.01993 0.707465 0.829283 2.25351 2.22696 2.22534 2.22127 0.922192 1.02593 0.750936 0.87258 
52-9 2.87178 2.87921 2.79974 2.80801 2.8862 2.89459 2.7853 2.7926 2.77989 2.79113 2.72542 2.73759 2.80544 2.81764 2.70011 2.71132 2.68729 2.69849 2.61839 2.63048 2.70022 2.71236 2.60542 2.61655 2.95001 2.9574 2.89237 2.90068 2.97716 2.98553 2.86565 2.87298 3.23863 3.25159 3.16695 3.17921 3.23064 3.24373 3.17543 3.18811 3.03401 3.04343 2.93686 2.94485 3.01313 3.02191 2.9574 2.96602 3.16837 3.17893 3.07641 3.08565 3.15529 3.16535 3.08962 3.09935 3.1237 3.13601 3.04725 3.05807 3.10819 3.11993 3.06284 3.07421 2.26651 2.28289 2.15807 2.17615 2.29013 2.30731 2.13429 2.15158 2.28971 2.29987 2.21055 2.22181 2.32824 2.33907 2.17194 2.18254 2.11954 2.13626 2.00857 2.02699 2.14021 2.15772 1.98764 2.00527 2.41071 2.42103 2.33247 2.34401 2.4523 2.46332 2.29112 2.30198 3.00678 2.92277 2.92055 2.98526 
53-3 0.738043 
54-10 1.60854 1.65834 1.54974 1.47784 1.47133 1.45544 1.0554 1.21511 1.22324 1.29291 1.31102 1.16828 1.45252 1.60496 1.55471 1.44589 1.5603 1.40506 2.61651 2.67789 2.54947 2.69181 2.74458 2.67143 2.49685 2.57656 2.58062 2.65512 2.5254 2.66733 2.74835 2.68804 2.52294 2.65117 2.56798 1.49725 1.54963 1.42873 1.35038 1.34739 1.31889 0.903945 1.09048 1.09469 1.11969 1.15292 0.983528 1.36297 1.51945 1.4679 1.30693 1.43636 1.27138 2.47717 2.54074 2.40928 2.53592 2.59126 2.51402 2.35157 2.48888 2.43055 2.41641 2.49539 2.363 2.53795 2.61887 2.55706 2.38369 2.51486 2.4307 1.75872 1.80164 1.68532 1.69474 1.69442 1.65991 1.33202 1.48192 1.4821 1.50603 1.5437 1.40512 1.64744 1.78196 1.74012 1.5834 1.70487 1.56617 2.82219 2.88022 2.75914 2.95173 3.01194 2.9297 2.93294 2.86994 2.84847 2.93194 2.81365 
55-7 1.67174 2.44481 0.464677 1.85484 1.19938 1.45581 2.12187 1.86518 1.86853 2.32027 1.04998 1.69542 1.44623 1.11036 2.29773 1.71636 1.99023 2.27164 1.34269 2.25082 1.53079 1.93183 2.02772 2.04337 2.1457 2.07433 1.63238 2.12397 1.77325 1.72827 2.2136 1.85953 2.07321 1.47708 1.00456 2.36434 2.34298 2.25328 1.54473 2.5528 1.56586 2.18376 2.22485 1.89194 2.19735 1.25944 1.30276 2.26507 2.45543 2.11903 1.83558 2.47483 1.82265 2.00169 2.37612 1.71464 2.08785 1.75976 1.16919 2.4428 0.905311 1.95218 1.586 1.60852 1.84969 1.94301 1.62603 2.56564 2.22994 1.50263 1.48325 2.32436 1.28614 1.77919 1.789 1.34375 2.04807 1.7451 1.77141 2.40853 1.85636 1.83473 1.90501 2.67915 2.03231 1.64085 2.04186 2.61497 1.85307 1.95705 1.71466 2.37342 1.59496 2.26727 1.52466 2.08096 2.03272 1.70979 1.91484 2.21427 
56-12 4.12444 4.65486 4.44889 3.18578 4.32938 4.5038 4.69692 3.50597 3.98244 2.84773 3.4356 3.48652 4.04832 4.22217 3.96829 4.19052 4.68515 4.72219 3.83825 4.22341 3.66773 3.86681 2.0181 2.02295 3.06652 3.17912 2.79448 2.90087 2.32517 2.85079 3.59558 4.33571 2.37444 3.52356 3.72798 3.73124 2.38035 3.78582 2.5073 3.6789 4.14403 2.95136 3.76875 4.20653 4.27513 3.70681 4.17076 3.69198 3.61034 2.89564 3.9484 2.84869 3.12738 3.55981 4.51755 4.28739 3.49917 3.90494 4.51106 4.41965 2.70331 2.88216 2.88848 2.74237 3.1414 3.43458 2.42416 2.3005 3.98936 3.26818 1.8813 3.40654 3.24747 2.98725 2.72976 4.09999 3.7938 2.37827 3.03486 3.14215 3.99793 3.58404 4.12368 3.59291 4.37377 3.25396 4.12137 4.30036 2.56415 4.11174 3.06187 3.91898 4.44625 4.28149 3.29866 3.72329 4.00376 4.15578 3.83566 4.09181 
57-5 1.68116 1.7289 1.58262 1.63258 2.83121 2.88933 1.51329 1.5667 1.41698 1.47267 2.92062 2.9774 1.74553 1.65035 2.98814 2.96088 3.04314 3.01626 1.58518 1.49232 3.07082 3.05405 3.12512 3.10844 1.7465 1.788 1.63748 1.68102 2.86576 2.92947 1.64659 1.69224 1.54173 1.58894 2.9328 2.9965 1.80322 1.6974 3.02096 2.99524 3.08129 3.05589 1.70843 1.6061 3.07959 3.06442 3.14071 3.12553 1.85616 1.79272 1.76849 1.70292 2.91555 2.88283 2.97196 2.93977 1.70619 1.63655 1.62334 1.55194 3.01053 2.98866 3.06593 3.04413 1.52825 1.59276 1.4167 1.48527 2.86123 2.89218 2.9187 2.94908 1.34436 1.41881 1.2292 1.30823 2.93756 2.95826 2.99424 3.01481 1.92128 1.86663 1.8234 1.76686 2.95009 2.91885 3.01189 2.98111 1.8304 1.77075 1.73824 1.67766 3.02217 3.00183 3.08432 3.06395 1.58113 1.63551 1.45827 1.51647 
58-5 2.50103 1.56091 2.4452 1.75352 2.51406 1.60963 2.45133 1.77698 2.48556 1.14253 2.34211 1.37617 2.50614 1.19286 2.34829 1.39854 2.4186 1.64949 2.44058 1.6584 2.3416 1.29701 2.37054 1.31107 
59-3 0.166429 1.19005 1.47876 1.25617 1.21986 1.41761 1.00891 1.47886 
60-3 0.832821 0.970333 1.08551 0.835029 0.74242 0.988485 0.912441 0.816383 1.04234 0.779182 0.682094 0.954058 
61-4 0.617023 0.957571 0.891439 0.994583 1.28087 1.11483 1.30211 1.37174 0.36549 0.847053 0.678606 0.851254 1.25717 1.05874 1.28371 1.28932 1.01158 1.26674 0.767189 1.10842 1.00071 1.25023 0.719081 1.08837 1.86695 1.33378 1.82755 1.57065 1.78697 1.35109 1.94919 1.54049 
62-2 1.58284 1.6699 
63-3 2.43889 2.47457 2.14736 2.0541 0.734806 0.866996 
64-4 0.35911 0.631979 0.925454 0.859235 0.695339 1.4067 0.748602 1.42706 
65-11 2.65837 2.89259 3.04999 2.66319 2.79881 2.17451 1.76244 2.24213 2.7662 2.80531 2.7585 2.93593 2.88328 2.73486 2.39372 2.57214 1.97508 2.08598 2.83969 3.00114 2.40894 2.69122 2.14711 1.96044 2.94797 2.63343 2.69492 2.89041 2.53964 2.73207 3.1915 3.36763 2.72691 2.85351 2.5257 2.84426 3.50676 3.22972 2.8232 2.56846 2.34814 2.87746 2.37003 2.45257 3.23 2.75544 2.99646 2.48821 2.32463 1.77574 2.14033 2.31742 1.83865 2.26846 2.19448 2.64952 2.76337 2.83203 2.88977 2.7208 2.62079 2.66418 3.24872 3.3289 2.92579 2.65149 2.68079 2.69162 3.30329 3.42076 2.61666 2.76423 2.788 2.87351 2.81986 2.80669 2.75412 2.58931 3.40723 3.29292 2.84152 2.37944 2.27781 2.55455 2.9565 3.00658 2.64607 2.82784 1.90405 2.21474 2.44711 2.0307 2.01968 2.13758 2.39991 2.49192 2.84809 2.81473 2.83153 2.63895 
66-4 0.268118 0.352551 0.406019 1.22874 1.24018 1.38761 0.841552 0.998879 0.957803 0.799134 1.19822 1.03215 1.01266 1.18357 0.992878 0.943767 1.24074 1.26087 0.900887 0.89057 0.849742 0.963041 
67-10 1.93631 1.9016 2.20034 2.14989 1.78205 1.7378 2.17181 2.16238 1.44712 1.39997 1.67902 1.60536 1.12037 1.06358 1.66951 1.66223 1.82679 1.78342 2.03529 2.06332 1.70995 1.74844 1.99023 1.93227 1.27401 1.2155 1.47706 1.54556 0.982396 1.00331 1.43215 1.34264 1.88759 1.84463 2.10594 2.05028 1.7359 1.69324 2.10052 2.09334 1.60181 1.56551 1.8841 1.82072 1.30709 1.25208 1.84158 1.83072 1.75768 1.72004 1.93302 1.97118 1.64086 1.66289 1.91774 1.85393 1.46397 1.40362 1.70014 1.74848 1.21115 1.25476 1.61649 1.54154 1.96933 2.14114 1.78536 2.15123 1.48331 1.60587 1.13377 1.63395 1.86068 1.98326 1.71581 1.90624 1.32857 1.41424 0.984665 1.29602 1.91193 2.05171 1.73832 2.08065 1.64573 1.81017 1.32019 1.80818 1.797 1.88215 1.6378 1.82837 1.50754 1.64049 1.22551 1.49927 3.3698 3.37664 3.65171 3.71678 
68-3 1.13786 1.50919 1.05838 1.32287 1.08945 0.361102 0.889844 0.976348 0.286641 0.710002 1.46829 1.29896 1.54331 1.8651 1.72854 1.39276 1.30607 1.40348 1.67646 1.51174 0.664329 1.23027 0.831382 1.07467 
69-3 0.827399 0.425403 0.658152 0.931554 0.787304 1.03617 0.64715 0.638613 1.23297 0.9192 1.19016 1.35875 1.17124 1.38998 1.42251 1.21599 1.18197 1.05403 0.812163 1.48556 1.5535 0.9577 1.81021 1.8377 
70-5 0.649199 2.16359 0.940077 2.26686 0.93267 2.37581 1.23606 2.61959 1.39382 2.69133 1.02829 2.38605 0.824809 2.02359 1.09274 2.13925 1.26525 2.509 1.34068 1.87473 1.08716 1.99617 1.0184 1.89519 1.397 1.86583 1.43215 2.05283 1.32155 2.03629 1.45713 2.72282 1.57978 2.70517 1.1971 2.26454 1.93292 0.88899 2.01793 0.823371 1.95095 1.9042 1.6738 2.27301 1.59185 2.28632 
71-6 0.918558 0.916472 2.54621 2.539 1.16962 1.13589 2.64995 2.66922 1.21742 1.19809 2.78555 2.78885 1.5126 1.48427 3.04482 3.05909 1.60161 1.60437 3.07398 3.0626 1.23818 1.2184 2.76886 2.77461 0.884933 0.918054 2.30329 2.2837 1.25369 1.20105 2.44882 2.48102 1.49246 1.47807 2.86643 2.86687 1.13778 1.2452 1.2184 1.14967 1.92986 2.25421 1.88081 2.30414 0.924999 1.47378 1.00602 1.38236 2.0707 2.01203 2.02568 2.0735 1.2459 1.45488 1.33458 1.35039 2.10176 2.22008 2.04153 2.28674 1.74177 1.70222 3.12163 3.1514 1.74346 1.76494 3.09001 3.06012 1.28523 1.26682 2.54697 2.55298 1.07651 1.00379 1.95426 2.33552 1.92571 2.36669 0.904547 0.945353 2.23422 1.96889 2.20949 2.01196 1.54859 1.71515 1.61929 1.63181 2.32917 2.44939 2.27063 2.51031 
72-3 0.627966 0.74695 2.45911 2.46047 0.696875 0.801494 2.46606 2.46068 0.817317 0.897336 2.63723 2.61789 0.879151 0.95048 2.63887 2.60578 
73-4 1.67356 1.54846 1.3991 1.5809 0.829952 0.80577 1.62411 1.39321 1.18822 1.72514 1.57707 1.24956 1.45567 1.17169 1.0902 1.49343 1.44427 1.46903 1.51601 1.27227 1.54314 0.606314 0.61066 1.70524 1.51865 1.32165 1.47602 1.4798 1.16271 1.4588 1.02075 0.996428 1.43738 1.88364 1.79115 1.77314 1.6385 1.51962 1.32238 1.36004 
74-9 1.85933 1.97073 1.87584 2.30293 2.38515 2.37922 2.31772 0.803874 0.996673 0.859487 1.17567 1.31389 1.29065 1.15024 1.0849 1.23648 1.22711 1.69031 1.7868 1.85428 1.7547 0.993551 1.08248 0.966792 1.25091 1.34007 1.23295 1.16971 2.76003 2.83931 2.75879 3.17256 3.22928 3.24567 3.19039 2.02487 2.11562 2.05181 2.54912 2.62297 2.58637 2.52652 2.23853 2.32298 2.31948 2.86411 2.92318 2.98582 2.92007 1.87423 1.90643 1.86408 2.29068 2.32404 2.24278 2.22943 2.27538 2.36126 2.35731 2.90857 2.97233 3.02119 2.96686 1.74248 1.78695 1.72122 2.06239 2.10625 2.00578 1.98679 1.81337 1.88051 1.91266 2.40008 2.44722 2.48055 2.43752 2.13049 2.08695 2.00311 2.2485 2.23792 2.02902 2.08588 1.78265 1.89017 1.83489 2.23487 2.31277 2.34468 2.27618 0.713048 0.911488 0.822077 1.12761 1.26167 1.27637 1.1344 1.01844 1.16715 
75-12 3.36802 3.5127 3.53857 3.5105 3.46973 2.85818 3.40493 3.58959 3.68905 3.58496 3.63573 2.747 2.8523 3.31034 3.33968 3.27832 3.25897 2.13934 2.84275 3.33155 3.44244 3.30652 3.38255 1.96316 3.50958 3.2408 3.08334 3.16991 2.98409 3.49023 3.42033 3.35582 3.35634 3.27089 2.4297 2.78611 2.74622 2.88288 2.8382 3.95452 2.2913 2.98797 2.85209 3.06875 2.93892 4.10665 2.01167 2.52649 2.38137 2.62754 2.4813 3.9444 1.84666 2.6952 2.46493 2.78203 2.55739 4.02054 
76-12 1.51248 1.53825 1.94755 1.80209 1.63284 1.71433 2.14039 2.04627 2.54462 2.3324 2.7797 2.43176 2.31153 2.43439 2.77416 2.72688 1.5294 1.56589 1.94751 1.80428 2.20738 2.10717 2.56214 2.35581 2.78324 2.43371 2.82607 2.76928 2.64912 2.40686 2.80623 2.41668 1.37039 1.86225 1.70169 2.07903 1.52561 2.10842 1.92932 2.38749 2.22432 2.77935 2.37213 2.84621 2.2564 2.9272 2.60507 3.16911 2.84046 2.43998 1.96812 2.21033 2.67191 2.74903 1.89056 2.2243 2.60314 2.75994 2.5931 3.00461 3.1658 3.42013 2.33994 2.83709 2.8047 3.16909 1.41295 1.87075 1.71255 2.07442 1.9956 2.44513 1.94456 1.62546 2.18467 2.02326 2.17369 1.75728 2.47949 2.22163 2.25655 2.78586 2.38114 2.83998 2.65146 3.2119 2.88458 2.63652 2.97424 2.85785 2.98128 2.42872 3.24757 2.86614 2.0314 2.25775 2.72008 2.7924 1.85812 2.19494 
77-5 0.913241 1.22953 0.343481 0.939501 1.00826 
78-5 2.33654 2.35953 1.39853 1.21253 2.26844 2.29417 1.34134 1.13783 1.87519 1.92822 2.2681 2.2889 1.78186 1.83831 1.38942 1.21971 2.19728 2.2205 1.33784 1.15167 1.87998 1.92491 1.785 1.83288 1.89853 1.85088 1.89711 1.83894 1.81102 1.75943 1.80836 1.74499 2.34512 2.36492 1.35194 1.1661 1.89227 1.94223 2.27686 2.29452 1.33829 1.16919 1.89399 1.93585 1.8334 1.79246 1.74478 1.69973 2.41441 1.2794 2.34588 1.22464 1.96658 2.34959 1.89103 1.28128 2.27843 1.23286 1.96878 1.89151 1.85099 1.84772 1.76243 1.75881 2.4245 1.21656 1.99495 2.35933 1.21405 1.99445 1.77726 1.68695 2.23441 2.21613 1.60754 1.37213 2.16739 2.16067 1.54521 1.28703 1.74301 1.83121 2.16289 2.14222 1.63294 1.73052 1.59538 1.38975 2.09281 2.08241 1.53806 1.31075 1.75086 1.81496 1.64345 1.71609 2.03285 2.00348 2.02791 1.975 
79-4 1.57161 1.45204 1.3892 1.24951 1.57575 1.44697 1.39836 1.2367 0.723422 0.448295 0.790076 0.318335 1.24065 1.13197 1.2977 1.06931 
80-7 2.00091 2.1193 2.25199 2.12379 1.93663 2.06048 2.20612 2.07233 3.33766 3.4975 3.65722 3.46569 3.3727 3.53038 3.68852 3.49978 1.89675 2.02226 2.15538 2.01869 1.83379 1.96625 2.11918 1.97669 3.55514 3.71791 3.63892 3.44628 3.58913 3.74917 3.66785 3.47795 2.07587 2.10501 1.39303 1.42389 2.02268 2.04883 1.29605 1.33186 3.32247 3.218 2.8265 2.92436 3.35943 3.25723 2.87085 2.96599 1.96812 1.99576 1.23503 1.26824 1.92491 1.94839 1.13153 1.17353 3.25585 3.14028 2.99013 3.10449 3.29088 3.17788 3.0324 3.1437 1.71344 1.72885 2.52977 2.46824 1.63621 1.65236 2.48957 2.42733 3.00008 3.08129 4.03357 3.92999 3.0417 3.12143 4.06055 3.95825 1.58497 1.60455 2.44426 2.37957 1.5077 1.52729 2.41257 2.34779 3.14446 3.25154 4.04426 3.90741 3.18404 3.28989 4.06885 3.93309 1.99287 2.10511 1.51029 1.35674 
81-6 2.24564 0.709048 1.58516 2.35979 0.983832 1.52763 2.25012 0.824389 1.57783 2.34435 0.965213 1.42573 2.5626 3.39994 1.30958 1.32674 2.45809 3.35071 1.1145 1.38081 1.13031 1.72372 1.76827 1.31176 1.85495 1.87133 2.51887 3.40177 1.29346 1.2022 2.43001 1.19723 1.38626 1.2642 1.69992 1.83983 1.34065 1.8168 1.87759 3.42183 1.56736 3.54113 2.02412 1.97709 1.42377 3.46121 1.9127 1.90414 1.58271 3.51488 2.01689 1.99375 1.53595 3.45878 1.92576 2.03046 1.78689 1.38412 1.49496 2.67695 1.82179 1.35316 1.63425 2.63404 1.87836 1.34494 1.52891 2.67657 1.77252 1.49236 1.63235 2.72204 1.75653 1.20942 1.76392 1.76445 1.30231 1.6416 2.04196 1.63592 1.67988 2.09143 1.78444 1.72658 1.66154 1.37535 1.77431 1.78254 1.32429 1.70609 2.05518 1.6253 1.55236 2.09644 1.75471 1.70143 2.27922 1.90287 2.01487 1.75827 
82-5 0.95012 1.15181 0.430389 1.16161 1.72403 1.67203 1.71975 1.76809 1.51581 1.71511 1.21213 1.36341 0.896925 1.28187 1.61462 1.50661 1.21363 1.35122 1.81956 1.83807 1.72827 1.76047 1.46973 1.7109 1.3452 1.52182 1.89644 1.87311 0.960704 1.20322 1.64724 
83-7 0.76934 2.44645 0.848185 0.806937 2.40624 2.53112 2.38807 2.27312 2.55701 2.12454 0.666869 2.46402 0.718292 0.724796 2.4434 2.53609 1.8333 1.37086 1.87047 2.69792 1.30906 1.83657 2.77642 1.96994 2.40608 2.2707 2.58437 2.13794 1.5448 1.50519 2.64333 1.74876 1.54586 1.6846 1.83805 1.39235 1.94128 2.70544 1.32212 1.82466 2.77618 2.0329 2.52451 1.69831 1.58248 1.49972 2.65476 1.82154 0.738095 2.5252 1.5975 1.75723 0.869277 0.751862 2.47321 2.60209 
84-3 0.990363 0.986157 0.854757 0.35406 1.51471 1.41409 1.22783 1.50392 
85-9 3.25157 3.60512 3.43014 3.03033 3.25414 3.60618 3.41966 3.01746 3.35971 3.63782 3.43785 3.085 3.36866 3.64667 3.43791 3.08607 3.95157 4.15757 3.43074 3.16089 3.95194 4.15684 3.42484 3.15359 4.02249 4.11366 3.11825 2.89527 4.03076 4.12498 3.13064 2.90695 3.20885 3.57371 3.44971 3.04602 3.21141 3.57481 3.43774 3.03149 3.34803 3.63966 3.4606 3.09807 3.35611 3.64823 3.46229 3.09968 3.99113 4.18657 3.43318 3.16984 3.99193 4.18636 3.42844 3.16369 4.02085 4.09591 3.09722 2.87946 4.02978 4.10783 3.10904 2.89048 3.7419 3.82477 2.95668 2.6545 3.74777 3.83477 2.97523 2.67111 4.02014 3.98898 2.61478 2.32173 3.97908 2.59919 2.30261 4.17385 3.99372 2.58168 2.4713 4.1759 3.99947 2.59221 2.48011 4.2299 3.93796 2.12822 2.05728 3.92911 2.09682 2.02294 3.77995 3.88191 3.00771 2.7054 3.78479 3.89098 
86-9 2.22267 2.06511 2.18703 2.03249 1.8358 1.74201 1.78856 1.69619 2.25729 2.14936 2.21315 2.10782 1.72608 1.66805 1.67982 1.61639 2.06499 1.94853 2.04735 1.92517 2.82117 2.59435 2.78881 2.55976 2.90238 2.87872 2.91292 2.8959 3.57754 3.74615 3.55812 3.72908 2.31594 2.17142 2.27803 2.13713 1.54421 1.4768 1.49207 1.41999 1.6525 1.49325 1.67361 1.5228 2.52917 2.35099 2.53199 2.35881 3.61531 3.57506 3.60115 3.5826 1.76435 1.61471 1.7507 1.5952 3.33414 3.09985 3.36265 3.12401 3.35665 3.33726 3.34821 3.32487 2.03254 1.94254 2.02057 1.92528 2.71436 2.50408 2.68402 2.46844 2.9229 2.9292 2.92797 2.94087 3.74518 3.90107 3.72531 3.88362 3.46438 3.57146 3.46284 3.56964 3.14053 2.93158 3.16989 2.9659 2.16007 2.06697 2.13842 2.04727 2.25453 2.21194 2.21786 2.17537 1.65829 1.55921 1.66607 1.58013 
87-4 1.41506 1.70219 1.17787 1.62463 0.97693 1.14236 1.66839 2.18234 0.660878 1.37886 2.11845 1.70718 1.54931 1.48472 1.39797 1.9048 0.664538 1.3712 1.85702 1.81411 1.89899 1.26905 1.50539 1.37194 1.757 1.82881 1.02361 1.61238 1.94617 1.12957 1.11237 
88-5 1.35655 1.71728 1.53692 2.17349 1.53421 1.81006 1.71419 2.15781 1.53975 1.68212 1.68077 2.13694 2.1949 1.30633 2.02571 1.97104 2.06644 0.731274 2.26435 1.50183 1.71547 1.04493 2.25418 1.31986 2.172 1.9403 1.9615 0.921463 2.36906 1.5782 1.58295 1.20079 2.28049 1.40528 2.14138 2.02266 2.09338 0.852673 2.34944 1.62905 1.71634 1.06083 1.93054 2.091 1.11202 1.92696 1.98426 2.15363 1.22139 1.81404 2.17819 2.01771 2.26512 2.10592 2.0311 2.10203 1.10097 1.99904 2.30303 2.14079 1.72867 1.87147 1.80681 1.60525 1.90282 1.85692 1.87208 1.92893 1.65083 2.03134 1.81094 1.96091 1.86218 1.70506 1.94187 1.66013 2.16794 1.75698 2.19609 1.62021 2.28214 1.85333 2.14848 1.58906 1.72462 1.87372 2.07085 1.74221 1.88389 
89-4 1.1747 0.688669 0.953495 0.956534 1.02802 0.841309 
90-5 1.24183 1.02862 1.574 0.354335 1.3825 0.835465 1.33046 0.944088 1.08635 1.22092 1.05909 1.21996 
91-3 1.73614 1.81426 0.665404 0.915701 
92-5 2.28062 1.03024 1.91556 0.641618 2.12168 1.23779 
93-4 0.754359 1.59511 1.19296 1.32795 0.631615 1.74985 0.634726 1.79671 0.744378 1.60799 1.35756 1.13896 
94-3 0.680312 0.768738 0.74345 
95-8 1.81868 1.87532 1.68005 1.90876 2.28874 2.04636 2.19574 2.13152 1.81659 1.94976 2.30558 2.12565 1.81333 1.88483 1.67356 1.91538 2.29865 2.0709 2.2045 2.15358 1.84681 1.67498 1.52912 1.78519 2.22919 1.90329 2.03995 2.11437 1.8098 1.95876 2.31403 2.14985 1.81315 1.91589 2.2868 2.11113 1.89134 1.59642 1.87793 1.6886 2.4499 2.18335 2.39932 2.29454 1.83681 1.91392 1.7708 2.02741 1.96258 2.07176 1.92146 2.15127 2.04455 1.69981 2.5272 2.26297 1.83318 2.09361 2.00006 2.23829 1.84557 1.68495 1.52498 1.78807 2.24332 1.92775 2.05079 2.13269 1.80733 1.92472 2.29601 2.13488 1.88307 1.58753 1.87187 1.67779 2.45299 2.18913 2.40401 2.29813 1.85208 1.93034 1.78499 2.04351 1.99196 2.09886 1.94978 2.17873 1.72879 1.45832 1.67377 1.66207 2.33089 2.04063 2.20446 2.27205 1.81649 1.63548 1.5669 1.88032 
96-4 0.44568 2.36225 1.51714 2.04065 1.25613 1.61303 1.5476 1.79317 0.682659 1.68974 1.48604 2.44736 
97-6 2.16782 2.23451 2.16418 2.69581 2.69925 2.75874 2.70662 2.72844 2.69401 2.10459 1.32863 2.0719 2.77144 2.57449 1.65661 1.55761 2.14538 0.89073 2.73983 2.49422 2.3221 0.90887 2.29825 0.882228 1.20356 1.47463 2.45614 2.03484 0.477835 2.13475 0.541565 2.62027 2.56433 2.36881 2.80347 2.34845 2.95548 2.35983 2.92173 
98-6 1.86645 1.89656 1.6763 1.68505 2.06066 2.04999 2.40723 2.40551 1.54512 1.5802 1.67793 1.64878 2.21269 2.24831 2.32881 2.29088 1.70288 1.70394 1.70324 1.71013 1.71541 1.67575 1.80849 1.77539 1.57639 1.60822 1.467 1.4713 1.54462 1.57423 1.39219 1.39882 2.1925 2.21014 2.20153 2.23479 2.27876 2.28107 2.08992 2.09251 2.1238 2.11597 2.45169 2.45059 2.09386 2.08682 2.45153 2.44311 1.11071 1.0785 1.97145 1.97545 1.13624 1.06845 1.98619 2.00474 1.23077 1.27209 1.48926 1.45259 1.24182 1.28029 1.55228 1.51525 1.95176 1.97552 2.51034 2.50016 1.93247 1.93501 2.49583 2.49882 2.22402 2.26042 2.33683 2.30018 2.23592 2.27256 2.37369 2.33818 1.76171 1.77423 2.17021 2.18103 2.21224 2.24144 2.00882 1.96936 1.3964 1.40047 1.52152 1.52687 1.40091 1.3547 1.61112 1.57268 1.3794 1.3847 1.43599 1.44264 
99-9 2.87764 2.10375 2.88202 2.11348 1.93522 1.49421 2.55752 2.88086 2.1491 2.9086 2.11206 2.91999 2.1282 2.90009 2.18082 1.87274 1.4202 2.51853 1.88109 1.44599 2.50189 2.40203 1.91231 2.57514 2.11904 2.50984 2.99097 1.43412 1.6256 2.42377 1.93211 2.56023 2.08125 2.44675 1.97795 2.60554 2.11817 2.46267 2.95213 1.34155 1.60161 2.4664 2.94233 1.32335 1.55291 1.87503 2.36231 1.96818 2.10787 1.91023 2.34687 2.00978 2.10388 1.9289 2.39845 2.01005 2.16893 2.28788 2.58034 2.76472 2.09877 2.26638 2.52978 2.31473 2.5201 1.60479 1.85724 1.56235 2.16179 2.76393 2.0876 2.72929 2.04638 1.60926 1.83842 1.60374 2.18738 1.69902 1.9028 1.62642 2.21138 2.16212 2.59392 2.42428 1.56587 2.14658 2.54371 2.47419 2.9604 2.20373 2.54238 
100-3 0.755929 0.6429 1.37505 1.32799 
101-12 3.28332 3.34216 3.31778 3.19058 3.22739 3.26543 4.01232 3.26468 3.32352 3.36437 3.3048 3.06118 3.10096 3.12403 3.4589 3.50573 3.5162 2.56234 2.59892 2.60181 3.30451 3.38579 3.43215 3.50218 3.43749 2.50801 2.54775 2.53962 3.27531 3.33411 3.31678 3.2471 3.28205 3.32965 4.04049 3.26538 3.32411 3.37434 3.3129 3.11929 3.1569 3.19006 3.27142 3.33027 3.30807 3.23375 3.26989 3.30931 2.5428 2.61202 2.62792 2.55705 2.95905 3.02053 2.9686 3.25436 3.31331 3.29513 3.04587 3.08605 3.11105 3.48482 3.5325 3.55042 2.63827 2.67206 2.6847 3.35583 3.41778 3.46516 3.54684 3.47796 2.58442 2.62105 2.62343 3.17764 3.22712 3.26475 2.6165 2.65118 2.70803 3.55646 3.09987 3.14966 3.25583 3.18401 2.49175 2.53006 2.57335 3.46752 3.51464 3.52775 2.61987 2.65538 2.65903 2.25604 2.32913 2.33852 2.2582 3.0905 
102-6 2.08202 1.99368 1.26815 1.30315 1.99414 1.92455 1.41065 1.58166 2.20378 1.38129 2.1099 1.64089 1.54849 1.7666 2.6449 2.35695 2.13315 2.3452 2.67372 2.43989 1.72261 1.92362 1.93744 2.01281 1.50309 2.55522 2.12443 2.55012 1.96348 2.13483 1.57828 1.47724 1.86436 1.79502 2.50991 2.38377 1.52714 1.57861 2.10639 1.98697 1.8018 2.02353 1.29508 1.58003 2.63539 1.59848 2.17053 2.08884 1.918 2.1114 3.26083 2.97903 2.83417 3.05983 3.0899 2.86851 2.01887 1.87299 1.89243 1.65908 1.26243 1.34576 1.35621 1.54957 1.96783 1.92947 1.83642 1.63495 1.3563 1.31046 1.61771 1.76947 2.14882 2.38202 2.36594 2.37473 1.84002 3.17309 2.82897 2.89021 2.25496 2.45729 1.47046 1.79493 2.16618 2.38235 1.72156 2.02349 1.54274 1.57302 1.89033 2.29367 2.65392 2.71381 2.23036 1.87392 2.09103 2.0028 2.43976 2.7566 
103-8 1.65886 2.2522 1.46381 2.13451 2.34727 1.72208 2.20225 1.5691 2.31592 2.66697 1.68385 2.20712 2.73858 2.32861 2.25017 1.77096 1.81284 1.31576 2.35367 1.61381 1.9159 2.00163 1.85613 1.80796 1.27531 1.85459 1.60971 2.3623 1.87458 1.6828 2.84979 2.25693 2.05118 1.87203 1.88715 1.80343 2.0841 2.19302 2.19138 2.12308 1.65125 1.94938 2.26198 2.85408 2.23777 2.08171 2.19048 2.14991 2.24395 2.12468 1.84535 1.8283 2.17556 2.34811 1.8358 1.96913 2.67524 2.5692 1.62197 1.69833 2.61476 2.74827 1.69125 1.76061 2.09399 2.46821 1.98211 2.36885 2.53571 2.17291 2.44081 2.06831 2.98054 2.81127 2.57933 2.6431 2.85787 2.97813 2.65202 2.61738 1.71132 2.30787 1.22685 1.98266 2.37063 1.98982 2.34276 1.95218 1.83603 1.74728 1.98274 1.50496 2.37665 2.46 2.35774 2.46398 2.40262 1.7721 2.05467 1.35073 
104-7 2.08066 2.09045 1.99224 1.95589 2.96189 2.9549 2.28712 2.28442 1.77589 1.80503 1.32598 1.25431 2.52813 2.52574 2.66992 2.67646 2.0412 2.04963 1.62512 1.58047 3.06528 3.06089 2.38067 2.37569 1.87954 1.91006 1.82632 1.77433 2.40618 2.39858 2.57473 2.58196 2.10858 2.11801 2.0136 1.97769 2.98035 2.97252 2.30837 2.30584 1.8122 1.84021 1.36772 1.29843 2.54494 2.54269 2.69223 2.69876 2.06585 2.07389 1.64792 1.60396 3.07727 3.07328 2.3923 2.38692 1.9122 1.94182 1.86067 1.80956 2.42449 2.41708 2.5995 2.60681 1.85285 1.87977 1.45166 1.38659 2.55486 2.5525 2.70476 2.71097 2.0137 2.02446 1.90554 1.86743 2.91267 2.90625 2.24728 2.24445 2.04592 2.05592 1.56903 1.52313 3.02707 3.0233 2.42147 2.41653 1.88159 1.91067 1.85604 1.80435 2.46724 2.45962 2.57418 2.58162 1.88745 1.91334 1.48985 1.42661 
105-7 2.40718 2.41195 1.9633 1.9264 2.90428 2.89647 2.79601 2.78757 1.99099 2.00062 1.66398 1.62138 2.80009 2.78447 2.39572 2.38837 2.26464 2.27396 1.34072 1.29419 2.81941 2.81426 2.77306 2.76317 2.20482 2.21334 2.25028 2.21218 2.90735 2.89267 2.46532 2.46249 2.41783 2.42201 1.97131 1.93463 2.90721 2.89967 2.80446 2.79581 2.00775 2.01683 1.67514 1.63291 2.81306 2.79703 2.41471 2.40729 2.27267 2.28144 1.34446 1.29823 2.82295 2.81805 2.78418 2.77415 2.22257 2.2305 2.26188 2.22401 2.92102 2.90548 2.4842 2.48126 2.35248 2.35838 1.8936 1.85533 2.89283 2.88415 2.76342 2.756 2.06418 2.07257 1.75431 1.71396 2.84288 2.82722 2.45088 2.44356 2.2927 2.30013 1.43532 1.39191 2.86779 2.86278 2.76457 2.75419 2.22856 2.23833 2.2648 2.2272 2.8685 2.85295 2.48552 2.48267 2.36382 2.36912 1.90216 1.86413 
106-8 2.99199 3.40594 2.93221 3.36115 2.56533 1.72996 2.33429 1.33171 3.04481 2.81252 3.0473 2.84648 2.88411 3.53274 2.83547 3.45808 3.66776 2.87771 3.82121 3.07389 2.82752 3.15674 2.68269 3.02067 4.02133 3.36969 4.15266 3.51846 3.20129 2.26308 3.37356 2.51564 3.01986 3.84547 3.14287 3.79169 2.36196 2.55467 2.3627 2.54483 3.37817 3.89872 3.35744 3.8336 3.45696 2.95403 3.5924 3.14302 2.2284 3.04259 2.98562 3.4574 2.91995 3.40527 2.32843 1.23519 3.10649 2.91271 2.66874 3.52232 2.66015 3.48667 3.0222 2.26349 3.20634 2.52201 2.732 3.42641 3.81753 3.05232 2.40755 3.25965 2.3793 3.22315 2.57418 2.12581 2.76091 2.39049 2.70066 3.07695 4.14779 3.51261 3.37239 2.49557 2.89335 3.77663 3.02855 3.74185 2.41312 2.64792 2.4139 2.63778 2.8631 3.55371 2.94822 3.45833 2.78577 3.52046 2.87579 3.42415 
107-8 3.2718 3.26273 1.65995 1.2956 2.63989 2.68559 3.16717 3.17652 2.07382 1.80186 2.96873 3.03218 3.30745 3.25491 2.74068 2.91911 3.1169 3.04241 3.23051 3.36586 3.10038 3.08374 1.79678 1.4739 2.45426 2.48435 2.92413 2.8893 3.33843 3.48213 2.94819 2.8578 3.7237 3.84153 2.20441 2.43019 3.63165 3.56771 2.4198 2.42902 3.25937 3.26033 2.13863 1.88528 3.17694 3.2364 3.3325 3.28442 2.86833 3.03527 3.07071 2.99837 3.31363 3.43546 2.91592 3.04008 3.00561 3.11703 3.0802 2.44679 2.50486 3.7142 3.6716 2.66966 2.85269 2.91623 2.89424 3.33615 3.47414 3.08088 3.01332 3.70155 3.81195 2.3664 2.57648 3.61612 3.48094 2.19908 2.19524 3.35342 3.33033 3.05485 3.18816 2.79929 2.9382 3.04544 3.01926 3.167 3.14048 2.67483 2.72613 3.71643 3.67811 2.85317 3.02482 2.26628 2.18043 3.31374 3.30412 1.15954 
108-12 1.95322 3.81339 2.06758 1.96484 3.8214 3.89064 2.03182 1.53308 3.48917 2.3354 3.69144 1.98333 1.8028 3.5239 2.20722 3.47661 2.5367 3.29525 2.12905 2.06726 1.55787 1.51389 3.52974 3.56032 2.40392 2.30733 3.74168 3.678 1.34976 3.30084 2.10628 2.0051 1.7818 1.92222 3.54435 3.5984 2.15032 2.25625 3.45062 3.44022 2.62023 2.58476 3.28959 3.39583 1.8827 1.73077 3.65331 3.76289 2.03677 2.38815 4.1168 2.83357 2.84387 1.71132 2.16167 3.2724 1.52218 1.4346 3.31144 3.40119 1.4895 1.73659 2.05633 3.45033 2.08724 3.1262 2.38318 3.43462 2.37714 3.12727 2.73884 3.30212 1.71449 2.13562 3.18715 2.42416 2.31428 3.08587 2.36141 3.00014 1.8744 2.00807 1.748 1.70273 3.61827 3.64908 3.8351 3.74781 1.97491 2.12444 2.28246 2.22499 4.00747 4.05653 2.9022 2.85837 2.9333 2.78349 1.76512 1.69209 
109-7 0.964935 1.03881 2.43022 2.41948 0.684435 0.743503 2.33159 2.34145 0.909243 1.08847 2.4506 2.39942 0.585091 0.824725 2.35922 2.31403 0.988733 1.05762 2.4485 2.44322 0.714051 0.76682 2.32934 2.34472 0.932689 1.10818 2.47021 2.42179 0.617394 0.847256 2.35803 2.31621 0.929915 0.989257 2.54696 2.54836 0.865841 1.04658 2.56955 2.52621 0.954958 1.00855 2.55439 2.56186 0.890661 1.06634 2.57828 2.5384 1.10649 1.18869 2.27637 2.25364 0.844612 0.870292 2.15048 2.16829 1.06501 1.22656 2.29468 2.23559 0.759171 0.946391 2.18292 2.13601 1.1202 1.19911 2.29973 2.28211 0.877852 0.899742 2.14588 2.16894 1.07773 1.23804 2.31937 2.26271 0.794711 0.974517 2.17916 2.13579 1.26197 1.36537 2.0688 2.02283 1.24036 1.38549 2.08066 2.01103 1.05993 1.03643 1.88199 1.92014 0.984337 1.10877 1.92312 1.87917 1.23878 1.3425 2.09372 2.05204 
110-10 2.67332 2.68478 2.70125 2.53413 2.67544 3.26459 2.4654 2.24355 2.24382 2.06664 3.37009 3.33725 3.3844 3.24733 3.16287 2.40137 2.37946 2.38967 2.18399 2.59155 2.39916 2.46933 2.3745 2.72138 2.48202 2.48415 2.2929 2.39351 2.47583 2.63584 3.12916 3.40021 3.98982 3.24739 3.84575 3.22269 3.75354 2.68012 2.43841 2.43398 2.27363 3.12917 3.07703 3.12477 2.96958 4.06344 4.03261 4.03785 3.97286 2.3574 2.55459 3.02295 3.1197 2.66793 2.68164 2.84431 2.70121 2.52911 3.24357 3.2362 3.22199 2.96925 3.07331 3.67775 3.55763 3.63841 2.67756 2.46915 2.53553 2.4528 3.02665 2.72603 2.91581 2.70153 2.07872 2.20477 4.23743 4.10315 4.14524 4.14021 2.50402 2.65745 4.11883 4.35827 3.98614 4.24058 3.99364 4.26495 3.95558 4.29497 3.07712 2.82872 2.82937 2.67523 2.57266 2.79384 2.73809 2.46982 2.23208 2.13043 
111-5 0.521339 1.95009 0.916198 2.10446 0.883911 2.19799 1.17805 2.44749 1.30589 2.49728 0.924193 2.1912 0.640905 1.76771 1.09886 1.984 1.2433 2.34453 1.16353 1.58693 1.13019 1.85345 0.841335 1.6141 1.43873 1.73609 1.24867 1.76527 1.37926 1.91831 1.44544 2.57989 1.47716 2.52829 1.09995 2.05899 1.69957 0.895029 1.84791 0.72425 1.72121 1.75397 1.54704 2.02969 1.65513 2.18743 
112-2 1.13275 0.719252 1.29452 0.982758 2.07147 1.97466 1.89679 1.76449 1.03199 1.16283 1.23294 1.30687 2.10289 2.06633 1.90472 1.9096 
113-8 1.4243 1.51494 1.78304 1.82307 3.02498 2.9759 2.63783 2.63254 1.21549 1.27416 1.81371 1.86624 3.11189 3.09216 2.45166 2.41462 1.29808 1.27181 1.47442 1.53529 2.95964 3.01359 2.88939 2.81835 1.02378 1.05529 1.52563 1.57608 3.03915 3.07009 2.65235 2.63325 1.9921 2.02018 2.47284 2.50442 3.45493 3.47146 2.95649 2.91496 2.14028 2.19713 2.44324 2.46179 3.27817 3.23462 3.18388 3.17406 1.9395 1.94592 2.26924 2.30868 3.49021 3.47667 3.09487 3.10545 2.11307 2.08464 2.22705 2.27495 3.31143 3.35272 3.40106 3.34362 1.52357 1.79936 3.00884 2.62993 1.35072 1.7883 3.01912 2.46695 1.2626 1.43225 2.97546 2.86998 1.07681 1.42912 2.97211 2.70271 2.075 2.44314 3.38265 2.97214 2.20605 2.44875 3.29687 3.17205 1.97332 2.20261 3.41281 3.15838 2.09129 2.20262 3.37928 3.38559 1.78779 1.87284 1.24228 1.2806 
114-4 1.21239 1.24179 2.2072 2.16383 0.726591 0.627805 2.01221 2.05046 1.93132 1.95252 2.88818 2.81718 1.59633 1.53802 2.55516 2.6254 
115-4 1.44935 0.707693 1.70221 1.45107 1.58231 0.360674 1.59056 1.57452 
116-7 3.21604 1.85058 2.90369 2.35695 2.46243 0.56643 2.11964 1.44937 2.45208 2.70789 2.43794 2.65379 2.24566 2.06177 2.07083 2.14113 3.22681 1.89167 2.91179 2.38775 2.47029 0.686 2.12491 1.49134 2.47998 2.74196 2.46951 2.69355 2.25442 2.08941 2.08584 2.17183 3.4498 2.12356 3.30208 2.7355 3.3802 2.65311 3.48439 3.14103 2.91481 3.69573 3.15292 3.55861 2.48121 3.69021 2.92735 3.51223 3.46604 2.1536 3.30746 2.7375 3.39364 2.65608 3.48117 3.13543 2.92685 3.69608 3.17453 3.57355 2.50278 3.70599 2.96028 3.54278 3.27627 1.89643 2.97866 2.43134 2.57046 0.867603 2.25358 1.63453 2.5334 2.69798 2.51485 2.6827 2.37003 2.09642 2.20099 2.21634 3.27537 1.9472 2.96779 2.46211 2.54203 0.934126 2.21368 1.64892 2.56219 2.7694 2.56112 2.75915 2.37962 2.17349 2.23093 2.29101 3.18803 1.93378 2.88024 2.36339 
117-4 1.37696 1.17973 1.78428 1.61903 1.54604 1.3914 1.79561 1.61164 
118-3 0.679961 0.791186 1.48929 1.55727 1.35948 1.41293 1.0817 1.17494 0.885139 1.12657 1.58793 1.76838 1.4846 1.6271 1.207 1.43908 
119-2 0.857886 0.22924 
120-4 0.564909 0.35035 0.589014 0.366352 0.864074 0.750255 0.898849 0.766753 0.39154 0.594827 0.934569 0.829019 0.414561 0.611452 0.960988 0.860387 0.800581 0.921874 1.18596 1.1041 1.13504 1.04533 0.769805 0.890958 0.592206 0.750324 0.578352 0.723851 
121-3 1.56396 0.82947 1.72408 1.96854 1.30082 1.4046 1.64899 1.72528 1.73249 1.11712 1.38317 1.77986 1.54157 1.93983 1.63963 0.595181 1.84475 1.30382 1.95437 1.89678 1.62238 1.64362 1.60493 1.56531 1.98756 1.49586 1.67973 1.75831 1.77133 1.80411 1.50484 1.15079 
122-7 2.11988 1.62565 1.9362 1.83511 1.89729 1.28672 1.65518 1.57899 1.97861 1.86607 2.17985 1.76951 2.05248 1.87742 2.25037 1.78681 2.06364 2.02651 2.28571 1.90305 1.98295 2.00514 2.21288 1.87686 2.20576 1.77069 1.97198 2.02391 2.39146 2.0159 2.20448 2.21475 2.03545 1.52684 1.85485 1.73866 2.08142 1.53849 1.90125 1.74977 1.80902 1.16505 1.56625 1.47015 1.86091 1.18252 1.62125 1.48539 2.02636 1.89706 2.2231 1.802 1.98616 1.87696 2.18203 1.7874 2.10183 1.91271 2.29531 1.8241 2.0562 1.88536 2.24955 1.80124 2.03143 2.01791 2.25294 1.89438 2.08141 2.04635 2.30451 1.91932 1.95389 1.99848 2.18268 1.87091 1.99894 2.02064 2.22999 1.88851 2.23983 1.78368 2.0129 2.03007 2.19938 1.77627 1.97163 2.02267 2.4174 2.02139 2.23577 2.21463 2.38011 2.01611 2.19885 2.20921 2.03419 1.6159 1.69019 1.97238 
123-9 3.99472 3.8269 3.7809 3.58804 2.74857 2.50098 2.88517 2.67836 2.81314 2.68175 3.08385 2.95706 3.77202 3.63338 3.8252 3.66053 4.00567 3.83739 3.79061 3.59726 2.74777 2.49795 2.88436 2.67536 2.81969 2.68676 3.09025 2.96205 3.76521 3.62852 3.82739 3.66551 3.65149 3.43718 3.38347 3.17574 2.60969 2.40764 2.96435 2.78584 3.24407 3.14573 3.47434 3.34326 3.81683 3.57832 3.58299 3.38515 3.65698 3.44179 3.39112 3.18163 2.61321 2.41038 2.96788 2.78874 3.24938 3.15041 3.4805 3.34878 3.81384 3.57259 3.58615 3.38143 
124-7 2.56999 2.78374 2.98855 3.05414 2.56676 2.78076 2.96452 3.03535 2.84802 3.02194 2.99766 2.81339 2.8576 3.03369 3.011 2.81476 3.1216 3.2374 2.59153 2.44646 3.1347 3.24746 2.60959 2.45483 3.30763 3.33476 2.09665 1.96405 3.2871 3.31427 2.05512 1.91742 3.30353 2.13199 2.90847 3.20801 3.27415 2.10292 2.89859 3.19016 3.01353 1.84939 3.29773 2.73586 3.0009 1.85856 3.30894 2.72936 3.0449 3.11522 1.44641 1.48082 3.065 3.13391 1.4365 1.47587 3.41527 3.45648 2.24096 2.26712 3.42218 3.46616 2.23864 2.27102 
125-1 0.144077 1.04797 0.871962 1.62688 
126-1 0.813445 0.109023 1.64668 0.988274 
127-4 1.43422 1.46043 2.26382 2.21821 1.42576 1.44525 2.24434 2.21948 0.666041 0.72199 1.9474 1.89296 0.645872 0.688815 1.92702 1.89451 
128-4 1.60397 2.51419 1.59171 2.50602 0.877201 2.1187 0.855237 2.11132 1.76178 2.6046 1.74824 2.59411 0.774115 1.98553 0.746079 1.97751 
129-4 1.4572 2.33434 1.34689 2.26036 0.751559 2.02237 0.473761 1.94406 
130-2 2.47832 1.36312 2.33892 1.35407 0.494119 1.98357 
131-4 2.94533 2.90755 2.76794 2.71169 0.80529 0.585755 1.93545 1.89404 1.76209 1.66885 1.86547 1.77685 2.10017 2.12014 
132-1 0.142745 0.756288 
133-5 1.37469 1.42247 1.32798 1.32281 1.56028 1.59612 1.40631 1.47579 1.33236 1.38993 1.30517 1.37958 1.38594 1.46437 1.60169 1.71967 1.59106 1.70183 1.48205 1.49069 0.515319 0.672856 
134-3 0.695333 0.935989 1.06476 0.834236 0.684105 0.512346 0.891652 0.757889 1.21103 1.52582 1.12578 1.47117 1.15582 1.08971 1.3728 1.14722 1.48857 1.09521 1.35621 1.17508 1.29904 1.70873 2.22471 1.68795 2.21831 1.40982 1.95657 1.00255 1.22348 1.26096 1.12655 1.00375 0.936745 1.46049 1.39097 
135-2 1.77137 1.96071 1.46016 0.510465 1.57388 1.38075 2.04229 2.48305 2.38628 2.18871 1.42887 1.12965 1.71706 0.584624 1.64148 1.77226 2.01654 1.36989 1.79344 2.02809 1.46668 0.591982 1.53655 1.31974 2.40441 2.13693 2.01653 2.41049 1.69056 0.660224 1.50107 1.04569 1.94268 1.51808 1.70879 1.783 2.41998 2.44521 1.60086 2.1626 0.928898 1.68449 1.1116 2.14529 1.98173 1.80315 2.02118 1.60536 2.62958 2.22008 1.96672 2.38363 1.83767 2.07942 2.3564 1.65823 1.48253 1.94183 1.0799 1.3749 1.30881 1.20808 1.54536 1.77418 0.610047 1.07215 1.45074 1.92903 1.59971 2.10776 1.26906 1.95808 1.59869 1.43921 2.00072 2.3846 2.1928 2.04117 2.46328 2.23128 2.3021 2.19689 2.33402 1.85677 2.38118 2.25444 2.10903 2.1756 2.0962 2.2025 2.2408 1.71333 0.636708 1.46786 1.10244 1.99205 1.40677 1.64514 1.76763 1.56985 
136-10 2.90906 2.95548 2.59057 2.60256 1.7708 1.83945 1.56122 1.65709 1.84439 1.94173 1.43375 1.49807 1.79088 1.78464 2.39331 2.37753 3.33895 3.33861 2.32881 2.27412 3.30036 3.2469 2.79717 2.73903 2.85251 2.8052 3.1173 3.03835 2.59964 2.58683 1.98664 1.88801 1.69659 1.59134 2.05981 1.93817 1.58327 1.49908 2.67124 2.6794 2.5698 2.57199 2.74554 2.77048 2.62561 2.63447 1.5525 1.60932 1.45377 1.51778 1.60389 1.68109 1.5075 1.57537 2.94071 2.98939 2.63818 2.64797 1.82464 1.89495 1.61599 1.71302 1.87838 1.97735 1.51346 1.57903 1.81067 1.81084 2.34488 2.36677 3.51274 3.485 2.35436 2.39282 3.31722 3.35621 2.77506 2.82442 2.91728 2.94337 3.00763 2.9016 2.89732 2.86624 2.21355 2.1012 2.0584 1.95706 2.3218 2.19367 1.90701 1.81539 1.85225 1.86591 2.36465 2.37535 1.6847 1.69443 1.86756 1.88129 
137-2 0.227928 0.710938 0.728296 0.58087 0.910498 1.02436 
138-6 0.90892 0.763447 0.924763 0.974155 1.1843 1.49732 1.41862 1.0905 1.05002 0.837305 0.731652 1.05789 0.842225 0.371399 1.23234 1.3006 1.30532 0.876657 0.871279 1.20319 0.933989 0.562767 1.04651 1.38654 1.18189 1.14198 1.50151 1.18279 1.6436 1.75612 1.68424 1.52147 1.00583 1.4267 0.788004 1.16426 1.04551 0.515595 0.992643 1.61711 1.66739 1.27573 0.988 1.46055 1.53377 1.23456 1.45221 1.60537 1.45247 0.72079 
139-7 2.00683 1.81063 2.43671 2.52483 2.03559 2.21911 1.54183 1.45013 2.84943 3.021 2.21664 2.20894 2.49622 2.35799 3.14867 3.09895 1.94418 2.60964 2.27819 1.5156 3.03184 2.20218 2.44695 3.2587 2.10304 1.94045 2.20753 2.26112 1.72924 1.92444 1.63022 1.52669 0.769415 0.985671 1.01401 0.778465 1.40545 1.22303 1.27795 1.42538 2.1198 2.34544 1.89381 1.70151 1.05181 1.11554 1.4544 1.49333 2.14516 1.63792 2.13803 2.2991 1.79752 2.24803 1.70669 1.61276 2.58631 2.97691 2.3488 2.43062 2.70017 2.33491 2.95851 2.83413 2.06861 2.65094 2.48779 1.83405 3.10331 2.37263 2.53301 3.25694 2.27689 2.27703 1.64787 1.82013 2.41978 2.48797 2.75399 2.58141 2.90404 2.82516 2.52812 2.69478 1.7237 1.66863 2.2931 2.12551 2.12915 1.71689 1.94604 2.1159 1.56132 1.9817 1.78369 1.57685 0.518067 0.967639 1.02005 0.627542 
140-4 1.61387 0.245309 1.79469 2.81905 1.91887 1.29968 2.31242 3.24866 2.73074 1.60444 1.27171 1.89007 2.66049 1.95933 1.88743 2.42662 1.56776 0.541059 1.74434 2.88025 1.95414 1.43473 2.24679 3.24254 2.86372 1.70185 1.08084 1.71745 2.81394 2.07142 1.77781 2.26393 1.52392 0.867189 1.99369 2.75546 1.8656 1.56275 2.41406 3.21223 2.76309 1.78528 1.55533 1.782 2.73818 2.10394 2.0433 2.35596 1.86959 3.35519 2.28952 2.61955 2.16852 2.97567 2.79483 2.81082 2.22144 2.84728 1.84803 3.2355 2.08873 3.1036 2.3905 3.67128 1.4508 1.01949 1.91965 2.83132 1.88754 1.67447 2.3394 3.22881 2.88238 1.85827 1.40035 1.59343 2.90373 2.18005 1.95977 2.18506 
141-2 0.697416 0.211168 
142-3 1.26308 1.18719 1.23785 0.844268 0.732311 0.835517 2.02018 2.0712 2.03575 
143-3 1.03072 1.01178 0.710353 0.790635 
144-6 2.17553 2.42502 3.24416 2.50176 4.01013 3.07564 2.81932 3.94241 3.12514 3.0542 3.18216 2.85077 1.28313 2.66934 1.50117 2.7294 2.07276 2.39652 2.61971 2.21336 3.24117 2.87167 2.71548 3.20777 2.48884 2.35016 2.9195 2.99035 3.82274 4.17354 3.73464 3.66086 2.12252 2.36371 3.16845 2.65041 3.86292 3.00655 2.6461 3.95135 2.38732 2.15566 3.04163 2.58451 4.05836 3.24233 2.75149 3.85719 2.25784 2.37559 3.2264 2.5377 4.06667 3.17885 2.77853 4.00492 3.03555 3.3625 3.19911 2.88745 2.94137 3.22928 2.62172 2.49357 1.44824 0.704325 1.47631 1.84238 2.67888 2.24039 2.56082 2.99818 2.99748 2.78807 3.19132 2.90186 1.41164 2.73583 1.26752 2.5576 3.30055 3.05849 2.94249 2.74416 1.22529 2.50282 1.54386 2.86133 3.19853 3.10368 3.17335 2.93804 1.27295 2.66459 1.49217 2.78466 1.89567 2.50653 2.61233 2.04783 
145-6 1.83911 1.79361 1.61541 1.67748 
146-10 1.74702 1.77982 1.87764 1.97562 2.52983 2.51094 2.31656 2.29159 1.71384 1.74498 2.46232 2.49838 2.38903 2.40273 1.84228 1.94082 2.98486 3.00789 2.10847 2.09189 2.52375 2.50525 2.86648 2.94512 2.30775 2.28414 2.45006 2.48912 2.04718 2.08924 2.3808 2.39459 2.32722 2.35351 2.76228 2.77077 2.97781 3.0015 2.07444 2.05593 2.73764 2.80796 2.85667 2.93585 2.36406 2.42988 2.00847 2.05045 2.66901 2.65001 2.31675 2.34381 2.74838 2.77936 2.74711 2.75743 2.71766 2.79088 2.35249 2.41882 2.65898 2.64044 2.73732 2.76849 1.99218 1.98521 1.88207 1.9223 1.88049 1.88924 2.50316 2.51821 2.05222 2.04486 2.42604 2.50336 1.91712 1.98918 1.9368 1.97388 2.52319 2.51302 1.83414 1.84282 2.59343 2.64554 2.54962 2.56569 2.46599 2.54309 1.87661 1.95139 2.49527 2.48517 2.56885 2.62259 1.76842 1.94849 2.52549 2.27338 
147-2 1.44879 1.32167 1.19676 0.127391 
148-4 0.878641 0.73731 0.640038 0.587682 0.541046 0.685368 0.481114 0.87231 0.63417 0.683438 0.809053 0.720886 0.811254 0.583784 0.952977 
149-5 2.75869 0.877901 2.4903 1.33613 2.73514 1.30402 2.38828 1.70915 2.76533 0.951302 2.51102 1.33995 2.74881 1.33893 2.40746 1.70051 2.45293 2.44791 1.51782 2.0603 2.22108 1.92302 2.28443 2.55999 0.562548 1.91089 2.36321 1.09651 2.48441 2.47835 1.55652 2.09577 2.2754 1.92428 2.33685 2.57161 0.720483 1.97326 2.39822 1.13272 2.26171 1.9508 2.0581 2.13619 2.29282 2.11652 2.06564 2.32543 2.33296 1.88125 2.19229 2.0168 2.39522 2.01673 2.20799 2.19635 
150-8 3.27093 2.76575 3.36616 2.87389 2.6672 3.23956 2.72982 3.32869 3.22895 2.78959 3.31961 2.90227 2.72235 3.26787 2.79268 3.36811 3.25781 2.74979 3.35326 2.85911 2.65459 3.22289 2.71831 3.31185 3.23753 2.79847 3.32716 2.91046 2.7287 3.28058 2.79802 3.38081 3.35171 2.61552 3.44337 2.72497 2.50998 3.29714 2.56965 3.37447 3.33763 2.61731 3.43021 2.72659 2.51012 3.28911 2.56977 3.36874 2.93705 2.93587 3.04044 3.03881 2.81979 2.9291 2.87837 3.03778 2.86067 2.99442 2.95904 2.91206 2.95948 3.08655 3.06793 3.01932 2.87856 2.8243 2.91901 3.06328 2.94717 2.8883 3.03505 3.17423 2.78273 2.74973 2.22374 3.20362 2.64816 2.48359 1.88442 3.04855 2.67535 2.87194 2.31198 3.12726 2.63086 2.60303 1.91083 3.06545 2.82196 3.0389 2.34517 3.3348 2.78259 2.37542 1.92452 3.14342 2.72629 3.14952 2.43361 3.25776 
151-11 2.58935 3.44478 3.69719 2.90572 2.45359 2.94175 2.99912 2.60742 3.41798 3.65411 2.91253 3.41304 3.04233 2.44846 2.91916 2.9754 1.67825 3.91597 2.51011 2.01921 1.80287 1.58333 3.83953 2.59402 2.5008 2.54889 1.96355 1.72289 2.64478 3.07632 3.28473 3.26533 2.72257 2.58332 2.64667 2.63096 3.01211 3.21525 3.28587 2.98973 2.68413 2.70574 2.53718 2.59347 2.7075 2.34795 2.51206 2.94822 1.63586 1.88049 2.65104 2.23145 2.39744 2.94442 2.03953 1.72025 1.53602 1.76842 2.09008 3.55569 2.49005 2.35111 2.25941 2.05811 3.60876 2.90502 2.66629 2.51885 2.32403 2.21685 2.5292 2.62215 2.81383 3.39254 1.94825 2.07583 2.49133 2.55243 2.7342 3.42752 2.5333 2.25979 1.89498 2.00805 2.5959 2.91487 3.46712 3.09524 2.45201 2.9473 2.99664 2.61448 2.92153 3.42291 3.05356 2.4472 2.92494 2.97316 1.68767 2.14213 
152-1 0.542351 0.0872769 0.513312 0.927012 0.71803 0.563275 
153-1 0.229722 
154-1 1.28534 0.650472 
155-4 0.917289 0.720498 1.20901 0.750393 0.936027 0.89223 1.17079 0.740115 0.69884 0.87397 0.516549 0.92319 1.18594 1.18066 1.44227 1.07894 1.00064 0.750369 0.580688 0.904982 1.24996 0.830538 0.765293 0.958968 1.50812 1.12171 0.659545 1.20791 0.923562 1.28892 1.30605 1.08675 0.945228 0.62623 0.754334 0.761847 1.18964 1.53659 1.55761 1.30637 1.21172 0.735795 0.674388 1.08632 
156-8 2.15665 1.26975 2.11275 1.26354 2.16883 1.23712 2.13278 1.2041 2.05129 1.4018 2.08855 1.30058 2.06499 1.35935 2.1105 1.23561 2.17229 1.23704 2.13071 1.22535 2.18623 1.21556 2.14742 1.17758 2.1288 1.22577 2.01577 1.32041 2.06366 1.37597 2.10164 1.26554 2.07909 1.34346 2.1207 1.21193 2.23571 1.34829 2.18858 1.32713 2.23846 1.3124 2.19762 1.27453 2.01679 1.35178 1.98518 1.3526 2.13777 1.20407 2.02896 1.2942 2.13513 1.4864 2.17272 1.3788 2.13851 1.44261 2.184 1.32197 2.24757 1.31097 2.20244 1.28413 2.25169 1.28508 2.20778 1.24253 2.02197 1.33541 1.99324 1.32871 2.2002 1.31953 2.08934 1.39118 2.14367 1.45639 2.18209 1.33959 2.14834 1.42159 2.19016 1.29344 2.09306 1.48606 2.01665 1.58613 1.54643 0.953562 1.53114 0.806482 2.1225 1.46745 2.04554 1.53972 1.62443 0.921346 1.63908 0.6315 
157-6 1.05554 1.32388 0.869543 0.527847 1.4349 1.23769 1.6578 1.78392 1.51382 1.69397 1.0228 0.954215 1.30272 1.08251 1.76777 1.7412 1.35402 0.80263 1.43541 1.85813 1.72064 1.12292 1.29615 1.91695 1.28402 1.54761 0.73652 0.47841 1.23931 0.973599 1.72624 1.77108 1.58573 1.43076 1.72786 1.8418 1.21717 1.45032 1.19513 0.953863 0.731794 1.40244 1.05563 0.673722 1.51699 0.971078 1.29672 1.56281 1.56731 0.759066 1.21642 1.91375 1.16668 1.56041 1.07727 1.15826 1.45399 0.992222 1.56353 1.44774 1.58816 1.89796 1.44551 1.14071 1.628 1.2286 1.56792 1.89913 0.783341 0.593836 1.55217 1.3496 1.59385 1.67424 0.880523 1.06112 1.86542 1.42763 1.52025 2.01748 0.982805 1.07987 1.31792 1.10466 1.65888 1.6173 1.36261 1.56289 0.846669 1.55801 1.75798 1.16431 1.22898 1.27602 1.75958 1.58051 0.872022 1.48288 0.897866 0.792349 
158-9 2.40908 1.31786 1.97806 2.43959 1.9423 1.53903 2.19525 2.31741 2.37838 1.27632 1.95912 2.44984 2.06286 1.53368 2.1616 2.2904 2.34176 1.31986 2.09873 2.32555 1.94624 1.69352 2.3403 2.17509 2.29667 1.2875 2.09403 2.32532 2.07098 1.68058 2.29734 2.1533 2.69891 1.76155 2.07497 2.60737 1.85482 1.82331 2.36987 2.28912 2.49501 1.22343 1.9717 2.55253 2.29962 1.83591 2.31052 2.31087 2.65483 1.6959 2.04638 2.53884 1.79272 1.72385 2.34101 2.31194 2.55033 1.32979 2.00798 2.5973 2.27245 1.93622 2.38352 2.32582 2.62614 1.71451 2.14339 2.53107 1.86761 1.99848 2.5121 2.17076 2.40084 1.21215 2.10087 2.4341 2.3264 1.95708 2.40665 2.21104 2.59312 1.66132 2.12225 2.46321 1.80946 1.90922 2.48871 2.18837 2.46145 1.29295 2.11475 2.49678 2.29474 2.0577 2.48126 2.22736 2.29958 1.28417 2.008 2.46158 
159-10 2.9559 2.86736 2.9199 2.81552 2.31884 2.19177 2.25465 2.14796 2.33655 2.29204 2.3715 2.3192 2.94584 2.8768 3.03878 2.96248 2.91849 2.78614 2.73053 2.59782 2.06398 1.93577 2.17444 2.04899 2.44086 2.40518 2.58251 2.53205 2.99372 2.91134 2.89154 2.80727 2.75994 2.70942 2.84476 2.77456 2.73187 2.6134 2.60742 2.49698 2.42302 2.39903 2.54208 2.51155 3.08939 3.02237 3.0565 2.98481 2.9917 2.87017 2.89446 2.76704 2.14545 2.00581 2.14207 2.0065 2.7217 2.64509 2.81531 2.73231 2.69171 2.56732 2.53886 2.42096 
160-8 0.718564 1.09041 1.62103 1.15555 2.43479 2.46672 2.15983 2.33233 2.46023 2.63181 1.89139 1.61822 2.54154 2.59067 1.98936 2.11351 1.33999 1.20396 2.44445 2.59147 2.49453 1.99545 2.34802 1.95965 1.12012 1.07631 1.28749 1.86993 1.78424 2.0931 1.83192 0.968537 2.71832 2.73888 2.85765 2.41353 2.26307 2.05065 2.36441 2.43843 2.57309 2.56174 2.78063 2.72803 2.36218 2.23669 1.88896 1.90336 2.43004 2.67848 2.70559 2.13458 1.81377 2.50084 2.58514 2.3638 1.91985 1.4328 0.82918 1.26272 2.35266 2.75978 2.58292 2.69565 2.67549 2.6105 2.13355 2.27251 2.06486 2.22457 2.14049 1.691 1.75487 1.9187 1.49724 1.44723 2.2876 2.12247 1.70336 1.92452 1.07602 1.53476 2.42631 2.37146 2.24086 2.51102 1.87856 2.06548 2.30256 1.82678 2.04553 1.6182 0.989157 2.50373 2.34238 2.09012 1.98428 1.89307 1.96672 2.17543 
161-8 1.18936 1.24823 1.67031 1.75035 1.69959 1.77013 2.00277 2.0328 1.65766 1.75387 1.21996 1.29209 1.34738 1.36568 1.40177 1.4101 1.76711 1.7849 1.8333 1.86218 1.17544 1.11441 1.23588 1.18353 1.657 1.67415 1.74397 1.75406 1.33449 1.3207 1.24785 1.13022 1.69747 1.77299 1.81482 1.72266 0.808404 0.857849 2.12461 2.07464 1.71198 1.59831 1.79071 1.67297 1.88275 1.96603 1.91329 2.00055 1.71574 1.81965 1.27845 1.35882 1.30025 1.39236 1.36192 1.4347 1.79509 1.78783 1.85776 1.87076 1.72481 1.76241 1.78833 1.82968 2.02717 1.98686 2.07214 2.02743 1.64439 1.61745 1.73371 1.71428 1.18354 1.24903 1.25518 1.31216 1.67697 1.78557 1.8274 1.80462 2.00842 2.06297 2.02327 1.93038 1.70846 1.76296 1.82141 1.67705 1.33768 1.3699 1.28504 1.1912 1.48566 1.49878 1.46284 1.46923 1.41729 1.399 1.29285 1.29347 
162-6 0.779206 0.737613 1.83275 1.93413 1.52978 1.6407 1.40418 1.4665 1.76829 1.8805 1.01992 0.933671 0.996246 0.725918 0.986777 0.72455 1.8782 1.9599 1.97899 2.04721 0.677898 0.83441 0.601053 0.771094 1.81471 1.77175 1.91576 1.88308 0.840428 0.705082 1.84829 1.89507 1.63601 1.45262 1.74186 1.58136 1.37101 1.56435 1.41455 1.60791 1.83027 1.92573 1.2867 1.19927 1.08941 0.645899 1.06409 0.625396 1.84155 1.96899 1.95095 2.05329 1.46826 1.5937 1.58272 1.69742 1.45625 1.3192 1.52563 1.39338 1.75891 1.79393 1.87551 1.89952 1.0071 0.893824 0.941751 0.820688 1.45271 1.46296 1.35101 1.2989 1.80096 1.87494 1.08714 0.98039 1.03916 0.743575 0.945028 0.580616 1.87358 1.9699 1.89301 2.0121 1.73651 1.40943 1.83474 1.54242 1.30269 1.65008 1.35773 1.70047 1.88133 1.96964 1.31022 1.24169 0.756269 0.915748 0.585678 0.789339 
163-7 2.18739 1.71947 1.21272 2.27837 3.0038 1.67983 1.28463 3.0822 1.5806 2.50287 1.57545 2.59136 2.03638 1.98277 2.08169 2.06113 1.60356 3.01928 1.53885 3.06552 2.39283 1.26263 2.49052 1.31114 2.18666 1.96531 1.81342 1.84671 1.37745 1.29187 2.26671 2.05024 2.86357 3.02461 1.78882 1.81466 1.44709 1.37628 2.94439 3.10319 2.16897 2.27601 1.67139 1.64104 1.12379 1.20286 2.26422 2.3684 3.0331 2.98269 1.62376 1.59333 1.19477 1.26587 3.10228 3.06116 1.57836 1.42349 2.62973 2.52064 1.56043 1.40433 2.71603 2.61459 2.07467 2.20165 1.88133 2.00472 2.12531 2.2453 1.95443 2.07205 1.66423 3.00469 1.5918 2.98793 2.55529 1.40346 2.64842 1.43301 2.28901 1.91909 1.76469 1.82403 1.39896 1.23319 2.36901 2.00666 2.82926 3.09024 1.73486 1.78524 1.45957 1.31821 2.90989 3.16705 0.940285 2.09561 1.028 2.12796 
164-8 1.36359 2.27178 3.06522 1.88353 1.11234 2.42578 2.95282 1.94205 2.63124 1.89129 2.48717 1.99978 2.11418 2.23994 1.94405 2.3736 3.09667 1.76194 3.02582 1.8145 1.35469 2.40155 1.11299 2.54855 1.51617 1.44264 2.31241 2.09728 2.86517 3.05572 1.95602 1.99825 1.29502 1.19642 2.46297 2.25563 2.7348 2.93185 2.02571 2.05203 1.26696 1.33971 2.22978 2.33058 3.0969 3.03371 1.81721 1.79893 0.994204 1.09096 2.38546 2.48164 2.99688 2.92295 1.86931 1.85782 1.2933 2.28981 3.04299 1.94458 1.17352 2.40128 2.96702 1.87039 2.55398 2.61458 2.47742 2.68812 2.74559 2.61639 1.88222 1.7309 2.60669 2.47299 1.97689 1.83785 1.96743 2.09968 2.22506 2.37316 1.78953 1.93641 2.36022 2.50083 3.01427 1.78888 3.02219 1.82682 1.43761 2.54271 1.22658 2.68334 1.51425 1.3656 2.38254 2.03006 2.80476 3.10897 1.89375 1.95018 
165-8 1.49323 2.37479 3.11236 2.19742 1.29468 2.51251 3.00817 2.27833 2.70893 2.05091 2.58125 2.16517 2.14102 2.5004 1.9967 2.62953 1.54787 1.71366 2.19143 2.4574 3.15755 2.92457 2.36391 2.28341 1.34362 1.54102 2.33983 2.59344 3.04731 2.80692 2.43935 2.37533 3.07123 1.88573 3.00237 1.95698 1.38858 2.50207 1.19817 2.62447 1.20054 1.47047 2.21958 2.51761 3.17973 2.98985 2.06641 1.97793 0.948925 1.28786 2.36278 2.64406 3.09786 2.88608 2.13176 2.06289 1.4329 2.39654 3.08567 2.25154 1.34222 2.48894 3.02591 2.21848 2.5634 2.95049 2.49614 3.0255 2.66171 2.85647 1.82305 2.03386 2.53477 2.73568 1.93961 2.1344 2.15474 1.94839 2.6705 2.46557 2.02191 1.7975 2.7942 2.59621 3.04238 1.89179 3.01543 1.94579 1.54239 2.67928 1.3883 2.78951 1.41683 2.43563 3.04183 2.27946 1.47544 2.41932 3.04962 2.25427 
166-4 1.85903 1.76731 1.78882 1.19831 1.92928 1.7393 1.82779 1.1287 2.24394 1.07001 2.24835 1.10365 1.88344 0.623687 1.83124 0.444123 1.35958 1.30708 
167-7 2.17808 1.86372 1.3496 2.09337 3.15619 1.91699 1.27262 3.08514 1.6219 2.63799 1.64518 2.55406 2.03809 2.11174 2.00708 2.03318 1.7225 3.09537 1.79709 3.07897 2.37608 1.34985 2.28408 1.29276 2.16761 1.96419 1.94597 1.98363 1.50358 1.43748 2.09446 1.88606 2.99573 3.1545 1.98552 2.02977 1.42949 1.35062 2.92168 3.08181 2.15819 2.25597 1.82792 1.78891 1.25193 1.31533 2.0684 2.16907 3.1776 3.13508 1.88747 1.84856 1.17476 1.24506 3.12028 3.06542 1.61794 1.46723 2.75341 2.65451 1.65281 1.50384 2.67171 2.56595 2.07031 2.19315 1.99926 2.11219 2.03309 2.16239 1.92488 2.04346 1.77301 2.95687 1.85353 3.00884 2.52566 1.45657 2.43821 1.41789 2.25842 1.9197 1.89488 1.97107 1.50094 1.37003 2.18452 1.83781 2.95057 3.22214 1.9385 2.02272 1.43427 1.28215 2.87892 3.14958 0.963513 2.26177 0.875792 2.23987 
168-7 1.94779 1.91138 1.78844 1.89092 1.5658 1.74192 1.86851 1.83141 3.05069 3.04011 1.86183 1.97246 1.46522 1.64934 3.043 3.05694 1.60629 1.50397 2.91689 2.86713 1.66868 1.55627 2.85522 2.79938 1.6452 1.7373 2.37852 2.41447 1.6314 1.7376 2.28704 2.32612 1.82088 1.89612 2.06247 2.01429 1.98037 1.90494 1.76156 1.77269 1.99761 2.19024 2.07307 1.73174 1.75808 1.85837 2.02457 1.95355 3.13454 3.1878 3.0606 3.10431 2.05881 1.97297 1.81558 1.83124 1.90806 2.10567 1.99192 1.63912 3.15152 3.14988 2.99484 3.05876 1.93056 1.87078 2.90561 2.96963 2.01555 1.94828 2.94469 2.98952 2.07736 2.08006 1.64158 1.4335 1.98276 1.98538 1.55896 1.33818 1.9589 1.94707 1.89863 1.95701 1.38672 1.53784 1.86616 1.85422 3.03624 2.99943 1.97144 2.03553 1.28553 1.44613 3.04851 3.02812 1.552 1.79652 1.89323 1.74662 
169-5 1.31799 0.887032 2.01207 2.44492 1.5791 1.93911 1.60534 1.64502 1.88589 2.39756 1.52757 1.00731 1.43655 1.12715 1.19299 0.873139 2.04766 2.41299 2.14536 2.53052 1.26618 0.74165 1.38714 0.910068 1.99333 2.45055 1.94068 2.40872 1.45181 0.748025 2.24695 2.15181 1.6775 2.06695 1.4775 1.91777 1.60832 1.57513 1.79323 1.76719 1.94741 2.43231 1.76187 1.25914 1.5352 1.19287 1.13347 0.753195 1.99768 2.38379 2.15506 2.56506 1.52274 1.86238 1.64922 1.96495 1.61756 1.70214 1.48966 1.57956 1.88328 2.38785 1.92983 2.41761 1.51302 1.04549 1.40951 0.912116 1.91436 1.58518 1.88606 1.38088 2.08224 2.11324 1.58422 0.993608 1.58306 0.989415 1.42077 0.591711 2.32355 2.11445 2.36842 2.25667 1.77947 2.12465 1.43142 1.85418 1.50147 1.51949 1.8346 1.85415 2.01493 2.48152 1.77309 1.32319 1.39813 0.601729 1.48801 0.829065 
170-8 2.31965 1.58991 2.20471 1.54438 1.96943 0.981148 1.82951 0.972415 2.29915 1.50304 2.20835 1.52055 1.94126 0.84222 1.81252 0.967767 2.22446 1.65359 2.18507 1.54143 1.86552 1.04264 1.79611 0.937909 2.20304 1.57669 2.18499 1.52399 1.8349 0.932292 1.77562 0.941823 1.97403 0.938726 1.82867 0.933545 2.32193 1.56064 2.20192 1.51748 1.94352 0.781181 1.81356 0.914974 2.29973 1.46621 2.20781 1.48461 1.86707 1.00935 1.78975 0.896739 2.22417 1.62644 2.17799 1.51417 1.83399 0.879174 1.77087 0.886689 2.20099 1.54265 2.17989 1.4878 2.39848 1.53054 2.25399 1.46082 2.05117 0.890077 1.88858 0.840748 2.30841 1.59894 2.23858 1.46008 1.95649 0.968642 1.86038 0.8051 2.06059 0.835925 1.89156 0.781887 2.40321 1.49591 2.25468 1.42457 1.96323 0.920973 1.85812 0.742707 2.31074 1.56703 2.23514 1.42361 2.30744 1.63003 2.21149 1.58382 
171-10 2.50643 2.47548 2.04406 2.03421 2.24585 2.23846 2.03726 1.98723 2.08409 2.0363 1.39072 1.35095 1.68018 1.66817 1.53922 1.47153 2.35172 2.3395 2.02415 2.03862 2.13053 2.06712 1.98638 2.05571 1.86846 1.85973 1.3736 1.44749 1.54104 1.43811 1.46524 1.52771 2.43696 2.08478 2.25869 2.01019 2.0022 1.44907 1.70672 1.47897 2.27101 2.04667 2.10608 2.00502 1.77497 1.43252 1.49474 1.46967 2.20446 2.16337 1.83293 1.81658 2.08337 2.05053 1.79064 1.74398 1.68638 1.61806 1.05707 1.01728 1.56524 1.51599 1.11026 1.03251 2.90739 2.87754 2.90586 2.90093 2.63296 2.63913 2.77511 2.7638 2.57472 2.53062 2.48933 2.49025 2.55296 2.53031 2.61093 2.60018 2.04631 2.04469 1.75252 1.75286 1.93454 1.8911 1.71377 1.7701 1.45776 1.47101 0.9286 0.960512 1.35043 1.27282 1.01204 1.09084 2.94348 2.9909 2.88945 2.90249 
172-2 1.48753 1.66242 2.23486 1.62097 1.70017 1.71621 0.235298 1.35544 
173-4 0.813953 1.9092 0.998054 1.9925 0.704375 1.5805 1.63421 2.15404 0.642197 1.62587 1.62079 1.93177 1.37365 1.40861 1.32002 1.60818 1.2315 1.17854 1.97089 1.87943 1.11952 1.25709 2.04168 1.71761 1.76522 1.56229 1.71075 1.40304 
174-3 0.852732 0.622738 0.632161 0.454694 1.94018 1.79405 1.89116 1.8198 
175-6 1.58705 1.78878 1.58256 1.79217 1.69037 1.88072 1.67417 1.89704 1.89407 1.48846 2.02366 1.4985 2.04657 1.46189 1.86475 1.52576 1.4516 1.96021 0.585983 0.873617 0.656296 0.80159 1.48795 1.49522 1.43831 1.55719 1.45214 1.68531 1.46044 1.67872 2.01796 1.54091 2.07067 1.59059 2.15597 1.48336 1.92691 1.64429 1.54965 2.06296 2.0893 1.35251 2.05587 1.40932 1.5955 1.81465 1.59273 1.81866 1.01953 0.723974 1.3348 0.934669 1.25875 0.846311 1.10069 0.761183 1.74996 1.44491 1.66526 1.6705 1.90281 1.55275 1.50649 1.61064 1.73676 2.00303 1.83409 1.9048 2.33073 2.39059 2.27577 2.45566 0.463325 1.0007 1.40945 1.61589 1.82178 1.37862 1.95415 1.39527 1.98684 1.35104 1.78517 1.42186 1.30739 1.86231 2.21106 1.4035 2.12862 1.51665 0.879737 1.08704 0.935133 1.02234 1.5466 1.57988 1.51072 1.62815 1.94839 1.46751 
176-6 2.85039 2.68029 1.84049 2.01909 2.20488 1.93304 2.26452 2.31218 1.60297 1.76172 1.15979 1.26897 2.08427 1.87328 2.58534 2.4886 2.80208 2.70872 1.8297 1.99076 2.26649 2.00331 2.21192 2.24298 1.50986 1.65611 1.11981 1.20141 2.09983 1.90684 2.50284 2.43902 2.76056 2.86122 2.66778 2.41646 1.35205 1.51787 1.76297 1.90476 2.41233 2.109 1.96322 1.72018 1.7749 1.85201 2.13674 2.177 1.07075 1.28393 1.57167 1.72491 0.592571 0.665539 1.15913 1.2383 2.24661 2.00817 1.88992 1.67761 2.46482 2.5032 2.60147 2.37955 2.73635 2.91599 2.55845 2.30368 1.5906 1.72266 1.56661 1.74014 2.53914 2.25998 1.79823 1.51689 1.92477 1.97508 2.02365 2.08805 1.29732 1.44927 1.40753 1.60384 1.02626 1.04903 0.82467 0.959235 2.41245 2.18841 1.68588 1.44411 2.51517 2.59809 2.45004 2.2177 2.71751 2.53194 3.0858 3.14699 
177-3 1.40758 1.41229 0.275987 1.47054 1.96618 1.72825 1.40394 1.53489 1.53621 0.705257 1.30955 1.94966 1.61336 1.52228 0.891176 1.49749 1.67169 0.564232 
178-6 1.65325 1.71851 1.56176 1.67961 0.927896 1.49875 1.82527 1.75254 1.27382 1.23517 2.02822 1.50633 2.30874 2.23089 1.6326 2.17302 2.05184 2.36987 1.99144 1.83146 1.7632 2.08438 1.6891 2.01136 1.97267 1.06203 1.62737 2.32392 2.0004 2.2886 1.60898 1.77537 1.07675 2.0793 2.26704 1.39474 2.1619 2.17031 1.65895 1.69497 1.76075 1.88287 1.55256 1.90065 1.95524 1.65068 1.78056 1.69335 
179-6 2.49838 2.59567 1.34872 1.25465 2.55271 2.55626 1.98171 2.16235 1.25169 1.20417 1.80775 1.64357 2.2533 2.40962 2.29547 2.24211 1.63361 2.02322 1.47397 1.86528 2.07371 2.31552 2.1601 2.1058 2.7153 2.82746 1.92435 1.78561 2.39662 2.62873 2.87772 2.83662 2.1574 2.42177 2.4312 2.60324 1.17759 2.07881 0.959029 1.99313 2.91057 2.74899 2.87694 2.59427 1.34046 1.9975 1.60151 2.08392 2.11382 1.42481 2.11484 1.48269 1.92194 2.46112 1.67437 2.33364 2.86871 2.63903 2.93321 2.85336 2.18901 2.84104 2.04203 2.79349 2.27671 1.56152 1.67649 2.57705 2.18272 1.458 1.45288 2.43495 1.35098 2.10738 1.62975 2.24076 2.64434 1.8654 2.6084 1.81377 2.13747 2.57472 2.40461 2.72838 2.52657 1.73497 2.44748 1.69631 3.05051 2.65678 3.23439 2.85762 3.2146 2.83838 3.10494 2.68837 2.46724 2.57563 1.31003 1.20074 
180-3 0.444465 1.56877 1.50861 1.43064 1.59006 1.99426 1.74365 
181-4 0.53348 0.517201 1.05294 1.06149 1.67097 1.70722 1.55926 1.52421 0.35447 1.10904 1.72937 1.55222 2.21767 2.18097 1.95642 1.98686 1.56056 1.48456 1.74544 1.81966 2.19796 1.90916 1.41638 1.74595 
182-1 0.294062 
183-2 0.298208 0.88169 
184-1 0.265543 
185-6 2.31134 2.00877 2.88063 2.73569 2.37144 2.80217 1.91976 1.8987 2.06558 3.03525 2.78585 1.78805 2.33552 2.01371 2.83738 2.72538 2.40197 2.71699 1.97051 1.91017 1.99777 2.90677 2.77356 1.75809 2.70585 2.53609 2.13905 2.5416 1.9829 2.19758 2.55776 2.12516 2.76518 2.40501 2.04513 2.30453 2.65119 2.51922 2.18734 2.46614 2.09082 2.16954 2.50758 2.18079 2.64738 2.33865 2.01209 2.25929 0.777947 1.36953 1.33847 0.679221 1.90257 1.55219 1.60392 1.99269 
186-3 0.69574 1.42723 1.10819 1.38474 0.881716 1.31327 1.59473 0.863113 0.573661 1.43099 0.793973 1.62775 1.02019 1.3709 1.0609 1.63954 
187-6 0.780683 0.597291 2.11578 2.14658 1.1806 1.13062 0.680645 0.87959 2.40039 2.33285 2.37807 2.42631 1.89376 1.97838 1.9185 1.81399 1.66306 1.73754 2.99805 2.96074 2.64863 2.57399 2.14765 2.24155 3.51175 3.51059 2.43746 2.4352 2.05079 1.9787 2.23933 2.24672 2.08164 2.09122 1.70601 1.78163 3.31554 3.30747 4.11083 4.17131 1.14948 1.27678 1.54899 1.37475 2.666 2.75839 2.71996 2.66257 0.721931 2.07268 2.72979 2.73009 1.80301 1.7733 2.40355 2.50743 2.27917 2.23761 1.83834 1.87788 2.23992 2.13398 3.76649 3.71228 3.61108 3.67036 2.71981 2.64652 2.67327 2.74693 0.70619 0.914489 1.04087 1.03557 1.99568 1.92601 2.03417 2.06089 2.97834 3.07416 2.99596 2.90509 3.79372 3.84429 3.99819 3.9376 3.50205 3.52952 2.70039 2.71999 1.23769 0.816697 2.4021 2.40687 3.06377 2.99887 2.85147 2.92284 2.14726 2.07322 
188-3 1.1661 0.944202 0.511131 0.885839 1.17995 0.866635 0.864996 0.500155 
189-7 1.60233 1.53217 1.45266 0.874176 1.07605 1.64017 1.52748 1.28787 1.6774 1.63573 1.52415 1.00484 1.21077 1.7214 1.57841 1.36037 0.752215 1.3741 1.46877 1.52951 1.57692 0.982557 1.20856 1.45801 1.60102 1.46439 1.45504 0.809608 1.0044 1.61901 1.53699 1.27903 0.89325 1.44452 1.57225 1.60337 1.65715 1.12261 1.28034 1.50683 1.59148 1.42547 1.45878 0.793683 0.954234 1.59476 1.5499 1.28546 0.700931 1.39009 1.41001 1.54075 1.56598 0.921944 1.21325 1.47905 0.692506 1.39931 1.37433 1.53658 1.54499 0.87446 1.2257 1.49689 1.559 1.53127 1.61001 1.47568 1.46682 0.905124 1.41491 0.93557 1.11405 1.64443 1.13079 1.61806 1.47418 1.29701 1.54812 1.26274 1.63784 1.63099 1.68251 1.5806 1.53437 1.03215 1.48941 1.05203 1.24498 1.72202 1.25426 1.70281 1.52755 1.36602 1.59716 1.33825 0.787654 1.38835 0.819336 1.33473 
190-4 1.91438 1.49934 0.312209 1.33678 1.31463 1.40329 2.40386 1.95316 1.71384 2.10937 1.32534 0.492489 2.05805 1.67444 0.534044 1.44028 1.17142 1.31732 2.39922 1.97266 1.85027 2.20474 1.36755 0.502281 2.05712 1.6606 0.451574 1.39095 1.26237 1.35318 2.47467 2.05471 1.864 2.23484 1.34032 0.501283 
191-2 2.24245 2.25452 0.65267 1.57746 1.48019 2.28926 2.30922 0.803178 1.49953 1.57964 2.41161 1.91656 1.03991 1.60281 1.75719 1.78224 2.12664 2.48567 0.924102 1.62287 1.58633 2.02467 1.12473 2.17542 2.05481 2.17764 2.23347 1.21159 1.75113 0.60173 1.46892 1.35485 0.902874 1.31998 1.99505 1.4777 1.61153 2.14719 2.24966 1.22335 1.40755 1.39599 1.74303 
192-5 2.22281 2.3134 2.44402 2.13747 1.25585 1.48284 1.37048 1.44993 1.07149 1.31135 1.17149 1.03192 2.76142 1.82634 1.71977 1.85452 1.75226 1.66547 1.30254 1.86054 1.17085 0.40598 1.67118 0.541066 1.39477 1.80347 2.10394 2.3922 2.38258 2.07467 2.23203 2.20727 2.52139 2.07537 1.22051 1.58019 1.35665 1.46606 1.28455 1.4657 1.47946 1.43229 1.03648 1.45134 1.0143 1.10301 0.967241 1.27316 1.31661 0.812293 2.65701 1.83464 1.78653 1.77226 1.82331 1.60305 1.23522 1.69556 1.11313 0.608886 1.30769 0.611462 1.28867 1.64677 2.30885 2.19898 1.6155 1.81519 1.7752 1.76912 1.50959 1.41321 1.2002 1.39519 1.72603 1.85885 1.55576 2.07655 1.93678 1.34147 2.12086 1.31465 1.33723 1.80431 1.43169 1.73735 1.59569 0.7293 1.50498 0.706007 2.31388 2.24678 2.31334 2.09456 1.54979 1.8974 1.76372 1.75122 1.65245 1.76846 
193-8 2.44487 2.02868 2.4932 2.49706 2.46264 2.01466 2.45457 2.4964 1.84352 2.31218 1.42226 2.46014 1.84133 2.24471 1.34145 2.38118 2.50951 2.09143 2.46344 2.70247 2.67672 2.03596 2.4388 2.48954 2.51643 2.06596 2.53286 2.68811 2.61458 2.08317 2.4523 2.49774 1.99575 2.87752 1.86892 2.32553 1.95545 2.83474 1.81423 2.29184 1.88358 2.33253 1.49068 2.51716 2.15603 2.23021 1.44645 2.48419 1.93117 2.34765 1.6016 2.5598 2.11185 2.30432 1.48917 2.55252 2.04367 2.78904 2.01774 2.42478 2.24889 2.84785 1.87866 2.40433 2.13423 2.79197 2.10528 2.42482 2.26123 2.90287 1.9052 2.44783 2.23513 2.02056 1.98385 2.3544 2.21262 1.95098 1.9445 2.30611 2.29277 2.52082 2.16995 1.88733 2.33654 2.4706 2.13711 1.88011 2.23895 1.98945 2.05775 2.44198 3.05445 2.4705 1.88723 1.9542 2.2973 2.29751 2.00025 2.15005 
194-2 0.686698 0.690177 0.411637 0.341816 
195-6 2.2846 2.11144 2.66604 2.61474 2.35428 2.58757 2.04028 1.99905 2.11928 2.73979 2.55734 1.91169 2.50487 2.44478 2.14052 2.34094 2.13001 2.21217 2.5025 2.26559 2.54081 2.2423 2.10037 2.35903 1.39872 1.19343 1.2953 1.50651 0.749538 1.07391 0.960875 0.568547 1.41969 1.58017 1.14919 0.89741 
196-6 2.60499 2.78662 2.09595 2.04659 2.34302 2.21775 2.92035 2.88715 2.75133 2.01556 2.24643 2.98949 2.37073 2.79374 2.25789 2.25086 2.53854 2.20831 2.74382 2.64586 2.78857 2.12656 2.26533 2.92991 2.20257 2.24986 2.58715 2.40998 2.73919 2.6954 2.33892 2.48969 2.21296 2.47422 2.76408 2.43896 2.30541 2.48075 2.75744 2.32808 2.61782 2.47433 2.18523 2.58359 1.50451 1.35086 1.56169 1.7261 0.947807 1.18069 0.907494 0.601822 
197-5 2.24338 2.28407 2.27812 2.27463 2.32075 2.32028 1.16134 1.12786 
198-5 2.35744 3.50626 2.00793 3.32985 2.13573 3.19478 2.32292 3.59333 1.50531 3.2711 0.680365 3.59743 0.956615 3.48075 1.41286 3.38581 2.39055 3.06006 1.99085 2.92862 1.97013 3.05412 2.39135 3.01755 2.65131 2.76242 2.28907 2.67328 2.16258 2.84683 2.67473 2.7165 2.32859 3.5349 1.97037 3.39115 2.11084 3.26522 2.28697 3.65344 1.96571 3.00203 1.28023 3.11674 1.29286 3.25804 1.8799 2.97997 2.80303 2.12282 2.38929 1.89877 2.28127 2.13466 2.79104 2.06355 1.54509 3.30274 0.803355 3.64545 1.04694 3.49808 1.46283 3.41362 2.37577 3.12378 1.98612 3.01787 1.94735 3.14969 2.3873 3.07447 2.66048 2.75801 2.27983 2.6624 2.16348 2.82897 2.67318 2.71975 1.96401 2.96202 1.2603 3.09114 1.24918 3.23971 1.88205 2.93743 2.81222 2.10512 2.38105 1.86746 2.28643 2.10946 2.78748 2.04126 
199-7 1.7036 1.89335 1.83218 2.31811 1.10117 1.58062 1.73521 2.02174 1.36348 2.08281 1.88944 2.42899 1.97849 2.11387 2.00762 2.24188 1.62389 1.67512 2.03075 2.16332 2.13063 1.72586 2.44561 2.15851 1.72435 1.66539 1.59266 1.84968 2.09125 2.16497 2.20972 2.30863 2.20648 2.17537 1.67855 1.881 2.48903 2.56592 2.2291 2.28467 2.01687 1.81769 2.28373 2.02023 1.98859 2.25584 2.20694 2.40209 2.05643 2.12928 1.90557 1.89978 2.41524 2.33879 2.03344 2.16185 2.03449 2.10839 2.31245 2.33652 2.33944 2.26676 2.38445 2.52965 1.38402 1.31397 1.77817 1.78917 1.86042 1.81867 2.01767 2.0189 1.88249 1.8898 2.2967 2.25394 1.19011 1.50594 1.82171 1.98134 1.41007 2.03345 1.94509 2.40094 2.16015 2.36256 2.19244 2.29853 2.41081 2.48662 2.4378 2.0889 2.56132 2.48113 2.08036 2.21864 2.03936 2.04756 2.07228 2.0305 
200-6 2.77155 1.00732 2.44623 1.81079 2.2922 2.36336 2.25383 2.41152 2.68458 0.790717 2.34197 1.65618 2.15717 2.32512 2.11568 2.32485 3.2762 1.94849 3.13964 2.5824 2.49098 3.33724 2.79122 3.2142 3.20753 1.86788 3.08841 2.51196 2.37349 3.33449 2.71424 3.18611 2.05556 2.43912 2.0158 2.33883 2.58243 1.09082 2.27738 1.65704 2.05526 2.34362 2.01004 2.28434 2.60763 0.838115 2.26892 1.58971 1.923 2.23714 2.95243 1.73263 2.23575 3.35718 2.59514 3.14864 3.04376 1.94222 2.96669 2.44687 1.76052 2.19694 2.8722 1.64095 2.2828 3.3578 2.65295 3.17869 3.12477 1.87842 3.03147 2.47144 2.25546 3.32094 2.32012 
201-1 0.80789 
202-10 4.71556 4.80056 3.31274 3.25635 1.57839 1.52925 3.50028 3.54272 4.75142 4.83513 3.33129 3.27668 1.57729 1.53164 3.51492 3.55561 4.79267 4.89313 3.161 3.10063 1.28635 1.23825 3.34285 3.38935 4.70403 4.63558 3.11497 3.1696 1.67873 1.72127 3.62527 3.57413 4.73203 4.81356 3.30273 3.24883 1.55608 1.5119 3.49254 3.5326 4.9096 4.95311 3.25377 3.20917 1.68907 1.66854 3.45389 3.48572 4.73685 4.67143 3.13482 3.18767 1.67991 1.71934 3.63867 3.58948 4.8649 4.75054 2.94882 3.00764 1.41794 1.45449 3.47867 3.4223 4.71329 4.6514 3.10674 3.15887 1.66201 1.69959 3.61475 3.56649 4.82105 4.85181 3.0698 3.11286 1.82011 1.83347 3.56098 3.52195 4.87214 4.75315 3.16341 3.14936 1.52707 1.53952 3.39299 3.39297 4.90386 4.78532 3.20045 3.18485 1.5707 1.57944 3.42401 3.42549 4.88154 4.7632 3.36281 3.34808 
203-5 1.40518 1.68408 1.15928 1.47687 1.38927 1.39271 1.12872 1.44815 1.38425 1.64917 1.29684 1.58235 0.964659 1.26124 1.46344 1.71863 1.4509 1.72487 1.09781 1.4024 1.47597 1.7257 1.48165 1.68826 0.610632 1.11466 1.33115 1.61015 0.840617 1.24839 0.628185 1.12291 1.58242 1.82755 1.72266 1.91829 0.76585 1.15935 1.46294 1.72993 0.994621 1.24059 1.26114 1.56825 1.63733 1.84217 1.10477 1.3785 1.95119 1.83415 2.35692 2.35822 2.31279 2.21018 2.25002 2.20899 1.87175 1.85072 1.64197 1.5377 2.39658 2.32424 2.04938 1.9811 1.52589 1.51788 1.55247 1.54924 2.25924 2.22007 1.58044 1.48802 1.70127 1.63438 2.11291 2.14037 1.37157 1.31998 1.9282 1.94946 
204-8 2.92211 2.92044 2.96089 2.87464 2.79263 2.67329 2.56147 2.81672 2.84713 2.30816 2.33941 2.50963 2.25106 2.34775 2.48756 2.30058 2.22519 1.14271 1.42206 1.51373 1.20405 2.11754 1.99583 2.3377 2.25034 1.7506 1.51678 1.8065 1.60943 3.05172 3.14366 2.94274 2.8998 1.93246 2.09085 2.24707 1.98678 2.84462 2.75427 3.01648 2.97025 2.68499 2.2675 2.33869 2.30164 2.16968 1.7571 2.04843 1.99521 1.88133 2.01261 1.8432 2.2013 2.17217 1.51557 1.41739 1.75465 1.4632 2.44874 2.6646 2.52426 2.55053 2.20431 2.17683 2.36957 2.2519 2.59362 2.48003 2.63602 2.43824 3.07996 2.99425 3.23048 3.18734 1.57406 1.83642 1.84364 1.63026 2.51362 2.5801 2.50528 2.39329 1.30988 0.967586 1.46029 1.33015 2.01033 1.93235 2.22366 2.07391 2.5659 2.78697 2.82003 2.68669 3.04246 3.03233 3.07501 2.98812 2.15833 1.91252 
205-3 0.737314 0.725482 0.391408 0.109904 2.25716 2.18856 2.42475 2.50409 0.764561 0.364058 2.27733 2.50338 
206-8 1.92904 1.35019 1.75481 1.47166 1.93527 1.35302 1.76365 1.49134 1.96373 1.37395 1.77484 1.45895 1.9691 1.36681 1.79009 1.46772 1.85989 1.39466 1.79809 1.38991 1.86987 1.38892 1.80135 1.40872 1.89614 1.4069 1.8188 1.37195 1.90559 1.39092 1.82807 1.37931 1.87754 1.22235 1.70356 1.35737 1.88516 1.22723 1.7141 1.38005 1.91452 1.25904 1.71989 1.35435 1.92134 1.25281 1.73751 1.36496 1.87543 1.33974 1.62547 1.53694 1.88789 1.33511 1.63212 1.55786 1.80137 1.273 1.74002 1.26631 1.81282 1.2685 1.74448 1.28851 1.84004 1.29662 1.75757 1.25819 1.85101 1.28083 1.76869 1.26759 2.33764 1.82127 2.2005 1.92554 2.33013 1.81609 2.18967 1.90755 2.34789 1.81856 2.20343 1.90958 2.34048 1.82149 2.18559 1.90108 1.79906 1.3769 1.6625 1.4574 1.81553 1.36371 1.66363 1.47731 1.81441 1.22248 1.56304 1.43686 
207-8 1.58759 1.3756 2.05757 2.0866 1.67138 1.47623 2.12384 2.14783 1.43399 1.71983 0.942274 0.772881 1.5407 1.80553 1.09789 0.962398 1.84748 1.79346 2.61612 2.47192 1.81907 1.76076 2.6191 2.47256 2.4441 2.55966 1.65587 1.75766 2.43808 2.55832 1.61595 1.72064 1.49079 2.18084 1.58114 2.24046 1.64084 0.89471 1.73278 1.06111 1.7712 2.59728 1.73335 2.59969 2.5849 1.63543 2.58219 1.58972 1.67786 1.48122 2.13393 2.15914 1.6187 1.41633 2.09854 2.12049 1.54637 1.81346 1.09821 0.961368 1.51203 1.78139 1.02447 0.883373 1.75803 1.70239 2.5614 2.41103 1.85984 1.80676 2.63309 2.48742 2.38916 2.50663 1.56236 1.67237 2.46551 2.57983 1.67291 1.77558 1.71743 1.15361 1.7465 1.85949 1.79449 1.28051 1.83039 1.92815 1.16654 1.82222 1.243 0.96845 1.29511 1.89718 1.35613 1.12411 2.07676 1.83693 2.49775 2.19111 
208-3 1.369 1.1487 1.45716 1.31176 1.71609 1.52842 1.79905 1.67184 0.770068 0.842016 1.00689 0.984041 1.27327 1.33941 1.45691 1.45347 1.59146 1.69293 1.88836 1.98831 1.18304 0.703086 1.24989 0.994619 1.57989 1.21833 1.64578 1.43188 1.31289 1.03009 1.3983 1.21829 1.67385 1.43968 1.75408 1.59878 0.739582 0.909959 0.997015 1.02069 1.25124 1.38733 1.44392 1.47969 0.727839 0.834319 0.97789 0.971821 1.24879 1.33684 1.43662 1.44637 1.93378 2.02294 2.18402 2.27568 1.67377 1.77228 1.95821 2.05646 1.185 0.787763 1.25948 1.0443 1.58033 1.27305 1.65094 1.46896 
209-10 2.05028 2.00348 2.55772 2.37159 3.57073 3.713 3.37864 3.37401 1.82587 1.82944 2.24246 2.05688 3.62324 3.64206 4.0428 3.87119 1.92605 1.88275 2.32017 2.17369 3.75708 3.60217 3.56741 3.61653 1.74738 1.75967 2.30011 2.06468 3.6183 3.71383 3.8931 3.75345 2.04822 2.01102 2.60422 2.39451 3.4943 3.65589 3.35887 3.32742 1.84293 1.8428 2.20054 2.03862 3.57476 3.55585 4.05146 3.86719 1.97022 1.92336 2.421 2.25547 3.70471 3.72535 3.46418 3.48959 1.79128 1.79944 2.27989 2.06629 3.64121 3.70471 3.98722 3.83207 1.34812 1.34264 1.90848 1.6753 3.451 3.49339 3.82906 3.66516 2.31411 2.27886 2.75932 2.59413 3.38956 3.45806 3.16761 3.18443 1.39463 1.39935 2.07502 1.80028 3.45229 3.57353 3.67753 3.54666 2.19178 2.15616 2.51052 2.39264 3.49829 3.40485 3.29999 3.36479 1.43788 1.42878 1.90939 1.70915 
210-5 1.7726 1.84159 1.10926 1.98083 1.75524 2.04923 1.66351 1.33212 1.75983 1.77723 1.7003 1.76269 2.44604 2.38451 1.8255 0.968244 2.2815 1.05106 2.20135 0.955333 1.72282 1.15141 0.826326 0.939865 0.79704 1.31435 1.83754 1.78882 1.76401 1.13298 1.66437 0.982613 1.90077 1.77844 1.65121 1.867 1.76586 1.52178 1.83189 1.67419 2.77288 1.66753 2.87049 1.83132 1.78293 2.21199 1.65034 2.51326 2.62858 2.07321 2.6868 2.55794 2.09949 1.9085 2.84378 1.50199 2.71787 2.19554 1.81715 2.22937 1.58781 2.08472 2.06583 2.17951 1.38387 1.58452 1.40755 1.59016 1.7648 1.79744 1.5245 1.6252 1.6445 1.78319 1.58736 1.65953 2.1979 2.0791 1.98404 0.858903 2.06681 0.949693 1.90209 0.949139 1.846 1.31571 0.585017 0.796897 0.83226 1.47681 1.86023 1.82533 1.98776 1.17722 1.87796 0.948879 1.93914 1.75213 1.52227 1.85096 
211-6 2.13145 1.35532 1.04162 1.84369 1.16558 1.33329 2.39752 2.16115 2.40002 2.63752 1.13466 1.74003 1.06582 1.43417 2.45236 2.14812 2.317 2.6589 1.0917 2.37501 1.1483 2.37523 1.101 1.367 2.45027 2.57963 1.36707 1.11144 2.57833 2.4638 1.94662 2.62216 2.76543 2.03106 2.65203 1.19557 2.16488 1.64535 1.95229 2.60302 2.78835 2.12323 2.74924 1.21145 2.04636 1.62466 2.42235 2.04937 2.394 2.05562 1.77121 2.4893 1.88837 2.39758 
212-8 1.69445 1.87575 1.517 1.3133 1.70592 1.88408 1.55182 1.3542 1.63431 1.80131 1.90616 1.75412 1.62723 1.7922 1.91573 1.76583 1.6695 1.83703 1.90807 1.75397 1.66456 1.82984 1.91836 1.7665 1.66425 1.84605 1.49816 1.29543 1.67455 1.8534 1.53315 1.33646 1.93616 1.908 0.799074 0.873132 1.95261 1.92744 0.879401 0.94433 2.01922 2.05029 1.50647 1.48375 2.01693 2.05012 1.5316 1.50766 2.02816 2.05898 1.49291 1.46762 2.02674 2.05954 1.51953 1.49322 1.93078 1.89816 0.774729 0.863131 1.94713 1.91766 0.855557 0.933358 1.8676 1.5012 1.87594 1.53936 1.75611 1.93543 1.74669 1.94693 1.79355 1.93046 1.7864 1.94274 1.83823 1.49244 1.84531 1.53054 2.05871 0.887374 2.07417 0.961992 2.13522 1.56094 2.13197 1.58616 2.14879 1.54887 2.14639 1.57578 2.04739 0.860546 2.06276 0.935117 1.40947 1.89766 1.70108 1.15188 
213-7 0.968486 1.05476 0.90609 1.00962 0.980171 0.985408 1.06088 1.06184 0.872948 0.816358 0.976309 0.91968 0.995083 1.06668 0.770678 0.875083 0.915997 0.858352 0.920971 0.926361 0.8209 0.755149 0.93002 0.702866 1.01043 0.885024 1.04281 0.9089 0.922506 0.776466 0.951958 0.826734 0.702568 0.844066 0.717668 0.682809 0.844944 0.82066 0.695373 0.818881 0.522331 0.68233 1.08407 0.973631 0.584927 0.388489 0.727297 0.577247 1.07931 1.0751 0.960128 0.959486 0.481191 0.639233 1.06983 0.945312 0.86191 0.89797 0.74503 0.794727 0.747275 0.756775 0.728924 0.736459 0.589217 0.950077 0.643497 0.452893 0.941825 0.941211 0.53274 0.932547 
214-5 0.849079 0.930972 0.767916 0.877394 0.769434 0.699094 0.923859 0.79621 0.530837 0.695667 0.413531 0.591107 0.955231 0.82559 0.75585 0.573142 0.469964 0.796658 
215-3 2.02212 1.51538 0.619416 1.65225 1.71968 1.76114 2.6316 2.04233 0.797293 1.6813 2.20109 1.73726 2.2169 1.73956 0.479793 1.65202 1.48538 1.56594 2.7012 2.15696 0.518623 1.60981 2.37349 1.95347 2.13108 1.62127 0.3575 1.58637 1.60095 1.63507 2.71762 2.16343 0.545904 1.5827 2.3165 1.86128 
216-6 1.41876 1.40781 0.696279 0.597364 1.47311 1.47713 1.44911 1.46844 0.779852 0.710074 0.754361 0.787259 1.45188 1.37855 0.652114 0.632728 1.10208 1.39119 1.77391 1.88519 1.51396 1.51805 1.44989 1.4637 0.695814 0.838163 0.819557 0.751415 1.08194 1.16522 1.49989 1.45657 1.82191 1.83411 1.93042 1.89712 1.3948 1.43031 0.76837 0.495783 1.23073 1.27346 1.8151 1.84365 1.47558 1.46217 1.50693 1.47473 0.92542 0.85304 0.630359 0.689516 1.29989 1.35252 1.34129 1.30939 1.87644 1.87236 1.86634 1.91182 1.18881 1.30559 1.77867 1.8833 1.28937 1.16807 1.36918 1.43299 1.83065 1.82989 1.94656 1.93289 1.57425 1.33503 0.465176 0.937221 1.64425 1.62294 1.43005 1.42311 0.56953 0.714824 1.07874 1.02885 1.49164 1.32301 0.505895 0.779403 1.28233 1.30285 1.92856 1.77963 1.54948 1.55781 1.40687 1.39108 0.744059 0.704119 0.88107 0.844486 
217-5 1.02323 1.16034 1.11972 1.00532 1.28968 1.27486 1.00499 0.965571 0.304394 0.516221 0.970985 0.831272 0.995856 0.968771 1.47985 1.18295 0.485395 0.856032 0.854454 1.00197 1.26274 1.15961 0.67022 0.801163 0.809765 0.650352 1.07631 1.24926 1.5318 1.3958 0.813979 1.12827 0.747384 0.644838 1.3177 1.61508 1.43465 1.26022 1.40828 1.54895 
218-5 0.819301 0.539028 0.934869 1.07702 0.926474 1.14037 
219-5 1.01434 0.83998 0.65956 0.858782 1.06915 0.904009 0.40132 0.653032 0.838257 0.714796 0.913051 0.506809 0.90379 0.829534 1.16983 1.11665 
220-6 1.20743 0.76127 1.10311 0.842284 1.29247 1.14028 1.19854 1.16718 1.43154 0.690774 1.33901 0.733143 1.35787 0.646911 1.26904 0.745661 1.29735 1.0709 1.20583 1.11742 1.46779 0.784462 1.38914 0.841627 1.32032 0.568487 1.21599 0.653307 1.15155 1.41134 1.16414 1.15254 1.05939 1.19313 1.47171 0.844811 
221-5 0.49069 0.328135 1.3453 1.41448 0.660075 0.542887 1.43976 1.50492 1.73469 1.68883 0.949286 0.946565 1.81012 1.76449 1.04282 1.04115 0.363074 0.479982 1.5839 1.52371 0.557012 0.644337 1.66698 1.60942 0.676643 0.57794 1.44537 1.50953 1.80964 1.76962 1.06042 1.05882 0.593984 0.664504 1.67162 1.61529 1.01518 0.90565 0.957568 0.846425 1.64615 1.55892 1.70227 1.61693 
222-4 1.36518 1.65918 1.90739 1.82178 2.10425 2.03206 1.33139 1.54669 1.38591 1.61766 1.80607 1.6827 2.11882 2.02764 1.6951 2.20747 2.01376 1.90723 1.2865 1.62378 1.56582 2.20599 1.89632 1.91195 1.32452 0.978868 
223-4 1.27857 1.42102 1.3969 1.55222 
224-4 1.99143 2.01003 1.64867 1.75028 2.0631 2.10382 2.35724 2.42036 0.823037 0.50822 1.5439 1.52806 1.759 1.64481 1.38654 1.35853 
225-5 2.17455 2.25211 1.24663 1.41423 1.96396 1.93965 2.55661 2.50568 1.77898 1.88961 2.11679 2.21744 2.50822 2.4825 2.64529 2.60575 2.19661 2.16476 2.22394 2.14443 1.23117 1.27865 1.27616 1.21803 1.90538 2.00018 1.91128 2.02844 2.50613 2.52978 2.46367 2.52096 2.93895 2.88967 2.59977 2.62673 2.30061 2.22845 1.84655 1.80882 0.725359 0.9781 2.01577 2.07914 1.82599 1.80537 1.85395 1.76732 2.12038 2.13767 2.14581 2.10097 2.4563 2.52339 2.44801 2.53699 2.60069 2.64708 2.57536 2.64914 3.04326 3.02384 3.08311 3.10345 2.96722 2.90527 2.93683 2.90496 2.60658 2.53485 2.65107 2.55947 2.28331 2.23549 2.24979 2.24747 1.76363 1.8452 1.76652 1.87719 0.647974 0.760157 0.70691 0.636451 2.02969 1.96895 2.0687 1.96666 2.49574 2.42452 2.24285 2.21069 1.76714 1.88136 1.55621 1.65524 1.75282 1.7573 1.59456 1.71896 
226-4 2.73986 1.46941 2.88795 3.23584 1.97716 2.31316 3.16884 2.0727 2.47234 0.438759 2.77275 1.49408 2.44719 3.50045 2.56876 3.27718 1.79677 2.27095 2.3786 2.74184 3.43073 2.30196 3.27141 2.01213 2.97769 2.42886 3.10165 2.69506 2.80232 1.62502 2.88727 3.19544 2.8298 3.31554 1.83454 2.19968 3.17459 2.02271 3.19307 2.15747 2.82697 1.70109 2.73631 3.38425 2.85799 3.17593 1.76055 2.11636 3.23765 2.26217 3.1866 2.00408 2.71783 2.23824 3.33443 2.73768 2.95727 2.83611 3.05787 2.27816 
227-10 2.3329 2.4095 2.51367 2.58419 2.32388 2.40488 2.5061 2.57996 2.59863 2.67906 2.78046 2.8633 2.58474 2.65248 2.77015 2.84077 1.32777 1.49641 1.42819 1.57679 1.31079 1.48551 1.41749 1.57381 1.77739 1.91883 1.7865 1.92269 1.75364 1.88056 1.76699 1.88942 2.65838 3.26109 2.82773 3.40813 2.65037 3.25975 2.82001 3.40298 2.96166 3.22679 3.15598 3.37193 2.95095 3.24409 3.14664 3.39053 1.97375 2.48061 1.99527 2.55375 1.96321 2.48306 1.98758 2.54989 2.37959 2.42725 2.33358 2.5359 2.36375 2.45675 2.32035 2.56503 2.50234 2.58184 2.49163 2.57478 2.71214 2.75866 2.69396 2.75011 1.23575 1.42421 1.21776 1.41477 1.56884 1.71501 1.53816 1.67032 2.86789 3.37595 2.85874 3.37846 3.08384 3.32415 3.06978 3.34588 1.95703 2.40123 1.94594 2.40299 2.20067 2.34579 2.18138 2.37888 1.7836 1.93531 2.14932 2.276 
228-2 0.379293 0.560348 1.7554 1.53227 1.94008 1.99331 1.20344 1.02586 
229-4 1.79689 1.80877 1.25443 1.07176 1.87031 1.89743 1.33535 1.18351 0.539656 0.455228 1.51312 1.45847 0.733189 0.629363 1.62162 1.53518 0.551746 0.575561 1.7016 1.65201 0.748776 0.722833 1.79609 1.71391 1.87302 1.88948 1.35973 1.17646 0.739641 0.64923 1.61816 1.56909 0.743665 0.737321 1.79757 1.75108 1.08219 0.874875 1.70714 1.78709 1.16571 1.00744 1.78768 1.88136 2.03404 2.03571 1.42262 1.38795 1.96124 1.95566 1.37547 1.30309 1.20013 1.00471 1.79142 1.87183 2.05259 2.06809 1.98296 1.98152 1.58671 1.43326 1.51442 1.33748 
230-8 1.64346 1.66688 2.16314 1.97811 1.27614 1.32064 1.80756 1.63098 1.69066 1.87813 2.58243 1.30867 1.57213 1.90668 1.68808 2.31396 1.42007 1.98252 1.63508 1.87413 2.52061 1.32709 1.62019 2.03868 
231-4 1.87021 1.9937 1.82665 1.72034 0.876041 0.993298 1.05472 0.835553 1.41993 1.49043 1.69743 1.65065 2.18959 1.67181 1.66903 1.49231 1.51133 1.1255 0.98748 0.58279 0.61733 1.39745 1.26243 1.68649 1.68782 1.76775 1.85088 1.80651 1.72827 1.6535 0.843374 0.966536 1.45475 1.43438 1.51119 1.46965 1.78521 2.08651 1.3838 1.29939 1.4001 1.54104 0.97738 0.829305 0.431415 0.563996 1.27158 1.29539 1.49251 1.48419 
232-3 0.432754 0.830362 1.00195 0.773345 1.08703 0.388982 0.938749 1.332 1.62957 1.22175 0.904902 1.41765 
233-7 0.851964 0.8541 0.659578 0.749617 4.56514 4.47534 4.60381 4.47163 0.973582 0.976846 0.964831 0.902567 4.57994 4.68738 4.5097 4.65619 3.3051 3.12514 2.91242 2.74084 2.40675 2.52584 2.80024 2.89593 2.95449 3.14127 2.54802 2.72941 2.79131 2.68518 3.16148 3.07607 0.919104 0.749912 4.47486 4.50721 0.937299 0.925952 4.72454 4.6554 3.26549 2.88536 2.39418 2.77265 3.02133 2.5985 2.81689 3.20514 0.747531 0.768121 0.67446 0.744264 4.57333 4.47316 4.6014 4.47719 0.918958 0.907508 0.94263 0.894571 4.56408 4.68169 4.53006 4.66973 0.85511 0.754313 4.55475 4.55131 1.05051 0.983399 4.55361 4.52646 3.20451 3.02519 2.99508 2.82162 2.48105 2.59521 2.70398 2.80495 2.84898 3.03585 2.63338 2.81596 2.86175 2.75996 3.07126 2.9811 0.824073 0.7614 4.48028 4.50457 0.880479 0.903447 4.71053 4.67686 3.15797 2.76088 2.5477 2.93009 
234-5 0.876343 0.938322 1.22973 1.19623 0.285089 1.08874 1.35123 1.09138 0.60221 1.31266 1.5466 0.351768 1.09521 1.23426 1.08522 0.612224 1.29776 1.45056 1.49239 0.880401 1.01438 1.50945 1.84817 0.961993 1.52706 0.85023 1.09302 1.44268 1.8951 0.947591 1.52818 1.89409 1.56785 0.700245 1.10769 0.87228 0.832063 1.13135 0.965925 0.826336 1.71261 1.90682 2.05205 1.28785 1.06419 2.14286 1.5219 1.88607 1.56315 0.74737 1.1057 0.942782 0.888449 1.04092 1.01563 0.751266 1.7049 1.89654 2.06751 1.2951 1.15494 2.16429 0.586274 1.33473 1.96937 1.92679 1.45461 1.56879 2.34718 1.23331 1.47752 1.29982 0.750738 0.714107 1.38024 1.93408 1.89691 1.38733 1.53137 2.31375 1.19001 1.45321 1.22373 0.836421 1.1127 1.55995 1.5296 2.24426 1.50083 1.82047 1.25578 0.98462 1.5305 2.52793 1.80658 1.84803 1.10194 1.53536 1.54388 2.19383 
235-2 1.05008 0.985499 0.836867 0.784828 1.1703 1.15106 0.647699 0.541916 0.391137 0.255027 0.833472 0.800633 1.18882 1.02533 1.34535 1.40751 1.3162 1.11957 1.0861 1.43325 1.46165 0.882981 0.728427 1.07022 1.02518 0.91665 0.906302 0.860448 1.0826 1.10044 1.41454 1.23915 1.60434 
236-6 2.25203 2.44332 2.55311 2.32807 2.20338 2.39381 2.56398 2.33341 2.20143 2.17046 2.45059 2.47752 2.54772 2.23643 2.26083 2.16546 2.10891 2.38861 2.4407 2.54594 2.22141 2.25562 2.36572 2.27405 2.30079 2.43546 2.45914 2.61371 2.71658 2.52691 2.33393 2.39709 2.29058 2.2231 2.28308 2.3242 2.42619 2.20055 2.1647 2.20289 2.28015 2.41545 2.38294 2.61347 2.64329 2.62475 2.7971 2.71272 2.44427 2.47223 2.98977 2.76339 2.24158 2.42023 2.1586 2.22386 2.19448 2.12477 2.56639 2.35144 2.19097 2.24109 2.26014 2.60295 2.54797 2.79338 2.84662 2.70923 2.6087 2.95884 2.65959 2.68593 2.60825 2.74423 2.23068 2.40824 2.60709 2.38484 2.20079 2.16709 2.42952 2.4603 2.54867 2.26189 2.2766 1.23648 1.41038 1.95944 1.79414 2.50821 2.47169 2.67998 2.73824 2.6163 2.55752 
237-3 0.761913 0.903526 0.129493 0.745085 1.33076 0.921392 0.859982 1.06066 1.09337 0.851955 1.15354 0.871031 0.986837 1.26577 0.540349 0.64295 0.767477 0.669139 0.904583 0.570785 1.02532 1.22958 0.867872 1.09276 1.11797 1.18397 1.73309 1.65335 0.672453 0.87264 1.37641 1.26497 1.59969 1.36889 1.14934 0.960542 0.963852 1.22936 1.52337 1.03766 1.11556 0.886409 0.917201 1.32031 1.38728 1.023 1.21121 1.12008 0.745579 1.35832 1.02143 1.01925 1.39897 1.63133 1.49761 1.38605 1.12264 1.3536 1.45823 2.04166 1.95665 1.45432 1.00212 0.932227 0.933013 1.15916 1.70112 1.90815 1.73593 
238-5 0.799044 0.95407 0.630524 0.704555 1.85286 2.05305 1.55741 1.82746 0.835633 0.460001 2.08051 1.62239 1.73257 1.90583 1.82259 1.76182 1.68846 1.62176 1.06957 0.957129 1.90609 1.65123 1.03677 1.69401 2.21439 2.14588 2.34845 0.881268 1.00064 0.809602 0.848881 1.82841 2.05352 1.55302 1.80394 0.899461 0.693077 2.04682 1.58084 1.79913 1.96178 1.8831 1.81534 1.75286 1.68729 1.14915 1.07157 1.96324 1.70707 1.11412 1.787 1.40979 1.28916 1.25121 1.18897 2.46097 2.239 2.03206 1.77704 1.17885 1.01739 2.34078 1.83976 
239-3 1.19413 1.4708 1.06477 1.34757 1.45298 0.74476 1.31483 0.448059 1.58625 1.77489 1.20416 1.43057 1.75425 1.30267 1.46525 0.793254 
240-8 1.09399 1.09401 0.952394 0.96988 0.953819 0.945906 0.768095 0.801616 1.13146 1.14134 1.01937 1.02216 1.00783 1.01126 0.861009 0.875802 0.859299 0.756178 1.06505 1.04577 0.64445 0.510717 0.912328 0.88409 0.941301 0.837585 1.11561 1.1051 0.762974 0.640154 0.98211 0.964674 1.03282 0.951716 1.15746 1.16093 0.892517 0.808631 1.02737 1.02752 1.0642 0.972956 1.18951 1.19746 0.939858 0.846105 1.07399 1.07907 1.24719 1.21719 1.07237 1.15245 1.13563 1.09363 0.942847 1.0403 1.26448 1.24658 1.09392 1.16286 1.1648 1.13634 0.978157 1.06228 1.13454 1.13456 1.02467 1.03407 1.00504 0.997361 0.860562 0.883061 0.937933 0.844667 1.10708 1.09424 0.75132 0.640584 0.965916 0.945822 1.08152 1.00166 1.1881 1.19828 0.952903 0.871847 1.06612 1.07374 1.27301 1.24597 1.11743 1.18852 1.1682 1.12975 0.997996 1.08437 1.15869 1.04885 1.02458 0.891121 
241-6 1.90001 2.40063 1.99394 2.33562 1.73752 1.0546 1.69046 1.99074 2.12585 1.82315 2.32187 2.61242 2.43176 2.49102 1.71134 2.31895 2.28463 1.82277 2.19235 1.10423 2.47352 1.76721 1.71505 1.54699 2.38688 1.03307 2.46465 2.28959 
242-6 1.57166 1.96303 1.87282 2.17266 1.63149 2.47542 1.63928 2.23901 2.1549 1.01001 2.12821 1.32308 1.49335 1.9663 1.85642 2.17744 1.65888 2.40063 1.63405 2.19676 1.70611 1.91867 1.50982 1.83547 1.80389 2.71448 1.55186 1.68837 2.07441 1.97742 2.24178 1.7032 2.40961 1.6478 2.23591 2.0484 2.35219 2.16336 2.30206 1.88786 2.4617 1.81098 2.4177 2.13241 1.04637 2.18358 1.43449 2.00432 1.99081 1.70899 2.5882 2.31671 0.944927 2.1652 0.864829 1.63808 1.91642 1.42079 1.8517 1.84301 1.62371 2.13465 1.0952 2.20283 1.48165 2.25949 1.39923 2.25573 1.43767 2.02769 2.36303 2.1051 2.23522 1.95858 2.50901 1.85008 2.47657 2.49406 1.39889 1.64339 1.89729 1.56614 1.90905 1.74127 1.5716 2.38236 1.98597 1.93693 1.67007 2.61094 2.32066 0.86279 2.09918 0.740469 2.06179 2.25459 1.76074 2.48395 2.09653 2.35673 
243-9 2.57924 2.09845 2.29211 1.58425 2.09778 1.93665 2.96685 2.45048 2.83821 2.57904 2.7256 1.54391 1.66575 2.37824 2.51008 2.05889 2.60357 2.04342 2.24337 1.56439 2.18484 1.84454 3.08218 2.51809 2.97638 2.66767 2.79199 1.43463 1.61575 2.37729 2.56249 2.01542 2.56048 2.06242 2.26226 1.61372 2.09915 1.92819 2.95194 2.45144 2.82624 2.5675 2.70985 1.54176 1.69194 2.34565 2.5166 2.08334 2.60499 2.07247 2.27289 1.53447 2.1492 1.86862 3.06883 2.48561 2.97704 2.66151 2.79056 1.45583 1.60127 2.39959 2.5293 2.00062 2.75512 2.30305 2.46308 1.43501 1.87675 2.08621 2.85698 2.24917 2.88511 2.76075 2.8884 1.68659 1.56323 2.57433 2.31537 1.94304 2.76293 2.29608 2.45363 1.42659 1.89771 2.05321 2.88043 2.26584 2.88791 2.76914 2.89729 1.63972 1.53975 2.56934 2.32474 1.92799 1.77979 1.95155 2.28221 2.54898 
244-3 0.41222 0.520197 2.15572 1.13558 0.415415 1.74078 2.18568 1.79719 
245-5 2.27804 2.68198 1.62578 2.19866 2.12163 2.13903 1.25526 1.44847 0.833636 1.06951 
246-7 2.54086 2.36826 2.40342 2.25971 2.41033 2.16615 2.25684 2.09909 2.12342 2.26808 2.24418 2.36985 2.34646 2.317 2.50318 2.39756 1.94311 2.19451 1.79888 2.03353 1.91688 2.04786 1.7745 1.92237 1.46709 1.81128 1.60643 1.95076 1.75692 2.06103 1.92342 2.21342 2.58263 2.40615 2.45734 2.30931 2.47491 2.23118 2.32681 2.16455 2.17664 2.29971 2.28363 2.38542 2.38912 2.34259 2.53785 2.421 2.00778 2.25321 1.86979 2.09872 1.96353 2.09391 1.83868 1.98428 1.60045 1.93152 1.73327 2.07747 1.85357 2.14702 2.0032 2.28474 2.69883 2.54457 2.37408 2.27688 2.53299 2.67031 2.61848 2.74319 2.62754 2.50279 2.60167 2.45015 2.14544 2.25395 2.41872 2.57719 2.70354 2.55098 2.38657 2.2866 2.51025 2.64498 2.5994 2.73514 2.66719 2.54499 2.62611 2.48468 2.21374 2.3209 2.4701 2.62203 2.43675 2.29691 2.34781 2.13716 
247-4 2.54494 0.285081 2.41035 0.870572 2.17504 1.00192 2.25593 1.16168 2.36522 0.917294 2.48725 0.577929 2.30065 1.08282 2.14728 1.09329 0.979256 2.40865 1.25633 2.50199 1.32557 2.57291 1.14538 2.49536 2.64355 1.7777 2.16296 1.8352 2.59145 1.91758 2.19904 1.87817 2.46493 2.03021 2.12058 2.58603 1.87432 2.19843 
248-9 3.1168 2.78621 2.7143 2.53132 3.26587 3.12008 2.6124 2.54446 2.93121 2.59327 2.62184 2.39637 3.14591 2.9528 2.47414 2.38472 3.11073 2.78016 2.71194 2.52679 3.25951 3.11821 2.60685 2.53855 2.93987 2.60347 2.63035 2.40741 3.15615 2.95606 2.48488 2.39552 3.02646 2.69857 2.52867 2.35535 3.10925 3.09353 2.48134 2.43444 3.01021 2.67871 2.50179 2.32801 3.09044 3.07619 2.45625 2.40975 2.91396 2.96031 3.18673 3.34354 2.79188 2.87861 3.05241 3.29457 3.03594 2.73325 2.82961 2.62066 3.25996 2.95223 2.62815 2.52256 2.86586 2.88377 2.55907 2.56467 2.75062 2.64025 2.50267 2.41212 3.11319 3.12449 2.8017 2.8636 2.50346 2.46813 2.37907 2.36698 1.62828 2.12457 2.04676 2.3417 1.09982 2.62863 2.58885 1.9149 2.27189 1.91341 1.49825 2.76314 1.76509 2.20618 2.10278 2.38329 1.5597 2.15028 2.13426 2.33254 
249-9 3.10843 3.10024 3.10908 3.08497 3.08423 3.0722 2.05262 2.13963 3.08451 3.06083 2.07038 2.15253 2.04183 2.11766 2.05025 2.11103 3.07391 3.08143 3.0976 3.10832 3.18938 3.1646 2.18854 2.09892 3.20917 3.16413 2.20235 2.11472 2.16949 2.08722 2.17398 2.09437 3.05559 3.08397 3.04226 3.061 3.12927 3.1982 2.45473 2.48568 3.12323 3.19062 2.43634 2.47328 2.37411 2.41028 2.35944 2.39372 1.51771 1.6566 2.75482 2.68727 1.55893 1.69238 2.76994 2.70772 1.45917 1.59649 0.866401 0.897289 2.77392 2.70511 2.10234 2.0738 1.49347 1.6247 0.931567 0.959596 2.78888 2.72511 2.12952 2.10749 0.649928 0.693561 2.08043 2.04787 0.720064 0.758353 2.10953 2.08322 1.76716 1.63241 3.03981 2.99656 1.79054 1.66197 3.05837 3.00896 1.68915 1.56208 1.18583 1.07058 3.06215 3.01746 2.40411 2.31285 1.70485 1.58455 1.2164 1.11226 
250-4 2.18028 0.430944 2.21425 0.513728 2.18947 0.684875 1.99191 0.993547 0.940963 2.42605 1.05193 2.3023 2.17537 0.611399 2.03342 0.919809 1.09642 2.36152 1.06681 1.33944 1.85679 2.02422 1.71454 2.40856 1.96835 1.72901 2.52352 2.12964 
251-6 1.43725 1.60872 1.6194 2.2753 2.38717 2.35269 1.84055 1.98926 1.91956 1.80221 1.91039 1.97769 2.19262 2.18798 1.20405 1.40458 2.16723 1.41861 2.30012 2.40152 2.10853 2.22904 2.3047 2.2207 2.12752 2.24775 1.63143 1.80024 2.25319 1.72666 2.02555 2.45793 2.39528 1.61897 1.73824 2.34358 2.01187 1.81584 2.10974 2.12858 2.01354 2.22796 1.93498 2.07703 2.28564 2.16869 2.06641 2.21251 1.96784 2.01098 2.05174 2.11964 1.86419 2.04503 2.21047 2.24972 1.79199 1.85631 2.09793 1.7609 1.73658 1.91053 1.62259 1.92468 1.79004 1.99653 2.08735 1.57382 1.97593 1.54573 2.13319 1.65698 
252-6 2.95117 2.49177 2.66271 2.25586 1.18063 1.12137 2.7664 2.42774 1.49906 1.32308 2.81653 2.36109 1.24075 0.715124 1.43544 1.60548 2.39958 2.39336 2.024 1.88332 2.01324 1.93835 2.41788 2.26685 2.61981 2.54252 1.10654 2.62696 1.39315 2.55646 1.0196 1.43936 2.32503 2.2429 2.07506 2.59231 3.00082 2.83462 2.32621 2.34468 2.62921 2.51152 2.11921 2.17986 1.35214 1.18961 1.35798 2.70912 2.64559 2.26889 2.30518 1.58929 1.52749 1.47429 2.89838 2.7141 2.21883 2.25575 1.426 1.28486 0.959176 1.50793 1.42029 1.78661 2.40874 2.43925 1.8927 2.00252 2.01912 2.02846 2.22732 2.35367 2.14887 2.10287 1.82346 2.55144 2.75444 2.24869 2.48018 2.05473 1.10059 1.02999 2.63938 2.22548 1.41098 1.31372 2.63254 2.12769 1.12449 0.559577 1.38915 1.59566 2.29004 2.58642 2.10551 2.01149 1.9137 2.08878 2.57553 2.42791 
