# Supplementary material for: BCL::Conf: small molecule conformational sampling using a knowledge based rotamer library
Source: J Cheminform. 2015 Sep 30;7:47. doi: 10.1186/s13321-015-0095-1 (PMC4607025; doi:10.1186/s13321-015-0095-1)
Supplement: Supplementary file 3 — Additional file 3. protocol capture files mentioned in Supplement.docx. [file 13321_2015_95_MOESM3_ESM.zip › protocol_capture/input/vernalis_bcl_R.txt]

0-6 1.9658 1.37547 2.02675 1.36209 1.95521 1.04909 1.28213 1.85964 1.2816 1.98074 0.792019 1.11074 2.07242 2.06167 2.11559 0.933859 1.90842 0.805124 2.01457 1.59383 1.63491 1.63219 1.80921 1.56967 1.97178 2.01815 2.09196 0.764753 1.78864 1.30962 1.36538 1.90245 1.00253 2.19001 1.9445 1.59204 1.12149 2.17559 1.26657 1.08363 0.964084 2.12899 1.9039 1.68201 1.13908 1.46424 
1-1 0.192295 0.142365 0.52233 0.664925 0.695074 0.457578 0.236431 0.663834 
2-7 1.75583 2.02336 1.57418 1.29961 1.34961 1.78686 1.42797 1.9294 1.18992 1.0546 1.60575 1.86362 1.11944 1.13849 1.64964 1.63369 1.92626 1.2317 1.19175 1.40417 1.69373 1.13535 1.73276 1.54433 1.75326 1.74588 1.97272 1.7494 1.33007 1.47568 1.74223 1.33891 1.34362 1.64747 1.19184 1.74519 1.35207 1.76412 0.80096 1.68003 1.777 1.08351 
3-6 0.968254 1.11154 1.25576 1.05564 1.22887 1.15364 1.41824 1.31136 0.83552 1.07852 1.2934 0.974069 1.22997 1.11113 1.05778 1.22533 1.15422 1.354 1.07673 1.11108 1.07485 1.00461 1.05915 1.09904 1.36916 1.25263 1.3174 1.23942 1.26659 1.26515 1.088 1.53138 1.40565 1.35838 1.37546 1.07279 1.2696 1.21086 1.34982 1.45192 1.46449 1.23704 1.44028 1.42221 1.17543 1.18471 1.30381 1.38405 1.68787 1.71984 1.3026 1.30999 1.42388 1.49141 1.66814 1.80408 1.42349 1.82059 1.36175 
4-7 2.0379 1.60716 1.5913 1.18911 2.31005 2.30164 1.20253 2.58938 1.07142 2.55089 2.06901 2.29987 1.67157 2.1574 2.34643 1.30441 1.26274 2.40303 1.72858 2.00572 1.95586 2.12375 2.36815 1.14278 1.46483 2.46431 1.04528 2.53588 1.06685 2.50394 1.5837 0.842432 2.8741 1.98704 2.56657 1.96195 2.15273 2.60614 2.55849 1.87875 2.77627 1.9711 1.55041 1.65807 1.54754 1.03151 1.57584 2.58138 2.337 2.52412 1.94924 2.61228 2.88882 2.58824 1.60126 1.44857 2.67553 1.66407 2.01839 1.75879 2.97036 1.87094 1.23796 2.07703 0.933331 2.04834 2.55871 2.59094 2.2133 2.08357 2.48802 2.87223 2.16229 1.37381 2.21373 2.60821 1.31494 1.91388 2.96957 2.53209 2.29864 2.94996 2.07788 2.76908 2.18174 0.840156 2.07083 2.39815 0.795726 1.50488 1.65892 1.75844 2.56585 2.13248 2.54968 1.44301 0.972983 1.8581 2.66553 2.63008 
5-9 2.36436 2.38933 2.42977 2.32802 2.4016 2.40618 2.4155 2.51352 2.47064 2.32211 2.4751 2.49708 2.48499 2.39969 2.45663 2.55388 1.52013 2.35541 2.32511 2.49525 2.44953 1.0348 2.5257 1.18803 2.52075 2.38945 2.51035 2.41611 2.642 2.20641 2.47597 2.31825 1.77123 1.68406 2.48948 2.51573 2.62607 2.46762 2.59764 2.56318 2.45882 2.43153 3.23673 2.50401 1.71615 1.46968 2.43047 2.41322 2.52012 1.5249 2.3336 1.65451 2.57014 2.40221 1.55675 2.27439 2.4302 2.55281 2.38611 2.60004 2.33644 1.25812 1.39535 1.32303 2.27264 2.35558 1.48394 2.41309 1.48984 2.28972 1.40181 2.35745 2.33047 2.69253 2.6866 2.89137 1.83369 2.49376 1.80335 2.27266 2.71791 2.31431 1.89373 2.54613 1.18665 2.59525 2.56668 2.36676 2.42601 2.38045 2.55064 2.28139 1.91141 2.48416 2.56605 2.64143 1.7901 2.98057 0.879864 1.0164 
6-3 0.517542 0.427848 0.272157 0.604529 0.682024 0.636255 0.484366 0.603133 0.753539 0.732187 0.862797 0.835992 0.78613 0.855765 0.988772 0.939326 0.681054 0.448621 0.628224 0.77577 0.521069 0.626342 0.595632 0.847626 0.77065 0.886297 0.39784 0.745238 0.812725 0.841863 0.696324 0.696608 0.696731 
7-8 0.968754 1.11393 1.13556 1.19475 0.954127 1.10946 1.30802 0.932378 1.01919 1.39707 1.3638 2.24868 1.77205 1.34706 1.06137 1.34448 1.08104 2.28088 2.09071 2.05586 1.63007 1.64452 1.01851 0.952237 0.941551 1.52135 1.90973 2.24343 1.32584 1.40455 1.57511 1.28686 1.51815 1.01213 1.56972 1.21986 1.21413 1.68484 1.15903 1.90773 1.4447 1.15591 1.03496 2.63055 2.65677 1.00102 2.19549 1.37975 1.24135 1.39003 0.997024 1.45335 2.16039 1.1373 2.04269 2.31252 1.46744 2.62299 2.56147 2.6786 2.67389 1.33424 1.16372 1.40322 0.969873 2.31858 1.17938 1.50458 2.24537 1.97235 1.59486 2.28975 1.95163 1.4038 2.53664 2.34401 1.14737 2.14041 2.44181 1.80156 2.1493 2.65279 1.94153 2.40427 2.5734 1.33286 1.58417 1.08587 2.30445 2.53812 2.59525 2.52562 2.57103 2.69716 1.03059 1.7697 1.84879 2.51771 1.31492 2.89768 
8-2 0.312074 0.527209 0.260983 0.982872 1.01008 1.0183 1.02033 0.76764 1.15005 1.34683 
9-3 0.74257 0.795867 0.821745 0.778839 0.714335 0.887627 0.538192 0.504962 0.594641 0.67332 0.81246 0.819867 0.680071 0.80797 1.45089 1.3065 0.395061 1.38918 1.30982 0.656928 1.31385 1.48536 1.47364 1.3062 1.41729 1.22936 0.843762 1.33261 1.22267 1.53097 
10-4 1.32224 1.15667 0.822959 0.536591 1.375 1.19039 0.802401 0.741682 0.822844 1.37226 0.612589 0.401521 1.37893 0.274719 1.2371 0.738167 1.39259 0.964365 0.967302 0.716643 1.23818 0.668883 1.46411 0.962056 0.907265 0.728031 1.28991 1.32465 0.572059 0.670906 1.55087 1.41359 0.632829 0.728131 1.54504 0.951306 0.682868 1.32264 0.824123 1.44978 1.28718 0.645601 1.415 0.822276 1.48555 0.806853 0.805673 0.546115 0.677315 0.621305 1.06877 1.17143 0.785891 0.467003 0.543383 0.771887 1.37838 0.397737 0.971878 1.05585 0.695911 0.672543 0.688972 0.779274 0.81458 
11-4 1.34371 1.21237 1.26036 1.18023 0.780394 0.696208 0.587439 1.37023 0.905656 1.42827 0.699061 0.702026 1.36627 0.896928 1.45703 1.40751 0.848375 0.688015 1.3742 1.29328 1.20004 0.875326 0.812702 1.26588 1.38335 1.23318 1.34955 0.994461 1.44565 0.78527 1.85379 1.81118 1.72305 1.48863 1.94605 1.51561 1.91511 1.38626 1.84539 1.50797 1.37096 0.900429 0.720142 1.0525 0.755724 1.84887 1.25192 1.27124 1.49334 1.33709 1.17336 1.47098 1.15899 1.69412 1.20654 1.56407 1.55078 1.10158 0.462273 0.966752 1.02376 1.87257 1.80664 0.414741 1.45789 1.3554 0.567287 1.32768 1.11324 1.79935 1.28026 
12-5 2.77642 2.57725 2.8135 1.55524 1.44171 1.57107 1.54831 2.63487 2.39685 2.81472 2.73531 1.62679 2.41552 2.55515 1.40027 1.29182 2.25256 2.05638 1.81826 2.81123 1.19448 0.991554 2.34494 2.34885 2.28361 2.02485 2.30149 1.4999 2.27253 1.35505 1.42125 1.48971 1.34292 2.35356 1.17672 1.8505 2.46959 1.57506 1.64398 1.21063 1.51411 1.06474 1.97965 0.640985 2.25825 1.42542 1.90938 1.12801 2.76561 1.73393 1.26467 2.73019 0.893077 1.54512 1.13094 1.70133 2.20018 2.33921 1.98523 1.57635 1.48021 2.88457 2.4052 1.53542 1.70503 1.58852 1.34748 1.07404 0.996029 1.69555 1.16698 1.28645 1.28495 1.32035 2.06129 1.25029 1.93999 2.16853 1.64863 1.32174 1.57394 2.3576 1.65323 1.71344 1.30123 1.77147 2.02175 1.11192 1.19738 2.06808 2.19918 1.4716 1.68172 1.70538 2.88529 1.84379 2.05209 0.889979 1.65627 1.63851 
13-7 2.09856 1.79386 2.17903 1.8477 1.83286 1.83156 1.16922 1.41073 2.13723 2.0539 1.81492 2.17381 1.86548 1.85113 1.89607 1.82949 1.22708 1.92644 1.3266 2.08813 2.64204 1.7921 1.95083 2.15718 1.88999 1.92233 1.83854 1.93308 1.28469 1.79648 1.92718 2.92021 1.97699 2.80207 2.09902 1.81658 2.19832 2.18347 2.14725 2.11637 2.2727 1.82471 1.87116 1.89605 1.39442 1.90984 1.98719 2.90534 2.89751 2.12423 1.84962 2.0525 1.80893 2.08077 2.16055 1.98271 1.81704 1.81776 2.59332 1.90276 1.98753 2.14971 1.85219 1.99863 2.15892 1.8836 1.94992 1.90184 2.223 2.11306 2.15924 
14-4 1.36179 2.08921 2.12668 0.869624 1.64721 1.53551 1.90196 2.09303 0.998896 1.1123 2.14163 0.971475 2.50704 1.26051 2.02507 1.42839 1.40092 1.89014 1.57726 1.39258 1.23738 1.99433 1.01389 0.627117 1.76662 2.29181 2.14338 1.68132 2.30244 1.34563 0.822557 1.91461 0.639882 0.564996 1.84944 1.09949 
15-8 2.14635 1.75437 1.8156 1.43415 2.01251 1.67816 1.79986 1.44301 1.47705 1.95853 1.28802 1.49136 1.74718 2.12823 1.82769 2.35348 2.16787 1.96324 1.97789 1.5387 2.16126 1.45803 2.18603 1.9063 2.29467 2.00098 1.84089 2.05257 2.46912 1.24464 1.48324 1.60873 2.42665 1.74927 1.45224 2.02078 1.60367 2.38478 0.939425 1.4877 2.60542 2.32203 1.93935 1.7522 2.20117 1.84167 2.06373 1.94777 2.22488 
16-4 1.22591 1.95484 0.472229 1.36359 2.17257 2.19182 1.25283 0.801532 2.23072 1.2271 2.18464 1.66726 1.24167 1.95013 1.37869 1.92148 2.20607 2.22159 1.30437 0.792628 1.42229 1.30917 2.14309 2.17128 2.18883 1.31688 1.31431 2.20726 1.25575 1.97634 0.527438 2.20135 0.866926 1.31783 2.0227 1.37339 2.10236 2.12375 1.64217 2.02127 1.9985 1.44242 2.18646 1.96912 2.15738 1.3399 0.602466 0.81901 1.44384 2.08813 2.28782 0.878283 2.0112 2.19617 1.41253 2.07954 1.62913 1.50148 1.34158 0.991067 1.71309 2.07546 1.58041 
17-6 2.39699 2.50705 1.85444 1.84838 1.60118 1.71719 1.58912 2.32189 2.30833 2.4219 2.32436 1.74644 1.62627 2.44215 2.36864 2.58011 1.56076 2.67663 2.66857 1.06738 1.95978 1.72657 1.51077 1.79883 2.39326 2.34348 1.79888 1.66483 2.33112 2.3407 2.57225 1.79296 
18-3 0.329463 0.27887 1.02288 0.506336 1.07038 0.43033 
19-8 2.45964 2.23963 2.04156 1.5875 1.70627 1.81969 0.795541 1.92723 1.72384 2.32891 1.98352 1.63048 1.95691 1.72781 1.79755 1.97297 1.88901 2.29444 2.37427 2.41947 1.65357 2.38461 1.83053 2.13621 1.94228 1.94167 3.33936 2.92687 1.99335 1.95919 1.77296 1.48906 2.40564 2.19403 0.986091 2.14547 2.48727 1.68472 2.20109 2.0945 2.29024 2.20973 1.43101 1.73227 2.06994 1.57224 2.30966 1.84357 1.76713 1.69751 2.03803 1.77522 1.96738 1.56097 2.26499 3.44581 3.36455 3.40509 2.99211 1.79487 2.4088 1.88225 1.5553 1.83407 3.24933 3.73294 3.1594 2.3116 1.81181 2.14013 2.93329 2.2252 1.719 2.30965 1.72005 2.63647 1.81224 1.89976 2.97314 3.33439 3.21319 2.22935 1.91244 2.04943 2.04601 2.12266 2.04583 2.16745 2.21122 1.73768 1.79275 3.18382 3.43323 2.49521 2.04166 2.18925 2.71867 2.49311 2.3076 2.29037 
20-5 1.7221 1.81756 0.653807 0.593327 0.899118 1.88461 1.81027 0.466779 1.62515 0.864877 1.53961 1.77912 1.36515 1.01228 1.21472 1.22762 1.86176 0.809919 1.88901 0.888935 2.02455 1.83026 1.15528 1.56849 
21-5 0.503672 0.619066 1.0006 0.427084 1.27823 0.632625 1.09305 1.37094 1.35487 0.545542 0.995191 1.43537 0.858088 0.535756 1.05865 0.614109 0.974506 1.30812 1.96872 1.54315 0.705509 0.866874 1.36178 0.659304 0.769399 0.694804 1.02243 1.35841 1.1948 1.3624 0.681681 1.46291 0.564309 1.0595 1.27069 1.21795 1.48195 1.21448 1.36004 0.687788 1.3368 1.14428 1.21955 0.949903 1.46162 1.27854 0.58074 0.992844 1.39121 1.53462 1.33203 1.02556 1.36193 1.50002 1.10358 1.52493 2.10284 1.56224 0.788397 1.2216 1.91488 1.50725 1.23155 1.09671 1.06244 1.97441 2.04804 1.09974 1.17519 1.34592 1.49079 1.53152 1.49997 1.07251 1.11418 1.52592 1.42724 1.49371 1.54841 1.19307 2.01169 
22-8 1.23873 0.99541 0.923327 1.35582 1.6821 1.28552 1.42216 1.4361 1.3645 1.14701 1.28055 1.38019 2.08352 1.53754 2.2773 2.31585 1.24331 1.2075 1.17149 1.36542 1.24936 1.19465 1.7403 2.73241 2.35704 1.26525 1.27712 1.30677 1.11742 1.55522 1.84294 1.26857 1.55057 1.35973 1.16247 2.23671 1.40064 1.36707 1.31058 1.03896 1.59832 2.10224 1.69504 2.04763 1.77083 1.90591 1.75656 2.23648 1.21904 2.00609 1.45288 1.77847 1.64145 1.55895 1.83804 1.33858 1.56033 1.34072 1.33852 1.08272 3.35631 1.81665 1.66849 1.12228 3.49846 1.53274 1.6211 2.09789 1.22787 1.42124 1.48461 3.01947 1.58265 1.92138 2.15975 2.60262 1.09516 1.31227 1.59523 2.3414 2.08458 1.01105 2.3651 1.77436 1.48172 1.3215 1.37087 1.42289 2.91807 1.7737 1.99855 1.39948 1.9005 1.71269 1.01953 1.46367 2.30111 1.61518 1.19174 1.45661 
23-1 1.12996 0.758463 0.975607 0.806355 1.12541 1.08756 1.13937 1.13517 
24-3 0.738107 0.56192 0.551605 0.764028 0.70008 0.435289 0.444943 0.752682 0.780993 0.685644 0.674121 0.644532 0.905582 0.770467 0.82508 0.692799 
25-11 2.41609 2.48726 2.00222 2.29622 2.26276 2.37049 2.46074 2.36519 2.00963 2.02453 2.21831 2.35135 2.44733 2.35148 2.11359 2.22081 2.0176 1.96095 2.0256 2.18526 1.95187 2.24003 2.26348 2.20051 2.1359 2.09691 2.27631 2.13645 1.66025 2.00736 2.23621 1.95411 1.43507 2.15146 1.64489 1.62232 2.28818 2.22215 2.44445 2.27271 1.61424 2.14643 1.55859 1.40017 2.13706 2.31259 1.86665 2.09791 1.92855 2.1559 2.15226 1.90712 2.37996 1.78591 2.13586 2.39623 1.88852 2.18572 2.41334 1.22933 2.34387 2.28195 2.0671 2.03199 2.29007 2.46155 1.39229 2.02565 2.28414 2.41708 1.78902 2.2902 2.19691 2.29006 1.79748 2.17026 1.98737 1.95706 2.30363 2.19646 2.16654 2.35999 2.09976 1.9427 1.9526 2.34896 2.10399 2.10051 2.47181 1.96253 1.8809 2.16131 1.94571 1.81104 1.91918 
26-4 1.11436 2.02548 2.05727 0.953023 1.14841 1.6962 1.00822 1.63601 1.0087 2.11318 0.848589 1.61155 1.49424 2.23034 1.31413 1.09819 1.29458 2.12589 
27-7 1.5946 1.80606 1.71182 1.4891 1.76903 1.75646 1.83957 1.79397 1.61865 1.65578 1.66737 1.76579 1.52139 1.73347 1.84516 1.85317 1.83442 1.82574 1.91086 1.68524 1.60235 1.7297 1.97057 2.03236 1.66312 1.73097 1.89736 1.79425 1.86931 1.83751 1.85747 1.78922 2.10182 1.51681 1.93011 2.00891 1.99531 1.89491 2.08866 1.81175 1.71687 2.20305 1.57017 1.82521 1.86463 1.69315 1.6388 1.96729 1.73988 1.77009 1.59995 2.10689 2.05565 1.61822 1.82695 1.84494 1.6128 1.52804 1.79326 1.62035 1.92841 1.86932 1.85863 1.77971 2.00497 2.17413 1.73718 1.69363 1.93297 1.89569 1.8654 1.95219 2.03361 1.4836 1.91602 1.78609 1.84911 1.70548 2.05818 2.11201 1.78159 1.73275 1.94014 1.87235 1.42787 2.21611 1.85895 1.96026 1.9397 1.84836 1.43028 1.95502 1.95735 1.39682 1.91568 1.83821 2.09034 
28-6 1.13564 1.13619 1.64454 1.12571 1.09649 1.64257 1.33449 0.723137 1.36388 1.23348 1.40016 0.779975 1.38937 
29-4 1.47294 0.365901 1.38024 0.554106 0.531373 1.39042 0.76658 1.57001 1.85581 1.87931 1.43828 1.47754 0.642324 1.28457 1.78695 
30-7 2.23735 2.36112 0.694697 1.06512 1.96452 2.32762 1.97002 0.681191 2.24837 2.20159 0.909658 1.45326 0.964879 2.00768 0.857092 2.4017 1.04557 2.37414 0.548851 2.28364 2.37806 1.7184 1.16796 1.34203 2.30456 0.998207 0.40042 0.537148 1.0713 0.860684 1.50776 0.750043 0.949206 1.03782 2.45459 1.20755 0.706361 1.18824 1.09744 1.14714 2.30727 2.26427 2.137 2.27682 0.864363 2.32223 2.37184 1.6207 1.47137 2.05332 2.33645 2.05981 1.00279 2.00311 2.25236 0.883421 2.29938 2.06611 1.45712 0.910345 1.59668 1.45436 2.08396 1.98172 1.45321 1.78406 1.48015 1.07136 1.6181 1.11105 1.30315 2.07093 1.42297 1.50043 2.18667 2.18709 1.1892 1.02316 1.57962 1.65643 1.33007 1.87487 0.995218 2.18366 2.40474 0.957608 1.10128 1.71214 1.58806 1.42307 1.29479 1.2238 
31-4 1.66092 2.30624 2.16939 1.75377 2.0606 1.49885 1.55125 1.91308 1.65692 1.8523 1.57601 1.23745 1.5258 2.0926 1.55837 2.08462 1.7258 2.33088 1.82291 2.22975 1.47511 1.80235 1.78051 1.48849 1.71644 0.844041 1.58464 1.33147 1.64236 1.36805 1.97849 2.02331 1.66314 1.47296 2.37818 2.2482 1.44064 1.29974 1.70477 2.393 1.46339 1.46122 2.39703 2.30169 1.65598 2.01919 1.39968 1.48489 2.11656 1.21451 1.19057 2.37717 1.72326 1.89034 1.36578 1.75448 1.53461 1.60943 1.67344 1.62011 1.80718 1.26765 1.68433 1.61243 1.90506 1.27831 1.70646 
32-5 0.395785 0.572987 0.582868 0.363385 1.55023 1.49364 1.5584 1.49004 1.38999 0.640113 1.37214 1.40882 0.509515 0.85106 0.478112 0.631029 0.59976 0.968033 0.8772 0.818655 1.59918 0.89445 1.65604 0.860368 0.943712 1.66691 1.36566 0.758765 0.791413 0.683692 0.519724 0.713527 1.57547 0.514675 0.796423 1.42363 1.63456 1.58459 1.52715 1.58939 1.5927 0.922061 0.844469 0.520385 
33-3 0.189944 0.733753 0.799264 0.715893 1.08732 0.625328 0.945275 0.847176 0.755309 0.961549 0.862224 0.983463 1.32308 0.820724 1.36447 0.530023 1.04614 0.630206 0.692715 1.47608 
34-1 1.62041 1.62879 
35-3 0.347486 0.281511 0.564802 1.04145 1.05949 0.52455 0.935858 0.401952 
36-3 1.80568 1.91947 1.94718 2.03426 0.431397 0.638796 0.818341 0.952237 2.0187 0.189757 1.57084 0.87841 1.87923 1.76789 1.09024 2.14514 0.74288 1.73149 1.15842 2.01294 0.90196 0.435248 1.77309 0.668356 0.984911 1.8943 
37-4 1.51963 1.35212 1.30098 1.40632 2.07028 1.75851 1.50364 1.50677 1.21646 1.70528 1.57532 1.55909 1.68494 1.16744 1.1903 1.49018 0.787651 1.30684 2.03071 1.55819 1.35171 1.73165 1.23055 1.10563 1.92051 1.44765 1.74443 1.73002 1.10729 1.05965 1.69187 2.16272 2.05269 1.7438 1.75668 1.75462 1.69769 1.25986 1.15832 1.65573 1.14614 2.11566 1.93039 0.847068 1.95003 2.10326 1.52064 1.55804 2.12133 1.11999 1.25982 1.34174 0.998337 1.14474 1.41996 2.14376 2.0539 1.63176 2.08514 1.54121 1.93052 
38-10 1.82134 1.89905 1.78725 1.91148 1.90337 1.90065 1.75542 1.74795 1.94672 1.89839 1.85437 1.89977 1.84363 1.82891 2.31153 2.15885 1.73637 1.79857 1.69297 1.73257 3.11671 1.8815 2.12727 2.13898 1.84959 2.07155 1.13861 0.995383 1.28929 1.88474 1.31419 1.33079 1.49519 1.36684 1.97497 1.32288 1.32152 1.18611 1.37727 0.988207 2.40364 1.98358 1.17515 1.57672 1.67091 1.65307 1.53787 4.19264 1.28682 1.29797 3.85403 4.10323 1.21285 1.13615 1.22768 2.35287 2.17926 2.14879 2.24509 1.20621 1.62749 3.08387 1.66149 1.82761 2.80678 4.0601 1.18865 1.15928 3.3435 2.10644 3.62982 2.16003 2.11529 2.10423 2.12811 2.71112 3.56506 2.46047 2.67112 2.77392 1.51667 1.98803 1.99656 1.63702 2.87766 2.35042 3.80447 3.67472 2.63071 2.70696 3.28894 2.02787 2.37446 
39-8 2.09917 2.24834 2.09689 2.2575 2.4761 2.23923 2.14662 2.7066 2.1192 2.15681 2.20047 2.42747 1.47341 2.92743 2.11284 0.946099 1.31608 2.15683 2.34841 2.35084 2.09849 2.9893 2.17012 2.26053 2.8687 2.28809 1.5059 1.21604 1.32621 1.2064 2.91349 2.17158 0.894505 2.2986 2.09907 1.51682 1.50651 2.78284 1.31591 1.03218 2.31797 2.33925 2.39542 2.3478 1.39021 2.10183 1.58111 2.88372 2.11324 2.41997 3.07283 2.24159 2.5252 1.52563 3.04629 3.15539 3.1162 2.18119 2.48717 2.20187 1.26158 1.33693 2.03995 1.57532 2.87178 2.46046 1.52288 2.94208 1.62426 2.8655 
40-9 2.24783 3.14388 2.60675 3.13193 2.50659 2.75633 3.63785 3.41869 2.47224 3.58574 2.19786 3.58378 3.40446 2.63161 3.14345 2.48053 1.89033 1.92015 1.79863 3.66594 2.39773 3.58387 2.58678 2.77094 3.28766 3.09832 3.45543 2.73316 2.81614 4.0668 3.06622 1.89899 4.224 2.94615 2.65412 3.59636 3.6982 3.56941 3.41054 2.89582 2.33404 4.41783 2.43641 2.67583 3.00012 3.66114 3.41241 2.93098 3.2802 3.70367 4.42136 3.14541 3.21175 3.12225 2.12683 3.30612 2.59292 2.44005 2.84543 3.43324 3.35451 2.8607 3.77542 2.79073 4.14392 2.66238 2.5488 3.40073 3.56091 2.52588 3.31927 2.41258 2.22537 3.10565 3.25651 3.55061 3.33928 3.51838 3.64576 3.65916 2.57757 4.03037 1.95096 3.76478 2.57158 3.12465 2.58478 2.19495 2.08643 3.18624 4.10036 3.02017 2.11439 4.42345 3.50867 2.90157 3.17526 2.64938 3.38305 3.44836 
41-7 2.21476 2.26148 2.60486 2.20813 2.3443 2.28491 2.37745 2.26484 2.29739 0.527681 3.32562 2.68356 2.52777 3.40287 3.4309 3.32452 2.22133 3.37647 1.788 0.746369 1.71661 2.71141 0.822851 3.3629 3.33961 2.27863 2.83636 1.1388 2.12899 1.79107 2.98397 2.19535 2.721 2.52205 3.14576 2.44941 3.67578 1.53604 2.76202 2.59315 2.91871 3.42232 2.13986 2.60735 1.91296 2.99405 1.73222 1.71226 2.66702 1.83405 1.56302 2.45617 3.42286 3.34204 3.31083 1.86681 2.62668 2.03126 1.63919 2.07049 2.11722 3.24945 3.16669 1.65823 1.53484 2.21867 2.61093 2.88033 1.8627 2.20277 2.39422 2.47384 1.54061 3.33397 2.75538 2.43648 3.08759 1.81129 1.56387 1.48981 
42-6 1.48297 3.33494 2.02842 1.76401 3.29358 2.15357 1.6044 1.41925 1.8744 1.66748 1.51707 2.18204 3.69986 1.43969 2.15607 1.7373 3.34014 2.05617 1.43548 1.19962 2.19992 2.15271 1.47534 1.36415 2.11483 2.3193 1.43328 1.75873 1.296 3.26551 1.38374 1.60658 1.3838 2.3497 0.991002 1.2498 1.75469 2.14855 2.30491 1.95005 2.18979 1.86682 4.42143 1.93551 1.93672 2.33413 3.66394 1.929 2.07515 2.45062 2.04043 1.26732 2.43374 2.20863 2.92179 2.62502 2.09663 2.21531 2.63012 3.72138 2.02543 2.48022 4.31004 2.81635 3.85148 3.51661 2.85912 
43-4 1.2432 2.41649 2.19981 1.42666 2.17486 1.14199 1.27686 1.18154 1.58302 2.13818 0.84073 1.45347 1.51552 2.43963 1.80088 1.29813 2.19668 1.63241 1.94121 2.28134 1.64554 1.22604 1.42037 1.02978 2.02602 1.26156 1.75717 1.74051 1.33982 1.34755 1.30812 1.31687 1.2741 1.37646 1.12608 1.99719 2.36284 1.46726 1.35714 2.12917 2.05075 1.27799 1.18066 2.14073 1.40611 1.7763 0.72021 1.17621 2.36839 0.887061 2.06314 1.3191 1.54541 0.572216 2.232 1.91351 1.11305 1.04034 2.44609 1.35003 1.11187 1.35296 2.38568 1.31432 0.900473 1.50982 1.76173 0.666986 1.13063 2.29619 1.60769 1.35604 2.11588 1.59987 1.51511 1.27942 2.11893 2.07443 2.1498 1.84733 1.31169 1.36937 0.922905 1.81139 1.62811 2.06188 1.74923 1.74307 1.445 0.878736 1.38685 0.613236 1.48826 0.364224 1.27112 1.93355 1.26295 0.882905 1.12597 2.10341 
44-10 2.45121 2.5397 2.33232 2.58092 2.32806 2.19424 2.42606 2.20342 2.16599 2.10955 2.05714 2.27376 2.08033 2.3912 2.33209 2.69317 2.30142 2.23017 2.03698 2.37274 2.36636 2.38674 2.01364 2.61616 3.01185 3.1942 2.18319 2.33384 2.0765 2.59868 2.9001 2.95514 2.75633 2.39193 1.91396 2.95257 2.20611 2.44512 2.45604 1.97346 2.15975 2.03269 2.08278 2.27304 2.5688 2.28497 1.75571 2.2167 2.27442 2.53672 2.64146 2.2865 2.84161 3.4357 1.73299 2.07262 1.89577 2.25482 2.5052 2.30652 1.28187 1.60129 2.69155 2.40365 1.85685 2.3242 2.17394 2.6126 2.56811 2.28478 2.43479 2.0599 2.16633 3.42779 2.93244 2.28313 2.52689 1.98797 2.08768 1.7382 2.079 2.42268 2.38022 2.35579 3.33313 1.90393 2.52011 2.47997 2.1686 2.11483 2.25418 2.94356 2.6904 2.89032 2.35938 2.27099 2.74119 2.97471 2.18177 2.11458 
45-5 2.17491 2.14047 1.96873 2.01661 1.95597 2.32967 1.71565 2.13766 1.19554 2.71935 2.29075 2.79631 2.48256 2.94227 2.1308 2.75607 2.99813 2.31968 2.03207 2.24969 1.83699 2.50595 1.64885 2.51686 2.21233 1.69995 1.828 1.76553 3.04071 2.82179 1.62609 2.0729 2.69314 2.68765 1.96808 2.39084 1.85992 2.91972 2.59842 1.63325 2.21869 2.38034 1.76959 1.95515 2.36926 2.32253 2.04089 2.31922 2.73764 3.01577 1.94592 2.68486 1.94164 2.57669 2.15696 2.79291 1.52953 2.72091 2.13085 2.0526 2.15081 1.86602 2.12138 2.04403 2.71325 1.75721 2.37371 2.03539 2.18364 2.43754 3.70438 3.01801 2.91482 2.87185 2.82675 3.39874 3.15156 1.58602 2.00187 2.15397 2.33584 2.07227 3.15609 3.68013 1.90662 2.00961 2.82612 2.77146 1.91822 2.21347 2.99513 2.63234 2.50315 2.80495 1.91724 2.05228 1.86877 2.01778 2.18343 1.52305 
46-6 2.62761 2.39626 2.56214 2.50189 2.50692 2.43722 2.9137 2.53249 2.57374 2.31646 2.95665 2.58439 2.76914 2.71053 1.63877 3.06928 2.60434 2.61861 1.98693 1.78177 2.08624 2.67655 2.67895 2.80416 2.6036 2.94297 2.98796 2.56044 2.79242 2.51147 2.7429 2.40098 2.96783 2.89835 2.98938 2.82562 2.61541 3.37935 2.71833 2.81301 3.02469 2.12681 1.4627 2.38446 2.23958 2.64231 3.15944 1.60597 2.36645 2.94222 2.68592 2.41069 2.69584 2.75101 2.27141 1.91514 2.03941 2.72294 2.95246 1.38759 1.55424 2.08028 1.64307 2.17377 2.14459 2.93596 1.8183 2.82661 2.66699 2.15085 2.21529 1.72041 2.43218 3.51851 2.01244 1.68319 2.25486 2.45265 1.67808 2.52173 2.12232 2.25513 2.41798 1.46453 2.72988 1.90435 2.67387 1.94004 2.59899 2.37502 1.44124 1.78514 1.89088 2.20058 2.31955 3.5093 2.20567 2.81813 2.59216 2.08157 
47-3 1.65757 1.3805 1.09356 1.5536 1.58195 1.29146 1.56977 1.922 1.99949 2.03291 0.887177 1.22422 1.32459 1.45216 2.22474 1.45047 2.08645 1.98884 1.76594 0.437766 2.03712 0.611539 0.732354 1.48672 2.08793 0.639907 1.47192 0.998091 0.461608 1.88701 1.79908 0.474458 0.956366 1.04269 1.7028 1.07046 0.82606 1.68859 0.968017 0.912196 2.30305 1.70646 2.02599 2.14497 0.876012 1.82538 2.23083 1.73669 0.895692 1.70177 0.717392 1.24364 1.48673 0.838218 0.938215 0.575086 1.61145 0.719562 1.43637 2.11824 0.733563 1.91958 0.547967 2.27866 0.696452 1.09699 1.5225 0.810677 1.4884 1.71274 2.27713 1.07376 2.25929 0.698559 2.24218 2.31705 2.19157 1.81574 0.78309 2.2774 1.27534 2.30953 1.72201 
48-9 2.18487 2.15617 2.42778 1.83278 1.80521 2.07029 1.95515 1.81876 2.01414 1.73473 2.36251 2.02795 2.2332 1.76845 2.09584 2.54489 1.63679 1.99497 2.48279 1.75883 2.21258 2.54988 2.12428 2.47967 2.26321 1.97679 1.72176 2.33853 2.26809 2.18968 2.12412 2.04804 1.78458 1.92423 1.76474 2.47223 2.48173 2.0209 2.61514 2.32164 2.09421 2.10887 2.10408 2.03773 2.03241 1.3166 2.24756 2.11046 1.84019 1.74158 2.45604 1.87634 2.21093 2.47785 2.32467 2.06739 2.19762 2.6734 2.06757 2.04751 1.75286 2.27673 1.95662 2.1036 1.82704 2.18078 2.04008 2.17496 2.07667 1.92121 1.56529 2.24351 2.47037 2.05387 2.39559 1.72828 2.30815 1.88759 1.78427 1.75976 2.14635 1.85816 2.54867 1.946 1.98626 2.23417 2.51032 1.97203 1.71238 1.95571 1.95423 2.07771 2.10015 1.98936 1.92555 2.66741 2.44717 1.97056 1.79149 1.83643 
49-12 2.64906 2.62039 1.94432 1.88843 3.36418 2.18767 2.30626 2.62017 1.70261 3.04245 2.28929 2.85414 2.58466 1.37509 2.09245 2.07997 2.78233 2.78147 2.56562 1.93584 2.76569 2.36293 2.86397 3.17939 2.88237 1.91019 2.56723 2.7205 2.16742 2.77074 2.65005 2.3217 2.30063 2.7156 2.3256 1.57533 2.72723 2.58715 2.02837 2.71314 2.84467 1.81307 2.10163 2.27029 2.69671 2.57775 2.71311 2.0338 2.27002 2.351 2.09807 1.99697 2.41036 2.11823 2.5529 2.30563 2.91201 2.26124 2.9365 3.55726 2.01601 2.43337 2.02862 2.13034 2.00408 2.17109 2.10853 2.75912 2.92543 2.62429 3.05888 2.60907 1.80428 2.05624 3.20229 2.2182 2.23377 2.78968 2.13133 1.94531 2.05383 3.53155 1.75892 2.13518 2.51367 2.91058 2.62079 2.43287 1.99413 3.34945 2.34096 2.48998 2.4273 3.17693 2.68526 2.60764 2.20641 2.90339 3.41056 2.87739 
50-3 1.97296 0.989486 1.67412 2.27076 2.26028 0.396621 1.98026 1.72447 1.97581 2.04423 0.940698 1.19615 1.48982 2.12646 1.61242 1.44188 1.12897 0.959194 2.00023 2.25724 0.688179 2.21735 2.59629 1.36215 1.08808 2.14522 1.62921 0.836374 2.34854 1.74272 1.5262 1.55051 1.60017 1.70516 2.24656 2.57799 1.28642 1.68175 1.56179 1.834 2.26653 2.61791 2.2544 1.7882 1.9031 1.86923 2.1284 1.96234 2.09818 2.04754 1.23997 2.67101 2.12245 1.40017 2.0466 2.12777 2.46316 2.62951 2.34366 2.25352 2.45391 1.44482 1.47256 1.6781 1.47637 2.38646 2.32842 2.49331 1.67671 0.731293 1.86589 2.34466 0.462503 0.644371 2.25828 1.78724 2.28803 2.17725 2.03295 1.50097 2.09932 1.60062 1.88938 2.51052 2.5931 2.02199 1.05147 1.60915 1.924 1.34663 2.29208 2.68013 1.23734 1.42317 1.30957 1.77095 2.45005 2.6923 2.17974 
51-4 2.13178 0.967991 1.14237 2.08785 0.993936 2.26892 0.611566 1.93899 0.744054 0.610468 2.32113 1.31676 1.73558 2.1955 1.09434 1.01489 1.13523 0.859162 1.45117 2.2922 2.38936 
52-9 3.18011 2.93301 3.03483 2.81381 2.95785 3.57382 3.36565 3.42479 3.1793 3.47762 3.65086 3.06358 2.69556 3.33068 3.07992 2.69932 3.47856 2.30417 2.40842 2.33917 3.07804 3.08965 3.4318 2.93853 3.16377 2.92685 3.2048 2.96399 2.82987 2.74211 2.50547 3.1769 1.92726 3.04776 3.1393 2.92017 3.05404 3.37699 3.42689 2.32799 2.74814 2.78844 3.0986 3.25642 2.78044 2.57709 2.68658 2.93173 2.38146 2.22304 2.24143 3.08145 3.35804 2.97693 2.66686 3.08147 2.31254 3.15616 2.94193 2.52172 2.26734 2.95476 3.53294 2.41701 2.84942 3.19464 2.8234 3.84247 3.2531 3.10227 3.23871 3.47627 2.39201 1.93476 2.8283 3.67698 3.77867 2.31767 2.72145 2.93414 2.49513 2.31957 2.70398 2.20187 1.69921 2.36385 
53-3 0.785424 0.909914 
54-10 2.52779 2.46129 3.02913 2.27149 2.37419 2.4375 2.4219 2.26827 2.4083 2.81275 3.03023 2.68004 2.76813 2.8314 2.3008 2.41663 2.34632 2.38636 2.36668 2.14737 2.85931 1.32545 2.33279 1.82864 1.97024 3.64598 1.02078 1.79004 2.39057 1.39018 2.9373 2.90387 1.38585 1.17245 1.65711 1.62362 3.04514 3.59207 1.16733 1.25273 1.34364 3.22741 3.0386 2.58248 1.23034 1.65752 3.19999 3.49164 1.95303 2.62401 2.47698 3.00758 3.01587 3.03799 2.42422 2.91175 2.9096 3.05624 2.99159 2.46289 2.9916 1.50141 2.46494 2.35004 1.97626 1.38004 2.50599 1.81183 1.0568 1.618 3.49224 3.53932 2.3016 2.4431 1.39258 1.73634 1.98537 2.6652 1.71461 3.19462 3.48894 2.4981 3.03035 3.41814 3.54984 1.42813 
55-7 2.23545 2.12684 2.21227 1.95227 2.0523 2.11124 1.79652 2.68511 1.98948 2.46771 1.68257 2.38277 2.61756 2.5368 1.90947 1.99726 1.79139 1.99577 2.19333 2.09208 2.4979 2.09455 2.11403 1.94775 2.13829 2.49188 2.05316 2.12008 2.10823 2.52537 2.69791 2.13 2.27264 2.07809 2.06157 1.72935 1.9923 2.55596 2.26018 2.26052 2.37708 2.07068 2.03167 1.71645 
56-12 1.74883 2.04927 3.012 2.95436 3.43212 3.18569 3.34334 3.03762 2.9986 3.36435 4.18548 1.82185 2.9064 3.51804 2.91835 3.44891 3.41191 3.16976 1.75117 4.27393 2.93944 1.97035 4.07686 3.06283 3.68848 4.15598 1.84505 3.10893 3.75969 3.66602 4.23472 1.76427 0.911969 3.05157 3.76769 2.22738 3.26516 3.45667 3.52744 3.51362 3.48815 3.03971 1.72921 1.86883 1.35526 2.90948 2.73269 3.84272 3.30441 1.46025 1.31742 3.40726 3.87528 3.33728 3.97233 1.99174 3.70288 3.42479 3.2371 1.45842 4.29127 3.34621 3.47665 3.88232 3.64982 2.65142 1.14717 2.85171 4.54499 3.91748 3.03058 3.42982 3.3936 1.85382 2.10074 4.12389 4.23468 1.60393 2.74706 1.96663 1.93469 4.05161 4.19691 3.53688 1.34828 4.1222 2.75213 3.81966 3.52106 1.84223 1.64938 3.52419 3.00465 1.59873 3.4368 4.1599 3.02476 1.37684 4.27147 3.86398 
57-5 3.30987 3.25339 3.34712 3.37817 1.64311 3.27144 2.9366 1.75196 3.15415 1.60389 1.78631 1.79577 3.32266 2.96679 1.60734 3.09907 1.12481 2.87739 3.02775 2.85753 3.36045 1.94649 2.00064 1.62244 2.31462 3.25875 2.89058 1.53429 3.21161 2.84682 2.73265 1.26235 1.72811 1.27301 1.7127 1.53109 2.88954 2.92491 2.7877 2.80794 0.449651 2.67982 2.13635 1.69698 2.41949 2.32915 1.85864 1.8101 1.90989 1.56419 1.7601 2.88532 1.72168 0.880802 1.05432 0.621234 1.87612 2.97499 1.81972 2.984 1.70804 2.70063 1.52186 2.00142 1.52576 2.78133 2.2411 1.58399 1.69602 3.04179 
58-5 2.19495 2.15304 2.16588 2.22611 2.29233 2.43157 2.14541 2.1691 2.17935 2.14636 2.28911 2.22558 2.28866 2.19184 2.58639 2.19082 2.17407 2.53042 2.28451 2.63586 2.30631 2.23773 2.36651 2.47914 2.66407 2.56734 0.652473 1.1162 1.18345 2.45367 0.815749 2.1973 0.626492 2.17391 2.15477 1.08074 1.16806 1.40554 1.69341 2.11707 1.11272 1.13879 1.14202 1.54396 1.17307 2.57764 2.16378 2.10871 1.99617 1.13221 1.04137 2.1126 2.0495 
59-3 1.16847 0.245378 1.10293 0.319973 1.20329 0.464581 1.32257 1.46326 1.42368 1.33104 1.38827 1.18433 0.179048 1.57308 1.33695 1.27191 1.26068 0.595363 1.42396 1.64895 
60-3 0.764902 0.776875 0.974298 0.978059 0.78828 0.471219 0.671376 0.718827 0.975533 0.637865 0.804954 0.78602 0.447758 0.97805 
61-4 0.805724 0.727195 0.38287 0.262151 0.494047 0.376903 0.313663 0.555702 1.31168 1.29108 1.32135 1.37689 1.47799 1.47262 1.46821 0.445082 0.701361 1.47223 1.32737 0.745796 0.418731 1.15563 1.09532 1.09727 1.11364 0.859868 0.859355 1.02116 1.30087 0.911641 0.887728 1.1064 0.804082 0.43014 0.552518 1.14962 1.49806 0.897239 1.12686 1.14869 1.09736 0.527108 1.16841 0.883088 0.926249 1.02884 0.882693 0.919919 0.89275 0.966848 0.86764 1.30507 1.19573 0.88733 0.978892 0.418703 0.314192 1.05842 1.34137 0.919356 0.893542 1.20169 0.986868 0.916796 0.90203 1.25284 0.574575 0.513296 1.2068 0.548861 1.1785 1.06164 1.13353 1.02476 0.497152 0.793611 0.956123 1.45447 0.984591 0.802475 0.879662 0.715089 0.540802 0.650799 
62-2 0.201599 1.9944 1.73838 1.42757 1.43321 1.70828 1.12853 1.75476 1.84897 0.513901 1.70489 1.90754 0.43574 1.00404 2.08946 1.6115 0.902218 1.15752 1.15692 1.31499 1.99906 1.0939 2.02165 1.05659 1.20011 2.4976 1.1919 2.34539 1.26773 1.58659 1.27876 1.21215 1.99585 1.63389 1.54003 2.5387 1.50147 1.52445 2.0139 1.72922 2.38107 2.58395 
63-3 2.32714 1.40691 2.34327 1.36463 1.34107 1.54733 2.56524 1.53857 2.47088 2.0797 1.40623 2.5674 1.38892 2.85008 1.57534 2.46424 2.0194 3.01144 1.92286 2.32259 1.32331 1.28986 2.55722 2.84749 1.42071 1.85659 2.25434 1.5574 2.97134 1.84584 2.92406 1.74303 1.48061 2.20643 1.49435 1.39368 2.43582 1.5286 2.33486 0.63441 1.81537 2.91523 1.51282 2.45131 1.84941 2.46089 1.48299 1.41908 1.41876 2.47936 2.39742 1.55506 1.48111 2.70533 2.66754 1.56418 1.40232 1.75649 2.5681 1.40485 2.66324 2.03113 2.68886 2.74315 2.78865 1.60063 1.68386 2.30355 0.570055 2.39547 2.3668 2.13727 1.5593 1.54306 1.30202 1.84828 2.40902 1.42626 1.58706 2.62363 1.56114 1.67868 1.88114 1.48544 2.48159 2.43695 1.46131 2.82263 1.02679 1.47187 1.80263 
64-4 1.65001 1.53664 1.3543 1.57034 1.24419 1.27887 1.57345 1.49067 1.36944 1.53103 1.42589 1.72507 1.65869 1.57129 1.36011 1.34934 1.4155 1.49645 1.62658 1.64515 1.63969 1.44609 1.28883 1.40676 
65-11 2.76706 2.69034 2.22559 2.38751 2.30772 2.7031 2.7589 2.094 2.59532 2.33411 2.41621 3.10883 3.15376 2.91331 2.79438 2.23769 2.05403 2.52636 3.14745 2.50429 3.33109 2.22854 2.46511 2.51633 2.70211 2.75228 2.68791 2.29331 2.79229 2.66751 3.43508 1.99232 3.17869 3.26003 2.37353 2.62861 3.16765 2.66742 2.17218 2.97936 2.18997 2.89707 2.8729 2.58415 3.15502 3.37074 2.84592 2.9279 3.24097 3.07466 3.40155 3.08219 1.9969 2.60517 3.07837 3.03772 2.79022 2.48415 3.79656 1.84053 3.47019 3.42154 2.90615 2.49408 2.59571 3.30966 3.22244 3.43922 2.57671 3.38837 3.46505 2.82141 2.27511 3.04942 2.05927 3.00001 3.08507 3.30718 2.5605 3.1457 1.79925 2.99083 3.10798 3.0391 2.05583 1.87218 4.27262 3.43549 2.84148 3.14527 2.39517 3.23229 3.28659 2.4105 2.73162 2.79712 3.08993 3.05984 3.37717 3.3804 
66-4 0.405463 0.494701 0.377845 0.991943 0.849748 0.818651 0.928624 1.30619 0.170479 1.29338 1.34368 1.01568 1.15909 1.81827 0.571627 1.641 1.35788 1.05462 1.84132 0.469482 1.18503 1.66408 1.14346 1.41378 1.59127 1.01499 1.71179 0.974849 1.3595 1.20912 1.05324 1.36437 1.90083 1.30522 1.7045 1.73564 1.48579 1.9906 0.974364 1.72022 
67-10 3.38368 3.70576 3.38227 3.3709 3.69539 3.6809 3.48284 3.64725 3.41858 3.78469 3.3962 4.05372 3.41184 3.33489 3.46041 3.67372 3.33796 3.71287 3.99597 3.86963 4.02267 3.82197 3.46079 3.529 3.54327 3.69487 3.79678 3.58798 3.9258 3.8469 1.67163 3.92277 3.51392 3.5913 1.73757 3.88227 4.08176 3.41039 4.12145 4.1057 3.24643 3.96147 4.00105 3.23466 3.6411 3.6272 4.04662 3.77974 3.56964 3.26144 3.41956 3.3681 3.45577 3.42424 3.64782 3.90446 3.77575 4.17232 1.53691 3.35793 3.63814 3.34867 3.55844 1.7969 3.9489 3.51183 3.43787 3.55135 3.28755 3.44216 3.45672 3.58044 4.01334 3.42486 3.70646 3.63816 3.49847 3.51771 3.52292 4.16957 3.56464 3.5708 4.1156 3.30231 3.94073 1.17848 1.5755 3.89315 3.52531 3.99439 3.94263 3.95245 3.45719 3.17248 4.05231 3.15281 3.84671 1.66254 4.2845 3.99619 
68-3 1.44182 0.301348 1.16671 0.428912 1.2546 1.54056 0.514698 0.414567 0.81236 1.47479 1.65499 0.808434 0.95561 1.01784 1.56379 1.06607 1.28379 1.18573 1.80402 1.06673 0.892456 1.57147 1.06608 1.44173 1.0394 
69-3 0.469405 0.618303 0.888363 0.783628 0.585505 0.768917 1.05971 0.966972 0.742975 0.97124 1.16176 0.754208 0.289027 0.965733 1.06227 0.905382 0.817861 0.977803 0.836061 1.05573 0.66892 0.785831 0.708665 0.698413 0.605192 0.869866 0.756861 0.869543 0.975162 0.471301 1.08608 0.980805 1.06127 0.9268 0.441432 0.913759 1.21536 
70-5 0.788738 0.764017 2.55007 2.4418 0.675443 0.635651 0.517213 2.56553 0.521443 0.633198 0.455806 2.50464 2.32995 0.99598 1.04227 1.02829 1.13178 2.48919 2.48671 0.926993 0.956223 1.05128 2.28576 2.2694 2.30628 1.31819 1.18906 0.988301 1.32835 0.841371 2.67331 2.86177 0.964184 0.957203 0.748869 2.69754 1.19514 2.657 2.37171 2.08999 1.31014 0.823455 1.19505 0.513586 1.07992 2.6853 2.69238 2.35766 2.13661 2.61879 1.29711 1.33719 
71-6 1.00369 0.926006 0.946604 0.928892 2.89628 2.97552 1.05853 3.01779 2.95825 0.81055 0.715228 1.39706 0.881288 2.97457 0.902842 1.16603 1.08043 0.721375 0.995647 3.28964 0.931381 3.13995 0.99805 0.776689 0.607817 0.818931 0.710316 1.09616 0.768908 2.99576 2.95466 1.28686 1.42179 2.86078 3.0713 1.61605 2.98967 2.98839 2.88359 0.757702 0.386077 2.87551 1.61893 0.996564 0.908929 2.94207 2.96645 2.84147 2.97224 0.880903 3.15588 0.70697 2.95915 3.20188 1.11983 0.736216 0.898159 3.03625 0.933586 1.32408 0.454828 2.90702 2.97587 2.93888 1.25109 0.820351 2.82199 3.17238 0.904476 2.89459 1.41932 1.00736 0.564829 1.10838 0.895356 3.07118 3.08703 2.99178 2.96614 3.01443 3.13265 3.08583 3.57937 3.14672 2.89393 3.20789 3.05313 
72-3 2.60485 0.884137 2.46479 0.893421 0.666288 2.59101 0.831161 2.64806 2.51557 1.12384 0.773622 2.65358 0.380251 0.981448 0.965306 1.14033 0.87532 2.521 0.737888 2.37214 0.90025 2.6204 0.947234 2.35381 2.50868 2.63293 0.796233 2.67464 0.45897 2.60224 2.65461 0.906895 1.06189 2.42254 0.945467 0.639909 2.51036 2.47154 0.258309 2.37049 2.25328 2.51054 0.945723 2.59074 1.98227 2.53342 1.20173 1.34962 2.63277 2.41667 2.00897 1.00347 0.582741 2.52047 2.64209 1.23759 1.9277 0.883628 0.550428 1.68181 2.59321 1.49917 0.84455 0.93905 0.79267 1.52386 1.68431 2.25174 1.95437 1.65886 0.882484 1.33152 2.47112 0.427939 2.35178 2.53995 2.63387 0.667511 1.87963 2.22815 1.80012 2.49661 2.16523 1.85227 2.11544 1.81957 1.88646 0.510407 2.04184 1.64185 2.51467 2.46835 1.74283 2.54583 1.70738 2.40512 2.45985 
73-4 1.05578 1.12029 0.67583 1.01465 1.09185 0.872053 1.40718 1.60476 1.24352 0.704117 1.2832 0.897298 1.29095 1.36222 1.55693 1.50797 1.28975 1.35611 1.27722 0.665792 1.13042 0.872943 1.66452 1.07095 1.20278 1.25259 1.6134 1.75077 1.13396 0.816246 1.66227 1.24629 1.73037 1.20691 1.29925 1.52489 0.887875 1.27142 0.329638 1.25313 0.435121 1.24958 0.920396 0.668097 0.579183 1.66459 1.65176 1.371 1.29308 1.78838 1.5334 1.88532 1.06881 1.2613 1.60758 1.63869 1.39353 
74-9 1.89917 1.97617 2.05658 1.93247 1.88308 0.423582 2.02682 2.02648 1.92412 1.59803 1.93415 2.73836 2.07512 1.72932 2.13965 2.1282 1.65213 1.62298 1.8236 2.54351 2.78931 1.73108 2.13407 2.67401 2.51884 2.19162 1.66075 1.60293 2.17263 2.98889 2.43709 1.73433 2.14992 2.88589 1.4154 1.54669 2.12692 2.26968 2.36889 2.6389 1.5795 1.74076 3.19854 2.11496 2.8313 2.32062 1.88825 1.86478 3.15527 1.76264 1.95264 1.9646 1.82938 2.35656 2.98636 2.93003 2.15621 2.49751 2.27441 2.97689 2.37804 1.50756 3.37323 2.69938 3.11902 2.26982 2.4912 2.86582 3.33844 2.79109 2.42571 2.99535 2.7147 2.1862 2.98251 3.27577 2.98735 3.21661 2.02663 3.25013 2.27761 
75-12 0.844653 0.883257 0.841044 0.836076 0.92466 2.40196 2.44744 2.45074 2.40163 2.46452 2.41506 0.968205 0.92201 2.55678 2.53187 2.5746 2.56266 2.52929 2.7126 2.7446 3.23933 1.8396 
76-12 4.36589 3.30994 4.09863 3.31272 3.14602 2.92294 3.17352 4.30442 3.28933 3.25832 3.00764 3.34732 3.12805 3.02831 2.54373 4.0122 4.01785 2.70921 2.3913 3.49427 3.45972 3.14037 3.00252 3.31739 3.63263 3.06253 3.79671 3.04815 3.20487 3.10816 3.4172 3.58169 3.13443 2.84193 3.94785 3.11225 3.15924 4.00849 3.03305 3.49443 3.11592 3.41035 3.55578 3.05228 2.47606 4.05395 2.95973 3.33406 2.93727 2.47579 3.84559 4.67489 3.22068 3.37321 4.28719 3.25438 4.2858 3.77905 3.09237 2.57131 2.79843 2.52891 4.49438 4.18221 3.95724 2.3924 3.69101 2.71849 3.592 3.21255 3.62861 3.28595 3.93835 3.15498 4.45933 3.87576 3.18804 3.77497 3.16713 3.55877 3.53864 2.79785 2.89069 3.25324 4.59339 4.44531 3.74649 3.70765 3.11807 3.0372 3.76711 3.67629 3.98273 3.20083 3.5375 2.99805 3.32166 4.16626 2.83667 4.98963 
77-5 1.17941 0.70514 0.943328 0.756141 1.00567 0.933515 1.16452 1.00666 
78-5 2.27797 1.74336 2.17582 1.75698 1.83707 2.42628 1.93939 2.30375 1.94826 2.20067 1.82077 2.01559 1.8649 1.71617 2.24064 1.83395 1.71844 2.13513 2.40772 1.78827 2.19549 1.64247 2.15209 2.1994 1.65687 1.7287 2.22866 1.7238 2.1987 2.21894 2.12137 1.93193 2.27527 1.73436 2.27698 2.42709 2.17099 1.83685 2.19925 1.82851 1.80355 
79-4 1.01599 1.33482 1.05697 1.25659 1.41533 1.57278 0.466987 0.906374 1.4318 1.58552 1.35475 1.1523 1.11314 1.32831 0.577071 0.885992 0.687186 1.00754 0.887286 1.14933 1.37054 1.20328 1.64307 1.17054 1.20537 0.265389 1.38043 1.54565 1.57751 1.51034 1.58469 0.478409 0.92581 1.25768 1.28787 1.07199 0.719524 1.13509 0.890192 1.41208 1.59765 1.27264 0.994267 1.57722 0.506674 0.911395 1.33093 1.28676 0.97816 1.04378 1.49693 1.32523 1.01411 1.50641 1.32579 1.60486 1.42678 1.03035 
80-7 1.65203 2.15818 1.72476 1.71833 1.85726 2.11699 4.02948 1.91704 3.13903 3.49917 3.44372 3.7828 3.95441 1.48563 2.0124 4.01598 3.04394 1.88742 3.48205 4.30214 1.94361 2.5531 1.66331 1.1601 1.9718 2.10129 1.87354 2.29889 2.1139 2.26621 2.31326 2.7925 2.74055 3.93171 3.94532 2.6057 2.15174 2.76342 2.42005 3.94886 1.93478 2.91438 2.29995 2.0676 2.68997 2.68796 2.23694 2.01454 3.63745 1.54509 3.63507 3.89437 2.38675 2.77158 1.99341 2.23577 2.00061 3.6594 2.10327 2.76239 4.41211 2.15353 2.90818 2.10633 2.39185 1.50131 3.56977 2.31088 2.40191 1.64271 4.13608 1.57267 1.92763 2.6878 2.41058 3.33324 1.48287 1.6162 3.35311 1.7652 1.25524 1.81645 2.21598 1.70587 1.7821 2.73873 4.11265 
81-6 1.78758 0.500385 1.74601 1.59844 1.01937 2.2188 2.09156 1.96681 1.67631 2.03997 3.73158 3.76804 1.86368 0.757784 1.71324 1.09735 1.7333 1.29048 2.08956 2.05104 1.54843 2.15348 0.934104 1.21578 1.87931 0.832437 1.51411 1.88996 1.21332 2.08218 1.90253 1.8869 3.63734 0.850421 2.99779 1.97988 2.62725 1.29557 1.92289 1.81881 1.86843 1.84976 2.07114 2.20721 2.18036 2.11258 3.75859 2.44908 2.02374 2.01522 1.82471 2.63498 1.89365 0.866335 1.87027 1.97631 0.940567 1.84126 2.16397 1.78778 1.95382 3.81787 2.2 2.88614 0.931174 1.76336 2.21263 1.93796 1.18694 1.52681 1.69753 2.1755 1.97885 2.02164 2.14008 1.83386 1.71284 2.08507 3.67538 2.16738 1.48961 3.68162 1.84852 1.85815 
82-5 1.7788 1.92094 1.68956 0.313518 1.59739 1.86234 1.97394 1.86279 1.7156 1.50386 1.70552 2.23477 1.93523 1.98332 2.47616 1.53583 1.94536 1.92014 1.95124 0.289147 2.06523 1.88303 1.84849 1.93512 1.84316 0.340449 1.8277 0.462015 1.83083 1.56103 1.47763 1.58716 1.89078 1.57753 1.94437 1.649 0.956476 1.86217 0.906319 1.45515 2.16459 1.88999 1.85278 1.92296 1.8459 1.97401 2.07075 2.19217 2.49243 2.01613 2.04477 1.9068 1.95019 1.8794 1.51601 0.564806 2.13843 1.82431 1.55353 2.02723 0.546855 1.98736 1.88827 1.48238 1.02607 1.02294 1.04235 1.92952 0.62439 2.13774 2.02178 1.35705 1.436 1.60037 
83-7 2.76298 3.01426 2.57278 2.71448 3.02962 2.82097 3.07267 3.07192 2.76617 2.78726 3.0391 2.60607 2.40323 2.60447 2.8463 3.09649 2.66763 2.48121 2.68571 2.7855 2.49465 1.05388 2.59782 2.58969 2.25595 2.74062 2.66468 0.858878 2.82373 0.895413 2.82773 2.7836 3.10335 2.51473 3.13231 2.61884 2.42389 2.6384 2.37801 2.72843 3.05597 2.58733 2.52911 3.05855 2.72081 3.03498 2.79249 2.63962 2.38672 
84-3 1.47087 1.40671 0.903885 1.01902 1.46255 1.34145 0.858314 0.442001 1.50843 1.51988 1.36852 1.33259 1.5501 1.46375 1.44579 1.4598 1.61752 1.41876 0.899917 1.50922 0.653632 1.43789 1.58452 0.9131 1.46578 1.40753 1.00594 1.59084 1.46835 0.755021 1.53418 0.716941 1.57694 1.48317 1.57175 1.45772 1.37825 0.920094 0.635807 1.57245 1.02126 0.86437 
85-9 2.46946 2.69912 2.93575 2.51321 2.7125 0.597956 1.49175 1.68406 0.831917 1.0501 0.950656 2.42819 2.33371 1.13687 3.08517 2.63636 3.78301 1.63281 4.1582 3.786 3.7092 3.95114 4.13442 4.46502 1.64844 3.27673 1.42455 3.62735 2.00145 2.26835 2.45891 2.31387 1.70184 2.22077 2.56289 3.06656 1.93296 2.49954 2.66478 1.80028 3.60516 1.25758 3.66234 2.69507 2.62673 2.25639 2.71959 3.17919 3.25877 2.98565 3.46668 2.24083 2.91399 3.19878 3.12808 3.20712 2.92019 2.41566 2.62993 2.53593 2.77883 2.44345 2.81415 2.31224 2.85923 3.72446 2.87161 3.9508 4.30727 3.4714 2.07384 3.42156 2.29155 3.19608 2.44026 3.11652 2.70556 3.57479 3.18801 3.61233 3.55376 2.75349 3.60933 1.33988 2.01598 3.14296 2.971 2.26783 2.6771 2.63926 3.67069 2.83588 3.43574 2.97004 3.94846 2.93885 2.63308 2.44318 3.60834 0.898854 
86-9 2.02594 1.94798 2.16241 2.38168 1.84124 3.176 1.75545 3.46794 3.08759 2.07769 1.90875 1.93468 3.06517 3.45526 2.54834 2.49031 2.92248 3.36486 1.93514 3.38781 2.15635 2.06769 2.59959 3.66375 2.35936 2.17503 3.13846 2.27721 2.10537 1.62365 3.42793 2.49022 1.80447 2.36329 3.56628 3.3878 2.7692 2.59482 2.82088 3.21076 3.02358 3.5679 3.06737 2.45724 3.2374 3.01215 3.57714 3.10178 3.31401 3.37503 3.03763 1.95003 1.71281 2.73499 3.0618 2.36236 3.30244 2.1499 2.8275 2.14036 3.26962 3.61842 3.34513 2.34953 3.10202 3.24466 2.76618 2.5795 2.03735 2.55039 2.38464 3.53228 2.32716 3.61403 3.3138 3.25612 
87-4 1.57811 0.606573 1.82252 1.681 0.473936 1.94329 0.553483 1.54788 1.57607 2.19401 2.05718 2.01365 1.40597 0.81416 1.4757 1.36223 1.75153 2.08552 1.36804 1.76957 1.96963 2.08104 2.10954 1.34541 1.01585 1.14128 1.5947 1.64893 1.73898 1.82559 1.95128 1.94464 2.23981 0.393701 0.66424 1.82653 1.6856 1.51383 1.35115 0.826081 1.30244 1.44975 1.39443 1.23438 1.93486 1.81468 1.93132 1.99855 1.44862 1.19398 1.45432 2.2237 1.9787 1.53642 1.19726 0.907143 
88-5 2.09811 2.14243 2.14644 1.91861 2.1319 2.06689 1.32858 2.16298 0.843774 1.83651 1.88835 1.03849 1.92813 0.606279 1.07176 1.40426 1.78542 1.76392 2.20212 1.85526 2.09819 1.7568 2.02245 1.95193 2.00765 2.34688 1.82796 1.05365 2.1348 2.0532 1.85512 0.624953 0.746854 1.1701 1.68447 2.29185 1.82224 2.00185 0.664272 2.21782 2.01262 0.814874 0.973042 2.01897 1.88011 1.16051 0.321 1.48073 0.766603 0.76986 1.76179 1.37738 0.732676 0.746951 1.56506 1.84011 1.61306 2.0104 1.44331 1.83927 1.95092 2.39169 0.849027 0.720511 1.98516 1.22473 2.104 0.85719 1.54986 1.89483 2.01744 0.814072 1.00649 0.636561 1.95767 1.62366 2.04821 1.96028 1.96275 2.13353 1.87844 2.13436 2.18635 2.10919 2.03266 1.40752 1.61855 2.24518 2.09426 0.549204 1.59354 1.82724 1.92671 2.03034 1.0172 1.38934 
89-4 1.2122 0.674127 0.969178 0.960511 1.29034 0.383608 0.946378 1.1058 1.40332 0.627168 1.09708 0.713408 0.902665 1.2609 0.688179 1.34508 0.995876 0.952865 0.27621 0.688733 0.778456 1.19075 1.14574 0.495728 1.32113 0.375483 0.748999 1.1483 1.30306 1.21115 0.950267 0.968161 0.76096 0.253372 0.574434 0.49569 0.775136 0.996328 0.959335 1.30101 1.0308 1.26396 0.506234 
90-5 0.881244 1.40548 0.959332 1.26836 1.0756 1.34507 0.951907 1.18717 1.22114 1.07495 1.22158 0.599002 1.5289 1.54806 
91-3 1.88998 1.9985 1.94196 1.94757 1.89068 
92-5 1.94039 2.12505 0.958627 2.21588 0.670178 0.879422 1.07557 0.942327 0.832423 2.12886 1.31428 1.97754 0.947842 1.65738 1.65948 1.78204 1.91151 2.18727 2.13259 0.792154 0.747161 2.11891 0.861958 1.48185 1.5449 1.36405 1.47951 1.54219 1.51714 1.75186 0.763372 1.81136 0.886864 1.42163 2.02735 1.15677 1.48135 1.4126 1.87257 2.15544 2.13688 1.8653 1.34587 1.53424 1.29626 1.25908 2.18762 
93-4 1.81044 1.78888 0.651563 0.622726 1.83209 0.397633 1.56992 1.85585 0.923958 0.662399 0.480074 0.881954 1.43567 0.865823 1.65803 0.649975 1.73515 0.717051 0.513216 1.31191 0.997752 1.3131 1.42071 0.329513 1.64009 0.762757 1.65188 0.87636 1.04051 1.76896 0.825842 1.01111 1.58558 1.77754 0.662152 1.60963 1.82355 1.82565 0.759214 0.998964 0.862166 0.760968 1.81751 1.01393 1.87273 1.1764 
94-3 0.390005 0.204245 0.534189 0.717834 0.55764 0.619685 0.464235 0.440046 1.73455 1.27611 1.06803 0.690739 1.44292 0.432139 1.37453 1.0307 1.36135 1.47526 1.15571 1.7732 1.16968 
95-8 1.69557 1.85242 1.73886 1.73631 2.2165 0.908116 0.800318 1.75184 2.25942 2.27822 2.66948 0.930692 0.870572 1.76805 1.85045 2.17793 2.23821 2.64317 1.69167 1.13463 1.26856 2.22363 1.63236 1.84077 1.81233 2.25697 2.23843 1.80583 1.76259 1.7978 1.73676 1.92152 1.72407 2.21097 3.72058 1.77569 1.68291 1.69421 2.32944 2.0686 1.72719 3.29045 
96-4 2.17302 1.42247 1.22017 1.63622 1.71778 2.3626 0.718281 2.12509 1.29108 1.02386 2.20036 0.583408 2.24072 0.65787 1.08719 0.974465 1.35914 2.13133 0.344563 2.03016 0.653657 2.28465 0.996202 2.28471 0.933635 1.11679 0.889268 1.88388 1.29355 1.37779 1.86574 1.20603 1.94863 1.15188 
97-6 1.50622 2.23039 2.67304 
98-6 0.77449 1.96196 2.51602 2.6114 2.00258 1.91314 1.96361 2.65695 2.06713 0.970317 2.18498 2.52836 2.19548 1.01575 1.45108 2.12388 2.11966 2.08025 1.78918 2.44249 2.43369 1.73903 1.24702 2.14726 1.50306 2.5995 2.47997 2.54132 1.92616 2.18893 1.90656 1.78495 2.42563 1.95751 1.95335 2.49798 2.51166 2.37258 2.16426 2.48423 1.83521 1.81853 2.06355 2.42545 1.70016 2.33975 2.03717 2.33719 2.44174 1.66566 1.59746 1.99549 1.75596 2.00843 2.04661 1.98191 2.24868 1.11261 1.97103 2.7161 1.99251 2.14747 1.533 2.15225 2.15705 1.97856 2.33485 2.13185 2.59947 1.60075 1.75201 1.83196 2.41091 2.25935 2.19216 2.05513 2.5565 1.27752 2.37177 1.9674 2.44477 1.13551 1.90653 1.92508 2.64575 
99-9 1.8449 1.76959 1.82079 1.86925 1.72851 1.57022 1.62432 1.91462 1.82448 1.64608 1.65303 1.68289 1.76126 1.84604 1.72589 1.7139 2.82646 1.55115 1.63112 1.89456 2.46885 1.86012 1.63379 1.56925 1.92622 1.6129 1.82442 1.85341 1.78107 2.14424 3.14057 1.77348 2.83147 1.66155 1.63118 3.34356 1.67777 1.55927 2.7278 1.8173 1.71213 2.06006 1.74371 1.67827 1.90412 1.46338 1.77786 2.26599 1.70335 1.83149 1.81258 2.62035 1.78899 3.0508 2.57083 1.71449 2.69254 1.36004 2.2891 1.91473 3.12986 2.4935 2.36748 1.86549 1.70794 2.50223 
100-3 1.20707 0.811685 0.682497 1.18656 0.895954 1.24312 1.26094 0.822927 0.728611 0.872191 1.24743 0.795184 1.27359 1.2877 1.34193 0.941634 0.95669 1.32634 1.30205 0.95479 0.832794 0.647701 1.24604 0.588697 1.3156 0.719043 1.35149 1.32903 0.666362 0.742393 1.35905 0.862432 1.40545 1.39561 0.794385 1.3277 0.855086 0.813182 1.41563 1.22249 1.1446 0.792242 1.26224 0.825792 0.91991 1.31073 0.528576 1.38122 
101-12 1.04751 1.14743 1.152 1.51258 2.23758 2.25218 1.16496 1.17251 0.93103 1.47069 2.27351 1.20295 1.34802 0.969767 1.09985 1.73198 2.20802 2.89695 1.25761 1.31721 2.44131 1.29807 3.12431 2.40725 1.39993 3.59885 3.4588 3.12184 1.23665 3.60146 3.19614 1.2183 1.50625 1.22077 3.85823 2.40271 3.26194 2.08012 3.35736 1.55732 2.37002 3.47156 1.27576 3.32953 3.84388 1.49379 1.42932 2.66842 2.45738 1.2017 1.10042 1.5832 3.70809 3.47718 3.03496 1.27417 1.12121 2.64232 0.987792 1.43464 1.31862 3.11744 2.72351 3.04912 1.56487 3.76018 1.13175 3.01242 3.55492 2.967 1.74594 3.16566 1.84395 2.17191 3.43983 3.20782 3.70882 3.07104 2.1885 3.04149 3.55364 3.11218 3.34334 1.59462 3.60561 3.585 
102-6 2.17021 2.19052 1.85559 2.43205 2.0469 2.13113 2.48907 2.05532 1.7417 2.35117 1.64667 2.49676 2.33839 1.95496 1.48711 1.886 1.73673 2.75358 1.0775 3.03532 1.3013 2.47048 2.47524 1.66795 1.55929 2.69553 2.4702 1.18583 2.30399 2.73568 1.55658 2.22636 2.05778 2.54011 1.45473 1.67001 1.49758 1.88033 1.44445 2.41113 1.75464 1.48254 1.7775 1.1968 1.84927 1.10088 2.6794 2.82809 1.24873 2.24259 3.56411 1.83909 2.40462 1.04501 1.98263 1.3952 1.13546 
103-8 2.30536 2.65739 2.81937 2.85758 2.6545 2.38149 2.17213 1.9291 2.4117 2.46863 2.7669 2.74669 2.15021 2.42311 2.45949 2.17819 2.82312 2.19141 1.5445 1.83092 2.39807 1.52219 2.36762 2.46167 1.54155 1.76852 1.81635 2.28795 1.48551 2.23943 2.12992 3.53934 2.22049 2.85011 1.76701 1.52271 2.32157 2.80627 3.19095 1.71138 2.68748 2.39531 1.78605 1.83581 2.1654 
104-7 3.01155 2.50194 3.04404 2.47435 2.78849 2.37744 3.31125 2.41054 2.52255 2.55728 2.50524 2.07312 2.263 3.31846 2.5213 2.44922 2.38625 3.10319 2.47841 3.02692 2.83868 1.95507 2.80613 3.33746 2.98172 2.49219 3.31283 1.0624 2.4828 2.6831 2.50292 2.88087 2.4914 2.60929 2.63741 2.54787 3.0251 3.0223 2.8463 2.56755 2.58326 1.62369 2.83428 1.52254 2.74329 2.50589 2.57555 1.83754 2.61811 2.42902 2.80355 1.6288 1.88479 2.59421 3.13685 2.67287 2.44203 2.57303 2.74602 2.61405 2.17684 2.45905 2.93247 2.426 2.94538 3.46339 2.34288 2.39844 1.24806 2.72167 2.23418 2.49983 1.71333 2.54047 2.60778 2.53063 2.46707 2.80369 3.05447 3.04698 2.12247 1.57566 2.61756 1.64318 2.5499 3.0419 1.72501 2.42878 1.49897 3.11849 2.53276 2.57003 2.74856 2.78169 2.27612 1.69969 1.98956 2.88116 2.19548 1.64723 
105-7 2.72202 3.25279 2.68156 2.74832 2.8124 2.30145 2.73948 1.61809 2.88888 2.82203 2.72793 3.19026 2.39726 2.3209 2.77041 2.93324 3.19997 1.90496 1.60189 2.26589 1.67647 2.67728 1.69779 3.091 2.84078 2.81488 2.49706 2.73147 2.50787 1.63288 2.51643 3.00605 3.07605 2.9814 2.89817 1.52176 2.80177 3.25975 2.78693 2.20879 1.35 3.04037 1.74373 2.77226 2.42562 2.8816 2.26104 2.74253 2.47355 2.842 2.21582 1.99802 2.00065 2.28459 2.96902 1.89892 3.21013 2.35453 2.38168 2.8181 2.1525 2.81799 2.33143 2.46971 1.68255 2.32402 2.56611 2.31668 2.82995 2.47255 2.75669 2.79072 2.76565 2.92069 1.90874 3.08547 2.33877 2.1159 2.56072 2.54633 2.50388 2.63463 2.71313 1.77034 2.74633 1.79641 2.56722 2.69945 2.9143 1.74168 2.217 3.18884 1.71228 1.82986 3.10725 2.72385 2.66971 1.30193 1.95988 2.57576 
106-8 3.48055 3.49047 3.28463 3.29809 3.47055 3.15633 3.15599 3.34574 3.65756 3.40602 2.53802 3.42638 2.18079 3.82535 2.23588 3.15253 3.45819 2.37446 3.19359 2.19956 3.4745 2.31106 1.80257 3.1162 3.41069 3.45447 2.81946 2.59038 3.09493 3.87997 2.96792 3.5628 2.80556 3.15988 3.1513 3.57278 3.32123 2.32879 3.06987 2.4383 2.18573 2.90682 3.18626 2.82559 3.28085 2.88358 3.07477 3.09231 3.53672 3.34836 3.51727 3.23884 3.11923 2.36181 3.34819 2.38058 3.07302 2.45865 2.60997 2.38581 2.60144 2.59482 3.35901 2.85944 1.64585 3.38929 2.44675 3.55565 2.71806 3.54318 3.2406 3.11469 3.56561 4.03903 3.21498 3.38537 3.10141 3.45227 2.84091 2.92583 2.92688 2.10988 1.41868 2.74081 2.19851 3.5913 3.4477 2.29919 3.17744 2.59895 2.99209 3.77264 3.9569 2.97057 3.44643 3.62219 3.45781 3.96107 3.35571 3.00523 
107-8 2.01566 3.02446 3.37435 3.28892 3.02678 2.49572 2.19817 3.25011 2.95409 1.87708 2.21901 2.37896 2.52543 3.00941 1.89503 3.46218 3.52885 2.05973 2.88203 3.21628 2.96816 2.01115 1.96587 2.99286 3.06887 3.01532 3.52667 2.45506 2.69251 2.67352 4.12227 3.60971 3.44903 4.13203 3.13451 3.81065 2.93628 2.78658 2.01567 3.06203 2.59544 3.33278 2.79811 2.81245 3.39128 3.33311 3.77438 3.32908 3.14276 2.33168 3.2358 3.24435 2.70278 3.00485 2.24743 
108-12 1.94334 2.04133 1.94756 1.94364 1.89544 1.93259 1.94278 1.91829 2.17378 1.9842 1.93017 2.06231 1.24462 2.06847 2.13497 2.02061 1.90614 2.0844 2.02298 2.04307 2.14327 2.08381 1.97595 1.97801 2.05301 2.22387 1.95307 2.13755 1.94633 2.01014 2.00779 1.97633 1.94814 1.96354 2.02282 2.08664 2.17096 1.92515 2.08714 2.68064 2.12369 2.0232 2.0368 1.93449 3.01187 1.76333 2.08468 2.87472 2.02548 2.20955 2.04894 1.95727 2.18624 2.0617 2.09081 2.03781 1.94634 2.07899 1.9857 1.93664 3.12597 2.26316 1.90039 2.0872 3.51303 2.71885 2.22253 3.31325 3.3679 2.52276 1.99002 2.01969 1.91942 2.93824 2.23284 2.03321 1.90782 2.55228 2.97084 2.45934 
109-7 2.52219 0.793956 2.62715 2.55642 0.995807 0.578398 0.4884 0.996156 2.71035 0.37755 2.56497 0.833549 0.722228 2.76412 1.05749 1.09252 0.614034 0.742174 2.69033 2.6083 0.972008 0.84335 2.41616 0.883482 0.984019 2.32724 2.52166 2.38383 2.54856 2.26963 2.51289 2.63379 2.57274 2.45953 2.49372 1.09868 0.749285 2.56981 2.98495 1.30023 0.813446 2.52915 0.962344 0.796174 0.921097 2.60716 2.55612 2.64088 3.06061 1.12076 3.06964 1.01083 2.6091 3.13225 2.5813 3.01498 
110-10 1.75209 0.713105 0.659118 1.26564 1.33218 0.899562 1.79316 2.17463 1.79024 2.04067 1.81649 1.3692 1.81308 1.01137 1.86018 2.18707 4.06586 3.20398 0.829604 2.81334 3.08388 1.54095 2.84394 4.11033 4.13419 3.89227 3.62543 4.16643 3.81482 1.81843 3.9313 4.17928 4.13147 3.85315 3.74798 2.25424 4.24124 3.86694 2.83627 3.17495 3.92735 3.89929 
111-5 0.825921 0.828054 2.35799 0.68903 0.432239 0.637317 2.43137 0.639109 0.402001 0.957381 0.524694 2.34362 2.11971 1.26741 0.590148 0.600475 0.707974 0.639998 0.722726 2.19376 2.35881 0.808974 0.877661 0.751858 2.16314 0.794826 2.34284 2.09742 1.07374 2.7072 2.84175 1.11791 0.770184 0.761999 1.00184 2.52346 2.84394 1.3109 2.57035 0.730522 0.75404 0.987167 0.883192 0.962648 1.24104 0.907591 2.50996 2.54418 0.946406 0.705527 0.834051 1.06427 2.43581 
112-2 0.803448 0.78135 0.284957 0.204834 1.00424 2.55856 0.972782 0.964156 2.46506 0.935428 2.40543 2.20319 2.43658 2.30677 2.48419 0.678264 2.10954 1.87568 1.29743 1.69354 2.31478 0.745979 2.16761 2.06133 1.2096 1.68103 1.17162 1.51036 1.69466 
113-8 0.754766 0.802463 0.999407 0.870466 1.1321 0.688898 1.17439 1.15995 1.10244 1.15619 2.18973 2.12399 2.42701 1.17238 3.16069 2.32463 1.25232 1.24135 0.735099 1.22205 1.13057 2.45622 2.34808 3.1383 3.37059 2.44255 1.25786 1.11093 3.31579 1.05811 3.36176 1.08513 0.829268 3.37905 2.96058 1.15529 1.14915 3.31496 1.04711 1.21304 2.95832 1.24702 2.13042 3.42538 2.62186 3.39586 3.63498 0.988535 2.51183 1.52073 0.783988 1.20864 2.94464 3.09551 1.21604 1.06597 2.17867 3.42893 2.96245 2.91417 0.773846 2.44072 1.08764 2.70645 1.15409 0.73283 2.46229 1.50963 2.76289 1.56874 0.666443 3.32887 1.29903 0.638596 2.35646 2.42061 1.28101 2.95064 2.60891 2.20205 2.57444 1.2728 2.58106 1.46125 2.66009 3.56059 2.99249 2.18365 2.199 1.54678 1.20051 1.10434 3.23555 3.2225 0.999025 2.53753 2.22124 2.68917 0.797931 1.02035 
114-4 0.953246 0.831286 1.13774 1.03118 0.769517 0.910501 1.70723 0.936716 0.817362 2.40817 2.30022 2.04852 0.672292 0.797906 0.580999 1.08112 0.860845 0.797323 0.766571 2.33364 2.3948 2.18694 1.7583 0.71652 0.627609 0.431377 0.298297 2.71224 0.584955 2.3853 2.24944 2.44362 1.7749 1.92228 2.51006 2.77994 0.735448 0.827405 1.83273 1.0658 0.856319 2.89612 0.667868 0.551242 0.860794 0.985106 0.940764 0.587069 0.818895 0.751187 1.68683 2.84682 2.04878 0.925767 0.791846 0.48258 2.44563 2.26948 2.54605 2.37059 1.08109 2.22292 0.858346 0.793046 0.590745 1.82115 2.28496 2.28995 2.5029 2.19486 2.38533 2.36203 2.78678 2.38564 0.795804 0.998306 0.948951 2.53494 0.827052 0.763173 2.70665 3.0049 2.82042 0.819868 0.936174 0.502161 0.866037 2.95924 2.3989 2.29304 2.99808 1.82427 2.97847 1.04148 
115-4 1.76785 1.62174 0.721891 0.550235 1.76637 1.58868 1.90109 0.930607 0.596136 1.77519 1.55996 0.838162 1.78225 1.81855 2.01346 1.79533 1.83785 1.73108 1.81549 1.6188 1.61956 1.77839 1.90539 0.732616 1.789 2.04135 1.89048 1.86279 1.10239 1.10872 1.66835 1.69172 1.64273 0.409003 0.550262 1.76137 1.73625 0.530261 0.579986 0.67445 1.71033 1.85949 1.97675 1.81091 1.76638 1.92351 1.80176 1.67493 1.80724 1.58215 1.71244 1.93588 1.63345 1.89859 1.0515 0.906435 1.73455 1.75192 1.7206 1.65864 1.07893 1.0007 1.89815 1.76106 1.6985 1.56574 1.12374 1.821 1.98354 1.32597 1.86637 1.77064 1.62903 1.76643 1.81393 2.02602 1.58354 
116-7 1.31978 1.72611 1.08864 1.19961 1.735 1.19664 1.00743 1.26856 1.00796 1.12216 1.32012 2.01533 1.66943 1.41418 1.22921 3.15188 3.07569 1.81654 1.30925 1.35005 1.82513 1.41093 1.42864 1.88103 1.50076 1.92137 1.74386 2.38947 1.73926 1.96973 2.29312 1.99365 1.9866 2.41285 1.96539 2.22454 2.17092 2.15852 1.41917 2.00839 1.22493 1.16615 1.43997 1.38885 1.50828 1.42717 2.15445 2.0942 2.11818 2.41369 1.05112 1.77781 2.39787 2.13612 1.7746 1.51907 2.08783 2.88512 2.89018 1.46268 2.14107 2.87494 1.81086 2.80538 2.14952 1.92738 2.34505 3.43093 2.06446 3.39534 1.79941 2.51161 2.08734 2.84538 2.31104 2.28682 2.62943 2.13308 2.01992 1.8929 2.35798 2.48369 2.33415 3.88017 1.97997 2.22597 2.88173 2.87509 3.48089 2.0536 2.09852 3.47093 3.44123 2.22724 3.35838 3.27815 3.32266 1.67129 3.96075 2.89488 
117-4 1.31738 1.40974 1.35898 1.45112 1.45613 0.906604 0.997954 0.960063 0.967452 0.935082 1.5803 1.5622 1.33189 1.30902 1.66227 1.63051 1.64331 1.434 1.39693 1.60949 1.35068 1.38122 1.47293 1.69039 1.47063 1.67118 0.765634 1.45103 1.35327 1.16919 1.41913 1.1365 1.32248 1.3112 1.56758 1.31972 1.65272 1.37365 1.60084 1.35996 2.74698 1.36162 0.867078 1.43986 0.895342 1.52392 1.57768 1.56185 1.56228 1.62974 1.41977 1.40642 1.49125 1.05389 1.42612 1.53787 1.20774 1.19342 1.57073 1.17487 1.33862 1.56395 1.38484 
118-3 1.22564 1.53667 1.27439 1.51788 1.32026 1.23688 1.29972 1.26541 1.58018 1.26688 1.25435 1.57843 1.55766 1.36031 1.3641 1.36251 1.31128 1.34135 1.12294 1.17368 1.61265 1.11976 0.698896 1.41668 1.56578 1.19135 0.771058 1.17884 1.39642 1.30805 1.64482 1.27089 1.72276 1.51878 0.910559 0.71131 1.5815 1.72411 1.23872 1.44372 1.7192 1.80221 1.60906 1.46581 1.23577 0.784511 1.42649 2.00799 1.71053 1.86673 1.40025 1.27144 1.74448 1.71153 1.78855 1.05057 1.6484 1.1842 1.0324 1.38406 1.63042 1.56552 1.03171 1.52231 1.60788 1.12344 1.13276 1.4565 1.5 1.6535 1.64284 1.29715 1.50378 1.11281 1.53713 1.517 1.29068 1.89318 1.34733 1.45582 1.56034 1.61558 
119-2 0.367718 0.577004 0.220395 0.636752 0.765551 0.559847 0.480309 0.977795 0.593212 0.741198 0.730012 0.386276 0.512942 0.708559 0.337119 0.843133 0.664074 
120-4 1.18952 0.919211 1.16642 0.992648 1.10557 1.03571 1.05219 1.24768 0.941038 0.785332 0.840128 0.737826 0.549929 0.938671 1.02041 1.14176 1.06098 0.516479 0.65561 0.79637 0.673254 1.16482 1.02921 0.86202 1.35006 1.14951 1.31265 0.965738 0.772971 0.850384 0.785309 0.793507 0.470355 0.886205 0.933953 1.16207 0.683525 0.971666 1.12733 1.22624 1.01628 1.06614 0.687421 0.68637 0.613407 0.925336 0.337598 1.06709 0.746459 0.946963 0.581173 1.14282 0.942634 0.827425 0.850838 
121-3 1.66014 1.95388 1.24481 1.24169 1.61381 1.59811 1.29055 1.61629 1.0342 1.62082 1.45831 1.37027 1.4286 1.34544 1.69343 1.17342 1.25396 1.76648 1.06999 0.639815 1.29325 1.09346 1.24823 1.16296 1.5505 1.52385 1.78798 1.07356 1.91206 1.51878 1.79921 1.42992 1.45377 1.10277 1.13857 0.919729 1.89772 1.81939 1.62381 1.54109 1.07108 0.801324 1.31822 1.66194 1.54139 0.953993 1.92372 1.67962 1.56914 0.732829 1.80395 1.84703 1.44434 1.29602 1.34494 1.7417 1.25129 1.50737 2.05864 1.47638 1.98665 1.72259 1.47409 1.54657 1.37327 0.76002 1.85953 1.79266 1.14327 1.40325 1.02847 0.921328 1.86356 1.68177 0.869901 1.43819 1.40347 1.3176 1.82459 1.74968 1.88471 1.86621 
122-7 1.71023 1.72898 1.56925 1.66629 2.11477 2.0422 1.63528 2.16203 1.71582 1.48077 1.47691 1.87949 1.90483 1.72646 1.74548 1.88489 1.58584 2.11171 1.92859 2.2209 1.9007 2.18348 2.32973 2.24947 2.05169 1.9507 1.64348 1.48021 1.63044 2.18918 2.30299 1.78279 1.58116 1.35274 1.76143 1.70682 3.82048 3.76831 1.95309 2.94826 2.37022 1.41038 1.51382 1.67041 1.8988 1.54441 2.18907 1.51299 3.08147 1.59464 1.23803 2.05438 2.05808 3.06259 2.0967 2.21541 2.106 2.01897 1.88375 2.07373 1.57175 1.45314 2.75874 1.72425 2.9727 3.56147 2.0609 2.28926 1.56281 1.12712 2.2525 2.03131 1.90656 1.66847 1.59716 2.21296 2.11392 2.41854 1.57393 2.30463 2.09127 2.07295 1.61284 1.73002 1.25932 0.999667 3.55622 2.15378 1.90987 2.60586 1.09032 1.08802 3.30444 3.5344 2.09475 2.05133 1.63053 
123-9 3.45203 3.46396 3.22731 3.44513 2.96951 3.54754 3.00724 2.85917 3.69382 2.80839 2.76535 3.92113 2.96679 2.70581 3.77098 3.63643 3.02976 3.01809 2.67116 3.94148 3.55287 2.95137 2.55252 2.44657 3.02143 3.71114 4.17452 2.99256 3.45316 2.23566 2.31012 3.60909 2.44694 3.9182 3.48039 4.30348 3.68938 3.22509 2.40355 3.19249 3.01054 4.23339 3.36013 2.43942 3.2227 3.87764 2.96741 2.33011 2.42427 2.89917 4.05617 1.76676 2.94012 3.12396 3.0617 3.0036 3.10725 1.71193 2.6966 4.45566 3.40568 3.40208 3.6767 2.50265 2.8192 3.8348 2.96035 3.24106 3.3214 2.53603 2.31514 3.9049 4.20128 4.08395 3.63919 1.44945 3.31431 4.28203 
124-7 2.36645 1.65781 2.36773 2.53628 1.66526 1.80996 1.55956 0.579687 0.778622 0.676945 1.7635 1.78276 1.47231 2.4667 3.57092 2.41233 2.78381 2.12402 1.62907 3.22409 1.7806 2.98919 2.26119 2.35215 2.26667 1.96698 3.23538 2.1004 1.83706 2.73646 2.74128 1.75105 3.0848 2.21735 2.27968 3.04262 3.27312 2.42044 2.67088 1.08935 0.967167 2.44276 1.92313 2.38064 1.91214 0.690082 1.58964 2.40517 2.4719 2.47869 2.61744 2.04172 2.24547 2.36376 2.33311 3.51141 2.30257 2.81487 2.14601 2.45791 2.23257 3.35072 2.78088 1.8485 2.42203 2.65748 2.83575 1.93959 2.18404 2.02593 2.829 2.65936 2.08599 1.95815 2.94769 3.19723 1.68817 3.34219 2.4771 2.29397 2.65019 
125-1 0.493859 1.44277 1.64799 0.156854 1.16823 0.835355 0.234587 1.63725 0.899132 1.1194 0.557955 1.42383 
126-1 1.4147 0.436259 1.1903 0.761109 0.123919 0.247796 0.881153 1.04405 0.556982 1.33635 
127-4 0.429791 0.906269 0.916484 0.968805 0.624505 0.429644 0.908672 0.541936 0.594249 0.941579 1.89754 2.23212 0.971903 0.582033 0.697747 0.921436 0.764747 1.87346 2.23632 2.25474 2.23624 1.76365 1.56967 0.944466 0.65108 1.91994 0.914364 1.79081 0.645131 0.482432 1.58517 2.26477 2.532 2.22912 1.94314 0.972688 0.646992 1.00723 0.881655 0.949051 0.523545 1.59921 1.78562 2.24368 1.10373 2.53039 0.683454 1.91025 0.484607 2.0561 
128-4 0.537999 0.607552 0.156918 0.295199 0.604876 2.20358 0.315097 2.01917 2.01964 1.6661 0.668135 2.72947 0.392127 1.68955 1.69029 2.88061 0.853569 1.30657 2.74906 1.28017 
129-4 0.744002 0.297982 0.78297 0.427632 2.29548 1.94959 0.445649 0.780667 0.896559 0.688516 0.866928 2.28043 0.808845 1.66179 1.49006 1.67073 1.5275 0.747597 1.95878 2.29875 2.25989 2.0112 0.774337 0.464081 2.58277 2.30702 0.930654 2.57689 2.29224 1.55615 1.60977 1.70667 1.72791 0.40425 2.54917 0.676527 2.02908 1.67319 
130-2 1.04217 2.67619 1.30954 1.6474 1.99198 1.66296 2.03045 1.028 2.62781 1.26248 2.35394 2.47448 0.453289 1.10017 2.6715 2.64208 2.47437 0.682124 2.50463 0.734302 2.53585 1.70353 2.40647 0.896785 1.67695 1.34192 2.10545 1.81697 1.57043 1.14976 2.18803 
131-4 2.10828 1.93345 1.98105 2.17012 3.21772 2.04592 3.15413 3.07658 2.23507 2.00251 3.13463 3.15311 3.24807 2.8215 3.05455 2.1529 2.01574 3.05218 2.04898 0.821559 2.02856 0.796935 3.12576 1.10383 2.07746 1.9547 2.08846 1.09551 2.07243 2.02347 3.0773 3.07023 2.01925 3.08862 1.91613 2.78966 3.14187 2.09816 3.1197 3.02266 2.03684 2.8656 2.86684 
132-1 0.162435 
133-5 1.59234 1.59331 0.604787 1.46226 1.58534 1.53296 1.52153 0.47135 0.802006 1.61136 1.69807 1.60342 1.50304 0.454733 0.900527 1.52071 1.58459 0.92421 0.772041 0.929358 0.661684 0.507593 0.570957 1.70306 0.493902 1.66921 1.68482 0.579129 0.859497 0.751397 1.53449 0.88322 0.577915 1.11599 1.66185 0.702796 1.49094 1.44773 1.52678 1.32809 0.819373 1.49906 0.494572 0.611373 1.37041 1.74518 1.27876 1.52805 1.74862 1.86503 1.32304 0.770566 1.3938 1.51888 1.4288 1.37431 1.50542 1.42457 1.39767 1.96649 1.56033 1.708 1.89912 1.31793 1.38287 1.48209 1.35475 1.8342 1.94548 1.42173 1.43458 1.46171 1.16563 2.13006 1.39925 1.50045 1.46626 1.89497 1.60126 1.93654 1.85257 1.61596 2.20761 1.72366 
134-3 1.02443 0.967257 0.582596 0.813047 0.717719 2.03153 0.294813 0.809743 0.618453 0.752385 0.853314 1.28856 1.29033 1.4187 1.45288 0.908019 1.6506 0.821362 0.647864 1.04644 0.893183 1.37243 1.05216 0.942073 1.5108 0.9211 1.62389 1.17248 1.60254 0.339319 0.78923 1.2914 0.751764 1.0423 1.14291 0.773523 1.7388 0.794218 1.15029 1.33904 0.875561 1.14285 1.32555 1.36272 1.65863 1.32784 1.06431 0.912279 1.40035 1.2737 1.65256 1.54787 1.53907 1.10818 1.6608 1.0542 1.74509 2.59748 1.73879 1.27833 1.76192 1.75341 3.08253 2.91953 1.39118 3.01422 2.46102 
135-2 0.973244 1.82186 1.77049 2.11449 1.68188 2.16021 1.05806 1.84004 0.98562 2.13748 1.73825 1.79313 2.17116 0.533788 0.67647 2.20042 1.49106 0.259909 2.35144 2.44766 1.44278 2.36867 0.514794 2.40687 1.37013 2.01391 1.94851 1.95022 1.45349 1.47986 1.99095 1.59099 1.41792 2.00245 1.78595 0.990557 2.26664 2.19747 1.73714 1.0401 1.86541 1.79708 
136-10 1.51086 3.19755 1.45746 1.25005 3.22064 1.59853 
137-2 0.681587 1.00665 0.916719 0.105654 0.599147 0.688293 0.630312 0.358789 0.339345 0.917577 1.03274 1.09133 0.726654 0.996921 0.847213 0.710838 0.670319 
138-6 2.05721 1.99717 2.07218 2.03159 2.09572 1.96181 0.820039 2.03802 2.04025 1.93908 0.628931 2.07815 1.97652 0.944945 1.96061 0.863002 1.96591 2.08206 2.10731 0.754096 0.872413 1.06025 0.755802 0.974391 1.88902 1.89919 2.16929 0.749571 0.842694 0.85787 0.914599 2.33163 1.89557 1.90239 2.26898 1.7769 1.79032 2.23496 1.78547 1.4834 1.75028 1.12456 2.32195 1.77132 0.84509 0.887221 1.29655 1.16584 0.768627 1.27395 1.88294 0.926559 
139-7 1.23095 1.41054 1.37876 1.46745 1.37673 1.2521 1.48639 1.4117 1.29707 1.43046 2.08391 3.09334 1.00464 1.50049 1.09308 3.09209 2.25945 2.0093 1.88017 2.10852 1.96534 1.91732 2.11012 1.96197 1.95186 1.91018 1.93627 1.2448 2.04185 2.26833 1.85847 1.26683 1.19651 1.91525 1.98146 1.93041 1.23863 2.19714 1.2985 2.09001 2.04724 1.98781 1.41807 2.1432 1.27776 2.36347 1.62199 1.19324 1.77492 3.01764 
140-4 1.94063 2.44358 2.89571 2.44731 2.70432 1.05874 1.91524 1.70656 2.23637 2.26913 2.49358 1.58998 2.26131 0.882356 1.80976 2.06433 1.15753 0.685329 2.57841 1.53918 3.26743 2.95258 1.86266 2.99356 2.38609 2.73681 2.4325 2.63939 2.63915 2.13827 2.19561 2.8049 2.15724 2.38851 2.74325 2.80237 0.914787 1.71743 3.07054 1.6741 2.23408 2.34981 2.60714 2.02411 2.23589 2.33156 2.51747 2.66355 2.31585 1.63193 2.02565 3.36432 3.00017 2.67723 2.55959 3.31545 2.48155 3.11918 2.18185 2.47041 2.71439 2.45558 1.47097 2.22179 3.20161 1.83407 1.88538 2.0513 2.57831 1.90959 1.22505 3.27324 2.36882 1.674 1.80591 3.17276 3.43696 2.2687 1.9684 2.02656 2.32742 2.54818 1.87034 2.79395 
141-2 0.609319 0.495935 0.756409 0.636271 0.700892 0.261373 0.571705 0.414273 0.513279 0.34031 0.72074 0.648355 0.58577 0.404529 
142-3 0.573896 1.9418 0.216463 2.07357 1.62912 1.01933 0.347195 
143-3 1.20776 0.606884 0.775007 1.14054 0.540477 1.22271 0.364621 0.712947 1.52572 1.11773 0.76107 1.3294 1.23252 0.492271 0.638371 1.33549 0.970208 0.859835 1.12152 1.13653 1.0695 0.875517 1.18961 1.16664 1.01269 1.2494 0.940989 0.868332 0.825711 0.759062 1.36235 1.21861 0.911764 0.75194 0.861071 0.59503 1.46338 1.33356 0.497155 0.602706 0.85228 1.44908 1.12506 0.614036 0.757458 1.04032 0.805838 0.904944 1.30012 0.922069 1.20503 1.13542 1.21819 1.06427 1.14409 0.898084 0.715904 0.991048 0.927701 0.845667 0.92499 1.07701 1.33 0.606426 1.10832 0.753849 
144-6 2.74119 1.98761 1.99781 2.02059 1.70297 1.99488 2.12742 2.09441 2.60275 2.85191 1.58361 1.80526 2.71619 2.58392 2.82049 2.1568 1.63817 1.26386 2.25871 2.20767 2.94548 2.35698 3.2032 2.49274 1.48561 2.71905 1.81502 2.86111 2.35306 2.74335 2.7165 2.64973 1.93834 2.09563 2.68638 2.87206 2.29946 2.5582 2.55404 1.40991 2.53668 2.80249 2.63174 3.07338 2.18394 2.71873 2.70742 2.84028 3.34185 3.12279 2.95601 2.87674 1.47724 3.11889 0.879083 1.52686 1.52581 2.54985 2.26524 3.1039 3.00608 2.16532 2.48117 3.27984 2.80695 2.87837 2.17606 2.85826 2.52452 3.25901 2.59168 2.99303 2.96849 1.32565 3.04933 3.40193 2.44358 1.86316 1.10217 2.50535 3.35212 1.09468 1.60995 3.10844 3.14129 3.04047 3.73965 2.66683 2.44732 2.53443 2.0433 1.26097 
145-6 1.15353 1.00438 0.918719 1.13462 0.949555 1.19228 1.17923 0.971195 1.57271 1.41996 1.30226 1.46017 1.54085 1.69787 1.21904 1.48729 1.47471 1.47728 2.02804 1.91124 1.53099 1.479 1.99127 1.91115 1.58686 1.96762 1.90255 2.01359 2.13504 2.03259 1.67818 0.930934 1.20855 1.14357 0.65812 0.884669 0.966502 1.30692 1.43511 1.48899 1.52429 0.911581 1.45592 1.48244 2.28393 1.281 1.60063 0.690599 1.03791 2.2392 2.32008 1.90147 2.29788 1.84709 1.98664 
146-10 3.10806 2.98633 3.12444 2.29858 1.3445 1.6209 2.28158 3.12422 1.3595 2.36195 2.19925 2.35896 2.48808 2.99859 3.08249 3.04738 2.40578 2.38776 3.14648 3.06033 2.88798 2.1555 3.03261 1.36243 2.39285 2.17059 2.85427 2.4105 2.32095 2.45231 2.16602 2.21838 2.22407 2.80046 2.52453 2.10292 1.56322 2.43157 1.51838 3.10527 1.38985 2.12461 2.82679 2.59893 2.74773 1.82396 1.6363 2.59646 2.25313 2.84674 2.99283 2.96597 2.15613 2.38443 2.04168 1.83198 1.76471 2.52887 1.60643 2.07286 2.64768 2.11577 2.5101 3.01144 2.47534 2.95183 1.47179 2.47768 2.29314 2.67097 2.45267 2.41051 2.30923 2.3329 2.29647 2.13105 3.04461 3.01172 2.308 1.3152 2.07299 2.57862 2.43449 2.1531 2.44902 2.75395 2.14743 1.75927 2.16923 2.16884 2.02635 1.41354 2.42533 1.52432 2.33396 2.05263 2.45567 1.99425 1.538 2.44466 
147-2 1.52087 1.40741 1.46694 1.44838 0.807759 0.554446 0.636344 1.06475 1.49052 1.20564 0.307109 0.877742 1.25978 1.10483 0.661416 1.58635 1.46021 0.723022 1.10837 0.956592 1.46411 0.65193 1.33034 1.45408 0.360827 1.50505 1.37187 
148-4 2.7588 2.72866 2.76803 0.790459 0.863022 0.989885 0.902519 2.71394 2.78379 2.62966 2.79286 2.73582 2.7355 2.79012 0.833533 0.671682 0.803017 2.56627 2.67208 0.729666 2.59346 2.80092 2.71702 2.7516 2.68918 0.856337 2.70811 2.66938 2.67904 0.952739 2.77662 2.75561 2.72271 2.75717 0.721368 0.883019 2.80177 0.800586 0.631564 0.771269 2.81527 2.6974 0.909046 2.53488 0.605765 2.66251 0.659374 0.581181 1.00982 2.69477 0.686937 0.616684 0.461501 2.73625 0.616746 0.793832 
149-5 2.1127 2.00496 2.09329 2.24694 2.13409 1.97846 2.25727 2.07254 1.96978 2.01338 1.97043 2.21017 2.05122 1.97855 2.06478 2.06683 2.04566 2.04267 2.1401 2.27465 2.46556 2.31154 2.12024 2.40566 2.32071 2.04968 2.24707 2.06311 2.17655 1.87727 2.41601 2.08043 2.10012 2.24153 2.08708 1.97861 2.53089 2.5091 2.44846 1.83489 1.92642 1.94226 1.98427 2.4823 2.27354 2.18762 1.97967 2.39061 2.2975 2.25449 2.14635 2.27073 2.15698 2.29722 2.28355 2.4269 2.59886 2.11396 2.71325 2.15423 2.42072 2.55026 2.53547 2.40135 2.36377 2.75609 2.65647 2.60699 2.77521 2.57358 2.58519 2.21672 2.44789 2.24752 
150-8 2.04023 2.37547 1.46097 3.10969 1.89376 3.09 3.12711 3.08943 2.91962 2.19545 1.80783 1.96424 2.46436 2.30031 2.31716 1.64542 2.46566 1.80395 3.25687 2.31409 2.83842 2.32965 2.27823 2.87066 2.88582 3.04885 3.18812 2.57449 1.04189 2.34797 2.50221 2.9628 2.13975 3.02851 2.91287 1.94775 2.06812 2.77243 3.2054 3.11755 1.20871 2.2185 2.99446 2.98222 2.70402 1.69522 3.03967 1.99006 3.27342 2.93381 2.68836 3.11369 2.27581 3.17601 2.7834 2.55827 2.71793 2.0489 1.42315 1.68755 2.64058 2.17396 3.2635 2.05387 2.34655 1.46695 2.9536 1.6015 2.7065 1.54161 1.75449 2.65809 1.63511 1.63275 2.35433 2.2326 3.37974 2.25012 1.98986 2.80601 2.77121 2.66859 1.25527 2.07649 2.08487 2.04781 2.09737 2.11508 2.75106 2.03094 2.04522 2.68238 2.94215 2.88131 1.38004 1.0215 2.60435 1.4229 
151-11 3.26802 3.35032 3.02814 3.22116 2.98047 2.92429 3.27006 3.01575 3.03342 3.34201 3.43927 2.99681 2.19153 3.71489 3.23573 3.13636 2.93502 2.51068 3.17266 3.29337 2.79881 2.93497 2.32712 3.24935 2.3805 3.03045 3.08291 3.33723 3.37541 2.7723 2.51932 3.38821 3.13334 3.30144 2.21558 3.4201 2.80774 1.64145 2.81374 2.82563 2.30847 2.20505 2.45794 3.28142 2.97844 3.77034 2.33652 3.12917 3.39488 2.56438 3.65457 2.88823 2.26441 2.9753 2.37745 1.87159 3.20972 2.01643 2.7066 1.72475 2.62712 2.35915 3.68866 3.1041 3.44124 2.2059 1.83443 2.17942 3.07134 2.98386 2.40179 2.34425 3.23655 2.25015 3.04417 3.099 2.5416 2.30761 2.27081 2.97748 1.78926 1.96188 2.32361 3.19635 3.01992 2.68282 2.34411 2.4852 2.13859 2.0333 3.09222 3.80991 2.54418 2.38347 3.41287 2.82723 3.52126 2.97189 3.3439 2.63788 
152-1 0.498166 0.766823 0.972642 0.130615 0.600952 0.544906 
153-1 0.21033 
154-1 0.220625 1.57158 1.46799 0.388347 1.48874 0.352638 0.614952 1.29201 0.910109 0.984569 0.702717 1.21009 
155-4 1.12959 0.596954 1.26625 0.660212 1.05992 0.62699 0.76672 0.398283 1.27945 0.984501 0.848209 1.37984 1.11197 0.928485 0.906757 0.889342 0.61211 1.21526 1.10213 1.2708 
156-8 1.95719 1.56581 2.0406 1.99091 1.64975 2.13522 2.11261 0.811168 0.779849 1.29023 1.52653 1.99484 1.67119 0.7586 1.59521 1.81783 1.53309 1.28012 0.788821 1.47127 0.863509 1.69932 0.783956 1.49182 2.13005 0.914279 2.09111 1.42901 1.53414 1.83397 2.0107 1.63234 2.13239 1.29009 1.73709 1.47085 1.70624 0.848664 0.86997 0.947238 1.89635 1.85554 1.6458 1.90799 1.99966 1.77943 1.29243 1.33892 2.13951 2.00869 1.06698 1.25379 0.963807 0.833256 1.60063 2.09565 1.50612 1.67743 0.871007 0.723753 1.54392 2.06798 0.866132 2.04799 1.43677 1.39737 0.876968 1.27171 1.68166 1.36407 2.07438 1.93611 1.66787 2.08569 0.66342 1.05886 1.70962 1.03222 1.40042 1.52818 1.76877 1.7518 2.01033 1.58613 1.54042 1.98573 1.09921 1.44442 1.54878 1.89798 1.30556 1.52184 1.964 0.825556 1.66685 1.97783 0.785596 1.7185 1.62814 1.65183 
157-6 1.48029 1.01563 1.59389 0.925121 1.63527 1.42188 1.22847 1.78507 1.03162 1.76327 1.40625 1.35206 1.69186 0.839756 1.15872 1.85669 1.14645 1.39903 1.18366 1.41957 1.5585 1.73585 1.05562 1.05824 1.6395 1.41879 1.08093 1.76763 1.983 1.41363 1.25937 1.86451 1.11036 1.7678 1.87983 1.17398 1.76942 1.21187 1.3652 1.0118 1.67833 1.6775 1.45851 1.2054 1.73921 1.81 1.60063 0.997322 1.46724 1.60946 1.28132 2.15076 1.42293 2.2711 2.06443 1.48789 1.51267 1.37737 1.89084 1.35739 
158-9 2.47506 2.40746 2.59695 2.61744 2.80708 1.84327 2.08385 1.90354 2.7273 2.32076 2.28523 2.32966 2.48902 2.20591 2.27103 2.84561 2.1504 2.32793 2.48081 2.28982 2.08687 2.49596 2.58191 2.43171 2.19006 2.38917 2.09274 1.93665 2.76342 2.33375 1.20548 0.859064 1.7655 2.17613 1.42511 1.99899 2.03708 1.98636 2.26873 2.10796 2.12639 2.26327 2.7429 2.52416 2.60783 2.38159 1.99269 2.3664 1.65881 3.0095 1.48005 3.18832 2.38659 1.81599 3.35593 1.92221 2.38186 3.28827 3.07394 2.43219 1.75605 3.06158 1.18997 1.99319 2.47549 3.05543 2.72977 2.98069 1.93541 1.34507 3.41875 1.92632 1.84949 2.02111 2.07333 1.95298 2.23725 2.3675 2.44188 2.45214 2.34716 2.72647 2.68108 1.90395 1.86665 2.60597 2.76499 2.54575 2.36826 1.45349 1.98899 2.58883 1.82036 2.42268 2.39585 2.05434 1.83509 2.05908 2.1571 2.1538 
159-10 3.43955 3.52742 2.34335 2.61218 3.02962 2.78694 3.2574 3.58782 3.05233 3.21095 2.36705 3.31696 2.87321 2.80668 2.85205 3.27642 3.27362 3.22417 2.98483 3.85152 3.73341 3.48415 2.43295 2.77177 3.13739 2.87673 2.6734 2.83013 2.30461 2.56359 2.28113 2.20672 3.11713 3.15524 2.50727 2.89967 3.19767 3.0031 3.01182 3.02198 2.49372 2.37842 2.49671 3.47426 3.5438 3.02112 2.77762 2.32765 2.43585 3.49467 3.25132 2.42011 2.34219 1.92275 3.54295 2.33753 2.77884 2.49783 2.63238 2.81377 3.64132 3.38558 2.02947 2.64229 3.11268 2.1139 2.88716 2.86381 2.63191 2.3588 3.39223 2.39127 2.36187 2.58786 2.52563 2.63927 3.36507 3.10853 2.76544 3.14666 2.49929 1.83345 2.75956 3.35599 3.24922 3.48674 3.38287 2.41774 2.83122 2.14723 2.71005 2.01934 3.07361 2.11638 3.23837 2.89055 2.0006 1.91309 3.0147 2.4944 
160-8 2.28884 2.5604 2.58136 1.60851 2.1841 1.85301 2.66379 2.50009 1.76133 2.73579 2.6127 2.13203 2.7474 2.62555 2.77144 2.54205 2.54816 2.28765 2.48033 1.82768 2.22247 2.33236 1.09237 2.63455 2.14173 2.37904 1.24801 2.72963 1.64285 2.64383 2.54758 2.45463 2.06333 2.54767 1.66358 2.3245 1.92425 2.38754 2.603 2.84937 2.59822 1.9577 1.22965 2.55429 2.43085 1.1339 2.42739 2.56267 3.11247 1.54547 1.59044 1.9136 2.90367 2.5882 1.79625 2.06765 1.46766 1.66887 2.62749 2.44545 2.27169 1.38841 2.4337 2.21136 2.11341 1.45004 1.69645 2.24256 2.58516 2.57244 2.44796 2.4125 2.3713 1.18974 2.37939 2.05724 1.25572 1.37494 1.30483 2.52063 2.34181 1.4326 1.23648 2.46664 1.93308 2.20108 1.93697 1.96571 2.71885 2.22456 2.02043 2.16046 
161-8 1.94951 0.991091 0.856809 2.17585 1.80827 1.86264 0.347807 0.705421 0.500591 0.464012 1.9713 2.1976 1.16756 1.43779 1.30871 1.42924 1.15097 1.83875 1.95845 1.96229 0.721735 1.46636 1.14558 1.34491 1.48978 2.33801 2.25699 1.1627 1.65906 1.88456 1.87003 1.82148 1.91013 0.914355 0.949543 1.60247 1.84528 1.54682 1.12477 1.54846 1.49164 1.51674 1.45245 2.22112 1.21286 2.16114 2.26642 1.5201 1.34089 1.83901 1.11051 1.30627 1.83481 1.79315 1.92264 1.53178 1.91213 1.58955 1.50843 1.63797 1.43731 1.67715 1.73191 1.98145 1.2717 0.643879 1.18487 1.43208 1.15944 1.69117 
162-6 0.740148 0.829414 2.0023 2.1773 0.951156 0.713133 1.36412 0.581219 1.87989 1.94008 2.142 0.787097 2.08485 1.63548 1.70228 1.0214 1.05653 1.85675 2.09801 2.0021 2.13441 0.976954 1.81594 1.95859 1.5928 0.959185 1.82384 1.77711 0.974736 1.93449 1.27789 1.98622 1.66545 1.01439 2.0213 1.36047 1.32494 1.02283 1.84411 0.75529 1.89822 1.50117 1.93259 1.93186 2.05833 0.647508 1.91846 
163-7 2.83242 2.53907 0.957909 3.09892 3.02251 2.64511 2.89628 1.89421 2.45959 1.34698 2.95288 1.65945 1.71674 2.02929 2.83546 3.16749 2.75881 1.57193 1.87178 2.88495 1.8913 3.04343 1.67701 2.46872 1.28805 1.81323 3.01634 2.44867 1.71948 2.69305 2.9996 2.94516 2.82482 1.89303 2.64138 1.47106 2.20442 1.73543 2.12225 1.94872 1.78145 0.631671 2.6681 2.89157 2.18733 1.73894 3.00448 1.93926 3.03486 2.15187 2.78218 2.75162 0.80121 1.81415 2.17331 1.78574 2.03371 2.21919 2.88415 1.95013 2.61649 2.77443 2.36279 1.90977 
164-8 0.973831 2.5181 2.79557 1.80104 0.694547 0.633296 0.776352 1.91518 2.74523 2.8714 1.95408 2.88937 1.87944 2.86114 1.94032 1.82221 1.8842 2.80902 2.06599 2.84768 1.87483 1.92167 1.32761 2.08521 2.43272 2.23539 2.70757 2.47195 2.92222 2.07173 1.94793 2.68556 2.7224 2.55503 2.62147 1.27267 2.54732 1.97846 2.16272 2.14994 2.66502 2.17808 2.66109 1.92996 2.40188 2.37496 2.03204 1.04368 1.06584 1.7797 2.69108 1.86373 2.31529 1.29916 1.81589 1.51729 2.01532 2.25974 1.86975 2.14364 2.53971 1.13864 2.37882 1.90491 1.85891 1.23216 1.99572 2.65246 1.8528 2.73781 2.26662 2.19445 
165-8 2.58082 2.66232 1.17945 2.92848 2.69166 1.24304 2.60546 2.56971 3.12549 1.46032 1.32388 2.3049 1.16211 2.76628 1.53126 1.53784 1.51552 1.46703 1.23564 1.31286 1.49915 1.2112 2.99045 1.23539 2.78194 2.77199 1.94878 2.7326 1.04991 0.755048 2.46223 2.64767 3.10296 2.069 3.12052 3.14037 0.743728 0.681785 3.24854 2.21046 1.77192 1.44671 1.40723 1.64245 2.48833 1.72964 1.68184 1.38264 2.51486 3.06524 2.91518 2.99591 2.61641 3.0218 2.72513 3.21506 2.43449 1.41533 2.87355 3.03325 1.43389 
166-4 2.02298 1.54416 1.74224 1.91752 1.36916 1.38581 1.82917 2.00905 1.94116 1.69233 1.68077 1.49219 1.64409 1.62971 1.93958 1.8673 1.68509 1.05502 1.94048 1.94691 1.98454 1.3299 1.93 1.78756 1.90548 1.85487 1.66193 1.50459 1.77081 0.600973 2.18365 1.71313 0.596523 2.21666 1.62776 1.01507 2.07935 1.79324 2.033 1.41541 1.91324 2.23708 1.56911 1.87598 1.84449 0.401381 2.11006 1.46741 1.72276 1.9731 1.00813 1.86614 1.89252 2.12473 0.590387 1.95006 1.03997 2.05617 1.90528 0.774041 1.64157 2.20292 1.14059 1.03375 1.71512 0.874249 1.18049 1.06445 1.03086 0.928012 0.640221 0.679547 
167-7 2.81226 2.49095 1.5651 0.919954 3.17112 3.02644 2.37335 1.8938 2.04883 2.22871 2.15589 0.892832 3.1265 2.0463 2.59972 2.27532 2.86129 1.98867 2.26856 3.06165 1.87343 2.01165 2.25473 2.07434 2.92361 1.91036 1.83402 1.78318 2.52268 2.29961 3.0212 2.29785 2.92475 2.86147 2.83869 3.05324 1.75653 3.0077 1.99757 2.31939 2.84018 0.900024 2.91062 2.72026 2.4067 2.79586 3.075 2.10644 2.40462 3.0844 2.92494 1.60471 3.04977 1.43214 3.01323 1.83421 1.84717 1.98521 1.94814 1.68731 2.86679 2.65657 2.45536 3.11684 2.92339 1.72187 1.91059 2.12157 0.654975 2.36151 2.59036 1.88251 2.74659 1.40656 1.86728 2.03765 0.858323 1.47766 1.79588 1.81567 
168-7 1.45558 1.73454 2.67052 2.42136 1.61189 2.49474 2.22929 2.43488 2.89686 2.36666 2.34851 1.91724 2.88103 2.19208 2.54155 1.39972 0.754524 1.09331 1.61377 2.74449 2.9829 2.93969 1.50599 1.51885 0.857458 2.04292 1.4102 2.48151 2.62247 1.52034 2.71998 0.633747 1.0281 1.00306 2.14168 2.20557 1.38679 0.687728 2.85546 2.56093 2.90358 1.64309 2.39438 2.73762 2.63835 2.79476 2.96903 1.84599 1.24263 2.20558 2.73139 2.51922 1.7046 2.28273 2.87093 2.80646 2.79157 3.01044 0.620225 0.970032 3.01577 1.65343 2.514 2.65331 2.48679 1.29698 
169-5 0.766802 1.45428 0.955933 1.33225 0.632556 1.53012 2.45034 2.4911 2.26157 0.827876 2.4195 2.31398 1.31728 2.0303 2.60906 2.22456 1.43001 1.87302 1.33228 2.03721 2.48145 2.6158 2.14122 1.07546 2.57837 2.58275 2.15794 2.32619 0.954464 1.41367 1.1198 0.819388 1.80386 2.1162 2.27662 2.26212 2.31619 1.07016 2.23236 1.23166 2.49381 1.57266 1.58317 2.22928 2.24458 2.38252 2.14851 1.26489 2.62056 1.47457 0.956523 2.50646 1.57161 1.27529 
170-8 1.75334 1.50801 0.617669 1.92338 1.76386 1.72906 0.954979 1.70701 1.37138 1.36586 1.79802 1.36517 1.35603 1.69298 1.38766 1.75421 1.95352 1.82019 2.13019 0.912079 1.50879 1.53886 2.12206 1.2649 0.680806 1.63289 0.853962 1.63682 1.75945 1.08159 1.44518 2.04313 1.37616 1.69684 1.53161 1.58453 1.70159 0.893594 0.710387 1.62457 1.95604 1.71592 1.85115 1.53207 1.86191 2.09053 1.92696 3.23034 2.66638 1.70823 3.15108 2.72842 2.71776 2.76567 2.76712 3.30091 0.837424 2.72482 2.71372 1.78582 3.4278 0.835752 3.45487 2.58709 2.57768 0.895175 2.80744 2.72025 2.52346 2.52191 2.73183 2.50034 1.09859 2.69072 3.20816 2.69303 3.22183 2.72163 3.22524 
171-10 3.11137 3.18556 3.25071 3.12834 3.26124 3.18059 3.58045 3.39643 3.13114 3.56672 2.88257 3.4976 2.77424 3.09345 2.82965 3.44183 3.43162 2.628 3.08238 3.13873 2.4575 2.78569 2.72085 3.14316 2.49935 3.58992 3.20437 2.92956 3.87475 3.29795 3.32187 3.25007 3.05696 3.13078 3.95333 3.72913 2.73293 3.54895 3.27092 3.86856 3.03427 3.328 2.77588 2.79789 3.97613 3.97463 3.84065 3.71746 3.33176 3.87642 3.22137 2.69367 2.90941 2.75136 2.72048 3.91551 3.9084 3.53082 2.0422 3.59963 2.00917 2.95284 2.71447 3.09949 3.86276 2.93925 3.09136 1.98746 2.20205 2.00053 4.00967 3.77267 4.0199 2.95259 2.7788 3.97679 3.43575 3.52079 3.20091 2.02586 3.35903 2.66463 3.40174 3.53628 3.20952 2.20164 3.86159 3.50334 2.67021 2.7747 3.42508 2.4176 3.04965 3.37137 3.69661 3.23218 3.19249 3.52464 3.76118 3.77154 
172-2 1.52994 2.23814 2.05088 2.30915 1.45453 1.86605 1.90072 1.49445 2.25861 1.64708 2.10485 0.696419 1.67612 2.28627 1.36346 0.950272 1.82154 1.74473 0.54955 1.96495 1.94101 0.657006 1.64834 1.528 2.24803 0.895775 2.12974 1.38099 0.648021 1.57583 2.15713 1.88295 1.55831 0.95647 
173-4 0.668644 0.572189 0.6173 1.08859 1.30401 1.5299 1.42823 0.544246 1.60548 1.60772 0.585683 1.64475 2.26647 2.19252 2.12386 2.05319 1.94574 1.153 1.115 1.64439 1.14006 2.11793 0.599419 1.79742 1.82438 2.08925 0.848057 2.03839 1.3293 2.21059 1.50481 1.04335 1.41535 0.574399 1.58808 0.897614 1.89665 1.17012 1.70263 1.57187 1.07513 0.626356 1.88411 2.00655 0.767342 2.01943 1.60428 1.60752 1.54174 0.856555 1.08057 1.6296 1.61291 1.67318 1.13932 1.54821 1.07769 1.54852 1.95356 1.23719 1.44738 0.999021 1.09621 1.60248 1.81717 2.12269 2.16388 2.13088 0.90909 1.2646 1.25167 2.13534 1.08495 1.70966 2.02797 0.837956 1.91729 1.67963 1.46325 1.934 1.56749 1.62212 1.8949 1.37268 1.85771 1.44898 1.09223 0.763144 1.89454 2.02192 1.19678 1.04284 1.81129 1.6216 1.50773 1.38682 0.902122 
174-3 0.641697 0.485409 0.56804 0.632592 0.70532 0.805919 0.467566 0.636961 0.72462 0.420112 0.494843 0.495028 0.82378 0.533103 0.575716 1.18956 1.08323 1.18551 1.21684 1.1032 1.06035 1.12232 1.1826 1.03815 1.1525 1.19091 0.730035 1.14616 0.887201 
175-6 1.57424 1.6625 1.53717 1.53945 1.41462 1.65562 0.855406 1.59636 1.54375 1.53019 1.68574 1.38193 1.67679 1.54747 1.47473 0.840144 1.67751 1.54099 1.48427 1.44183 0.943625 0.666894 0.73226 0.772438 0.772161 1.49566 0.81596 0.817545 1.51786 0.599934 1.65372 1.38651 1.54089 0.82429 1.66674 0.94404 1.5807 0.762908 1.04264 1.73152 0.950784 0.971737 1.57965 1.86407 0.904593 1.56441 1.63418 1.77811 0.951719 1.02396 1.56554 1.26827 0.994648 1.32892 0.953517 1.5562 1.494 1.53349 1.7311 1.89038 2.09189 1.85387 2.24715 1.55322 2.22636 
176-6 1.59636 1.18696 2.3071 1.31005 1.19067 1.17397 1.1247 1.22725 2.42373 2.49568 2.55922 1.37937 1.91691 2.12916 2.0957 1.84963 1.89441 1.23296 2.04032 1.93661 2.88171 2.57795 2.46137 1.80576 1.5502 1.49747 1.87947 2.06439 2.27229 1.8922 1.45385 1.43956 2.42032 2.07084 1.99656 2.68627 1.68292 1.20728 0.882341 1.65935 1.34107 1.63279 1.78611 1.56558 2.45847 0.549948 1.95314 0.88996 0.648423 2.12234 2.62409 2.589 2.49475 1.23686 2.79409 2.51994 1.36542 2.63327 1.60061 1.27822 2.20679 1.64634 1.87598 1.82374 1.7173 1.55287 0.824569 1.16345 2.34311 1.66223 2.78693 2.27384 1.34613 2.47096 2.36266 2.55694 2.7836 1.41987 1.82524 1.49421 1.15314 1.86084 2.09921 2.0927 1.8793 1.6586 2.50954 2.12182 2.64589 2.09391 2.39566 1.32523 2.02641 2.00364 1.70887 2.5363 1.65345 2.73287 1.856 2.09866 
177-3 1.40371 1.42214 1.99592 1.37003 1.40183 1.46291 1.47896 2.03886 1.97871 0.347649 1.52889 1.36296 0.21691 1.45716 1.55098 0.137508 0.450081 1.84739 1.88826 
178-6 1.94157 1.72141 1.71985 1.24411 1.39185 2.02817 2.14409 1.51528 1.47255 1.72995 2.08583 1.5338 2.25666 1.92977 1.43247 1.2723 1.51423 0.98846 1.77852 1.51296 2.70558 1.56914 2.5338 1.21668 1.73125 1.24765 2.43613 2.39832 1.7384 2.57637 2.40758 1.65567 0.99283 1.74569 2.34532 2.26347 1.3125 2.1975 1.54146 2.06688 2.39811 2.08184 1.49585 2.38083 2.27825 1.66514 2.06658 2.23387 1.98943 0.967345 1.1396 2.41848 1.18432 1.93291 1.85898 1.60217 1.7298 1.49159 2.78286 2.47056 2.12014 1.15051 2.86536 1.56549 2.6867 1.74459 1.82249 2.1636 1.91521 2.22039 1.66719 2.81497 1.66048 1.35964 1.85852 1.9004 1.71609 1.58074 1.71715 1.52609 1.43686 1.54965 1.37151 2.41062 1.82685 1.71382 1.89532 1.64521 
179-6 1.40009 1.54713 1.56369 2.3081 2.56175 1.50626 1.5527 2.11436 2.52016 2.48634 1.18083 1.36187 2.62964 2.8886 1.41156 1.36868 2.48407 2.42101 2.00333 2.58509 1.69938 2.83548 2.90335 2.11944 2.18819 2.83432 1.82942 1.31597 1.32531 1.47697 2.11125 1.79678 1.78492 2.14531 2.09531 1.5776 1.92006 2.8469 2.74651 1.7016 2.7846 1.85161 1.36424 2.02735 2.4202 3.08072 1.69029 2.66384 1.98567 2.27243 2.04344 2.43238 2.26722 3.14908 2.33061 1.27221 2.29324 2.00728 2.33545 2.40824 2.32212 1.65352 2.07266 1.42257 2.82107 1.0867 2.08389 2.86179 1.74467 2.69173 2.72421 2.95366 1.6727 2.87449 2.65432 1.62927 2.56172 1.93526 2.40648 2.00983 1.78216 1.0559 1.83691 1.90683 1.88558 2.52023 1.94885 2.10938 1.92197 2.17551 1.23659 2.17665 1.49766 1.50596 1.74765 2.62133 1.82374 2.58514 1.75801 2.05974 
180-3 1.66867 0.496293 1.4839 0.829707 0.248436 1.77112 0.859952 1.42661 0.455732 1.7183 1.1352 1.20296 0.772413 1.47867 1.04588 1.30197 0.766946 1.51424 0.929037 1.37309 1.45434 
181-4 2.12302 0.905111 0.943089 2.00333 2.04581 0.9738 1.09186 2.04918 2.0051 1.11844 1.33263 1.77942 1.4095 1.39407 1.30877 1.89167 2.29233 1.27397 2.09122 1.44652 1.71393 2.23871 1.68057 2.05432 1.02118 2.16926 2.06269 0.857355 2.09883 2.06427 1.02905 1.8058 0.896471 0.925855 1.80898 1.03714 2.03868 1.75663 1.32308 1.46429 1.38063 1.94219 1.86365 2.1422 1.22022 1.57655 1.02638 1.4117 0.622107 1.26029 1.15236 1.86549 1.20461 2.09376 1.75066 1.99138 2.28877 2.03402 2.00286 0.771234 2.0307 1.16373 
182-1 0.303021 0.0917116 0.560977 0.26049 0.5168 
183-2 0.620145 0.872676 0.737776 0.927979 0.243119 0.812015 0.54575 0.775095 0.99459 0.723267 0.395313 0.884019 1.06245 0.665824 0.875587 0.618755 0.981205 0.780263 0.767642 0.853832 0.678766 0.934026 
184-1 0.557393 0.109706 0.387433 
185-6 1.26326 1.12431 0.834179 1.59675 1.68148 0.676568 1.36237 1.84403 1.11048 1.21471 1.05671 1.4862 0.700361 1.5755 1.73254 1.87746 1.00428 0.905024 1.23506 1.29617 1.23478 0.837847 1.67202 1.63716 1.31242 1.61635 
186-3 0.690826 1.41422 1.44018 1.0227 1.33595 0.939203 0.916428 1.57375 1.5227 1.28471 1.1234 1.50359 1.21865 1.21251 1.60873 1.35305 1.40094 1.50706 1.06721 0.605071 1.13432 1.63586 1.38214 1.26618 0.894703 1.66485 1.50668 1.64386 1.52668 1.60811 
187-6 3.52695 3.43148 3.13815 3.42818 3.46326 3.12464 2.79672 3.55568 2.82386 3.23825 3.08606 3.38866 3.92346 1.83069 3.31295 2.37073 1.91299 1.46297 2.37043 1.93044 1.38898 2.14234 1.8611 2.61125 1.13931 2.17094 3.45862 1.88291 1.97512 2.25073 2.94774 2.1412 1.81002 3.09231 3.60415 3.0499 2.5039 1.86379 1.68105 1.26275 1.83721 0.671659 
188-3 0.944701 0.914854 1.90257 2.07314 1.10769 1.79565 0.817247 1.91629 0.784101 0.862221 1.94198 1.93283 0.858926 1.75228 0.51047 0.568261 1.87541 1.66465 1.59793 0.498821 2.03277 1.02148 1.06884 0.682073 1.00038 1.87041 2.02819 1.70323 0.908963 0.959172 2.07823 1.82606 1.92017 0.619625 1.94815 1.1955 1.63249 0.806691 1.94519 1.83568 1.81221 0.840002 0.956903 0.61696 0.50426 0.729793 1.96406 0.695847 0.923166 0.821242 1.80172 0.2484 2.0161 
189-7 1.17842 1.15967 1.31824 2.20642 1.01867 0.973778 1.11512 2.79921 2.02434 2.09533 0.923575 2.54465 2.42156 1.19141 0.876627 0.940904 1.06278 1.20375 1.08023 1.10835 2.21729 0.879058 2.86368 1.90036 2.42288 1.15235 0.987843 0.970332 0.981627 1.22642 1.25131 0.892016 1.19945 2.20297 1.06844 1.29489 2.20936 2.83344 0.568135 1.00738 0.875835 1.13714 1.01903 1.22968 0.929168 2.1337 1.20184 1.28863 2.84401 0.658439 2.1441 0.605179 0.571687 2.01242 1.52102 1.86791 1.24102 1.24053 
190-4 2.04342 1.4477 1.69583 1.22486 1.36155 1.74681 1.58555 1.37313 1.45902 1.7518 1.4807 1.53048 1.53975 1.95497 2.4037 1.72846 1.52878 2.38906 1.777 2.06433 2.23339 1.12996 1.70791 2.21261 1.58889 1.95593 1.98577 0.827689 0.73758 1.63084 1.33543 0.876494 1.3682 1.54089 1.59513 0.899379 2.16723 0.92837 1.58293 2.12479 1.52171 1.42844 1.43322 2.34715 2.10519 1.78434 1.36036 1.72532 0.481281 1.38729 1.02036 2.45771 1.48832 1.70035 1.68809 1.30414 1.3803 2.00771 1.23343 0.959752 1.30122 1.87303 0.823229 1.47284 2.33328 1.75673 1.65005 0.44312 1.6577 2.00648 0.996381 1.34365 0.356713 1.53858 2.00934 1.88409 1.64348 1.50584 1.71173 1.67401 1.81157 
191-2 1.80802 1.04231 2.15434 1.74326 1.25854 1.89839 2.13771 2.15706 1.76788 0.934409 0.65412 2.18601 1.56116 2.29989 0.460774 2.34042 1.48454 2.40976 1.44296 1.38949 2.00389 1.94913 1.11016 0.781924 2.48383 1.63154 1.5427 1.02157 1.82264 1.74873 1.18587 
192-5 1.76953 1.20326 2.03901 1.01115 2.12891 0.90751 2.01619 0.657562 1.96241 0.807661 0.728558 0.932581 2.12607 1.02978 1.88679 0.81129 2.28071 1.06979 2.40059 1.34698 0.95403 2.02393 1.14873 2.00642 1.62942 1.31478 1.02208 1.97099 1.74865 1.04463 1.60519 0.770018 0.930515 2.55576 1.37506 1.55819 1.19836 2.49074 2.2097 0.440828 0.857547 1.52313 1.67992 1.3952 1.76292 1.44038 2.11727 0.771034 1.2576 1.98911 1.24816 1.83259 1.85145 1.80657 1.85132 1.09861 2.17921 1.73025 1.87619 2.06113 2.45488 1.19805 1.0269 2.33705 1.1095 1.39405 1.65325 
193-8 1.82609 2.52688 2.10166 1.79097 2.2911 2.57812 2.1843 2.24773 1.96099 1.84532 2.39947 2.69234 2.24722 2.24736 1.97727 2.27823 2.01794 2.52772 2.0097 2.36133 2.32885 1.99504 2.31475 2.70818 2.31808 2.46249 1.23808 2.72798 2.55315 2.13411 2.34944 2.49988 2.51176 2.53677 2.53957 2.09901 2.44078 1.61707 2.93626 2.16641 2.91763 2.13354 2.3289 2.50771 2.58438 2.537 2.20581 2.14208 1.76189 2.4919 2.04953 2.32078 2.64309 3.02131 2.05891 2.61983 2.64278 2.65138 2.87158 2.02967 0.939375 2.11932 2.4993 1.7882 2.22554 2.47183 2.56586 2.59194 1.77418 2.47188 2.6273 1.88315 2.26048 2.57143 1.41482 2.52309 2.53132 2.34448 1.84266 2.51319 2.34471 2.56889 2.724 2.57872 2.27404 2.44599 
194-2 0.421804 0.337031 0.723129 0.71825 0.586434 0.432995 0.536893 0.524572 
195-6 1.13979 1.40684 0.995032 1.16459 1.11116 1.15441 1.51826 1.5063 1.47204 1.28734 1.5136 1.40351 1.44931 0.987196 1.65633 1.5419 1.34066 1.60164 1.51475 1.40596 1.47778 1.55679 1.62409 1.4214 0.555089 1.29113 1.60126 1.51621 1.19887 0.953891 1.45535 1.01669 1.65466 1.38178 0.803221 1.65601 0.869977 1.70826 1.10548 1.44009 1.71356 0.972323 1.15976 1.62181 1.63818 1.03737 1.00187 1.09465 1.39072 1.60274 1.57473 1.57673 1.46385 1.67789 1.08509 1.10934 1.50723 1.51869 1.58031 1.61914 1.61032 1.15848 1.866 1.52966 1.11401 1.52944 1.00831 0.735556 1.31586 1.15069 0.911998 1.66527 0.63251 1.61965 1.39683 1.38417 1.0529 1.14497 1.47662 0.985285 1.47915 0.770866 1.40627 1.54046 
196-6 0.784016 1.55018 1.11543 1.30914 1.16886 1.3498 1.40189 0.520648 1.06657 1.63852 1.0414 1.50329 1.08346 1.64692 1.27461 1.0118 1.03101 1.39434 1.12899 1.71231 0.834803 1.54347 1.05725 1.39103 0.915146 1.57201 0.640987 1.58552 1.12088 1.52862 1.38736 1.09338 1.02129 1.70445 1.77072 0.712324 1.27666 0.877531 1.19177 1.17011 1.56205 0.888937 0.667774 1.02263 1.18692 1.43711 1.04496 1.68812 1.66263 1.43897 1.48032 1.12776 1.57787 1.36552 0.900405 1.66823 1.1184 1.51172 0.947446 1.5996 1.64297 1.07793 2.03191 1.88686 1.15632 1.69786 2.37008 2.11487 
197-5 2.29909 1.29592 2.31178 2.19346 1.26889 0.841875 0.900247 1.15807 2.10917 1.83294 1.45555 2.10143 2.25523 1.22326 2.17281 2.38056 2.17123 0.829356 2.07983 2.11035 1.7216 2.21491 1.34732 1.08366 0.845737 0.831972 1.82942 2.2357 0.711804 0.523018 2.07901 0.896935 0.886165 0.990722 1.38494 2.18363 1.37802 2.13665 2.24778 2.16133 2.27844 2.0664 0.849432 0.908323 2.07599 2.1807 1.41141 2.1016 2.08272 0.789825 1.16634 1.2592 2.06508 0.725635 2.04957 0.798402 0.669006 0.917146 2.16803 0.959596 0.942349 0.954363 2.18082 2.10333 0.905584 2.06642 0.6971 
198-5 1.80762 3.03938 1.6487 1.74453 1.59664 2.3927 2.53532 3.03059 2.90974 2.91819 3.05091 2.9122 3.07349 1.64233 2.64289 2.68898 2.43414 1.93475 2.96888 3.00788 2.44922 2.47768 2.68127 2.39937 2.64553 1.77404 3.03133 1.75085 2.87961 1.55042 1.54577 1.7498 1.82142 3.05055 1.38246 2.96864 1.44865 1.86532 1.46638 1.37831 2.65857 1.80611 2.88723 1.94646 1.89055 2.87243 1.47962 2.49214 2.76913 2.0521 3.11129 2.90909 1.4339 
199-7 2.06886 1.98854 1.60108 1.35501 1.94781 1.75392 1.32078 2.30576 1.90681 1.78528 2.28849 1.85861 1.75891 2.33928 1.80762 1.69991 2.20716 2.41668 1.9804 2.35885 1.34515 1.31308 2.3564 1.62143 2.35276 1.25262 3.20799 2.08066 1.14112 2.08019 0.804247 2.02524 2.03037 0.870542 1.43069 2.2715 1.29666 1.69466 2.92243 1.60307 1.73035 1.54523 2.13923 2.24402 1.79319 0.920995 1.84883 1.44166 2.11153 1.72432 1.91303 2.20429 3.24239 1.36496 1.88355 1.93397 2.80793 2.37375 3.58236 2.92905 2.87363 3.10847 2.84807 2.81985 2.49774 2.43616 2.46587 1.52337 3.71221 2.1144 2.17367 2.25139 2.15589 2.40287 2.85794 3.13712 3.10277 2.07785 1.61323 2.97188 1.63025 2.70833 3.19585 2.44245 2.8228 2.92836 2.07345 2.75698 2.95801 2.75473 2.05864 2.89098 2.71702 3.03578 2.6501 2.68014 2.48395 2.58431 2.77021 2.521 
200-6 1.46619 1.4966 2.28464 2.1827 1.30717 1.20641 1.35051 2.38028 3.55243 1.87288 1.883 2.45769 3.11677 2.2649 1.51887 1.55753 1.22019 1.7801 2.32091 2.46884 2.96074 1.8158 2.34473 1.31629 2.36243 2.24867 3.53319 1.53352 2.26743 1.56772 1.78728 2.9161 3.54451 2.49036 2.50552 2.77761 2.15822 2.33266 2.16371 1.84032 1.79098 2.54418 1.38194 1.82223 1.88978 2.49777 1.60104 1.29903 1.69117 3.09827 1.95173 1.60775 1.91344 1.71413 2.96264 2.91357 2.37428 1.86289 1.72139 1.52684 2.12106 1.69192 2.08792 1.97033 2.29257 1.91986 3.28198 1.7157 1.70894 2.198 1.73811 1.95102 1.74556 2.00351 2.31235 2.00368 1.93498 1.88303 1.87 3.07628 1.78113 2.02636 2.63266 2.59586 1.74086 1.7379 1.79368 1.59422 1.60347 2.83591 2.05584 2.86183 1.94713 2.69396 2.18691 2.08883 1.97006 2.7084 3.3209 2.10674 
201-1 1.69952 1.74893 1.74139 
202-10 1.78142 2.68792 1.39006 2.83254 3.98912 1.77268 1.44994 1.75695 4.03214 2.7433 1.47287 1.6156 2.71152 3.39703 3.03032 1.50902 1.85831 1.31919 4.0066 1.33895 1.61229 1.28714 1.50946 3.49999 1.62866 1.5331 3.57881 3.93803 3.87072 1.52424 3.95171 2.71563 1.70727 1.54416 3.40108 2.10524 3.44707 3.65401 3.00229 1.53391 3.089 1.79965 2.83507 3.59107 3.63274 3.39444 3.87642 1.45128 2.59775 1.71017 3.2042 3.53356 3.77484 2.6628 1.6958 3.91682 1.49328 2.02851 3.47615 1.97232 2.52559 2.64414 1.68892 4.58956 4.64024 3.4739 1.90337 1.95408 1.95296 2.56136 4.02509 2.49829 1.89267 3.25757 2.84085 2.48141 3.17133 1.99606 2.89224 2.1038 3.02014 3.66957 2.27327 2.76428 1.93476 3.47124 2.14762 4.64158 3.74889 3.3772 3.0648 3.68562 3.27221 3.89282 3.6743 2.7312 3.51642 4.18896 3.66441 3.69593 
203-5 0.764698 1.45383 1.66819 0.83139 0.780214 1.06135 1.60191 0.922366 1.66815 0.45825 0.835886 1.60545 0.857373 1.5709 1.22438 1.24479 1.53874 1.45078 1.48307 1.01971 1.38868 1.52874 1.34736 1.6104 1.49862 1.20776 0.976516 1.4563 1.47662 1.00909 1.33914 0.919612 1.0008 1.53949 1.20353 1.35538 1.68381 1.3051 1.50324 1.46472 1.69508 0.689164 1.68749 0.728277 1.70654 1.33685 1.339 1.33873 1.66178 1.4965 1.51887 1.67784 1.7064 0.755621 1.18142 0.692352 1.56827 1.18087 1.31628 1.20842 1.31556 1.48498 1.41153 1.21032 1.46437 0.858277 1.40091 1.61801 0.463346 1.48397 1.44963 1.44321 1.73343 1.26759 1.29232 1.54543 1.55841 1.29779 1.35782 1.50349 1.41991 1.57584 1.69399 1.38725 1.68613 1.372 1.50317 1.1499 1.63653 0.779107 1.4685 1.6299 1.57438 1.59889 1.54907 1.68045 1.74358 1.52871 1.09918 1.03866 
204-8 2.35695 2.14486 2.84436 1.67726 2.01836 2.23584 2.061 2.64204 2.64546 1.66622 2.76898 3.09163 2.27861 2.85065 2.78069 2.61298 2.70909 2.81871 2.55498 2.20593 3.20573 2.67202 2.96443 3.8253 2.62387 2.02977 2.13067 2.56652 2.24638 2.41275 2.61178 2.59109 2.91238 2.62813 3.12275 3.03658 2.98869 2.91118 2.13367 2.78192 2.05308 2.96023 2.73114 2.45012 2.02373 2.84681 3.02406 2.81989 2.69094 2.93066 2.40256 1.68714 1.79926 2.11928 2.47357 2.88695 2.79724 2.60179 2.321 2.27312 2.1769 2.61987 3.26542 3.0056 1.86795 3.20724 2.61778 2.89114 3.05214 1.80574 1.94911 1.91683 2.53918 2.65866 2.38426 2.99738 2.1881 2.42685 2.80912 3.40976 1.94369 2.49377 2.30295 2.79034 3.15794 2.85908 2.62846 1.95989 2.26462 3.16964 3.69051 3.44487 3.16693 3.12336 2.55785 1.61814 1.90762 3.14144 1.96819 1.89191 
205-3 2.51196 0.653217 2.60768 0.845239 2.51575 0.527782 2.60546 0.811958 2.57205 0.766834 2.42151 0.681958 2.55397 2.03763 1.29302 2.55614 0.571564 0.767393 1.73098 1.43256 2.47786 1.83605 1.39446 0.958246 2.23717 0.822113 1.87894 2.63653 0.693929 1.52256 1.35703 1.16575 2.32722 2.39358 0.888563 2.61427 2.54793 2.3394 0.777569 2.52482 0.980722 0.447825 2.60096 1.55747 1.08897 2.03666 1.30173 2.52191 2.23329 
206-8 2.19551 1.89092 1.94425 1.52406 2.53562 1.43937 2.5332 1.43716 2.26764 2.27702 1.41995 2.06716 2.5917 1.72841 2.18974 2.57669 2.48841 2.64734 1.80363 1.69932 1.71068 1.93172 1.88005 2.20575 2.1705 1.7686 2.02839 2.16698 2.29083 2.12993 1.37103 2.68848 1.33288 2.58414 0.809158 2.23069 1.98999 2.08552 1.61707 2.50678 0.781192 1.45221 2.60764 1.9668 2.08811 2.25855 1.5468 1.4877 2.08489 2.27837 1.59313 2.30832 2.64509 2.4984 1.34381 1.98244 2.61759 2.10293 2.1213 2.2046 2.30099 1.36112 1.54284 1.2386 1.77033 2.12258 1.83696 1.74764 2.42667 1.78464 2.07915 2.42283 2.25754 1.95917 2.02072 2.60278 2.56357 1.35707 1.95079 2.27754 1.28135 1.94759 1.22042 2.64648 0.782264 1.95385 1.87251 1.39422 2.38973 1.86771 1.41217 1.25405 1.22079 2.03315 1.93785 2.28633 2.39114 2.17276 
207-8 1.99739 2.05418 2.00007 1.88044 2.92796 2.96693 2.02896 1.76255 2.19664 2.44726 2.47371 1.8314 1.91222 2.167 2.14369 1.83174 1.91959 2.09438 2.09951 2.92275 1.45404 2.18582 1.90271 2.06685 1.53937 2.03018 2.05236 2.05887 1.18825 1.7699 1.67447 1.49527 1.80492 1.65255 1.71631 1.67351 2.2184 1.8344 1.78836 2.24436 2.21662 1.93633 1.94889 1.018 1.19578 1.02607 2.15176 1.24405 1.92254 2.01312 2.03755 1.8555 3.00363 3.04681 2.10548 1.87346 2.09976 1.80693 2.53528 1.93224 2.98175 2.02344 1.96543 1.81388 1.88523 1.92831 3.08076 1.67964 2.92947 1.61015 1.99708 3.79595 1.72211 2.75637 1.9715 1.63379 2.12532 2.19533 2.30771 2.17934 1.95189 2.00042 2.17907 2.2145 2.1521 1.53043 1.49441 2.98477 2.22803 1.89654 2.13594 1.78564 2.05665 2.08925 2.23703 3.0225 1.43093 1.56225 1.64477 1.02321 
208-3 1.13059 0.751026 0.982704 1.68904 1.42953 1.09564 1.99809 0.569848 1.70904 1.62318 1.02581 1.70662 0.92584 1.96651 2.32952 2.28378 2.08401 1.33569 1.93528 1.99914 1.60068 1.51711 1.54783 1.33916 1.67372 1.20773 0.897184 2.11245 1.14285 1.3305 0.99944 1.88642 1.56818 1.14675 1.38236 1.48017 2.27922 0.995445 1.36032 2.04853 1.76368 0.762733 1.43426 1.34464 1.08938 2.00325 1.68197 2.12517 1.33983 1.07086 1.95866 1.69664 1.69228 0.532821 1.78413 1.11886 1.42944 1.00042 1.17089 1.63677 0.847244 1.26328 1.07352 1.18723 1.39284 
209-10 3.14316 3.23377 3.17681 2.81438 3.01626 3.38851 3.63593 2.86368 2.94684 2.31611 2.83363 2.94572 2.97763 3.082 2.66472 3.24048 3.41559 3.40974 3.21523 2.43963 3.69465 2.93076 2.90734 2.45279 2.26279 2.86519 2.77684 3.61733 2.92119 3.14504 3.69047 2.46352 2.52909 1.62303 3.22287 1.84314 2.11487 2.23064 3.41983 1.2494 2.88168 2.29967 2.07404 3.47974 2.81451 2.99374 1.27388 3.18387 2.81317 3.00632 2.8936 3.34072 3.06979 2.68003 3.15691 1.66681 2.46576 3.88755 2.39587 3.74913 4.07746 2.83104 3.09135 4.9445 2.63774 2.92966 3.31962 3.67814 1.96056 2.04001 2.2269 3.47158 3.38176 1.38384 2.51011 3.45174 3.86398 3.81811 3.26407 3.95496 1.25302 1.45078 3.81539 2.65389 1.86651 3.11791 2.55694 1.7863 2.10392 2.3357 2.76252 1.43569 
210-5 1.16315 0.874463 1.09383 1.12942 1.20229 1.11218 1.02072 2.04588 1.99886 2.45609 1.74805 0.605597 0.654736 2.11483 1.05092 1.76877 1.11813 1.91051 2.39154 1.95584 1.60049 1.92094 2.03452 0.730974 1.69512 2.04499 0.73401 1.42817 0.843905 2.1268 0.880514 1.79604 1.25117 1.27502 1.24348 1.56078 1.70821 0.924335 2.16501 1.25044 1.18688 0.741555 1.16439 1.44345 1.1687 3.34386 1.63701 1.32191 1.56948 1.85196 1.62591 2.03938 0.546357 1.57004 1.11469 1.34985 1.30545 1.727 0.947915 2.16968 1.29495 2.34778 1.76877 
211-6 2.76592 2.7376 3.0215 1.91165 1.80091 2.23179 2.14778 2.15873 1.86482 2.83632 3.07588 1.99412 1.66986 1.74271 1.89014 2.29401 1.57732 2.25143 2.1705 1.74935 1.31688 1.48194 2.33346 1.68959 1.67303 2.34982 1.25695 2.07159 1.43772 1.90118 1.22998 1.94879 1.98939 1.87413 2.69828 1.95566 2.53142 1.83772 1.87037 1.85348 1.6045 1.39677 1.92238 1.7621 1.3887 1.84564 2.68419 1.92492 2.45826 2.62801 1.99928 2.66346 2.62117 2.01239 2.03871 2.43947 2.56859 1.896 2.77474 1.89588 2.05004 1.37258 2.43568 1.88082 2.8329 2.86029 1.38694 2.32069 1.96258 2.8336 2.53306 1.36086 2.26609 2.24196 2.58588 1.51083 2.32322 2.38167 2.88365 0.917499 1.99951 1.27001 2.23049 2.38203 2.71848 2.41434 2.35663 2.28152 
212-8 1.64427 1.72798 1.63439 1.92639 1.77609 1.73358 1.71408 1.52878 1.66244 1.5416 1.80357 2.05572 1.4478 1.38714 1.54059 1.64925 2.15255 1.69587 1.79399 1.8381 1.81177 1.94832 1.75487 1.70406 0.997494 1.41229 1.54565 1.77274 1.39317 1.51053 1.93379 1.58335 2.17834 1.82709 2.08174 1.83433 1.77948 1.82431 1.57699 2.29723 2.00905 1.89972 1.20701 1.84633 1.59118 1.66733 2.26255 2.14609 2.04336 0.973761 1.8216 2.73163 1.1646 1.36549 1.49042 1.8256 1.3564 2.29799 2.06401 1.30091 1.0019 1.80097 2.03922 2.29324 2.71352 2.76268 1.73014 1.39961 2.21998 
213-7 0.994981 0.986546 1.15863 1.15676 0.920999 1.07726 1.11191 1.0579 0.968552 0.91074 0.875464 0.899183 0.777362 0.834482 0.992128 0.937186 0.925968 0.750253 1.02133 0.714457 0.587609 1.21242 1.09737 1.07481 1.32838 1.35186 0.570394 0.83926 1.21261 0.881913 1.18236 0.974343 1.35139 0.687226 0.726997 1.30359 1.25172 0.878591 1.04069 0.969044 1.01412 0.992873 1.11758 1.10907 1.07275 0.960815 1.12858 1.07257 0.336638 1.08498 0.987616 0.957013 1.26679 0.992557 0.950446 1.02764 0.837328 0.7242 1.39463 1.35356 1.0718 1.1372 0.999334 1.01351 1.26945 1.34999 1.39437 1.31113 
214-5 0.975035 0.966844 0.901716 0.867136 0.797192 0.971961 0.851351 0.805187 0.966464 0.77778 0.822372 0.813602 0.908924 0.895956 0.768035 1.13101 1.18192 0.983577 1.17467 0.841213 0.707586 0.842325 0.866525 1.13404 1.1012 1.00501 1.06138 1.15549 1.03287 0.894978 1.0936 1.05385 0.987374 0.934319 1.02545 1.0448 0.981087 0.840879 1.02486 0.966106 1.00313 1.01016 1.22934 0.671078 1.2198 1.30826 0.888703 1.05117 1.11891 1.00096 1.09393 1.09387 0.816154 1.1693 1.09044 0.975306 1.35654 1.32394 
215-3 0.603275 1.65424 1.63504 0.81963 1.70704 1.7279 2.13577 2.65945 1.24065 1.22316 0.519955 1.58194 1.3846 1.6375 0.607585 2.1137 1.71277 1.79366 1.46676 1.56992 0.894913 2.64718 2.06864 1.42987 1.57822 0.534938 1.59516 1.44778 2.16855 2.69959 1.71502 2.28031 2.3878 0.77842 1.93313 1.946 1.58583 1.28675 1.41504 2.35224 1.74396 1.17462 1.25135 2.38121 2.0168 1.83413 1.16379 0.827156 1.33545 2.21848 1.57793 1.80531 0.780571 2.37877 2.23682 0.452768 2.65726 1.56488 1.49134 0.754158 2.09401 2.25156 2.10762 2.44518 2.11266 2.12859 2.30646 1.69703 1.34545 1.47925 1.62082 0.769471 1.15936 1.28009 2.17721 2.16828 1.58959 2.07729 1.99134 2.55231 2.0941 2.3074 0.979091 1.7138 1.6134 1.24856 1.98807 1.89824 2.41411 1.52143 1.70922 0.956886 2.36967 1.39804 1.54037 0.931227 
216-6 0.683907 0.67434 1.37453 1.55065 1.20797 1.29149 0.828258 0.646115 1.86037 1.76557 0.93094 1.06968 0.740261 1.00233 0.807821 1.72351 1.85556 1.80316 0.614983 0.704133 1.58448 1.39308 1.45511 1.50764 1.30435 1.11533 1.93144 1.44064 1.11361 1.60743 0.844542 0.836524 0.610523 1.48404 1.15433 0.997598 1.83133 1.36136 1.14043 0.77784 0.532364 1.00846 1.26327 0.929036 1.85148 1.79386 1.50269 1.38448 1.14242 1.27571 0.630182 1.24975 1.19044 
217-5 1.02062 0.948522 0.882729 0.738648 0.813974 0.837555 0.739441 0.991467 0.922573 0.687832 0.530291 1.50046 0.665962 1.63812 1.56552 0.945726 1.64132 1.46158 1.47932 0.906478 0.746599 0.934206 1.16321 1.57485 0.603435 0.491141 1.66259 1.60795 1.48251 0.982766 1.57263 0.817724 1.13956 0.844833 0.682253 0.481319 1.62247 0.797309 1.14866 1.14146 1.13282 1.3863 1.0113 1.29221 1.06897 0.9949 1.01736 1.12779 0.84081 0.820007 1.49091 1.68185 0.949661 1.69347 0.937379 1.10203 1.19538 1.05948 1.40844 1.54964 1.40351 1.34126 
218-5 0.947831 0.746737 0.73558 0.521045 0.929921 0.644731 0.755302 0.35088 0.810085 1.06329 0.624471 0.946003 1.10201 0.97189 0.988543 0.656695 0.947405 0.786445 0.888858 0.83993 1.04329 0.60402 0.861481 0.672546 0.475655 1.01437 0.957896 0.97046 0.911069 0.549605 0.83342 0.678048 0.735753 1.28648 0.882139 1.12743 
219-5 1.2654 1.23526 1.41624 1.37501 1.31051 0.996934 1.12944 1.30483 1.1487 1.27882 1.4777 1.28047 0.833944 1.23495 1.08215 0.915376 0.840402 1.34544 1.09253 1.31672 1.22064 1.18071 1.44324 1.14761 1.06723 1.34588 0.661515 1.51867 0.62139 1.43158 0.966709 0.816316 1.25503 1.42474 1.35271 1.03467 0.840924 0.894393 0.88311 
220-6 1.81852 1.71535 1.74517 1.1667 1.84371 1.13732 1.16619 1.45631 1.949 1.29374 1.76421 1.44533 1.0418 1.34832 1.28176 1.11509 1.10059 1.81036 1.33873 1.20639 1.36603 1.11734 1.6632 1.03453 1.65541 1.14467 1.86011 1.05975 1.16663 1.65405 1.62339 0.846255 0.757515 1.96009 0.630544 1.51798 1.45919 1.51274 1.20911 1.43209 1.33205 1.38198 1.78375 1.72515 1.77437 1.41565 1.63363 1.34881 1.65718 0.556078 1.14127 1.2415 1.17902 0.742395 1.24584 0.822863 1.1744 0.561693 1.65241 1.37174 1.06396 1.58385 0.88278 1.07133 0.606739 1.01182 0.613641 1.18035 1.28075 1.45258 1.34057 1.49286 1.16668 1.12895 1.24345 1.16737 1.40411 
221-5 0.961971 1.43493 0.939429 1.33181 1.03999 0.220765 0.462658 1.04348 1.52312 1.42504 0.388472 1.69335 0.571501 1.14418 1.17511 1.04112 1.52972 1.06304 1.71663 1.00567 0.641115 0.506316 0.623846 1.20011 1.73931 1.72114 0.498366 1.10838 0.798923 1.75341 0.540298 0.668988 1.30969 1.25069 1.31944 1.80333 1.15067 1.00776 1.24879 1.84012 1.81814 0.644508 1.61826 1.08687 0.76669 0.723215 1.34452 1.68069 1.03539 0.889323 1.29275 
222-4 1.14381 0.634806 1.26661 1.19182 1.17044 0.727546 0.637611 0.509746 1.06996 0.401746 1.48246 1.52887 1.5901 1.56886 1.44338 1.14758 1.61627 1.5366 1.37017 0.286633 0.644404 1.47848 1.51604 1.64691 1.30621 1.19769 0.513119 1.17779 1.66556 0.91966 1.01604 1.33027 1.64665 1.43439 1.68885 0.790187 0.510101 1.10178 1.49119 0.304417 1.63005 0.86895 1.43936 0.556052 0.704773 1.27257 1.47526 1.47639 1.36413 1.68076 1.70523 1.53821 1.52368 
223-4 0.989995 1.01017 0.903887 0.930776 0.89266 0.817383 1.04987 0.924225 0.843939 0.768653 1.02279 0.727258 0.679984 1.02434 0.853133 0.673857 0.715284 1.01887 1.39003 0.765859 1.05529 0.768781 0.398709 0.423571 0.644991 0.395085 0.843193 0.80329 0.576106 0.975822 0.549804 0.997884 0.705477 0.919792 0.89781 0.558273 0.407538 0.973687 0.58999 0.666398 0.662407 0.926616 0.885554 0.834547 0.610652 0.866421 0.662329 0.94162 0.855136 1.0081 0.925982 0.82434 0.642365 0.881386 0.881356 1.00947 0.979693 1.01648 1.00776 0.946246 0.999271 1.06459 0.934082 0.683709 1.37636 1.05128 1.10512 0.94714 0.990497 0.91078 
224-4 0.869336 1.87031 0.649619 1.11658 1.53595 1.49327 0.784891 1.44046 2.26839 1.17966 0.982128 1.94115 2.01591 1.93932 0.8812 1.24261 1.64697 1.03668 1.42788 0.749969 1.00585 1.52157 1.64964 1.3372 1.61823 1.50304 1.19656 1.36427 1.47348 1.55828 1.88774 1.0554 0.976755 1.33373 2.02131 2.18783 1.45939 1.06706 1.1651 0.912831 1.00091 
225-5 1.19636 1.34162 1.29307 1.21186 1.90395 1.95833 1.17665 1.32098 1.92013 1.42396 1.25046 1.99104 1.84209 1.55871 2.09072 2.28316 1.93933 1.92389 1.83809 1.75083 0.915329 1.01185 1.75263 1.79882 1.477 1.20059 1.06655 1.15497 2.49851 0.975642 2.44177 2.15134 1.5811 1.73266 1.44752 2.3226 1.49459 1.5844 1.22264 1.88835 1.84294 1.51742 1.82825 2.34578 1.83358 1.8775 2.49134 0.7818 1.0839 1.21415 1.91961 1.78942 1.67822 1.98662 2.0411 2.20768 1.31364 1.74604 1.19828 1.89292 1.99204 1.93007 1.85284 2.64428 2.71101 1.84312 1.95956 2.25153 1.88071 1.95452 2.2707 1.16036 1.67714 1.76707 1.55985 1.58032 1.17968 1.53825 1.58592 2.08623 1.65805 1.16943 1.60646 1.53567 2.10829 1.67575 2.0802 1.35081 2.05552 
226-4 3.07207 2.3369 2.34255 2.26603 1.94719 0.573574 2.06104 2.67618 2.60576 3.23361 2.22457 3.3363 2.2041 2.22259 2.37967 2.71361 1.19078 2.92957 2.37155 2.16962 2.92874 3.35708 2.37726 1.51898 2.90054 2.46708 2.90654 3.21132 2.85191 2.02583 0.682735 2.65273 0.71516 2.03332 2.6435 2.95707 2.64432 3.15992 2.16298 2.20364 3.31671 2.64669 1.99948 2.09393 2.51137 2.53394 2.4577 3.48482 1.84164 3.32678 1.76769 1.46052 3.05566 2.06154 2.89168 2.77043 2.83914 2.75907 2.99214 2.84005 2.6591 2.04635 2.21359 2.95779 2.4496 3.4672 2.10915 1.87862 3.00984 1.71496 2.6681 2.18712 2.15766 2.24983 1.3856 2.54628 1.87453 2.94271 1.54131 2.30133 2.13185 2.37425 2.06883 1.81845 1.84874 1.21579 3.02301 2.56956 3.23465 2.654 3.02991 3.03064 2.41714 2.16403 2.74031 2.78118 3.22041 3.23088 3.19781 2.05124 
227-10 1.02999 1.20231 1.13907 1.0545 0.880597 2.15197 2.03119 0.90744 1.02351 0.960617 1.88856 1.27699 1.57947 2.02069 1.38313 1.93283 1.99084 1.20185 1.26797 1.14608 1.28057 2.09227 2.60775 1.93056 3.79051 1.34126 1.06791 3.92174 4.11181 1.15225 2.09597 4.35668 4.60897 4.16079 4.6199 1.8149 1.68202 1.57682 1.38356 1.46734 1.21152 1.25286 2.28238 4.98708 2.22074 4.79684 4.55549 3.83566 
228-2 1.07971 0.840406 1.94351 0.771156 2.01301 0.623164 1.57271 1.44097 1.33337 2.02973 0.637548 0.585373 1.9821 1.01137 1.26664 1.72087 1.49274 0.685498 0.900136 1.95016 
229-4 0.682237 1.83457 1.75126 0.761358 0.991015 1.21902 0.703837 0.641207 1.22545 1.4608 1.34745 0.873234 1.83399 0.812597 0.877046 0.820379 1.26963 1.42788 0.997955 1.1579 1.8871 1.31308 0.972276 1.17288 0.825051 0.725545 1.10473 1.08296 1.19234 0.761443 1.01657 0.779051 1.13958 0.951869 
230-8 1.46383 1.39383 2.35949 1.29043 2.51409 1.68013 1.43129 2.58705 1.26144 1.66819 1.77265 1.58903 2.44074 1.36697 1.32514 1.63904 1.69506 1.4125 1.80983 1.80987 1.82559 2.53955 1.26005 1.55589 1.60089 1.28617 1.55391 1.28596 1.57722 1.44458 1.37732 2.46357 1.35022 1.82848 1.76528 1.61743 1.67623 1.33749 1.7142 1.73693 1.5044 1.85165 1.26528 
231-4 0.824266 1.68834 1.80884 0.837261 0.971059 1.75651 1.66391 0.87608 1.56314 1.51944 1.96451 1.1883 0.924711 1.92075 1.83203 1.05349 2.01089 1.68204 0.892403 1.8435 0.882461 1.73287 1.73421 0.540405 1.59668 0.705021 1.61423 1.42721 1.51302 0.947326 1.1159 1.61565 0.637595 1.16734 0.843426 1.57293 1.4801 2.04554 1.52268 1.03029 1.36639 1.5572 1.81618 1.7164 0.99477 1.12259 1.03895 0.756536 1.60242 1.17092 1.10673 0.708281 1.90905 1.74193 1.74308 1.24748 
232-3 1.34128 1.12584 0.368292 0.745456 1.21772 0.991839 0.48939 1.24545 0.773148 0.959652 0.528154 1.54533 0.507726 1.34672 1.11077 0.412687 0.965487 1.68022 1.04331 1.1225 0.593473 1.94187 1.81894 0.987862 0.938169 1.18643 1.3839 1.4409 0.906263 1.44044 1.03508 1.40491 1.08125 1.41995 
233-7 4.52222 4.47383 4.53749 0.924085 4.68781 4.48105 2.15834 2.07677 4.18868 4.49606 4.48908 0.98268 5.06899 5.06232 1.96915 1.93463 4.22275 0.662443 1.0698 4.60774 4.10739 1.89163 4.64212 0.900899 1.09913 4.43419 1.25336 0.972459 5.16065 1.88419 4.61634 4.58419 4.35116 4.35733 4.31783 4.48712 4.21615 4.74907 4.72019 4.44263 0.564528 4.65732 0.873786 4.32934 1.20801 5.20927 1.94946 1.92093 4.14983 4.4108 4.25936 4.51623 4.76245 2.04362 4.47118 0.935291 4.37339 4.21421 4.59027 5.23748 0.902926 4.94221 5.25669 4.42442 1.90595 1.81184 4.56377 4.58988 4.27553 1.83332 4.99657 4.78732 4.47475 4.5688 4.63606 4.53461 4.64486 4.54338 4.80808 4.71089 4.88441 5.09888 4.53582 
234-5 1.18289 0.990779 1.2272 1.43829 0.926054 1.51573 0.800539 1.54384 1.15303 2.08235 0.257925 1.87818 2.0724 1.16042 
235-2 1.18508 0.85719 1.26195 1.29413 0.990206 1.16785 1.22479 1.13352 1.20385 1.15954 1.0348 1.0429 1.08333 1.40108 1.37443 0.97144 1.22586 1.0723 0.884753 1.2444 1.08531 1.04648 1.2737 1.16433 0.999568 1.08611 0.913263 1.06514 0.852187 1.10422 1.08795 1.12044 1.28361 1.4829 1.18929 1.04558 1.08473 1.03602 1.24915 1.27856 0.993372 1.21632 1.31186 1.12981 1.04703 1.17525 1.235 
236-6 1.45871 1.75436 1.73593 1.60663 1.78756 1.5477 1.40056 1.39123 1.92355 1.89211 1.70901 1.68674 1.74557 1.78847 0.604748 1.22777 1.87445 1.63125 1.53682 1.25954 0.944976 1.68098 1.65542 1.69614 1.80303 1.17749 2.00529 1.84302 2.08029 2.08819 2.04348 1.25794 1.91001 1.62815 1.61503 1.49279 1.81332 1.56688 1.48375 1.75743 1.20032 1.66634 1.81361 1.85822 1.23537 1.8541 1.74345 1.77266 1.50898 2.01143 1.70719 1.90996 2.06632 1.28234 1.82534 1.5427 1.68343 1.84744 1.46898 1.14744 1.51936 1.45094 1.95815 1.42657 1.72819 1.54032 
237-3 1.09704 1.30123 1.86227 
238-5 1.92826 1.6416 2.01942 1.9248 1.95925 1.71201 2.14667 0.507087 1.74137 1.55653 1.57425 2.22981 1.55504 1.59872 1.65377 0.536046 2.09723 2.05752 0.948508 1.51146 1.55124 0.676726 1.52408 1.84383 2.02439 1.67972 1.57771 1.94649 2.08654 2.32095 
239-3 1.53571 1.43766 1.64196 1.53375 1.43268 1.47663 1.85902 1.4601 1.36596 1.55958 1.47456 1.38258 0.99412 0.840455 1.64786 0.918479 1.33832 1.21812 1.14653 0.990176 1.41771 1.56507 1.14886 1.44852 1.93079 1.45717 1.2971 1.48283 1.4274 1.3759 
240-8 0.724314 0.747345 0.758375 0.808738 2.33042 2.34312 2.21223 0.850133 2.22484 0.946946 0.750597 2.26889 0.839334 2.27008 0.810324 0.833129 2.2018 0.811132 0.692796 2.24385 0.831658 2.21753 0.835316 2.30674 0.842798 2.32888 0.817495 0.969481 0.902049 0.712838 2.23057 2.32946 2.45546 2.35975 1.04136 0.749993 0.944206 1.03817 0.792684 0.811312 0.868771 0.828074 2.28946 0.943509 0.921373 2.41335 2.36146 2.41102 0.858749 2.35931 0.944835 2.32193 0.93051 0.986269 2.37365 2.288 0.921984 2.4685 0.963279 0.998991 0.954095 0.893435 2.30803 0.998104 1.08241 1.161 2.27684 2.26451 0.886442 2.29036 2.30611 1.00314 0.82701 2.3587 0.955306 2.32062 0.960718 2.31405 2.33772 2.32792 0.948966 1.27829 0.888274 0.899162 2.25478 1.18832 0.900658 2.3359 0.988183 2.26276 1.15786 2.35274 2.42963 2.33601 1.12952 1.09375 2.26176 2.34108 0.923552 0.8826 
241-6 1.68763 1.97801 0.574674 2.63059 0.603188 0.622759 2.03766 1.63297 0.717925 0.61421 2.66809 0.543899 2.40414 1.80943 1.49861 1.57715 0.666395 0.873302 1.67116 2.0242 2.70822 2.92444 2.27733 1.67512 1.53389 1.70809 2.36943 0.686845 2.67576 2.45373 2.44029 2.06073 2.21608 1.83503 2.10698 2.37598 1.87043 1.63265 2.12366 2.6604 2.44364 2.2174 2.46517 2.20019 0.751834 2.13077 2.28132 2.23182 2.44089 0.703298 2.65979 2.76023 1.68425 1.70555 2.44323 2.42066 1.50666 0.781239 1.67827 1.75672 2.48327 1.79624 0.90542 1.41734 2.43685 2.39718 1.70373 2.4305 0.745304 2.19977 2.39742 1.44342 1.39448 2.13544 1.62225 1.76101 2.22726 1.50062 2.52028 1.61984 2.64388 2.17701 1.58615 2.74804 
242-6 1.88663 1.92895 1.88027 2.26976 2.197 1.67185 1.71986 1.90573 1.67734 2.08323 1.81986 1.75683 1.87846 2.18671 1.68227 1.72426 1.87522 1.8737 2.18471 2.13831 1.63728 1.98465 1.64623 1.75724 1.4295 2.24282 1.39072 1.92837 1.39014 1.36144 2.15421 2.20295 1.98623 1.76625 1.90681 1.26555 2.37321 1.95492 1.71219 2.0406 1.88351 1.73005 2.31686 1.28083 1.92432 1.80655 2.21783 2.02694 2.17013 2.02574 1.70245 2.21351 1.68401 1.72032 1.82988 1.36689 1.97434 2.23127 1.7308 1.66678 1.95199 2.16921 2.1858 2.01273 1.69253 1.85448 2.06289 1.89847 2.20646 1.38184 1.87989 1.81269 1.85847 2.2964 1.73765 1.65523 1.71481 1.9928 1.99406 2.01725 2.00234 2.40836 1.35463 1.78018 1.74239 1.80173 1.79676 2.27606 1.55004 1.84504 1.75429 1.629 2.18027 
243-9 2.91123 1.75226 1.93187 1.72835 3.10512 1.81894 3.08502 1.92373 2.64638 3.17053 2.2312 2.58644 2.92518 1.8242 3.13922 1.96618 3.00823 1.77064 1.71543 1.94864 2.31321 1.85563 2.9758 2.35108 1.94006 2.67493 1.9241 3.05597 2.02254 3.00135 2.93291 3.10445 2.78862 2.7503 2.15216 2.5849 2.86491 2.69469 2.77099 2.96763 2.90407 2.23436 2.30592 2.04795 2.91403 1.94328 2.75779 2.0176 2.71665 3.07058 2.27413 2.42081 2.80256 2.53829 2.12201 2.83954 1.8545 3.05373 1.89917 1.91175 2.24035 2.6416 2.70999 1.89844 2.0475 2.52175 1.87963 2.11023 2.06786 2.42343 2.35157 2.29624 2.75053 2.81213 3.14105 2.64926 2.33175 1.90975 2.76269 1.84465 3.05808 2.16086 3.02207 2.48139 3.09367 2.73958 2.76925 2.07731 2.98078 2.68251 2.8869 2.34612 3.07585 2.19298 2.24492 2.41004 2.44793 1.82595 2.47836 2.98037 
244-3 0.668147 0.640663 1.11533 1.64269 0.950624 1.3509 1.53038 1.67921 1.18738 0.722896 1.39814 1.7508 1.57877 0.814143 1.30052 1.2103 0.770866 1.46367 0.28146 1.57587 0.805414 1.77263 1.4104 1.88754 0.799284 0.372918 1.91106 1.848 1.52474 1.35925 1.31369 1.78662 1.16873 0.373296 1.30515 0.716787 0.59117 2.23304 1.79138 2.02229 2.10754 2.28362 1.18788 1.72475 0.92252 0.807854 1.94791 1.06673 1.85217 1.12889 1.28053 0.34837 1.0642 1.16977 1.97309 1.7772 1.40485 1.85024 1.11795 2.06527 1.19109 2.19058 1.2512 1.88548 1.35427 0.738378 1.52709 2.14106 1.86843 1.89045 0.984365 1.06074 1.47149 1.8901 1.85356 1.11317 1.88117 1.53868 1.81634 1.97782 1.79688 1.49321 
245-5 0.945672 0.895094 1.63193 1.69742 1.56219 1.45654 0.864876 2.12545 1.59489 1.78041 1.63716 1.9861 1.38933 2.1942 1.652 1.67035 2.30421 1.0836 1.70867 1.95357 2.15221 1.62003 2.73531 1.34861 2.02242 1.76807 1.84596 1.31209 1.75454 2.54072 1.63451 1.73211 1.61271 1.20698 2.68368 1.81944 2.43271 1.89466 2.03885 0.891172 1.23228 2.55088 1.72471 2.21754 2.11583 1.87216 1.74364 2.26297 2.59949 1.30794 1.22385 1.13465 2.01874 1.23955 1.48495 2.49217 1.43561 1.2572 1.65534 1.72741 0.939007 1.23999 1.21122 1.3529 2.15971 2.07021 1.17477 1.21518 2.46744 2.09466 1.3987 2.31024 2.54997 2.01816 1.36524 1.27795 
246-7 2.83902 2.2196 2.28145 2.91223 2.82357 2.32839 2.65084 2.15345 2.31836 2.12281 2.20906 2.01449 1.72264 2.14831 1.69625 1.94847 1.79472 1.76021 2.24528 1.93334 2.08134 2.04479 1.81535 1.82682 2.01233 2.69 2.12972 2.1247 1.63643 1.98015 2.15218 1.58802 2.16187 1.7767 2.45645 2.03734 2.42749 2.4578 1.41731 2.22697 2.10235 1.92165 1.95387 2.42254 2.51462 1.90332 1.92579 2.44761 2.66172 2.15996 2.19997 2.35474 2.14226 2.14474 2.33088 2.08845 1.92428 2.59935 2.45824 2.25044 2.35534 2.2326 2.0867 1.83878 2.26829 2.35804 1.82378 2.31795 2.02309 2.1278 2.41057 1.4157 1.84317 2.00146 1.53686 2.15067 2.01531 2.04307 1.79578 2.23411 2.14962 1.99397 2.25209 2.79167 2.32761 2.34334 2.70287 1.69268 1.71496 1.79593 1.66482 1.64163 2.16671 2.2463 2.12135 2.16876 2.25871 1.44626 2.08923 2.3426 
247-4 1.96083 1.3963 1.88844 1.57013 0.845734 1.1492 2.29288 1.57849 1.43424 1.40461 1.98527 1.02267 1.40815 1.69346 2.15608 2.25223 2.4436 1.61423 1.21668 1.68419 1.67437 2.43181 0.940486 0.962726 2.16665 2.47103 0.651828 1.15562 1.98734 2.47279 1.57674 1.90174 2.25905 1.57854 1.62212 2.11922 2.49938 2.4763 2.44715 1.34324 2.44961 0.642048 2.20551 2.29015 1.26592 1.67348 2.1054 1.06318 2.03651 1.28142 2.25801 1.80917 2.46409 2.45336 1.78816 2.13826 1.74802 0.944285 1.61349 0.910384 1.25146 2.27518 1.7172 1.9085 1.04559 0.963917 1.9378 0.868717 2.32222 1.66335 1.42705 1.0203 0.811434 1.88983 1.09244 1.90529 2.21881 0.958023 2.1639 2.2264 1.59469 2.27163 1.70388 1.49146 1.23863 2.15688 2.0483 1.07795 1.05546 0.937604 1.30319 2.11168 1.27756 2.01337 2.35657 2.2917 0.879625 1.46037 0.859258 1.96128 
248-9 1.5093 1.93065 2.00056 2.66067 2.73758 2.95764 2.46335 2.0344 1.31412 1.82988 2.35899 2.20205 2.50448 1.52435 1.93032 2.31825 2.04 2.03295 1.57594 2.68881 3.19402 2.08513 2.9504 1.34941 2.06523 2.95502 1.47363 2.99307 2.17959 1.90049 2.90154 1.53451 3.02755 1.84198 1.62835 2.3376 1.99378 2.29531 1.95491 2.11196 2.75578 1.75778 1.67089 2.93471 2.19779 2.22353 2.97423 2.68397 1.77528 2.43513 1.59056 2.41658 2.82162 2.50429 1.99195 2.13097 2.96615 2.97697 2.3471 2.10557 2.2486 1.54798 2.22113 2.964 2.79375 1.74942 2.44122 2.3397 2.6713 2.37129 2.93462 2.01671 1.9167 2.26599 2.28337 2.69566 2.71428 3.16143 2.64788 3.1864 1.58223 1.9583 2.75243 3.01606 2.36351 1.86775 2.04854 2.03273 3.09507 3.03162 2.50925 2.94554 2.32121 2.61875 1.68456 2.20873 2.91454 2.97114 2.20458 1.99125 
249-9 1.76782 3.29402 3.31084 3.30252 3.28365 3.30055 3.28039 3.04931 3.27994 3.19696 3.06198 3.04243 3.20671 3.15844 3.04046 3.14921 1.91787 3.09139 3.07385 3.13045 1.69244 3.15044 3.0723 3.18856 3.0645 3.10499 1.22435 1.58315 1.60593 1.81187 1.81031 1.05909 2.06915 1.5438 1.84471 1.63097 2.07336 2.1886 1.94668 1.10146 1.67446 1.81068 2.26398 2.2695 2.01373 1.97287 1.31326 2.05445 1.51631 1.70475 2.07777 1.27692 1.83575 1.2076 3.06842 1.74175 1.60848 0.903234 1.82856 2.93449 2.90673 3.06665 1.0683 1.84239 2.99902 3.01098 1.84642 1.57664 3.21452 1.91225 2.99626 1.52963 1.13251 1.90587 1.99821 2.97143 2.29084 1.31888 2.04102 1.31447 1.29166 1.19627 1.24607 1.32868 2.94484 1.84113 1.06435 1.25838 3.17243 2.72281 3.01574 2.97828 3.16914 3.0239 2.23571 1.93259 1.03476 1.90533 2.23618 1.73435 
250-4 1.32454 1.56149 1.30265 1.11203 1.09497 1.85564 1.25961 1.54135 1.44131 1.27959 1.1346 1.66048 1.497 1.15683 1.11997 1.17895 1.07422 1.30942 1.05507 1.89153 1.08534 2.09506 1.12972 1.23529 1.55774 1.29327 1.93126 1.57291 1.03306 1.37604 1.17883 1.08281 2.20804 1.39978 1.14974 0.664422 1.31478 1.27154 1.48041 1.11779 1.92734 2.05871 1.17464 1.51553 1.10992 1.69112 0.83333 1.12518 2.11656 0.987347 2.23313 1.55162 1.36209 1.03487 1.77545 1.57345 2.10186 1.94595 1.54444 1.5672 0.560098 1.68617 0.921429 1.7916 1.62659 2.13662 2.21643 2.16384 2.25875 2.22671 1.93521 1.18905 1.56341 0.782078 1.70835 1.61975 2.16903 1.64715 2.0486 0.83849 0.919845 2.155 2.21057 2.2132 1.76649 2.26774 1.58004 1.26625 1.82988 2.21004 2.26867 1.58825 1.9156 1.19321 2.29609 1.93278 1.37111 1.87175 1.36991 1.04725 
251-6 2.27745 1.88133 2.19514 2.3298 2.43839 1.95919 2.28403 1.70325 2.3438 2.50348 1.93016 2.39101 2.40331 1.9111 2.15597 2.06842 2.4993 1.96498 2.10196 1.18183 2.06467 2.21287 1.66001 2.13688 2.05333 1.86104 2.01618 1.96197 2.43022 1.87707 1.84441 2.27787 2.08865 1.87868 1.48759 2.04686 1.96521 1.82508 1.99872 2.2186 2.10976 1.51392 2.27396 2.39574 2.06874 1.94406 2.06796 1.78975 1.7044 1.90447 2.02766 1.17885 1.93052 1.97647 1.98478 2.11785 1.37806 1.79545 1.93025 2.29756 1.95152 1.51521 2.3759 1.74733 1.525 1.98015 2.36768 
252-6 2.4943 2.42017 2.5123 2.50837 2.5329 2.57891 2.54309 2.51909 2.5333 2.66093 2.63191 1.30078 1.56892 1.18721 2.63561 1.66308 1.17239 1.09197 1.61856 2.42858 2.11448 2.65647 2.48815 2.63466 1.63463 1.17366 1.29643 2.17246 1.59283 1.15204 2.62553 1.01015 2.58813 2.0747 2.66058 2.08454 1.03923 1.50391 2.61345 1.93483 1.00247 2.35925 2.47443 1.07477 1.38684 1.60793 2.02775 2.53803 2.38234 2.5019 2.20496 2.12123 2.40286 1.55031 1.31594 1.622 1.63225 1.55307 2.53756 2.48547 2.52892 2.5061 2.22446 2.58299 1.38932 1.69786 2.47746 2.34927 1.36628 2.60966 1.63385 1.29088 2.57959 1.56736 2.46588 2.34368 2.13643 1.1193 1.11383 2.48924 2.60543 2.45389 1.93122 2.61099 2.18128 2.56539 2.15302 2.27231 2.69343 2.37955 2.05188 2.54301 1.99972 2.44425 2.50958 2.2266 2.10819 
