# Supplementary material for: BCL::Conf: small molecule conformational sampling using a knowledge based rotamer library
Source: J Cheminform. 2015 Sep 30;7:47. doi: 10.1186/s13321-015-0095-1 (PMC4607025; doi:10.1186/s13321-015-0095-1)
Supplement: Supplementary file 3 — Additional file 3. protocol capture files mentioned in Supplement.docx. [file 13321_2015_95_MOESM3_ESM.zip › protocol_capture/input/vernalis_dihedral_R.txt.transpose]

0.0776067 2.75142 2.06851 2.60203
0.535567 2.09689 2.17366 2.57801
0.652738 2.28038 1.53376 2.28198
0.687687 2.2991 2.13158 2.04992
0.456819 2.10668 2.10491 2.0713
0.443621 3.06553 2.00908 2.11388
0.271451 2.70259 1.48632 2.03515
0.551887 2.71464 2.10217 2.07621
0.663763 2.42007 1.33982 2.44379
0.639497 3.29486 1.59385 2.52002
0.653883 2.79872 2.18495 2.37847
0.605602 2.18398 1.49777 2.15453
0.742404 2.17204 2.1149 1.90701
0.602741 2.26866 1.43138 1.35947
0.476967 2.68295 2.23957 2.40819
0.809733 2.85899 2.05592 2.29678
0.758657 2.16309 2.06489 2.2708
0.693046 2.18875 1.615 1.78335
0.557481 2.02191 1.1879 2.09594
0.626888 2.61832 1.40104 2.1114
0.478881 2.17422 2.17445 2.00658
0.411618 2.76737 1.35447 2.12292
0.862399 1.93708 2.13605 2.42941
0.515159 1.95555 1.37139 1.35598
0.92943 3.22984 1.1743 1.54303
0.741912 2.22843 1.54396 1.29421
0.784957 2.656 2.00061 1.85587
0.837748 2.76964 1.24043 2.31494
0.75646 2.2036 1.36272 1.61888
0.733333 2.20346 1.59126 1.87122
0.710305 2.36159 1.28584 2.53911
0.681001 2.24182 1.27052 1.91806
0.759535 3.16402 1.30182 2.53181
0.717146 2.34322 1.59723 1.57406
0.333114 2.39501 2.17464 1.23663
1.21288 2.00475 2.09944 2.3076
0.54551 2.40868 1.4195 1.77955
0.296139 2.97592 1.58077 2.1419
0.989376 2.25226 2.17359 1.95355
1.0276 3.26164 1.4694 1.50935
1.0295 2.43675 1.43921 1.91484
1.21165 3.08115 1.58831 2.39193
1.01775 2.26341 2.22157 1.86845
0.776936 3.03022 1.5189 2.36671
1.3565 2.4235 2.88421 1.79924
1.35448 3.13908 2.1612 2.20688
3.01226 2.94614 2.9458 1.97817
0.30781 2.15137 2.01604 1.81278
0.279445 2.17347 2.08116 2.04271
1.00675 2.41332 1.96917 2.27972
1.07177 2.3337 2.13401 1.99623
0.489903 2.17624 2.37048 2.12191
0.34505 2.79254 1.96876 1.79089
0.980524 2.47765 1.03497 2.33819
0.313288 2.34344 1.13694 1.94376
0.796254 2.14295 2.36304 2.635
0.601636 2.2472 2.54172 2.00642
0.970384 2.34934 2.08125 2.24033
0.876437 2.17708 2.88808 2.10644
0.989845 2.33067 2.85952 2.11904
0.98313 2.27994 1.23567 2.14744
0.984634 2.19372 1.95362 1.96963
0.97023 2.33517 2.13803 2.36825
0.55957 2.3221 2.55877 2.51494
0.754808 2.25342 1.83128 2.23694
0.612806 1.39377 1.98768 2.08941
0.64275 1.3691 1.45429 1.67973
0.534156 0.932784 2.37545 1.85801
0.656962 0.988391 2.07017 1.83087
0.690259 1.02388 1.95124 2.17542
0.443529 0.816883 2.05678 2.40739
0.846468 0.99059 1.80538 1.7539
0.656937 1.08738 1.86254 2.02192
0.814114 1.47531 2.20169 2.11855
0.79431 1.0814 2.42535 2.01769
0.461136 0.724938 2.12085 2.00536
0.660553 0.794735 2.20121 2.18294
0.634632 0.802074 1.92045 2.51841
0.233085 1.00802 0.891646 1.82444
0.755975 0.895801 2.34221 1.90595
0.761521 1.34923 2.8935 1.90998
0.808954 1.05527 1.10822 1.7084
0.772446 0.716236 2.09938 4.08889
0.933292 1.38183 1.23641 4.11684
0.987847 0.982471 2.97702 4.17311
1.0243 0.964361 1.89932 4.20961
0.349781 0.981346 2.3832 4.21305
0.276909 1.001 2.60221 4.29946
1.04968 0.980616 2.67247 1.82105
0.535926 0.894113 2.03337 3.946
1.10777 0.884002 2.93106 0.960155
0.209801 0.983962 1.63502 1.05298
0.333059 1.16496 2.77553 4.17829
1.0781 1.27576 2.15105 3.49593
0.636049 1.19448 2.46248 4.27237
0.949042 0.97235 2.21518 4.30907
1.94091 1.29824 2.90153 3.64277
2.02434 1.19022 1.97138 4.11691
1.81032 1.34785 2.01346 4.08179
0.418784 0.96085 2.38673 4.12842
0.81746 1.26804 1.89133 3.7902
1.89741 1.27869 1.74669 3.80256
0.827539 1.32688 1.63127 4.18546
0.905704 1.33126 2.74969 3.79738
1.72972 0.859074 2.04227 4.3278
1.57833 1.27194 1.75462 4.20485
1.14925 0.885623 2.10852 4.19465
1.74853 0.773393 0.988483 3.93647
1.06388 1.38077 0.834651 4.07507
1.88007 1.30282 1.88985 4.30344
2.02255 0.881721 2.28734 4.20435
0.544064 1.44494 2.29513 4.13431
0.834118 1.42855 1.83585 4.33923
0.446101 0.789419 1.51164 2.99958
1.86007 1.41623 2.02012 0.886006
1.98146 0.999368 2.01791 1.80649
0.979303 1.01226 2.69889 3.98917
0.674746 0.769202 1.25727 3.97977
1.49486 0.730805 2.55535 3.92108
1.33467 1.27335 2.12624 4.28534
1.60748 1.46611 1.7101 4.28335
2.13633 0.879993 2.6149 1.70911
0.879349 1.23956 1.85001 3.91449
2.00575 1.3368 2.60908 1.38157
2.12386 0.642576 1.9006 4.21338
1.76045 0.66413 1.72235 3.84304
0.659046 1.3887 3.51595 4.06943
1.97737 1.52772 3.41014 3.9342
1.72732 0.800578 2.46557 4.23615
1.78255 1.41863 1.78191 3.1009
1.94605 1.36965 1.2288 3.98279
1.46092 1.01407 2.29145 4.29565
0.908083 1.41431 2.60291 3.94172
1.7046 1.25573 2.52285 4.11473
2.0097 0.649894 1.04879 4.29778
1.85451 0.902867 2.75517 1.58079
1.73685 0.935916 1.29956 3.97815
1.98999 0.667379 1.12184 4.26977
1.48462 1.14113 1.36363 1.79018
0.8123 1.49006 1.8 3.49226
0.688343 1.36302 2.54572 3.59152
1.72205 1.29335 1.8941 4.16833
1.72367 0.583642 2.54457 3.73585
1.83276 1.32826 2.25733 4.08993
1.58338 0.746308 1.48947 4.22909
0.938808 0.478459 2.6035 2.20552
1.73816 1.25485 1.76528 2.92327
1.93703 1.28979 2.67449 3.89172
1.76299 1.42025 1.79262 2.95451
1.83397 1.45208 2.43562 3.00288
0.71667 1.45536 2.54174 2.3473
1.7314 1.41932 2.65795 4.04011
1.93028 1.3084 2.50038 2.51407
2.06051 0.37303 1.55715 3.8388
1.51873 1.44668 1.88965 4.27769
0.772062 1.30738 2.59722 2.80595
1.50903 0.968897 3.24254 2.75278
0.88773 1.52703 3.19795 2.73606
1.95961 1.33328 2.53334 2.74454
2.59709 0.659891 2.44455 2.61638
2.38762 1.23043 2.63524 2.69286
1.33538 0.863806 2.35525 2.7089
1.07989 1.53265 2.21845 2.41989
2.35441 1.41639 2.63683 1.98931
1.23228 1.43452 3.47301 2.11877
2.33404 1.43894 3.53531 2.25814
1.6032 1.19549 2.36069 2.77419
2.45961 1.46008 2.54782 2.03838
1.07415 1.33488 1.08097 2.20216
1.26495 1.19551 2.61303 2.48517
1.45306 0.81085 1.08187 2.19298
2.3124 0.901622 1.10681 2.83968
2.26523 0.884567 2.1163 2.17874
2.49163 0.869009 2.26701 2.24689
0.762698 1.27004 1.97413 2.66515
1.46667 0.825148 2.47206 2.3465
1.48612 0.77059 1.28819 2.29871
2.00158 1.43341 2.52672 2.5699
1.90642 1.50723 2.03756 2.4004
1.65309 1.76764 2.50675 2.41017
2.26551 1.82576 2.53393 2.76381
2.33906 1.48417 2.20537 2.61975
1.00955 1.50067 2.45985 2.4077
1.67535 1.80308 1.64643 2.11545
1.70488 1.93091 1.48263 2.16618
1.96239 1.46404 1.6139 2.31202
2.02993 1.4727 1.2684 2.78722
1.52552 1.89626 2.59489 2.47861
2.60687 1.12251 2.52042 2.64548
0.784765 1.32614 1.58646 2.90031
1.77414 1.43451 2.16422 2.51594
2.33882 0.772545 2.39427 2.93708
1.88443 1.33174 2.63872 3.14176
1.43305 1.25801 1.22788 2.60078
2.0527 1.02798 2.43283 2.58881
1.88911 1.27207 2.07572 2.53437
1.0159 1.42793 2.63093 2.81328
1.29032 1.4284 2.0292 2.81709
2.38282 1.19459 3.50883 3.03433
2.57425 1.03431 1.64328 2.13532
1.24273 1.8197 2.4232 2.21663
2.07783 1.50634 2.14165 2.41212
1.98271 0.681074 2.25068 2.45743
1.41884 1.75418 2.29831 2.81708
2.52647 0.612511 1.94612 2.53636
2.43194 1.71897 2.57252 2.19019
2.64925 0.806917 1.76139 2.88252
2.32382 1.06514 2.50168 3.08969
1.35265 0.854787 2.56175 2.25673
1.33178 1.41048 2.51827 1.91917
2.33293 1.92033 2.42162 2.32484
1.78716 1.90943 2.62245 2.33123
2.21888 1.89336 2.63462 2.29389
1.20491 1.85424 2.44879 2.24194
1.45924 1.86806 2.41017 2.7587
1.41948 1.83731 2.68473 2.89153
2.22637 1.91113 2.76401 2.87624
1.55692 1.50831 2.541 2.37915
1.0773 1.73447 2.57175 2.80271
1.16837 1.70452 2.59299 2.20799
2.08105 1.76504 2.14686 2.33164
1.50038 1.18816 2.24708 2.64837
0.910176 1.6461 2.36638 2.09616
0.931876 1.51336 2.54521 2.1815
0.826234 1.15167 2.164 2.55262
1.32821 1.69615 2.61212 2.83011
0.755945 1.36379 2.19759 2.38611
1.12266 1.43442 2.10626 2.98158
1.31181 1.69672 2.28318 2.15449
1.52083 1.47803 1.92228 2.7033
1.57372 1.86144 2.69567 3.11784
0.904406 1.76202 2.62955 2.54409
1.39156 0.819637 1.69887 2.62417
1.6767 1.48276 2.28389 1.98404
1.16028 1.61105 2.37366 2.36761
1.35994 1.33361 1.95062 2.8756
1.47775 1.72842 2.66811 3.13287
1.57064 1.31839 2.40726 2.28034
0.881978 1.4884 2.37542 1.81796
1.55611 1.5999 2.0971 2.98644
1.03366 1.72078 1.99103 2.5359
0.670327 0.988979 1.32211 2.92649
0.627342 1.87509 2.63319 2.81256
0.659494 1.18959 1.37127 2.84097
1.48099 1.29993 2.47824 2.33725
1.58921 0.812897 1.77984 3.03119
1.05687 1.68891 2.47189 1.90711
1.60822 1.61373 2.37347 2.48193
1.58641 0.974575 2.20962 2.33935
1.01592 1.6853 1.68933 2.2387
0.719151 1.6957 2.46788 2.20117
0.837289 1.61998 1.55116 2.18112
1.19239 1.413 1.65787 2.67061
1.32249 0.854286 2.49985 2.20255
1.06283 1.56182 1.78346 3.46914
1.17497 2.58174 1.65004 3.45526
1.30911 1.48773 2.61047 2.65365
0.51969 0.953175 1.76366 2.51025
1.42725 2.55683 1.95268 2.28369
1.44 2.34963 1.3504 2.00123
1.56069 2.29601 1.73085 2.91791
1.57259 2.60948 2.38341 3.41373
1.59574 2.61795 2.43935 3.38297
1.6111 2.63343 1.95219 3.16162
2.36263 1.77015 1.20283 2.41723
2.33476 1.14116 1.14624 2.97994
1.438 1.06931 1.9421 3.26674
1.54514 2.46221 1.97142 2.55948
1.57502 2.53412 1.57653 3.37265
1.48121 2.61658 1.99423 3.1362
2.37614 1.13767 2.18628 1.97368
2.30256 2.58865 2.24374 2.65331
2.35102 2.46161 2.85905 1.98171
1.7332 2.76895 1.05217 3.10398
1.42755 2.66269 1.89667 3.20619
1.74979 1.21993 1.88007 3.7762
1.12818 1.36099 1.97506 2.93276
1.42864 1.36936 0.971336 3.85672
1.6902 2.2313 2.02187 1.62715
1.42776 1.90587 2.03065 3.22531
1.70751 2.31168 1.92219 2.78383
1.16361 1.34421 1.23493 4.07266
1.69531 2.72372 2.07641 1.95017
1.15946 1.71167 2.07088 2.7145
1.71192 1.67283 2.19373 3.54899
1.40917 1.35686 2.20772 3.73072
2.49253 2.6283 0.97079 4.06322
1.20701 1.93388 0.972104 2.71767
1.00457 2.68466 2.2443 3.18812
2.08676 2.32288 2.28257 4.10202
2.53368 1.91254 2.27353 3.59647
0.200405 2.21692 3.06325 3.5111
1.99165 1.41158 2.23362 2.41224
1.54618 2.3124 2.24368 3.64942
1.20924 2.44635 1.24253 3.8373
1.4355 1.73019 2.03855 3.78917
1.38572 1.79561 1.65789 2.43477
1.20706 1.30171 2.83465 3.87424
1.20379 1.14441 1.95136 2.56333
1.98143 2.34548 2.00541 2.92799
2.33155 2.76164 1.93474 2.57296
2.01142 1.35182 1.1776 2.71466
1.21851 1.30625 1.97873 3.35371
1.05976 1.34509 1.51759 3.49295
1.86435 2.76571 1.02572 3.26951
0.504956 2.29026 0.944008 2.66612
1.51066 2.24117 1.87178 2.35651
0.429447 1.59703 1.90824 2.56953
1.89902 2.55195 1.94995 2.55458
1.52612 2.37407 0.945154 2.81679
0.967048 1.29933 2.12327 3.75811
2.07922 1.80662 2.25467 2.55217
2.02067 2.70174 2.00316 1.95583
0.99713 1.14218 2.7472 2.97524
1.88889 1.84663 1.33194 2.78208
1.33622 1.36696 1.37448 2.86389
2.36811 1.06827 2.08633 2.95749
2.61117 1.36241 1.19431 3.11751
1.64036 1.53697 1.2443 2.55613
1.45325 1.82052 2.04511 3.41845
1.98099 1.23734 1.29447 2.47638
1.79279 1.89653 1.96076 2.9433
1.60556 2.24247 1.11293 2.95991
1.43939 2.47001 1.98582 2.95818
2.36337 1.78465 0.990861 2.55028
1.42394 1.44477 2.02122 1.96809
2.40089 2.55615 0.89356 3.40925
1.68573 1.91128 1.99705 2.01876
1.71726 1.17584 1.25922 3.37798
1.88569 1.65044 1.21897 1.73075
1.87041 1.45838 2.44749 1.66506
1.56207 1.00502 2.61665 1.81458
1.52367 1.20392 2.68644 3.40843
1.6958 2.25436 2.45193 1.95734
2.66072 1.61748 2.44365 3.04239
1.47166 1.1601 2.70202 1.95313
1.67213 1.86216 2.81084 2.09826
1.75058 1.66624 2.51334 1.82692
2.03516 1.70155 2.79607 1.80949
2.32675 1.01506 2.69614 2.97841
2.53025 2.48498 2.40953 3.51441
2.41478 1.86476 2.50402 3.20306
1.37723 1.6493 3.85834 1.7977
1.9537 1.86271 3.44653 1.89053
1.73309 1.87103 2.70706 2.89414
1.39589 2.21018 2.23098 3.07829
1.52981 1.74723 2.48972 1.98569
1.89971 1.45494 3.95069 1.72472
1.30212 2.26174 3.76879 3.35833
1.66151 1.42161 2.46089 3.61661
1.66367 1.23143 1.87355 3.10903
1.51535 1.38442 3.02418 1.96595
1.5189 2.35323 4.2481 2.15339
1.49211 2.81068 2.55768 1.79662
1.65247 1.47563 2.30025 2.02834
1.41151 2.06151 2.2039 1.93752
2.81337 1.03155 2.87874 1.86003
2.62478 1.8553 2.33399 3.31676
1.67767 1.90584 1.95591 1.84972
1.71378 2.12038 2.52389 3.3574
0.903139 0.934616 2.18759 1.76393
1.9166 1.27201 2.20961 1.58945
1.49851 1.71697 1.88738 2.28316
2.39743 1.74424 2.26492 1.94944
2.19364 1.95798 2.12317 1.79372
2.41287 0.620001 2.53666 2.93449
1.46463 1.53047 3.51004 2.63782
2.0166 1.0816 3.13537 3.06633
1.38556 1.03086 1.54752 1.95399
1.40635 1.56269 1.39848 2.04227
2.2566 1.8703 1.84564 2.14576
2.35525 1.91109 2.29816 1.90207
2.07345 2.17734 2.21416 3.6231
1.98169 0.962907 3.71648 1.9649
2.0345 1.43282 2.23764 1.81367
0.698944 0.762122 2.61709 3.03028
1.58327 1.43622 2.4985 1.95656
2.53029 1.44068 3.64399 2.74096
1.66305 1.67355 2.00973 1.72697
1.80145 0.719279 2.27723 2.13168
1.59591 1.44787 1.87344 2.45265
3.03281 1.76148 2.62456 2.9106
1.42773 1.96766 2.41697 2.44644
1.99082 1.51754 2.29757 2.93937
1.54642 1.91353 3.02912 1.81293
1.32859 1.15764 2.29532 1.3139
1.95244 2.18571 2.13159 2.00394
2.61143 1.44318 2.1903 3.10452
1.29184 0.961923 2.58824 3.07472
2.76748 2.01464 1.96344 2.26301
1.88454 0.936672 1.88366 1.72553
2.0553 2.45021 3.65082 3.37932
1.59183 1.26376 2.94843 2.45677
1.40548 2.36993 2.19674 1.76066
1.43642 1.01818 3.95508 1.57131
2.76939 2.46679 1.89352 1.34397
1.50224 1.00482 2.40993 1.88593
2.58877 0.854999 1.9704 1.70745
2.14844 0.870987 2.50855 2.42989
1.47723 2.38114 2.68124 1.82362
2.6974 2.44073 3.61958 1.87523
2.53085 0.890595 2.76899 1.71284
1.626 2.42223 1.43178 3.42174
1.39824 2.50066 2.50324 3.08431
1.61165 0.838174 2.14065 2.82026
1.39883 2.31803 2.78305 2.89932
0.298893 1.00015 1.37325 2.93343
1.13752 2.33736 2.8254 2.70296
0.86791 0.867295 1.53298 2.68215
1.50045 1.13054 1.30698 2.37428
1.05254 1.00246 2.41959 3.0094
0.770902 1.34107 1.44887 3.24148
0.459746 1.15258 3.15088 1.80249
0.867253 1.19683 3.15976 1.82486
0.709836 0.835546 2.0378 2.91186
0.899989 2.46208 1.46652 3.25395
1.04679 2.40626 1.43226 3.45153
1.32218 1.11909 2.50215 3.97706
0.64662 1.11979 1.57822 2.84175
0.908184 1.06282 1.52757 2.14508
1.58089 2.42965 3.02025 1.91136
1.39348 1.3282 1.93966 1.28827
0.993814 2.28536 1.93303 2.16449
0.90043 2.45586 2.43675 2.66921
0.43392 1.19869 1.99378 3.16414
0.863164 1.17618 2.07912 3.4052
1.52351 2.41675 1.34926 3.33195
1.34784 2.38483 2.10114 2.58377
1.4524 1.03386 1.01484 1.54885
1.41899 0.881009 2.41381 3.24361
0.422492 1.28153 1.74384 3.59177
1.42881 2.48447 3.13742 1.98915
1.41282 2.45537 1.88764 2.55002
1.53409 1.21157 2.12847 1.92004
1.00034 2.39536 1.78358 2.13812
0.633125 1.04818 1.67989 4.11554
0.26773 2.55702 1.02984 2.10447
0.344038 0.829238 1.92759 3.81822
0.916371 2.41192 1.89396 3.9645
0.907278 2.40961 2.33922 1.97035
0.655856 1.19728 1.87941 2.14233
1.51046 2.40655 2.46809 3.59356
1.59009 2.48557 2.76409 2.43945
0.854369 2.43254 1.51235 3.78119
0.991741 0.966125 1.5877 3.94965
1.4345 1.17112 1.91673 3.97694
1.15505 2.44142 2.16123 4.20316
0.841148 2.44881 1.92958 3.45595
1.54534 2.34977 1.81784 3.73449
1.33701 1.22542 1.74071 3.95156
0.57503 2.40197 1.128 4.26199
0.991169 1.24926 2.78934 4.69757
0.877521 1.26511 1.37344 2.61925
0.345593 1.55643 1.51335 2.41722
0.808731 1.96578 1.58334 3.98388
0.791541 1.28982 1.63286 4.09983
1.53403 2.10318 1.99287 2.59273
1.5159 1.47272 2.24122 4.43615
1.06783 1.90897 1.23032 4.06348
1.40032 1.58812 1.44293 2.85702
0.631357 1.25573 1.79635 2.91881
1.31456 1.81654 1.77052 4.14132
1.25115 1.82723 1.60859 2.78976
1.18189 1.2722 1.94283 4.28594
0.643313 1.90224 1.22091 1.54658
1.43025 1.72314 1.52252 3.82663
0.888571 1.48914 1.58566 3.17416
1.30729 1.49092 1.75799 3.86979
1.02403 1.50303 1.38118 3.83787
0.590135 1.58599 1.43466 2.46357
1.61221 1.57876 1.41779 4.08308
1.44779 1.99738 1.51839 3.84543
0.809633 1.40423 1.62196 3.26607
1.11051 1.35447 1.49068 4.70168
0.949483 1.30587 1.65453 3.8376
1.31221 1.44993 1.45691 3.87366
1.51931 2.50716 1.70575 2.41096
1.70607 2.10731 1.69493 4.02324
1.67067 2.1265 1.4732 2.86079
1.73729 1.55943 1.57579 2.28261
1.63933 2.44698 1.75934 1.93498
1.75501 2.35569 1.26813 3.24904
1.6193 1.44389 1.34312 3.72882
0.706876 2.12562 1.5879 2.13319
0.689161 1.38995 1.4189 4.03966
1.45514 1.65047 1.3888 2.43312
1.38648 1.49223 1.66057 2.48442
0.519566 1.61488 1.01946 2.39565
0.734152 1.52721 1.54572 2.40107
1.35621 1.39107 1.48237 2.24606
1.44413 2.12012 1.40822 2.56269
1.373 2.05137 1.51701 1.72932
0.636963 1.55926 1.61433 1.89759
0.783264 2.46373 1.67849 1.89392
1.43858 2.1006 1.10884 2.01049
0.438991 2.64161 1.48465 2.39413
0.439092 2.82309 1.55605 1.87672
1.44123 3.52211 1.59702 3.08225
0.728707 0.584652 1.51816 2.11143
0.265425 0.98015 1.47638 1.84857
1.36513 1.39284 1.20443 1.91243
0.869036 1.3854 1.45389 2.01933
0.676778 1.34095 1.52401 1.85666
1.1029 0.493794 1.58391 3.29075
1.32602 1.98562 1.30875 3.05504
0.903198 2.00275 1.43048 3.11421
1.73453 0.452825 1.62142 2.65606
1.72622 0.584583 1.57155 2.78553
1.52972 0.965579 1.56045 2.37694
1.2845 0.64876 1.34104 1.67868
0.765443 1.42856 1.52616 2.01594
1.10985 0.999284 1.29891 2.54736
1.26107 1.1071 1.38452 2.39409
1.75588 1.00403 1.37851 2.55653
1.47989 1.43764 1.40615 2.68495
1.55097 1.39321 1.6966 2.23309
0.857167 1.36096 0.792997 2.04677
1.76328 2.01695 0.938622 3.23126
1.58447 2.10741 1.29339 2.47099
1.64761 2.00905 0.646384 1.85947
1.32355 0.680746 1.10226 2.58833
1.76089 0.964574 1.42538 3.55775
1.54031 1.31839 1.55889 2.00465
1.54663 2.02306 0.950885 3.09733
1.56849 0.811199 0.910259 2.1535
1.22756 1.0066 1.51558 2.53392
0.990374 0.638591 1.18719 2.77409
1.22463 0.895749 1.54407 2.57675
1.10379 1.10274 1.45536 3.14993
1.00684 1.35697 1.57036 2.90472
1.03143 1.34426 1.42523 1.94351
0.990858 1.30708 1.52503 2.38046
0.763589 0.919847 1.31289 2.62354
1.27383 1.29424 0.739336 2.2268
0.90097 0.743435 1.46417 2.44149
1.08121 2.03841 1.05212 2.62407
1.1361 1.06336 1.51922 2.25389
1.15863 1.38795 1.51443 2.75433
1.16013 1.33287 1.32309 2.68052
1.04947 1.99258 2.34584 2.44743
1.17658 1.05948 1.52096 3.237
0.686704 1.96051 2.00649 3.10176
0.759959 1.28279 1.43505 2.77617
1.3226 1.97401 2.2892 2.00134
0.804781 1.20307 1.37282 1.42615
0.841955 1.23824 2.34599 1.53317
1.2464 1.25276 1.06173 1.34606
1.34507 1.95774 1.60406 1.65986
1.33515 0.557091 1.66966 3.6669
0.661087 0.955326 1.57603 1.55306
0.779764 0.889917 1.07896 1.63171
1.29208 1.32071 1.15858 1.59755
1.31013 1.95768 1.71214 1.73151
0.916312 1.09813 1.02621 1.25102
0.854158 1.94835 1.96157 1.65994
0.849235 1.74248 1.70694 1.85753
1.02543 1.13576 1.21121 1.94829
1.34141 0.964801 2.53088 1.56306
1.40745 1.89615 1.34045 3.756
1.20056 1.02319 1.25772 3.70311
1.16215 1.14372 1.439 3.80054
0.756147 1.17886 1.53959 1.59786
0.759199 1.03268 2.22221 1.75493
0.829839 1.94134 2.27575 2.10057
1.35402 1.86444 1.17074 3.41339
1.30294 1.56915 2.18562 1.78667
0.859984 1.93388 2.07612 1.78479
1.24217 1.35112 1.58103 1.28147
0.800731 1.67258 1.08618 3.95172
1.37365 1.5158 2.32921 1.93406
0.99422 1.69508 1.07745 3.77547
0.910354 2.09884 1.33185 3.65138
1.43145 1.60669 1.24967 3.30608
1.29739 1.26652 1.28 1.65223
0.748288 1.86241 1.70204 1.69909
1.37581 1.38025 1.21737 3.77722
0.927076 0.734133 1.40528 1.7686
1.47874 2.23145 1.6922 3.5941
0.767965 1.48206 1.11665 3.50308
1.39409 1.21547 1.5184 3.51428
0.202669 1.20814 1.39582 3.68201
0.935909 2.12451 1.58357 4.11239
2.46668 2.03572 1.66607 3.74314
2.48101 1.09849 1.98078 3.70252
0.359055 1.10792 1.70503 3.50685
0.983285 1.57445 1.09828 3.54643
2.30402 1.13037 1.56335 2.16921
2.33825 1.10229 2.35777 1.24423
2.08463 1.56852 1.56308 1.5233
2.16794 1.82334 2.04251 3.02959
0.637466 1.76335 2.32214 1.71209
1.94293 1.94045 2.21529 2.09829
2.03936 1.55542 1.10007 1.9803
1.70465 0.259357 0.872499 1.8666
1.88025 0.556896 1.77141 3.36879
0.74985 1.50032 1.93568 1.48591
1.18356 1.6042 1.48852 1.51126
1.05304 1.83311 1.58786 1.52628
1.50884 2.20505 2.05577 4.37859
1.25597 1.76816 1.69011 3.18384
1.50691 2.2082 1.69862 4.0259
1.51188 2.02518 2.01554 3.54513
1.58662 1.76669 1.40797 1.5564
1.18035 0.461282 1.41498 1.45407
1.31549 0.675202 2.18687 3.73327
0.932999 1.51473 1.86197 1.94061
1.60207 0.62827 1.98314 2.24185
1.51267 1.50042 1.69558 3.80073
1.15224 0.638929 1.893 1.58097
0.964162 0.387751 1.73234 3.47419
0.884084 1.55529 1.90048 2.22659
1.24887 1.45241 1.6961 1.68218
1.45925 1.74423 2.38311 3.77339
1.52149 1.97184 2.20362 3.47469
1.30407 0.436109 2.39862 3.46713
1.41235 1.46028 2.27185 3.97166
1.59443 1.56691 1.91735 4.0756
1.33513 1.72786 2.66767 3.59073
1.37899 1.87094 2.46433 1.75417
1.04119 1.75883 2.26118 3.53889
1.69085 1.71518 2.19928 3.53239
1.05367 1.82074 1.92554 1.60419
0.683774 0.372263 1.13598 3.79254
1.61362 1.50101 1.05587 3.5022
1.56316 0.586353 2.6474 2.49803
1.56023 0.819595 1.24814 3.32109
1.14849 0.658902 2.14958 3.31746
1.34057 0.83723 1.30223 3.80079
1.042 1.532 1.94196 2.53625
1.11409 1.49517 2.76258 3.83215
1.56406 1.32776 2.28357 3.18412
1.11789 1.08592 2.24309 3.50688
1.24618 1.83338 2.38347 2.16913
1.43772 1.13293 2.3106 3.05529
1.59357 1.77316 2.12984 3.13604
1.49075 2.42555 2.54927 2.02571
1.69573 2.39052 2.2255 2.26186
1.60085 1.43109 1.10279 2.03976
1.04149 2.29619 2.11596 2.54143
1.20174 1.25493 2.24514 3.49401
1.58962 1.39436 1.96043 3.62534
1.20682 1.24863 1.63643 3.49608
1.50954 1.25736 2.65621 3.60966
1.44752 1.67267 1.16011 3.23791
1.18616 1.6006 1.26438 3.53913
1.29086 2.26289 1.2862 4.22686
1.54926 1.57149 1.29541 3.70913
1.21589 1.95362 1.27084 3.49223
1.31784 1.82041 2.69753 2.22205
1.4838 2.36499 2.31705 4.27386
1.58231 0.82514 1.48172 4.26646
1.07383 2.41105 2.1988 3.98525
1.34604 2.50719 1.43124 3.95151
1.64616 2.19858 1.29937 3.10019
1.17914 2.42767 2.30512 4.16003
1.34008 2.29893 2.01926 3.31498
1.21127 1.93039 1.10734 1.3608
1.43068 2.08695 1.62494 3.98433
1.29728 1.97896 2.11826 1.4661
1.14751 1.82083 1.95173 3.48058
1.47873 1.79952 2.35925 2.98268
1.21386 1.23224 2.35652 2.98023
1.19918 1.41969 2.88452 2.99712
0.935018 1.48286 1.46797 3.17169
0.867297 2.08104 2.20669 3.25428
1.68617 1.48952 2.28131 2.45308
1.15435 1.30641 2.13157 3.10174
0.955273 1.51588 3.12472 3.12023
1.65491 1.68817 2.29107 3.0361
1.63575 2.17319 1.91962 2.90793
1.54471 2.24436 2.08626 2.62077
1.11542 1.59434 1.95483 2.69366
1.38557 1.62343 2.05719 2.93996
0.928079 1.41794 1.99187 2.90098
1.40225 1.45015 2.32011 2.95382
1.15904 2.34059 1.83104 2.69543
0.575477 2.40761 3.18687 2.56888
1.23839 2.34485 2.42161 2.47098
1.23038 0.724748 1.96593 2.6275
1.45614 2.53343 2.17861 2.49772
1.47403 0.819603 3.33946 2.54594
1.47011 1.65561 1.85765 2.53326
1.35382 2.25419 3.46793 3.00368
1.36498 1.46754 2.32308 2.54645
1.22029 0.850159 2.16579 2.98639
1.617 2.45446 2.32667 3.01074
1.2597 0.917118 3.14882 3.09465
1.35684 2.56953 3.15299 3.3444
1.47417 1.96965 2.9643 2.40569
1.49504 2.11089 2.21535 2.89387
1.08856 1.91316 3.20433 2.56508
1.62009 2.03489 3.35207 3.09215
1.02135 1.57435 2.22176 3.15666
0.687389 1.62976 2.80334 3.37876
1.33693 2.15956 2.14099 3.98671
1.33455 2.26862 3.29607 2.94621
1.5468 2.03102 2.70458 2.64203
0.993153 0.584315 2.83628 3.84496
1.73474 0.54833 3.20583 3.64552
1.72166 2.0291 3.14894 3.67966
1.69905 0.774773 3.30701 5.6309
0.595208 2.1458 2.47831 5.04109
0.6538 2.09886 3.34043 4.62947
0.381125 1.24685 2.91073 3.59904
0.475897 1.21462 2.86916 3.5284
0.749388 1.28657 3.18133 3.59565
0.507792 1.01422 3.0439 3.74521
0.802818 1.22253 2.68111 1.76835
0.596071 1.03138 2.8355 3.63886
0.57622 1.13266 2.56937 1.82263
0.217566 1.18564 3.15725 2.32491
0.653274 1.03662 3.40811 2.39209
0.362766 1.07834 3.10846 2.65299
0.962841 0.958374 2.88292 1.94646
0.743663 1.10935 2.60062 3.58679
0.705827 1.242 3.02261 2.27136
0.344598 0.960128 3.11315 2.31478
0.669896 1.43099 2.96325 3.07939
0.71076 1.48809 2.68794 2.41812
0.476524 1.54288 3.52368 2.35449
1.19992 1.49322 3.12951 3.36983
0.84693 1.43124 2.79178 4.00476
1.11979 1.36205 2.82627 3.89413
1.40848 0.825122 1.88157 2.86469
1.00657 0.627402 2.71443 3.61634
1.31143 1.25185 2.64032 3.68193
1.28688 0.833111 2.59503 2.34309
1.03652 0.87189 2.71742 2.87083
1.55324 1.36729 2.61987 3.55734
0.662013 1.42772 2.71302 2.33719
1.08585 1.33296 1.97171 2.15089
1.1611 1.19651 2.10451 2.99108
1.43929 1.36944 1.80295 2.82218
1.68489 1.48847 1.93675 2.93878
1.6312 1.27127 1.6804 3.4592
1.31613 1.32125 2.2414 3.09682
1.98548 1.37661 2.63736 3.04264
1.09381 1.28549 2.0237 3.89945
0.621822 0.868927 2.74281 1.88335
1.32087 1.28038 2.73832 2.25562
1.69754 0.956184 2.68725 3.63194
1.97888 0.831402 2.31699 3.14339
1.54156 1.59415 1.80584 2.48126
1.86394 1.60804 2.37489 2.40914
0.947138 1.51547 3.66868 2.34507
1.14002 1.13778 2.30484 2.50839
1.62908 0.775412 2.57369 2.31717
1.39324 1.82092 3.53633 3.67747
1.67282 1.2901 2.71591 3.30994
1.36605 1.58881 3.5328 3.012
1.65127 1.62629 3.59202 2.98006
1.86886 2.15128 2.49432 3.69962
1.6665 1.82206 2.73535 2.55617
1.97962 1.38574 2.43956 4.08419
1.46067 1.30218 2.37729 3.75404
1.73558 1.80694 3.04559 3.04212
1.66488 1.93426 1.19101 2.60582
0.756265 1.56889 1.4312 2.68224
1.03663 1.67651 1.92057 2.76016
1.83472 1.58285 1.73393 2.57466
1.98362 1.68254 1.93065 3.20855
2.05765 2.11967 1.72764 2.35089
2.00663 1.62867 2.12592 2.31724
1.80365 0.98573 1.89726 1.44854
1.61499 1.27132 2.47662 1.46413
1.80757 1.7339 1.7034 2.64494
1.56574 1.56966 2.35463 3.62687
1.8034 2.15609 2.30047 3.61873
1.70851 1.28316 2.33706 1.89534
1.52054 1.41826 2.17214 2.36505
1.77758 1.65892 2.2512 2.40998
1.983 1.60982 1.81691 1.47282
1.67423 2.05818 2.13545 2.40023
1.64158 1.7084 2.34776 2.81435
1.3698 1.32982 2.5067 2.12202
1.60647 1.54631 1.93833 3.18051
1.95476 2.13684 2.05798 2.10312
1.61178 1.51693 1.64716 2.93964
1.59431 1.61051 1.95332 1.47007
1.88924 1.89115 2.32003 2.07245
1.35353 1.86711 2.03175 1.56591
1.27659 1.58534 2.17002 2.7022
1.90105 2.08157 1.78882 2.93544
1.66706 1.53424 1.92182 3.61521
1.85982 2.06087 1.14164 3.62486
1.68016 1.98712 1.92689 2.0852
1.43457 1.54973 2.35462 2.54439
1.61462 1.42813 1.7916 2.32209
1.84344 0.911665 2.32603 2.5329
1.72722 1.48849 2.45115 2.89335
1.32372 1.42886 2.25442 2.63247
1.01217 1.33938 1.6743 3.61003
1.54288 2.09007 2.05272 2.77884
1.70591 1.64403 1.43624 3.66294
1.10929 1.03747 2.08565 2.373
1.77222 1.74667 2.27676 2.69469
1.32696 1.7363 2.30371 2.62664
1.16356 1.51693 1.90912 2.50459
1.49066 1.56312 1.93839 2.90461
1.44059 1.44517 1.78837 1.6342
0.504879 1.37754 2.23798 1.43747
0.16474 1.22907 1.91285 1.5841
1.65211 1.6948 1.91764 2.85326
1.16385 0.879861 1.9206 2.99372
0.84481 0.978644 2.30132 3.03424
1.65135 1.72294 1.88274 1.70241
0.224858 1.41591 2.16502 1.61188
1.13825 1.73153 2.34388 2.11158
0.894077 1.74787 2.25814 2.24846
1.43245 1.76853 2.02524 1.95743
0.553335 1.49187 1.92781 1.83929
1.42385 1.92909 1.76911 1.69022
0.427506 1.57065 2.46539 1.73212
0.730658 1.55856 2.45105 1.69695
0.113326 1.91526 2.32202 3.7593
1.17529 1.68016 1.97756 3.87742
1.66771 1.67241 2.60221 2.41938
1.57849 1.93181 1.9179 3.09281
0.287515 1.443 2.316 4.23536
0.919915 1.87384 2.51827 3.95822
1.01708 1.5691 1.58865 2.3395
0.597237 1.04058 2.36564 2.78807
1.3145 1.67604 1.80532 4.18223
1.30215 2.05824 1.69006 4.04567
1.64769 1.97197 2.25092 2.82987
2.01122 0.990547 2.26843 2.85075
1.68106 2.09859 2.45477 1.65878
2.0207 1.94139 2.59718 1.51676
2.63368 1.89343 2.3388 3.66282
1.0225 1.80881 1.39176 3.23594
2.66735 1.50184 1.72244 2.26521
1.05284 2.04806 2.16967 3.73862
2.36124 2.07252 2.60948 3.30892
1.25034 1.12514 2.58005 2.30234
0.872188 2.02294 2.59205 2.37303
1.39269 1.8362 2.33486 2.80525
1.71332 1.763 2.3534 3.61115
1.82979 2.51179 1.7829 3.95353
1.34707 2.51378 2.046 4.08718
0.469947 2.85337 2.26562 3.82808
2.41224 2.87174 2.34948 2.68729
0.498771 2.49299 2.33309 3.94934
2.11071 2.43473 2.21089 3.45326
1.33879 2.41437 2.1453 3.41263
0.825318 2.84036 2.60344 3.63492
1.95191 2.55787 2.00319 3.27648
1.09253 2.63331 1.88789 3.85864
2.62886 1.222 2.61945 3.47785
1.11259 1.45464 2.17447 3.0967
2.60324 1.32947 2.60431 3.37959
1.34852 2.84074 2.1503 3.19176
1.78598 2.59991 2.20612 2.8382
0.355202 1.86171 2.15411 3.03322
1.76315 2.41484 3.23453 2.96178
1.4205 2.65641 3.35867 2.75919
2.44258 1.89965 3.52201 2.21355
2.11427 2.68544 3.32841 2.68155
2.14681 1.90852 2.83353 3.20968
2.33185 1.95103 3.2541 2.38499
2.34198 2.11294 3.26018 2.206
1.08947 2.5492 2.59617 2.43203
2.24743 2.35389 3.08615 2.94952
2.42802 2.60555 3.36865 3.10652
2.38639 3.5267 3.20296 3.04042
1.54709 3.49164 2.75959 3.24297
2.44323 3.39125 2.11048 2.33663
2.49081 3.34053 2.53774 3.05662
2.64113 2.61975 2.90489 3.06295
1.90544 1.19042 2.48224 2.33412
1.83405 2.50025 2.99789 3.12578
2.20649 2.47999 3.23356 3.00353
2.26438 2.42989 2.58663 2.54495
0.162429 1.36548 3.05326 3.38347
0.884201 1.5966 2.83884 3.29901
0.662798 1.28672 2.69087 2.05862
0.947824 2.45331 3.40844 2.0546
0.8917 0.821494 2.8315 2.18964
0.665497 2.55189 2.91121 3.84047
0.840593 0.966574 3.02032 2.91703
0.517522 2.36251 2.51894 3.43381
0.908379 1.4878 2.91581 3.58664
0.747535 1.24789 3.20787 3.09961
0.963176 2.25546 3.15621 3.82186
1.02141 1.4254 3.09419 2.35011
0.914253 2.56509 3.11407 2.53578
0.879885 2.53459 2.76123 3.35678
0.674861 2.39448 2.8162 2.24813
0.827801 1.25254 2.83469 2.90484
0.810035 2.42209 3.23027 2.21415
0.824251 1.26123 2.7679 3.30054
0.693851 1.34108 2.36756 3.26411
0.741494 2.31857 2.63531 3.30314
0.831777 1.94002 3.11081 3.11963
0.995668 1.76515 2.01945 1.98129
0.99478 2.5986 2.15135 2.20943
0.905031 2.39107 2.22307 3.05952
1.11622 1.04267 2.28909 2.98738
0.89417 2.39045 2.15634 3.03903
0.911825 1.20402 3.05726 3.11117
0.963955 1.07233 2.86975 3.31162
0.950246 2.47149 2.95446 3.15635
0.78933 0.893503 2.70699 2.3192
0.835955 2.43706 2.73839 3.76548
0.721739 2.4221 2.83372 3.72646
0.755313 2.17537 3.35829 3.19466
0.98962 2.25218 3.02069 2.97645
0.936616 2.33976 1.88888 2.93973
0.823599 1.4813 2.36386 1.90659
0.943017 2.23372 2.97983 1.92608
0.699616 1.14507 2.88504 3.86557
0.447016 2.34858 2.82051 2.88113
0.797934 1.34294 3.05914 3.55834
0.956119 2.44396 3.22657 3.70454
0.822244 1.39886 3.31018 3.86746
1.08289 2.51282 2.86479 4.20289
0.987724 1.32729 3.26059 4.17412
0.648248 2.32075 3.12191 4.62256
0.668498 1.06868 3.17495 4.22328
0.846823 2.30443 2.97552 4.54448
1.04317 1.99034 3.14191 4.66637
2.14295 2.32278 2.61875 4.79067
0.980263 1.02239 2.40625 4.34202
1.68691 1.21488 2.94048 4.31641
1.77084 2.38366 2.36919 4.15202
1.70626 1.46917 3.3899 4.06613
2.16897 2.39375 3.26729 4.25282
1.76918 2.25376 2.61405 4.418
1.05767 2.06108 2.71203 3.82429
1.71317 2.05687 2.53533 3.94973
2.16625 2.29118 3.05736 3.94474
0.970713 1.18258 2.92333 4.7102
1.77678 2.25931 3.11913 3.83124
1.66867 0.773732 2.6304 3.61574
1.97979 2.44153 3.14151 4.47448
2.24498 2.19512 1.75807 4.22833
2.00341 1.32779 2.9841 4.17698
2.04271 1.89487 2.79433 4.30858
1.37959 2.08372 3.52509 4.2836
1.93283 2.35374 3.00714 4.67515
1.48159 2.41041 2.26933 4.38822
2.04214 2.12557 2.01024 4.32604
1.01271 2.50394 2.86626 4.18968
1.90396 2.05808 2.87717 4.10692
0.39841 2.47456 2.96961 3.94162
2.16426 2.43545 2.4661 4.43752
2.33918 2.36016 2.35542 3.72574
1.70654 2.54192 2.36092 4.84795
2.12113 2.81371 1.43494 4.14786
1.14479 1.62293 1.67096 3.70868
0.623131 2.09926 2.39811 4.10647
1.50806 2.53045 1.24969 4.04119
2.2961 2.54554 1.5232 4.19212
2.24815 1.32484 1.70354 4.26355
1.97401 1.75669 1.48775 4.38137
2.09892 1.93759 1.7626 4.1912
1.28063 2.07666 2.4242 4.53417
1.39139 2.78092 2.36259 4.19449
1.63275 2.00523 1.84142 3.21097
1.93116 2.15575 1.8056 4.12445
1.02639 2.58212 1.48123 4.39889
0.698844 3.17928 1.14179 4.61542
0.22973 1.97679 2.53654 3.78097
1.00736 1.54434 1.39549 4.75597
0.907094 2.66198 2.06715 4.55917
0.584813 3.01214 1.97628 3.92296
0.744101 2.49861 1.41127 3.15262
0.333815 2.27969 2.16084 3.39311
0.821409 1.8399 1.63551 4.79697
0.682795 2.31201 2.08711 2.70459
0.674332 2.76786 2.03447 3.64918
0.576187 1.74559 1.76921 4.9328
0.635515 2.41883 1.54871 3.19344
0.788805 1.92219 1.78141 4.4156
0.33963 2.93581 1.79265 3.78574
0.695981 1.74495 1.52091 2.71988
0.412367 2.21065 1.95275 3.02009
0.592731 1.56823 1.66206 4.0749
0.704702 2.19823 2.16138 3.69854
0.276148 2.79604 2.14379 4.23865
0.404562 3.23372 2.24715 4.73196
0.526495 2.71506 1.70909 4.47812
0.725375 2.47471 1.40533 4.52603
0.523401 2.1895 2.14232 4.74876
0.545965 1.94613 1.63898 4.74019
0.602083 2.18745 2.24404 3.52194
2.06252 2.35141 2.43092 4.50246
0.890946 2.72529 2.37539 2.65092
1.84501 1.82511 1.44948 3.4254
0.531086 2.1883 1.8912 3.54226
2.07652 2.48606 2.01249 3.29297
1.25416 2.09791 2.18514 3.18714
0.733615 2.64107 1.89657 3.33248
0.914867 3.10444 1.72729 3.16931
1.00603 2.50107 2.49064 3.03331
0.976726 2.84959 2.30584 2.76187
0.979873 2.14662 1.50683 3.50119
1.28202 1.46988 1.15534 3.2155
1.20309 2.04639 2.14828 3.61042
0.600696 1.99598 1.58078 2.69342
0.802966 2.45182 2.35526 2.97019
1.0528 1.88548 1.75831 3.62213
1.07153 1.93013 1.68398 3.26328
1.0238 3.29296 2.35596 3.70865
1.06642 1.67472 2.32015 3.55755
1.24475 2.90782 1.36063 3.23291
0.755933 2.36393 1.63147 3.50225
1.12652 2.8086 2.03088 3.44593
0.886262 1.8214 1.51156 3.35647
1.44976 2.03539 1.72467 3.32999
1.50965 2.09891 1.81697 3.31725
1.39157 1.92366 2.18878 2.58116
1.4345 2.60925 1.90163 3.36082
0.65803 2.54441 2.23615 3.61683
0.792878 1.96122 1.94173 3.25291
0.528139 2.07042 2.07681 3.31891
0.634648 2.89134 2.40309 3.69912
1.52501 2.48899 2.00549 1.90204
1.26295 1.95857 2.32945 2.63259
0.485465 2.76545 2.37329 3.75256
1.59505 2.5248 1.73661 2.82066
1.31601 2.29381 1.98393 2.9968
1.47858 2.46366 1.73275 2.2644
0.937989 2.23826 1.88107 3.18667
1.18639 2.54816 1.87133 2.88041
1.23082 2.26152 2.00251 3.15849
0.861037 2.39966 1.61046 2.55831
0.420516 1.56701 2.41482 2.45607
1.14831 1.81944 1.93046 2.34595
1.0321 2.75862 3.2474 3.2443
0.532612 1.88443 3.22735 3.45913
1.49404 1.78751 2.77228 2.06633
0.766979 2.35237 3.09637 3.25992
1.36139 2.11424 3.48951 3.28691
1.25991 1.6715 2.49943 3.23568
1.08822 2.15681 3.27179 3.57729
0.639191 1.44412 2.42254 2.99108
0.30123 2.93952 3.12325 2.56168
1.44885 2.42553 1.86858 2.10589
0.834909 2.09398 3.67156 2.9144
1.45898 1.66334 2.7392 2.07083
0.44386 2.02762 2.77427 3.67409
1.50038 2.07296 2.67199 3.31871
0.623012 2.8806 2.74421 3.46233
1.31773 1.64719 3.20311 3.08219
0.766821 1.93216 2.83157 3.27196
0.60081 2.44339 3.03077 2.46845
0.221004 1.31686 2.96159 2.34659
0.226212 2.2141 2.53126 3.11094
1.57218 2.20041 2.61691 2.32249
1.48243 2.42743 2.22065 2.66404
0.362951 1.46716 3.20516 3.23152
1.42893 1.43235 1.64748 2.38713
0.44628 2.48752 1.00445 3.05992
0.605579 1.79511 1.52805 2.6719
1.29188 2.471 1.50794 3.00609
1.20181 2.37735 3.26034 3.04515
0.704845 2.26695 0.820532 3.42078
0.910342 2.31299 1.92637 3.39203
1.01391 2.63992 2.71017 2.85729
2.2419 2.27945 2.49483 3.56118
1.53345 1.40344 2.11164 3.19853
2.05847 1.55436 3.07611 3.2109
1.72083 2.40278 3.4966 3.14428
1.45436 2.94492 2.62314 3.0468
2.31372 2.17185 3.01032 2.8632
1.90376 2.03421 1.76863 2.89432
1.85307 1.71615 2.51384 3.04602
2.26823 2.1014 1.92695 2.31514
1.49111 1.74084 1.97935 3.37202
2.11547 2.1732 2.86737 3.53017
1.64163 1.59852 2.13324 3.37218
1.67474 2.36488 2.11977 3.02142
0.6932 2.01998 3.31699 3.05371
2.28751 2.79156 3.20003 2.19646
1.5792 2.72492 2.70625 2.88323
2.10046 1.84545 2.91891 3.00911
1.61948 2.62188 2.93277 2.64194
0.587089 2.27728 2.23791 3.42936
1.82454 1.98659 2.49892 2.72382
1.74824 1.9613 1.70851 2.90504
1.16322 1.88923 2.33399 2.77773
1.9681 3.70689 3.03661 2.92989
1.94017 3.15754 1.12319 2.96372
1.64862 3.40033 1.14386 3.0234
0.665255 2.48014 1.97988 2.87543
2.25018 3.49503 2.09504 2.9925
1.5293 1.40266 2.11154 2.86739
2.13262 2.03888 3.00776 2.8883
1.38169 1.78082 2.32945 3.56434
1.74233 3.17118 3.55319 3.23958
1.25731 2.7164 4.10091 3.24013
1.21367 2.33498 3.58155 3.25824
0.87728 1.24699 3.55648 2.42353
2.16441 2.67487 3.9632 2.5399
1.68006 1.33415 3.64025 3.15776
1.11693 2.30543 3.81313 2.99323
2.11929 2.54044 3.66201 3.09183
1.88704 1.87444 2.23691 1.85199
1.75437 2.35076 2.17904 3.2879
1.38972 2.27095 1.93994 2.43978
1.71436 2.19555 1.90221 3.13492
0.606342 2.48885 3.71738 3.52209
0.786738 3.33945 3.67304 2.70456
0.794147 2.99587 3.79137 3.4947
1.15116 2.57066 3.6158 3.40797
1.13801 2.61832 4.01501 3.06167
1.19638 2.75062 2.25884 2.91807
0.557134 2.30058 2.32667 2.98982
1.14713 2.63437 4.09221 2.31025
0.607028 1.95096 3.92489 2.83274
1.16684 1.54912 3.63484 3.10531
0.729079 1.69745 2.66545 2.69843
0.927685 2.27817 1.91167 2.91314
1.09353 2.66063 1.59138 3.30076
0.712157 1.64509 2.45295 3.07907
0.520893 1.60678 3.46919 2.74042
1.14075 3.91517 3.81861 3.39273
1.20886 1.72757 2.21868 1.93096
0.62282 2.44104 2.22606 2.22316
0.957322 2.95463 2.54887 2.94003
0.956419 3.24985 2.53334 2.15444
0.607435 2.02944 2.5275 2.11649
1.24015 2.46486 2.61593 3.06853
1.1868 1.84906 2.93963 2.94941
0.721884 2.90002 1.81304 2.07025
0.58239 1.80782 0.929825 3.11134
1.10187 2.1968 2.2903 2.64141
1.0385 1.73959 2.33621 2.47046
1.21515 1.55403 2.64964 3.44143
0.497278 2.39811 2.10207 2.88919
0.886039 1.68073 2.30855 1.93564
1.39592 1.70223 3.66238 2.2509
1.40659 3.88837 2.30925 3.21887
1.45183 2.49369 2.41808 2.96903
1.47406 3.00559 1.18935 2.49744
1.35642 1.82865 1.9407 2.57126
1.40337 3.19505 2.48644 3.47427
1.68953 3.35729 1.24025 2.15617
1.49141 2.92232 1.379 2.28268
0.801422 3.61105 3.51954 3.06785
0.502438 1.75074 3.70184 2.15526
0.830919 2.00633 2.2883 2.47025
1.3069 3.10185 1.80986 2.58252
1.06667 3.43539 2.10799 2.03976
1.50316 1.59475 3.93377 2.31805
1.52323 1.28234 3.66331 2.48599
0.26642 1.97515 4.00923 2.44827
0.797799 1.78228 1.90051 3.49663
1.79297 1.56311 1.99929 3.07483
0.916306 1.08028 3.91158 3.04306
1.47091 2.24135 3.49492 3.06178
1.38926 1.51938 2.2742 2.04073
0.850949 1.03973 2.39171 2.06315
0.896937 2.76705 1.83591 2.51356
1.72799 2.79557 2.30643 2.50033
1.16797 2.86343 3.51545 2.0679
1.1114 2.12757 3.83926 2.34608
1.46174 2.23212 2.01476 1.71853
0.46785 2.27797 1.93357 2.64074
1.21892 1.34254 3.84783 2.90972
1.22945 1.53642 1.97297 1.68315
0.303032 2.0367 1.84792 3.57192
0.0759547 2.89279 2.2231 2.52713
0.755391 1.82039 2.43823 1.76697
0.516806 1.62524 1.42496 3.5221
0.608887 1.53153 3.49061 2.45857
0.880198 2.76481 2.69091 1.91841
0.422685 2.86085 3.94254 1.78545
0.932373 1.75356 4.10123 2.66128
0.225599 2.16081 3.75927 2.47543
0.812293 2.18554 2.28295 3.03178
0.559788 1.01973 3.02039 3.53129
0.56592 1.04923 3.6801 2.26425
0.726153 2.31462 2.46299 2.27858
0.880624 2.08303 3.92894 1.94985
0.918497 2.87231 3.88537 2.40599
1.12192 2.87255 1.33278 2.42687
0.993351 2.89855 4.00623 2.56114
0.883403 2.79402 1.41316 1.62207
0.685358 2.72576 3.80842 2.36642
0.600199 1.59691 1.0057 2.96472
0.517019 1.6059 1.06629 2.6316
0.77211 2.98249 2.52369 2.71426
0.664732 1.6989 0.880562 2.68401
0.82698 1.63446 0.940789 3.28906
0.988688 1.53895 0.973885 1.84585
1.06312 2.80345 0.901944 3.49099
0.662298 2.39599 2.52166 3.44612
0.670049 2.30784 0.668442 2.28019
0.804943 1.74623 0.648541 2.11614
0.408051 1.88209 2.26035 3.03491
0.557566 2.87143 0.81382 1.63421
0.129923 1.29527 0.971256 2.54442
1.46252 1.05418 2.26516 2.07862
0.739204 2.86088 2.0834 2.35229
1.45969 2.80434 1.96361 2.49137
1.10512 2.0511 2.07848 1.88484
0.989433 1.33468 0.81555 1.82277
1.37388 1.40332 0.857145 2.38023
1.24426 1.90709 0.894271 1.85533
1.25986 1.713 0.636598 3.7209
0.822866 2.64103 2.3328 2.51928
1.49939 2.76507 2.44361 2.80136
1.50094 1.68639 0.939121 2.86347
0.675747 1.0748 2.26038 2.51018
0.820295 2.4061 2.24228 2.48478
0.913333 2.36089 2.2442 2.23988
0.944778 2.63774 2.55276 1.09818
0.855842 2.59667 2.59533 2.69019
1.91478 2.42473 2.62672 3.29911
1.94561 2.43668 2.27619 2.53535
1.9458 2.53218 2.35718 2.50235
2.069 1.57199 2.62502 2.50542
1.06924 1.50335 1.92579 3.34876
0.988222 3.00226 2.33035 3.29784
0.913843 2.79563 2.23015 2.4538
1.00651 2.13826 2.76259 2.2669
0.576706 2.53836 3.09356 2.81226
0.523577 2.77356 2.73566 2.27738
1.80114 1.56214 2.3552 2.69633
1.89455 2.88661 1.12857 3.60072
2.02157 2.83923 2.47761 3.17323
1.96883 1.77004 0.760786 1.922
1.8751 1.24844 2.7935 2.21464
1.7628 2.92499 2.39347 3.53213
2.06524 2.16503 2.40059 3.16002
2.00141 1.89188 1.23151 3.20347
1.19408 2.81071 2.33447 1.9344
1.10766 2.80886 2.34409 2.15239
0.849869 2.30275 2.37121 2.32509
0.950968 1.83433 0.970238 1.83826
0.585611 2.95499 3.01802 3.44715
0.69287 2.67511 2.36903 3.41788
0.65334 2.59102 2.40639 2.89096
1.2502 2.64388 2.69745 3.0839
0.865815 2.67915 2.71395 3.18665
0.636352 1.29367 0.893051 2.34632
1.82279 2.8268 0.979664 1.71297
2.05124 2.36102 0.818193 1.93027
1.96778 1.78581 1.07785 2.73508
2.0279 2.22292 1.96295 2.01593
1.97307 2.19575 2.35574 3.45505
2.07994 2.19268 2.34547 2.33996
1.82641 1.49461 1.11753 3.15827
1.95218 1.5139 2.38869 2.78854
1.78565 2.30957 1.65702 2.96592
1.58571 2.43827 1.77652 1.91864
0.597264 2.2725 1.69786 2.27341
1.84349 0.788269 2.39514 4.84873
0.698268 1.12442 1.71917 3.05671
0.726974 1.18657 2.561 4.21862
1.95622 1.69506 2.31669 4.24618
1.70302 2.20555 2.32413 2.41417
1.63978 2.23767 2.43271 4.46834
1.47797 2.3065 3.58434 2.53085
0.856067 2.26348 2.44785 3.07004
2.06857 1.56372 1.76805 2.47932
1.89309 2.30788 3.21828 2.3448
1.7694 1.14029 1.74701 3.11204
1.73927 1.19837 2.51804 2.29466
0.369432 2.1671 1.85563 3.18182
1.19408 0.77441 3.1671 3.14842
0.961901 1.0938 2.05436 3.02472
0.806151 1.13467 3.15939 4.34024
1.21869 1.06543 4.06602 2.41997
0.820994 1.59716 2.87264 2.47299
0.75197 1.1767 3.31096 2.5677
1.0524 1.28347 3.0966 2.44184
1.6325 0.788646 3.8772 2.46022
1.85155 1.16423 4.23868 2.15115
1.53036 1.72463 3.82227 3.06608
1.68503 1.44845 4.11447 2.90051
1.82646 2.33423 4.65807 3.18193
1.89934 2.16011 3.90393 2.60875
1.82353 2.12457 2.80772 4.51164
0.165472 1.3299 2.70447 4.02725
1.73078 2.22623 4.49388 3.09178
0.841353 2.31993 4.33524 2.18916
1.6854 2.60381 4.68413 3.57112
1.93227 1.30224 3.10463 3.27937
1.74109 0.668088 2.9644 4.85642
0.949481 1.29507 2.80465 3.84549
1.87637 0.966526 2.90189 3.48439
1.75196 2.20127 3.96374 4.34811
1.29907 1.01862 3.93052 2.85052
1.40706 0.711087 2.25985 4.01257
1.57912 2.62236 4.68197 4.5228
1.88371 2.06929 3.26056 2.66259
1.14202 2.20762 3.41781 3.60145
1.78134 1.12242 3.19053 3.15396
2.25709 2.25774 4.39195 3.03366
1.75916 2.20221 4.40224 2.8539
1.62917 1.7002 2.2084 2.97621
0.588442 2.50443 2.96549 3.15951
1.86006 0.716457 2.14402 2.2585
1.35206 0.88921 4.54361 4.84637
0.951095 2.49521 4.20483 4.40517
1.86564 0.555336 2.57249 3.57999
1.51088 1.50634 2.30791 3.07964
1.5793 2.07217 4.46901 4.0953
1.21408 1.31098 3.4987 2.30907
1.54012 1.64287 3.72787 3.09567
2.46633 2.12162 2.66424 2.27331
0.387066 1.27349 2.87798 3.24761
1.74588 1.03277 3.83537 2.30713
1.83368 2.12417 2.92707 4.14771
1.40274 2.10768 4.38769 2.35835
2.16632 1.84525 2.30483 2.57578
1.52428 2.26211 3.30722 2.69722
1.41738 1.0738 3.04954 3.29672
1.09333 2.22373 4.34193 4.60284
0.507102 2.02663 4.55365 3.01847
0.435988 2.45023 2.29984 2.82401
0.589377 2.53067 4.68735 2.89497
0.421618 1.81894 3.8019 2.92366
0.335079 2.11716 3.80871 4.35294
0.720275 1.43702 3.54948 3.63001
0.709389 1.44487 4.12815 2.85876
0.515262 1.30678 4.39038 3.14584
0.534414 1.28568 3.6654 4.84371
1.00316 1.31704 3.40391 2.9048
1.0837 1.44817 3.31456 2.95492
1.01218 1.11197 2.76614 2.68702
2.54676 1.3085 2.47411 2.34762
0.787415 1.36743 3.67054 2.67097
2.54576 1.41236 2.38281 3.28721
0.693865 1.27813 2.1766 3.31044
2.627 1.31262 2.12837 3.76164
0.714041 1.3749 2.80709 2.60679
0.761505 1.50469 2.6696 3.41679
0.875245 1.09687 2.14621 3.31219
2.54231 1.2879 2.44112 2.70866
2.59647 0.603957 3.67533 2.85989
0.864003 0.892614 3.32368 3.24875
0.679422 1.37402 3.24231 2.31272
2.45606 1.46089 2.42618 2.50912
2.53843 1.33859 2.92449 3.29705
0.646096 1.33016 2.86081 3.80836
2.59977 0.535841 2.46323 3.04933
0.522658 0.864621 3.67576 2.83767
2.51192 0.541206 1.67422 3.78248
1.33832 1.28786 3.24907 2.91884
2.56881 1.09227 3.75403 2.732
0.521381 1.14691 2.00398 2.78127
1.0116 0.733721 2.23086 2.83445
2.14134 0.426764 1.82698 2.79654
2.56171 0.909679 2.40053 2.56973
0.64851 1.2695 3.55643 1.98792
0.839508 1.27777 3.50972 2.3205
2.50617 1.48422 3.09995 3.4518
1.47604 1.15319 3.37351 2.09446
0.761576 1.34589 3.20069 2.75658
0.649476 1.3043 2.25011 2.27215
2.66682 1.05333 2.00351 2.20854
2.62312 1.4619 2.3583 4.13787
0.481136 0.836734 2.36861 4.46426
0.760573 0.759428 2.95311 4.29477
2.05788 1.33604 2.76445 2.33316
1.04337 1.32596 2.54138 3.38526
2.55665 1.31278 3.37329 3.53101
2.58456 1.22359 2.61726 3.34941
0.699877 1.10082 2.92785 3.34064
2.59511 1.326 2.51203 2.54963
2.52581 0.873888 3.37718 2.1324
0.55882 1.36795 3.75231 2.82587
1.43864 1.19366 3.73547 2.92981
2.12596 1.51705 2.90021 2.27539
1.50428 1.16857 1.98134 2.52471
0.65193 0.90448 2.86494 4.78935
0.431015 0.429121 1.86771 2.02896
1.26665 0.991892 2.00674 2.63825
2.11771 0.727963 2.54742 2.80832
1.79814 1.20671 2.81812 1.79341
2.51998 1.388 3.30964 2.81069
1.48488 1.06839 3.48588 2.18747
1.4079 1.29428 3.17968 3.29356
0.970198 1.25653 3.24877 2.1919
1.43278 0.794798 3.43882 3.99695
2.09118 1.21979 2.82235 0.947595
1.39044 0.279633 3.00544 0.86892
0.935071 1.07485 2.69772 4.62258
1.59897 1.03077 3.8485 4.33932
1.81417 0.976725 2.43018 4.0055
1.64845 1.83703 2.43299 4.17532
1.72779 1.97979 3.59397 1.60963
0.956228 1.62701 1.72236 1.08147
0.744689 1.8961 1.68957 1.61993
1.12662 2.05566 3.66663 0.943607
1.7121 2.0182 1.83389 0.851002
1.01714 1.79384 2.40182 1.08683
1.63575 1.98367 1.64812 3.74343
0.97649 1.79932 2.51808 4.09913
1.42949 1.6615 3.04368 4.16211
1.25071 1.88796 1.63135 0.973628
1.93267 2.00911 1.8596 1.86201
1.68863 1.78841 2.50043 4.35412
1.599 2.03997 1.69588 4.59839
1.58563 1.58803 2.45242 4.2641
2.25051 2.04736 2.53462 1.26749
2.99181 1.74684 1.48439 1.15377
1.33368 1.86156 1.49628 1.62465
1.43424 1.69399 3.76955 4.60858
1.04141 1.92674 3.07806 4.68786
1.35072 1.86864 1.85627 1.98244
1.58525 1.82166 2.40032 4.74453
1.23191 1.94362 1.6708 1.29243
1.10192 1.68656 2.59257 1.51555
1.02264 2.02876 3.76005 4.64541
2.97569 2.07679 3.67466 4.61208
0.772388 1.63307 3.08797 2.64134
0.992775 1.64113 2.31745 5.3341
1.22509 1.98995 1.45504 5.39328
0.841157 2.04887 3.04067 3.77193
1.39044 2.03668 3.74295 4.16938
3.03774 1.88865 1.7209 1.30747
3.29542 2.04574 2.06207 1.28615
3.07395 1.99275 1.93287 1.37455
2.94055 1.85803 1.51858 1.44637
1.70234 1.70272 2.47207 1.34291
1.59174 1.60874 1.37179 1.58303
1.07434 1.6654 3.14263 4.40285
2.1914 1.59288 1.94572 4.17905
2.34421 2.07091 2.18547 3.96456
1.38919 1.78186 2.56901 1.933
1.11046 0.388954 2.55527 4.39241
1.49526 0.512962 2.39009 4.13006
1.48041 0.367943 2.33098 4.52086
1.94362 1.29336 3.36149 4.21464
1.83013 1.13546 2.51633 NA
2.42169 1.29286 1.7164 NA
0.820577 1.32307 1.82697 NA
1.51495 1.27834 2.44565 NA
1.58448 1.27821 2.36114 NA
1.99203 0.122906 2.71557 NA
2.12685 0.461918 1.856 NA
1.78093 0.831421 2.71489 NA
1.54425 1.33115 2.43704 NA
1.4484 0.790404 2.57715 NA
1.56638 1.11643 3.3664 NA
2.61436 1.33725 3.03198 NA
2.23752 1.38719 4.05167 NA
2.05213 1.18929 3.30705 NA
1.86137 1.15369 1.88888 NA
2.05398 0.674799 1.51685 NA
2.48595 0.791611 3.68927 NA
2.39204 2.5158 3.36414 NA
2.27487 2.56551 2.46197 NA
2.61134 0.474933 2.39654 NA
1.66691 2.38086 3.93655 NA
1.9827 2.47829 1.80337 NA
1.22263 2.52157 3.96135 NA
1.81137 0.928162 3.52836 NA
1.51589 0.988246 3.81679 NA
1.86075 2.56168 3.71574 NA
2.09102 2.46869 1.709 NA
2.02011 0.616459 1.79063 NA
2.18941 0.784645 3.57096 NA
1.80982 0.828985 4.08004 NA
2.09517 2.35055 3.16032 NA
2.71507 0.255507 2.27369 NA
2.66514 0.808734 1.80049 NA
1.66629 2.77717 2.21994 NA
1.53637 2.57732 1.75725 NA
2.45775 1.13358 2.20608 NA
1.68759 2.79392 2.2375 NA
1.66914 0.973792 1.81943 NA
2.28799 2.5342 1.70004 NA
2.21661 2.72803 1.71976 NA
2.63676 2.57549 1.80148 NA
2.50096 2.844 1.71528 NA
1.34156 0.959492 0.970242 NA
2.56392 2.82469 1.69277 NA
1.37452 1.00372 1.74114 NA
2.22111 0.984515 1.86706 NA
1.25278 1.03615 1.65872 NA
1.61551 1.01506 1.89038 NA
1.82522 3.04928 1.66112 NA
1.74051 2.97953 1.78135 NA
1.95195 2.93772 1.74404 NA
2.16263 0.773306 2.79896 NA
2.32389 0.769964 2.5954 NA
1.15024 0.973126 2.22365 NA
1.28742 3.06075 2.76601 NA
1.33945 2.95775 1.79105 NA
2.14878 1.06035 1.76382 NA
2.19668 2.98721 1.80979 NA
0.663379 3.01502 1.98231 NA
2.65086 0.992091 3.13796 NA
2.38854 0.844972 2.6773 NA
2.23749 0.784597 2.34116 NA
2.08373 2.98907 1.72361 NA
2.20342 2.96909 2.3897 NA
1.91434 1.11814 3.20965 NA
1.91234 1.02646 2.88393 NA
2.2097 0.964034 2.25862 NA
2.4215 1.3062 2.18879 NA
2.10439 1.3254 2.71582 NA
2.38026 3.31196 3.20795 NA
2.64685 0.891752 2.92514 NA
2.4955 3.3077 2.26101 NA
1.83426 1.00853 1.86003 NA
2.39925 0.76994 0.86685 NA
2.25871 3.02826 1.75638 NA
2.63601 1.04682 1.78493 NA
1.83689 0.781662 2.4011 NA
2.33321 2.80802 3.53415 NA
2.39434 0.511949 2.2883 NA
1.09444 3.00743 1.75268 NA
0.849101 2.97312 3.14218 NA
1.93635 0.980582 2.09313 NA
2.02074 0.885356 3.11689 NA
0.759801 0.887583 1.77811 NA
0.616631 0.993711 1.8462 NA
1.19484 2.99453 1.83638 NA
1.58729 3.07145 2.94642 NA
1.32654 2.88279 3.42435 NA
1.454 0.895177 3.04303 NA
2.03154 1.05366 1.09994 NA
0.596349 1.34632 1.85836 NA
1.98552 1.38258 2.86484 NA
0.650715 3.26534 2.39789 NA
1.00605 1.04478 1.6926 NA
1.28089 0.809212 2.31441 NA
1.49843 1.02758 1.8386 NA
1.72111 1.26283 1.8565 NA
1.95679 3.27803 3.11834 NA
0.686049 1.1316 2.22009 NA
0.915395 1.07361 1.68609 NA
1.0582 2.95461 2.75969 NA
1.13913 1.02991 1.73646 NA
0.698583 3.2722 2.24201 NA
1.24447 2.99102 1.87466 NA
1.4233 0.935694 2.82499 NA
0.703627 1.34514 3.11759 NA
0.8378 1.47313 2.83394 NA
0.86193 1.49125 1.65318 NA
0.679091 1.33172 2.65272 NA
0.824079 1.3464 1.63506 NA
1.5884 1.36432 1.63606 NA
1.46823 1.39805 2.69007 NA
1.83412 1.47088 2.73843 NA
1.87239 1.3058 2.43025 NA
1.3318 1.43218 3.26284 NA
2.00974 1.65634 3.14429 NA
2.14627 1.60982 2.27418 NA
1.49631 1.73219 2.16824 NA
1.57429 1.57512 2.43768 NA
1.50394 1.42367 1.7038 NA
1.08917 1.60603 1.63382 NA
1.07437 1.65011 1.28476 NA
1.65974 1.54738 1.31683 NA
1.16457 1.6229 2.00787 NA
0.920253 1.1522 2.23638 NA
1.24397 1.2897 3.19086 NA
0.866424 1.61049 2.57402 NA
1.06591 1.70547 2.48967 NA
1.24425 1.24732 2.5029 NA
1.08199 1.58443 2.42526 NA
0.857028 1.07688 2.62348 NA
1.21311 1.63963 1.92861 NA
1.29007 1.60833 2.43631 NA
0.974101 1.18347 1.79668 NA
1.0892 1.65415 2.31846 NA
1.13733 1.14642 2.55677 NA
1.33984 1.58962 1.89483 NA
1.33293 1.65749 1.75719 NA
1.12294 1.1547 2.75991 NA
1.24021 1.04349 2.49681 NA
1.44088 1.27563 1.9144 NA
1.10751 1.32884 2.58343 NA
1.3038 1.79442 2.30857 NA
1.83917 1.5198 1.77109 NA
1.40566 1.28277 3.22752 NA
1.60233 1.67725 2.55449 NA
1.46669 1.49838 2.32242 NA
0.944321 1.61336 3.21721 NA
1.2966 1.48074 2.56399 NA
1.50105 1.5989 2.20648 NA
1.67929 1.43852 2.73757 NA
1.50786 1.87735 2.26462 NA
1.89694 1.1853 2.36209 NA
1.71419 0.713913 2.1639 NA
1.41884 0.937751 2.21201 NA
1.08642 1.23419 2.35588 NA
0.803512 1.03082 1.67459 NA
1.16422 0.612569 2.22353 NA
1.50107 0.323478 2.87807 NA
1.02675 0.929781 2.38483 NA
1.84472 1.21804 1.07695 NA
1.70858 1.27475 2.24421 NA
1.34171 0.968659 2.63294 NA
0.98516 0.747143 1.28069 NA
1.1161 1.02043 1.99042 NA
1.33454 1.16021 2.07904 NA
1.60012 1.26856 2.25623 NA
1.74345 0.519824 1.40027 NA
1.8694 0.92722 2.06932 NA
0.951763 0.918181 1.9077 NA
1.15074 0.518748 2.07095 NA
1.71079 0.519907 2.21552 NA
1.25436 0.957163 2.02856 NA
1.77384 0.935398 2.6147 NA
1.62215 0.360676 2.00177 NA
1.48256 0.672553 2.06429 NA
1.3178 1.00384 2.35848 NA
1.18464 0.993175 2.10304 NA
1.50901 0.892464 2.55048 NA
1.74889 1.21214 2.19808 NA
1.45486 0.80046 2.21482 NA
1.16639 1.87148 1.64969 NA
0.826131 1.91541 2.21961 NA
1.81751 2.16304 2.18526 NA
0.977499 2.25887 2.37317 NA
1.25168 1.93181 3.0222 NA
1.54995 2.17775 2.30045 NA
1.70751 1.89403 1.75696 NA
1.46258 2.06409 1.61763 NA
1.2232 2.20892 2.32725 NA
1.16353 1.91233 2.87515 NA
1.48158 2.26559 1.36385 NA
1.09103 1.87233 1.56816 NA
2.03766 1.96048 2.95588 NA
1.08906 2.00271 2.02959 NA
1.45062 2.23008 2.31809 NA
1.32044 2.36196 2.66067 NA
1.17577 1.99149 2.57623 NA
1.28341 1.94386 3.08744 NA
1.22721 2.15114 3.03902 NA
0.316978 2.08125 2.61731 NA
1.76871 1.47118 2.05823 NA
0.255864 1.94552 2.7658 NA
1.16507 2.06427 1.99845 NA
1.66318 1.94691 2.22545 NA
1.19686 1.96407 2.56172 NA
1.77438 1.29502 2.0723 NA
1.98873 1.46548 2.53778 NA
1.13769 1.9745 2.20327 NA
0.451392 1.98857 2.01105 NA
2.15879 1.98585 1.43539 NA
1.12991 2.14058 2.45442 NA
2.11955 2.43637 1.6519 NA
1.79629 2.34364 1.72476 NA
2.08958 1.98997 2.53126 NA
1.27976 2.29298 2.82569 NA
0.915028 1.19613 1.80866 NA
0.776227 1.93388 2.4501 NA
1.42515 2.21265 1.43916 NA
1.39552 2.15306 1.68241 NA
1.16868 1.97415 1.94388 NA
1.47531 1.45884 1.55976 NA
2.20501 1.58848 1.84543 NA
1.29499 1.34443 2.76741 NA
1.28027 1.6166 3.25188 NA
0.853913 1.60315 2.8773 NA
1.4476 1.93642 1.89649 NA
0.653227 1.8955 2.49257 NA
2.14775 1.96573 2.25011 NA
1.27282 1.51453 2.30793 NA
1.83021 2.25932 2.64701 NA
0.395577 1.92344 2.80857 NA
1.29776 1.945 3.05201 NA
1.45917 1.87826 2.61492 NA
1.53226 2.11928 3.25196 NA
1.29439 1.84938 1.89584 NA
1.99168 1.98767 1.42506 NA
0.9258 2.19205 2.46427 NA
0.649271 1.94988 1.70976 NA
0.738664 2.09317 3.07301 NA
1.21908 2.21722 2.35353 NA
1.90257 1.56831 1.74969 NA
1.92886 1.56021 1.75715 NA
0.255937 1.49009 2.3035 NA
0.651523 0.75185 2.32327 NA
1.59475 1.0412 1.73438 NA
1.85454 1.33097 2.67432 NA
1.90011 1.12436 2.92433 NA
0.66784 1.33861 1.69413 NA
1.53415 0.971904 1.79937 NA
2.05244 1.20192 3.06203 NA
1.9924 1.57998 2.81054 NA
1.50875 1.43168 2.80181 NA
1.63552 0.544449 1.40045 NA
2.02401 0.92929 1.72478 NA
1.437 1.34341 1.63858 NA
1.68923 0.905369 1.76163 NA
1.67943 0.525745 2.84471 NA
1.15979 1.43399 1.2453 NA
2.17674 1.57781 1.35519 NA
1.08253 1.38975 1.76342 NA
1.70833 1.4851 2.28172 NA
1.15634 1.41503 2.31631 NA
1.18968 0.877457 2.8426 NA
1.73801 1.13572 2.87442 NA
1.83269 1.29926 2.01972 NA
NA 1.28439 1.56329 NA
NA 1.22661 2.94052 NA
NA 0.718544 1.81304 NA
NA 1.2657 1.6954 NA
NA 0.664086 1.71191 NA
NA 1.50459 1.72772 NA
NA 1.65103 2.8738 NA
NA 0.649542 2.92035 NA
NA 1.26507 2.02256 NA
NA 1.41254 2.05201 NA
NA 1.52689 1.63038 NA
NA 0.92315 1.51943 NA
NA 0.993879 1.787 NA
NA 0.661311 1.70665 NA
NA 0.69408 1.89762 NA
NA 1.05338 2.66123 NA
NA 0.761478 2.33729 NA
NA 1.53402 2.19538 NA
NA 1.0851 1.88371 NA
NA 1.0252 2.68731 NA
NA 1.0563 3.00418 NA
NA 1.36664 2.06131 NA
NA 0.842661 2.13069 NA
NA 1.64046 2.30453 NA
NA 1.46812 2.09754 NA
NA 1.61698 1.83685 NA
NA 1.30559 2.33687 NA
NA 0.906 2.90158 NA
NA 0.804821 2.00011 NA
NA 1.44099 2.32849 NA
NA 1.60906 1.86664 NA
NA 1.15564 2.28512 NA
NA 1.28063 1.68697 NA
NA 1.36043 2.44448 NA
NA 1.58511 2.02837 NA
NA 1.58934 2.30399 NA
NA 1.04079 1.76269 NA
NA 1.1116 2.40029 NA
NA 0.811967 2.02464 NA
NA 1.01595 1.93516 NA
NA 1.61185 2.30349 NA
NA 1.67486 1.78823 NA
NA 0.949347 1.84687 NA
NA 1.02782 2.32371 NA
NA 1.12259 1.97113 NA
NA 1.24963 2.96909 NA
NA 1.38053 2.97837 NA
NA 1.67316 3.15183 NA
NA 1.26697 2.66042 NA
NA 1.41512 2.81313 NA
NA 1.97043 2.08373 NA
NA 1.08346 1.8894 NA
NA 1.48651 2.82087 NA
NA 1.61898 1.95515 NA
NA 1.25164 2.35876 NA
NA 2.04478 3.0361 NA
NA 1.43391 3.3722 NA
NA 1.46366 2.6028 NA
NA 2.19743 2.9526 NA
NA 0.903315 2.3455 NA
NA 1.43548 2.21289 NA
NA 1.81289 1.91182 NA
NA 0.977765 2.2173 NA
NA 1.8811 3.5589 NA
NA 1.8261 3.13727 NA
NA 3.5505 3.01322 NA
NA 3.54393 2.43459 NA
NA 2.47054 2.42242 NA
NA 1.49784 2.34673 NA
NA 3.22818 2.36447 NA
NA 1.29397 2.74555 NA
NA 3.10798 3.40921 NA
NA 3.04209 3.38382 NA
NA 3.78409 2.74368 NA
NA 3.84702 2.23227 NA
NA 1.88472 1.75077 NA
NA 1.705 3.8251 NA
NA 1.5213 3.10366 NA
NA 1.87523 3.5824 NA
NA 3.25782 2.43414 NA
NA 2.11517 2.52514 NA
NA 2.01176 2.85341 NA
NA 2.0439 2.27074 NA
NA 1.92762 3.4408 NA
NA 1.8528 3.01955 NA
NA 3.97363 2.83145 NA
NA 3.95923 2.85674 NA
NA 3.93294 3.56774 NA
NA 2.20077 2.40132 NA
NA 1.42475 1.89817 NA
NA 1.40603 2.23552 NA
NA 1.40831 3.28254 NA
NA 1.22027 1.82832 NA
NA 0.976983 2.12144 NA
NA 1.42171 2.08226 NA
NA 3.53008 2.98137 NA
NA 1.79119 2.9399 NA
NA 1.95175 2.75467 NA
NA 2.33937 2.32515 NA
NA 0.955881 3.45071 NA
NA 2.03823 2.74281 NA
NA 1.41459 2.75108 NA
NA 1.39077 3.46231 NA
NA 1.2034 2.87518 NA
NA 1.71342 2.30946 NA
NA 1.80273 2.42823 NA
NA 1.9886 1.99847 NA
NA 1.86131 1.94876 NA
NA 1.49113 3.26168 NA
NA 1.39494 2.97181 NA
NA 2.36452 2.55058 NA
NA 1.41144 3.42369 NA
NA 1.08506 3.8113 NA
NA 1.75685 2.73135 NA
NA 3.83505 3.25975 NA
NA 1.62912 2.44067 NA
NA 1.26773 3.32091 NA
NA 1.1768 2.76412 NA
NA 3.81484 2.38891 NA
NA 2.20311 3.69854 NA
NA 0.873793 3.46187 NA
NA 1.83071 2.32611 NA
NA 2.33495 2.31648 NA
NA 1.98203 1.87373 NA
NA 3.80412 2.98526 NA
NA 3.84494 3.63207 NA
NA 3.1149 2.79815 NA
NA 1.99479 2.74478 NA
NA 2.24579 2.63462 NA
NA 2.29127 2.75325 NA
NA 1.71471 0.67024 NA
NA 1.95115 2.41177 NA
NA 1.88249 0.77922 NA
NA 1.09974 0.633175 NA
NA 1.90175 2.53155 NA
NA 1.88211 2.53343 NA
NA 1.86543 0.689413 NA
NA 1.83457 0.958682 NA
NA 1.12833 2.66071 NA
NA 1.48497 2.54231 NA
NA 1.13933 2.66586 NA
NA 1.31318 0.952945 NA
NA 1.78912 2.67434 NA
NA 1.83586 2.53747 NA
NA 1.6153 2.5408 NA
NA 1.32016 1.05082 NA
NA 1.95086 0.762661 NA
NA 1.59632 2.60014 NA
NA 1.3164 2.64012 NA
NA 1.6806 2.65791 NA
NA 1.95926 2.5378 NA
NA 1.72648 0.745423 NA
NA 1.54346 0.715301 NA
NA 1.84166 0.484239 NA
NA 1.34727 0.30142 NA
NA 1.83191 1.08727 NA
NA 1.63645 0.870475 NA
NA 1.65178 2.77917 NA
NA 1.85263 0.676925 NA
NA 1.50476 0.841795 NA
NA 1.92664 2.5516 NA
NA 1.63287 1.17425 NA
NA 1.51092 3.04906 NA
NA 1.54419 0.946475 NA
NA 1.51595 2.65992 NA
NA 1.6884 0.876061 NA
NA 1.95547 0.956539 NA
NA 1.30891 2.63 NA
NA 1.39649 2.63056 NA
NA 1.451 1.01219 NA
NA 1.29369 0.900745 NA
NA 1.42937 2.7043 NA
NA 1.52969 1.08927 NA
NA 1.27524 1.1496 NA
NA 1.27135 0.989834 NA
NA 1.57807 1.27316 NA
NA 1.58952 3.02967 NA
NA 1.61011 0.771772 NA
NA 1.66477 0.982371 NA
NA 1.62 3.28417 NA
NA 1.61357 0.880834 NA
NA 1.47751 1.08138 NA
NA 1.48479 2.94115 NA
NA 0.976178 0.887945 NA
NA 0.555632 0.730597 NA
NA 2.05048 0.688757 NA
NA 2.1015 3.34759 NA
NA 1.98224 0.81937 NA
NA 0.818145 2.92215 NA
NA 2.06892 0.741553 NA
NA 1.36067 1.18898 NA
NA 1.64167 1.21225 NA
NA 1.53505 0.810589 NA
NA 0.714475 1.08844 NA
NA 1.21485 1.18046 NA
NA 1.69085 0.831028 NA
NA 1.44892 3.20779 NA
NA 0.78545 0.764459 NA
NA 2.19109 1.015 NA
NA 1.74997 3.2566 NA
NA 1.32023 3.15446 NA
NA 1.69782 0.678781 NA
NA 1.65929 3.09014 NA
NA 1.01936 1.12048 NA
NA 2.09837 3.35125 NA
NA 0.799333 1.22504 NA
NA 1.74675 3.19432 NA
NA 1.25138 2.66093 NA
NA 1.40049 0.89484 NA
NA 1.30205 1.162 NA
NA 1.67589 3.01338 NA
NA 1.5541 2.15461 NA
NA 1.09522 3.66413 NA
NA 1.37632 3.527 NA
NA 1.7499 3.11991 NA
NA 1.28472 2.75822 NA
NA 1.53916 2.94169 NA
NA 1.8799 2.22995 NA
NA 1.36519 3.44477 NA
NA 1.36933 2.10003 NA
NA 1.6128 3.36484 NA
NA 2.19722 3.43795 NA
NA 1.693 3.30773 NA
NA 1.40368 2.37628 NA
NA 1.56447 2.3137 NA
NA 1.48986 3.36082 NA
NA 1.85031 3.36816 NA
NA 1.4332 2.08456 NA
NA 1.71154 1.93666 NA
NA 1.02019 3.32211 NA
NA 1.00158 3.32504 NA
NA 0.829899 2.22528 NA
NA 1.53184 2.30409 NA
NA 1.83551 0.879461 NA
NA 1.65497 3.13224 NA
NA 1.32942 3.23177 NA
NA 1.16104 1.88138 NA
NA 1.00375 3.28188 NA
NA 1.4529 2.19528 NA
NA 2.28673 3.35815 NA
NA 2.43014 1.18823 NA
NA 2.22651 1.51514 NA
NA 2.14239 3.11417 NA
NA 1.9851 3.0985 NA
NA 2.29717 3.331 NA
NA 2.15613 3.07818 NA
NA 2.18795 1.85249 NA
NA 2.34873 2.15274 NA
NA 1.41562 1.21033 NA
NA 1.4385 1.43784 NA
NA 1.30478 1.49276 NA
NA 1.51854 2.96929 NA
NA 0.762413 2.90676 NA
NA 1.94482 3.3055 NA
NA 1.91139 2.74498 NA
NA 2.19271 1.51649 NA
NA 1.96005 2.89089 NA
NA 2.02645 3.37037 NA
NA 1.58732 1.17792 NA
NA 1.56045 1.73611 NA
NA 1.81441 2.90177 NA
NA 1.6854 1.68692 NA
NA 1.35899 2.30598 NA
NA 2.11045 2.31871 NA
NA 2.20132 2.41779 NA
NA 1.36581 2.41707 NA
NA 0.797426 2.18927 NA
NA 2.04974 2.17558 NA
NA 2.06911 2.37126 NA
NA 1.86165 2.34686 NA
NA 1.68724 1.98324 NA
NA 0.331238 1.65346 NA
NA 1.63753 3.27659 NA
NA 1.75819 2.84292 NA
NA 1.82819 2.66505 NA
NA 2.07378 1.95501 NA
NA 1.7843 2.29133 NA
NA 2.02216 1.69115 NA
NA 1.99138 1.6762 NA
NA 0.972218 2.36126 NA
NA 2.24738 2.86316 NA
NA 1.67592 2.62119 NA
NA 2.16746 2.36534 NA
NA 1.46656 2.6436 NA
NA 0.714641 2.16703 NA
NA 2.22957 2.99112 NA
NA 2.19146 2.14946 NA
NA 1.42405 2.63661 NA
NA 1.71679 2.7831 NA
NA 1.48622 4.06102 NA
NA 1.55015 2.38058 NA
NA 1.61767 3.23279 NA
NA 1.82139 2.9053 NA
NA 2.17801 3.05323 NA
NA 1.7457 3.98941 NA
NA 2.10282 3.99043 NA
NA 1.59212 2.63857 NA
NA 2.42327 3.69184 NA
NA 2.026 2.62568 NA
NA 1.74257 2.74892 NA
NA 1.9037 1.53133 NA
NA 1.68219 1.68251 NA
NA 2.18535 2.64934 NA
NA 1.43345 3.66268 NA
NA 2.43299 1.96019 NA
NA 0.730999 1.94821 NA
NA 1.83655 3.00146 NA
NA 1.15887 1.7463 NA
NA 1.10334 2.46307 NA
NA 1.94041 2.64756 NA
NA 2.0884 3.51894 NA
NA 2.19188 3.20566 NA
NA 2.30523 1.87659 NA
NA 2.2312 3.5314 NA
NA 2.16527 2.01067 NA
NA 1.77796 2.39887 NA
NA 1.85883 1.54984 NA
NA 2.08721 2.34057 NA
NA 1.80808 4.03133 NA
NA 2.14313 2.34488 NA
NA 1.95127 4.12765 NA
NA 1.56006 3.30911 NA
NA 1.793 3.42155 NA
NA 1.67426 2.90139 NA
NA 1.8332 2.37416 NA
NA 1.57459 2.35072 NA
NA 1.65653 2.02639 NA
NA 1.78319 3.55997 NA
NA 2.02855 3.4669 NA
NA 1.54668 3.41024 NA
NA 1.90753 1.96106 NA
NA 1.65235 2.68992 NA
NA 1.65955 3.19363 NA
NA 1.70078 2.68228 NA
NA 1.99602 3.15464 NA
NA 1.5055 2.8996 NA
NA 1.62247 2.83124 NA
NA 1.6011 1.93165 NA
NA 1.47452 3.40975 NA
NA 1.60588 3.10656 NA
NA 1.52796 3.43661 NA
NA 1.8219 2.81909 NA
NA 1.6271 2.42471 NA
NA 1.77436 2.46117 NA
NA 1.60724 3.10646 NA
NA 1.96684 2.44982 NA
NA 1.84527 3.91802 NA
NA 1.88939 3.23105 NA
NA 1.70044 2.68143 NA
NA 1.58506 2.05323 NA
NA 2.02736 3.48199 NA
NA 1.97396 2.58151 NA
NA 1.22159 2.59018 NA
NA 1.39125 3.18903 NA
NA 1.29847 2.16426 NA
NA 1.35124 2.39939 NA
NA 1.40173 1.95905 NA
NA 1.28128 3.21586 NA
NA 1.25841 2.97589 NA
NA 1.53668 3.76756 NA
NA 1.08809 3.13912 NA
NA 1.62128 1.98287 NA
NA 1.01916 1.76545 NA
NA 1.51715 1.57391 NA
NA 2.87775 1.95157 NA
NA 1.79722 1.90661 NA
NA 1.70827 1.81342 NA
NA 2.9025 1.94151 NA
NA 1.64477 1.78457 NA
NA 2.69897 1.76456 NA
NA 1.92864 1.15375 NA
NA 2.5397 1.52935 NA
NA 2.0918 1.05245 NA
NA 1.62984 1.72733 NA
NA 3.02305 2.06427 NA
NA 2.9363 1.49231 NA
NA 1.85149 1.91114 NA
NA 1.5722 1.58129 NA
NA 2.82712 1.74995 NA
NA 1.85597 1.47768 NA
NA 2.06539 1.63532 NA
NA 2.56047 1.36243 NA
NA 1.62578 1.62123 NA
NA 3.01489 1.39883 NA
NA 2.98325 1.7608 NA
NA 1.74667 1.58767 NA
NA 2.60156 1.73949 NA
NA 1.83094 3.155 NA
NA 2.1473 2.03107 NA
NA 2.6292 3.25484 NA
NA 1.4523 1.88487 NA
NA 2.93131 2.00015 NA
NA 1.60646 1.75727 NA
NA 2.41013 2.92898 NA
NA 2.16713 1.86517 NA
NA 1.72636 3.10608 NA
NA 2.92987 3.11334 NA
NA 2.99235 3.77109 NA
NA 2.92604 3.12609 NA
NA 2.496 3.72273 NA
NA 1.76205 3.15972 NA
NA 2.94812 2.89511 NA
NA 2.40765 3.16414 NA
NA 2.92353 1.97533 NA
NA 2.41423 1.09913 NA
NA 2.20573 1.80655 NA
NA 1.90069 1.29156 NA
NA 2.42405 3.23711 NA
NA 1.72905 1.26004 NA
NA 2.61727 2.90482 NA
NA 1.59278 3.54451 NA
NA 2.60977 1.58098 NA
NA 1.6215 3.49632 NA
NA 2.52174 1.93218 NA
NA 1.62978 3.33495 NA
NA 2.26556 3.08868 NA
NA 2.02365 2.33299 NA
NA 1.65579 2.32408 NA
NA 2.62108 2.7481 NA
NA 1.97196 1.97274 NA
NA 2.22324 2.10402 NA
NA 1.62491 1.62432 NA
NA 2.50679 1.81955 NA
NA 2.21889 3.32742 NA
NA 2.4576 3.01494 NA
NA 1.79797 3.21046 NA
NA 2.61931 2.4657 NA
NA 2.36272 1.80782 NA
NA 1.79625 1.79721 NA
NA 2.5823 2.11291 NA
NA 2.1593 3.13888 NA
NA 1.69837 2.03657 NA
NA 2.47237 1.95779 NA
NA 1.99211 1.935 NA
NA 2.55735 2.21071 NA
NA 1.60596 1.75517 NA
NA 1.6292 3.33135 NA
NA 1.26102 2.18779 NA
NA 2.12273 3.27434 NA
NA 2.26234 3.22152 NA
NA 0.566498 3.18789 NA
NA 2.32164 1.76726 NA
NA 2.11785 2.93312 NA
NA 0.938686 2.73946 NA
NA 0.350332 2.72806 NA
NA 1.1135 2.87161 NA
NA 1.59517 2.21224 NA
NA 1.65449 3.21538 NA
NA 2.15978 2.74524 NA
NA 2.39925 2.63059 NA
NA 1.06041 1.38248 NA
NA 1.2936 3.25206 NA
NA 2.33388 2.49527 NA
NA 2.71515 2.90302 NA
NA 1.31902 1.29786 NA
NA 2.41036 1.62387 NA
NA 2.27492 1.54463 NA
NA 2.17986 2.24452 NA
NA 1.24774 2.51272 NA
NA 1.47218 2.91053 NA
NA 2.42969 2.69162 NA
NA 2.3727 3.46818 NA
NA 2.28563 1.82902 NA
NA 2.1335 2.31857 NA
NA 2.0651 3.31253 NA
NA 2.14891 2.60435 NA
NA 2.08293 2.79277 NA
NA 2.2876 3.31884 NA
NA 2.4818 3.58612 NA
NA 1.9449 2.35271 NA
NA 2.18935 3.25108 NA
NA 2.33274 3.13975 NA
NA 2.40118 2.91704 NA
NA 2.03538 3.66439 NA
NA 2.42573 2.62954 NA
NA 2.16568 2.52285 NA
NA 1.93275 3.43221 NA
NA 1.96823 2.82837 NA
NA 2.15793 1.86266 NA
NA 2.26689 3.26028 NA
NA 2.35794 3.61288 NA
NA 1.79226 3.37841 NA
NA 2.22728 2.66407 NA
NA 1.43093 2.23842 NA
NA 1.94193 3.19858 NA
NA 1.92278 2.55101 NA
NA 2.56074 2.14761 NA
NA 2.08389 3.56403 NA
NA 2.19638 3.9221 NA
NA 1.7148 3.7764 NA
NA 1.95002 3.779 NA
NA 1.98931 3.23663 NA
NA 2.17357 3.33084 NA
NA 2.58495 3.6306 NA
NA 2.54478 3.73271 NA
NA 2.04792 3.60403 NA
NA 2.10835 2.91209 NA
NA 2.04204 3.20484 NA
NA 2.0357 3.55826 NA
NA 2.01286 2.56064 NA
NA 2.31194 3.53484 NA
NA 2.28073 3.43799 NA
NA 2.33356 3.59583 NA
NA 2.43696 4.26068 NA
NA 2.43088 2.98821 NA
NA 2.52839 2.8867 NA
NA 2.30188 4.29739 NA
NA 2.56205 1.82809 NA
NA 1.95284 1.74034 NA
NA 1.3387 2.25162 NA
NA 2.11489 1.87538 NA
NA 1.50093 2.83468 NA
NA 2.31558 3.15288 NA
NA 1.924 2.73773 NA
NA 1.98458 1.91823 NA
NA 2.0157 3.62073 NA
NA 2.14685 3.27727 NA
NA 2.60281 2.24938 NA
NA 1.75739 3.52213 NA
NA 2.63735 4.21823 NA
NA 2.33693 3.71721 NA
NA 2.31334 3.61246 NA
NA 2.39165 3.59442 NA
NA 2.35295 2.54176 NA
NA 2.29431 2.53302 NA
NA 1.87281 3.64262 NA
NA 2.36112 2.29655 NA
NA 2.04682 1.92155 NA
NA 2.70787 3.53472 NA
NA 1.86864 4.07186 NA
NA 2.11229 2.16212 NA
NA 2.54168 1.81641 NA
NA 2.26401 3.9914 NA
NA 2.26401 4.00312 NA
NA 2.37386 3.14959 NA
NA 2.3728 2.28011 NA
NA 1.72587 2.91122 NA
NA 2.50543 3.14575 NA
NA 2.50781 2.60285 NA
NA 2.07246 3.20651 NA
NA 2.41932 3.06292 NA
NA 2.32133 3.48355 NA
NA 1.95963 2.83565 NA
NA 1.49733 4.12309 NA
NA 3.16641 2.23969 NA
NA 2.36133 1.65159 NA
NA 2.12672 3.00562 NA
NA 3.41757 2.12821 NA
NA 3.55365 3.01053 NA
NA 1.75055 1.81175 NA
NA 3.60377 3.05656 NA
NA 2.92521 2.65128 NA
NA 2.59858 3.23881 NA
NA 1.83612 2.79592 NA
NA 1.99217 2.42905 NA
NA 2.76878 2.6734 NA
NA 1.83818 1.86278 NA
NA 1.682 1.74498 NA
NA 3.03417 2.74731 NA
NA 2.56353 0.865381 NA
NA 2.32147 2.19349 NA
NA 3.30986 1.81266 NA
NA 2.42648 2.13911 NA
NA 1.44273 2.44889 NA
NA 1.72991 2.65928 NA
NA 1.42246 1.7952 NA
NA 2.62389 2.75501 NA
NA 2.01704 1.97621 NA
NA 2.66797 2.32395 NA
NA 2.55808 2.01449 NA
NA 1.96924 2.42881 NA
NA 3.60329 1.75293 NA
NA 2.55275 2.30106 NA
NA 2.89523 2.11512 NA
NA 2.28533 3.38536 NA
NA 2.25626 2.5471 NA
NA 1.74423 2.55572 NA
NA 1.30563 2.83458 NA
NA 3.29195 2.90136 NA
NA 2.88562 1.92582 NA
NA 1.80787 2.55326 NA
NA 2.34954 1.9757 NA
NA 0.723036 1.24627 NA
NA 0.847576 1.37588 NA
NA 2.42594 1.96802 NA
NA 2.19065 1.43731 NA
NA 0.422241 1.98211 NA
NA 0.813462 1.33938 NA
NA 0.656257 2.05789 NA
NA 2.32699 1.48806 NA
NA 0.315731 1.27153 NA
NA 2.42023 2.01804 NA
NA 1.091 1.3388 NA
NA 0.752947 1.47231 NA
NA 2.66036 3.06935 NA
NA 2.67698 1.24696 NA
NA 2.40657 0.958594 NA
NA 1.04076 1.75597 NA
NA 0.724455 2.14128 NA
NA 2.27836 2.21491 NA
NA 0.844929 1.46343 NA
NA 0.840144 2.01068 NA
NA 2.14393 2.00281 NA
NA 0.914502 1.39115 NA
NA 0.814305 3.32009 NA
NA 2.17819 1.505 NA
NA 2.24921 2.01564 NA
NA 2.0995 1.47502 NA
NA 2.14823 3.2958 NA
NA 0.654177 1.38195 NA
NA 0.85665 1.99585 NA
NA 2.27193 2.90503 NA
NA 2.98874 1.84118 NA
NA 1.86108 1.45504 NA
NA 2.94101 2.41707 NA
NA 0.891375 1.69043 NA
NA 2.23913 1.89926 NA
NA 1.95329 1.44919 NA
NA 2.96971 1.39799 NA
NA 3.02612 1.99325 NA
NA 1.80914 1.56717 NA
NA 2.07082 1.77536 NA
NA 0.863893 1.34937 NA
NA 0.540114 1.51363 NA
NA 2.15224 1.9913 NA
NA 2.24503 1.2476 NA
NA 1.8957 1.45975 NA
NA 1.64624 1.32521 NA
NA 1.69721 1.74442 NA
NA 2.96006 1.0439 NA
NA 2.99718 1.98258 NA
NA 0.63112 2.09508 NA
NA 0.732331 1.27521 NA
NA 2.27476 1.07329 NA
NA 2.97415 2.18613 NA
NA 2.75278 1.94467 NA
NA 1.62418 3.66044 NA
NA 1.74054 3.80664 NA
NA 0.688746 1.61544 NA
NA 2.24424 3.37359 NA
NA 2.1523 1.93224 NA
NA 0.393387 2.12119 NA
NA 0.714415 2.05175 NA
NA 2.89905 3.20612 NA
NA 2.59092 2.3185 NA
NA 2.80254 2.50833 NA
NA 1.85716 1.89193 NA
NA 2.86068 3.49968 NA
NA 2.44731 2.17794 NA
NA 1.38819 2.06389 NA
NA 1.44913 2.90917 NA
NA 1.34879 3.33238 NA
NA 2.21822 2.58366 NA
NA 0.858632 2.22414 NA
NA 1.47233 2.49906 NA
NA 2.80482 2.32993 NA
NA 1.29966 2.78409 NA
NA 2.50559 2.30064 NA
NA 2.50973 2.97692 NA
NA 1.74233 2.08525 NA
NA 2.34856 3.0455 NA
NA 0.770879 2.09804 NA
NA 2.98316 2.81071 NA
NA 1.89325 2.69341 NA
NA 0.198034 2.66498 NA
NA 1.85067 3.20821 NA
NA 2.45003 2.76794 NA
NA 2.57904 2.49791 NA
NA 2.87487 2.32923 NA
NA 1.89502 2.95368 NA
NA 1.84817 2.02756 NA
NA 1.18141 2.49139 NA
NA 1.74004 2.3498 NA
NA 1.69688 2.2153 NA
NA 1.53082 2.75919 NA
NA 0.693301 2.72573 NA
NA 1.76414 2.6256 NA
NA 1.61576 2.70178 NA
NA 1.87628 2.37013 NA
NA 1.78283 1.8907 NA
NA 1.04896 2.94073 NA
NA 1.58661 2.55467 NA
NA 1.61532 2.49987 NA
NA 1.88124 3.23813 NA
NA 1.63587 2.68551 NA
NA 1.72097 3.11448 NA
NA 1.62592 2.71743 NA
NA 0.601599 3.15765 NA
NA 1.8868 2.59792 NA
NA 1.66783 3.56802 NA
NA 1.96235 2.01023 NA
NA 1.72364 2.42536 NA
NA 1.74881 2.41071 NA
NA 1.05302 2.79673 NA
NA 1.69297 2.27857 NA
NA 1.57058 3.24934 NA
NA 1.71607 1.74566 NA
NA 1.86619 2.34784 NA
NA 0.464989 2.34861 NA
NA 0.716012 2.59847 NA
NA 1.62654 3.01594 NA
NA 1.84209 2.29184 NA
NA 1.46266 3.26789 NA
NA 0.897211 3.04693 NA
NA 1.51077 2.37034 NA
NA 1.66466 2.93619 NA
NA 1.62577 2.89488 NA
NA 1.76583 3.07463 NA
NA 1.58864 2.24063 NA
NA 1.80744 3.36678 NA
NA 1.35538 2.77611 NA
NA 1.14051 2.6276 NA
NA 1.14615 3.0278 NA
NA 1.51411 2.50053 NA
NA 1.10338 2.23613 NA
NA 1.77238 2.56597 NA
NA 1.38538 2.58989 NA
NA 1.73573 2.30534 NA
NA 1.61263 1.7689 NA
NA 1.73362 2.79426 NA
NA 1.7705 2.87492 NA
NA 1.87406 2.48827 NA
NA 1.82488 2.42483 NA
NA 1.64033 1.18023 NA
NA 0.73044 2.9327 NA
NA 1.74863 2.36302 NA
NA 1.75477 2.80275 NA
NA 0.757998 3.24125 NA
NA 1.7252 3.0187 NA
NA 1.60021 2.74972 NA
NA 1.48814 2.97186 NA
NA 0.909064 2.2949 NA
NA 1.6294 2.56544 NA
NA 0.613427 2.84202 NA
NA 1.59324 2.18941 NA
NA 1.80076 1.94235 NA
NA 0.847858 0.63754 NA
NA 1.55789 2.07959 NA
NA 1.28692 1.95486 NA
NA 1.41903 1.99877 NA
NA 1.4376 2.13542 NA
NA 1.40654 2.09992 NA
NA 1.31095 2.18715 NA
NA 1.53863 2.06639 NA
NA 1.60861 2.17343 NA
NA 1.54779 1.89903 NA
NA 1.29643 1.95311 NA
NA 1.58149 1.73712 NA
NA 1.334 1.70185 NA
NA 1.52782 0.702421 NA
NA 1.544 0.856241 NA
NA 1.49901 1.93081 NA
NA 1.45739 1.88433 NA
NA 1.4284 1.88275 NA
NA 1.64166 2.15024 NA
NA 1.70522 2.13236 NA
NA 1.41558 2.08831 NA
NA 1.44081 1.65359 NA
NA 1.67993 1.63772 NA
NA 1.36327 2.11728 NA
NA 1.5691 2.07615 NA
NA 1.59472 1.737 NA
NA 1.33951 1.81458 NA
NA 1.56241 1.7458 NA
NA 1.56809 0.869985 NA
NA 1.47575 1.61981 NA
NA 1.45961 1.01479 NA
NA 1.40555 2.18629 NA
NA 0.987876 2.15318 NA
NA 1.03598 2.32331 NA
NA 1.41891 1.43581 NA
NA 1.03862 0.963151 NA
NA 1.00114 1.90037 NA
NA 1.30317 2.0899 NA
NA 1.04846 2.77108 NA
NA 1.58571 2.43489 NA
NA 1.31768 2.74301 NA
NA 1.44247 1.9591 NA
NA 1.56555 2.07001 NA
NA 1.63351 1.50443 NA
NA 1.61034 2.2132 NA
NA 1.48512 1.33661 NA
NA 1.37725 1.97944 NA
NA 1.51326 2.02738 NA
NA 1.30551 2.12892 NA
NA 1.30962 2.0853 NA
NA 1.50119 0.784687 NA
NA 1.45944 2.04315 NA
NA 1.31807 2.07096 NA
NA 0.886941 1.99641 NA
NA 1.48008 2.15423 NA
NA 0.986281 1.47219 NA
NA 1.36677 1.64263 NA
NA 2.76271 2.22842 NA
NA 1.02799 2.25624 NA
NA 0.639144 0.8322 NA
NA 0.580394 0.94052 NA
NA 1.05676 2.11459 NA
NA 0.823718 1.66692 NA
NA 0.296472 1.92677 NA
NA 0.944115 1.48394 NA
NA 1.19818 2.10028 NA
NA 1.05316 0.759086 NA
NA 0.831912 1.53418 NA
NA 0.810894 1.58438 NA
NA 0.953036 1.4929 NA
NA 0.767874 2.12085 NA
NA 0.84292 0.892432 NA
NA 1.26366 0.87483 NA
NA 1.10062 1.60171 NA
NA 1.33232 2.04922 NA
NA 0.79891 0.853944 NA
NA 0.370351 0.87034 NA
NA 1.07751 2.01167 NA
NA 0.76425 1.95792 NA
NA 0.769587 0.687604 NA
NA 0.893646 2.09271 NA
NA 1.20001 2.07909 NA
NA 0.969392 2.05819 NA
NA 1.21358 2.36393 NA
NA 0.927598 2.3489 NA
NA 0.74921 1.36431 NA
NA 0.9134 2.02511 NA
NA 0.475491 1.24754 NA
NA 1.00039 2.12998 NA
NA 1.02651 2.29422 NA
NA 1.16698 2.60058 NA
NA 1.14092 2.25014 NA
NA 1.25765 2.55931 NA
NA 1.06782 2.30156 NA
NA 1.00382 2.29968 NA
NA 1.43783 2.69326 NA
NA 0.395239 2.86482 NA
NA 0.801611 2.80673 NA
NA 1.06802 2.07851 NA
NA 1.0455 3.27576 NA
NA 0.728794 2.50612 NA
NA 0.433518 2.34663 NA
NA 1.08207 2.77933 NA
NA 0.75976 2.65 NA
NA 0.660617 2.3409 NA
NA 0.484221 2.63991 NA
NA 1.18576 2.57953 NA
NA 1.25624 2.26401 NA
NA 1.13178 2.5211 NA
NA 0.954312 2.64293 NA
NA 0.267618 2.1879 NA
NA 0.884174 2.62602 NA
NA 1.04134 3.36545 NA
NA 0.942491 2.49077 NA
NA 0.682451 2.6858 NA
NA 0.687621 2.03622 NA
NA 0.765184 2.08108 NA
NA 0.627493 1.89958 NA
NA 1.14912 2.51598 NA
NA 0.614745 2.47502 NA
NA 0.881111 1.61212 NA
NA 0.645873 2.38488 NA
NA 0.948763 2.58945 NA
NA 1.73046 2.32179 NA
NA 1.71005 1.55208 NA
NA 0.171924 1.45777 NA
NA 0.316242 1.56184 NA
NA 1.70597 1.66554 NA
NA 1.73172 1.64533 NA
NA 0.285252 2.38552 NA
NA 0.286703 1.19348 NA
NA 0.462365 2.37621 NA
NA 1.75397 2.0398 NA
NA 1.71882 1.63372 NA
NA 2.35887 2.95141 NA
NA 2.34467 3.06373 NA
NA 1.58015 1.81576 NA
NA 2.36293 2.52657 NA
NA 2.34276 2.42741 NA
NA 2.35105 2.42319 NA
NA 2.37833 2.37279 NA
NA 1.57538 2.64082 NA
NA 1.61978 2.25148 NA
NA 1.57702 1.06134 NA
NA 2.29686 2.73428 NA
NA 1.76599 2.62017 NA
NA 1.75881 3.02917 NA
NA 1.79125 2.71051 NA
NA 1.52329 1.84874 NA
NA 1.54971 2.57697 NA
NA 2.29592 2.29936 NA
NA 1.79306 2.49412 NA
NA 1.78432 2.54403 NA
NA 0.629529 1.39199 NA
NA 2.29823 1.91932 NA
NA 2.17746 2.47358 NA
NA 2.21331 2.45914 NA
NA 1.89288 2.64876 NA
NA 2.17516 2.41982 NA
NA 2.20741 2.70692 NA
NA 1.34562 0.849371 NA
NA 1.89208 3.14045 NA
NA 2.16366 2.29483 NA
NA 1.84623 0.844253 NA
NA 2.04238 2.74925 NA
NA 1.36432 1.95516 NA
NA 1.37494 2.56596 NA
NA 2.19065 2.67204 NA
NA 0.542468 2.4869 NA
NA 0.604977 2.74131 NA
NA 0.164203 1.91616 NA
NA 2.00458 1.60229 NA
NA 2.19571 2.33528 NA
NA 0.593163 2.66547 NA
NA 2.71879 2.69316 NA
NA 1.66674 2.61846 NA
NA 0.312805 1.44015 NA
NA 1.68376 2.66787 NA
NA 2.01079 2.60795 NA
NA 2.87189 0.75025 NA
NA 1.87145 1.94389 NA
NA 2.72342 1.73208 NA
NA 1.88567 2.4898 NA
NA 1.60035 1.11434 NA
NA 2.66607 1.69944 NA
NA 0.677918 1.27214 NA
NA 2.22496 1.16865 NA
NA 2.22339 2.47867 NA
NA 0.683179 2.41986 NA
NA 2.66909 1.84231 NA
NA 0.712434 1.26201 NA
NA 0.724218 1.32411 NA
NA 2.05346 2.1443 NA
NA 2.29547 2.50241 NA
NA 2.56273 2.57246 NA
NA 2.7503 2.61804 NA
NA 1.20422 1.05643 NA
NA 2.42021 2.35474 NA
NA 0.526176 2.13894 NA
NA 2.57075 1.82098 NA
NA 2.56602 2.75809 NA
NA 2.30079 2.67144 NA
NA 2.56339 0.717137 NA
NA 2.57026 1.9768 NA
NA 1.59674 2.39979 NA
NA 0.227441 2.43095 NA
NA 1.788 2.49227 NA
NA 0.388233 2.18666 NA
NA 1.79774 1.45955 NA
NA 0.38501 2.55534 NA
NA 1.56354 2.2159 NA
NA 2.40874 2.63037 NA
NA 1.59263 1.71481 NA
NA 2.42215 1.10119 NA
NA 1.59076 2.40131 NA
NA 1.54829 2.32088 NA
NA 1.80032 2.61614 NA
NA 0.287891 0.724371 NA
NA 1.57228 1.87843 NA
NA 0.443425 2.23679 NA
NA 2.18764 2.11496 NA
NA 1.25236 2.66875 NA
NA 0.603906 2.33526 NA
NA 1.87802 2.4456 NA
NA 1.42724 2.21108 NA
NA 0.950478 2.41857 NA
NA 1.19586 2.3798 NA
NA 1.99513 2.31499 NA
NA 0.934049 2.41065 NA
NA 1.29515 2.54517 NA
NA 2.23029 2.46668 NA
NA 1.90314 2.18321 NA
NA 0.953009 2.7389 NA
NA 2.05543 2.11604 NA
NA 1.0227 2.7282 NA
NA 2.15557 2.58633 NA
NA 0.998014 2.61127 NA
NA 1.25538 2.39037 NA
NA 2.08152 2.67798 NA
NA 3.25064 2.52036 NA
NA 2.0252 2.24527 NA
NA 1.96726 2.59829 NA
NA 3.20453 0.669107 NA
NA 3.05045 2.28903 NA
NA 3.06032 1.12509 NA
NA 2.18982 1.59017 NA
NA 3.17234 1.47094 NA
NA 1.89671 1.07203 NA
NA 2.17781 0.977417 NA
NA 3.21451 0.92623 NA
NA 2.75 1.97843 NA
NA 1.99129 0.946591 NA
NA 2.16314 1.82503 NA
NA 3.12459 2.28334 NA
NA 2.06698 1.93794 NA
NA 2.12597 1.69436 NA
NA 1.98855 1.86415 NA
NA 3.06725 1.3051 NA
NA 3.02873 0.683049 NA
NA 3.02623 1.74811 NA
NA 2.03405 1.99176 NA
NA 1.06658 2.16537 NA
NA 1.96689 2.2377 NA
NA 2.08082 1.57298 NA
NA 1.39153 0.974068 NA
NA 2.12346 1.83739 NA
NA 1.89755 2.28125 NA
NA 2.81344 2.0441 NA
NA 3.0427 1.29296 NA
NA 1.16245 1.41282 NA
NA 1.74547 2.05084 NA
NA 2.80353 1.17724 NA
NA 0.913452 1.24117 NA
NA 2.7444 1.27232 NA
NA 1.26898 1.07047 NA
NA 2.17066 2.60203 NA
NA 0.896445 2.38405 NA
NA 2.12672 2.51551 NA
NA 1.82596 2.85539 NA
NA 1.05422 2.98184 NA
NA 1.9554 2.99131 NA
NA 2.87101 1.82738 NA
NA 2.13245 1.68496 NA
NA 2.08712 2.95272 NA
NA 1.59137 2.96325 NA
NA 1.54721 3.06738 NA
NA 1.59957 1.92804 NA
NA 1.60343 1.65788 NA
NA 1.59513 2.36478 NA
NA 1.62882 2.42668 NA
NA 1.49083 2.20923 NA
NA 1.63596 0.968961 NA
NA 1.67504 1.42522 NA
NA 1.58037 2.79239 NA
NA 1.46014 2.15088 NA
NA 0.605597 2.71489 NA
NA 1.72868 2.26644 NA
NA 0.754058 2.03423 NA
NA 0.956684 2.11461 NA
NA 1.5767 2.96328 NA
NA 1.63986 2.95006 NA
NA 1.67445 2.54674 NA
NA 1.72721 0.893523 NA
NA 1.59635 0.647939 NA
NA 1.21306 1.92052 NA
NA 1.11577 2.96094 NA
NA 0.597025 1.83925 NA
NA 1.41659 1.76281 NA
NA 1.26636 1.4996 NA
NA 1.12599 1.08567 NA
NA 1.24062 0.990233 NA
NA 1.25176 2.3733 NA
NA 1.17329 2.93706 NA
NA 1.32682 2.79398 NA
NA 1.16187 1.90397 NA
NA 1.11417 1.75786 NA
NA 1.3124 2.40773 NA
NA 1.33127 1.96909 NA
NA 1.26342 2.3468 NA
NA 1.19475 1.85231 NA
NA 1.17636 1.19102 NA
NA 1.27879 1.28437 NA
NA 1.40579 2.06412 NA
NA 1.22771 1.76238 NA
NA 1.11769 1.99311 NA
NA 1.04026 2.98287 NA
NA 1.0552 2.48801 NA
NA 1.15823 0.912077 NA
NA 1.33371 1.50507 NA
NA 1.91095 2.95168 NA
NA 1.91405 2.88103 NA
NA 1.23069 2.94852 NA
NA 1.1823 2.8277 NA
NA 1.16519 1.00751 NA
NA 1.42243 1.04596 NA
NA 1.37807 1.53468 NA
NA 1.39621 2.99272 NA
NA 1.38668 1.12499 NA
NA 1.3737 2.13186 NA
NA 1.30307 2.21759 NA
NA 1.34284 2.58672 NA
NA 1.39961 2.47138 NA
NA 1.46217 3.19708 NA
NA 1.43735 3.13125 NA
NA 0.820213 1.91193 NA
NA 0.888364 1.71138 NA
NA 0.797778 0.822362 NA
NA 0.908113 1.56113 NA
NA 1.93415 1.46661 NA
NA 2.11927 1.95476 NA
NA 1.94226 1.96606 NA
NA 0.664113 2.13691 NA
NA 0.768333 1.93787 NA
NA 0.899834 1.93393 NA
NA 1.18363 1.82679 NA
NA 1.13088 1.49154 NA
NA 1.27872 1.58597 NA
NA 1.7824 1.6211 NA
NA 0.747047 2.02741 NA
NA 0.870636 1.10635 NA
NA 1.91589 1.15393 NA
NA 2.1441 1.14305 NA
NA 1.14957 1.29451 NA
NA 1.39375 2.81593 NA
NA 0.853325 1.0143 NA
NA 2.09728 1.99292 NA
NA 1.26535 2.42168 NA
NA 2.07116 2.45167 NA
NA 0.909429 3.06102 NA
NA 1.1391 2.97145 NA
NA 1.3728 1.32756 NA
NA 1.14993 1.38542 NA
NA 1.23276 2.71436 NA
NA 0.947684 2.34318 NA
NA 1.29572 2.26409 NA
NA 1.77773 1.88211 NA
NA 2.21833 1.94578 NA
NA 1.38549 1.92158 NA
NA 2.17461 2.77894 NA
NA 1.35125 2.71554 NA
NA 2.09946 2.28482 NA
NA 1.1871 2.86252 NA
NA 1.28227 0.822701 NA
NA 1.79104 2.20573 NA
NA 2.33532 2.09323 NA
NA 1.30669 2.06713 NA
NA 1.81558 2.2512 NA
NA 2.20276 2.75587 NA
NA 2.36843 2.89092 NA
NA 1.7565 2.64788 NA
NA 2.25164 2.75579 NA
NA 2.60891 1.43868 NA
NA 2.70599 1.35256 NA
NA 2.22973 2.41346 NA
NA 2.06561 1.37392 NA
NA 2.32422 2.61991 NA
NA 1.66249 2.41486 NA
NA 2.20399 2.72135 NA
NA 2.6468 1.20754 NA
NA 2.53798 1.14887 NA
NA 2.07232 2.92951 NA
NA 2.0377 1.68911 NA
NA 2.49631 1.64005 NA
NA 2.39094 1.07599 NA
NA 2.39253 2.61636 NA
NA 1.64906 0.931616 NA
NA 2.88138 0.881862 NA
NA 2.22341 1.1524 NA
NA 2.43188 1.15111 NA
NA 2.93629 2.77624 NA
NA 3.47061 2.67894 NA
NA 3.17552 2.14852 NA
NA 1.47181 2.31634 NA
NA 1.67393 2.91538 NA
NA 2.55954 1.65512 NA
NA 2.25551 2.47856 NA
NA 2.1235 1.25709 NA
NA 2.72848 1.35835 NA
NA 2.80623 1.35474 NA
NA 2.4606 1.31845 NA
NA 1.01236 1.08082 NA
NA 2.7458 1.1383 NA
NA 1.84552 2.74804 NA
NA 1.6708 2.02465 NA
NA 2.12914 2.39432 NA
NA 2.10193 1.58148 NA
NA 2.35061 2.96632 NA
NA 2.64401 3.03343 NA
NA 2.70908 2.46099 NA
NA 2.29811 1.99089 NA
NA 1.69586 2.00834 NA
NA 2.05301 1.95424 NA
NA 1.59406 2.01133 NA
NA 1.2219 1.76012 NA
NA 3.20835 1.70029 NA
NA 1.42037 1.6182 NA
NA 1.33375 0.998307 NA
NA 1.86439 1.60622 NA
NA 2.07869 3.19612 NA
NA 2.44497 2.09928 NA
NA 2.09211 2.5812 NA
NA 3.32749 2.33202 NA
NA 2.14549 1.03714 NA
NA 1.85556 2.43829 NA
NA 1.88869 2.19616 NA
NA 2.51845 2.72731 NA
NA 2.16671 2.29977 NA
NA 2.43578 1.25211 NA
NA 2.40451 1.90722 NA
NA 2.21229 2.33616 NA
NA 1.97097 1.41222 NA
NA 2.15722 1.40614 NA
NA 2.47082 1.60558 NA
NA 2.16253 0.913668 NA
NA 2.50763 3.01515 NA
NA 2.86049 2.96449 NA
NA 2.29691 1.03473 NA
NA 1.95769 1.16697 NA
NA 2.00453 1.52672 NA
NA 3.13455 1.37691 NA
NA 2.39827 1.15255 NA
NA 2.36594 2.23823 NA
NA 2.74725 2.18904 NA
NA 2.48581 2.10172 NA
NA 1.41317 2.34743 NA
NA 2.74657 2.4583 NA
NA 1.86724 2.32167 NA
NA 2.24097 2.45755 NA
NA 1.75181 1.48421 NA
NA 2.59047 2.08416 NA
NA 3.11204 2.00513 NA
NA 2.05838 1.85933 NA
NA 2.17858 2.24166 NA
NA 2.47769 2.02147 NA
NA 1.56595 2.00302 NA
NA 1.8945 2.84505 NA
NA 1.76713 2.7938 NA
NA 3.29829 3.04051 NA
NA 2.15937 1.95805 NA
NA 1.73874 0.691127 NA
NA 2.7866 0.896198 NA
NA 2.72714 2.45034 NA
NA 1.7124 2.71924 NA
NA 2.99992 2.85021 NA
NA 1.7496 2.90665 NA
NA 2.05406 2.77792 NA
NA 2.55163 1.4811 NA
NA 2.49694 2.05424 NA
NA 1.66505 2.36155 NA
NA 2.0046 2.64405 NA
NA 2.53201 2.5301 NA
NA 2.69025 2.84251 NA
NA 3.34379 1.99216 NA
NA 3.95233 3.00933 NA
NA 2.65281 1.63763 NA
NA 3.28778 1.60358 NA
NA 1.87306 1.14287 NA
NA 3.93384 2.10036 NA
NA 2.61315 2.38448 NA
NA 2.06867 2.27944 NA
NA 2.88928 2.02485 NA
NA 2.08559 2.1125 NA
NA 3.27439 2.17579 NA
NA 2.35329 2.67081 NA
NA 1.26552 2.74575 NA
NA 1.8718 2.63514 NA
NA 3.08044 2.71373 NA
NA 2.94407 1.57752 NA
NA 1.92922 2.85316 NA
NA 3.13973 1.64756 NA
NA 3.11374 2.02376 NA
NA 2.52305 2.07265 NA
NA 3.75611 2.2263 NA
NA 2.3264 2.83661 NA
NA 3.85254 1.10068 NA
NA 2.33613 1.55213 NA
NA 3.06379 2.48149 NA
NA 1.72166 1.41417 NA
NA 2.20691 1.56376 NA
NA 3.29309 1.44372 NA
NA 1.42576 2.08877 NA
NA 4.19535 1.49278 NA
NA 2.58308 1.81438 NA
NA 2.45365 1.74753 NA
NA 3.5587 2.54519 NA
NA 2.23945 2.21143 NA
NA 1.57908 2.31217 NA
NA 4.14903 2.91481 NA
NA 2.45207 1.89904 NA
NA 3.69066 1.84493 NA
NA 3.64633 1.4947 NA
NA 2.28565 2.24462 NA
NA 3.61749 1.72402 NA
NA 3.07499 1.97097 NA
NA 2.52149 1.81969 NA
NA 1.67412 2.4594 NA
NA 2.15316 1.78227 NA
NA 2.36645 1.0059 NA
NA 3.70944 0.709692 NA
NA 1.74968 1.65464 NA
NA 1.88918 1.99748 NA
NA 2.53399 2.90208 NA
NA 2.66584 1.86004 NA
NA 2.39927 1.1905 NA
NA 3.77504 1.73743 NA
NA 2.09975 1.68658 NA
NA 3.00063 1.62002 NA
NA 2.26484 1.05018 NA
NA 2.42439 2.44081 NA
NA 3.02528 2.32527 NA
NA 3.46031 2.51263 NA
NA 1.82458 2.58565 NA
NA 1.95988 2.48235 NA
NA 1.4955 1.30824 NA
NA 2.38295 0.90578 NA
NA 2.54574 1.21069 NA
NA 3.30233 0.710317 NA
NA 1.83283 1.73303 NA
NA 3.14933 1.87449 NA
NA 1.50568 2.91601 NA
NA 1.18259 2.34266 NA
NA 3.67868 1.96068 NA
NA 2.57808 1.53484 NA
NA 2.59529 2.37073 NA
NA 3.80225 1.67473 NA
NA 2.64449 1.64429 NA
NA 3.41378 2.0675 NA
NA 2.25569 1.83177 NA
NA 3.28807 2.40971 NA
NA 3.49147 2.32079 NA
NA 2.50727 1.87349 NA
NA 1.96331 1.83079 NA
NA 2.97385 2.21749 NA
NA 3.19517 2.57826 NA
NA 1.73842 0.88269 NA
NA 2.16145 1.05426 NA
NA 2.77797 0.871477 NA
NA 2.09043 2.32611 NA
NA 2.7538 1.71153 NA
NA 3.89906 2.3733 NA
NA 2.7842 2.76105 NA
NA 2.90976 2.24133 NA
NA 2.85231 1.34059 NA
NA 3.55702 2.06693 NA
NA 3.19132 2.58734 NA
NA 2.70622 2.59264 NA
NA 2.87184 2.6992 NA
NA 3.73749 2.70903 NA
NA 1.56063 1.58704 NA
NA 3.13431 1.31004 NA
NA 1.74734 1.38557 NA
NA 1.82283 2.10881 NA
NA 1.8358 1.68721 NA
NA 1.91209 1.80113 NA
NA 2.17544 2.86293 NA
NA 2.22226 2.93561 NA
NA 2.07969 2.70366 NA
NA 2.14852 2.27112 NA
NA 1.75488 2.87605 NA
NA 1.83796 2.8915 NA
NA 1.75842 2.88667 NA
NA 1.84044 3.00395 NA
NA 1.41107 3.23571 NA
NA 1.53002 3.13351 NA
NA 2.16836 3.08988 NA
NA 2.21353 3.17408 NA
NA 2.00295 3.14189 NA
NA 2.0903 3.05691 NA
NA 1.82281 2.9268 NA
NA 1.90562 3.00926 NA
NA 1.35793 3.18196 NA
NA 1.47731 2.93342 NA
NA 1.8102 3.09724 NA
NA 1.88833 3.18588 NA
NA 1.75063 2.42443 NA
NA 1.81962 1.92207 NA
NA 1.87658 3.21101 NA
NA 2.17095 2.92331 NA
NA 1.46508 2.82588 NA
NA 1.57939 3.0918 NA
NA 1.88144 2.30015 NA
NA 2.23402 2.64289 NA
NA 2.07428 2.21554 NA
NA 1.94436 2.22401 NA
NA 2.21755 3.16315 NA
NA 2.05402 2.91687 NA
NA 2.22797 2.90371 NA
NA 2.30575 1.86703 NA
NA 2.26576 1.74227 NA
NA 2.20358 2.9432 NA
NA 2.23976 3.18323 NA
NA 2.35708 3.13441 NA
NA 2.60195 3.17142 NA
NA 2.70197 3.12997 NA
NA 2.0583 2.88892 NA
NA 1.93989 1.31141 NA
NA 2.49236 1.62743 NA
NA 2.14632 3.37125 NA
NA 2.17786 3.1152 NA
NA 2.22566 2.61474 NA
NA 2.19899 2.62073 NA
NA 2.15257 2.78578 NA
NA 2.29024 2.916 NA
NA 2.32153 3.21336 NA
NA 2.31595 3.36524 NA
NA 2.20156 2.80382 NA
NA 2.17795 2.92074 NA
NA 2.05387 3.02588 NA
NA 2.00913 1.5651 NA
NA 2.10272 1.31145 NA
NA 2.13384 1.30976 NA
NA 2.60339 2.92453 NA
NA 1.93624 1.80933 NA
NA 2.50867 2.09762 NA
NA 2.54671 3.15338 NA
NA 2.58545 3.06055 NA
NA 2.10791 2.87184 NA
NA 2.06294 2.55202 NA
NA 1.8182 2.56666 NA
NA 2.52877 3.15588 NA
NA 2.14055 3.06847 NA
NA 2.44527 3.35759 NA
NA 2.53627 2.98313 NA
NA 2.504 1.72989 NA
NA 2.18361 3.22859 NA
NA 2.40652 3.21444 NA
NA 2.2057 3.40564 NA
NA 2.44043 2.29352 NA
NA 2.03758 2.86445 NA
NA 2.38234 2.53512 NA
NA 2.58762 2.6908 NA
NA 1.96111 1.87154 NA
NA 2.35785 2.74776 NA
NA 2.44706 2.72416 NA
NA 2.1836 2.6252 NA
NA 2.32601 2.62451 NA
NA 2.36156 2.46573 NA
NA 2.31188 2.54829 NA
NA 2.59339 2.8127 NA
NA 2.46271 1.33269 NA
NA 2.08311 1.59111 NA
NA 2.00718 1.55052 NA
NA 1.84341 2.03338 NA
NA 2.06026 1.9111 NA
NA 0.614909 2.35067 NA
NA 1.07509 2.39521 NA
NA 0.488544 2.20641 NA
NA 1.19506 1.13931 NA
NA 0.942079 1.16683 NA
NA 0.840679 1.31454 NA
NA 1.18632 2.78769 NA
NA 0.693451 2.85879 NA
NA 0.659842 2.26442 NA
NA 1.00548 2.84192 NA
NA 0.836626 2.85482 NA
NA 0.604972 2.87454 NA
NA 1.07161 2.93846 NA
NA 0.901133 2.97963 NA
NA 0.523476 1.93802 NA
NA 1.1404 1.53739 NA
NA 0.874381 1.54913 NA
NA 0.866583 2.80163 NA
NA 1.31563 1.04962 NA
NA 1.08204 1.04537 NA
NA 0.83766 1.29015 NA
NA 1.20956 1.24982 NA
NA 0.974391 2.90386 NA
NA 1.08978 2.80341 NA
NA 1.62804 2.8799 NA
NA 1.15017 1.50051 NA
NA 1.05649 1.45616 NA
NA 1.66727 1.2851 NA
NA 1.18021 1.30882 NA
NA 1.73289 1.51602 NA
NA 1.05136 3.06202 NA
NA 0.979868 3.06448 NA
NA 1.39868 1.60697 NA
NA 1.26258 1.31136 NA
NA 1.1562 1.21986 NA
NA 1.04757 1.47676 NA
NA 1.23762 2.76603 NA
NA 1.40488 2.73029 NA
NA 1.77968 1.25811 NA
NA 0.932711 1.52993 NA
NA 1.15849 1.55344 NA
NA 1.02993 3.03434 NA
NA 1.7334 1.5746 NA
NA 1.74316 1.02609 NA
NA 1.01418 2.33068 NA
NA 1.49838 2.35888 NA
NA 1.80959 1.32019 NA
NA 1.03394 1.33619 NA
NA 1.4465 1.51902 NA
NA 1.60684 1.2728 NA
NA 1.08651 1.14636 NA
NA 1.78856 1.43197 NA
NA 0.979766 2.1664 NA
NA 1.77122 1.41448 NA
NA 1.04452 0.887915 NA
NA 1.23073 2.13503 NA
NA 1.87407 2.0521 NA
NA 1.79081 1.12757 NA
NA 0.98556 1.23842 NA
NA 1.70667 1.1891 NA
NA 1.61789 2.93649 NA
NA 1.31527 2.0401 NA
NA 1.09885 0.802419 NA
NA 1.88727 2.35739 NA
NA 1.24347 1.09853 NA
NA 0.934454 1.40762 NA
NA 1.73518 1.44845 NA
NA 0.901942 1.51823 NA
NA 1.81973 0.962078 NA
NA 1.20248 1.64701 NA
NA 1.15076 1.64387 NA
NA 1.26171 1.61085 NA
NA 0.992233 1.18651 NA
NA 1.56364 1.47413 NA
NA 1.04209 1.49027 NA
NA 1.73052 2.92129 NA
NA 1.59544 1.58341 NA
NA 1.28328 2.94357 NA
NA 1.60563 2.94824 NA
NA 1.31511 1.02849 NA
NA 1.22903 1.68071 NA
NA 1.33951 2.99707 NA
NA 0.79741 2.21037 NA
NA 0.881768 1.63513 NA
NA 0.701766 1.7833 NA
NA 0.548851 1.85976 NA
NA 1.55489 1.42761 NA
NA 0.846821 1.63816 NA
NA 1.89177 2.8274 NA
NA 2.11392 2.85051 NA
NA 2.14629 1.75019 NA
NA 2.01952 2.79412 NA
NA 0.907871 1.32063 NA
NA 1.43929 1.62924 NA
NA 0.908005 2.38583 NA
NA 1.77617 3.0168 NA
NA 1.9551 1.22583 NA
NA 1.85726 2.3046 NA
NA 2.03157 2.48236 NA
NA 1.42233 2.01756 NA
NA 0.875049 1.03714 NA
NA 0.630391 1.62684 NA
NA 1.40088 2.52434 NA
NA 0.821636 2.77464 NA
NA 2.01322 1.63865 NA
NA 1.91556 2.32324 NA
NA 2.13983 2.17525 NA
NA 2.12213 2.21926 NA
NA 2.23648 2.97406 NA
NA 0.861391 2.13882 NA
NA 1.5377 2.23913 NA
NA 1.95502 1.60466 NA
NA 1.93563 1.58338 NA
NA 0.902207 1.58798 NA
NA 0.810158 1.64065 NA
NA 2.0856 2.08348 NA
NA 2.06516 1.65427 NA
NA 1.34033 2.77547 NA
NA 0.697351 2.15419 NA
NA 1.9193 3.05832 NA
NA 1.82837 1.26091 NA
NA 1.95344 1.5407 NA
NA 1.97027 2.59562 NA
NA 0.951419 2.65055 NA
NA 2.06685 2.31157 NA
NA 2.02547 1.29092 NA
NA 2.14131 2.17124 NA
NA 1.93218 2.48238 NA
NA 2.13293 2.74398 NA
NA 2.1551 2.38628 NA
NA 2.01674 2.59305 NA
NA 1.38287 2.13393 NA
NA 1.74181 2.30783 NA
NA 1.563 2.24638 NA
NA 2.28016 2.14531 NA
NA 2.06148 2.67576 NA
NA 1.60167 2.04731 NA
NA 1.61309 2.74617 NA
NA 2.32357 2.2946 NA
NA 2.28146 1.37401 NA
NA 2.04597 2.39429 NA
NA 2.10247 2.47117 NA
NA 1.96387 1.99312 NA
NA 1.13371 2.29949 NA
NA 1.1642 2.32547 NA
NA 1.23373 2.90198 NA
NA 1.30005 2.91379 NA
NA 1.78385 2.29789 NA
NA 1.70782 2.22016 NA
NA 0.947509 2.30249 NA
NA 1.73357 2.27685 NA
NA 1.84599 2.83353 NA
NA 1.0796 2.58052 NA
NA 1.98301 3.14098 NA
NA 2.00472 3.0038 NA
NA 1.845 2.43017 NA
NA 1.94419 1.88851 NA
NA 1.85044 2.11077 NA
NA 1.7667 2.65785 NA
NA 1.92876 2.64172 NA
NA 1.98318 2.8244 NA
NA 1.92524 1.99322 NA
NA 1.89318 2.43175 NA
NA 1.98824 2.4578 NA
NA 2.16724 2.48605 NA
NA 1.90397 1.76354 NA
NA 2.17695 2.28914 NA
NA 2.05861 2.05791 NA
NA 1.88493 2.63181 NA
NA 1.75305 2.38777 NA
NA 1.77997 2.3021 NA
NA 1.91973 2.56991 NA
NA 1.20244 2.61893 NA
NA 1.32101 1.95752 NA
NA 1.64917 1.39233 NA
NA 1.61203 1.15627 NA
NA 1.10674 1.75633 NA
NA 1.63382 2.02816 NA
NA 1.65607 2.30167 NA
NA 1.90776 2.88156 NA
NA 1.70178 1.57688 NA
NA 1.80056 2.53555 NA
NA 1.94925 3.20404 NA
NA 1.78168 2.70144 NA
NA 1.86723 1.98861 NA
NA 1.49597 1.79819 NA
NA 1.29939 2.49053 NA
NA 1.40503 2.00643 NA
NA 1.70335 2.2159 NA
NA 1.6414 2.66346 NA
NA 1.58912 3.46569 NA
NA 1.60309 1.63004 NA
NA 1.22 2.62284 NA
NA 0.684542 2.28788 NA
NA 0.867039 2.37991 NA
NA 1.91041 1.45145 NA
NA 1.95251 1.68652 NA
NA 2.03471 1.37075 NA
NA 0.774637 1.54453 NA
NA 0.952723 1.41333 NA
NA 1.65859 2.35158 NA
NA 2.10752 2.33822 NA
NA 1.73325 1.17069 NA
NA 1.91313 1.63497 NA
NA 1.80603 1.50898 NA
NA 1.86145 1.69597 NA
NA 1.97051 1.47121 NA
NA 1.85483 1.73087 NA
NA 1.12287 1.18448 NA
NA 1.04794 1.34913 NA
NA 0.922271 2.04258 NA
NA 1.87892 1.68489 NA
NA 1.92114 1.39063 NA
NA 2.14394 1.77429 NA
NA 2.21105 1.06801 NA
NA 1.51747 1.80703 NA
NA 2.0568 1.13121 NA
NA 2.12027 1.12748 NA
NA 1.75997 1.38673 NA
NA 1.85268 2.04095 NA
NA 1.81233 1.02148 NA
NA 0.923195 1.66999 NA
NA 1.41949 1.63288 NA
NA 1.41096 1.75881 NA
NA 0.583961 3.1788 NA
NA 0.810181 1.68645 NA
NA 1.03562 2.92122 NA
NA 1.12605 2.78433 NA
NA 1.03865 3.54555 NA
NA 1.42409 2.88429 NA
NA 0.664547 2.87823 NA
NA 2.48558 3.04312 NA
NA 2.03941 3.65856 NA
NA 2.01872 2.77266 NA
NA 2.02344 3.72092 NA
NA 0.757914 1.70455 NA
NA 1.35912 1.89137 NA
NA 1.45507 1.23099 NA
NA 2.49048 1.79054 NA
NA 2.15507 1.86241 NA
NA 1.01042 1.74594 NA
NA 1.35344 1.88588 NA
NA 2.45048 1.72523 NA
NA 2.04011 1.7716 NA
NA 2.11351 1.74079 NA
NA 2.38136 1.33975 NA
NA 2.07387 3.58655 NA
NA 2.02417 1.84001 NA
NA 1.47024 1.78103 NA
NA 1.9166 1.87414 NA
NA 1.27614 3.57022 NA
NA 1.33295 1.80273 NA
NA 2.03761 1.86931 NA
NA 1.53376 1.82093 NA
NA 2.39159 1.85138 NA
NA 2.18055 3.39642 NA
NA 2.2096 3.15398 NA
NA 1.1881 2.38382 NA
NA 1.28652 1.67204 NA
NA 0.903816 1.76353 NA
NA 2.42094 2.51632 NA
NA 0.90545 2.79667 NA
NA 2.28985 3.00918 NA
NA 0.841764 3.18599 NA
NA 2.0388 2.71643 NA
NA 2.12864 3.18793 NA
NA 1.3281 1.85367 NA
NA 0.780539 2.91828 NA
NA 1.59282 3.00901 NA
NA 1.56616 2.63962 NA
NA 2.17116 2.81454 NA
NA 1.04471 3.18719 NA
NA 0.604193 2.80061 NA
NA 1.35634 2.97345 NA
NA 2.55309 1.85164 NA
NA 2.17682 2.14338 NA
NA 2.14586 2.74976 NA
NA 2.60239 3.71597 NA
NA 2.4477 3.52043 NA
NA 0.969127 2.87894 NA
NA 0.534385 2.77373 NA
NA 1.58956 2.47372 NA
NA 1.44335 2.69202 NA
NA 2.31183 2.90726 NA
NA 2.50191 3.40157 NA
NA 2.59808 2.6767 NA
NA 1.33255 2.81621 NA
NA 1.42637 2.5622 NA
NA 1.495 2.17636 NA
NA 2.25874 2.13116 NA
NA 2.3106 2.66427 NA
NA 1.82547 2.41591 NA
NA 1.87597 2.06507 NA
NA 1.85328 3.29651 NA
NA 2.17607 3.36962 NA
NA 2.21394 3.28068 NA
NA 2.38276 2.83351 NA
NA 2.34872 2.99668 NA
NA 1.88116 3.695 NA
NA 1.89821 1.71628 NA
NA 0.590475 2.62076 NA
NA 1.60891 2.61845 NA
NA 1.57025 2.6465 NA
NA 0.398132 2.14152 NA
NA 1.43058 2.32878 NA
NA 1.51922 2.47945 NA
NA 0.345082 2.57587 NA
NA 0.590172 1.61284 NA
NA 1.51833 2.51891 NA
NA 0.577926 2.4036 NA
NA 1.64051 1.96057 NA
NA 0.547361 2.24012 NA
NA 0.773863 2.93561 NA
NA 1.5979 2.80343 NA
NA 1.58157 2.94708 NA
NA 0.671357 2.32086 NA
NA 0.730969 2.34909 NA
NA 1.79523 2.61529 NA
NA 1.56938 2.65289 NA
NA 1.67674 2.64847 NA
NA 1.59896 2.2371 NA
NA 1.59006 2.62248 NA
NA 0.581288 3.47023 NA
NA 1.67234 2.28799 NA
NA 1.05855 2.68664 NA
NA 2.13101 2.49524 NA
NA 1.72432 1.61901 NA
NA 1.66126 1.7386 NA
NA 1.4738 1.85989 NA
NA 1.68822 2.7277 NA
NA 1.90781 2.54014 NA
NA 0.807167 1.1139 NA
NA 0.960377 2.79384 NA
NA 1.5598 2.40309 NA
NA 1.71725 2.52601 NA
NA 1.20372 1.9869 NA
NA 1.11688 1.8858 NA
NA 1.58318 2.34076 NA
NA 0.855068 2.24739 NA
NA 1.58605 1.95344 NA
NA 1.60703 2.51689 NA
NA 1.83565 2.66877 NA
NA 1.60235 3.49748 NA
NA 1.29151 2.5674 NA
NA 1.84737 1.78025 NA
NA 0.734509 2.24901 NA
NA 1.84413 3.16501 NA
NA 1.36738 2.22611 NA
NA 1.0899 2.91134 NA
NA 1.90787 2.85451 NA
NA 1.87834 2.49383 NA
NA 2.01593 2.66253 NA
NA 1.3249 2.43598 NA
NA 1.03042 2.31012 NA
NA 1.5771 3.4989 NA
NA 0.497207 2.03765 NA
NA 1.21202 2.46485 NA
NA 1.07101 3.0055 NA
NA 1.17345 1.9222 NA
NA 1.01567 2.82359 NA
NA 1.60624 2.26249 NA
NA 1.85675 2.44457 NA
NA 1.98743 2.73838 NA
NA 1.90327 2.09134 NA
NA 2.15382 2.85239 NA
NA 1.5411 2.72396 NA
NA 1.49513 2.37332 NA
NA 0.578363 3.25045 NA
NA 1.514 2.49071 NA
NA 1.47471 2.75946 NA
NA 2.08051 2.08844 NA
NA 1.6673 1.83553 NA
NA 1.86785 2.15552 NA
NA 1.77574 1.8122 NA
NA 1.39459 2.4574 NA
NA 1.15801 2.4866 NA
NA 0.5598 1.65512 NA
NA 1.73675 2.4051 NA
NA 1.07493 2.33761 NA
NA 1.83877 2.04117 NA
NA 1.32888 2.15951 NA
NA 1.12571 1.91686 NA
NA 1.62545 1.93337 NA
NA 1.03336 1.89545 NA
NA 2.06905 2.51386 NA
NA 1.19914 1.55142 NA
NA 2.04747 1.92047 NA
NA 2.00376 1.76244 NA
NA 1.42508 2.02835 NA
NA 1.85569 2.10376 NA
NA 1.56397 2.09546 NA
NA 2.01613 1.71415 NA
NA 1.8736 1.86709 NA
NA 0.902169 1.85068 NA
NA 0.525393 2.09184 NA
NA 0.979756 2.57786 NA
NA 1.04362 2.20643 NA
NA 0.746009 2.19956 NA
NA 1.01524 2.09981 NA
NA 1.70773 2.43935 NA
NA 1.5612 2.39438 NA
NA 1.57748 2.1798 NA
NA 1.83606 2.18584 NA
NA 1.38076 2.25057 NA
NA 1.73945 2.40966 NA
NA 1.8292 2.62121 NA
NA 1.48681 2.39855 NA
NA 1.62077 2.43701 NA
NA 1.44782 2.02073 NA
NA 1.58565 2.08999 NA
NA 1.45 2.49375 NA
NA 1.46789 2.12295 NA
NA 1.79201 2.01545 NA
NA 1.67605 2.08554 NA
NA 1.78169 1.80203 NA
NA 1.3821 1.77544 NA
NA 1.89357 1.82145 NA
NA 1.64516 1.93671 NA
NA 1.76726 1.64233 NA
NA 1.63514 2.26967 NA
NA 1.35402 1.99926 NA
NA 1.58381 1.68156 NA
NA 1.57796 1.91697 NA
NA 1.72947 2.20804 NA
NA 1.3619 1.88551 NA
NA 0.971809 1.95043 NA
NA 1.54457 1.94547 NA
NA 1.48511 1.71993 NA
NA 1.67962 1.64259 NA
NA 1.46357 1.53006 NA
NA 1.63306 1.56335 NA
NA 1.54628 1.88344 NA
NA 1.71298 1.94397 NA
NA 1.44187 2.02739 NA
NA 0.794917 1.95561 NA
NA 1.66648 1.74216 NA
NA 0.9718 2.48576 NA
NA 1.64795 1.77951 NA
NA 1.36604 1.78877 NA
NA 1.18072 1.67686 NA
NA 0.800923 1.4066 NA
NA 1.37462 2.21673 NA
NA 1.74426 2.12123 NA
NA 1.40414 1.32337 NA
NA 1.4687 1.73974 NA
NA 1.43456 1.17815 NA
NA 1.95203 2.10905 NA
NA 1.55094 2.15879 NA
NA 1.74913 2.33724 NA
NA 2.0276 2.15503 NA
NA 0.642982 2.33683 NA
NA 1.32473 1.99054 NA
NA 1.5598 1.87381 NA
NA 1.50431 2.14531 NA
NA 1.62805 2.07004 NA
NA 1.65492 1.88121 NA
NA 2.16916 2.19875 NA
NA 2.02641 2.07639 NA
NA 0.705754 2.15791 NA
NA 1.73095 1.84943 NA
NA 1.66264 1.69873 NA
NA 1.51993 1.72045 NA
NA 1.90004 2.06103 NA
NA 1.57072 2.25135 NA
NA 0.597633 1.93537 NA
NA 2.14951 2.12433 NA
NA 1.50774 2.1375 NA
NA 1.02935 2.08128 NA
NA 0.700744 1.59956 NA
NA 1.46941 1.62723 NA
NA 0.782439 1.94107 NA
NA 2.33836 1.48923 NA
NA 0.430968 2.1391 NA
NA 2.32359 1.90966 NA
NA 1.45063 1.85327 NA
NA 1.60948 1.4635 NA
NA 1.57591 1.62671 NA
NA 1.66877 2.27249 NA
NA 0.590506 1.93347 NA
NA 1.22201 1.85962 NA
NA 1.53924 2.12422 NA
NA 1.77525 1.27283 NA
NA 1.50122 1.53075 NA
NA 1.80651 1.39466 NA
NA 1.45313 1.79366 NA
NA 2.46966 1.86934 NA
NA 2.57505 1.38578 NA
NA 1.65306 2.12057 NA
NA 1.5822 1.6397 NA
NA 1.95774 1.93199 NA
NA 2.00038 1.0763 NA
NA 2.30478 1.82516 NA
NA 2.47403 2.1665 NA
NA 1.46854 2.23024 NA
NA 1.55738 2.77187 NA
NA 1.38576 1.97674 NA
NA 2.62406 2.26656 NA
NA 2.06536 1.61335 NA
NA 2.42729 1.9226 NA
NA 1.53759 2.71147 NA
NA 1.63484 2.67426 NA
NA 1.94315 1.99001 NA
NA 1.67771 1.97559 NA
NA 2.25521 1.55805 NA
NA 2.45385 1.94272 NA
NA 2.71334 1.8853 NA
NA 1.50089 1.80654 NA
NA 1.56923 2.54848 NA
NA 2.53003 1.62495 NA
NA 1.74823 1.53221 NA
NA 2.38414 1.74009 NA
NA 2.78793 2.03019 NA
NA 1.33263 0.968875 NA
NA 1.48235 1.71567 NA
NA 1.35011 2.2791 NA
NA 1.3774 1.77322 NA
NA 1.19422 0.983315 NA
NA 2.29494 1.12757 NA
NA 1.82046 2.41108 NA
NA 1.24253 2.54661 NA
NA 2.04172 1.14095 NA
NA 2.21827 1.14066 NA
NA 2.15769 1.88756 NA
NA 2.44878 1.58017 NA
NA 2.4862 1.66475 NA
NA 2.41243 2.38418 NA
NA 2.58819 1.72726 NA
NA 1.83455 1.78755 NA
NA 2.36749 1.67925 NA
NA 1.10264 1.72882 NA
NA 1.22301 2.42746 NA
NA 2.42121 2.54371 NA
NA 2.45934 2.89413 NA
NA 2.41334 2.03972 NA
NA 2.44723 2.10269 NA
NA 2.45644 2.89349 NA
NA 1.70377 2.0767 NA
NA 1.62395 2.81929 NA
NA 1.70756 1.965 NA
NA 1.8428 1.89904 NA
NA 1.93271 2.17917 NA
NA 1.88464 2.10393 NA
NA 1.6414 2.0894 NA
NA 1.21281 2.3181 NA
NA 1.20799 1.63784 NA
NA 2.83039 1.58619 NA
NA 2.79676 2.289 NA
NA 2.3051 1.76545 NA
NA 2.18773 2.79817 NA
NA 2.48221 2.03456 NA
NA 2.74296 1.42418 NA
NA 2.35622 1.98418 NA
NA 1.62277 1.47373 NA
NA 1.47077 2.69208 NA
NA 1.27284 2.73617 NA
NA 1.20826 1.68085 NA
NA 2.40324 1.81333 NA
NA 2.33649 2.10469 NA
NA 2.2287 2.78987 NA
NA 2.16844 2.02618 NA
NA 2.2088 1.64641 NA
NA 2.59264 2.83101 NA
NA 2.71942 2.33783 NA
NA 2.83339 1.44634 NA
NA 1.94113 2.31763 NA
NA 2.11218 1.61286 NA
NA 1.23912 1.89417 NA
NA 1.08063 2.84482 NA
NA 1.86245 1.87698 NA
NA 1.76379 2.36059 NA
NA 1.18006 2.38127 NA
NA 1.75408 3.06526 NA
NA 1.4064 2.58796 NA
NA 1.24782 2.98701 NA
NA 1.52915 3.12247 NA
NA 1.52771 2.60597 NA
NA 1.19896 3.10891 NA
NA 1.72158 2.95897 NA
NA 1.37544 3.10124 NA
NA 1.22557 3.2336 NA
NA 1.63152 3.94995 NA
NA 1.46437 3.31688 NA
NA 1.19362 3.69787 NA
NA 1.36763 3.07526 NA
NA 1.17722 3.85911 NA
NA 1.43663 3.24818 NA
NA 1.4575 3.29189 NA
NA 1.69887 3.24781 NA
NA 1.8592 3.3939 NA
NA 1.75841 3.37841 NA
NA 1.7624 3.66112 NA
NA 1.79793 3.1016 NA
NA 2.02707 3.6215 NA
NA 1.1687 2.55142 NA
NA 1.3057 3.50418 NA
NA 2.4322 4.1189 NA
NA 2.39017 3.62837 NA
NA 2.39966 3.518 NA
NA 1.32818 3.22975 NA
NA 2.0385 4.03764 NA
NA 2.3632 3.90265 NA
NA 2.24412 4.00523 NA
NA 2.19549 3.87562 NA
NA 1.16632 2.51321 NA
NA 1.47171 3.11459 NA
NA 1.56776 3.70997 NA
NA 2.26263 3.72364 NA
NA 2.3942 3.60848 NA
NA 2.09116 3.10192 NA
NA 2.13008 3.24151 NA
NA 1.99705 3.54117 NA
NA 1.93386 4.01305 NA
NA 2.19306 3.46538 NA
NA 2.10555 2.78018 NA
NA 1.82303 2.73064 NA
NA 1.74496 4.07067 NA
NA 1.67539 3.73719 NA
NA 2.48627 2.97337 NA
NA 1.94024 2.84998 NA
NA 1.95231 3.26228 NA
NA 2.22623 3.33841 NA
NA 1.83779 3.32356 NA
NA 1.68562 2.78509 NA
NA 1.82324 3.38273 NA
NA 1.70618 3.35811 NA
NA 1.64372 2.99166 NA
NA 2.00935 3.34623 NA
NA 1.63842 3.26853 NA
NA 1.93209 2.81907 NA
NA 1.87648 3.41736 NA
NA 2.15399 3.66014 NA
NA 2.53073 2.56119 NA
NA 1.63226 4.23597 NA
NA 1.95745 2.53163 NA
NA 1.7391 3.05492 NA
NA 1.55953 2.58369 NA
NA 1.72519 2.59824 NA
NA 1.55248 3.99384 NA
NA 2.28695 3.85436 NA
NA 2.59644 2.61805 NA
NA 1.91881 3.25215 NA
NA 2.01303 3.52885 NA
NA 1.39104 3.52676 NA
NA 2.83681 4.24136 NA
NA 1.56861 4.06469 NA
NA 2.38748 0.921832 NA
NA 2.8743 0.754124 NA
NA 1.89575 0.838077 NA
NA 2.28575 1.01839 NA
NA 2.16649 1.11546 NA
NA 2.49101 0.720586 NA
NA 2.28883 0.790431 NA
NA 1.94911 0.828137 NA
NA 2.43244 0.914856 NA
NA 2.06687 1.03421 NA
NA 2.62535 0.90369 NA
NA 1.41469 0.842098 NA
NA 2.54198 0.790891 NA
NA 1.64157 0.643824 NA
NA 1.7705 1.16909 NA
NA 2.40435 1.23453 NA
NA 1.35152 0.948141 NA
NA 1.49073 1.03677 NA
NA 2.63823 1.0637 NA
NA 2.22304 0.992922 NA
NA 2.62561 0.971944 NA
NA 2.065 0.888365 NA
NA 2.63834 0.95781 NA
NA 2.77356 0.720914 NA
NA 1.35885 0.846727 NA
NA 2.59403 0.933255 NA
NA 2.52821 1.16055 NA
NA 2.62687 0.77379 NA
NA 1.34586 0.647734 NA
NA 2.75598 1.21836 NA
NA 1.21159 1.29536 NA
NA 1.19507 1.36553 NA
NA 2.87627 1.25692 NA
NA 2.42117 1.1184 NA
NA 2.09688 0.796656 NA
NA 1.71481 1.0538 NA
NA 2.10383 0.998646 NA
NA 2.16888 1.12908 NA
NA 2.19915 0.977266 NA
NA 1.97327 1.20464 NA
NA 1.82429 1.08666 NA
NA 2.06775 1.07668 NA
NA 1.8162 0.992422 NA
NA 2.29582 0.948619 NA
NA 1.27324 1.04322 NA
NA 1.92299 1.26529 NA
NA 1.76852 1.06247 NA
NA 2.37355 1.19495 NA
NA 1.82136 0.884411 NA
NA 2.14538 0.749389 NA
NA 1.82867 1.21975 NA
NA 1.66333 1.06492 NA
NA 1.24954 1.00168 NA
NA 1.96732 0.923207 NA
NA 2.26378 0.952775 NA
NA 1.68717 1.07165 NA
NA 2.80819 1.27873 NA
NA 1.72652 1.2212 NA
NA 1.38584 1.21062 NA
NA 2.07026 1.12877 NA
NA 2.54427 0.882414 NA
NA 2.12378 1.04244 NA
NA 1.4674 1.29692 NA
NA 2.06091 0.870723 NA
NA 2.35928 1.1799 NA
NA 2.10904 1.11285 NA
NA 0.898903 1.1176 NA
NA 2.004 1.43334 NA
NA 0.913907 1.06315 NA
NA 2.03738 1.23122 NA
NA 0.950242 2.14044 NA
NA 1.11945 2.08536 NA
NA 2.03099 2.11478 NA
NA 1.06809 2.14274 NA
NA 2.10035 2.09915 NA
NA 1.32811 2.17264 NA
NA 0.979129 2.0396 NA
NA 1.39148 2.56436 NA
NA 1.86686 2.15584 NA
NA 1.31314 1.96312 NA
NA 1.27046 2.16081 NA
NA 2.27037 2.10033 NA
NA 2.20797 2.09578 NA
NA 0.537161 2.12714 NA
NA 2.21631 2.11078 NA
NA 0.92997 2.03233 NA
NA 2.0692 2.20743 NA
NA 1.05934 2.04217 NA
NA 2.01594 2.09224 NA
NA 2.11631 2.01253 NA
NA 2.16513 2.017 NA
NA 1.43362 1.96879 NA
NA 1.70476 1.98637 NA
NA 2.08915 1.97072 NA
NA 1.55248 2.11222 NA
NA 2.02397 2.08105 NA
NA 2.03893 2.0571 NA
NA 2.07947 1.646 NA
NA 0.968568 1.63955 NA
NA 1.02771 1.51597 NA
NA 1.80804 2.13472 NA
NA 1.13936 2.16038 NA
NA 1.40921 2.02972 NA
NA 1.77291 1.96406 NA
NA 2.13536 1.49034 NA
NA 1.08879 1.75176 NA
NA 1.79431 1.96787 NA
NA 1.45494 2.11439 NA
NA 1.04901 2.0913 NA
NA 1.12261 2.06482 NA
NA 0.954771 2.09183 NA
NA 1.4685 2.05116 NA
NA 1.51942 2.01874 NA
NA 1.51116 2.11275 NA
NA 1.41872 2.18935 NA
NA 1.70888 1.90862 NA
NA 1.41846 2.08123 NA
NA 1.52292 1.62463 NA
NA 1.72985 4.96138 NA
NA 2.0038 4.973 NA
NA 1.98114 5.14633 NA
NA 2.22266 4.30235 NA
NA 2.23161 5.13327 NA
NA 1.10152 2.10442 NA
NA 2.14833 2.27722 NA
NA 1.4234 4.54578 NA
NA 2.03585 4.43206 NA
NA 2.24006 4.38128 NA
NA 1.21162 5.032 NA
NA 1.883 4.89423 NA
NA 2.35368 5.10613 NA
NA 1.88636 1.9113 NA
NA 2.22644 4.27166 NA
NA 1.8109 5.04563 NA
NA 2.41082 5.1134 NA
NA 1.68873 4.14865 NA
NA 1.96394 4.38271 NA
NA 2.09696 5.08567 NA
NA 1.98439 5.06531 NA
NA 2.30011 2.21571 NA
NA 1.82037 4.55014 NA
NA 2.4311 4.52499 NA
NA 1.68299 5.09449 NA
NA 1.70677 4.22071 NA
NA 2.35762 4.11662 NA
NA 1.82229 5.12403 NA
NA 2.41319 4.38952 NA
NA 2.46062 4.46696 NA
NA 1.96682 4.99483 NA
NA 2.3847 4.61477 NA
NA 1.91248 4.44453 NA
NA 2.31748 5.01764 NA
NA 1.90637 4.89949 NA
NA 2.18946 4.73559 NA
NA 2.28742 4.92857 NA
NA 2.33639 4.524 NA
NA 1.91756 4.57447 NA
NA 2.02198 1.07757 NA
NA 2.35326 4.42961 NA
NA 1.91403 4.42378 NA
NA 2.35519 5.12915 NA
NA 2.22014 4.95785 NA
NA 1.94227 1.81119 NA
NA 1.98641 4.34752 NA
NA 2.3013 4.89121 NA
NA 2.23474 5.17673 NA
NA 2.3108 1.10763 NA
NA 2.0036 0.895737 NA
NA 1.99909 1.29347 NA
NA 2.09831 4.27205 NA
NA 2.25811 4.59746 NA
NA 1.86854 4.99035 NA
NA 1.63884 4.52318 NA
NA 2.36953 1.12303 NA
NA 2.27151 4.57626 NA
NA 1.99209 4.73297 NA
NA 2.2503 2.09892 NA
NA 2.12011 5.02684 NA
NA 1.9566 4.01949 NA
NA 2.34197 1.96461 NA
NA 1.93815 1.90408 NA
NA 2.32463 2.12625 NA
NA 2.34233 4.93155 NA
NA 2.39333 5.07997 NA
NA 2.39754 4.57924 NA
NA 2.42868 4.55565 NA
NA 2.26444 1.10526 NA
NA 1.92161 0.94485 NA
NA 1.91138 2.20195 NA
NA 1.7612 4.1205 NA
NA 1.69944 4.19255 NA
NA 2.08769 4.26407 NA
NA 2.28906 2.1522 NA
NA 2.11349 4.88442 NA
NA 1.97879 4.84342 NA
NA 1.96438 4.95381 NA
NA 2.32267 4.40904 NA
NA 1.82203 4.45834 NA
NA 2.06992 4.25812 NA
NA 2.12824 0.975896 NA
NA 1.83711 4.24868 NA
NA 2.23109 4.09277 NA
NA 2.04772 4.43106 NA
NA 2.07354 0.96143 NA
NA 1.79266 4.34792 NA
NA 1.90921 4.09983 NA
NA 1.89421 1.11241 NA
NA 1.93894 4.46912 NA
NA 2.22033 4.45376 NA
NA 1.77626 4.43366 NA
NA 2.42545 4.43192 NA
NA 1.73084 4.47286 NA
NA 2.05929 1.1239 NA
NA 2.30397 4.299 NA
NA 1.72825 4.80695 NA
NA 2.08748 4.84643 NA
NA 2.20204 4.26078 NA
NA 1.76275 1.9789 NA
NA 3.68651 1.93091 NA
NA 2.19321 1.81611 NA
NA 2.92262 1.85231 NA
NA 2.36956 1.85187 NA
NA 1.73926 1.96056 NA
NA 2.53887 1.89182 NA
NA 1.797 1.86609 NA
NA 3.1903 1.95189 NA
NA 2.02907 1.83937 NA
NA 2.1906 1.96095 NA
NA 2.52509 1.90162 NA
NA 2.15767 1.93956 NA
NA 3.44528 1.82383 NA
NA 3.23132 1.90259 NA
NA 1.73919 1.88608 NA
NA 3.19846 2.00024 NA
NA 3.48497 1.76579 NA
NA 1.50539 1.87972 NA
NA 1.70846 1.79721 NA
NA 1.91179 1.88732 NA
NA 2.66102 1.94277 NA
NA 1.65519 1.89197 NA
NA 2.36243 1.89708 NA
NA 1.15795 1.96556 NA
NA 3.97895 1.88234 NA
NA 1.89686 1.87653 NA
NA 1.7857 1.94709 NA
NA 3.09782 1.99578 NA
NA 3.61332 1.89359 NA
NA 3.32535 1.87573 NA
NA 1.95537 1.96517 NA
NA 1.94513 1.86062 NA
NA 2.9594 1.73612 NA
NA 2.15101 1.77608 NA
NA 2.27369 2.0286 NA
NA 1.26697 1.9558 NA
NA 1.88516 2.01068 NA
NA 3.61725 1.89275 NA
NA 3.46471 2.01124 NA
NA 1.82158 1.96047 NA
NA 2.57139 1.97764 NA
NA 1.65066 1.99456 NA
NA 1.74297 2.47436 NA
NA 2.61112 2.77121 NA
NA 2.64051 2.76092 NA
NA 3.11502 1.49223 NA
NA 2.31004 2.55659 NA
NA 3.40367 2.4963 NA
NA 1.63686 2.75787 NA
NA 3.79455 3.14124 NA
NA 2.77663 2.7801 NA
NA 1.27208 3.01413 NA
NA 2.14072 2.2678 NA
NA 3.5028 2.51832 NA
NA 2.05514 2.40302 NA
NA 2.12403 2.3063 NA
NA 1.4584 2.36204 NA
NA 4.10385 2.46686 NA
NA 2.65728 1.79761 NA
NA 3.47863 2.70585 NA
NA 3.35299 2.66654 NA
NA 1.63766 2.51144 NA
NA 1.72535 3.00678 NA
NA 2.54909 2.45139 NA
NA 2.44122 2.65703 NA
NA 3.4028 2.31856 NA
NA 3.4722 2.32772 NA
NA 1.62038 2.59342 NA
NA 2.24135 2.37861 NA
NA 1.67229 2.86932 NA
NA 3.66183 1.57926 NA
NA 3.23126 1.56064 NA
NA 2.6105 3.06824 NA
NA 2.71085 2.37588 NA
NA 3.64865 2.09927 NA
NA 3.41638 2.96565 NA
NA 2.07795 2.05914 NA
NA 2.20977 2.31056 NA
NA 3.5392 2.68618 NA
NA 2.79185 2.56591 NA
NA 1.76192 2.42991 NA
NA 0.974366 2.46162 NA
NA 3.89865 1.79116 NA
NA 2.14548 2.50611 NA
NA 3.29495 2.85423 NA
NA 2.42629 1.79045 NA
NA 2.47173 2.82117 NA
NA 1.83561 1.99004 NA
NA 1.71903 2.85488 NA
NA 2.11041 2.09086 NA
NA 2.25346 2.45851 NA
NA 2.02195 1.53351 NA
NA 3.08242 2.5593 NA
NA 4.03987 2.48124 NA
NA 3.08784 2.32368 NA
NA 1.27001 1.88911 NA
NA 2.45708 1.9808 NA
NA 3.38596 2.84943 NA
NA 3.84041 1.55726 NA
NA 1.28233 1.59716 NA
NA 1.58801 2.03336 NA
NA 2.11114 2.11211 NA
NA 1.76955 1.57985 NA
NA 1.26322 2.28578 NA
NA 1.88709 2.42553 NA
NA 1.72917 1.77154 NA
NA 1.11581 2.27627 NA
NA 1.9618 2.51202 NA
NA 1.44276 2.47493 NA
NA 1.63228 2.77491 NA
NA 1.50871 2.16657 NA
NA 2.30891 2.15161 NA
NA 0.743265 2.10809 NA
NA 1.0865 2.62389 NA
NA 0.98249 2.44827 NA
NA 0.716135 2.8457 NA
NA 1.82317 2.37221 NA
NA 1.37491 2.8766 NA
NA 1.48019 2.37141 NA
NA 1.58305 2.49647 NA
NA 1.52835 1.74295 NA
NA 0.768342 2.2043 NA
NA 2.41557 1.6448 NA
NA 2.22355 2.20205 NA
NA 2.42428 2.46505 NA
NA 2.00698 1.71237 NA
NA 1.81488 1.68877 NA
NA 1.13997 2.26768 NA
NA 0.69766 1.80966 NA
NA 1.15328 1.71818 NA
NA 2.22291 1.93096 NA
NA 2.01992 1.58029 NA
NA 1.9259 2.0903 NA
NA 1.97978 1.84447 NA
NA 1.62992 2.57464 NA
NA 1.7167 1.93919 NA
NA 0.560664 2.2689 NA
NA 2.4624 2.27821 NA
NA 2.13477 2.85623 NA
NA 2.27153 2.11421 NA
NA 1.07765 2.49862 NA
NA 1.46922 2.5512 NA
NA 1.95635 1.34639 NA
NA 2.13011 1.33189 NA
NA 0.811758 2.04807 NA
NA 0.936597 1.01781 NA
NA 2.03563 1.48745 NA
NA 1.39149 1.07865 NA
NA 2.3876 1.9976 NA
NA 2.14115 1.38304 NA
NA 1.32055 1.80572 NA
NA 0.953617 1.93314 NA
NA 2.2492 2.18054 NA
NA 2.37584 2.0191 NA
NA 1.47569 1.50162 NA
NA 1.71797 1.85462 NA
NA 2.20011 2.41856 NA
NA 1.72844 2.19659 NA
NA 1.73436 1.52357 NA
NA 1.04172 1.74699 NA
NA 2.24206 2.46122 NA
NA 1.27011 1.97788 NA
NA 0.897205 2.04545 NA
NA 2.26904 2.45012 NA
NA 0.724502 2.01412 NA
NA 1.9363 1.2368 NA
NA 2.0896 1.26541 NA
NA 0.804433 1.95962 NA
NA 1.99543 1.39893 NA
NA 0.894153 1.33581 NA
NA 0.99596 1.25815 NA
NA 2.03901 1.58243 NA
NA 1.76184 1.9381 NA
NA 0.976957 1.39313 NA
NA 2.1806 1.41332 NA
NA 1.91815 1.25475 NA
NA 1.06045 2.24998 NA
NA 0.711374 2.39364 NA
NA 0.664348 2.21514 NA
NA 2.07408 2.1558 NA
NA 0.972439 2.27747 NA
NA 1.94491 2.18371 NA
NA 2.05029 1.964 NA
NA 0.969112 1.68189 NA
NA 2.39679 1.22206 NA
NA 2.42715 1.96863 NA
NA 0.826408 2.16724 NA
NA 1.21227 1.64475 NA
NA 1.60255 2.23803 NA
NA 0.847912 0.906302 NA
NA 1.46577 2.28507 NA
NA 1.7715 0.904748 NA
NA 1.17905 1.19474 NA
NA 2.32509 2.23253 NA
NA 1.26396 1.68483 NA
NA 2.23276 1.52316 NA
NA 0.771408 2.10091 NA
NA 1.06847 1.29262 NA
NA 2.63091 1.34737 NA
NA 2.34804 1.92651 NA
NA 1.63308 1.71064 NA
NA 2.00109 1.81462 NA
NA 0.848376 1.83419 NA
NA 2.50335 2.36449 NA
NA 0.896487 2.6196 NA
NA 1.75924 2.00105 NA
NA 1.54777 1.70704 NA
NA 0.994941 2.40029 NA
NA 1.10885 2.41316 NA
NA 1.64262 2.34915 NA
NA 2.20527 1.85355 NA
NA 1.89595 2.71422 NA
NA 1.8391 1.97473 NA
NA 1.37348 1.14811 NA
NA 2.51611 2.43077 NA
NA 1.71415 2.92543 NA
NA 1.8955 2.75926 NA
NA 1.92892 2.37483 NA
NA 2.15063 2.70343 NA
NA 1.65841 2.41261 NA
NA 0.922636 2.77922 NA
NA 0.886474 2.21693 NA
NA 1.50608 2.60632 NA
NA 2.18711 2.21653 NA
NA 1.80398 1.73411 NA
NA 0.999953 2.97604 NA
NA 2.18532 2.85649 NA
NA 2.06386 3.00995 NA
NA 2.1492 2.49304 NA
NA 2.31883 2.71146 NA
NA 2.65384 1.97049 NA
NA 2.26328 2.97906 NA
NA 2.60892 2.75626 NA
NA 2.1671 2.30031 NA
NA 2.05952 2.3758 NA
NA 2.91104 3.12727 NA
NA 2.00862 2.65192 NA
NA 2.68082 2.04404 NA
NA 2.84043 2.80578 NA
NA 2.68781 2.81951 NA
NA 2.61794 2.57454 NA
NA 2.16508 2.43153 NA
NA 2.78613 1.59214 NA
NA 1.97814 1.75343 NA
NA 2.66128 1.52476 NA
NA 2.12068 2.83006 NA
NA 2.131 2.55448 NA
NA 2.49013 3.14036 NA
NA 2.48065 2.72137 NA
NA 2.75897 2.73374 NA
NA 1.91697 2.58975 NA
NA 2.28207 2.87109 NA
NA 1.97625 2.22071 NA
NA 2.0666 1.87734 NA
NA 2.21591 2.54524 NA
NA 2.17216 1.53624 NA
NA 2.10234 3.17747 NA
NA 2.39738 2.49373 NA
NA 2.75419 2.66947 NA
NA 2.66369 1.56353 NA
NA 2.19411 2.35656 NA
NA 2.31793 2.65385 NA
NA 2.70659 2.24011 NA
NA 2.24955 2.93933 NA
NA 2.62654 1.56758 NA
NA 2.05811 1.45656 NA
NA 1.94464 2.6752 NA
NA 2.33414 2.5839 NA
NA 2.23329 3.1813 NA
NA 2.84488 2.39332 NA
NA 2.65312 2.52458 NA
NA 2.69939 2.37784 NA
NA 2.55651 2.39669 NA
NA 2.20781 3.07185 NA
NA 2.51547 2.7057 NA
NA 2.63942 2.81211 NA
NA 2.58577 2.86579 NA
NA 2.77036 2.33649 NA
NA 2.74357 2.3628 NA
NA 2.2454 3.02656 NA
NA 2.82085 2.68237 NA
NA 2.72116 2.06805 NA
NA 2.49942 2.33947 NA
NA 2.24067 2.90167 NA
NA 2.18585 3.01605 NA
NA 2.4537 2.74178 NA
NA 2.21186 2.92201 NA
NA 2.16102 1.75496 NA
NA 2.60336 2.26405 NA
NA 2.5728 3.08825 NA
NA 2.11714 2.7837 NA
NA 2.41358 2.24139 NA
NA 2.34398 2.66798 NA
NA 2.52376 2.50074 NA
NA 2.56782 2.78277 NA
NA 2.14858 2.42514 NA
NA 2.17455 2.18311 NA
NA 2.75878 2.76097 NA
NA 2.81209 2.87572 NA
NA 2.71618 3.08217 NA
NA 2.11712 2.32162 NA
NA 2.1848 2.48297 NA
NA 2.41396 2.59093 NA
NA 2.05045 2.4923 NA
NA 2.44904 1.40688 NA
NA 2.25817 2.54781 NA
NA 2.46365 2.25088 NA
NA 2.4493 1.57245 NA
NA 3.05625 2.08469 NA
NA 2.19555 2.22891 NA
NA 2.07301 2.86368 NA
NA 2.25446 2.593 NA
NA 2.32391 2.54814 NA
NA 2.74916 2.37953 NA
NA 2.7345 2.76388 NA
NA 2.25458 1.17066 NA
NA 2.92149 1.16268 NA
NA 2.20493 1.19746 NA
NA 2.19654 1.72087 NA
NA 3.12539 1.16818 NA
NA 3.00174 1.12328 NA
NA 2.1033 1.2439 NA
NA 2.93058 1.08255 NA
NA 2.27594 1.7615 NA
NA 3.0008 1.54009 NA
NA 2.91785 1.25335 NA
NA 2.21433 1.35102 NA
NA 3.00524 1.39314 NA
NA 2.90836 1.38516 NA
NA 2.15786 1.68918 NA
NA 2.20833 2.52013 NA
NA 2.23454 1.9287 NA
NA 2.17006 3.22106 NA
NA 2.1479 2.29859 NA
NA 2.89124 2.041 NA
NA 2.97026 2.12204 NA
NA 2.28156 1.24595 NA
NA 2.33737 1.93229 NA
NA 2.74112 2.4029 NA
NA 3.00223 2.42939 NA
NA 2.24234 2.48958 NA
NA 2.19291 3.02946 NA
NA 2.3141 2.45039 NA
NA 2.91331 1.9328 NA
NA 2.19036 1.36832 NA
NA 3.04464 1.23825 NA
NA 2.48204 2.62228 NA
NA 2.54941 2.39386 NA
NA 2.50806 2.94435 NA
NA 2.78027 2.51038 NA
NA 2.38639 2.73358 NA
NA 2.25694 1.23465 NA
NA 2.9798 2.23272 NA
NA 2.21878 2.25989 NA
NA 2.16682 0.988614 NA
NA 2.60693 1.49001 NA
NA 2.48661 2.18381 NA
NA 3.0417 2.36627 NA
NA 2.1366 1.66521 NA
NA 2.28295 2.56962 NA
NA 2.54916 1.59574 NA
NA 2.72553 3.23935 NA
NA 3.04314 2.65178 NA
NA 2.96547 1.23855 NA
NA 2.09061 2.89465 NA
NA 2.79702 2.70394 NA
NA 2.28182 1.50047 NA
NA 2.33891 2.7792 NA
NA 2.95642 1.51169 NA
NA 2.37024 1.18882 NA
NA 2.31189 1.55718 NA
NA 2.26343 3.11939 NA
NA 2.2256 1.21004 NA
NA 2.23848 2.71324 NA
NA 2.29303 1.91944 NA
NA 2.79126 2.61548 NA
NA 2.32138 2.53137 NA
NA 2.3909 2.58661 NA
NA 2.51847 2.18871 NA
NA 2.31551 2.96804 NA
NA 2.89744 2.99378 NA
NA 2.20239 2.05914 NA
NA 2.17907 2.85901 NA
NA 3.00794 1.79124 NA
NA 2.51652 2.22139 NA
NA 2.95771 2.72003 NA
NA 2.33541 1.97308 NA
NA 2.31243 1.12026 NA
NA 2.56221 2.695 NA
NA 2.25631 1.30695 NA
NA 2.71645 0.824873 NA
NA 2.49998 1.09037 NA
NA 2.65195 1.34493 NA
NA 2.48157 2.21207 NA
NA 2.30765 2.73534 NA
NA 2.31113 2.34479 NA
NA 2.24256 1.92797 NA
NA 2.26 1.61174 NA
NA 2.14454 1.89069 NA
NA 0.709018 2.70486 NA
NA 1.11962 1.53629 NA
NA 2.12454 2.44176 NA
NA 2.24331 1.60589 NA
NA 1.96773 1.47334 NA
NA 2.1212 2.22759 NA
NA 2.41677 1.27848 NA
NA 2.19181 2.61775 NA
NA 2.19374 2.24458 NA
NA 2.26741 2.41073 NA
NA 2.20722 2.09767 NA
NA 2.31631 2.17411 NA
NA 2.30077 1.84844 NA
NA 2.34595 NA NA
NA 2.2313 NA NA
NA 2.52024 NA NA
NA 2.30282 NA NA
NA 2.49811 NA NA
NA 1.79841 NA NA
NA 2.37445 NA NA
NA 1.8825 NA NA
NA 2.07324 NA NA
NA 2.34479 NA NA
NA 2.24202 NA NA
NA 1.28588 NA NA
NA 2.23172 NA NA
NA 1.88314 NA NA
NA 2.07976 NA NA
NA 1.70541 NA NA
NA 2.09481 NA NA
NA 2.24265 NA NA
NA 1.47103 NA NA
NA 1.29344 NA NA
NA 2.52451 NA NA
NA 2.07511 NA NA
NA 2.06873 NA NA
NA 2.25712 NA NA
NA 2.20909 NA NA
NA 2.45216 NA NA
NA 1.9969 NA NA
NA 3.07281 NA NA
NA 1.64042 NA NA
NA 2.9378 NA NA
NA 1.81607 NA NA
NA 2.95407 NA NA
NA 3.09982 NA NA
NA 3.0934 NA NA
NA 2.97507 NA NA
NA 1.65881 NA NA
NA 3.10279 NA NA
NA 1.71411 NA NA
NA 2.64128 NA NA
NA 3.12781 NA NA
NA 1.62871 NA NA
NA 2.88547 NA NA
NA 2.71377 NA NA
NA 2.69203 NA NA
NA 2.92592 NA NA
NA 3.0129 NA NA
NA 2.18369 NA NA
NA 1.82608 NA NA
NA 2.76758 NA NA
NA 2.68662 NA NA
NA 2.16849 NA NA
NA 2.71785 NA NA
NA 3.03612 NA NA
NA 2.958 NA NA
NA 1.61589 NA NA
NA 2.68344 NA NA
NA 2.72368 NA NA
NA 1.79887 NA NA
NA 2.14021 NA NA
NA 3.14301 NA NA
NA 1.48926 NA NA
NA 1.95517 NA NA
NA 3.06928 NA NA
NA 3.04335 NA NA
NA 1.77911 NA NA
NA 1.82789 NA NA
NA 2.87609 NA NA
NA 3.15749 NA NA
NA 1.90264 NA NA
NA 2.89536 NA NA
NA 3.08246 NA NA
NA 2.97159 NA NA
NA 2.86178 NA NA
NA 2.89633 NA NA
NA 2.0805 NA NA
NA 1.5954 NA NA
NA 1.81112 NA NA
NA 1.97098 NA NA
NA 2.46118 NA NA
NA 1.89493 NA NA
NA 2.46547 NA NA
NA 1.87557 NA NA
NA 1.38259 NA NA
NA 2.049 NA NA
NA 1.31045 NA NA
NA 1.7471 NA NA
NA 2.19013 NA NA
NA 1.53594 NA NA
NA 1.62429 NA NA
NA 1.94578 NA NA
NA 1.25727 NA NA
NA 1.4949 NA NA
NA 1.5142 NA NA
NA 1.94275 NA NA
NA 2.62477 NA NA
NA 2.11963 NA NA
NA 1.51345 NA NA
NA 1.76968 NA NA
NA 1.55912 NA NA
NA 1.77963 NA NA
NA 1.67466 NA NA
NA 3.41989 NA NA
NA 1.71997 NA NA
NA 1.56201 NA NA
NA 1.49185 NA NA
NA 1.99034 NA NA
NA 1.78137 NA NA
NA 1.65312 NA NA
NA 2.21626 NA NA
NA 1.54316 NA NA
NA 1.97549 NA NA
NA 2.0356 NA NA
NA 2.66165 NA NA
NA 2.33777 NA NA
NA 2.63619 NA NA
NA 2.94576 NA NA
NA 2.75752 NA NA
NA 1.95645 NA NA
NA 1.34465 NA NA
NA 2.09412 NA NA
NA 2.90774 NA NA
NA 1.88504 NA NA
NA 1.25576 NA NA
NA 2.70953 NA NA
NA 1.58143 NA NA
NA 1.96782 NA NA
NA 2.91471 NA NA
NA 1.62863 NA NA
NA 1.62233 NA NA
NA 1.66505 NA NA
NA 1.46525 NA NA
NA 1.55482 NA NA
NA 1.60806 NA NA
NA 1.39936 NA NA
NA 1.89761 NA NA
NA 1.7378 NA NA
NA 2.10367 NA NA
NA 2.12856 NA NA
NA 3.44816 NA NA
NA 2.54264 NA NA
NA 1.4348 NA NA
NA 2.60926 NA NA
NA 2.16089 NA NA
NA 3.36119 NA NA
NA 2.20808 NA NA
NA 2.89269 NA NA
NA 1.24267 NA NA
NA 1.73555 NA NA
NA 2.35937 NA NA
NA 1.73447 NA NA
NA 2.09969 NA NA
NA 3.50504 NA NA
NA 1.48519 NA NA
NA 1.88436 NA NA
NA 3.25197 NA NA
NA 1.91449 NA NA
NA 1.71289 NA NA
NA 3.49356 NA NA
NA 1.92095 NA NA
NA 3.19785 NA NA
NA 2.76906 NA NA
NA 2.12205 NA NA
NA 2.35134 NA NA
NA 2.00459 NA NA
NA 2.46673 NA NA
NA 1.59872 NA NA
NA 2.37739 NA NA
NA 1.21885 NA NA
NA 2.10156 NA NA
NA 2.48999 NA NA
NA 3.28538 NA NA
NA 2.03525 NA NA
NA 2.07753 NA NA
NA 2.34982 NA NA
NA 2.74241 NA NA
NA 1.2452 NA NA
NA 3.27322 NA NA
NA 3.19686 NA NA
NA 3.10688 NA NA
NA 2.33043 NA NA
NA 2.48337 NA NA
NA 2.28587 NA NA
NA 2.61713 NA NA
NA 3.39189 NA NA
NA 2.30941 NA NA
NA 1.51786 NA NA
NA 1.26662 NA NA
NA 1.56508 NA NA
NA 1.33828 NA NA
NA 1.43543 NA NA
NA 1.36388 NA NA
NA 1.06417 NA NA
NA 1.31815 NA NA
NA 1.37278 NA NA
NA 1.37714 NA NA
NA 1.26712 NA NA
NA 1.28403 NA NA
NA 1.42043 NA NA
NA 1.51667 NA NA
NA 1.31411 NA NA
NA 1.59397 NA NA
NA 1.33092 NA NA
NA 1.13606 NA NA
NA 1.27998 NA NA
NA 1.43988 NA NA
NA 1.25133 NA NA
NA 1.52751 NA NA
NA 1.64518 NA NA
NA 1.24342 NA NA
NA 1.39888 NA NA
NA 0.943398 NA NA
NA 1.3219 NA NA
NA 1.33753 NA NA
NA 1.20967 NA NA
NA 1.3927 NA NA
NA 1.39587 NA NA
NA 1.72753 NA NA
NA 1.41572 NA NA
NA 1.56231 NA NA
NA 1.21207 NA NA
NA 1.28457 NA NA
NA 1.61599 NA NA
NA 1.43925 NA NA
NA 1.30117 NA NA
NA 1.47433 NA NA
NA 1.54754 NA NA
NA 1.67664 NA NA
NA 1.595 NA NA
NA 1.60999 NA NA
NA 1.17273 NA NA
NA 1.58459 NA NA
NA 1.59984 NA NA
NA 0.886846 NA NA
NA 1.32167 NA NA
NA 1.6085 NA NA
NA 1.4869 NA NA
NA 1.50213 NA NA
NA 1.4717 NA NA
NA 1.37108 NA NA
NA 1.55384 NA NA
NA 1.07269 NA NA
NA 1.48881 NA NA
NA 1.21758 NA NA
NA 1.62842 NA NA
NA 1.54876 NA NA
NA 1.48438 NA NA
NA 1.36906 NA NA
NA 1.35374 NA NA
NA 1.02467 NA NA
NA 1.43045 NA NA
NA 1.47293 NA NA
NA 1.23766 NA NA
NA 1.19866 NA NA
NA 1.73306 NA NA
NA 1.39753 NA NA
NA 1.4066 NA NA
NA 1.6278 NA NA
NA 1.12109 NA NA
NA 1.7205 NA NA
NA 1.34908 NA NA
NA 1.45929 NA NA
NA 1.44791 NA NA
NA 1.23225 NA NA
NA 1.34724 NA NA
NA 0.932826 NA NA
NA 1.67456 NA NA
NA 1.20739 NA NA
NA 1.66955 NA NA
NA 1.10755 NA NA
NA 1.13791 NA NA
NA 1.59836 NA NA
NA 1.65148 NA NA
NA 1.54957 NA NA
NA 1.10289 NA NA
NA 2.37802 NA NA
NA 1.63921 NA NA
NA 1.791 NA NA
NA 1.8728 NA NA
NA 1.79661 NA NA
NA 2.05685 NA NA
NA 2.32102 NA NA
NA 2.71176 NA NA
NA 3.31408 NA NA
NA 2.03718 NA NA
NA 1.03273 NA NA
NA 1.78894 NA NA
NA 2.0717 NA NA
NA 1.83087 NA NA
NA 1.19021 NA NA
NA 1.17635 NA NA
NA 1.73105 NA NA
NA 1.71939 NA NA
NA 1.58648 NA NA
NA 1.99079 NA NA
NA 1.2352 NA NA
NA 1.05012 NA NA
NA 1.84841 NA NA
NA 2.50019 NA NA
NA 1.57796 NA NA
NA 1.88976 NA NA
NA 2.67396 NA NA
NA 1.26962 NA NA
NA 1.66803 NA NA
NA 2.40286 NA NA
NA 1.97776 NA NA
NA 3.46935 NA NA
NA 2.06711 NA NA
NA 3.33386 NA NA
NA 2.03881 NA NA
NA 1.97902 NA NA
NA 3.37105 NA NA
NA 1.85842 NA NA
NA 1.93196 NA NA
NA 1.62171 NA NA
NA 1.91329 NA NA
NA 1.68892 NA NA
NA 0.679093 NA NA
NA 1.76155 NA NA
NA 2.12688 NA NA
NA 2.61644 NA NA
NA 2.76719 NA NA
NA 1.71035 NA NA
NA 1.11288 NA NA
NA 2.14955 NA NA
NA 1.49869 NA NA
NA 1.37277 NA NA
NA 2.83982 NA NA
NA 2.0318 NA NA
NA 2.5985 NA NA
NA 1.36463 NA NA
NA 1.57308 NA NA
NA 2.47915 NA NA
NA 1.09697 NA NA
NA 2.0781 NA NA
NA 1.84626 NA NA
NA 2.52084 NA NA
NA 1.67525 NA NA
NA 1.86839 NA NA
NA 2.65736 NA NA
NA 1.53461 NA NA
NA 1.97597 NA NA
NA 1.81547 NA NA
NA 1.76293 NA NA
NA 1.68459 NA NA
NA 2.61086 NA NA
NA 1.3778 NA NA
NA 2.12443 NA NA
NA 1.61052 NA NA
NA 2.61622 NA NA
NA 1.58024 NA NA
NA 1.34448 NA NA
NA 1.92265 NA NA
NA 1.60809 NA NA
NA 3.4266 NA NA
NA 1.95457 NA NA
NA 2.9729 NA NA
NA 1.66809 NA NA
NA 1.99965 NA NA
NA 1.04688 NA NA
NA 1.27878 NA NA
NA 1.62486 NA NA
NA 1.94954 NA NA
NA 1.24174 NA NA
NA 2.0098 NA NA
NA 1.69634 NA NA
NA 2.66641 NA NA
NA 2.4628 NA NA
NA 1.63241 NA NA
NA 1.12909 NA NA
NA 2.08628 NA NA
NA 1.32169 NA NA
NA 2.49464 NA NA
NA 1.7522 NA NA
NA 1.83081 NA NA
NA 1.73204 NA NA
NA 2.8339 NA NA
NA 1.29192 NA NA
NA 2.55028 NA NA
NA 1.89166 NA NA
NA 1.36281 NA NA
NA 2.09697 NA NA
NA 1.90261 NA NA
NA 1.97012 NA NA
NA 1.59391 NA NA
NA 1.94351 NA NA
NA 2.04878 NA NA
NA 1.81112 NA NA
NA 2.02539 NA NA
NA 1.91996 NA NA
NA 2.06331 NA NA
NA 1.88371 NA NA
NA 1.93976 NA NA
NA 2.61476 NA NA
NA 1.74352 NA NA
NA 1.76687 NA NA
NA 1.81159 NA NA
NA 2.71559 NA NA
NA 1.69846 NA NA
NA 2.1333 NA NA
NA 1.98598 NA NA
NA 2.49655 NA NA
NA 1.91143 NA NA
NA 1.01945 NA NA
NA 2.59175 NA NA
NA 1.81072 NA NA
NA 1.36806 NA NA
NA 1.70973 NA NA
NA 2.51646 NA NA
NA 2.22054 NA NA
NA 2.47241 NA NA
NA 2.58316 NA NA
NA 1.84672 NA NA
NA 1.14105 NA NA
NA 1.5454 NA NA
NA 1.79292 NA NA
NA 3.06578 NA NA
NA 1.37975 NA NA
NA 2.20042 NA NA
NA 2.10282 NA NA
NA 2.64837 NA NA
NA 2.43799 NA NA
NA 2.05028 NA NA
NA 2.6397 NA NA
NA 1.68757 NA NA
NA 2.43159 NA NA
NA 1.7024 NA NA
NA 1.26103 NA NA
NA 1.70301 NA NA
NA 1.31777 NA NA
NA 2.75143 NA NA
NA 2.05279 NA NA
NA 1.86082 NA NA
NA 1.82527 NA NA
NA 1.80754 NA NA
NA 2.7193 NA NA
NA 2.55325 NA NA
NA 1.44916 NA NA
NA 1.1355 NA NA
NA 2.62146 NA NA
NA 2.59304 NA NA
NA 2.83588 NA NA
NA 1.88647 NA NA
NA 1.85914 NA NA
NA 2.8724 NA NA
NA 1.82858 NA NA
NA 2.14882 NA NA
NA 2.75571 NA NA
NA 2.17889 NA NA
NA 2.4575 NA NA
NA 1.93861 NA NA
NA 2.60823 NA NA
NA 2.78724 NA NA
NA 2.55758 NA NA
NA 1.76137 NA NA
NA 1.50076 NA NA
NA 2.5908 NA NA
NA 2.81411 NA NA
NA 2.54524 NA NA
NA 2.29258 NA NA
NA 2.3113 NA NA
NA 2.54617 NA NA
NA 2.51122 NA NA
NA 2.63502 NA NA
NA 2.76698 NA NA
NA 1.79376 NA NA
NA 1.72721 NA NA
NA 2.621 NA NA
NA 0.788478 NA NA
NA 0.885361 NA NA
NA 0.873315 NA NA
NA 0.951662 NA NA
NA 0.973863 NA NA
NA 0.903286 NA NA
NA 1.01904 NA NA
NA 0.726102 NA NA
NA 1.05809 NA NA
NA 0.745307 NA NA
NA 0.495417 NA NA
NA 1.02402 NA NA
NA 0.785044 NA NA
NA 0.951818 NA NA
NA 0.861508 NA NA
NA 0.84313 NA NA
NA 0.362202 NA NA
NA 0.560638 NA NA
NA 0.720446 NA NA
NA 1.21495 NA NA
NA 1.16635 NA NA
NA 1.10142 NA NA
NA 0.815359 NA NA
NA 0.887196 NA NA
NA 0.900305 NA NA
NA 0.999677 NA NA
NA 0.766286 NA NA
NA 0.93643 NA NA
NA 0.80714 NA NA
NA 0.793955 NA NA
NA 1.08622 NA NA
NA 1.00014 NA NA
NA 0.887481 NA NA
NA 1.05016 NA NA
NA 1.1708 NA NA
NA 1.02648 NA NA
NA 0.984183 NA NA
NA 1.09095 NA NA
NA 0.890937 NA NA
NA 1.01095 NA NA
NA 1.13349 NA NA
NA 0.693551 NA NA
NA 0.928518 NA NA
NA 0.661737 NA NA
NA 1.10147 NA NA
NA 1.0064 NA NA
NA 0.9594 NA NA
NA 0.960746 NA NA
NA 0.461054 NA NA
NA 0.877599 NA NA
NA 0.703461 NA NA
NA 0.719756 NA NA
NA 0.663904 NA NA
NA 1.26416 NA NA
NA 1.34173 NA NA
NA 1.71975 NA NA
NA 1.69936 NA NA
NA 1.10813 NA NA
NA 1.03404 NA NA
NA 1.86185 NA NA
NA 0.970641 NA NA
NA 1.81954 NA NA
NA 0.721435 NA NA
NA 1.45653 NA NA
NA 1.2588 NA NA
NA 1.75192 NA NA
NA 1.73444 NA NA
NA 1.78216 NA NA
NA 1.04436 NA NA
NA 1.80966 NA NA
NA 1.05587 NA NA
NA 1.71394 NA NA
NA 1.81184 NA NA
NA 1.84724 NA NA
NA 0.722251 NA NA
NA 1.83218 NA NA
NA 0.692166 NA NA
NA 1.20673 NA NA
NA 1.69151 NA NA
NA 1.51936 NA NA
NA 1.93322 NA NA
NA 1.79235 NA NA
NA 1.94493 NA NA
NA 0.870581 NA NA
NA 0.675123 NA NA
NA 1.82905 NA NA
NA 2.01938 NA NA
NA 1.70449 NA NA
NA 1.42572 NA NA
NA 1.33966 NA NA
NA 1.1402 NA NA
NA 1.28448 NA NA
NA 1.39182 NA NA
NA 1.41289 NA NA
NA 0.748308 NA NA
NA 1.87743 NA NA
NA 1.28571 NA NA
NA 1.87688 NA NA
NA 1.15764 NA NA
NA 1.39003 NA NA
NA 1.57011 NA NA
NA 1.78928 NA NA
NA 0.813403 NA NA
NA 1.91282 NA NA
NA 1.81751 NA NA
NA 1.11505 NA NA
NA 1.44372 NA NA
NA 1.51532 NA NA
NA 1.5162 NA NA
NA 0.740593 NA NA
NA 1.15781 NA NA
NA 1.93611 NA NA
NA 1.83017 NA NA
NA 1.87615 NA NA
NA 1.18035 NA NA
NA 1.30815 NA NA
NA 1.36812 NA NA
NA 1.33301 NA NA
NA 1.18737 NA NA
NA 1.35081 NA NA
NA 1.56706 NA NA
NA 1.48236 NA NA
NA 1.27022 NA NA
NA 1.40982 NA NA
NA 1.27858 NA NA
NA 1.8262 NA NA
NA 1.84347 NA NA
NA 1.79436 NA NA
NA 0.50234 NA NA
NA 1.12245 NA NA
NA 1.8269 NA NA
NA 1.5764 NA NA
NA 1.24149 NA NA
NA 0.824823 NA NA
NA 1.31178 NA NA
NA 0.74951 NA NA
NA 0.863249 NA NA
NA 0.776107 NA NA
NA 1.06006 NA NA
NA 0.906271 NA NA
NA 0.797794 NA NA
NA 1.55837 NA NA
NA 1.52713 NA NA
NA 1.46392 NA NA
NA 1.56779 NA NA
NA 0.876437 NA NA
NA 1.41738 NA NA
NA 0.913549 NA NA
NA 1.81406 NA NA
NA 0.737565 NA NA
NA 1.60512 NA NA
NA 0.840825 NA NA
NA 0.724283 NA NA
NA 1.46855 NA NA
NA 1.1103 NA NA
NA 1.05424 NA NA
NA 0.983192 NA NA
NA 1.64502 NA NA
NA 1.00696 NA NA
NA 1.06919 NA NA
NA 1.64282 NA NA
NA 1.68747 NA NA
NA 1.00139 NA NA
NA 1.52253 NA NA
NA 0.967101 NA NA
NA 1.02116 NA NA
NA 0.662133 NA NA
NA 0.802153 NA NA
NA 0.7426 NA NA
NA 0.821613 NA NA
NA 1.12872 NA NA
NA 1.47989 NA NA
NA 1.64475 NA NA
NA 1.08985 NA NA
NA 0.978948 NA NA
NA 0.940471 NA NA
NA 0.616872 NA NA
NA 1.02654 NA NA
NA 0.958143 NA NA
NA 0.781841 NA NA
NA 0.927212 NA NA
NA 0.718909 NA NA
NA 0.980876 NA NA
NA 0.741683 NA NA
NA 0.504638 NA NA
NA 1.04968 NA NA
NA 0.78399 NA NA
NA 1.49607 NA NA
NA 0.624176 NA NA
NA 1.07524 NA NA
NA 0.884715 NA NA
NA 0.945462 NA NA
NA 1.06731 NA NA
NA 0.973045 NA NA
NA 1.05728 NA NA
NA 0.792523 NA NA
NA 0.805103 NA NA
NA 1.08057 NA NA
NA 1.02021 NA NA
NA 1.1113 NA NA
NA 1.06887 NA NA
NA 1.15934 NA NA
NA 0.966418 NA NA
NA 0.96719 NA NA
NA 0.967322 NA NA
NA 1.05106 NA NA
NA 1.54664 NA NA
NA 1.19191 NA NA
NA 1.27999 NA NA
NA 1.24197 NA NA
NA 1.32393 NA NA
NA 1.16162 NA NA
NA 1.26182 NA NA
NA 1.12414 NA NA
NA 1.45946 NA NA
NA 1.2907 NA NA
NA 1.17205 NA NA
NA 1.27022 NA NA
NA 1.26891 NA NA
NA 1.47276 NA NA
NA 1.14524 NA NA
NA 1.43431 NA NA
NA 1.38888 NA NA
NA 1.36867 NA NA
NA 1.00343 NA NA
NA 0.811476 NA NA
NA 0.943952 NA NA
NA 0.881791 NA NA
NA 1.33562 NA NA
NA 0.958778 NA NA
NA 1.03294 NA NA
NA 0.958071 NA NA
NA 1.31646 NA NA
NA 0.340065 NA NA
NA 0.832654 NA NA
NA 1.4498 NA NA
NA 0.757216 NA NA
NA 0.358219 NA NA
NA 1.4504 NA NA
NA 0.641378 NA NA
NA 1.03074 NA NA
NA 1.28977 NA NA
NA 1.38037 NA NA
NA 1.41403 NA NA
NA 0.881519 NA NA
NA 1.05793 NA NA
NA 1.01735 NA NA
NA 1.01479 NA NA
NA 1.53607 NA NA
NA 0.826126 NA NA
NA 1.49389 NA NA
NA 1.12237 NA NA
NA 0.816592 NA NA
NA 1.08506 NA NA
NA 1.07564 NA NA
NA 0.946405 NA NA
NA 0.732654 NA NA
NA 1.10218 NA NA
NA 1.46947 NA NA
NA 1.28892 NA NA
NA 1.4519 NA NA
NA 1.60738 NA NA
NA 1.555 NA NA
NA 1.51555 NA NA
NA 1.54618 NA NA
NA 1.04743 NA NA
NA 1.10694 NA NA
NA 1.18219 NA NA
NA 1.09659 NA NA
NA 0.997236 NA NA
NA 1.16792 NA NA
NA 1.45545 NA NA
NA 0.972577 NA NA
NA 1.43994 NA NA
NA 1.0253 NA NA
NA 0.509528 NA NA
NA 0.888086 NA NA
NA 1.05059 NA NA
NA 1.22555 NA NA
NA 0.664894 NA NA
NA 1.73805 NA NA
NA 0.837257 NA NA
NA 1.31002 NA NA
NA 1.57661 NA NA
NA 0.740562 NA NA
NA 1.37403 NA NA
NA 0.965579 NA NA
NA 0.906545 NA NA
NA 1.0158 NA NA
NA 0.904542 NA NA
NA 1.02969 NA NA
NA 0.930816 NA NA
NA 0.680017 NA NA
NA 1.25612 NA NA
NA 1.29836 NA NA
NA 0.58057 NA NA
NA 1.35115 NA NA
NA 0.682038 NA NA
NA 1.5444 NA NA
NA 0.737096 NA NA
NA 1.74834 NA NA
NA 1.78367 NA NA
NA 0.928966 NA NA
NA 1.47393 NA NA
NA 0.801488 NA NA
NA 0.647522 NA NA
NA 1.28541 NA NA
NA 1.03626 NA NA
NA 0.642482 NA NA
NA 0.680837 NA NA
NA 1.40971 NA NA
NA 1.44423 NA NA
NA 1.2453 NA NA
NA 1.57855 NA NA
NA 1.54561 NA NA
NA 0.799401 NA NA
NA 1.34267 NA NA
NA 0.635779 NA NA
NA 1.07603 NA NA
NA 0.962362 NA NA
NA 1.14772 NA NA
NA 0.652337 NA NA
NA 0.650355 NA NA
NA 0.767039 NA NA
NA 0.676178 NA NA
NA 1.7634 NA NA
NA 1.4581 NA NA
NA 1.03089 NA NA
NA 0.698599 NA NA
NA 0.66086 NA NA
NA 1.29837 NA NA
NA 1.35723 NA NA
NA 1.27964 NA NA
NA 1.35367 NA NA
NA 1.34437 NA NA
NA 1.36903 NA NA
NA 1.31328 NA NA
NA 1.56123 NA NA
NA 1.72662 NA NA
NA 2.02026 NA NA
NA 1.40792 NA NA
NA 1.72248 NA NA
NA 1.7794 NA NA
NA 1.16422 NA NA
NA 1.35751 NA NA
NA 1.16887 NA NA
NA 1.47516 NA NA
NA 1.07196 NA NA
NA 1.0599 NA NA
NA 1.21987 NA NA
NA 1.98397 NA NA
NA 1.72445 NA NA
NA 1.42343 NA NA
NA 1.67828 NA NA
NA 1.24427 NA NA
NA 0.781701 NA NA
NA 1.95665 NA NA
NA 0.68937 NA NA
NA 0.775152 NA NA
NA 1.73093 NA NA
NA 1.55102 NA NA
NA 0.580277 NA NA
NA 1.03504 NA NA
NA 1.34045 NA NA
NA 1.39774 NA NA
NA 1.51684 NA NA
NA 1.21518 NA NA
NA 0.50741 NA NA
NA 1.14138 NA NA
NA 1.19933 NA NA
NA 1.08375 NA NA
NA 0.308638 NA NA
NA 1.12173 NA NA
NA 1.12542 NA NA
NA 1.63369 NA NA
NA 1.6513 NA NA
NA 1.70679 NA NA
NA 1.54682 NA NA
NA 1.30243 NA NA
NA 1.64034 NA NA
NA 1.54428 NA NA
NA 1.19784 NA NA
NA 1.26946 NA NA
NA 1.67247 NA NA
NA 1.68826 NA NA
NA 0.661643 NA NA
NA 1.52957 NA NA
NA 1.25003 NA NA
NA 1.15903 NA NA
NA 1.70925 NA NA
NA 1.65192 NA NA
NA 1.2001 NA NA
NA 1.75707 NA NA
NA 1.18744 NA NA
NA 0.914883 NA NA
NA 1.4754 NA NA
NA 1.5468 NA NA
NA 1.72737 NA NA
NA 1.69278 NA NA
NA 0.436128 NA NA
NA 1.56852 NA NA
NA 1.62065 NA NA
NA 0.314105 NA NA
NA 1.18058 NA NA
NA 1.26558 NA NA
NA 1.65224 NA NA
NA 1.74294 NA NA
NA 1.24955 NA NA
NA 0.889723 NA NA
NA 0.883374 NA NA
NA 1.5579 NA NA
NA 1.39106 NA NA
NA 1.63014 NA NA
NA 0.625031 NA NA
NA 1.19863 NA NA
NA 1.59135 NA NA
NA 1.07195 NA NA
NA 0.410682 NA NA
NA 1.15921 NA NA
NA 1.42956 NA NA
NA 0.572942 NA NA
NA 1.66271 NA NA
NA 1.08032 NA NA
NA 1.68036 NA NA
NA 0.969109 NA NA
NA 1.07786 NA NA
NA 1.25246 NA NA
NA 1.17047 NA NA
NA 0.968672 NA NA
NA 1.41402 NA NA
NA 1.11277 NA NA
NA 1.58806 NA NA
NA 1.54362 NA NA
NA 1.21564 NA NA
NA 1.38488 NA NA
NA 1.47048 NA NA
NA 1.63278 NA NA
NA 1.60483 NA NA
NA 1.54177 NA NA
NA 1.63191 NA NA
NA 1.59909 NA NA
NA 1.5174 NA NA
NA 1.10383 NA NA
NA 1.59616 NA NA
NA 1.64578 NA NA
NA 1.5402 NA NA
NA 1.53552 NA NA
NA 0.966754 NA NA
NA 0.841819 NA NA
NA 0.742501 NA NA
NA 0.884308 NA NA
NA 0.759733 NA NA
NA 0.89357 NA NA
NA 0.998969 NA NA
NA 0.695813 NA NA
NA 0.797489 NA NA
NA 0.894977 NA NA
NA 0.929407 NA NA
NA 0.578037 NA NA
NA 0.896422 NA NA
NA 0.974708 NA NA
NA 0.85629 NA NA
NA 0.607055 NA NA
NA 0.927501 NA NA
NA 0.752694 NA NA
NA 0.941622 NA NA
NA 1.00699 NA NA
NA 0.833808 NA NA
NA 1.01846 NA NA
NA 0.747967 NA NA
NA 0.659075 NA NA
NA 0.975684 NA NA
NA 0.532056 NA NA
NA 0.81208 NA NA
NA 0.668758 NA NA
NA 0.843899 NA NA
NA 1.0057 NA NA
NA 0.937206 NA NA
NA 0.900592 NA NA
NA 0.674303 NA NA
NA 1.29817 NA NA
NA 1.43351 NA NA
NA 0.975854 NA NA
NA 0.941449 NA NA
NA 0.941298 NA NA
NA 0.901165 NA NA
NA 1.34501 NA NA
NA 1.23997 NA NA
NA 0.373256 NA NA
NA 0.67413 NA NA
NA 0.993035 NA NA
NA 0.90343 NA NA
NA 0.91273 NA NA
NA 0.771372 NA NA
NA 1.01612 NA NA
NA 1.42565 NA NA
NA 1.36957 NA NA
NA 1.27795 NA NA
NA 1.46658 NA NA
NA 0.492572 NA NA
NA 1.37133 NA NA
NA 0.517174 NA NA
NA 0.863911 NA NA
NA 0.878255 NA NA
NA 0.579191 NA NA
NA 0.897714 NA NA
NA 1.22839 NA NA
NA 1.28518 NA NA
NA 1.22004 NA NA
NA 1.45054 NA NA
NA 1.02433 NA NA
NA 1.42156 NA NA
NA 0.41852 NA NA
NA 1.16966 NA NA
NA 0.749569 NA NA
NA 0.918957 NA NA
NA 0.915927 NA NA
NA 1.38946 NA NA
NA 1.24827 NA NA
NA 0.601495 NA NA
NA 0.980312 NA NA
NA 1.35262 NA NA
NA 1.47622 NA NA
NA 1.35162 NA NA
NA 1.45676 NA NA
NA 1.47462 NA NA
NA 0.992524 NA NA
NA 1.63227 NA NA
NA 1.70871 NA NA
NA 0.746004 NA NA
NA 0.931216 NA NA
NA 0.991683 NA NA
NA 1.80126 NA NA
NA 1.78445 NA NA
NA 1.638 NA NA
NA 0.905933 NA NA
NA 0.643753 NA NA
NA 1.68673 NA NA
NA 1.87768 NA NA
NA 1.81377 NA NA
NA 1.8042 NA NA
NA 1.14422 NA NA
NA 1.59934 NA NA
NA 0.555835 NA NA
NA 0.86894 NA NA
NA 1.731 NA NA
NA 1.9138 NA NA
NA 1.89595 NA NA
NA 1.21992 NA NA
NA 1.06017 NA NA
NA 1.59661 NA NA
NA 1.515 NA NA
NA 2.31455 NA NA
NA 1.60424 NA NA
NA 1.71398 NA NA
NA 0.548627 NA NA
NA 2.32692 NA NA
NA 1.86793 NA NA
NA 2.01144 NA NA
NA 1.94479 NA NA
NA 1.45198 NA NA
NA 1.35263 NA NA
NA 2.04545 NA NA
NA 1.38244 NA NA
NA 2.20437 NA NA
NA 1.72258 NA NA
NA 1.89589 NA NA
NA 0.842299 NA NA
NA 0.905406 NA NA
NA 2.27009 NA NA
NA 1.54235 NA NA
NA 1.90327 NA NA
NA 1.96168 NA NA
NA 1.53892 NA NA
NA 1.72126 NA NA
NA 1.40095 NA NA
NA 1.32342 NA NA
NA 1.88935 NA NA
NA 1.8002 NA NA
NA 1.36627 NA NA
NA 1.62696 NA NA
NA 2.29604 NA NA
NA 1.66288 NA NA
NA 0.597706 NA NA
NA 1.76929 NA NA
NA 2.17514 NA NA
NA 1.33024 NA NA
NA 2.23884 NA NA
NA 2.26472 NA NA
NA 1.94949 NA NA
NA 1.19735 NA NA
NA 1.06311 NA NA
NA 1.49254 NA NA
NA 1.92613 NA NA
NA 1.65394 NA NA
NA 1.22162 NA NA
NA 1.04576 NA NA
NA 1.65436 NA NA
NA 1.67669 NA NA
NA 1.7976 NA NA
NA 1.8855 NA NA
NA 1.73049 NA NA
NA 1.83906 NA NA
NA 1.74318 NA NA
NA 1.80565 NA NA
NA 1.81035 NA NA
NA 1.63297 NA NA
NA 2.96743 NA NA
NA 2.34642 NA NA
NA 2.17817 NA NA
NA 1.20539 NA NA
NA 1.031 NA NA
NA 2.44301 NA NA
NA 1.87449 NA NA
NA 2.33484 NA NA
NA 2.1799 NA NA
NA 2.25117 NA NA
NA 1.84407 NA NA
NA 1.25219 NA NA
NA 2.1208 NA NA
NA 1.79505 NA NA
NA 1.77071 NA NA
NA 2.03589 NA NA
NA 1.93703 NA NA
NA 1.61056 NA NA
NA 0.724195 NA NA
NA 1.8933 NA NA
NA 1.95244 NA NA
NA 2.27657 NA NA
NA 1.94306 NA NA
NA 2.21373 NA NA
NA 1.30204 NA NA
NA 1.42176 NA NA
NA 1.75151 NA NA
NA 1.82009 NA NA
NA 1.73419 NA NA
NA 1.82352 NA NA
NA 2.61095 NA NA
NA 1.73977 NA NA
NA 1.62656 NA NA
NA 2.73313 NA NA
NA 1.7583 NA NA
NA 1.50917 NA NA
NA 2.08021 NA NA
NA 2.52218 NA NA
NA 1.4052 NA NA
NA 1.48331 NA NA
NA 2.11076 NA NA
NA 0.731522 NA NA
NA 1.49923 NA NA
NA 2.5953 NA NA
NA 1.52706 NA NA
NA 1.52687 NA NA
NA 0.791362 NA NA
NA 2.02008 NA NA
NA 2.05647 NA NA
NA 2.05176 NA NA
NA 3.32042 NA NA
NA 2.96089 NA NA
NA 1.88962 NA NA
NA 2.51 NA NA
NA 1.4751 NA NA
NA 1.93427 NA NA
NA 2.96834 NA NA
NA 2.54895 NA NA
NA 3.00076 NA NA
NA 3.07949 NA NA
NA 2.75288 NA NA
NA 1.97758 NA NA
NA 1.00647 NA NA
NA 2.685 NA NA
NA 2.59377 NA NA
NA 2.82623 NA NA
NA 3.15737 NA NA
NA 2.59694 NA NA
NA 3.135 NA NA
NA 2.7595 NA NA
NA 3.15785 NA NA
NA 0.907593 NA NA
NA 1.67211 NA NA
NA 2.75675 NA NA
NA 3.07812 NA NA
NA 2.2273 NA NA
NA 2.5073 NA NA
NA 1.93377 NA NA
NA 3.27914 NA NA
NA 3.14625 NA NA
NA 3.44083 NA NA
NA 2.24241 NA NA
NA 1.53255 NA NA
NA 2.80378 NA NA
NA 1.26907 NA NA
NA 2.74098 NA NA
NA 2.48696 NA NA
NA 2.87686 NA NA
NA 2.86694 NA NA
NA 3.27619 NA NA
NA 2.36486 NA NA
NA 2.35075 NA NA
NA 2.52992 NA NA
NA 3.03173 NA NA
NA 3.34924 NA NA
NA 0.564893 NA NA
NA 2.39491 NA NA
NA 3.43405 NA NA
NA 1.90865 NA NA
NA 2.47628 NA NA
NA 2.54354 NA NA
NA 3.00883 NA NA
NA 2.78643 NA NA
NA 1.83737 NA NA
NA 2.22529 NA NA
NA 2.54235 NA NA
NA 2.70087 NA NA
NA 3.44676 NA NA
NA 2.41134 NA NA
NA 2.00736 NA NA
NA 3.3515 NA NA
NA 1.91635 NA NA
NA 2.11266 NA NA
NA 2.7336 NA NA
NA 2.46571 NA NA
NA 3.05344 NA NA
NA 3.09157 NA NA
NA 1.25864 NA NA
NA 2.80288 NA NA
NA 2.27517 NA NA
NA 3.05495 NA NA
NA 3.39265 NA NA
NA 3.09647 NA NA
NA 1.69018 NA NA
NA 2.25367 NA NA
NA 3.28525 NA NA
NA 0.999881 NA NA
NA 0.891872 NA NA
NA 1.08494 NA NA
NA 0.925906 NA NA
NA 1.89287 NA NA
NA 0.824816 NA NA
NA 1.79102 NA NA
NA 0.80654 NA NA
NA 1.48903 NA NA
NA 1.29152 NA NA
NA 1.51019 NA NA
NA 1.26151 NA NA
NA 1.22349 NA NA
NA 1.38159 NA NA
NA 1.17168 NA NA
NA 1.44383 NA NA
NA 0.94218 NA NA
NA 1.32266 NA NA
NA 1.90278 NA NA
NA 0.788462 NA NA
NA 0.821951 NA NA
NA 1.88781 NA NA
NA 1.52989 NA NA
NA 1.25627 NA NA
NA 1.68739 NA NA
NA 1.88008 NA NA
NA 0.811203 NA NA
NA 1.90103 NA NA
NA 1.50887 NA NA
NA 0.997756 NA NA
NA 0.83177 NA NA
NA 1.22298 NA NA
NA 1.45399 NA NA
NA 1.27383 NA NA
NA 2.00443 NA NA
NA 1.12742 NA NA
NA 1.98929 NA NA
NA 1.10112 NA NA
NA 1.6775 NA NA
NA 1.5581 NA NA
NA 1.54054 NA NA
NA 1.6885 NA NA
NA 1.15463 NA NA
NA 2.07577 NA NA
NA 1.19001 NA NA
NA 1.14466 NA NA
NA 1.48928 NA NA
NA 1.09876 NA NA
NA 1.28845 NA NA
NA 1.3335 NA NA
NA 1.4355 NA NA
NA 1.0815 NA NA
NA 1.35026 NA NA
NA 1.9529 NA NA
NA 1.4407 NA NA
NA 1.22429 NA NA
NA 1.69695 NA NA
NA 0.814967 NA NA
NA 1.23812 NA NA
NA 1.96632 NA NA
NA 1.0257 NA NA
NA 2.03284 NA NA
NA 0.856131 NA NA
NA 1.66277 NA NA
NA 0.875055 NA NA
NA 1.92125 NA NA
NA 1.74499 NA NA
NA 0.944214 NA NA
NA 1.83054 NA NA
NA 1.84742 NA NA
NA 2.10879 NA NA
NA 1.67572 NA NA
NA 0.704277 NA NA
NA 2.04248 NA NA
NA 1.08105 NA NA
NA 1.70139 NA NA
NA 1.69224 NA NA
NA 1.96906 NA NA
NA 1.33142 NA NA
NA 2.06401 NA NA
NA 0.88513 NA NA
NA 1.61556 NA NA
NA 1.24439 NA NA
NA 1.95105 NA NA
NA 1.11453 NA NA
NA 1.93786 NA NA
NA 0.944661 NA NA
NA 0.741815 NA NA
NA 1.71362 NA NA
NA 0.962004 NA NA
NA 1.8541 NA NA
NA 0.914049 NA NA
NA 0.902945 NA NA
NA 0.983349 NA NA
NA 1.74295 NA NA
NA 0.466256 NA NA
NA 1.62422 NA NA
NA 1.37105 NA NA
NA 0.776745 NA NA
NA 1.01407 NA NA
NA 1.4406 NA NA
NA 1.83664 NA NA
NA 2.02326 NA NA
NA 1.30077 NA NA
NA 0.809332 NA NA
NA 1.30042 NA NA
NA 1.6755 NA NA
NA 1.64344 NA NA
NA 0.907388 NA NA
NA 1.35316 NA NA
NA 1.17986 NA NA
NA 0.971407 NA NA
NA 0.838854 NA NA
NA 1.45397 NA NA
NA 1.20993 NA NA
NA 2.26409 NA NA
NA 2.35381 NA NA
NA 2.66264 NA NA
NA 2.289 NA NA
NA 2.54061 NA NA
NA 2.13732 NA NA
NA 1.53583 NA NA
NA 2.47333 NA NA
NA 2.34584 NA NA
NA 2.45555 NA NA
NA 2.44861 NA NA
NA 2.569 NA NA
NA 2.14486 NA NA
NA 1.71143 NA NA
NA 1.44585 NA NA
NA 2.30663 NA NA
NA 2.04177 NA NA
NA 2.48134 NA NA
NA 2.20077 NA NA
NA 2.47413 NA NA
NA 2.61316 NA NA
NA 2.08816 NA NA
NA 2.52843 NA NA
NA 1.51739 NA NA
NA 1.71908 NA NA
NA 2.15184 NA NA
NA 1.58269 NA NA
NA 2.35408 NA NA
NA 2.34823 NA NA
NA 2.154 NA NA
NA 2.00535 NA NA
NA 2.24718 NA NA
NA 1.98235 NA NA
NA 1.93935 NA NA
NA 1.65834 NA NA
NA 1.37634 NA NA
NA 1.62034 NA NA
NA 2.06614 NA NA
NA 2.246 NA NA
NA 2.7125 NA NA
NA 2.33117 NA NA
NA 1.7561 NA NA
NA 1.53368 NA NA
NA 1.80776 NA NA
NA 1.76854 NA NA
NA 1.99698 NA NA
NA 2.21375 NA NA
NA 1.58291 NA NA
NA 1.71387 NA NA
NA 0.423985 NA NA
NA 1.52909 NA NA
NA 0.568527 NA NA
NA 0.707668 NA NA
NA 1.5852 NA NA
NA 1.65553 NA NA
NA 2.15246 NA NA
NA 1.67866 NA NA
NA 1.91686 NA NA
NA 1.93003 NA NA
NA 0.662217 NA NA
NA 1.53175 NA NA
NA 1.57419 NA NA
NA 1.46213 NA NA
NA 2.20375 NA NA
NA 1.62113 NA NA
NA 1.51736 NA NA
NA 1.15983 NA NA
NA 1.81511 NA NA
NA 0.41216 NA NA
NA 2.04069 NA NA
NA 2.24341 NA NA
NA 1.69682 NA NA
NA 1.89306 NA NA
NA 1.5024 NA NA
NA 1.77722 NA NA
NA 1.20432 NA NA
NA 2.55192 NA NA
NA 1.37901 NA NA
NA 2.04596 NA NA
NA 2.45088 NA NA
NA 2.21701 NA NA
NA 2.4271 NA NA
NA 2.08619 NA NA
NA 2.06112 NA NA
NA 2.59065 NA NA
NA 1.34839 NA NA
NA 0.901621 NA NA
NA 2.55382 NA NA
NA 1.4756 NA NA
NA 2.53146 NA NA
NA 2.05956 NA NA
NA 2.60996 NA NA
NA 1.42501 NA NA
NA 2.52337 NA NA
NA 2.39589 NA NA
NA 2.61464 NA NA
NA 1.46364 NA NA
NA 2.52174 NA NA
NA 2.58392 NA NA
NA 0.689036 NA NA
NA 2.45544 NA NA
NA 2.00952 NA NA
NA 2.1179 NA NA
NA 2.03967 NA NA
NA 2.35812 NA NA
NA 2.51685 NA NA
NA 2.69993 NA NA
NA 1.63528 NA NA
NA 2.3666 NA NA
NA 1.34354 NA NA
NA 2.55716 NA NA
NA 2.77183 NA NA
NA 2.04004 NA NA
NA 2.62589 NA NA
NA 1.733 NA NA
NA 1.4462 NA NA
NA 2.53532 NA NA
NA 2.31966 NA NA
NA 0.965334 NA NA
NA 2.5932 NA NA
NA 2.42763 NA NA
NA 2.13543 NA NA
NA 1.29733 NA NA
NA 2.52526 NA NA
NA 2.18469 NA NA
NA 2.07726 NA NA
NA 2.65008 NA NA
NA 2.45409 NA NA
NA 2.531 NA NA
NA 2.68986 NA NA
NA 2.22738 NA NA
NA 1.523 NA NA
NA 2.57207 NA NA
NA 2.39301 NA NA
NA 1.99778 NA NA
NA 2.62823 NA NA
NA 2.32792 NA NA
NA 2.14102 NA NA
NA 2.19221 NA NA
NA 2.32791 NA NA
NA 1.55411 NA NA
NA 2.10506 NA NA
NA 2.12233 NA NA
NA 2.43651 NA NA
NA 1.34577 NA NA
NA 2.49791 NA NA
NA 2.64421 NA NA
NA 2.75488 NA NA
NA 2.68015 NA NA
NA 2.11765 NA NA
NA 0.911326 NA NA
NA 1.39072 NA NA
NA 1.94474 NA NA
NA 1.44006 NA NA
NA 1.62366 NA NA
NA 2.57448 NA NA
NA 2.43099 NA NA
NA 1.74581 NA NA
NA 1.72764 NA NA
NA 2.37606 NA NA
NA 2.38363 NA NA
NA 2.27753 NA NA
NA 1.89373 NA NA
NA 2.32064 NA NA
NA 1.94789 NA NA
NA 2.13821 NA NA
NA 2.57444 NA NA
NA 1.71178 NA NA
NA 2.22922 NA NA
NA 2.13065 NA NA
NA 1.65739 NA NA
NA 1.69498 NA NA
NA 2.31354 NA NA
NA 2.12289 NA NA
NA 1.75945 NA NA
NA 2.11006 NA NA
NA 2.33835 NA NA
NA 2.15166 NA NA
NA 2.54884 NA NA
NA 2.08144 NA NA
NA 1.64835 NA NA
NA 1.60145 NA NA
NA 2.37229 NA NA
NA 1.70665 NA NA
NA 1.6916 NA NA
NA 1.72525 NA NA
NA 2.27743 NA NA
NA 1.73294 NA NA
NA 1.65867 NA NA
NA 2.47707 NA NA
NA 2.39742 NA NA
NA 2.69596 NA NA
NA 1.7971 NA NA
NA 1.66438 NA NA
NA 1.75629 NA NA
NA 2.2239 NA NA
NA 2.07195 NA NA
NA 1.6818 NA NA
NA 1.57825 NA NA
NA 2.44035 NA NA
NA 1.7496 NA NA
NA 2.15314 NA NA
NA 1.94312 NA NA
NA 1.96639 NA NA
NA 1.94716 NA NA
NA 2.24101 NA NA
NA 1.59406 NA NA
NA 1.98494 NA NA
NA 2.34824 NA NA
NA 2.25875 NA NA
NA 1.98637 NA NA
NA 1.70602 NA NA
NA 2.30205 NA NA
NA 1.92582 NA NA
NA 1.38673 NA NA
NA 2.05433 NA NA
NA 2.01258 NA NA
NA 1.31899 NA NA
NA 1.49312 NA NA
NA 1.52422 NA NA
NA 2.17522 NA NA
NA 2.19118 NA NA
NA 2.00106 NA NA
NA 1.46741 NA NA
NA 1.3099 NA NA
NA 1.49663 NA NA
NA 1.78439 NA NA
NA 2.20815 NA NA
NA 1.49959 NA NA
NA 1.47159 NA NA
NA 2.28818 NA NA
NA 2.05343 NA NA
NA 1.47732 NA NA
NA 2.19386 NA NA
NA 1.66251 NA NA
NA 2.23874 NA NA
NA 1.73 NA NA
NA 2.27285 NA NA
NA 2.03646 NA NA
NA 2.26135 NA NA
NA 2.62952 NA NA
NA 2.29153 NA NA
NA 2.13463 NA NA
NA 1.7008 NA NA
NA 2.0296 NA NA
NA 0.940071 NA NA
NA 1.69715 NA NA
NA 2.21819 NA NA
NA 1.588 NA NA
NA 1.91604 NA NA
NA 2.13906 NA NA
NA 2.23715 NA NA
NA 1.46967 NA NA
NA 2.30499 NA NA
NA 2.21894 NA NA
NA 2.60741 NA NA
NA 2.69137 NA NA
NA 1.40661 NA NA
NA 2.13687 NA NA
NA 1.48974 NA NA
NA 2.28216 NA NA
NA 2.21676 NA NA
NA 1.91892 NA NA
NA 2.09451 NA NA
NA 2.17811 NA NA
NA 1.70192 NA NA
NA 1.71603 NA NA
NA 2.11919 NA NA
NA 1.76994 NA NA
NA 1.78585 NA NA
NA 1.67063 NA NA
NA 1.55727 NA NA
NA 2.30536 NA NA
NA 1.91874 NA NA
NA 2.15118 NA NA
NA 1.94031 NA NA
NA 2.73034 NA NA
NA 1.81863 NA NA
NA 2.17559 NA NA
NA 1.63824 NA NA
NA 2.39579 NA NA
NA 1.79822 NA NA
NA 2.10466 NA NA
NA 1.73251 NA NA
NA 1.39957 NA NA
NA 1.8036 NA NA
NA 2.19936 NA NA
NA 2.13554 NA NA
NA 2.1583 NA NA
NA 2.21304 NA NA
NA 1.98901 NA NA
NA 1.85909 NA NA
NA 1.65857 NA NA
NA 2.13604 NA NA
NA 2.11656 NA NA
NA 1.70301 NA NA
NA 2.24655 NA NA
NA 2.0862 NA NA
NA 1.7504 NA NA
NA 2.68487 NA NA
NA 1.71378 NA NA
NA 1.85907 NA NA
NA 2.1648 NA NA
NA 1.81553 NA NA
NA 1.97855 NA NA
NA 2.07739 NA NA
NA 1.45458 NA NA
NA 1.89309 NA NA
NA 1.16809 NA NA
NA 2.2572 NA NA
NA 1.8415 NA NA
NA 2.39311 NA NA
NA 1.76488 NA NA
NA 2.20149 NA NA
NA 1.76642 NA NA
NA 2.12723 NA NA
NA 1.83053 NA NA
NA 1.66697 NA NA
NA 2.45301 NA NA
NA 2.07339 NA NA
NA 2.33555 NA NA
NA 2.00908 NA NA
NA 1.89333 NA NA
NA 2.42949 NA NA
NA 2.25598 NA NA
NA 2.09388 NA NA
NA 2.27455 NA NA
NA 2.49836 NA NA
NA 2.38673 NA NA
NA 2.43035 NA NA
NA 2.14682 NA NA
NA 2.14756 NA NA
NA 1.27847 NA NA
NA 2.04465 NA NA
NA 2.19418 NA NA
NA 1.97832 NA NA
NA 2.47606 NA NA
NA 1.45762 NA NA
NA 2.13467 NA NA
NA 2.259 NA NA
NA 2.15404 NA NA
NA 1.61727 NA NA
NA 2.30769 NA NA
NA 1.4534 NA NA
NA 2.41483 NA NA
NA 1.97392 NA NA
NA 2.20192 NA NA
NA 2.31373 NA NA
NA 2.32237 NA NA
NA 1.6138 NA NA
NA 2.75038 NA NA
NA 2.19662 NA NA
NA 2.15129 NA NA
NA 2.10896 NA NA
NA 2.14709 NA NA
NA 2.52072 NA NA
NA 2.38994 NA NA
NA 2.44945 NA NA
NA 2.49857 NA NA
NA 2.44052 NA NA
NA 2.06723 NA NA
NA 1.98318 NA NA
NA 2.39993 NA NA
NA 2.33436 NA NA
NA 2.06191 NA NA
NA 2.16821 NA NA
NA 2.3864 NA NA
NA 1.68277 NA NA
NA 2.21296 NA NA
NA 1.55253 NA NA
NA 1.80295 NA NA
NA 2.34092 NA NA
NA 2.28081 NA NA
NA 2.3492 NA NA
NA 1.3369 NA NA
NA 2.38391 NA NA
NA 2.66719 NA NA
NA 2.4288 NA NA
NA 2.1615 NA NA
NA 1.81843 NA NA
NA 1.88011 NA NA
NA 2.39514 NA NA
NA 1.7629 NA NA
NA 2.26569 NA NA
NA 2.00952 NA NA
NA 2.43984 NA NA
NA 2.06503 NA NA
NA 2.09132 NA NA
NA 2.26938 NA NA
NA 2.43776 NA NA
NA 2.18276 NA NA
NA 1.80434 NA NA
NA 1.65356 NA NA
NA 1.47517 NA NA
NA 1.49434 NA NA
NA 2.18173 NA NA
NA 1.44415 NA NA
NA 2.33949 NA NA
NA 2.32998 NA NA
NA 2.47864 NA NA
NA 2.47565 NA NA
NA 1.5814 NA NA
NA 1.32112 NA NA
NA 2.52365 NA NA
NA 2.44625 NA NA
NA 2.06326 NA NA
NA 1.8783 NA NA
NA 1.38282 NA NA
NA 2.09446 NA NA
NA 2.53723 NA NA
NA 1.4089 NA NA
NA 2.44215 NA NA
NA 2.1623 NA NA
NA 2.52054 NA NA
NA 2.53574 NA NA
NA 1.92769 NA NA
NA 2.52461 NA NA
NA 2.15721 NA NA
NA 2.27309 NA NA
NA 2.23056 NA NA
NA 2.60296 NA NA
NA 1.56732 NA NA
NA 2.39485 NA NA
NA 1.66756 NA NA
NA 2.47184 NA NA
NA 2.42262 NA NA
NA 2.46843 NA NA
NA 2.15251 NA NA
NA 1.43957 NA NA
NA 1.87954 NA NA
NA 2.41276 NA NA
NA 1.98492 NA NA
NA 2.94545 NA NA
NA 1.60367 NA NA
NA 1.45357 NA NA
NA 1.12442 NA NA
NA 2.4476 NA NA
NA 2.96324 NA NA
NA 1.56644 NA NA
NA 2.58239 NA NA
NA 1.8818 NA NA
NA 2.76904 NA NA
NA 2.5161 NA NA
NA 1.95861 NA NA
NA 1.58213 NA NA
NA 2.08015 NA NA
NA 2.36377 NA NA
NA 2.52815 NA NA
NA 1.44545 NA NA
NA 2.90086 NA NA
NA 1.93958 NA NA
NA 2.05075 NA NA
NA 2.39531 NA NA
NA 2.10533 NA NA
NA 1.82546 NA NA
NA 2.35948 NA NA
NA 2.34647 NA NA
NA 2.31428 NA NA
NA 1.77676 NA NA
NA 2.26231 NA NA
NA 2.31207 NA NA
NA 2.27636 NA NA
NA 1.88829 NA NA
NA 2.59474 NA NA
NA 2.08867 NA NA
NA 2.28755 NA NA
NA 2.35053 NA NA
NA 2.95403 NA NA
NA 2.28671 NA NA
NA 2.1912 NA NA
NA 2.46919 NA NA
NA 2.37035 NA NA
NA 2.3804 NA NA
NA 2.45424 NA NA
