# Supplementary material for: BCL::Conf: small molecule conformational sampling using a knowledge based rotamer library
Source: J Cheminform. 2015 Sep 30;7:47. doi: 10.1186/s13321-015-0095-1 (PMC4607025; doi:10.1186/s13321-015-0095-1)
Supplement: Supplementary file 3 — Additional file 3. protocol capture files mentioned in Supplement.docx. [file 13321_2015_95_MOESM3_ESM.zip › protocol_capture/input/vernalis_bcl_confgen_comparison.txt]

242-6	1.26555	0.70736	a
136-10	1.25005	2.04796	a
211-6	0.917499	1.09839	a
100-3	0.528576	0.427975	a
28-6	0.723137	0.991027	a
245-5	0.864876	1.05417	a
177-3	0.137508	0.290181	a
72-3	0.258309	0.631856	a
85-9	0.597956	2.15843	a
103-8	1.48551	1.26865	a
157-6	0.839756	0.7898	a
26-4	0.848589	0.727844	a
86-9	1.62365	1.74507	a
185-6	0.676568	1.50106	a
199-7	0.804247	1.81152	a
44-10	1.28187	1.75835	a
12-5	0.640985	1.0014	a
116-7	1.00743	2.16238	a
88-5	0.321	0.664365	a
138-6	0.628931	0.610118	a
70-5	0.455806	0.858785	a
230-8	1.26005	0.555721	a
65-11	1.79925	1.36382	a
235-2	0.852187	0.372383	a
30-7	0.40042	0.642732	a
32-5	0.363385	0.830759	a
22-8	0.923327	0.920903	a
178-6	0.967345	1.10062	a
135-2	0.259909	0.223243	a
250-4	0.560098	0.596489	a
52-9	1.69921	2.84797	a
19-8	0.795541	1.12546	a
181-4	0.622107	0.374476	a
154-1	0.220625	0.368827	a
61-4	0.262151	0.534882	a
184-1	0.109706	0.467352	a
57-5	0.449651	0.898721	a
137-2	0.105654	0.5682	a
76-12	2.3913	1.84296	a
11-4	0.414741	0.435805	a
237-3	1.09704	0.108589	a
140-4	0.685329	1.0642	a
107-8	1.87708	1.6549	a
248-9	1.31412	1.00124	a
176-6	0.549948	0.439854	a
79-4	0.265389	1.1731	a
104-7	1.0624	2.09272	a
68-3	0.301348	0.355141	a
158-9	0.859064	1.9327	a
77-5	0.70514	5.2	a
38-10	0.988207	1.62389	a
109-7	0.37755	0.830234	a
74-9	0.423582	1.16677	a
182-1	0.0917116	0.283709	a
249-9	0.903234	1.2214	a
54-10	1.02078	1.57834	a
244-3	0.28146	0.468349	a
196-6	0.520648	1.57265	a
218-5	0.35088	0.687214	a
240-8	0.692796	0.669155	a
118-3	0.698896	0.435093	a
16-4	0.472229	0.729289	a
21-5	0.427084	0.521303	a
150-8	1.0215	1.50194	a
153-1	0.21033	0.211142	a
204-8	1.61814	1.19051	a
126-1	0.123919	0.445478	a
92-5	0.670178	0.769774	a
228-2	0.585373	0.426259	a
40-9	1.79863	1.96117	a
236-6	0.604748	1.15801	a
180-3	0.248436	1.30063	a
227-10	0.880597	0.617385	a
124-7	0.579687	1.8764	a
46-6	1.38759	0.879195	a
247-4	0.642048	0.957592	a
98-6	0.77449	1.46809	a
43-4	0.364224	0.622304	a
172-2	0.54955	1.11889	a
165-8	0.681785	1.86852	a
210-5	0.546357	0.650159	a
233-7	0.564528	1.15412	a
226-4	0.573574	1.1237	a
91-3	1.88998	0.944628	a
128-4	0.156918	0.336687	a
151-11	1.64145	1.83902	a
15-8	0.939425	1.859	a
132-1	0.162435	0.773904	a
131-4	0.796935	1.95193	a
208-3	0.532821	0.750298	a
238-5	0.507087	0.4329	a
200-6	1.20641	1.65357	a
18-3	0.27887	0.291606	a
147-2	0.307109	0.202529	a
164-8	0.633296	1.44866	a
58-5	0.626492	1.08956	a
203-5	0.45825	0.828282	a
64-4	1.24419	1.38578	a
114-4	0.298297	0.425913	a
113-8	0.638596	1.70594	a
37-4	0.787651	0.632815	a
231-4	0.540405	0.412638	a
111-5	0.402001	0.63175	a
34-1	1.62041	0.287134	a
31-4	0.844041	0.560511	a
222-4	0.286633	0.245595	a
161-8	0.347807	1.13428	a
95-8	0.800318	0.62609	a
39-8	0.894505	0.63387	a
80-7	1.1601	0.534431	a
6-3	0.272157	0.202674	a
96-4	0.344563	0.814414	a
193-8	0.939375	1.34863	a
188-3	0.2484	0.542622	a
121-3	0.639815	0.227462	a
122-7	0.999667	1.44269	a
101-12	0.93103	2.31324	a
217-5	0.481319	0.86841	a
207-8	1.018	5.2	a
47-3	0.437766	1.07211	a
214-5	0.671078	0.48898	a
169-5	0.632556	0.861427	a
8-2	0.260983	0.368443	a
212-8	0.973761	1.43829	a
71-6	0.386077	1.14042	a
149-5	1.83489	1.67958	a
83-7	0.858878	0.504471	a
243-9	1.71543	1.1019	a
195-6	0.555089	1.50857	a
127-4	0.429644	0.476666	a
246-7	1.4157	1.33752	a
29-4	0.365901	0.302344	a
220-6	0.556078	0.568596	a
166-4	0.401381	0.967027	a
229-4	0.641207	0.445345	a
24-3	0.435289	0.253046	a
163-7	0.631671	0.846609	a
232-3	0.368292	0.445674	a
27-7	1.39682	2.39035	a
148-4	0.461501	0.462208	a
84-3	0.442001	0.214993	a
156-8	0.66342	0.889422	a
87-4	0.393701	0.340319	a
179-6	1.0559	1.3356	a
119-2	0.220395	0.219885	a
89-4	0.253372	0.423958	a
117-4	0.765634	0.725762	a
234-5	0.257925	0.76628	a
162-6	0.581219	0.600364	a
23-1	0.758463	0.512907	a
252-6	1.00247	1.02181	a
108-12	1.24462	1.35068	a
159-10	1.83345	1.68187	a
239-3	0.840455	0.728519	a
139-7	1.00464	0.771411	a
0-6	0.764753	0.693483	a
143-3	0.364621	0.401048	a
216-6	0.532364	0.573219	a
2-7	0.80096	0.540867	a
183-2	0.243119	0.810448	a
102-6	1.04501	1.20411	a
192-5	0.440828	0.474086	a
55-7	1.68257	0.859555	a
53-3	0.785424	0.209173	a
198-5	1.37831	0.904022	a
120-4	0.337598	0.31586	a
197-5	0.523018	0.55091	a
221-5	0.220765	0.248227	a
13-7	1.16922	0.652311	a
50-3	0.396621	0.3924	a
201-1	1.69952	0.812106	a
105-7	1.30193	1.30283	a
251-6	1.17885	1.21411	a
206-8	0.781192	1.25829	a
78-5	1.64247	0.770059	a
146-10	1.3152	2.03114	a
9-3	0.395061	0.67296	a
7-8	0.932378	0.649814	a
4-7	0.795726	0.984428	a
144-6	0.879083	1.53223	a
219-5	0.62139	0.501607	a
20-5	0.466779	0.600153	a
106-8	1.41868	5.2	a
194-2	0.337031	0.324843	a
17-6	1.06738	0.470141	a
152-1	0.130615	0.524065	a
175-6	0.599934	0.775655	a
202-10	1.28714	1.47984	a
10-4	0.274719	0.464227	a
73-4	0.329638	0.930053	a
155-4	0.398283	0.619045	a
110-10	0.659118	2.00659	a
69-3	0.289027	0.421036	a
75-12	0.836076	1.69893	a
42-6	0.991002	0.83814	a
99-9	1.36004	1.06693	a
168-7	0.620225	0.947504	a
213-7	0.336638	0.246388	a
41-7	0.527681	0.993662	a
174-3	0.420112	0.177484	a
66-4	0.170479	0.201904	a
241-6	0.543899	1.02805	a
186-3	0.605071	0.755947	a
170-8	0.617669	1.01002	a
129-4	0.297982	0.424066	a
167-7	0.654975	0.963327	a
142-3	0.216463	0.712578	a
51-4	0.610468	0.339858	a
67-10	1.17848	1.24706	a
173-4	0.544246	0.242176	a
60-3	0.447758	0.38745	a
59-3	0.179048	0.742684	a
171-10	1.98746	1.63643	a
63-3	0.570055	0.536215	a
225-5	0.7818	0.520743	a
141-2	0.261373	0.151426	a
45-5	1.19554	1.21689	a
145-6	0.65812	0.665923	a
205-3	0.447825	0.566765	a
209-10	1.2494	1.77801	a
14-4	0.564996	0.796385	a
93-4	0.329513	0.405161	a
48-9	1.3166	0.925305	a
81-6	0.500385	0.84199	a
130-2	0.453289	0.199844	a
25-11	1.22933	1.65459	a
112-2	0.204834	0.672061	a
90-5	0.599002	0.273061	a
224-4	0.649619	0.567347	a
62-2	0.201599	0.504946	a
1-1	0.142365	5.2	a
133-5	0.454733	0.371972	a
35-3	0.281511	0.276893	a
115-4	0.409003	0.376189	a
33-3	0.189944	0.239563	a
49-12	1.37509	1.03176	a
190-4	0.356713	0.880754	a
134-3	0.294813	0.804114	a
36-3	0.189757	0.410413	a
82-5	0.289147	1.01917	a
97-6	1.50622	0.725004	a
187-6	0.671659	0.540193	a
223-4	0.395085	0.410636	a
94-3	0.204245	0.538661	a
3-6	0.83552	0.547774	a
123-9	1.44945	1.83304	a
5-9	0.879864	1.56271	a
160-8	1.09237	0.693908	a
56-12	0.911969	2.29006	a
215-3	0.452768	0.386646	a
191-2	0.460774	1.45129	a
125-1	0.156854	0.494484	a
189-7	0.568135	0.86478	a
