# Supplementary material for: BCL::Conf: small molecule conformational sampling using a knowledge based rotamer library
Source: J Cheminform. 2015 Sep 30;7:47. doi: 10.1186/s13321-015-0095-1 (PMC4607025; doi:10.1186/s13321-015-0095-1)
Supplement: Supplementary file 3 — Additional file 3. protocol capture files mentioned in Supplement.docx. [file 13321_2015_95_MOESM3_ESM.zip › protocol_capture/input/vernalis_bcl_rdkit_comparison.txt]

242-6	1.26555	0.732916	a
136-10	1.25005	1.58603	a
211-6	0.917499	0.769788	a
100-3	0.528576	0.323665	a
28-6	0.723137	0.625382	a
245-5	0.864876	0.485621	a
177-3	0.137508	0.150344	a
72-3	0.258309	0.324929	a
85-9	0.597956	1.63471	a
103-8	1.48551	1.08184	a
157-6	0.839756	0.730936	a
26-4	0.848589	0.970483	a
86-9	1.62365	1.5426	a
185-6	0.676568	0.860313	a
199-7	0.804247	1.50744	a
44-10	1.28187	1.41157	a
12-5	0.640985	0.884339	a
116-7	1.00743	0.872235	a
88-5	0.321	0.605996	a
138-6	0.628931	0.760579	a
70-5	0.455806	0.950403	a
230-8	1.26005	0.841951	a
65-11	1.79925	1.35382	a
235-2	0.852187	0.182694	a
30-7	0.40042	0.685465	a
32-5	0.363385	0.440221	a
22-8	0.923327	0.930272	a
178-6	0.967345	1.11593	a
135-2	0.259909	0.519023	a
250-4	0.560098	0.228835	a
52-9	1.69921	0.784192	a
19-8	0.795541	1.12105	a
181-4	0.622107	0.371345	a
154-1	0.220625	0.416708	a
61-4	0.262151	0.719353	a
184-1	0.109706	0.115723	a
57-5	0.449651	0.834624	a
137-2	0.105654	0.14019	a
76-12	2.3913	2.11809	a
11-4	0.414741	0.470737	a
237-3	1.09704	0.0887337	a
140-4	0.685329	2.01645	a
107-8	1.87708	1.42895	a
248-9	1.31412	1.41191	a
176-6	0.549948	0.626866	a
79-4	0.265389	0.281396	a
104-7	1.0624	1.37441	a
68-3	0.301348	0.341918	a
158-9	0.859064	1.44247	a
77-5	0.70514	0.266357	a
38-10	0.988207	1.51594	a
109-7	0.37755	0.760373	a
74-9	0.423582	1.26412	a
182-1	0.0917116	0.295411	a
249-9	0.903234	1.36404	a
54-10	1.02078	1.57176	a
244-3	0.28146	0.316129	a
196-6	0.520648	0.681841	a
218-5	0.35088	0.364752	a
240-8	0.692796	0.463074	a
118-3	0.698896	0.401591	a
16-4	0.472229	0.773607	a
21-5	0.427084	0.436069	a
150-8	1.0215	1.70618	a
153-1	0.21033	0.223004	a
204-8	1.61814	1.92219	a
126-1	0.123919	0.424187	a
92-5	0.670178	0.42664	a
228-2	0.585373	0.25893	a
40-9	1.79863	1.82467	a
236-6	0.604748	0.692057	a
180-3	0.248436	0.29701	a
227-10	0.880597	1.21163	a
124-7	0.579687	1.53341	a
46-6	1.38759	0.804851	a
247-4	0.642048	0.30634	a
98-6	0.77449	0.724928	a
43-4	0.364224	0.52266	a
172-2	0.54955	0.159271	a
165-8	0.681785	0.781783	a
210-5	0.546357	0.839842	a
233-7	0.564528	2.28757	a
226-4	0.573574	1.78103	a
91-3	1.88998	0.386036	a
128-4	0.156918	0.556264	a
151-11	1.64145	1.61366	a
15-8	0.939425	0.910411	a
132-1	0.162435	0.186033	a
131-4	0.796935	0.919204	a
208-3	0.532821	1.23665	a
238-5	0.507087	0.525771	a
200-6	1.20641	0.919684	a
18-3	0.27887	0.49829	a
147-2	0.307109	0.184543	a
164-8	0.633296	0.831135	a
58-5	0.626492	1.15583	a
203-5	0.45825	0.577709	a
64-4	1.24419	0.545805	a
114-4	0.298297	0.770872	a
113-8	0.638596	2.2177	a
37-4	0.787651	0.604178	a
231-4	0.540405	0.494556	a
111-5	0.402001	0.608488	a
34-1	1.62041	0.46428	a
31-4	0.844041	0.438356	a
222-4	0.286633	0.448999	a
161-8	0.347807	0.468726	a
95-8	0.800318	1.26401	a
39-8	0.894505	1.23066	a
80-7	1.1601	0.803657	a
6-3	0.272157	0.129845	a
96-4	0.344563	0.952939	a
193-8	0.939375	0.766931	a
188-3	0.2484	0.295994	a
121-3	0.639815	0.386899	a
122-7	0.999667	1.32998	a
101-12	0.93103	1.26133	a
217-5	0.481319	0.562458	a
207-8	1.018	0.964318	a
47-3	0.437766	0.608579	a
214-5	0.671078	0.440821	a
169-5	0.632556	0.373025	a
8-2	0.260983	0.588361	a
212-8	0.973761	0.752547	a
71-6	0.386077	0.769351	a
149-5	1.83489	0.776752	a
83-7	0.858878	0.681361	a
243-9	1.71543	1.63738	a
195-6	0.555089	0.790901	a
127-4	0.429644	0.700906	a
246-7	1.4157	1.16749	a
29-4	0.365901	0.697533	a
220-6	0.556078	0.67807	a
166-4	0.401381	0.455194	a
229-4	0.641207	0.292568	a
24-3	0.435289	0.2782	a
163-7	0.631671	0.581584	a
232-3	0.368292	0.477052	a
27-7	1.39682	0.694689	a
148-4	0.461501	0.286852	a
84-3	0.442001	0.333714	a
156-8	0.66342	0.732427	a
87-4	0.393701	0.364338	a
179-6	1.0559	0.786351	a
119-2	0.220395	0.193333	a
89-4	0.253372	0.438479	a
117-4	0.765634	0.94605	a
234-5	0.257925	0.183611	a
162-6	0.581219	0.448084	a
23-1	0.758463	0.216105	a
252-6	1.00247	0.923853	a
108-12	1.24462	0.893968	a
159-10	1.83345	1.28963	a
239-3	0.840455	0.352179	a
139-7	1.00464	0.566893	a
0-6	0.764753	5.2	a
143-3	0.364621	0.471066	a
216-6	0.532364	0.496087	a
2-7	0.80096	0.702747	a
183-2	0.243119	0.303484	a
102-6	1.04501	1.02601	a
192-5	0.440828	0.460783	a
55-7	1.68257	1.0092	a
53-3	0.785424	0.286334	a
198-5	1.37831	1.7448	a
120-4	0.337598	0.392318	a
197-5	0.523018	0.827597	a
221-5	0.220765	0.170924	a
13-7	1.16922	1.03543	a
50-3	0.396621	0.416372	a
201-1	1.69952	0.460842	a
105-7	1.30193	1.33818	a
251-6	1.17885	0.842483	a
206-8	0.781192	1.36051	a
78-5	1.64247	0.94675	a
146-10	1.3152	1.67042	a
9-3	0.395061	0.36057	a
7-8	0.932378	0.969776	a
4-7	0.795726	0.888301	a
144-6	0.879083	0.848296	a
219-5	0.62139	0.45468	a
20-5	0.466779	0.345184	a
106-8	1.41868	1.578	a
194-2	0.337031	0.187536	a
17-6	1.06738	0.488108	a
152-1	0.130615	0.0800967	a
175-6	0.599934	0.575323	a
202-10	1.28714	2.86222	a
10-4	0.274719	0.483367	a
73-4	0.329638	0.224212	a
155-4	0.398283	0.431169	a
110-10	0.659118	1.90032	a
69-3	0.289027	0.29831	a
75-12	0.836076	1.78652	a
42-6	0.991002	0.248147	a
99-9	1.36004	1.07536	a
168-7	0.620225	0.744556	a
213-7	0.336638	0.304825	a
41-7	0.527681	1.52284	a
174-3	0.420112	0.391285	a
66-4	0.170479	0.175647	a
241-6	0.543899	0.961101	a
186-3	0.605071	0.383167	a
170-8	0.617669	0.572875	a
129-4	0.297982	0.540196	a
167-7	0.654975	0.501174	a
142-3	0.216463	0.412343	a
51-4	0.610468	0.195038	a
67-10	1.17848	2.73136	a
173-4	0.544246	0.531379	a
60-3	0.447758	0.432792	a
59-3	0.179048	0.188956	a
171-10	1.98746	2.13201	a
63-3	0.570055	1.05934	a
225-5	0.7818	1.34622	a
141-2	0.261373	0.132319	a
45-5	1.19554	0.80601	a
145-6	0.65812	0.811782	a
205-3	0.447825	0.456606	a
209-10	1.2494	1.5626	a
14-4	0.564996	0.604404	a
93-4	0.329513	0.359519	a
48-9	1.3166	0.795165	a
81-6	0.500385	1.0348	a
130-2	0.453289	0.249626	a
25-11	1.22933	1.66361	a
112-2	0.204834	0.518487	a
90-5	0.599002	0.474565	a
224-4	0.649619	0.596148	a
62-2	0.201599	0.92967	a
1-1	0.142365	0.224596	a
133-5	0.454733	0.669723	a
35-3	0.281511	0.487638	a
115-4	0.409003	0.438977	a
33-3	0.189944	0.275553	a
49-12	1.37509	1.12969	a
190-4	0.356713	0.177498	a
134-3	0.294813	0.348065	a
36-3	0.189757	0.352895	a
82-5	0.289147	0.324083	a
97-6	1.50622	0.570498	a
187-6	0.671659	0.801084	a
223-4	0.395085	0.591827	a
94-3	0.204245	0.284379	a
3-6	0.83552	0.72643	a
123-9	1.44945	1.85335	a
5-9	0.879864	0.876807	a
160-8	1.09237	1.17351	a
56-12	0.911969	2.93748	a
215-3	0.452768	0.367783	a
191-2	0.460774	0.378813	a
125-1	0.156854	0.231029	a
189-7	0.568135	1.23523	a
