# Supplementary material for: BCL::Conf: small molecule conformational sampling using a knowledge based rotamer library
Source: J Cheminform. 2015 Sep 30;7:47. doi: 10.1186/s13321-015-0095-1 (PMC4607025; doi:10.1186/s13321-015-0095-1)
Supplement: Supplementary file 3 — Additional file 3. protocol capture files mentioned in Supplement.docx. [file 13321_2015_95_MOESM3_ESM.zip › protocol_capture/input/vernalis_recovery_programs.tmp]

bin 0.125 0.375 0.625 0.875 1.125 1.375 1.625 1.875 2.125 2.375 2.625
bcl 25 94 154 195 217 235 245 252 252 253 15267
confgen 18 68 123 164 194 210 227 239 245 248 14154
confimport 18 79 159 189 215 236 240 247 250 253 14019
dihedral 21 62 117 155 192 218 230 245 248 250 13689
omega 26 83 128 161 192 205 217 222 226 231 20854
rdkit 27 101 144 190 207 222 238 244 248 249 15444
