# Supplementary material for: BCL::Conf: small molecule conformational sampling using a knowledge based rotamer library
Source: J Cheminform. 2015 Sep 30;7:47. doi: 10.1186/s13321-015-0095-1 (PMC4607025; doi:10.1186/s13321-015-0095-1)
Supplement: Supplementary file 3 — Additional file 3. protocol capture files mentioned in Supplement.docx. [file 13321_2015_95_MOESM3_ESM.zip › protocol_capture/input/vernalis_bcl_R.txt.min]

1 31.25 0.42808868125 0.356743949218 64
2 61.0841121495 0.632197654206 0.320828159077 107
3 81.6557377049 0.978838508197 0.39378921037 61
4 83.3333333333 1.29961271429 0.414724713246 21
