# Supplementary material for: BCL::Conf: small molecule conformational sampling using a knowledge based rotamer library
Source: J Cheminform. 2015 Sep 30;7:47. doi: 10.1186/s13321-015-0095-1 (PMC4607025; doi:10.1186/s13321-015-0095-1)
Supplement: Supplementary file 3 — Additional file 3. protocol capture files mentioned in Supplement.docx. [file 13321_2015_95_MOESM3_ESM.zip › protocol_capture/input/vernalis_rdkit_R.txt.min]

1 22.046875 0.3557110375 0.202937730815 64
2 57.7289719626 0.644155716981 0.318046939536 107
3 94.3606557377 1.10994491803 0.438895911361 61
4 100.0 1.72398371429 0.543881142791 21
