# Supplementary material for: BCL::Conf: small molecule conformational sampling using a knowledge based rotamer library
Source: J Cheminform. 2015 Sep 30;7:47. doi: 10.1186/s13321-015-0095-1 (PMC4607025; doi:10.1186/s13321-015-0095-1)
Supplement: Supplementary file 3 — Additional file 3. protocol capture files mentioned in Supplement.docx. [file 13321_2015_95_MOESM3_ESM.zip › protocol_capture/input/vernalis_confgen_R.txt.transpose]

0.202674 2.11614 2.3021 2.46548
0.498387 1.09034 1.26167 2.5278
0.424275 1.15379 1.45344 2.56759
0.582136 1.1489 2.08994 2.69361
0.380905 1.13183 1.4151 2.77889
0.388401 1.08012 1.55493 2.58174
0.62731 2.0695 1.117 2.5821
1.40187 2.10575 1.11581 2.61405
1.155 1.99784 1.32538 2.27867
1.02132 1.52499 0.981877 2.45108
0.368443 1.07924 0.998966 2.05609
0.807852 2.27795 1.14632 2.41757
0.67296 1.18388 1.33825 2.66059
0.684347 2.27101 0.835466 2.22632
1.5885 2.00419 0.983675 2.63914
1.52044 1.92731 1.01678 2.59575
1.52316 0.738856 1.00329 2.20854
0.291606 0.752116 1.01464 2.61874
0.408268 0.693483 1.0894 2.3596
0.509038 1.35455 1.46703 1.73146
0.820715 1.90398 0.836483 2.4541
0.896278 1.939 1.07318 2.16173
0.793262 1.74799 1.14037 2.87391
0.7152 2.1705 0.962398 2.24999
0.853428 1.18126 1.22005 2.50986
1.33362 0.972953 1.11387 2.5034
1.28967 0.993098 0.879735 2.41015
1.35185 0.97388 0.777584 2.33912
1.37002 1.04334 1.01432 2.38711
1.32013 1.23109 1.56437 2.56124
0.512907 1.3041 0.712218 2.14778
0.995512 1.04785 1.2283 2.67162
0.886181 1.13529 1.32193 2.26728
0.990172 1.07932 0.960483 2.42971
0.603021 1.32005 1.30155 2.61824
0.998432 1.09837 1.02977 2.209
0.430904 1.33117 1.28158 1.99538
0.253046 1.00586 1.1373 2.59851
0.388319 1.04043 1.05471 2.52581
0.611954 0.927447 1.11728 2.15226
0.430285 1.02242 1.19052 1.78422
0.671985 0.963983 1.73787 2.98303
0.363425 0.964657 1.11311 2.48034
0.562759 1.04072 1.0734 2.47836
0.671865 1.14833 1.08817 2.59782
0.513672 0.903994 1.24387 2.15983
0.713673 1.13769 1.2938 2.15223
0.431601 1.09014 1.2152 1.832
0.736736 1.1129 1.07672 2.77626
0.239563 0.796783 1.08928 2.58679
0.798 0.780256 1.0293 2.22944
0.837826 1.15412 1.11849 1.81734
1.34739 1.14334 1.29951 2.52351
1.2217 1.16858 1.58408 2.61174
1.10099 0.97176 1.33999 2.35181
0.745693 1.17923 1.10388 2.50262
0.449728 1.74057 1.12398 2.78416
1.09998 0.92287 1.02258 2.02833
1.10043 1.29468 1.53631 2.42242
1.07623 1.58424 1.33758 2.61574
1.15314 1.7435 1.23245 2.5451
1.22527 1.32442 0.996641 2.62615
0.775549 1.37492 1.5277 2.41673
1.07838 1.81324 1.33167 2.29403
1.58865 1.3202 1.25196 1.78168
0.287134 1.75041 0.967223 2.28809
0.341492 1.81698 1.32296 2.39003
0.276893 1.30507 1.02771 2.29593
0.419983 1.24352 1.94476 2.72945
0.51288 1.27045 1.26244 2.15148
0.848774 1.74731 1.39413 2.77588
0.934117 1.3051 1.12518 2.36827
0.818482 1.33618 1.24584 2.22199
0.745448 0.835254 1.20517 1.65459
0.892994 1.21904 1.02654 2.59407
0.775839 1.04271 1.27968 2.55352
1.40761 1.63879 1.08709 2.30028
1.37899 1.28072 1.13936 2.44534
1.43234 1.0311 1.25063 2.33634
1.43787 1.51584 1.32114 2.2382
1.41936 1.20216 1.35657 2.62329
0.947637 1.36486 1.22019 2.17681
1.96383 1.66369 1.24123 2.12115
0.665543 1.24629 1.28653 2.40022
1.85304 1.26647 1.27303 2.34826
0.78312 0.879031 0.540867 2.37487
0.905761 1.26255 1.09816 1.9644
2.08512 1.49552 1.68955 2.52604
2.08501 1.72725 1.72567 2.33695
0.410413 1.41869 1.08299 2.28986
0.601718 0.860992 1.75572 2.35658
1.98322 1.11429 1.24911 2.09746
1.87299 1.19353 0.999079 2.32196
1.10085 1.04488 0.948764 2.33392
1.07211 0.923388 1.117 1.85687
1.15822 1.10877 1.32232 2.59257
2.12847 0.930556 1.05734 1.84771
2.21304 1.07993 1.41792 2.67698
2.23349 1.02472 1.09345 2.33547
1.29031 1.82561 0.940293 2.22755
1.29556 0.826349 2.83112 1.85435
1.33385 0.697388 1.79004 1.98244
1.10736 1.4066 1.77907 3.13104
1.31945 0.86143 2.81112 2.04129
2.25485 1.58659 2.83004 2.8915
2.12092 0.744264 2.81684 2.0465
1.31913 0.838453 1.74852 2.45855
1.61207 1.56506 1.73052 2.22576
1.14889 1.40292 2.57426 2.424
1.5287 0.987144 2.87345 2.40986
1.16373 0.898475 2.55489 2.15811
1.78054 1.15857 2.54234 1.91543
0.722179 1.07692 1.09525 3.29204
1.97385 1.21449 2.8149 3.04256
1.49492 1.41564 2.647 3.28538
2.19338 0.874826 1.3669 2.71529
1.69256 0.863206 2.60845 3.78811
0.657331 1.41468 2.91276 3.28236
2.60126 0.916802 1.14402 1.92403
1.88034 0.908147 2.90925 2.529
1.08478 0.87485 2.52486 3.22757
2.11608 0.547774 2.51784 2.56895
1.75615 0.828079 2.55167 2.64634
1.29248 1.05474 1.38502 2.41121
2.47409 1.17758 2.53573 2.0242
1.58115 0.578594 0.984428 2.98062
1.71055 1.18418 2.54867 3.29924
1.77879 0.943921 1.03568 3.58244
2.56544 1.26188 2.52458 2.72131
0.876811 0.751384 1.08339 2.29396
1.0424 1.05335 1.17742 3.67765
1.35542 1.29997 2.66522 3.79414
1.67476 1.33396 2.61668 3.42501
2.46003 1.20626 1.02666 3.65372
0.939498 0.464227 0.999036 2.79345
1.77441 1.31336 2.13756 2.29572
2.33355 0.710965 1.02369 2.29994
1.43931 1.22242 2.87518 2.71691
1.67913 1.28338 1.91443 2.32198
1.79777 1.28579 2.30432 3.23313
2.2591 1.46391 2.0286 3.91679
1.54724 1.28719 1.52113 3.95588
1.85436 0.992219 1.14847 1.74792
2.24465 1.02562 1.39326 2.21667
0.3924 1.38245 2.38706 1.83137
2.22264 1.6555 2.84919 2.62297
2.80694 1.3653 1.91346 3.15195
0.560729 1.20615 2.48122 2.48326
1.52278 1.60925 1.99727 3.49318
2.78494 1.46641 1.99277 2.42849
1.56923 0.526352 2.33757 3.97769
0.330866 1.10361 1.48054 4.0315
0.447758 1.70025 1.25251 3.89437
0.209173 0.796805 1.52811 1.71053
0.502945 1.43715 1.87476 3.52341
0.441294 1.65209 2.361 1.62389
0.559987 1.51446 2.32771 2.87508
1.27441 1.14287 1.16332 2.2483
1.27837 1.03149 1.10612 2.29131
1.54941 0.706534 1.65335 2.49082
1.49553 1.20134 1.43218 2.96105
0.742684 0.435805 2.26834 2.08568
0.81834 0.592318 1.6058 2.20092
0.877053 1.09757 2.02883 1.94014
0.881 0.799937 1.88737 1.71854
0.829012 0.711578 2.25249 2.18626
0.96214 1.69587 1.58203 3.33948
1.52286 1.31569 1.54387 2.09985
1.54144 1.75709 2.29663 1.8204
1.23876 0.626512 1.32286 2.23872
1.53688 1.33033 1.53294 2.4287
0.582808 0.550293 2.04269 3.17131
0.828195 0.581988 1.65787 3.09734
0.813674 0.704947 1.78043 2.85093
0.38745 1.38741 2.86544 2.36532
1.11885 1.85407 2.83236 3.34384
1.00922 1.4401 3.28947 2.32589
1.03987 1.8541 2.1537 2.20532
0.843391 1.43313 3.16771 2.02961
0.944808 1.43473 1.59391 2.46764
1.11769 1.73324 2.13455 3.19909
1.62653 1.58744 2.16144 3.17993
1.2974 1.64709 2.46704 3.16414
1.63405 1.50283 2.48011 3.32469
1.62238 1.7682 1.63855 3.10169
1.62748 1.81585 2.0006 2.09246
0.504946 1.59361 1.85621 3.06813
1.4802 1.90597 2.1097 3.10492
1.40653 1.66506 3.09346 3.86381
0.977651 2.05408 3.34301 3.75607
1.39802 1.63829 2.09204 2.28571
1.50536 1.92735 2.13887 2.25663
1.41101 1.51945 2.53769 3.52639
1.71768 1.68925 1.78395 3.52564
1.84007 1.43731 1.96106 2.81221
1.66024 1.95438 2.2992 3.05887
1.90789 1.62071 2.87577 1.95567
1.63745 1.7658 1.983 2.75442
1.70516 1.6153 3.19853 3.32585
1.82841 1.6791 2.76106 3.22211
1.82417 2.11525 1.93494 2.32997
1.69592 2.01701 2.35258 2.39396
1.88957 1.41695 1.77356 2.2504
2.4704 1.62077 2.38344 2.09355
2.42337 1.22122 1.75564 2.3336
2.50375 1.534 1.87528 2.16028
2.34445 1.97393 2.3296 2.37956
2.41366 1.81962 1.82897 2.16565
2.24856 1.45701 3.00983 2.42046
1.72146 1.70961 1.77759 2.45082
1.81162 1.29722 2.5343 2.2437
2.27971 1.97433 2.57227 2.37875
2.29472 1.7969 3.02245 2.14382
1.77783 1.77186 3.02451 2.49989
1.56314 1.51957 1.56271 2.36224
2.35163 1.38774 2.68904 2.15501
2.39438 1.77583 2.40516 2.32276
2.22705 1.28731 2.28016 2.44086
1.5985 1.87877 1.68091 2.73498
1.83828 1.67987 2.01264 2.52766
1.6528 1.55668 2.7292 2.79579
1.87201 1.72732 2.16777 2.15191
1.70559 1.32827 2.31311 2.41423
1.54871 1.84767 3.10539 2.59647
1.66977 1.41516 2.53686 2.18511
1.56061 1.21555 3.09147 2.27102
1.79156 1.57971 2.37357 2.19206
1.64623 1.66316 3.10133 2.46039
1.56703 1.2936 1.79473 2.24593
1.70792 1.76331 1.86475 2.49137
1.57132 1.6922 2.06547 2.09882
1.80101 1.52795 1.00024 2.80511
1.81642 1.68228 1.92973 2.3312
1.72736 1.7511 1.90219 2.25008
1.55186 1.64931 1.96343 2.25521
1.71119 1.9231 1.97113 2.07553
1.62309 1.54738 1.93288 2.22397
1.66282 1.66932 1.97985 2.46253
1.74854 1.8034 1.77115 2.35809
1.66523 1.5738 0.91766 2.43602
1.57473 1.48354 2.516 2.12913
1.68743 1.63176 0.801615 1.75835
1.6173 1.3817 1.74324 2.26408
1.47345 1.17937 1.53133 2.50308
0.715251 1.6644 1.53443 2.48512
1.61713 1.8257 1.74512 2.30547
0.538923 1.22249 1.19261 2.6916
1.52905 1.41658 1.77837 2.46074
1.51976 1.65229 2.1076 2.53801
1.59127 1.70288 1.36641 2.64102
1.56826 1.67865 2.12199 2.38868
1.76406 1.51366 0.947049 2.42673
1.53786 1.73574 2.53573 2.63915
1.79124 1.78034 1.29747 2.06284
0.634625 1.89659 2.21544 2.2875
1.65951 1.81131 1.86471 2.21678
1.17826 1.77108 2.16662 2.28202
2.28402 1.555 0.845133 2.33287
2.04049 1.52401 2.67376 2.55971
2.22994 1.41331 2.21693 2.45128
0.618558 1.49843 2.02568 2.74
0.536215 1.77394 2.15684 2.65338
2.23451 1.46232 2.00864 2.75182
2.52446 1.47547 2.63435 2.49558
2.61511 1.71492 1.33516 2.18418
2.52426 1.95008 2.64424 2.74188
2.06773 1.58834 0.649814 2.67472
2.34382 1.46697 1.77229 2.22744
1.82696 1.79208 2.00396 2.42631
1.48911 1.66699 2.73048 2.37834
0.355141 1.6049 2.0005 2.33074
1.01941 1.52871 0.844815 2.43597
1.12847 1.62839 2.57974 2.37727
1.40555 1.59894 0.652311 2.50241
0.907125 1.40958 2.32948 2.344
1.52602 1.73986 2.32975 2.1607
0.794457 1.0014 2.43938 2.37018
1.09577 1.43243 2.38909 2.47094
0.379577 1.9447 0.928315 2.38399
1.36128 1.71311 0.717491 2.41069
0.908494 1.91808 2.28945 2.53225
1.43334 2.60253 2.2867 2.08552
1.35175 2.40485 2.52838 2.13808
0.726559 2.31138 2.45487 2.33885
0.421036 2.3603 2.33819 2.65154
0.755063 0.975136 1.08286 2.78898
0.654141 1.05094 0.921677 2.44141
0.640426 2.32701 0.928608 2.24527
1.45267 0.796385 1.05469 2.46463
1.07167 2.10145 1.05713 2.39892
0.726091 2.53545 1.32678 2.79138
1.19916 1.78222 1.30181 2.3101
0.894014 1.47381 2.55517 2.61933
1.12449 1.20114 2.46393 2.65188
1.23136 1.37781 1.08481 2.58185
1.1273 1.72645 0.94598 2.33137
0.980352 2.02385 1.36235 2.24398
0.834448 2.6299 2.39621 2.47184
0.939801 2.64709 2.33743 2.0152
0.631856 2.60295 0.80613 2.51165
0.799667 0.729289 2.45447 1.62974
1.42412 0.953446 0.758793 1.47836
1.45842 0.748305 0.760645 1.46952
1.45979 0.769662 0.748965 2.20038
1.54949 2.62923 0.727766 1.49326
1.56407 2.59342 0.835952 2.99758
1.43074 0.93462 0.833217 2.3065
0.857995 2.64274 2.42673 1.47099
0.214993 0.730121 2.41247 1.51526
0.536389 0.88292 2.30749 2.1356
0.85008 2.1493 0.795759 3.01272
0.604482 2.12382 0.774296 1.26767
0.859598 1.63047 2.43145 1.36574
1.10235 2.09292 2.47079 1.50439
0.798391 1.58173 2.80382 2.19322
1.07421 1.65943 2.449 1.09828
1.03948 1.45847 0.796071 2.26861
0.782413 0.470141 2.33011 2.72035
1.12514 2.27734 0.864463 1.36839
1.7827 1.73627 0.879651 2.21373
1.69038 1.51441 2.30851 1.81157
1.15791 0.754584 2.36047 1.483
0.944628 0.591886 3.47865 2.10083
1.53574 0.764112 3.4473 2.52909
1.52681 2.13289 2.71017 1.07907
2.17741 2.23947 2.80925 1.83172
2.1623 1.63942 1.90872 1.69189
2.37502 1.19826 2.00412 2.6284
2.28239 1.32541 3.45537 2.70557
1.81987 1.56848 2.80392 1.72831
1.82119 0.852173 3.02702 2.38488
1.11518 2.07884 3.41866 1.57604
0.746229 0.821757 2.97152 1.27133
0.538661 1.7789 1.87716 1.04639
1.49453 1.88827 2.46965 1.68141
1.47298 1.41542 3.39008 2.73899
1.07677 0.760379 2.94918 1.35601
1.15162 0.849048 2.01257 1.41319
1.96004 2.13223 3.45403 1.03176
1.493 1.9776 2.68052 3.00373
1.07736 1.69425 2.7712 3.02879
1.30402 1.05315 2.93102 2.71025
0.627399 0.937482 2.92106 1.14958
0.623621 2.16385 2.84527 1.09818
1.33937 2.09464 2.84054 2.5588
0.73771 1.34289 2.84875 1.39894
1.2522 0.96962 1.93987 1.81176
0.427975 0.679623 2.92079 2.61713
0.613727 1.00621 3.43401 1.13216
1.34868 1.90885 3.4543 1.37047
1.29893 1.42019 1.859 1.72164
1.2081 2.22477 2.35117 2.83085
1.2711 1.81993 3.3265 1.95184
2.08513 0.855075 2.68367 1.48652
1.08905 2.26961 2.6051 2.53301
2.04781 0.939439 3.14932 2.90174
0.672061 0.750303 2.92157 1.93747
0.958385 0.821292 2.91621 1.23385
1.99577 2.22043 2.8734 2.53303
1.94188 1.01814 3.06471 1.22737
1.2993 0.910265 3.14221 1.32981
2.08161 1.30029 2.48535 2.12157
2.0391 2.08811 2.60507 2.58314
1.43345 1.38566 2.96611 2.28587
0.80445 0.852755 2.66924 2.60547
1.35656 0.904718 2.60337 2.57509
0.646412 0.995074 2.65403 1.75572
1.39168 2.01701 3.00014 1.23852
1.44844 1.03047 2.55083 1.75146
0.73841 2.17941 3.01701 2.72514
1.39962 2.02443 2.64861 2.72537
0.749154 0.98692 2.68442 1.77504
1.26447 0.773888 2.63949 2.37548
0.835534 1.97942 2.87589 2.14139
0.435093 1.2645 2.62465 1.9424
1.14169 1.96104 2.57038 2.70931
1.41475 1.26159 2.84544 3.11919
1.63877 0.987692 2.64462 1.4012
1.28935 1.24951 2.58859 2.15094
0.785828 1.2171 2.70844 2.41617
1.11583 1.54905 2.51211 1.92102
1.62245 1.23361 3.01672 2.73553
0.496034 0.71115 3.00631 2.17525
0.219885 1.50232 2.56131 1.22601
0.81768 0.600153 2.68631 2.51739
0.644659 0.649649 2.9437 1.97189
0.227462 1.35012 2.86472 2.42602
1.20013 1.56972 2.71145 2.52183
1.68055 1.48342 2.65167 1.61652
1.84394 1.31743 2.71866 1.99961
2.00405 1.19792 2.38526 2.8512
1.15377 0.85362 2.49889 2.02719
1.64505 1.1634 2.79087 2.33579
2.10971 1.95098 2.7137 2.67595
1.59267 1.93471 2.17229 2.35793
1.07024 0.964431 2.39134 1.4524
1.96227 1.39451 2.3417 2.88615
1.55089 0.930513 2.36157 2.01127
0.589121 1.12419 2.36607 1.51623
1.80232 1.13654 1.77049 2.35581
1.77075 1.02144 1.93247 3.43163
1.5665 1.39868 2.38456 1.79
1.83564 1.2689 2.38651 1.71581
1.27393 1.0934 2.37339 3.39031
2.12111 0.964929 2.29779 2.29341
1.69581 0.934949 2.1829 1.85627
1.74765 1.5607 1.98929 3.61039
2.01241 1.59197 1.89743 1.59906
1.49725 1.56717 2.32856 2.65403
1.13099 1.15913 2.38243 2.91086
0.901968 1.53484 1.28048 2.87397
0.494484 0.994878 2.30725 2.46104
0.790846 1.56714 1.9783 3.1785
1.114 1.3015 2.06022 1.7486
1.33585 1.61355 2.39909 2.57315
0.445478 1.25424 1.88494 1.57834
0.892487 0.870264 2.05334 2.67339
2.54987 1.28915 2.02635 3.12944
1.17592 0.752948 1.56562 1.87323
2.31674 1.21639 1.9978 3.2326
0.362394 1.24765 2.04984 3.08106
2.34938 1.54237 2.20567 2.24516
0.382453 1.42805 2.02069 1.64956
0.924436 1.42421 1.97519 2.07349
1.00117 1.4075 1.9925 2.09149
0.765193 1.10664 1.4422 1.81335
0.253522 1.39854 2.3135 3.3773
0.993454 1.33464 2.03795 3.22739
0.199844 1.73651 1.68641 1.91701
1.04789 1.20576 1.71143 2.99859
0.773904 1.11573 1.7171 3.39116
1.64012 1.40597 1.74554 1.95462
1.69744 1.04954 2.36014 2.0424
1.83966 1.47253 1.62563 3.24221
1.75419 1.45223 1.94665 2.3301
1.85125 1.24075 1.93108 3.04109
0.804114 0.899292 2.07164 3.17688
1.25969 0.895468 2.04497 2.17402
1.49842 1.50547 1.87003 3.27551
1.50435 0.993218 1.64708 1.66104
1.67521 1.43772 1.75737 2.0319
1.74764 0.982995 2.18724 2.85578
2.2254 1.25749 1.97838 2.55285
1.72433 0.857914 1.73494 2.38349
2.09089 0.785895 1.12546 1.79987
2.33716 1.4371 1.69525 2.59545
1.38379 1.46048 2.01526 2.46961
1.43135 1.39787 1.90033 2.41989
0.665713 1.42229 1.99214 3.29578
0.223243 1.04077 1.9789 3.52875
1.93227 1.02118 1.22415 2.21871
1.04487 0.999428 1.36821 3.12015
1.40702 0.975381 1.7547 3.20919
1.12934 1.00142 1.56269 2.52141
1.6946 0.971851 1.44262 1.95081
1.93431 1.63829 1.32504 1.8981
1.21771 1.58746 2.21836 3.0613
1.7092 1.59908 1.6829 3.53933
1.27471 0.6131 2.01099 3.06273
0.982842 0.556307 2.0908 2.40327
2.45963 1.21287 1.27908 3.13928
1.6475 1.13836 2.16708 2.51145
0.85565 1.54209 1.43799 1.87618
1.83969 1.10005 2.18663 2.45511
1.96936 1.09407 2.16525 2.52136
1.43478 0.521303 1.47155 3.03591
2.45598 1.27775 1.7234 2.77801
0.667092 0.581406 1.7456 2.60045
0.5682 1.65208 1.51968 3.55685
0.973026 1.51498 2.28686 3.4959
0.659605 1.18259 2.04978 2.63766
1.01721 1.46698 1.67889 1.9368
0.151426 1.31935 1.65829 2.68262
0.49407 1.2027 2.30384 2.37981
0.712578 1.46959 2.3561 2.57982
2.15461 1.57119 1.75154 2.14718
1.15768 1.61521 1.7689 1.83913
2.21712 1.3188 2.01781 1.8626
2.25408 1.52213 1.76715 2.21706
0.924238 1.26667 1.80087 2.52328
0.401048 1.28887 1.63412 3.43326
1.0826 1.35416 2.29772 3.20906
0.955048 1.36802 2.04621 3.31734
0.872936 1.10923 2.19253 2.50859
0.769511 1.09776 1.79438 2.54676
0.78885 1.37899 2.26854 3.07623
1.25625 1.3269 1.40082 3.24292
0.889239 1.39044 1.60184 2.03772
0.999662 1.40463 1.85083 2.67533
1.00928 1.56954 2.06017 3.51593
1.07803 1.44876 2.2559 3.42294
1.22217 2.24225 1.85498 2.61783
1.32826 1.39698 2.00842 2.74746
1.3761 1.29076 1.83131 1.98176
1.41558 1.92888 1.0653 3.22656
1.14574 2.21676 1.35529 3.06719
0.950223 0.979338 1.07047 3.248
1.16883 2.01959 1.15796 2.9879
0.788051 2.01923 1.50998 1.90103
1.21095 1.35882 1.33892 1.80324
1.25528 1.00929 1.36461 4.27835
1.20116 0.848846 1.315 3.06715
1.15506 1.39691 1.30397 4.10841
1.10873 1.41942 1.77637 3.92676
0.985605 1.77609 1.18642 4.03881
0.564008 1.95817 1.09083 2.82943
1.11108 1.23575 1.40998 4.18622
0.934417 1.97958 0.920903 4.2369
0.908232 0.831408 1.23149 4.58603
0.883905 1.89461 1.50436 3.65549
1.05584 1.3775 1.3103 3.04668
1.08538 1.78474 1.78303 3.90879
0.745437 1.25965 0.922792 3.92232
1.13699 1.06349 1.17775 2.46403
1.17135 1.89553 0.987405 3.61615
1.2871 1.5933 1.60323 3.19108
1.37208 1.32034 1.97663 3.767
1.36461 0.727844 1.10436 4.87127
1.40461 2.05756 1.32678 4.48473
1.17063 1.91995 1.33517 3.60304
1.16986 1.59433 2.34238 4.03783
1.00555 0.827094 1.90327 4.18098
0.864866 0.844284 1.90207 4.0622
1.28845 2.0702 1.11888 3.62096
1.3459 1.40163 2.15993 4.2888
1.25684 1.81661 1.90031 3.65006
1.23784 1.36723 1.11067 4.59451
1.46561 1.20921 2.37348 3.51262
1.47881 1.51379 2.05583 3.77091
0.202529 1.91338 2.12731 4.35333
1.42533 1.42397 1.86804 2.98261
1.41409 1.37486 2.24087 4.48148
1.23569 1.34507 1.70648 3.97035
1.58072 2.10159 2.15125 4.31634
1.60962 1.99305 2.21139 3.77993
0.524065 1.31058 2.31918 3.75346
0.56273 0.817311 2.24696 3.78745
0.613175 1.5326 2.23127 4.25882
0.211142 1.53274 2.20591 4.16683
1.24961 2.06713 2.23061 3.65305
0.638243 1.97409 1.42916 3.73891
0.368827 1.47064 2.37234 4.3774
1.80346 1.37395 2.36701 3.58353
1.61571 1.80817 2.06496 3.73238
1.64497 2.06446 1.99064 4.21555
1.26098 1.51806 1.95457 4.00006
1.69403 2.29609 2.49358 4.18689
1.4136 1.05471 1.68006 2.95368
1.44544 1.5865 2.25919 4.6278
2.02878 2.02789 1.02774 3.91466
1.67259 1.7931 1.67484 3.63321
1.11889 2.22137 2.01254 4.5424
2.0272 1.83542 1.11156 4.35017
1.12258 1.30433 2.41023 4.47556
1.12769 2.26234 2.51402 3.62178
1.08908 1.04972 2.19145 4.33445
1.21094 2.20413 1.85358 2.29006
1.19484 1.96309 2.20887 1.37426
1.2121 1.24346 2.14169 1.58376
0.33248 1.54562 1.2059 1.46385
0.411435 0.975313 1.46884 1.90096
0.177484 1.48483 1.94054 2.28521
1.20989 1.59199 1.9674 2.40255
1.10179 1.79723 2.4603 2.41387
0.35778 1.82507 1.54407 2.31282
0.601063 1.94746 1.13687 2.05097
0.376256 1.00028 1.24074 2.64488
0.556176 2.20997 1.84236 2.73725
1.10818 1.12044 2.18819 1.36382
0.703311 2.26773 2.47855 2.39626
0.781725 1.87078 2.43586 1.94309
0.564295 1.84098 2.20179 2.64341
0.579141 1.04427 1.78933 2.65546
1.18202 1.93168 2.16852 2.4295
0.657494 1.4541 2.49054 2.61891
0.548781 1.25878 2.32015 2.4233
0.764216 1.98646 1.86149 2.60779
0.587674 0.733653 2.25292 2.87481
0.718554 1.43993 2.28545 2.68739
0.707483 2.01525 2.35957 3.23829
0.778959 0.985124 2.3353 2.12595
2.33023 1.96044 2.50357 1.60709
2.28254 0.78577 1.49847 2.13455
1.884 2.21497 1.26834 3.38
1.74979 2.32087 2.44794 3.17629
2.1592 1.39307 2.32054 3.05145
1.74448 2.24836 1.38852 2.32204
2.27563 1.34243 2.13278 2.33127
1.90575 1.22019 1.47876 3.20414
1.95346 0.800192 1.28845 3.22492
2.13606 1.36963 1.34723 3.10589
2.17951 1.40305 1.51806 2.32223
1.79513 1.15817 1.43589 1.99908
1.81498 1.18419 1.26012 3.09118
1.76893 1.38336 2.62035 1.58187
1.71995 1.66216 2.77088 2.96969
1.63339 1.08918 2.76466 2.32704
1.60967 1.13889 2.71266 3.00173
1.93417 1.58062 2.60152 2.37384
1.86155 1.66051 2.75323 2.99381
1.89578 1.50121 2.78349 2.77144
1.98151 1.31547 2.66991 2.08463
1.75518 1.25242 2.6037 2.94468
1.80541 1.40949 2.79822 3.07101
1.72891 1.03599 2.75317 1.96736
1.64996 1.61321 2.64942 3.33059
1.56458 1.38768 2.66029 2.59156
1.52218 1.4194 2.74707 2.50894
1.92911 1.11474 2.74253 2.67948
1.90284 1.28652 2.75645 2.89098
1.79705 1.501 2.78042 2.84861
1.75885 1.30118 2.72504 2.75451
1.59469 1.58701 2.70865 2.88387
1.61071 1.35812 2.75167 2.73152
1.71968 1.49328 2.85376 2.63569
1.83656 1.46291 2.59375 3.24136
1.71078 1.56142 2.62946 3.1576
1.74251 1.18359 2.77089 2.50687
1.81332 1.45694 2.79408 2.17053
1.83162 1.55167 2.62843 1.85969
1.71337 1.45282 2.68698 2.3429
1.8232 1.37716 2.67121 2.45998
1.77011 1.84485 2.68095 2.52205
1.69969 1.41325 2.5226 2.95007
1.80523 1.56132 2.62387 2.26161
1.69928 1.41587 2.5817 2.47214
1.59598 0.991027 2.7505 3.09456
1.64359 1.34848 2.77842 2.8561
1.5794 1.38611 2.86215 2.68293
1.80348 1.32761 2.65451 2.85473
1.68954 1.85664 2.64586 3.34785
1.80454 1.52751 2.67089 1.85964
1.37027 1.85885 2.56743 2.52904
1.44409 1.32369 2.59614 2.99221
0.290181 1.63342 2.78456 2.95725
1.46998 1.30735 2.78197 2.93791
1.43005 1.24247 2.80044 2.96494
1.55841 1.51583 2.73789 2.91683
1.59306 1.31621 2.82125 2.98061
0.925963 1.10585 2.64033 2.74488
1.50668 1.38852 2.59019 2.74104
1.61802 1.51989 2.76251 2.96134
0.513758 1.52235 2.65463 3.28039
1.44526 1.42582 2.77446 2.16279
1.53606 1.55095 2.50005 2.51442
0.638476 1.28987 2.71896 2.40218
2.07958 1.2928 2.78252 2.45778
2.03758 1.20542 2.67421 2.40825
0.738059 1.38843 2.79216 2.31631
1.95565 1.3914 2.80614 1.44463
0.865936 1.3919 2.68027 3.13728
2.06178 1.06749 2.71283 2.50866
0.647029 1.69811 2.81713 2.19035
1.78082 1.18432 2.80405 3.11941
1.80386 1.40723 2.57071 3.48663
1.47892 1.32017 2.55394 2.78754
1.34961 1.25457 2.68138 2.62254
1.84694 1.28626 2.60564 4.04211
1.30063 1.51763 2.55537 4.08836
1.67673 1.12114 2.70752 1.89894
0.283709 1.13886 2.79296 3.68094
0.810448 1.27744 2.75781 3.78247
0.467352 1.68677 2.59241 1.49882
0.891032 1.60491 2.62773 4.18239
1.46747 1.18369 2.61868 4.13098
1.40842 1.65126 2.60046 1.95998
0.991828 1.9875 2.72313 4.20296
1.18051 0.45399 2.67882 4.10139
1.29165 1.40747 2.74714 4.11874
0.755947 1.59865 2.65448 3.63391
1.61367 0.302344 2.53376 4.06199
1.29779 1.82905 2.62948 2.3656
1.14657 1.38482 2.7581 4.17245
1.53132 1.39102 2.66557 3.36346
0.820625 0.477569 2.73983 3.35459
0.98198 0.46903 2.75922 3.80808
1.57906 1.53208 2.66231 4.10859
1.15896 1.47418 2.39035 4.07187
1.42837 1.70589 2.66892 3.06017
1.27398 1.77362 2.64052 2.81374
1.0465 1.47518 2.42907 2.81252
1.39116 1.4939 2.79467 3.42473
1.66076 1.48509 2.75717 3.0712
0.778827 1.44068 2.65447 3.63758
1.04237 1.49579 2.74034 3.83982
0.604428 1.44413 2.78309 3.4434
1.27533 1.43073 2.56873 3.54905
1.00233 1.4942 2.6976 3.6542
1.59493 1.66093 2.64361 3.3219
1.6025 1.73378 2.42926 2.31291
0.962556 1.63153 2.58301 1.33981
1.68131 1.76204 2.58391 3.81149
1.60231 1.82511 2.77415 1.4902
1.09015 2.4974 2.79033 4.16388
0.788716 0.560511 1.96591 3.92098
1.11296 1.79935 1.05729 3.69654
0.77859 1.96541 2.23285 3.42884
0.929296 2.51505 1.11478 3.86219
0.542622 0.611282 2.12866 3.81959
1.70106 1.94216 1.26458 3.81883
1.44867 0.648087 1.69089 4.0418
1.12416 1.84332 1.66195 1.97245
0.903524 2.40435 1.23503 4.18524
1.61081 2.45804 1.71354 3.97354
1.45129 1.03367 2.141 4.03637
0.712099 1.26394 1.71421 3.7993
0.324843 0.94881 2.32243 3.63928
0.423598 1.3491 0.793577 4.1461
0.800423 1.47684 0.975855 3.78656
0.775193 1.23963 2.13595 1.53665
0.665696 1.36047 2.13906 3.61763
0.812106 1.2781 2.12155 3.54802
2.53676 0.959237 1.41597 3.64172
0.566765 0.900917 1.0377 3.89905
2.58232 1.3447 0.642732 3.37394
0.66865 0.998583 1.39681 3.74549
1.81634 1.35915 1.66757 3.84911
1.68771 0.886971 2.26164 1.24706
1.78214 1.01482 2.33861 3.62998
1.58998 1.32618 2.31724 3.70478
1.86689 1.30251 0.788261 2.62643
1.72597 1.2747 1.64733 4.04368
1.83482 1.35697 1.23544 3.31297
1.63244 1.23371 1.10599 1.61497
0.691329 1.32213 2.31342 3.87289
1.62288 1.36957 1.04329 2.33692
1.44545 1.19944 1.05479 3.35356
1.41704 1.41568 1.97571 1.88158
1.83809 0.858523 2.19908 3.93502
1.42049 1.2689 0.765734 3.72888
1.09446 1.2171 0.822411 2.25234
1.80598 1.33544 1.2326 3.76979
1.06814 1.4672 1.04159 2.40354
1.16131 1.19276 0.798957 3.02629
1.19138 1.21025 1.05034 3.77538
0.998488 1.30494 1.68484 2.38075
0.868708 1.39296 1.65972 2.83829
1.50193 1.24812 2.17508 3.88182
1.13851 1.26807 1.27968 2.8327
1.46758 1.0363 2.20519 2.12445
1.47281 1.2587 1.02405 2.30694
1.53043 1.04379 0.72441 3.60652
1.59156 1.13494 2.11684 2.81241
1.28791 1.29488 1.10044 2.34193
1.6585 1.30586 0.878843 2.08165
1.87186 1.25168 1.44172 3.01819
1.7793 1.17328 0.821498 1.89487
1.66235 1.22828 2.10124 1.76819
1.61765 1.13372 1.72353 4.22101
1.63931 1.3692 1.7554 3.0093
1.84696 1.38868 1.42593 2.37403
1.22051 0.830759 1.7459 2.95231
2.10459 1.06023 1.38693 2.02099
1.57651 1.04153 0.792634 2.99363
1.38498 1.4283 1.24771 4.00831
1.88583 1.29726 1.65653 2.76936
1.83145 1.23436 1.28309 1.93603
1.78717 0.933447 1.83447 2.74074
1.88669 1.35229 0.807953 3.52059
1.69824 1.49604 1.55528 2.72728
1.93643 1.54725 1.61145 3.22438
1.86787 0.954368 1.58641 3.80035
1.4276 1.35414 0.862914 2.61796
1.58107 1.29319 1.5628 3.5507
1.87447 1.43196 2.29362 3.48716
1.92737 1.32121 0.926865 3.38037
1.7625 1.03188 0.786058 3.69947
1.74508 1.4339 1.80109 1.69893
2.10717 1.27245 2.04327 3.27239
1.79509 1.36259 2.16921 4.11898
2.61658 1.47768 2.13116 3.84704
2.10241 1.37723 1.45923 3.39948
2.45773 1.14594 0.94569 3.058
1.2344 1.40585 2.19709 1.8061
1.03727 1.44437 1.28966 3.78309
0.750298 1.40259 1.62837 1.94727
2.46154 1.27956 1.11624 1.95197
2.72776 1.31645 2.10116 3.80309
1.44677 1.3459 2.4362 2.04634
1.56911 1.37884 1.59873 3.42798
1.6969 1.43086 1.64091 2.74677
1.17743 1.2383 2.32648 1.84944
1.33854 1.25308 2.3468 3.52674
1.53257 1.14916 1.02604 3.37227
1.43169 1.47393 2.14958 1.95591
1.6132 1.12995 1.71006 2.25399
1.83165 1.27149 1.31355 2.22087
1.0056 0.978823 2.1342 2.03872
2.14505 1.36307 2.1507 1.88577
1.63197 1.40107 1.10933 2.29004
2.15851 0.994621 2.4261 1.98102
1.30512 0.987103 2.42164 2.52017
2.74066 1.11156 0.997933 2.12103
0.529883 1.37299 0.845513 2.56036
1.61822 1.41049 2.30443 2.14879
0.568271 1.55074 2.33247 3.28964
1.64183 1.32655 1.74815 2.85962
0.670532 1.45172 2.34989 2.24691
2.22791 1.43677 1.83354 3.15651
2.1774 1.10504 1.46798 2.84077
2.71229 0.986755 2.4366 3.43525
2.69323 1.752 1.70998 2.72281
2.18185 1.54593 2.18672 2.65718
2.71364 1.67855 1.24441 3.99076
2.19988 1.81088 1.61397 4.51414
2.70188 0.984897 2.9323 3.7453
0.386646 1.09928 1.78888 3.61113
1.56955 1.58545 1.31235 2.75747
2.23573 1.20236 2.47628 2.45211
2.75569 1.20487 2.30268 2.37465
2.26181 1.30019 2.94288 3.59158
2.73566 1.26787 1.43405 2.70793
1.95868 0.848651 1.57378 4.40001
1.89926 0.918078 2.31087 5.23377
0.754559 0.719236 3.07314 2.09028
0.445585 1.27662 0.807668 4.31891
1.06154 1.4568 2.24275 3.27273
2.01587 1.68085 1.805 3.90011
1.64406 1.80131 2.87593 2.43355
1.79204 1.56711 2.17057 4.43093
1.03791 0.632815 1.53381 3.95276
0.878425 1.06132 1.40557 1.84296
0.88958 1.66494 2.89311 4.00913
0.491436 0.8668 2.53902 4.98782
0.982691 1.20411 3.03693 4.81415
0.659466 0.833196 1.6597 2.59266
1.94173 1.1771 1.5284 3.20157
0.426259 1.09417 0.905416 4.71572
1.92779 1.3051 1.90109 4.7725
2.04989 1.68062 2.34779 4.04539
2.03979 2.44762 2.2995 3.63959
1.98179 2.10022 1.74441 1.90986
1.57082 0.877498 1.49754 4.38646
1.72001 0.906901 2.37395 5.03721
1.17306 0.789454 1.36165 3.21995
0.445674 2.04261 0.68645 2.84073
0.970332 2.00138 1.61696 3.97875
1.12048 1.62107 1.47832 4.54196
1.09655 1.76719 0.908287 5.1485
0.372383 0.852627 1.78549 3.58853
0.862528 2.13179 2.36878 2.98033
0.74566 0.902347 0.794001 4.4372
0.684146 2.06584 0.985025 3.24951
0.108589 1.55706 2.32292 4.18378
0.752601 2.42748 2.45178 4.44767
0.870468 1.82427 2.36302 3.56322
0.631425 2.24275 3.14933 3.17565
0.554454 1.77052 3.0838 3.44514
0.577521 0.998954 1.32692 3.58097
0.68648 1.96979 1.78285 3.6718
0.49313 0.796317 1.85207 3.55778
0.921635 1.00302 2.50562 4.18875
0.91034 0.854542 2.00707 3.67132
0.786583 0.74302 1.52826 4.42705
0.501639 1.94622 0.949422 3.40684
0.664508 1.61258 1.65324 2.41675
0.891574 2.89077 2.51885 4.28949
1.28398 2.06524 2.97952 3.7463
0.898962 1.91238 1.58527 3.1749
1.13363 2.45974 2.93292 4.5378
1.15366 1.51085 2.87778 3.85263
0.728519 2.51525 0.835625 2.96092
0.951232 2.92124 1.03132 2.76331
1.18123 2.05423 1.45496 3.17203
1.21212 1.99147 1.69149 3.62071
1.0909 1.96224 1.5572 4.09403
1.47451 1.80549 1.87579 3.69977
1.33614 2.65808 2.3693 2.36111
1.02176 2.38358 2.3099 2.1616
1.90237 2.5404 2.42846 3.89932
1.20208 2.16754 2.83719 3.49867
1.23648 1.55739 2.89162 3.65589
0.468349 1.88962 1.30698 2.40962
1.98018 2.47108 1.86332 4.48797
0.69834 1.57518 1.24411 5.10443
1.09416 2.31241 0.979738 3.74022
1.4515 1.79106 0.680959 5.08289
1.54428 2.49046 0.831164 5.0945
2.02907 1.76813 0.63387 2.77017
0.726925 1.77478 1.06002 3.92972
1.26407 2.16318 2.01666 4.5483
2.05022 2.12027 3.15155 3.63347
1.41928 1.88776 2.81588 5.26509
0.601814 2.31322 3.0831 4.298
0.897363 1.47698 2.70462 2.6578
1.96827 2.32042 3.49688 4.55916
NA 2.19919 3.38558 4.23967
NA 2.65102 3.17197 3.0496
NA 2.67626 3.36609 3.30828
NA 1.21796 2.68214 3.21965
NA 1.51922 3.52259 3.29257
NA 1.6547 2.81504 3.28184
NA 0.984002 2.55226 4.2715
NA 1.2693 3.37174 3.17168
NA 1.20936 3.36679 3.57698
NA 1.16937 2.97259 3.28527
NA 1.57917 2.88671 3.00199
NA 1.4593 3.05167 2.91843
NA 1.51024 3.32992 3.60307
NA 1.74729 2.70101 3.0318
NA 1.65971 2.34057 3.59353
NA 1.56015 3.21897 3.61709
NA 0.881494 2.09332 4.10271
NA 1.03707 3.44046 2.87719
NA 1.88107 3.44118 2.93291
NA 0.940007 2.2947 3.20317
NA 1.71602 3.06478 3.7238
NA 1.66779 2.54069 2.49415
NA 1.56749 1.97051 3.23281
NA 1.73989 2.93652 3.68303
NA 1.76192 3.23595 2.65917
NA 1.70719 2.4188 3.16045
NA 0.936376 3.11973 3.76557
NA 0.83814 2.34673 3.53585
NA 0.878651 3.28756 4.31395
NA 1.78267 2.437 2.55605
NA 1.89421 3.43745 3.59301
NA 1.01697 2.88446 2.31324
NA 1.60357 3.27908 3.45618
NA 1.76415 3.14358 3.08415
NA 1.36233 2.4602 3.34423
NA 1.35327 3.12139 3.09245
NA 1.3673 3.25752 1.51373
NA 2.46137 1.96117 1.35657
NA 1.49224 2.51882 3.07552
NA 1.38503 3.45521 2.7398
NA 1.53859 2.35866 2.53378
NA 2.37042 3.06033 3.06862
NA 2.46338 1.99804 2.87879
NA 1.35218 2.65754 2.7632
NA 2.46604 2.44626 3.00918
NA 1.48734 3.88053 3.02411
NA 1.51939 3.20696 3.07987
NA 1.4885 3.11094 2.66068
NA 2.46456 3.10726 2.94426
NA 1.14691 3.1761 1.49231
NA 1.45113 2.28887 3.05071
NA 2.44396 3.21374 3.1394
NA 1.14717 3.11374 2.71972
NA 2.45238 2.91319 2.86931
NA 1.14625 2.38469 1.38772
NA 2.20419 3.1654 1.46892
NA 2.42991 3.36624 3.02683
NA 2.47455 2.1762 1.54745
NA 1.2763 3.08361 3.07529
NA 1.51746 2.38087 3.04215
NA 2.20807 2.39881 1.35068
NA 2.47661 3.44972 2.93698
NA 2.2306 3.08539 2.69784
NA 1.64604 3.23436 2.25039
NA 1.58879 3.07906 2.7727
NA 2.45732 2.67961 3.39735
NA 2.21567 3.10955 3.35309
NA 1.23428 2.37529 2.23217
NA 0.629215 2.53748 3.1306
NA 2.44059 2.29013 3.02058
NA 2.17072 2.28997 3.35193
NA 1.37816 2.3382 2.59866
NA 1.28278 2.6937 2.8787
NA 2.23294 2.36207 1.42994
NA 2.45384 2.64652 2.81621
NA 2.15079 2.33494 3.04998
NA 1.17758 2.47034 2.94856
NA 2.24398 2.37648 1.73081
NA 1.2539 2.66368 2.5575
NA 0.668379 2.75434 2.92188
NA 0.817557 2.56008 3.24484
NA 2.43697 2.30592 3.12262
NA 2.03853 2.66577 2.74335
NA 2.21938 2.34951 1.62696
NA 1.80384 2.64901 2.91027
NA 2.59656 2.75026 3.35776
NA 2.26492 2.77548 1.70437
NA 0.655282 2.46205 2.90665
NA 1.28196 2.58561 3.07376
NA 2.44747 2.66781 3.22394
NA 0.960569 2.40222 1.43994
NA 2.02229 2.61892 2.9041
NA 1.58308 2.65453 1.77953
NA 1.1384 2.2582 3.12804
NA 1.84827 2.67761 2.89961
NA 2.60171 2.35877 1.77773
NA 2.25651 2.33068 3.14318
NA 1.7162 2.4606 2.35949
NA 1.59589 2.43947 1.79719
NA 2.4373 2.68137 2.88842
NA 2.44331 2.30826 2.7209
NA 2.44298 1.69798 2.75058
NA 2.44077 2.61735 2.84531
NA 0.622304 2.72292 2.93264
NA 1.24185 2.2626 1.94561
NA 2.15038 2.1608 3.25098
NA 1.50101 2.65281 3.10292
NA 1.31441 3.0913 2.45788
NA 2.39091 2.79521 2.77295
NA 1.90038 2.26223 3.21182
NA 2.36681 3.23736 4.06855
NA 1.66508 2.76702 4.08539
NA 1.68541 2.40447 3.97885
NA 2.36305 2.23339 2.28831
NA 1.05188 1.93311 4.1882
NA 2.43691 2.82059 3.94183
NA 2.17867 2.42074 3.98924
NA 1.55687 2.1341 3.93975
NA 1.57888 3.01286 3.9637
NA 2.78881 2.2678 4.09144
NA 2.0484 3.12556 3.49814
NA 1.55643 1.87245 3.16061
NA 2.86584 3.00842 4.09049
NA 2.18575 1.77029 2.00659
NA 1.57493 2.85207 3.7278
NA 2.2412 3.06324 4.09515
NA 1.93961 2.87184 2.94193
NA 1.38015 2.83244 2.59715
NA 2.34392 3.11752 4.31142
NA 2.29909 2.95801 4.28216
NA 2.92312 2.00455 4.1187
NA 2.55983 0.993662 2.50636
NA 2.74445 1.86649 4.03186
NA 2.77172 2.11308 4.41944
NA 2.30238 1.8712 4.09713
NA 2.262 1.857 4.37388
NA 2.30148 2.94434 4.41893
NA 1.94811 1.90517 2.94311
NA 2.90568 2.03246 3.33109
NA 2.73197 2.59043 4.01602
NA 1.38109 1.66778 2.84749
NA 2.25719 2.85724 3.55055
NA 1.22389 1.81483 3.41818
NA 2.75724 3.14337 2.86927
NA 2.1499 2.05802 2.95558
NA 2.58385 2.2295 3.34266
NA 1.96207 1.59044 3.19532
NA 2.67302 2.05912 3.33021
NA 1.66493 1.78315 2.9436
NA 2.46105 1.92624 3.17126
NA 1.84981 1.84242 3.04159
NA 1.63194 2.98509 2.94042
NA 2.08456 1.86087 3.21967
NA 2.0814 3.18448 3.30658
NA 1.86277 2.90271 3.27068
NA 2.90862 2.55836 3.36805
NA 2.45788 2.05615 3.21801
NA 1.57267 2.96084 2.91846
NA 2.05104 1.86383 2.98149
NA 2.4549 3.17176 2.95635
NA 2.18979 2.9336 3.26261
NA 1.91196 2.07982 3.28354
NA 2.86529 2.64029 2.90552
NA 2.40988 2.62334 3.24681
NA 1.21689 2.38019 3.07753
NA 1.56299 2.62396 3.4236
NA 2.74224 1.36807 3.45837
NA 2.00036 2.34305 3.4334
NA 2.22617 2.63933 3.13634
NA 2.77594 2.63245 2.156
NA 2.87586 1.70084 2.08387
NA 1.92245 1.61964 2.54157
NA 2.90106 2.46494 3.49497
NA 1.86238 1.95459 3.4631
NA 1.7779 2.30752 2.06536
NA 2.91163 1.30351 3.37589
NA 2.05756 1.67012 3.0985
NA 2.73985 1.39441 2.13059
NA 2.23517 1.78589 2.133
NA 2.79527 1.89453 3.47174
NA 1.98104 1.90568 3.14917
NA 2.45014 1.95194 2.19766
NA 3.02548 1.90284 2.04796
NA 2.86461 2.39093 2.39792
NA 2.3407 1.72298 2.4824
NA 2.76527 1.69476 2.11304
NA 2.45488 1.36843 3.83987
NA 2.34393 1.12598 3.89062
NA 2.91517 2.17542 2.9559
NA 2.3474 1.13502 3.29655
NA 2.70025 1.71265 3.70153
NA 2.37821 2.42069 3.70476
NA 2.55575 1.7342 4.1237
NA 2.79088 0.925305 3.68782
NA 1.89157 0.959409 2.82334
NA 2.88811 1.92564 3.01442
NA 2.6158 2.23548 3.02686
NA 2.00239 2.28233 2.79478
NA 1.76691 1.01207 2.81895
NA 2.54905 1.30539 2.37435
NA 1.88566 1.19872 2.3899
NA 2.65696 1.01195 3.23379
NA 2.66257 2.33967 2.64157
NA 2.01644 1.28389 2.44452
NA 2.72678 2.41434 2.83482
NA 2.20853 2.38423 3.52702
NA 2.94762 2.27082 3.75006
NA 2.69638 1.84624 3.24554
NA 2.55098 1.95062 3.54898
NA 2.95467 1.15757 2.98093
NA 2.07482 2.36406 3.49641
NA 2.89715 2.36927 2.18088
NA 2.08594 2.59455 3.95469
NA 2.43968 2.01478 2.83401
NA 1.94244 1.35276 3.54809
NA 2.40773 1.17644 2.04406
NA 2.29194 1.0211 2.91623
NA 2.24146 2.22978 2.04772
NA 3.01781 2.34168 3.39877
NA 2.14833 1.01986 2.5602
NA 2.58487 1.67311 3.10265
NA 2.34692 1.69685 2.50483
NA 1.51435 1.96145 2.42272
NA 2.46034 1.02116 3.07407
NA 1.47746 1.69923 3.34607
NA 2.45918 1.91936 3.48655
NA 2.75142 1.6975 3.31256
NA 1.14702 1.02816 2.43758
NA 1.84766 2.40172 3.1932
NA 1.47011 2.36013 3.15812
NA 1.86349 1.34928 3.11778
NA 1.59646 2.29777 2.7784
NA 1.14831 2.64039 3.79302
NA 1.59825 2.42237 3.54122
NA 2.67704 1.67084 2.33562
NA 3.18641 2.03624 3.82725
NA 2.45148 1.73612 3.06407
NA 2.09529 2.32926 3.71142
NA 2.77737 2.04355 3.71147
NA 1.96179 1.29178 3.69684
NA 3.19364 0.963903 2.12875
NA 2.05769 1.68721 3.95149
NA 2.61714 1.11931 4.03886
NA 1.17782 2.61852 2.50238
NA 2.47466 2.66088 3.19479
NA 2.97529 1.36882 3.49656
NA 2.80538 2.18514 2.77999
NA 1.95822 1.3019 3.0249
NA 1.98114 2.65337 3.02577
NA 2.77665 1.34153 3.76909
NA 2.31435 1.12311 3.58177
NA 2.29458 2.34243 3.12215
NA 2.87778 1.20054 2.69804
NA 2.85082 1.62252 2.32202
NA 2.26585 1.01033 3.19614
NA 3.20111 2.6512 2.98192
NA 1.83214 1.69817 3.28998
NA 2.74855 1.14515 2.13015
NA 1.39796 2.23895 3.28928
NA 2.79379 2.27729 3.35964
NA 2.07354 1.88705 3.21006
NA 2.87918 1.16273 3.53674
NA 2.29576 1.04879 2.23663
NA 2.2764 2.84797 2.03114
NA 2.67738 1.48106 3.53576
NA 2.89982 1.24996 2.83669
NA 3.1883 1.81617 3.92795
NA 1.63852 1.38048 3.29164
NA 2.7042 1.3502 3.25764
NA 2.89874 1.66624 3.83428
NA 2.00777 1.65922 3.02055
NA 2.46606 2.26 3.14032
NA 2.42847 1.55823 2.92637
NA 1.85646 1.80697 3.314
NA 3.17604 1.91987 3.75132
NA 2.18544 2.4241 3.01182
NA 2.90165 1.25656 3.70955
NA 2.25024 1.74806 2.57755
NA 1.06594 2.43176 2.31632
NA 2.72332 2.32307 3.72653
NA 2.41705 2.17664 2.89871
NA 2.9945 2.55959 3.25902
NA 2.08694 2.00168 3.74927
NA 1.50154 1.90939 2.68676
NA 2.65808 1.21802 2.29408
NA 2.86658 2.25268 3.34361
NA 2.68666 2.42298 2.62317
NA 2.10158 2.25372 3.28794
NA 1.14068 2.26052 2.45041
NA 2.04987 2.01007 2.80686
NA 2.90948 2.21716 2.74698
NA 0.879195 1.72857 2.75872
NA 2.2642 1.33332 2.35909
NA 2.59101 1.61169 2.77154
NA 2.50493 2.60746 2.81302
NA 2.51475 2.19307 2.3094
NA 2.50029 2.43442 2.81883
NA 1.96909 1.44906 2.66003
NA 2.04612 1.33039 2.44514
NA 1.39983 2.52122 3.29035
NA 2.75077 2.21835 2.77098
NA 2.69063 1.64543 2.8248
NA 2.10849 1.79782 2.66782
NA 2.11657 1.52334 2.7201
NA 2.60078 1.99833 2.92519
NA 2.49904 1.80297 1.83969
NA 1.54778 2.3808 2.6794
NA 2.85337 1.88908 3.38855
NA 2.24909 1.58996 2.88238
NA 3.13986 2.35699 3.48886
NA 3.19765 2.25622 2.81797
NA 1.7187 2.59162 2.70718
NA 2.83876 2.3054 3.13477
NA 2.67295 2.51102 2.44018
NA 3.01874 1.92505 3.5346
NA 1.8145 1.99046 3.34696
NA 2.56022 1.4104 2.74634
NA 2.78717 2.2269 1.84869
NA 2.17326 1.87881 1.86624
NA 2.21895 2.07911 1.83902
NA 2.14619 2.02714 2.76147
NA 1.67565 1.93032 3.35972
NA 1.42067 1.35872 3.30459
NA 2.38902 2.36582 2.50071
NA 2.22815 1.929 2.4866
NA 1.72733 2.39044 3.04981
NA 0.803157 1.30108 2.17881
NA 1.58714 2.63795 2.14329
NA 0.530164 2.08515 3.1926
NA 2.40716 0.859555 2.45978
NA 1.82419 2.1537 2.56492
NA 1.48704 1.57992 2.57498
NA 0.339858 2.62539 2.20588
NA 1.02171 2.51053 2.49536
NA 2.32439 1.8257 3.2622
NA 0.912843 1.82322 2.26388
NA 2.35353 1.82877 2.38474
NA 2.833 1.79542 3.11103
NA 2.76576 1.69861 2.20831
NA 2.80653 2.36744 2.66619
NA 1.78435 0.890662 2.97023
NA 1.80711 2.47962 2.3894
NA 1.70265 2.22022 2.08078
NA 2.85771 1.95892 2.1021
NA 1.89828 1.81117 2.29965
NA 2.87362 1.59605 2.84199
NA 1.79942 1.40108 2.80218
NA 1.94877 2.19907 1.97706
NA 1.96318 2.39247 2.30334
NA 1.85663 2.19881 2.9159
NA 1.86747 1.78844 3.15135
NA 1.86531 2.23786 3.0777
NA 2.78547 1.77261 3.3909
NA 1.76427 2.65717 2.90581
NA 2.90351 1.89208 2.66776
NA 1.44549 1.87805 3.10166
NA 1.88493 1.8872 2.16446
NA 1.19517 1.73959 2.96683
NA 1.92542 1.70557 2.41055
NA 2.9848 1.50704 2.5869
NA 1.83008 2.0682 2.27627
NA 1.13878 1.87355 2.9859
NA 1.91627 2.12092 3.24707
NA 1.95811 1.79362 2.73219
NA 1.54863 2.75272 2.55028
NA 1.87138 1.31069 2.34691
NA 1.64053 1.9553 2.01792
NA 1.8487 2.84862 2.68731
NA 1.13627 2.41754 2.66449
NA 0.898721 3.00413 3.08633
NA 1.66021 2.06516 2.92828
NA 1.55377 1.87357 3.01353
NA 1.66538 1.96849 1.9002
NA 1.04456 1.40236 2.74303
NA 1.68184 2.51277 2.81892
NA 2.88621 2.31553 2.41058
NA 2.75258 2.36109 2.41992
NA 1.75374 2.78026 3.04435
NA 1.85354 2.45923 2.62932
NA 1.73788 2.40792 2.57356
NA 1.93444 2.48423 3.27623
NA 1.23887 2.05593 2.31349
NA 1.81449 2.60274 2.37852
NA 2.00512 2.42358 2.51373
NA 1.41436 2.0572 3.06978
NA 1.71095 2.81548 2.03965
NA 1.31378 2.42637 2.31595
NA 1.64367 2.40564 3.34283
NA 1.61012 2.35097 2.54535
NA 1.65781 1.41098 3.34208
NA 2.8848 1.93035 3.41691
NA 1.77138 2.76772 2.55658
NA 1.63955 2.17016 2.59656
NA 1.24383 2.80091 2.31501
NA 1.34988 2.48905 2.4657
NA 1.75153 1.16677 1.98873
NA 1.95363 1.87764 3.35279
NA 1.76401 1.54132 2.82753
NA 1.79272 1.3305 2.20632
NA 1.82314 2.92904 2.68661
NA 1.83247 2.4727 2.56264
NA 1.80262 1.27554 2.77305
NA 1.98372 2.43971 2.98913
NA 1.73255 3.25227 3.29047
NA 1.71047 2.04164 2.57964
NA 1.21763 3.26978 2.29738
NA 0.951225 1.90273 2.3082
NA 1.83278 2.13292 3.06834
NA 1.30899 2.04476 2.5631
NA 1.26056 1.89969 3.13412
NA 1.75584 1.59652 2.21662
NA 1.35269 3.28275 2.01477
NA 1.77221 2.00064 3.02531
NA 1.89696 3.23828 1.68187
NA 1.80933 1.46255 2.88417
NA 1.26516 1.63368 2.76158
NA 2.99505 1.42386 2.94631
NA 1.90532 3.12685 3.07478
NA 1.68116 1.86391 2.49629
NA 1.69896 3.4005 1.93409
NA 2.83214 1.7236 1.98047
NA 2.81467 1.6595 2.7874
NA 1.72639 2.35776 2.65657
NA 2.74109 1.52371 3.40585
NA 2.85975 1.70998 3.86771
NA 2.97433 1.47151 3.40382
NA 1.69762 1.69037 3.02541
NA 1.61365 1.53619 3.56387
NA 1.50176 2.38572 2.20812
NA 1.11917 2.40726 3.13496
NA 2.4322 2.41474 3.61396
NA 1.31066 1.49051 2.63228
NA 1.20164 2.48862 3.64765
NA 1.60515 1.96932 3.48314
NA 1.5684 2.32982 3.18471
NA 1.70341 2.44089 2.99137
NA 1.78811 2.4098 2.9313
NA 1.70397 2.25297 2.50204
NA 1.45607 2.30366 3.41378
NA 2.34863 2.05783 2.25042
NA 1.70947 1.89848 2.54202
NA 1.41241 1.49229 3.52744
NA 2.26473 3.29216 2.05561
NA 2.32765 1.15795 3.84106
NA 2.28928 1.00177 3.28532
NA 1.2295 1.95823 2.79355
NA 1.25923 1.22376 3.5719
NA 1.67055 0.924045 2.92663
NA 1.24831 1.64691 1.79153
NA 2.48856 2.00667 2.08398
NA 1.12888 3.07008 3.90112
NA 1.43157 2.21871 3.63116
NA 1.67577 1.78044 1.95816
NA 2.27378 1.56028 3.27143
NA 1.27589 2.15424 2.59395
NA 2.34877 1.4815 2.25181
NA 2.50206 3.90679 2.33763
NA 1.0968 2.31603 2.98167
NA 1.38648 1.45784 3.29088
NA 2.27129 2.44361 2.60186
NA 1.18589 2.41795 2.25505
NA 2.27278 2.29521 2.22336
NA 2.50794 2.05089 3.78582
NA 2.29366 3.13623 3.16088
NA 2.2976 1.91056 1.76843
NA 1.15319 2.02627 3.0346
NA 2.52554 1.71692 2.2761
NA 2.29234 1.98055 2.43217
NA 1.20383 1.89937 2.55447
NA 1.23305 1.98211 3.92482
NA 1.12328 2.03916 3.58334
NA 2.48559 1.0094 2.30191
NA 1.67329 1.88682 2.64282
NA 2.27951 2.41363 2.63998
NA 1.08956 3.15144 3.14043
NA 2.50138 1.3521 3.21341
NA 1.44122 1.7323 2.64752
NA 1.67686 1.43533 2.39783
NA 2.27692 2.01537 2.48028
NA 2.37474 2.49048 1.92619
NA 1.39472 2.08798 3.78484
NA 2.35225 2.09849 3.85557
NA 2.31121 1.53532 2.29141
NA 1.28886 1.50141 3.37213
NA 1.29081 2.4067 3.38077
NA 2.38164 2.00261 2.66215
NA 1.29905 1.70246 2.62444
NA 2.26735 1.5979 2.97317
NA 1.24581 1.30285 2.90836
NA 2.25797 2.05167 2.29027
NA 1.31019 1.35394 2.90695
NA 1.31557 1.95025 3.2002
NA 2.35375 1.1463 2.54454
NA 2.37667 1.62063 1.63643
NA 1.32921 1.96591 2.16999
NA 1.28027 2.17559 3.39446
NA 2.23909 2.33257 2.51836
NA 2.23106 3.09722 2.67688
NA 0.985996 1.66034 3.49655
NA 0.956201 1.60609 2.24962
NA 0.534882 1.8335 3.38332
NA 1.23431 0.534431 3.0302
NA 1.26308 2.43541 2.49936
NA 0.661605 1.54778 2.83939
NA 0.992704 2.37811 2.15586
NA 0.970939 2.29726 2.43532
NA 1.03086 2.37183 3.77598
NA 0.647718 1.55548 3.78573
NA 0.879177 1.95755 3.5942
NA 0.850731 2.36952 2.64401
NA 1.09819 2.77328 1.8995
NA 1.02216 0.732071 3.76677
NA 1.05092 0.504471 3.23102
NA 0.942732 0.54646 2.58843
NA 1.20708 1.86795 1.95804
NA 1.13051 1.91762 2.01153
NA 0.666667 1.31956 2.57841
NA 1.25342 0.62689 1.9135
NA 1.29341 1.61377 2.96928
NA 1.28744 0.810574 3.58221
NA 1.21767 0.594674 1.89384
NA 1.10942 0.571984 2.17927
NA 1.3139 2.23539 3.25435
NA 1.19034 1.80685 1.8334
NA 0.790477 1.91242 2.9641
NA 1.32445 1.82053 3.11139
NA 1.26414 1.84928 2.39382
NA 1.00512 2.70203 1.74467
NA 1.12946 2.02489 3.72852
NA 1.4783 2.56937 3.51132
NA 1.40829 2.52631 2.8422
NA 1.38691 2.74265 3.03904
NA 1.49115 1.77848 3.18807
NA 1.31533 1.71496 2.98718
NA 1.10637 2.41011 3.97363
NA 0.979055 2.39548 3.30834
NA 1.32229 2.82198 3.08117
NA 1.1921 2.25118 3.96526
NA 1.25601 2.2509 3.21289
NA 1.36633 1.78508 3.0613
NA 1.45487 2.85306 2.94225
NA 1.19823 2.39318 2.81483
NA 1.32823 2.39763 2.78722
NA 1.08446 2.78867 3.04855
NA 1.22054 1.93687 3.39813
NA 1.40774 2.26101 2.92545
NA 1.11932 1.82461 2.60149
NA 1.04614 2.80995 2.62893
NA 1.17423 2.71349 3.56855
NA 1.32515 2.34527 2.14318
NA 0.992267 2.33708 4.50615
NA 1.17388 2.758 1.54096
NA 1.49798 1.64474 4.72382
NA 0.576786 1.68335 2.92523
NA 0.962974 2.19351 4.24545
NA 0.57617 2.19987 3.99975
NA 1.17771 1.73617 3.66783
NA 0.715704 2.78605 3.10989
NA 1.05611 1.36941 4.07695
NA 0.89499 2.75546 2.60045
NA 1.20076 1.40413 2.52209
NA 0.893907 3.81643 3.60401
NA 1.16608 3.43888 3.97694
NA 1.29727 3.1679 4.06816
NA 1.17153 2.8125 3.81535
NA 1.21835 2.71853 3.40747
NA 1.46842 3.58666 2.93796
NA 1.46402 3.81487 4.30845
NA 1.23532 3.13975 1.99196
NA 1.34768 2.92926 3.54691
NA 1.05442 2.91544 3.94527
NA 1.19979 3.7701 3.16055
NA 1.1628 2.39612 3.78565
NA 1.43258 3.77883 4.19709
NA 1.38939 2.80334 4.23166
NA 1.78493 2.66051 1.47984
NA 1.981 3.38843 2.58401
NA 1.98985 3.77787 3.38617
NA 1.82395 3.54528 3.4106
NA 2.03342 3.20357 4.47882
NA 2.00353 4.12517 3.97357
NA 1.04798 2.6124 2.92669
NA 1.95099 3.78581 2.03555
NA 1.31927 3.05133 3.67458
NA 1.21572 3.5695 3.05906
NA 2.03308 3.57553 3.84216
NA 1.46618 3.06075 4.01414
NA 1.09148 3.58193 2.11968
NA 1.25876 3.16181 2.84135
NA 1.82554 3.01679 4.41557
NA 1.30868 3.00302 2.28225
NA 1.45785 3.59589 1.60792
NA 1.32222 3.74536 3.42004
NA 1.30798 3.34706 2.72279
NA 1.41792 3.17207 4.2673
NA 1.22326 2.4487 2.77555
NA 1.41194 2.81783 2.69641
NA 1.45451 2.63408 4.33144
NA 1.48018 3.07558 3.02766
NA 1.44627 2.54801 3.30845
NA 1.40352 3.3541 3.96728
NA 1.48545 2.53731 2.99926
NA 1.38578 3.46845 3.28367
NA 1.48722 3.78268 3.71337
NA 1.47838 2.61672 2.70769
NA 1.55937 3.13705 4.24358
NA 1.4894 3.06295 3.86363
NA 1.47968 3.18204 3.9092
NA 1.42471 2.99217 4.41661
NA 1.41231 3.95388 3.24059
NA 1.5606 3.066 4.26747
NA 0.396002 3.12059 3.74192
NA 1.23413 3.49637 3.46242
NA 0.201904 3.06729 3.08406
NA 1.15482 2.84356 2.02348
NA 0.43705 2.75415 3.73716
NA 1.64224 2.54304 3.6349
NA 1.35184 3.69515 3.8554
NA 1.0369 3.7543 4.75456
NA 1.44106 3.51031 3.42768
NA 1.55606 3.41673 2.73039
NA 0.844799 3.12698 4.13776
NA 1.06229 2.69369 3.54085
NA 1.62274 3.52413 1.82322
NA 0.502171 3.54565 3.48045
NA 1.06526 2.93705 1.77801
NA 1.35856 3.2179 3.26014
NA 1.2385 4.12118 2.10861
NA 1.14868 4.04562 3.19168
NA 0.731694 3.99192 3.36794
NA 0.606877 3.04701 2.00276
NA 1.6306 3.69657 3.59699
NA 1.48629 3.10465 3.34967
NA 0.980509 3.43194 2.56096
NA 0.924653 3.61969 3.76731
NA 1.11245 2.23307 4.07732
NA 1.39273 2.15843 3.25044
NA 1.55979 3.32461 3.5883
NA 1.60478 2.39064 3.40739
NA 1.52705 3.16322 3.2917
NA 1.38405 4.21709 3.62705
NA 1.60026 3.29004 3.31192
NA 1.51297 3.35453 3.25578
NA 1.40834 3.49773 3.70572
NA 1.05481 3.65377 3.25487
NA 0.858785 3.86636 3.42257
NA 2.62122 3.31685 3.12975
NA 2.24183 4.34053 3.27331
NA 2.59591 3.38832 3.41374
NA 2.15071 3.77576 3.26831
NA 2.35016 2.64962 3.13648
NA 2.37891 3.29427 3.77196
NA 0.986251 3.44911 3.03991
NA 1.20692 3.31424 3.1431
NA 1.10431 2.29443 3.32282
NA 1.42399 2.93412 3.58905
NA 2.53123 3.10944 3.83927
NA 2.72361 3.51354 3.33246
NA 1.94464 3.58584 3.08451
NA 1.14973 3.81453 2.80747
NA 1.80641 2.41861 3.2736
NA 2.64267 3.13597 2.38109
NA 2.11596 3.0949 4.1051
NA 1.83962 3.1027 3.64589
NA 1.63865 3.02816 4.15563
NA 1.4424 3.07379 4.10504
NA 2.69793 2.81327 2.06283
NA 1.62381 2.92275 3.25778
NA 1.26059 1.74507 2.14195
NA 2.07366 2.78577 3.17692
NA 1.33097 2.92658 3.73842
NA 1.13707 2.79591 3.18703
NA 2.68096 2.1358 3.65622
NA 2.03158 2.83964 3.38765
NA 1.43678 3.12165 3.37992
NA 2.06392 3.13877 2.81836
NA 1.64394 2.80475 3.10933
NA 1.87402 2.79159 4.26106
NA 2.65768 2.0773 3.11304
NA 1.93417 3.13281 2.37874
NA 1.63551 2.93549 3.98988
NA 0.91508 3.12994 3.38942
NA 2.62608 3.11913 3.65071
NA 2.49003 2.85649 4.08459
NA 1.40192 2.96389 3.04081
NA 0.919034 2.91729 3.14948
NA 2.59323 2.95261 3.27787
NA 1.36983 3.11294 3.41632
NA 2.51349 1.75538 3.51917
NA 1.16349 2.79694 2.39916
NA 1.25218 2.9416 3.76788
NA 1.23089 3.1621 3.0388
NA 2.94726 3.12303 3.83862
NA 2.48663 2.81893 3.60738
NA 2.93409 3.16363 3.35198
NA 3.00097 2.78189 2.3465
NA 2.55703 2.8783 3.17965
NA 2.99438 2.81976 3.19484
NA 3.00314 2.933 4.03203
NA 2.57799 2.8471 3.33701
NA 3.00363 3.13488 2.73866
NA 1.39698 3.12858 4.21401
NA 2.69372 2.98141 3.46123
NA 1.38206 2.96417 1.84001
NA 1.21346 3.10438 3.8888
NA 2.70028 2.93884 3.21778
NA 2.57879 2.85274 3.7458
NA 3.00622 2.83136 4.06497
NA 3.00153 2.79494 3.5455
NA 3.00209 2.82511 4.03757
NA 2.57234 3.0972 3.8642
NA 2.99894 2.85113 3.82256
NA 2.7015 2.94503 2.41984
NA 1.32161 3.1026 3.31253
NA 2.92789 2.80666 3.95726
NA 2.49875 3.15063 3.47381
NA 2.93864 2.75309 3.39249
NA 2.69654 2.76814 3.97152
NA 2.92246 3.14825 3.13949
NA 2.95453 3.03758 3.42316
NA 3.03453 2.77875 3.65122
NA 1.39751 2.92938 4.04919
NA 2.6228 2.97613 3.63164
NA 2.55887 2.19703 1.67407
NA 2.84048 2.97103 0.801893
NA 2.85286 2.97105 1.73992
NA 3.10453 2.82957 1.02104
NA 2.84213 2.18392 1.74614
NA 3.1149 2.86406 1.59849
NA 3.16944 2.0583 1.71759
NA 2.68838 2.95154 2.43928
NA 2.09125 3.09246 1.10695
NA 1.75267 3.11766 1.63473
NA 1.70675 2.82459 1.69937
NA 1.85833 2.11526 1.12824
NA 1.85089 2.99093 1.72465
NA 1.83513 2.988 1.68738
NA 2.99888 2.11391 0.671026
NA 1.70131 2.11592 0.847509
NA 1.83743 3.13122 1.0353
NA 1.45939 3.13768 0.617385
NA 3.00584 3.12724 1.54876
NA 2.99873 3.08038 1.33279
NA 2.84546 3.1515 1.66865
NA 3.09655 3.16013 1.81744
NA 2.84886 3.17966 1.55374
NA 3.15881 3.03714 1.35744
NA 2.2088 3.157 2.38571
NA 1.80297 3.75747 1.69437
NA 2.77088 3.14311 1.75696
NA 1.81093 3.12034 2.35893
NA 1.73624 3.55545 1.70311
NA 3.15484 3.13002 2.35719
NA 2.19531 2.44994 1.15147
NA 1.66036 2.41871 2.23974
NA 2.80081 3.11905 2.09123
NA 2.77791 2.93737 1.27936
NA 1.77854 2.50333 1.63346
NA 1.83951 2.48048 1.75447
NA 2.84565 2.48253 1.67715
NA 2.83164 2.4661 1.53624
NA 3.18674 3.12398 1.75594
NA 2.14054 1.34905 2.26533
NA 1.81847 1.56519 2.10671
NA 1.85089 2.5566 2.11502
NA 1.69908 3.11871 2.30611
NA 2.17435 3.50219 1.83683
NA 2.81551 1.93418 2.33741
NA 1.85066 1.28972 1.49228
NA 2.76729 3.16212 2.28751
NA 3.18415 3.04682 2.49656
NA 2.80282 1.54249 2.24318
NA 3.21772 2.99504 1.60835
NA 2.82892 3.09881 2.27593
NA 2.81623 3.0309 2.08745
NA 2.86055 1.30213 2.65871
NA 2.85941 1.10626 2.06722
NA 1.32343 1.79726 2.06963
NA 1.29347 2.9836 2.98216
NA 1.17105 3.50288 3.00298
NA 2.81432 1.28122 2.34508
NA 3.02245 0.977796 1.92354
NA 2.99294 1.92318 2.35393
NA 3.01667 2.53347 1.96333
NA 2.77756 1.50715 2.32019
NA 2.83912 2.90361 1.85277
NA 2.75912 1.24567 3.1254
NA 2.84196 3.04844 3.1508
NA 2.8843 3.23041 2.53555
NA 1.41352 2.52258 2.88849
NA 1.14042 1.80311 1.59882
NA 1.34132 0.976899 1.66776
NA 1.62448 1.75712 1.85819
NA 1.5821 3.48259 1.8318
NA 1.56204 1.05994 1.66302
NA 1.46624 1.77497 1.53662
NA 1.63712 1.20996 2.68377
NA 1.51849 3.02599 2.03573
NA 1.67458 2.89647 2.27435
NA 1.61926 0.804945 2.70301
NA 1.6096 1.01461 1.78116
NA 1.49806 1.74678 2.06807
NA 1.55077 0.708863 1.47362
NA 1.58547 0.9559 1.45375
NA 1.65154 3.2189 1.73875
NA 1.48411 2.87555 1.45844
NA 1.59204 3.20785 NA
NA 1.52733 3.14344 NA
NA 1.47767 1.46231 NA
NA 1.64489 0.62609 NA
NA 1.50825 0.88816 NA
NA 1.65596 1.47053 NA
NA 1.44766 3.15812 NA
NA 1.61535 3.11951 NA
NA 1.75793 1.34557 NA
NA 1.75821 1.80435 NA
NA 1.04885 1.2784 NA
NA 0.930053 1.47342 NA
NA 1.44292 3.10775 NA
NA 1.66521 1.39753 NA
NA 1.17531 3.21217 NA
NA 0.9954 1.37937 NA
NA 1.86289 1.43389 NA
NA 1.50517 1.33636 NA
NA 1.8739 3.30293 NA
NA 1.12947 2.37138 NA
NA 1.7145 1.35675 NA
NA 1.79031 1.24178 NA
NA 1.7846 1.48476 NA
NA 1.45113 1.28937 NA
NA 1.68604 1.77467 NA
NA 1.66624 1.39295 NA
NA 1.84382 1.43836 NA
NA 0.996682 3.1808 NA
NA 1.51825 1.35093 NA
NA 1.10689 1.60416 NA
NA 1.76448 1.38161 NA
NA 1.66072 2.48114 NA
NA 1.82898 1.48222 NA
NA 1.57076 1.4451 NA
NA 1.75392 1.74931 NA
NA 1.87268 1.2523 NA
NA 1.82166 2.44638 NA
NA 1.6562 1.40804 NA
NA 1.64681 1.46687 NA
NA 1.26179 2.34885 NA
NA 1.13969 2.10137 NA
NA 1.74755 1.32766 NA
NA 1.62009 1.35725 NA
NA 1.5143 1.53589 NA
NA 1.27451 1.87742 NA
NA 1.47927 2.57849 NA
NA 1.01392 1.49891 NA
NA 0.831942 1.58914 NA
NA 0.981458 2.50292 NA
NA 0.808193 2.65529 NA
NA 2.18796 2.29608 NA
NA 1.00363 2.46252 NA
NA 2.16405 3.11475 NA
NA 2.17373 2.84995 NA
NA 1.86233 1.82072 NA
NA 2.11806 1.35203 NA
NA 2.10439 1.38798 NA
NA 1.83 1.44357 NA
NA 1.85251 1.64206 NA
NA 1.78161 1.56274 NA
NA 2.16593 1.55108 NA
NA 1.72067 1.06811 NA
NA 1.73461 1.06693 NA
NA 1.84584 1.16497 NA
NA 1.72687 1.2948 NA
NA 1.72766 1.37389 NA
NA 0.83836 1.27121 NA
NA 0.959686 1.53672 NA
NA 1.01888 1.43907 NA
NA 0.810929 1.17801 NA
NA 0.770059 1.28477 NA
NA 0.959661 1.15571 NA
NA 0.91516 1.7531 NA
NA 1.01152 1.73966 NA
NA 1.89624 1.7563 NA
NA 1.82862 1.69545 NA
NA 1.86386 1.67604 NA
NA 1.79844 1.59278 NA
NA 1.72064 1.58271 NA
NA 2.24588 2.05589 NA
NA 1.82036 2.07098 NA
NA 1.81235 1.59534 NA
NA 1.84729 2.07795 NA
NA 1.83216 1.71135 NA
NA 2.18822 1.68173 NA
NA 1.83526 1.67812 NA
NA 1.86617 1.62344 NA
NA 1.86397 1.82694 NA
NA 2.28823 1.77966 NA
NA 1.78365 2.02772 NA
NA 2.25587 1.97971 NA
NA 2.27831 1.94774 NA
NA 2.24058 2.2125 NA
NA 2.21194 2.22595 NA
NA 1.85706 1.7526 NA
NA 2.27724 1.84021 NA
NA 1.7638 1.75781 NA
NA 1.74536 1.30106 NA
NA 1.75019 1.63516 NA
NA 1.65706 1.18416 NA
NA 2.19775 1.42505 NA
NA 1.73979 1.95514 NA
NA 2.181 1.67604 NA
NA 2.15119 1.75833 NA
NA 2.21907 2.28645 NA
NA 1.86288 1.68592 NA
NA 1.85567 1.47616 NA
NA 2.33754 1.74825 NA
NA 1.84223 1.9498 NA
NA 2.30481 1.78593 NA
NA 1.83478 2.07577 NA
NA 2.36811 1.90084 NA
NA 1.83081 1.919 NA
NA 2.33639 2.99062 NA
NA 2.29245 1.59957 NA
NA 2.26273 2.97444 NA
NA 1.75723 1.64331 NA
NA 2.32285 2.27816 NA
NA 2.32864 1.85225 NA
NA 1.8234 2.11426 NA
NA 1.74297 2.0814 NA
NA 1.72958 2.31975 NA
NA 1.72959 2.31434 NA
NA 2.28576 2.06714 NA
NA 1.63563 2.38666 NA
NA 1.63576 2.12378 NA
NA 1.71822 2.30651 NA
NA 2.30206 2.57568 NA
NA 1.96805 2.64425 NA
NA 2.25867 1.49916 NA
NA 2.40645 1.87754 NA
NA 2.23279 1.83326 NA
NA 1.96601 1.96472 NA
NA 1.95258 1.47496 NA
NA 2.38377 1.43321 NA
NA 2.39365 2.18563 NA
NA 1.8712 1.78432 NA
NA 1.88111 1.8542 NA
NA 2.34942 1.72596 NA
NA 1.94258 1.9108 NA
NA 2.3894 2.0508 NA
NA 2.4753 1.85118 NA
NA 2.44274 1.84713 NA
NA 1.94167 2.10305 NA
NA 1.93026 1.49055 NA
NA 2.45335 1.79471 NA
NA 1.1731 1.39418 NA
NA 1.33215 2.50227 NA
NA 1.18947 1.3875 NA
NA 1.35206 1.45392 NA
NA 0.84199 1.26865 NA
NA 1.04731 2.34434 NA
NA 2.47175 2.44435 NA
NA 1.06436 1.95099 NA
NA 1.37024 2.27356 NA
NA 2.47551 1.43993 NA
NA 1.23348 1.49771 NA
NA 2.47408 1.85531 NA
NA 1.86928 1.8166 NA
NA 1.8453 1.74499 NA
NA 2.4188 2.84103 NA
NA 1.98566 1.7844 NA
NA 1.48332 2.84049 NA
NA 1.59709 2.86847 NA
NA 1.86977 1.87801 NA
NA 1.5707 2.24628 NA
NA 0.979767 2.08191 NA
NA 1.58298 2.21222 NA
NA 1.93097 2.38529 NA
NA 1.0344 2.25063 NA
NA 2.44086 2.00911 NA
NA 2.46374 2.18761 NA
NA 0.88119 2.20208 NA
NA 1.88196 2.17128 NA
NA 2.42317 1.65205 NA
NA 2.47431 2.26484 NA
NA 2.55656 2.15171 NA
NA 1.38257 1.76106 NA
NA 1.92314 1.69552 NA
NA 2.42601 2.47749 NA
NA 2.01158 2.37813 NA
NA 2.12804 2.03623 NA
NA 1.19064 1.94449 NA
NA 2.42518 2.00236 NA
NA 2.50012 2.42767 NA
NA 1.38139 1.83406 NA
NA 1.82959 1.88517 NA
NA 1.56632 1.60597 NA
NA 1.82745 1.6438 NA
NA 1.63986 1.60615 NA
NA 1.74419 1.58465 NA
NA 1.84429 1.94015 NA
NA 1.54046 1.96832 NA
NA 1.70234 1.97173 NA
NA 2.2014 1.88626 NA
NA 2.14597 2.07615 NA
NA 1.28477 2.01463 NA
NA 1.86011 1.98403 NA
NA 1.57441 2.04414 NA
NA 1.49921 1.77965 NA
NA 1.23355 2.48195 NA
NA 2.85515 1.46805 NA
NA 2.11754 1.67254 NA
NA 1.90666 2.17219 NA
NA 1.76786 2.47855 NA
NA 1.62243 1.57697 NA
NA 1.83688 1.72377 NA
NA 1.69974 1.5131 NA
NA 1.87822 1.47526 NA
NA 2.16171 1.57222 NA
NA 1.20973 2.58377 NA
NA 1.66211 1.33344 NA
NA 1.83537 1.72758 NA
NA 1.86707 2.76837 NA
NA 1.76319 2.45999 NA
NA 1.52425 2.80055 NA
NA 1.93776 2.36241 NA
NA 1.89446 2.39027 NA
NA 1.68735 2.62385 NA
NA 1.86985 2.96553 NA
NA 1.88782 3.06489 NA
NA 1.62715 2.79852 NA
NA 1.26844 2.95156 NA
NA 2.15317 2.87643 NA
NA 1.63304 2.38939 NA
NA 1.66512 2.37709 NA
NA 1.50042 2.54654 NA
NA 1.80924 2.49838 NA
NA 2.21419 2.60849 NA
NA 1.88768 2.87131 NA
NA 2.30958 3.08147 NA
NA 1.64258 2.37705 NA
NA 1.9623 2.58383 NA
NA 2.94059 2.28217 NA
NA 2.93485 2.57664 NA
NA 1.40525 2.49676 NA
NA 1.94042 2.57246 NA
NA 1.9908 2.88836 NA
NA 1.42801 3.18504 NA
NA 2.52107 2.3605 NA
NA 1.38097 2.7011 NA
NA 2.17146 2.90087 NA
NA 2.44312 2.86784 NA
NA 2.12249 2.73093 NA
NA 2.32189 2.09272 NA
NA 1.56062 2.88253 NA
NA 1.44331 2.48501 NA
NA 1.49626 2.74927 NA
NA 2.4166 2.14645 NA
NA 1.18408 3.08046 NA
NA 1.07292 2.81053 NA
NA 1.09089 2.39848 NA
NA 1.17824 2.62171 NA
NA 1.19707 2.60649 NA
NA 1.17974 2.78729 NA
NA 1.08839 2.26161 NA
NA 1.09461 2.79099 NA
NA 1.25527 2.46945 NA
NA 1.27398 2.46159 NA
NA 1.10871 2.58544 NA
NA 1.01917 2.46816 NA
NA 1.41085 3.06692 NA
NA 1.19185 2.65673 NA
NA 1.18733 2.44319 NA
NA 1.23934 2.90921 NA
NA 1.68289 2.36924 NA
NA 1.7105 2.60261 NA
NA 1.53334 2.81655 NA
NA 1.50682 2.44333 NA
NA 1.69939 2.56665 NA
NA 1.72776 2.76464 NA
NA 1.26563 2.59257 NA
NA 1.68456 2.81642 NA
NA 1.79783 3.10599 NA
NA 1.74726 2.95565 NA
NA 1.60889 2.27904 NA
NA 1.5805 2.25956 NA
NA 1.83285 2.59256 NA
NA 1.65886 2.87249 NA
NA 1.63502 2.66826 NA
NA 1.40482 2.25334 NA
NA 1.39549 2.2677 NA
NA 1.78237 3.03857 NA
NA 1.74375 2.41378 NA
NA 1.7083 2.90724 NA
NA 1.74807 2.19663 NA
NA 1.38267 2.57358 NA
NA 1.46348 2.40124 NA
NA 1.88427 2.40894 NA
NA 0.896959 2.81997 NA
NA 1.67322 2.596 NA
NA 1.92468 2.82889 NA
NA 2.01668 2.43066 NA
NA 0.604897 2.70211 NA
NA 1.61837 2.66634 NA
NA 0.859273 2.62206 NA
NA 1.37891 2.61332 NA
NA 1.53103 2.54898 NA
NA 2.06173 2.87481 NA
NA 1.98892 2.66156 NA
NA 0.518473 2.62774 NA
NA 0.414551 2.44778 NA
NA 1.88195 2.23531 NA
NA 1.63845 2.40355 NA
NA 1.54433 2.35383 NA
NA 2.21314 2.71169 NA
NA 1.44978 2.67979 NA
NA 0.962648 2.24906 NA
NA 1.608 2.93606 NA
NA 0.915383 2.29248 NA
NA 1.06097 2.62581 NA
NA 1.56662 2.49474 NA
NA 2.02695 2.86197 NA
NA 0.340319 2.41836 NA
NA 1.66708 2.82007 NA
NA 2.02355 3.21393 NA
NA 0.989893 1.30283 NA
NA 0.498182 2.85994 NA
NA 1.00502 3.10679 NA
NA 1.5295 2.67447 NA
NA 0.886107 2.33678 NA
NA 1.55467 2.031 NA
NA 1.44387 3.05408 NA
NA 1.33318 2.48691 NA
NA 2.01116 2.87008 NA
NA 2.20689 2.59211 NA
NA 1.86498 2.63722 NA
NA 1.61436 2.53831 NA
NA 2.20754 2.53894 NA
NA 1.49349 3.19698 NA
NA 0.955212 2.17826 NA
NA 0.963709 2.07246 NA
NA 1.48179 2.70697 NA
NA 1.90079 2.20374 NA
NA 0.998843 2.58508 NA
NA 2.21434 2.67685 NA
NA 0.909642 1.72031 NA
NA 1.89889 2.188 NA
NA 0.821479 1.88151 NA
NA 0.81079 3.08852 NA
NA 0.945766 3.11815 NA
NA 2.17246 1.96094 NA
NA 1.72767 3.14517 NA
NA 1.29833 1.9268 NA
NA 1.77451 1.93039 NA
NA 1.26892 1.44199 NA
NA 1.71789 1.67083 NA
NA 1.2926 2.8605 NA
NA 1.0855 2.56195 NA
NA 1.37727 2.46257 NA
NA 1.86693 1.36529 NA
NA 1.38069 2.93692 NA
NA 1.2504 2.57039 NA
NA 1.3454 2.54689 NA
NA 1.83152 2.78088 NA
NA 1.81938 2.48528 NA
NA 1.33728 2.49486 NA
NA 1.25626 2.65914 NA
NA 1.25813 2.75195 NA
NA 1.43895 2.29341 NA
NA 1.1885 2.98248 NA
NA 1.31813 2.99295 NA
NA 1.74818 2.39264 NA
NA 1.44297 2.30349 NA
NA 1.7561 2.65756 NA
NA 1.30022 1.37251 NA
NA 1.49472 2.45289 NA
NA 1.22827 2.90718 NA
NA 1.26192 1.91805 NA
NA 1.77707 2.51152 NA
NA 1.81427 2.52686 NA
NA 1.6907 2.4795 NA
NA 1.80436 2.05952 NA
NA 1.6837 2.89236 NA
NA 2.277 2.73758 NA
NA 0.954902 2.30273 NA
NA 1.80907 2.81523 NA
NA 2.02322 2.78026 NA
NA 0.920316 2.48513 NA
NA 1.88851 2.86417 NA
NA 1.06218 2.09933 NA
NA 2.36886 2.22313 NA
NA 0.766759 2.52053 NA
NA 2.13333 2.67099 NA
NA 0.881622 2.95485 NA
NA 1.60286 3.1327 NA
NA 0.920219 1.89115 NA
NA 1.58064 2.17695 NA
NA 2.36232 3.15977 NA
NA 1.44978 2.77009 NA
NA 2.09559 3.13397 NA
NA 1.97313 2.07277 NA
NA 1.78405 2.7667 NA
NA 1.62711 2.88312 NA
NA 1.52204 2.17888 NA
NA 1.80964 1.79428 NA
NA 0.664365 2.17918 NA
NA 1.63608 1.86048 NA
NA 1.42344 2.5179 NA
NA 1.70979 2.75828 NA
NA 1.77834 1.69033 NA
NA 0.976187 2.54415 NA
NA 2.06713 2.69086 NA
NA 1.74551 2.74207 NA
NA 2.3653 2.65785 NA
NA 0.983335 3.13987 NA
NA 1.87007 2.98048 NA
NA 2.14982 2.43019 NA
NA 1.03016 1.76338 NA
NA 0.776462 3.11334 NA
NA 0.898532 1.96645 NA
NA 2.27637 2.29451 NA
NA 2.33583 2.73776 NA
NA 1.73056 2.49097 NA
NA 1.80799 2.94344 NA
NA 1.3948 3.00033 NA
NA 2.47557 2.56316 NA
NA 1.022 3.17464 NA
NA 1.43543 2.70585 NA
NA 0.841632 2.94927 NA
NA 1.80478 2.7743 NA
NA 2.05396 3.02338 NA
NA 2.04382 3.11211 NA
NA 1.85106 3.02218 NA
NA 2.24198 2.94997 NA
NA 1.82378 2.52298 NA
NA 2.05942 3.75837 NA
NA 1.38463 3.43919 NA
NA 1.00322 3.77344 NA
NA 1.83445 1.73473 NA
NA 0.664465 3.37319 NA
NA 2.54557 3.36104 NA
NA 0.735591 3.29965 NA
NA 2.36447 3.29184 NA
NA 1.62259 3.07403 NA
NA 1.56938 3.22342 NA
NA 1.53915 3.90386 NA
NA 1.48048 3.78382 NA
NA 0.823476 3.19635 NA
NA 1.96784 1.6549 NA
NA 2.48714 3.79725 NA
NA 1.56505 3.23909 NA
NA 1.53828 2.37245 NA
NA 1.41605 3.26098 NA
NA 0.797157 3.77868 NA
NA 2.10657 2.24915 NA
NA 1.52774 2.5805 NA
NA 2.05761 3.33574 NA
NA 1.47675 3.88888 NA
NA 0.957172 3.74629 NA
NA 2.07451 3.78749 NA
NA 0.937387 1.84502 NA
NA 1.99052 2.50798 NA
NA 2.03496 1.01339 NA
NA 2.2496 2.33566 NA
NA 2.05125 2.28233 NA
NA 2.08541 1.31449 NA
NA 1.64699 2.5522 NA
NA 1.74653 2.53614 NA
NA 2.10802 2.52519 NA
NA 1.60077 0.850422 NA
NA 2.32606 2.37846 NA
NA 1.72064 2.60749 NA
NA 1.46229 0.951738 NA
NA 0.920183 2.36933 NA
NA 1.48553 2.34555 NA
NA 1.42566 2.34648 NA
NA 1.93213 1.16416 NA
NA 1.5644 2.29926 NA
NA 1.04509 1.09687 NA
NA 2.2484 2.32837 NA
NA 0.930219 0.93748 NA
NA 2.10093 2.30628 NA
NA 1.75676 2.64382 NA
NA 1.02072 2.61598 NA
NA 0.532815 2.35163 NA
NA 0.76988 2.35253 NA
NA 1.26255 2.31714 NA
NA 0.48441 2.49107 NA
NA 1.13871 2.70023 NA
NA 0.425016 2.33257 NA
NA 0.872013 2.54411 NA
NA 0.423958 2.54019 NA
NA 1.28024 0.948994 NA
NA 1.23413 2.57327 NA
NA 1.89379 2.36177 NA
NA 1.38856 2.31502 NA
NA 1.07773 1.29631 NA
NA 1.91364 2.37746 NA
NA 1.38283 2.33901 NA
NA 1.89478 1.0142 NA
NA 1.34785 1.01322 NA
NA 1.36815 1.33116 NA
NA 1.90665 2.66609 NA
NA 0.444391 2.38542 NA
NA 1.8471 2.54148 NA
NA 1.76385 2.31302 NA
NA 1.43411 2.54961 NA
NA 1.50091 2.36644 NA
NA 1.75732 2.28834 NA
NA 1.84444 2.51497 NA
NA 1.48335 2.35861 NA
NA 1.36745 2.32111 NA
NA 1.87191 2.39151 NA
NA 1.79067 2.65018 NA
NA 1.87768 2.52578 NA
NA 1.78605 2.63058 NA
NA 1.72421 2.5656 NA
NA 1.93517 2.35485 NA
NA 1.84478 2.65635 NA
NA 1.55993 2.60176 NA
NA 1.23974 2.32296 NA
NA 1.06067 2.29883 NA
NA 1.56897 2.35889 NA
NA 0.273061 2.35371 NA
NA 1.57511 2.75703 NA
NA 0.52096 2.31409 NA
NA 1.33417 2.50385 NA
NA 1.54753 2.55775 NA
NA 0.477843 1.02735 NA
NA 1.15309 0.830234 NA
NA 1.10214 2.40699 NA
NA 1.04442 2.71906 NA
NA 1.26031 2.6632 NA
NA 1.01687 2.32602 NA
NA 2.278 2.38992 NA
NA 1.30373 2.29688 NA
NA 0.7934 2.33096 NA
NA 2.19116 1.18446 NA
NA 1.82329 2.332 NA
NA 0.769774 2.59874 NA
NA 1.92168 2.65428 NA
NA 1.04922 2.30042 NA
NA 1.24432 2.36935 NA
NA 2.18319 2.86576 NA
NA 1.79337 2.41409 NA
NA 1.95898 1.38124 NA
NA 2.30578 2.68868 NA
NA 1.70615 2.36538 NA
NA 2.07885 2.26703 NA
NA 2.04292 2.89943 NA
NA 2.2846 2.52091 NA
NA 2.38046 2.51315 NA
NA 1.37216 2.13324 NA
NA 1.9153 2.88943 NA
NA 2.18422 2.87662 NA
NA 1.98785 1.2838 NA
NA 1.93719 2.65526 NA
NA 1.93592 2.33046 NA
NA 1.72901 2.36172 NA
NA 1.75402 2.20213 NA
NA 1.80583 2.17914 NA
NA 1.90678 2.98346 NA
NA 1.61548 2.59938 NA
NA 0.763189 2.72088 NA
NA 1.81411 3.46358 NA
NA 0.6128 2.57935 NA
NA 1.40835 3.52932 NA
NA 1.4996 2.69574 NA
NA 0.405161 2.31774 NA
NA 1.79087 3.49528 NA
NA 2.02773 2.74921 NA
NA 1.71903 3.42302 NA
NA 2.19985 3.18323 NA
NA 1.79697 2.8806 NA
NA 1.46511 2.34813 NA
NA 1.72245 1.85788 NA
NA 2.18088 2.35421 NA
NA 2.21546 2.09356 NA
NA 1.76497 1.77613 NA
NA 2.04773 2.74735 NA
NA 1.83198 2.93743 NA
NA 1.58397 3.5484 NA
NA 1.83577 1.80281 NA
NA 1.33442 3.38712 NA
NA 1.06804 2.47616 NA
NA 1.38575 1.89317 NA
NA 1.46188 3.0441 NA
NA 1.87294 3.38179 NA
NA 2.27086 2.92391 NA
NA 1.84306 2.34068 NA
NA 2.4245 3.36455 NA
NA 2.0108 2.42764 NA
NA 0.814414 2.82033 NA
NA 2.19184 2.94203 NA
NA 1.05603 3.41573 NA
NA 1.48327 2.46888 NA
NA 1.64405 2.94445 NA
NA 2.3489 3.22179 NA
NA 0.823634 1.86796 NA
NA 2.33887 3.27749 NA
NA 2.20971 2.88516 NA
NA 2.23894 3.56748 NA
NA 0.725004 2.77608 NA
NA 0.788966 2.95843 NA
NA 1.28427 3.08593 NA
NA 2.72086 3.16852 NA
NA 0.858015 1.70594 NA
NA 1.83798 3.03843 NA
NA 1.43179 3.42981 NA
NA 1.92427 3.00968 NA
NA 0.823863 2.99548 NA
NA 1.32828 3.10851 NA
NA 1.8893 2.90064 NA
NA 1.85622 3.2677 NA
NA 1.29728 3.02682 NA
NA 0.868502 2.30145 NA
NA 1.03263 3.06985 NA
NA 1.11069 3.0694 NA
NA 2.69822 3.31932 NA
NA 1.90021 2.52972 NA
NA 2.51923 3.37992 NA
NA 2.62073 3.13904 NA
NA 0.801489 1.86774 NA
NA 1.54673 3.39219 NA
NA 2.51838 3.1201 NA
NA 1.02408 3.06666 NA
NA 2.29759 2.19722 NA
NA 1.51751 2.89878 NA
NA 2.25388 3.03107 NA
NA 2.7108 2.78242 NA
NA 2.2711 2.83299 NA
NA 2.00632 2.2878 NA
NA 2.52525 1.7122 NA
NA 1.05596 1.84677 NA
NA 2.61272 3.43703 NA
NA 2.50643 2.88096 NA
NA 1.54926 3.10104 NA
NA 2.65307 3.54623 NA
NA 1.42819 2.94486 NA
NA 2.52434 3.0997 NA
NA 1.73094 2.87625 NA
NA 0.983815 3.31928 NA
NA 2.23916 3.34083 NA
NA 2.23093 3.23885 NA
NA 2.29115 2.76807 NA
NA 2.26432 3.02232 NA
NA 2.50725 2.63825 NA
NA 2.65571 2.78023 NA
NA 2.06529 3.14147 NA
NA 0.906138 3.61125 NA
NA 1.91242 3.19558 NA
NA 1.49284 2.88999 NA
NA 1.48931 3.24074 NA
NA 2.03539 2.92155 NA
NA 1.33312 3.074 NA
NA 1.50081 2.7091 NA
NA 2.1851 2.54461 NA
NA 1.29405 2.78117 NA
NA 1.28664 2.97347 NA
NA 1.67394 2.90204 NA
NA 2.20926 2.62779 NA
NA 1.80388 3.41615 NA
NA 2.18072 3.07062 NA
NA 2.17652 3.05934 NA
NA 2.18121 3.19571 NA
NA 2.20192 3.34489 NA
NA 1.74461 3.2013 NA
NA 2.67401 3.29995 NA
NA 1.37164 3.07219 NA
NA 1.51868 3.07617 NA
NA 2.04313 3.29498 NA
NA 2.68919 3.29892 NA
NA 2.17018 3.58726 NA
NA 2.14619 3.36623 NA
NA 2.38482 3.63351 NA
NA 2.15421 3.04964 NA
NA 1.40622 2.19281 NA
NA 1.48351 2.18128 NA
NA 2.22947 3.55325 NA
NA 2.33888 3.63919 NA
NA 2.59506 3.05577 NA
NA 2.50498 3.55026 NA
NA 2.48631 2.9186 NA
NA 2.38527 2.91772 NA
NA 1.49771 3.7093 NA
NA 1.49448 3.71712 NA
NA 1.75229 4.01495 NA
NA 2.07832 2.89333 NA
NA 1.56202 4.01819 NA
NA 2.03026 2.88887 NA
NA 1.62858 3.23924 NA
NA 1.4966 3.23704 NA
NA 2.52306 3.70944 NA
NA 2.11077 3.08823 NA
NA 1.75707 3.71993 NA
NA 1.53558 2.9156 NA
NA 1.80098 2.99477 NA
NA 1.76349 2.91536 NA
NA 1.78166 3.23145 NA
NA 2.49729 3.3354 NA
NA 2.06321 3.64305 NA
NA 1.64138 3.23674 NA
NA 1.63348 3.25068 NA
NA 2.54424 3.32762 NA
NA 1.56197 3.63242 NA
NA 2.25939 3.33617 NA
NA 1.799 3.65974 NA
NA 1.55307 3.5837 NA
NA 2.17103 3.74955 NA
NA 1.94345 2.70586 NA
NA 1.77656 2.16238 NA
NA 2.30914 3.28105 NA
NA 1.7842 4.0375 NA
NA 2.51891 3.75303 NA
NA 1.66066 2.93346 NA
NA 2.17488 2.92909 NA
NA 2.2613 4.04063 NA
NA 2.02957 3.76185 NA
NA 2.32047 2.9662 NA
NA 2.07797 2.95937 NA
NA 1.46809 3.74525 NA
NA 1.73138 3.39624 NA
NA 2.04682 3.40696 NA
NA 1.53426 3.24389 NA
NA 2.03144 3.28257 NA
NA 2.09306 3.28561 NA
NA 1.60586 2.99008 NA
NA 2.52021 3.26011 NA
NA 1.93423 2.07052 NA
NA 1.77327 1.97726 NA
NA 1.51833 2.23858 NA
NA 1.74724 2.53921 NA
NA 1.75991 2.01734 NA
NA 2.49488 1.77342 NA
NA 1.62701 2.79307 NA
NA 2.15253 2.93318 NA
NA 1.96767 2.72195 NA
NA 2.2424 3.06086 NA
NA 2.06908 2.76231 NA
NA 2.30364 2.90575 NA
NA 2.10079 2.76372 NA
NA 2.50835 3.2026 NA
NA 2.04318 2.08082 NA
NA 2.53293 1.98506 NA
NA 2.07022 1.91308 NA
NA 2.15825 2.80283 NA
NA 1.9348 2.53133 NA
NA 2.5087 2.51132 NA
NA 1.96536 1.72298 NA
NA 1.93902 2.96116 NA
NA 2.32396 2.80054 NA
NA 2.17897 2.28896 NA
NA 2.30647 2.26717 NA
NA 2.15993 2.44615 NA
NA 1.87551 2.93758 NA
NA 1.90105 2.42322 NA
NA 2.34651 2.24982 NA
NA 1.74237 2.20654 NA
NA 2.46886 2.00103 NA
NA 1.85431 2.22014 NA
NA 2.33007 1.77638 NA
NA 1.87596 2.72848 NA
NA 2.33073 1.58891 NA
NA 1.71712 1.89331 NA
NA 2.45203 2.02956 NA
NA 2.30528 2.22128 NA
NA 2.31538 2.42521 NA
NA 2.17339 2.304 NA
NA 2.88639 2.47993 NA
NA 1.87341 2.40036 NA
NA 2.51613 2.27333 NA
NA 2.34073 2.70668 NA
NA 1.73489 3.17584 NA
NA 2.45735 2.94523 NA
NA 2.50096 1.72863 NA
NA 2.32149 1.65219 NA
NA 2.5011 2.61951 NA
NA 1.39399 3.12828 NA
NA 1.49169 2.66795 NA
NA 1.32642 2.52201 NA
NA 2.02022 2.19939 NA
NA 2.72865 2.03401 NA
NA 1.82234 3.41199 NA
NA 2.0532 2.7298 NA
NA 2.86261 2.41817 NA
NA 1.71176 2.3896 NA
NA 1.91367 2.94332 NA
NA 2.1673 2.81685 NA
NA 1.90144 3.15024 NA
NA 2.11829 3.04107 NA
NA 1.22374 1.44269 NA
NA 1.83076 1.71734 NA
NA 1.33927 3.0429 NA
NA 2.22552 3.019 NA
NA 2.62931 3.13251 NA
NA 1.97268 2.62783 NA
NA 1.6987 2.65718 NA
NA 1.90049 2.55214 NA
NA 1.95581 1.65918 NA
NA 2.19036 3.02089 NA
NA 1.87053 1.47129 NA
NA 1.75045 2.65493 NA
NA 2.76335 3.61183 NA
NA 1.95287 2.89114 NA
NA 1.30889 2.86577 NA
NA 2.01878 1.69552 NA
NA 1.87722 3.08576 NA
NA 1.66229 2.86903 NA
NA 1.75821 2.8418 NA
NA 1.52021 2.5631 NA
NA 2.1777 2.11474 NA
NA 1.81745 1.71202 NA
NA 2.32348 2.78913 NA
NA 1.46536 2.10486 NA
NA 1.99284 2.51267 NA
NA 2.56024 2.13698 NA
NA 2.42709 2.5001 NA
NA 2.33856 2.56455 NA
NA 1.35593 3.00627 NA
NA 1.91314 2.99806 NA
NA 2.01586 2.66052 NA
NA 2.23591 3.63611 NA
NA 2.49831 2.92355 NA
NA 1.61392 2.90028 NA
NA 1.93852 3.00365 NA
NA 2.3608 3.9365 NA
NA 1.72555 3.58714 NA
NA 1.81645 2.99584 NA
NA 1.86974 3.19086 NA
NA 1.74787 2.842 NA
NA 1.99595 2.7503 NA
NA 1.5478 3.9909 NA
NA 2.709 2.89009 NA
NA 1.91809 3.53935 NA
NA 2.38957 3.3254 NA
NA 1.89979 2.57147 NA
NA 1.62371 2.96154 NA
NA 1.72309 2.51285 NA
NA 2.29296 2.87892 NA
NA 2.15664 3.22541 NA
NA 2.18058 3.31183 NA
NA 2.85513 1.93484 NA
NA 1.88161 3.03332 NA
NA 2.01376 3.51626 NA
NA 2.31167 3.03818 NA
NA 2.05696 3.07919 NA
NA 2.41897 2.29974 NA
NA 1.83891 3.17661 NA
NA 2.35738 3.22891 NA
NA 1.47493 2.72196 NA
NA 3.00837 3.04925 NA
NA 2.27308 3.71745 NA
NA 2.08819 2.56092 NA
NA 1.33971 3.84302 NA
NA 3.13295 4.06372 NA
NA 1.91842 3.53184 NA
NA 2.59353 3.87483 NA
NA 2.36187 3.61148 NA
NA 1.74236 3.94897 NA
NA 1.30465 2.92073 NA
NA 2.07107 2.69957 NA
NA 1.96651 2.73713 NA
NA 1.20411 3.99567 NA
NA 2.96545 2.47105 NA
NA 3.01705 4.05351 NA
NA 2.16637 2.99597 NA
NA 2.2102 2.70404 NA
NA 2.43882 2.26949 NA
NA 2.05057 3.66073 NA
NA 1.56373 3.57978 NA
NA 1.82331 3.08752 NA
NA 2.49273 3.72115 NA
NA 2.50406 3.32339 NA
NA 2.0864 4.05045 NA
NA 1.77582 3.92804 NA
NA 2.80139 3.97612 NA
NA 3.01123 2.9712 NA
NA 0.976637 2.63502 NA
NA 2.44685 2.65704 NA
NA 2.05613 3.58074 NA
NA 0.63175 2.91316 NA
NA 2.40396 2.84853 NA
NA 1.88287 1.93343 NA
NA 2.13149 2.95178 NA
NA 2.1409 2.77833 NA
NA 1.22152 2.8021 NA
NA 0.854226 3.2786 NA
NA 1.08565 2.3795 NA
NA 0.911838 3.05567 NA
NA 0.97505 1.83304 NA
NA 2.43641 2.71844 NA
NA 2.02696 3.02329 NA
NA 1.12856 3.93808 NA
NA 2.42331 2.70296 NA
NA 1.21124 3.20301 NA
NA 2.60834 2.8509 NA
NA 2.11061 2.3776 NA
NA 2.11909 3.59276 NA
NA 0.83696 2.83214 NA
NA 1.82004 3.13237 NA
NA 1.59726 3.08028 NA
NA 1.63723 3.00499 NA
NA 1.49529 2.70439 NA
NA 1.52366 2.88925 NA
NA 2.42679 3.63966 NA
NA 1.49056 3.51111 NA
NA 1.85518 3.9374 NA
NA 2.46159 2.60358 NA
NA 2.32041 4.14366 NA
NA 1.38415 2.93946 NA
NA 1.14065 3.28241 NA
NA 2.42991 2.75578 NA
NA 1.17372 3.93622 NA
NA 2.30608 2.99926 NA
NA 1.03093 2.52915 NA
NA 0.770919 4.07313 NA
NA 0.738614 3.95049 NA
NA 2.05682 2.98009 NA
NA 2.06669 3.11091 NA
NA 0.425913 2.59586 NA
NA 2.05786 3.26724 NA
NA 2.10714 3.92774 NA
NA 2.07632 2.97389 NA
NA 1.95542 3.3915 NA
NA 0.953685 2.40084 NA
NA 1.98112 2.25118 NA
NA 0.73249 2.84711 NA
NA 2.03417 2.24967 NA
NA 0.666947 2.04299 NA
NA 2.06428 2.41895 NA
NA 2.13862 2.86097 NA
NA 0.705959 2.06305 NA
NA 2.14942 3.05997 NA
NA 2.12 2.27047 NA
NA 0.959819 2.18814 NA
NA 2.10996 2.44693 NA
NA 2.13534 2.88314 NA
NA 2.1588 2.41395 NA
NA 0.664381 2.14288 NA
NA 2.75678 2.19199 NA
NA 0.943521 2.63574 NA
NA 2.65741 2.30464 NA
NA 3.03413 3.11468 NA
NA 2.71981 2.12621 NA
NA 2.71778 2.49185 NA
NA 2.01336 2.02955 NA
NA 2.64625 2.29238 NA
NA 2.94723 3.06602 NA
NA 2.1267 2.08717 NA
NA 2.1727 2.11789 NA
NA 2.12079 2.35341 NA
NA 2.74215 2.14262 NA
NA 1.95589 2.89412 NA
NA 2.00602 2.50832 NA
NA 2.06669 2.25042 NA
NA 1.67137 2.31553 NA
NA 1.94465 2.76865 NA
NA 1.82676 2.57609 NA
NA 1.62488 1.93535 NA
NA 0.481629 2.70606 NA
NA 1.6812 2.57455 NA
NA 0.931141 2.55009 NA
NA 2.14598 2.60206 NA
NA 2.16037 2.24998 NA
NA 2.06954 2.42824 NA
NA 2.09969 1.93871 NA
NA 1.09805 2.78905 NA
NA 2.98399 3.00537 NA
NA 0.949829 2.42653 NA
NA 0.451218 2.31869 NA
NA 1.87719 3.3275 NA
NA 2.98505 2.70253 NA
NA 2.68362 2.75022 NA
NA 3.00665 2.78328 NA
NA 1.99392 2.34713 NA
NA 1.60274 2.34175 NA
NA 2.02665 3.01334 NA
NA 2.03332 2.80033 NA
NA 0.886721 2.25845 NA
NA 2.71985 2.6022 NA
NA 1.8579 1.8764 NA
NA 2.98731 2.99158 NA
NA 2.24604 2.72479 NA
NA 0.940319 2.31755 NA
NA 2.2445 2.35016 NA
NA 3.02477 2.29625 NA
NA 2.10071 2.86659 NA
NA 2.20018 3.32583 NA
NA 2.25406 2.16503 NA
NA 2.19475 2.34935 NA
NA 2.57166 2.56663 NA
NA 0.940814 2.74318 NA
NA 2.64736 2.71525 NA
NA 2.10874 2.05404 NA
NA 2.13723 2.31348 NA
NA 0.847386 1.97945 NA
NA 2.50764 2.46398 NA
NA 0.629041 2.39685 NA
NA 1.81014 2.3554 NA
NA 2.60342 1.97966 NA
NA 0.58585 2.33624 NA
NA 0.823997 2.55831 NA
NA 2.6031 3.00256 NA
NA 1.98558 2.3471 NA
NA 2.92649 2.98011 NA
NA 2.51006 2.04891 NA
NA 0.741475 2.78426 NA
NA 1.10952 2.342 NA
NA 2.19366 2.94947 NA
NA 0.858773 2.95551 NA
NA 1.60698 2.44115 NA
NA 1.48316 2.92861 NA
NA 1.59482 2.02383 NA
NA 1.86953 2.55351 NA
NA 2.30104 2.20256 NA
NA 1.40426 2.54573 NA
NA 1.46432 3.32577 NA
NA 1.47906 2.86833 NA
NA 1.02474 2.66007 NA
NA 1.40587 2.98774 NA
NA 1.86927 2.50324 NA
NA 1.79646 2.62619 NA
NA 1.47304 3.24198 NA
NA 1.70954 2.64438 NA
NA 0.838266 2.33975 NA
NA 1.81973 1.72535 NA
NA 0.998558 1.74009 NA
NA 1.32325 1.66951 NA
NA 1.27147 2.69099 NA
NA 0.709743 1.49484 NA
NA 0.820292 2.1336 NA
NA 1.55209 1.82924 NA
NA 1.49238 1.64561 NA
NA 1.68984 0.804917 NA
NA 1.6377 1.96931 NA
NA 1.57742 1.72416 NA
NA 1.52181 2.24893 NA
NA 1.63751 0.771411 NA
NA 1.77199 1.77489 NA
NA 0.376189 1.33808 NA
NA 1.64117 2.17763 NA
NA 1.75969 1.3175 NA
NA 0.410941 1.61424 NA
NA 1.59559 1.20119 NA
NA 1.26911 1.05237 NA
NA 1.29457 1.33588 NA
NA 0.776014 1.80318 NA
NA 0.725762 1.31117 NA
NA 1.1138 1.01328 NA
NA 1.20933 1.87325 NA
NA 1.00454 1.31246 NA
NA 1.20103 1.10801 NA
NA 1.22727 1.25498 NA
NA 1.96118 1.77967 NA
NA 1.38841 1.62653 NA
NA 0.876824 1.6644 NA
NA 0.788368 1.45605 NA
NA 0.919034 2.02046 NA
NA 0.730215 2.21279 NA
NA 0.800187 2.35757 NA
NA 0.563125 2.33002 NA
NA 1.23486 1.27867 NA
NA 0.608726 2.28357 NA
NA 1.29346 2.31957 NA
NA 1.09884 1.36748 NA
NA 0.469993 1.50737 NA
NA 1.14589 1.87746 NA
NA 1.12769 2.46623 NA
NA 1.07793 1.60278 NA
NA 0.924772 1.9888 NA
NA 0.958004 1.03062 NA
NA 0.91227 1.97396 NA
NA 0.904353 1.60559 NA
NA 0.699478 2.26985 NA
NA 0.960229 1.49011 NA
NA 0.657243 2.23488 NA
NA 0.87001 1.77993 NA
NA 0.999499 1.00789 NA
NA 0.782915 1.61525 NA
NA 0.82152 1.68973 NA
NA 0.75176 2.23234 NA
NA 0.597841 2.20572 NA
NA 0.975598 1.48459 NA
NA 0.691392 1.72415 NA
NA 1.04342 2.79887 NA
NA 0.935622 1.55922 NA
NA 0.883214 2.67194 NA
NA 0.753023 1.52562 NA
NA 0.527206 2.24527 NA
NA 0.775461 2.65026 NA
NA 1.11762 1.67878 NA
NA 1.32316 2.12515 NA
NA 0.958306 1.90271 NA
NA 1.19236 2.00138 NA
NA 0.767383 2.02214 NA
NA 1.135 1.22562 NA
NA 1.37334 2.30927 NA
NA 0.993119 1.81374 NA
NA 1.22813 1.48283 NA
NA 0.969559 2.61969 NA
NA 0.788714 2.10942 NA
NA 0.811012 1.48433 NA
NA 0.924615 2.73219 NA
NA 0.893946 2.01884 NA
NA 0.677822 2.01657 NA
NA 0.67031 1.21464 NA
NA 0.918379 1.88719 NA
NA 0.88034 1.21816 NA
NA 0.666297 2.22299 NA
NA 0.671576 3.24042 NA
NA 0.459039 3.38944 NA
NA 0.687721 3.04128 NA
NA 0.31586 3.04124 NA
NA 1.89778 2.29751 NA
NA 1.8899 2.44403 NA
NA 1.85441 2.86286 NA
NA 0.719419 2.71877 NA
NA 1.855 3.17866 NA
NA 0.695266 3.48064 NA
NA 0.517592 3.47166 NA
NA 0.476666 3.23874 NA
NA 1.93594 1.65737 NA
NA 1.93378 2.75476 NA
NA 2.33359 2.15911 NA
NA 0.715827 2.95234 NA
NA 2.33195 2.7699 NA
NA 0.75395 2.50698 NA
NA 2.26817 2.75693 NA
NA 0.505765 2.99502 NA
NA 2.28021 2.76297 NA
NA 0.563714 3.023 NA
NA 0.974131 2.75727 NA
NA 2.00343 3.59154 NA
NA 0.961298 1.65385 NA
NA 1.98734 3.17615 NA
NA 0.844543 1.75844 NA
NA 1.4451 2.31101 NA
NA 0.825772 2.49658 NA
NA 1.96561 2.34895 NA
NA 1.42623 2.35367 NA
NA 2.29233 3.04885 NA
NA 1.95858 2.30806 NA
NA 2.26881 2.32733 NA
NA 1.71308 2.05207 NA
NA 1.43551 2.31345 NA
NA 1.70295 3.42842 NA
NA 1.46094 2.56403 NA
NA 1.57141 3.3603 NA
NA 2.42142 3.42908 NA
NA 1.58512 3.17278 NA
NA 1.59196 1.65918 NA
NA 2.41154 2.19106 NA
NA 2.36791 2.38305 NA
NA 1.95248 2.18173 NA
NA 2.09837 2.57012 NA
NA 1.9614 3.49215 NA
NA 1.88349 3.24751 NA
NA 2.11371 3.48782 NA
NA 0.635632 2.85269 NA
NA 2.0494 1.65086 NA
NA 1.90571 2.8485 NA
NA 0.341692 1.77783 NA
NA 0.733265 3.69578 NA
NA 0.552506 3.05071 NA
NA 0.904901 3.74757 NA
NA 0.62014 2.02779 NA
NA 1.98869 3.26694 NA
NA 0.987664 3.25202 NA
NA 0.751437 3.02226 NA
NA 2.13815 3.74848 NA
NA 0.724842 2.37532 NA
NA 0.336687 3.73793 NA
NA 2.05531 3.29869 NA
NA 2.80145 3.57622 NA
NA 1.93679 1.95463 NA
NA 2.66546 2.54176 NA
NA 0.863453 3.47448 NA
NA 0.543891 2.9831 NA
NA 2.09781 3.16815 NA
NA 2.60198 3.59873 NA
NA 2.54972 3.06436 NA
NA 1.98974 1.50194 NA
NA 2.6445 2.17285 NA
NA 0.903624 3.17833 NA
NA 1.82808 3.10652 NA
NA 1.67756 3.17303 NA
NA 2.58301 2.32516 NA
NA 1.54932 2.31885 NA
NA 0.93247 2.89337 NA
NA 1.09989 2.65271 NA
NA 1.79574 1.75795 NA
NA 2.8356 3.18939 NA
NA 2.70416 2.51068 NA
NA 1.6815 2.51579 NA
NA 1.1401 3.22552 NA
NA 0.924637 3.47685 NA
NA 2.62218 2.954 NA
NA 2.58287 2.76976 NA
NA 1.67707 1.81741 NA
NA 1.54351 2.52046 NA
NA 1.88039 2.42036 NA
NA 1.70632 2.32756 NA
NA 2.0438 3.1524 NA
NA 1.95149 2.82474 NA
NA 0.745253 1.77065 NA
NA 0.424066 3.69729 NA
NA 2.03131 3.18864 NA
NA 2.3883 3.19361 NA
NA 0.774519 3.15049 NA
NA 2.24843 1.80705 NA
NA 1.31726 2.00354 NA
NA 1.11238 1.93877 NA
NA 2.13211 1.92139 NA
NA 0.919461 1.80125 NA
NA 2.0688 1.64813 NA
NA 2.29336 1.73989 NA
NA 1.72172 1.92476 NA
NA 1.33857 1.78152 NA
NA 1.5229 1.89921 NA
NA 1.5355 1.75221 NA
NA 2.48849 1.81362 NA
NA 2.34807 1.62531 NA
NA 1.95193 1.6441 NA
NA 2.82137 1.79771 NA
NA 2.09089 1.0857 NA
NA 1.3855 1.90236 NA
NA 1.0634 1.64894 NA
NA 0.371972 1.78508 NA
NA 0.623959 1.87994 NA
NA 1.47903 1.01826 NA
NA 1.23822 1.58669 NA
NA 1.0154 1.69814 NA
NA 1.46043 1.69925 NA
NA 1.31785 1.76705 NA
NA 0.678038 1.65811 NA
NA 1.35101 1.82389 NA
NA 1.33967 1.76385 NA
NA 1.40519 1.92059 NA
NA 1.24875 1.7339 NA
NA 0.928987 1.67882 NA
NA 1.69952 1.58767 NA
NA 0.829118 1.72992 NA
NA 1.22369 1.7934 NA
NA 1.51347 1.87642 NA
NA 1.14942 1.58761 NA
NA 0.482195 1.6882 NA
NA 0.500609 1.82329 NA
NA 1.504 2.33315 NA
NA 1.4298 1.92204 NA
NA 1.33744 1.66048 NA
NA 0.833769 1.78736 NA
NA 1.42823 1.69274 NA
NA 1.3907 1.19009 NA
NA 1.16553 1.73487 NA
NA 1.48234 1.79931 NA
NA 1.06945 1.77432 NA
NA 1.71133 1.05703 NA
NA 1.4673 1.90763 NA
NA 0.897915 2.36583 NA
NA 1.44686 1.18015 NA
NA 1.44139 1.97992 NA
NA 1.48741 2.32775 NA
NA 1.68844 1.7799 NA
NA 1.04335 1.76853 NA
NA 1.40529 1.55897 NA
NA 1.36038 1.64971 NA
NA 1.44044 2.33037 NA
NA 1.70466 2.31482 NA
NA 1.30645 2.38898 NA
NA 1.65074 1.52785 NA
NA 1.63067 1.85776 NA
NA 1.68629 2.11316 NA
NA 1.27692 2.14784 NA
NA 1.28023 1.52706 NA
NA 1.69249 1.17985 NA
NA 1.29129 2.30889 NA
NA 1.71183 1.67081 NA
NA 1.40655 1.85057 NA
NA 1.79013 1.8761 NA
NA 1.08744 1.67986 NA
NA 1.29252 1.68141 NA
NA 1.17026 0.889422 NA
NA 1.68907 1.8062 NA
NA 1.39915 2.50124 NA
NA 1.69999 1.5319 NA
NA 1.57202 1.80107 NA
NA 1.09555 0.944305 NA
NA 1.52925 1.90369 NA
NA 1.49832 1.56986 NA
NA 1.28976 1.7995 NA
NA 1.73077 2.41128 NA
NA 1.52623 1.66581 NA
NA 1.51689 2.16206 NA
NA 1.81589 1.791 NA
NA 1.39735 1.80343 NA
NA 1.39405 1.87761 NA
NA 1.55514 1.5607 NA
NA 1.35031 2.19342 NA
NA 1.32554 2.33357 NA
NA 1.38719 1.37557 NA
NA 1.70723 1.52176 NA
NA 1.28487 1.14009 NA
NA 1.09905 1.66994 NA
NA 1.93828 2.33791 NA
NA 1.3141 2.30809 NA
NA 1.92143 2.39943 NA
NA 2.06124 1.64856 NA
NA 1.22554 2.16937 NA
NA 1.79855 1.67256 NA
NA 2.08664 2.09026 NA
NA 1.40438 2.212 NA
NA 1.73148 2.27975 NA
NA 1.30165 2.56628 NA
NA 1.89715 2.20101 NA
NA 1.68393 2.15851 NA
NA 1.48365 2.33185 NA
NA 2.12921 1.9327 NA
NA 1.72439 2.8276 NA
NA 1.35307 2.27329 NA
NA 1.05711 2.64134 NA
NA 1.77899 2.20298 NA
NA 1.1106 2.43601 NA
NA 1.51949 3.04845 NA
NA 1.59128 2.17822 NA
NA 1.2457 2.56437 NA
NA 0.840213 2.22483 NA
NA 1.50394 3.23666 NA
NA 1.43196 2.77577 NA
NA 1.12169 2.79312 NA
NA 1.00976 2.30826 NA
NA 1.05151 2.81292 NA
NA 1.01005 2.62845 NA
NA 1.41084 2.33544 NA
NA 0.902896 2.24589 NA
NA 0.888884 2.70288 NA
NA 1.95274 2.64557 NA
NA 1.11015 3.33495 NA
NA 2.26488 2.94637 NA
NA 1.9135 2.92805 NA
NA 0.610118 2.22138 NA
NA 1.2204 2.86703 NA
NA 0.987868 2.03678 NA
NA 1.33993 3.19755 NA
NA 1.2072 2.56377 NA
NA 1.65838 2.44164 NA
NA 1.13498 2.17372 NA
NA 1.41436 2.04303 NA
NA 2.05127 2.39403 NA
NA 1.89084 3.19858 NA
NA 2.10079 3.31332 NA
NA 1.06597 2.5408 NA
NA 1.52512 2.17047 NA
NA 2.18518 2.54733 NA
NA 1.22745 2.32979 NA
NA 1.80781 2.49082 NA
NA 1.33285 2.28516 NA
NA 0.715056 3.13052 NA
NA 1.82 2.97931 NA
NA 2.03718 2.24802 NA
NA 2.14482 2.23092 NA
NA 1.29733 2.79442 NA
NA 2.43473 2.09767 NA
NA 2.07688 2.26213 NA
NA 1.74685 2.17237 NA
NA 0.770972 3.29237 NA
NA 1.75289 2.13893 NA
NA 1.19333 2.33137 NA
NA 1.00663 2.31594 NA
NA 0.676029 2.04869 NA
NA 1.97061 2.45121 NA
NA 1.3416 2.23097 NA
NA 0.949191 2.32072 NA
NA 1.22432 2.66629 NA
NA 1.68953 2.0418 NA
NA 1.73149 2.66006 NA
NA 2.05742 2.88462 NA
NA 1.73495 2.27278 NA
NA 1.70308 3.18283 NA
NA 1.16515 2.60351 NA
NA 1.19757 2.61361 NA
NA 2.16245 2.17867 NA
NA 1.85889 2.67472 NA
NA 1.70723 2.09399 NA
NA 1.42809 2.32162 NA
NA 0.995315 2.9116 NA
NA 1.39282 2.43409 NA
NA 2.36475 2.3678 NA
NA 1.20991 2.47402 NA
NA 1.64219 2.65753 NA
NA 1.4727 2.16519 NA
NA 1.28338 2.20032 NA
NA 1.59972 2.70762 NA
NA 1.32106 2.90627 NA
NA 1.59174 2.34924 NA
NA 1.22057 2.20801 NA
NA 2.34062 2.78809 NA
NA 1.32712 2.28646 NA
NA 1.14822 2.90788 NA
NA 1.03276 2.09021 NA
NA 1.67291 2.84368 NA
NA 1.53435 2.66834 NA
NA 1.48443 2.38778 NA
NA 1.26808 2.49054 NA
NA 1.3623 2.35015 NA
NA 2.2472 2.72251 NA
NA 2.37928 2.31814 NA
NA 2.14343 2.47511 NA
NA 2.15205 2.13049 NA
NA 1.97626 2.3077 NA
NA 1.36591 2.35412 NA
NA 2.5689 1.95919 NA
NA 1.66087 2.38829 NA
NA 1.46633 2.32667 NA
NA 1.95506 2.26272 NA
NA 1.90693 2.50284 NA
NA 1.364 2.3565 NA
NA 2.3097 2.01025 NA
NA 2.34561 1.68242 NA
NA 1.79874 2.10985 NA
NA 2.60039 2.3533 NA
NA 2.70562 2.86324 NA
NA 2.63128 2.65026 NA
NA 1.57005 1.85015 NA
NA 1.88927 2.37011 NA
NA 2.35142 2.0925 NA
NA 1.85885 1.32569 NA
NA 2.65293 2.01776 NA
NA 1.65349 2.16448 NA
NA 1.97945 1.9173 NA
NA 1.51515 1.50918 NA
NA 2.34143 1.91631 NA
NA 1.41114 2.03361 NA
NA 2.84564 2.81877 NA
NA 1.7594 2.54003 NA
NA 1.8176 2.40143 NA
NA 2.44149 2.25535 NA
NA 2.38327 1.6494 NA
NA 2.49269 2.18859 NA
NA 2.33103 2.48809 NA
NA 1.38476 2.34858 NA
NA 2.66427 2.50901 NA
NA 1.70871 1.0421 NA
NA 1.94604 1.48752 NA
NA 1.55565 0.693908 NA
NA 1.65108 1.24191 NA
NA 2.72209 2.04599 NA
NA 3.07179 1.83378 NA
NA 3.06566 2.45799 NA
NA 1.80355 2.24744 NA
NA 2.69444 2.09528 NA
NA 1.69674 2.06307 NA
NA 2.84264 2.15395 NA
NA 1.0642 2.59821 NA
NA 2.68666 1.91939 NA
NA 1.93962 2.15369 NA
NA 2.33619 2.43641 NA
NA 1.76936 2.6589 NA
NA 1.67892 1.67143 NA
NA 1.55917 1.82506 NA
NA 1.72118 2.00748 NA
NA 2.44764 2.23711 NA
NA 2.81038 1.44355 NA
NA 2.66349 2.44609 NA
NA 2.70346 1.8601 NA
NA 1.14068 2.2348 NA
NA 1.55815 1.98782 NA
NA 2.85109 2.37355 NA
NA 1.49929 2.26382 NA
NA 1.97522 1.37348 NA
NA 2.13156 2.09627 NA
NA 1.73843 2.34381 NA
NA 1.8698 1.26661 NA
NA 1.44078 2.08005 NA
NA 1.83673 2.20267 NA
NA 2.83857 2.08026 NA
NA 1.59352 1.85204 NA
NA 1.34101 2.36441 NA
NA 2.82921 2.18372 NA
NA 2.86596 2.46057 NA
NA 1.30962 2.6107 NA
NA 1.21569 1.92735 NA
NA 1.4954 2.26298 NA
NA 2.9954 2.10121 NA
NA 3.04356 2.4886 NA
NA 1.27807 2.11296 NA
NA 1.5935 2.40942 NA
NA 1.72449 2.15894 NA
NA 1.31604 2.17593 NA
NA 1.06533 1.97421 NA
NA 2.79803 2.25508 NA
NA 2.83858 2.72232 NA
NA 2.9715 1.85814 NA
NA 2.57135 2.77013 NA
NA 1.54054 2.43933 NA
NA 1.52519 2.48594 NA
NA 3.19345 1.95999 NA
NA 3.18069 2.14567 NA
NA 1.51743 2.11544 NA
NA 1.62863 1.7176 NA
NA 1.7085 2.04678 NA
NA 2.99249 2.56362 NA
NA 1.15824 2.23177 NA
NA 2.68228 2.79191 NA
NA 3.00225 2.46634 NA
NA 1.76945 1.16747 NA
NA 2.75352 2.59967 NA
NA 3.79796 2.64608 NA
NA 2.5947 2.69484 NA
NA 2.78423 1.94082 NA
NA 2.71572 1.94412 NA
NA 3.94162 1.91642 NA
NA 4.04938 2.05393 NA
NA 2.65399 1.81139 NA
NA 3.95725 1.58879 NA
NA 2.66486 1.71158 NA
NA 2.69576 2.16605 NA
NA 2.17131 1.83642 NA
NA 4.01705 1.92738 NA
NA 2.66569 1.79892 NA
NA 4.02559 1.39828 NA
NA 3.78864 1.28166 NA
NA 4.11835 1.47955 NA
NA 3.0696 1.46702 NA
NA 2.76978 2.01447 NA
NA 4.09765 1.57456 NA
NA 3.65053 1.13428 NA
NA 2.72013 1.99235 NA
NA 2.68196 1.79661 NA
NA 3.79684 1.82918 NA
NA 2.80509 1.99617 NA
NA 3.67247 1.79701 NA
NA 2.57341 2.00276 NA
NA 2.52859 1.52027 NA
NA 3.86102 1.96308 NA
NA 2.91356 2.12863 NA
NA 2.87986 1.89108 NA
NA 4.12397 1.83048 NA
NA 3.94546 1.93902 NA
NA 3.95681 1.86728 NA
NA 3.90931 2.16194 NA
NA 3.94142 1.76453 NA
NA 2.59829 1.89102 NA
NA 3.56354 1.76212 NA
NA 3.63857 1.725 NA
NA 2.86207 1.85574 NA
NA 2.53876 1.9103 NA
NA 4.03105 1.94632 NA
NA 3.74361 1.34814 NA
NA 2.87584 1.37576 NA
NA 2.98805 1.99791 NA
NA 2.60535 1.36816 NA
NA 2.18503 2.06733 NA
NA 3.8092 1.28319 NA
NA 3.70922 1.2695 NA
NA 3.35046 1.95873 NA
NA 4.03028 1.39827 NA
NA 3.76234 1.92267 NA
NA 3.5492 2.00878 NA
NA 2.49656 1.75887 NA
NA 2.61525 1.1927 NA
NA 2.26167 1.74915 NA
NA 3.83222 2.00698 NA
NA 3.69188 2.02097 NA
NA 2.40159 1.78076 NA
NA 3.29713 1.39478 NA
NA 3.96415 1.57949 NA
NA 2.58027 2.08176 NA
NA 3.73832 1.32192 NA
NA 2.8839 2.01824 NA
NA 2.42739 1.85838 NA
NA 3.50337 1.58752 NA
NA 3.40438 2.02315 NA
NA 3.09329 1.67945 NA
NA 1.80942 1.91612 NA
NA 1.53223 2.00613 NA
NA 2.96841 1.72689 NA
NA 3.68995 1.46092 NA
NA 3.51546 1.63128 NA
NA 2.74049 1.40193 NA
NA 2.12459 1.4677 NA
NA 2.28962 1.80173 NA
NA 1.73955 1.2659 NA
NA 1.81946 1.80977 NA
NA 1.64266 1.71846 NA
NA 2.07385 1.704 NA
NA 1.36681 1.35964 NA
NA 1.48567 2.07011 NA
NA 1.61826 1.67138 NA
NA 1.00812 1.98228 NA
NA 1.5106 1.86393 NA
NA 1.40789 1.84792 NA
NA 1.2726 1.849 NA
NA 1.3939 1.89952 NA
NA 1.39373 1.98903 NA
NA 2.01001 2.0169 NA
NA 1.98868 1.23672 NA
NA 1.7972 1.83303 NA
NA 1.50634 1.73902 NA
NA 1.54747 1.82461 NA
NA 1.95107 2.08423 NA
NA 0.864062 1.59092 NA
NA 1.79469 1.77659 NA
NA 1.70693 1.55853 NA
NA 1.31573 2.10816 NA
NA 1.45595 1.99633 NA
NA 2.10926 1.99663 NA
NA 0.967306 1.56935 NA
NA 1.1218 1.33336 NA
NA 1.15498 2.01242 NA
NA 1.14613 1.80342 NA
NA 1.54569 1.84652 NA
NA 2.1596 2.67685 NA
NA 1.91771 2.06444 NA
NA 1.26062 1.74286 NA
NA 1.14479 2.2125 NA
NA 1.20749 1.52659 NA
NA 1.60229 2.17145 NA
NA 1.57119 1.84932 NA
NA 1.99009 1.03401 NA
NA 1.64768 2.6443 NA
NA 1.18967 2.20306 NA
NA 1.58954 2.26388 NA
NA 1.44189 1.84349 NA
NA 2.05545 2.86727 NA
NA 1.56051 2.32858 NA
NA 2.31224 2.10053 NA
NA 0.911878 1.70634 NA
NA 1.02391 3.05729 NA
NA 1.12372 2.29732 NA
NA 1.07224 2.12631 NA
NA 1.43276 2.29479 NA
NA 0.77464 2.39217 NA
NA 2.07807 1.5878 NA
NA 1.6673 2.41534 NA
NA 1.07744 2.86926 NA
NA 1.10162 1.86437 NA
NA 1.93611 2.25481 NA
NA 1.2216 2.63778 NA
NA 1.2866 2.18837 NA
NA 0.917086 2.77061 NA
NA 2.31493 0.901014 NA
NA 1.05619 1.54499 NA
NA 1.55726 1.11375 NA
NA 1.8492 2.3382 NA
NA 1.39554 2.24483 NA
NA 0.786921 1.8013 NA
NA 0.667035 1.12924 NA
NA 1.34181 1.84186 NA
NA 1.58014 2.58478 NA
NA 2.2451 2.86743 NA
NA 1.36616 3.12732 NA
NA 0.741877 0.927644 NA
NA 1.49611 1.19005 NA
NA 1.28177 1.15865 NA
NA 1.84392 1.65971 NA
NA 2.03565 3.07946 NA
NA 0.874737 2.38002 NA
NA 1.75363 2.26479 NA
NA 1.66498 1.92394 NA
NA 1.37366 2.83434 NA
NA 1.00525 2.15878 NA
NA 1.3638 3.02631 NA
NA 1.85291 2.50725 NA
NA 1.77264 2.15339 NA
NA 1.25293 1.92454 NA
NA 1.03987 2.36923 NA
NA 0.665923 1.71665 NA
NA 1.34434 2.82384 NA
NA 1.07245 1.59146 NA
NA 1.6219 2.15647 NA
NA 1.77185 2.03527 NA
NA 1.3323 1.61032 NA
NA 1.68055 2.9601 NA
NA 0.748462 1.98863 NA
NA 1.67935 2.17453 NA
NA 1.07666 1.36538 NA
NA 0.939422 2.15407 NA
NA 1.40372 1.07787 NA
NA 1.40954 1.94036 NA
NA 0.462208 1.84898 NA
NA 0.721837 2.39026 NA
NA 2.4455 2.71243 NA
NA 2.47136 2.20677 NA
NA 1.87473 1.64287 NA
NA 2.50582 1.97247 NA
NA 2.44833 1.98637 NA
NA 2.10299 2.07027 NA
NA 2.16663 2.80325 NA
NA 1.90625 1.99425 NA
NA 2.18769 2.27969 NA
NA 2.56416 1.84309 NA
NA 2.24469 2.03701 NA
NA 2.23836 2.37328 NA
NA 2.01107 2.25105 NA
NA 2.23617 2.68207 NA
NA 2.34613 2.26505 NA
NA 2.08162 1.65688 NA
NA 2.29039 0.846609 NA
NA 2.42875 2.27183 NA
NA 2.33976 1.6093 NA
NA 2.3091 2.84876 NA
NA 2.06991 2.00667 NA
NA 2.52964 2.21691 NA
NA 2.08451 2.16706 NA
NA 2.03307 1.93838 NA
NA 2.191 2.44584 NA
NA 2.37983 2.5324 NA
NA 2.15281 2.28598 NA
NA 1.80979 2.13895 NA
NA 2.36419 2.13606 NA
NA 1.99166 1.63078 NA
NA 2.40902 2.48069 NA
NA 2.17201 1.56543 NA
NA 2.20907 1.9869 NA
NA 2.39944 2.09644 NA
NA 2.55098 2.22254 NA
NA 1.94816 1.48985 NA
NA 2.40925 2.16431 NA
NA 1.85292 2.20076 NA
NA 2.22456 2.4558 NA
NA 2.28837 1.96481 NA
NA 2.50736 2.18294 NA
NA 1.95167 1.54688 NA
NA 2.07881 1.91948 NA
NA 2.21843 2.08939 NA
NA 2.67768 2.18545 NA
NA 2.45719 1.85431 NA
NA 2.07273 2.1334 NA
NA 2.24672 2.43233 NA
NA 2.45328 2.56362 NA
NA 2.61077 2.1833 NA
NA 2.17788 1.48239 NA
NA 2.24713 1.95827 NA
NA 2.04802 1.58952 NA
NA 2.32234 1.99109 NA
NA 2.12291 2.14756 NA
NA 2.39199 2.27021 NA
NA 2.31737 1.71783 NA
NA 2.12978 2.41049 NA
NA 2.14326 1.87997 NA
NA 2.52773 1.74716 NA
NA 2.18334 1.84726 NA
NA 2.0643 1.53042 NA
NA 2.41729 2.43394 NA
NA 2.63971 1.92094 NA
NA 2.10328 2.1019 NA
NA 2.23642 2.19924 NA
NA 2.12577 2.13216 NA
NA 1.74481 2.06742 NA
NA 2.02614 2.52126 NA
NA 1.89954 1.93883 NA
NA 2.08397 2.1056 NA
NA 2.33029 1.99472 NA
NA 2.32969 2.28446 NA
NA 2.24623 2.19782 NA
NA 2.09082 1.91096 NA
NA 2.3391 2.03908 NA
NA 2.07667 2.3594 NA
NA 2.29959 1.98113 NA
NA 2.30336 1.54437 NA
NA 2.55857 2.43612 NA
NA 2.43205 1.57428 NA
NA 2.04189 2.50533 NA
NA 2.22453 2.32124 NA
NA 1.97876 1.91102 NA
NA 2.31021 2.39864 NA
NA 2.06456 2.35139 NA
NA 1.85643 2.28096 NA
NA 1.85213 1.44866 NA
NA 1.82454 2.50916 NA
NA 2.0164 2.07316 NA
NA 2.01559 2.17459 NA
NA 1.67958 1.88684 NA
NA 1.99288 1.75784 NA
NA 2.03247 2.24143 NA
NA 1.68908 1.82502 NA
NA 2.15487 2.01342 NA
NA 2.19792 1.80169 NA
NA 2.1026 2.34634 NA
NA 1.91455 2.40597 NA
NA 1.81786 2.33131 NA
NA 1.2459 1.74823 NA
NA 1.21876 1.66374 NA
NA 1.46768 1.75612 NA
NA 1.03453 1.46561 NA
NA 1.04021 2.03252 NA
NA 0.938188 2.27832 NA
NA 1.17218 1.57667 NA
NA 0.713426 2.42594 NA
NA 1.1256 1.85609 NA
NA 1.05388 2.05387 NA
NA 1.04254 1.70102 NA
NA 1.09641 2.40849 NA
NA 0.993705 2.32716 NA
NA 0.898788 2.54851 NA
NA 0.840769 2.13709 NA
NA 0.851823 2.44964 NA
NA 0.619045 2.45975 NA
NA 0.955804 2.81706 NA
NA 0.808426 2.40866 NA
NA 0.918427 2.66012 NA
NA 0.760193 2.74188 NA
NA 1.25288 2.20356 NA
NA 0.835984 2.50736 NA
NA 1.10792 2.27108 NA
NA 0.90462 2.50921 NA
NA 0.997054 2.37469 NA
NA 0.938982 2.11212 NA
NA 0.656931 2.62946 NA
NA 0.705114 2.02807 NA
NA 1.51408 2.54003 NA
NA 1.12433 2.24609 NA
NA 1.26558 2.18332 NA
NA 1.59621 2.65942 NA
NA 1.11326 2.25771 NA
NA 1.5452 2.8053 NA
NA 0.99689 2.1309 NA
NA 1.92705 2.11561 NA
NA 1.38173 2.15509 NA
NA 1.27181 2.63469 NA
NA 1.55079 2.31819 NA
NA 1.12496 1.97413 NA
NA 1.2022 2.54002 NA
NA 1.23433 2.65148 NA
NA 1.48694 2.09316 NA
NA 1.73655 2.31455 NA
NA 1.90488 2.66002 NA
NA 1.70778 2.06115 NA
NA 1.3243 2.22261 NA
NA 1.55142 2.34095 NA
NA 1.15056 2.75315 NA
NA 1.55866 2.29206 NA
NA 1.71682 2.40027 NA
NA 1.04715 2.86809 NA
NA 1.63158 2.04561 NA
NA 1.45235 2.26892 NA
NA 1.15513 2.19121 NA
NA 0.962139 1.92829 NA
NA 1.14332 2.25674 NA
NA 1.8321 2.49325 NA
NA 1.55105 2.57861 NA
NA 1.66579 2.56889 NA
NA 1.16225 2.50744 NA
NA 0.7898 2.46264 NA
NA 1.03841 2.53976 NA
NA 1.55666 2.07002 NA
NA 1.01163 2.46247 NA
NA 1.70154 2.89579 NA
NA 1.66903 2.47568 NA
NA 1.11957 1.94946 NA
NA 1.06334 2.46304 NA
NA 1.69026 2.49144 NA
NA 1.14397 2.03766 NA
NA 1.25297 2.32813 NA
NA 1.17014 2.14072 NA
NA 1.83876 2.98781 NA
NA 1.43807 2.0323 NA
NA 1.38156 2.19757 NA
NA 1.777 2.67326 NA
NA 1.77307 2.77347 NA
NA 1.19015 2.76655 NA
NA 1.80711 2.32943 NA
NA 1.79144 2.79179 NA
NA 1.03038 2.75029 NA
NA 1.2633 2.20931 NA
NA 1.32167 2.2892 NA
NA 1.67631 2.22803 NA
NA 2.22911 2.3248 NA
NA 1.64953 2.28913 NA
NA 1.70919 2.29953 NA
NA 1.34505 2.16479 NA
NA 1.22766 2.30351 NA
NA 1.47272 2.16426 NA
NA 1.78787 2.24895 NA
NA 1.98668 2.65269 NA
NA 1.45272 2.13351 NA
NA 1.13486 2.18907 NA
NA 1.25283 2.17017 NA
NA 1.6082 2.46766 NA
NA 1.15329 2.15207 NA
NA 1.41758 2.22723 NA
NA 2.23505 2.76398 NA
NA 1.57172 2.31242 NA
NA 1.67143 2.42956 NA
NA 1.4423 2.2697 NA
NA 1.13092 1.96056 NA
NA 1.54643 3.00412 NA
NA 1.36507 2.56544 NA
NA 1.49434 3.02569 NA
NA 1.23897 3.0143 NA
NA 1.65611 1.86852 NA
NA 1.46154 2.33342 NA
NA 1.68255 3.05314 NA
NA 1.16661 2.61458 NA
NA 1.2075 2.23674 NA
NA 1.19191 1.85714 NA
NA 1.83685 1.94208 NA
NA 1.76245 2.33108 NA
NA 1.91769 1.9284 NA
NA 1.44351 2.59628 NA
NA 1.69927 1.66845 NA
NA 1.33047 1.97529 NA
NA 0.909108 1.5453 NA
NA 1.66282 2.13587 NA
NA 1.84444 2.69098 NA
NA 2.04423 2.29115 NA
NA 1.27688 2.71057 NA
NA 1.38327 2.30359 NA
NA 1.42777 2.3381 NA
NA 1.45499 1.75743 NA
NA 1.27653 1.98877 NA
NA 1.4436 2.21357 NA
NA 1.41412 2.08663 NA
NA 1.19105 3.15073 NA
NA 0.604717 3.12006 NA
NA 1.34612 0.963327 NA
NA 0.600364 2.27389 NA
NA 0.786758 2.14183 NA
NA 1.46847 1.88458 NA
NA 1.58836 2.30555 NA
NA 1.28338 2.89152 NA
NA 1.44329 2.49593 NA
NA 0.754547 2.0514 NA
NA 1.52274 1.91923 NA
NA 1.84762 2.29472 NA
NA 1.36192 2.26186 NA
NA 1.52888 1.54371 NA
NA 1.33579 2.38398 NA
NA 1.23218 2.28606 NA
NA 1.93623 1.88485 NA
NA 1.64083 2.42984 NA
NA 1.42554 2.08898 NA
NA 0.807897 2.41094 NA
NA 2.04551 3.16856 NA
NA 1.78688 1.8322 NA
NA 1.89735 1.80213 NA
NA 1.30197 2.19593 NA
NA 1.12807 2.00998 NA
NA 0.812137 2.82522 NA
NA 1.28736 1.76354 NA
NA 1.91979 1.17503 NA
NA 1.45786 2.23273 NA
NA 1.99468 2.20506 NA
NA 1.86176 1.92837 NA
NA 0.829204 2.58797 NA
NA 1.39478 1.80512 NA
NA 0.959292 1.60758 NA
NA 1.84 2.59012 NA
NA 1.17022 1.60512 NA
NA 1.34314 2.35256 NA
NA 1.96696 1.74773 NA
NA 1.57263 2.46583 NA
NA 1.72523 1.57543 NA
NA 1.21715 2.51875 NA
NA 0.741093 1.95019 NA
NA 1.49438 2.22429 NA
NA 1.31412 1.46169 NA
NA 2.04047 1.95098 NA
NA 1.29386 1.8578 NA
NA 0.97564 3.03972 NA
NA 1.54313 2.53705 NA
NA 1.57555 2.20403 NA
NA 0.802604 2.88321 NA
NA 1.65371 2.25576 NA
NA 1.75782 2.26222 NA
NA 1.46023 1.89304 NA
NA 1.97292 1.71556 NA
NA 1.94682 1.89649 NA
NA 2.05598 2.02077 NA
NA 1.97081 2.27141 NA
NA 1.35515 2.0447 NA
NA 1.38671 2.2655 NA
NA 1.42611 2.28718 NA
NA 0.968711 2.00441 NA
NA 1.89705 2.20105 NA
NA 1.92906 2.18946 NA
NA 1.05252 2.59608 NA
NA 1.45532 1.60148 NA
NA 0.991946 2.0198 NA
NA 1.28038 1.28159 NA
NA 1.50114 2.4507 NA
NA 0.853029 1.18453 NA
NA 0.799132 2.0843 NA
NA 1.99527 2.31158 NA
NA 1.4388 2.42525 NA
NA 1.33788 1.61307 NA
NA 1.89274 1.62217 NA
NA 1.8714 3.08004 NA
NA 1.03405 2.10241 NA
NA 1.95155 2.25847 NA
NA 1.79133 2.97702 NA
NA 1.20641 2.93358 NA
NA 1.71201 1.44699 NA
NA 1.46446 3.15122 NA
NA 2.02642 2.80354 NA
NA 0.999253 2.81351 NA
NA 1.57425 2.79698 NA
NA 1.96418 2.12464 NA
NA 1.73695 1.91277 NA
NA 1.23229 1.89009 NA
NA 1.88927 2.96758 NA
NA 1.74594 1.57747 NA
NA 1.53752 3.0386 NA
NA 2.0389 2.79759 NA
NA 1.45142 2.50951 NA
NA 2.08914 2.83791 NA
NA 1.43419 1.60022 NA
NA 0.967027 1.83311 NA
NA 2.21557 3.01882 NA
NA 1.74095 3.07254 NA
NA 1.58254 2.10832 NA
NA 1.91102 2.70594 NA
NA 1.7411 1.69509 NA
NA 2.10328 1.44603 NA
NA 1.58199 3.01179 NA
NA 1.35521 2.89487 NA
NA 1.9114 2.85804 NA
NA 2.19257 2.48116 NA
NA 1.84317 2.01177 NA
NA 1.66539 1.36253 NA
NA 2.11796 1.65444 NA
NA 2.16974 2.92059 NA
NA 1.51078 2.09157 NA
NA 1.93509 3.00835 NA
NA 1.3543 3.05434 NA
NA 1.32916 2.18267 NA
NA 1.99101 1.41587 NA
NA 2.18001 3.06475 NA
NA 2.1945 2.57174 NA
NA 1.79675 2.05607 NA
NA 1.51072 3.10736 NA
NA 1.43763 2.99265 NA
NA 1.72293 0.947504 NA
NA 1.58754 1.96787 NA
NA 1.46321 3.02382 NA
NA 1.37846 1.7894 NA
NA 1.58388 1.93185 NA
NA 1.37546 1.92618 NA
NA 1.35851 2.90355 NA
NA 1.52821 2.85431 NA
NA 1.50718 1.97334 NA
NA 1.56082 2.13049 NA
NA 1.49505 1.80084 NA
NA 1.74609 2.63639 NA
NA 1.93237 2.92824 NA
NA 1.3841 2.92773 NA
NA 1.64521 1.83216 NA
NA 1.83523 2.99211 NA
NA 1.28832 1.68118 NA
NA 1.95879 1.73055 NA
NA 1.46591 1.66822 NA
NA 1.46349 2.69606 NA
NA 1.61444 2.01122 NA
NA 2.28116 1.66122 NA
NA 1.46223 2.25367 NA
NA 2.23355 3.05835 NA
NA 1.48808 2.69968 NA
NA 1.69044 2.88313 NA
NA 1.24609 2.8933 NA
NA 1.55677 2.04731 NA
NA 1.75048 2.41375 NA
NA 1.67258 2.31142 NA
NA 2.46744 2.84193 NA
NA 1.61237 1.54936 NA
NA 1.48378 2.68484 NA
NA 2.35116 1.77319 NA
NA 2.01893 2.44309 NA
NA 1.79719 3.02175 NA
NA 2.55088 3.13021 NA
NA 2.43666 1.82102 NA
NA 1.48294 2.32832 NA
NA 2.47207 2.14861 NA
NA 2.15111 2.18833 NA
NA 1.95338 2.43937 NA
NA 2.00391 2.0654 NA
NA 1.62589 3.13296 NA
NA 1.55117 2.82841 NA
NA 2.07532 2.1979 NA
NA 2.06242 2.0335 NA
NA 1.47829 3.0492 NA
NA 1.72641 3.0225 NA
NA 2.57706 2.7848 NA
NA 1.56304 2.7779 NA
NA 1.4281 1.73075 NA
NA 2.15215 1.48518 NA
NA 1.28376 1.27391 NA
NA 1.68444 1.77129 NA
NA 1.7334 1.68108 NA
NA 2.49123 2.79248 NA
NA 1.57366 1.72797 NA
NA 2.05942 1.84514 NA
NA 1.70185 1.82946 NA
NA 1.58883 1.72865 NA
NA 1.53027 2.9194 NA
NA 1.55856 2.40674 NA
NA 1.5019 2.60775 NA
NA 1.59308 2.54604 NA
NA 2.44187 3.23735 NA
NA 2.48404 2.40759 NA
NA 1.97759 3.23954 NA
NA 2.02073 2.25358 NA
NA 2.43625 2.19344 NA
NA 2.14524 1.50283 NA
NA 2.39618 1.54779 NA
NA 2.4836 2.22417 NA
NA 2.0686 2.52535 NA
NA 2.4474 2.31392 NA
NA 1.04555 2.97861 NA
NA 0.861427 1.57356 NA
NA 2.09858 2.01066 NA
NA 2.14209 2.08583 NA
NA 2.16519 3.11903 NA
NA 2.19262 1.53433 NA
NA 1.8668 2.66698 NA
NA 1.65329 2.24805 NA
NA 1.03219 1.01002 NA
NA 1.75175 2.00223 NA
NA 2.07361 2.12459 NA
NA 2.112 1.33093 NA
NA 2.10915 1.70165 NA
NA 1.46021 2.71744 NA
NA 1.41769 2.0616 NA
NA 1.22984 2.36992 NA
NA 2.09709 2.05634 NA
NA 1.69268 2.5147 NA
NA 2.24917 2.05809 NA
NA 1.71558 2.12059 NA
NA 1.49889 1.51737 NA
NA 1.28002 2.08839 NA
NA 2.23225 2.63912 NA
NA 1.52777 2.5128 NA
NA 1.99863 1.92938 NA
NA 1.28249 2.24095 NA
NA 1.2835 1.93703 NA
NA 2.02767 2.96858 NA
NA 1.29801 2.13101 NA
NA 1.17037 2.09435 NA
NA 1.70169 1.3233 NA
NA 1.81051 2.19198 NA
NA 2.00395 2.90662 NA
NA 1.22439 2.27803 NA
NA 1.59959 2.227 NA
NA 1.31413 3.16589 NA
NA 1.63198 2.11606 NA
NA 1.22603 2.08963 NA
NA 1.76069 1.59565 NA
NA 2.17737 1.43972 NA
NA 1.42461 1.59803 NA
NA 1.91248 2.11993 NA
NA 2.01645 1.57149 NA
NA 1.85138 1.53042 NA
NA 2.07649 2.60994 NA
NA 1.54819 2.63632 NA
NA 0.880398 2.90093 NA
NA 1.65057 1.62175 NA
NA 2.10638 1.58577 NA
NA 1.54875 2.19952 NA
NA 1.68993 2.73657 NA
NA 2.23873 3.16037 NA
NA 1.66311 2.88266 NA
NA 1.60644 2.58167 NA
NA 1.71321 2.59133 NA
NA 1.52166 2.2169 NA
NA 0.699524 2.10391 NA
NA 1.5248 2.51006 NA
NA 2.03566 1.39768 NA
NA 1.79348 2.46126 NA
NA 1.60167 2.04274 NA
NA 1.66868 2.53192 NA
NA 1.91225 1.31776 NA
NA 1.74669 2.39698 NA
NA 0.242176 1.4334 NA
NA 1.67443 2.94245 NA
NA 0.357729 2.52327 NA
NA 2.21286 2.18046 NA
NA 1.34829 2.37908 NA
NA 2.12724 1.5222 NA
NA 2.23684 2.54916 NA
NA 2.13481 2.0371 NA
NA 1.50041 2.22615 NA
NA 2.25998 1.69691 NA
NA 1.896 2.27938 NA
NA 1.76088 2.80327 NA
NA 1.84566 2.17816 NA
NA 1.91684 2.49415 NA
NA 2.00197 3.12959 NA
NA 1.62637 1.58995 NA
NA 2.01643 2.87686 NA
NA 1.79507 2.10594 NA
NA 1.65667 2.59768 NA
NA 2.01732 1.97902 NA
NA 1.90332 2.02499 NA
NA 1.63192 2.61992 NA
NA 1.63111 1.15968 NA
NA 0.472102 1.24391 NA
NA 1.62388 2.83214 NA
NA 1.80023 1.45992 NA
NA 1.75686 1.53529 NA
NA 1.7309 1.50223 NA
NA 1.61432 1.39754 NA
NA 1.42737 1.24202 NA
NA 1.63442 1.27805 NA
NA 1.35991 1.52393 NA
NA 2.15499 1.15658 NA
NA 1.70292 0.976656 NA
NA 2.17853 1.57001 NA
NA 2.05715 1.29266 NA
NA 1.53164 1.91367 NA
NA 1.67725 1.90357 NA
NA 1.62397 1.21228 NA
NA 2.15407 1.59168 NA
NA 2.14297 1.59627 NA
NA 1.99808 1.68819 NA
NA 1.35134 2.06058 NA
NA 1.51313 1.32756 NA
NA 1.36702 1.97317 NA
NA 1.19836 1.65331 NA
NA 1.98142 1.86825 NA
NA 2.13326 2.61139 NA
NA 1.76708 1.70296 NA
NA 1.19807 2.44989 NA
NA 1.95732 1.79368 NA
NA 0.849804 1.72733 NA
NA 1.91779 0.86478 NA
NA 1.90586 1.78262 NA
NA 1.25985 1.51028 NA
NA 1.40181 1.21724 NA
NA 1.10552 2.49476 NA
NA 1.69494 1.68496 NA
NA 1.20801 1.83035 NA
NA 1.14988 1.24966 NA
NA 1.53151 2.57072 NA
NA 2.03138 1.30453 NA
NA 2.04645 1.99357 NA
NA 1.45752 1.7346 NA
NA 1.59237 2.50115 NA
NA 1.98477 1.79887 NA
NA 1.90222 2.49067 NA
NA 1.87803 1.80573 NA
NA 1.47136 2.58986 NA
NA 1.54865 2.6135 NA
NA 1.57284 1.33627 NA
NA 2.29566 1.47077 NA
NA 1.7505 2.05455 NA
NA 1.76602 2.20909 NA
NA 1.98095 1.84378 NA
NA 1.65243 1.60685 NA
NA 1.82383 1.15492 NA
NA 1.32664 1.80591 NA
NA 0.970358 2.66486 NA
NA 1.35427 1.28637 NA
NA 1.4908 2.21677 NA
NA 0.775655 1.85156 NA
NA 1.57254 1.07093 NA
NA 1.6746 1.55644 NA
NA 1.62362 1.81375 NA
NA 1.59353 1.70926 NA
NA 1.38192 1.19061 NA
NA 1.82685 1.29703 NA
NA 2.09451 1.8648 NA
NA 1.96722 2.04274 NA
NA 1.59623 1.95998 NA
NA 1.27074 1.80095 NA
NA 1.2965 1.59139 NA
NA 2.14688 1.79551 NA
NA 2.15357 1.79354 NA
NA 1.62363 1.08413 NA
NA 1.2494 1.27665 NA
NA 1.98997 1.28894 NA
NA 1.50399 1.61621 NA
NA 1.70353 2.66571 NA
NA 2.15691 1.36902 NA
NA 2.02429 1.94131 NA
NA 1.6596 1.31335 NA
NA 1.57393 1.58764 NA
NA 1.48106 1.61186 NA
NA 1.95785 0.979526 NA
NA 1.86549 1.79718 NA
NA 1.42214 2.26959 NA
NA 1.75531 2.38232 NA
NA 1.63142 2.41005 NA
NA 2.25418 2.6339 NA
NA 1.27888 1.67192 NA
NA 1.29838 1.67715 NA
NA 1.4225 1.53006 NA
NA 1.25324 2.01322 NA
NA 1.32563 1.80433 NA
NA 1.91576 2.36137 NA
NA 1.51453 1.88023 NA
NA 2.19663 2.82357 NA
NA 0.829889 1.61169 NA
NA 1.33114 1.46847 NA
NA 1.06194 1.72552 NA
NA 1.4704 3.05197 NA
NA 1.93176 2.24353 NA
NA 2.0459 1.79798 NA
NA 1.51181 2.06172 NA
NA 1.52615 2.70873 NA
NA 2.30757 1.402 NA
NA 1.30745 2.55971 NA
NA 1.7018 2.24716 NA
NA 1.92083 1.7225 NA
NA 2.72392 2.73139 NA
NA 2.19252 2.03036 NA
NA 2.64812 2.21543 NA
NA 2.41143 2.92186 NA
NA 2.36737 1.92512 NA
NA 2.09621 2.7221 NA
NA 2.49937 1.45875 NA
NA 1.76779 2.89071 NA
NA 2.34611 2.48078 NA
NA 1.94797 2.38758 NA
NA 1.75786 2.35445 NA
NA 2.09282 2.39224 NA
NA 2.56854 2.10397 NA
NA 1.24765 2.65891 NA
NA 2.5264 2.63219 NA
NA 2.22692 2.69263 NA
NA 2.5935 2.33794 NA
NA 2.2675 3.0539 NA
NA 2.48658 1.95797 NA
NA 2.11372 2.8971 NA
NA 2.11115 1.76019 NA
NA 2.41309 2.02078 NA
NA 2.11543 1.93733 NA
NA 1.38136 2.54152 NA
NA 2.26202 2.04593 NA
NA 2.12031 2.75377 NA
NA 1.64877 2.56279 NA
NA 2.40916 1.53965 NA
NA 1.66918 2.79969 NA
NA 1.86225 2.54445 NA
NA 2.38844 2.88248 NA
NA 2.39888 3.07711 NA
NA 1.15554 1.92944 NA
NA 1.84493 2.79029 NA
NA 1.96472 2.41149 NA
NA 2.1449 1.34863 NA
NA 2.48958 2.37738 NA
NA 1.91118 2.68932 NA
NA 2.88655 2.6606 NA
NA 1.45715 2.79147 NA
NA 1.95929 2.59299 NA
NA 2.43854 2.07193 NA
NA 2.44271 1.77452 NA
NA 1.99822 2.26483 NA
NA 2.31912 2.15428 NA
NA 1.99838 2.33103 NA
NA 2.31705 2.98468 NA
NA 1.52801 2.19121 NA
NA 1.79226 2.60972 NA
NA 1.72486 2.31049 NA
NA 1.80672 2.68961 NA
NA 2.23569 2.16219 NA
NA 1.76543 2.49484 NA
NA 2.22714 2.20952 NA
NA 2.66879 2.44307 NA
NA 1.33588 1.58215 NA
NA 1.26766 2.28011 NA
NA 2.6372 2.40586 NA
NA 1.32921 3.07794 NA
NA 1.63745 2.41452 NA
NA 1.26717 2.53979 NA
NA 1.6339 2.6724 NA
NA 2.54581 1.59189 NA
NA 1.98318 2.75593 NA
NA 2.51074 1.99801 NA
NA 1.36572 2.73456 NA
NA 1.28199 3.00593 NA
NA 2.21717 1.7876 NA
NA 2.28892 2.19375 NA
NA 1.63594 2.54482 NA
NA 2.55759 2.67431 NA
NA 1.94712 2.00505 NA
NA 2.5422 1.89657 NA
NA 1.79844 2.31617 NA
NA 2.05212 2.09278 NA
NA 1.16007 2.263 NA
NA 1.66601 2.50141 NA
NA 1.12344 2.12484 NA
NA 1.13122 2.29861 NA
NA 1.06978 2.75208 NA
NA 2.32374 1.70319 NA
NA 0.536417 2.35567 NA
NA 2.51443 1.72496 NA
NA 1.45059 2.7298 NA
NA 1.1672 2.66916 NA
NA 1.06876 3.02928 NA
NA 1.25779 2.4106 NA
NA 0.550851 2.71559 NA
NA 1.12241 2.25898 NA
NA 2.53195 2.84985 NA
NA 2.59516 2.61793 NA
NA 1.19657 2.78543 NA
NA 1.09521 2.87641 NA
NA 2.87728 2.94179 NA
NA 1.96084 2.67445 NA
NA 0.439854 2.74248 NA
NA 1.06593 2.61211 NA
NA 2.76124 3.0063 NA
NA 1.21566 2.90482 NA
NA 1.77819 2.55114 NA
NA 1.5391 2.52747 NA
NA 1.17848 2.99966 NA
NA 1.28899 2.87501 NA
NA 1.39039 2.72034 NA
NA 1.83861 2.59701 NA
NA 1.59857 2.66457 NA
NA 1.38176 2.74214 NA
NA 1.14472 2.85431 NA
NA 1.58399 2.67634 NA
NA 1.63401 2.16647 NA
NA 1.59951 2.95599 NA
NA 1.18026 2.66146 NA
NA 1.32167 2.80222 NA
NA 1.44137 2.69956 NA
NA 2.14178 2.79482 NA
NA 1.92467 2.7155 NA
NA 1.94431 2.55654 NA
NA 1.92726 3.10912 NA
NA 1.84229 2.48208 NA
NA 1.9559 2.76195 NA
NA 1.79585 2.9229 NA
NA 1.99531 2.85864 NA
NA 1.78184 2.87905 NA
NA 2.29617 2.88203 NA
NA 1.24297 2.44583 NA
NA 1.61632 2.76192 NA
NA 1.31506 2.63514 NA
NA 1.48117 2.73942 NA
NA 1.67282 2.74607 NA
NA 1.23965 2.57134 NA
NA 1.16749 2.71707 NA
NA 2.47653 2.90307 NA
NA 1.80058 2.67593 NA
NA 1.46844 2.92194 NA
NA 1.54018 2.86857 NA
NA 1.71459 2.77795 NA
NA 1.17233 3.01512 NA
NA 1.35575 2.76131 NA
NA 1.91289 2.44137 NA
NA 2.03563 2.74567 NA
NA 1.99 2.8441 NA
NA 2.13037 2.1969 NA
NA 1.95157 2.62383 NA
NA 1.91644 2.22663 NA
NA 1.85825 2.28009 NA
NA 1.81169 2.82284 NA
NA 1.97067 2.51976 NA
NA 1.81809 2.28359 NA
NA 2.28186 2.60927 NA
NA 1.30837 2.90673 NA
NA 1.15949 2.57915 NA
NA 1.46115 2.43684 NA
NA 1.42151 2.61619 NA
NA 2.34809 2.70858 NA
NA 1.61386 2.89056 NA
NA 1.10062 2.76286 NA
NA 1.38141 2.58857 NA
NA 1.48149 2.90926 NA
NA 1.44485 3.03095 NA
NA 1.26475 2.84233 NA
NA 1.51361 2.7834 NA
NA 1.2197 2.22707 NA
NA 1.8174 2.5806 NA
NA 1.58539 2.85854 NA
NA 1.78427 2.88293 NA
NA 1.35906 2.94504 NA
NA 1.59407 2.65393 NA
NA 1.81229 2.75187 NA
NA 1.68731 2.92346 NA
NA 1.47733 2.07761 NA
NA 1.39548 2.84804 NA
NA 1.97477 2.29403 NA
NA 1.73113 2.55879 NA
NA 1.38004 2.59588 NA
NA 2.12519 2.67285 NA
NA 2.25852 1.81152 NA
NA 1.92151 2.6614 NA
NA 1.94797 2.89912 NA
NA 2.06348 2.73981 NA
NA 2.02753 3.45567 NA
NA 2.03497 2.64926 NA
NA 2.08175 3.31615 NA
NA 2.06191 2.20556 NA
NA 2.1683 2.51897 NA
NA 1.91388 3.31992 NA
NA 1.68697 3.26377 NA
NA 1.97696 2.72262 NA
NA 2.10022 2.80584 NA
NA 1.88452 1.91359 NA
NA 1.76727 1.68497 NA
NA 1.46125 1.56914 NA
NA 1.5453 1.19051 NA
NA 1.46154 1.6282 NA
NA 2.5228 1.50457 NA
NA 2.47309 2.87746 NA
NA 1.1771 2.57568 NA
NA 1.60434 2.74441 NA
NA 1.71969 2.78208 NA
NA 1.39753 2.70229 NA
NA 1.5992 3.55213 NA
NA 2.39849 2.55994 NA
NA 2.22877 2.61857 NA
NA 2.29364 3.42627 NA
NA 2.04119 2.97977 NA
NA 2.50468 2.56969 NA
NA 2.26919 2.89602 NA
NA 2.1326 2.69479 NA
NA 2.2239 3.31977 NA
NA 2.0279 2.5017 NA
NA 1.72813 3.26332 NA
NA 2.1603 3.00864 NA
NA 2.27197 3.47931 NA
NA 2.36261 2.72148 NA
NA 1.8907 3.57147 NA
NA 1.81602 2.78361 NA
NA 2.46084 2.80288 NA
NA 2.39478 2.82725 NA
NA 2.51957 3.34791 NA
NA 2.15284 2.95141 NA
NA 2.44279 3.41198 NA
NA 1.81172 3.12717 NA
NA 2.23392 2.15538 NA
NA 2.0191 2.38207 NA
NA 1.95851 1.88141 NA
NA 2.59005 2.43387 NA
NA 1.48519 2.78665 NA
NA 1.6927 2.44515 NA
NA 1.61946 3.24353 NA
NA 1.38578 2.28541 NA
NA 1.55696 2.51898 NA
NA 1.83779 3.23967 NA
NA 1.48417 3.11919 NA
NA 2.03347 1.67668 NA
NA 1.9911 3.16708 NA
NA 2.02459 1.92358 NA
NA 1.72944 3.2306 NA
NA 2.18118 1.60844 NA
NA 2.13888 2.59205 NA
NA 2.51829 2.48418 NA
NA 2.68027 2.80537 NA
NA 2.81939 3.16738 NA
NA 2.71683 3.07978 NA
NA 2.66644 2.54655 NA
NA 1.60995 2.36852 NA
NA 2.10842 2.32695 NA
NA 2.60844 1.3889 NA
NA 2.91244 2.05084 NA
NA 2.64552 1.46275 NA
NA 2.04047 1.61468 NA
NA 1.41911 1.78939 NA
NA 2.13322 2.51215 NA
NA 2.746 2.48144 NA
NA 2.76104 2.80523 NA
NA 2.01393 2.26552 NA
NA 2.4139 2.17182 NA
NA 2.22429 2.25006 NA
NA 2.30054 2.3502 NA
NA 2.03367 3.08486 NA
NA 2.37446 3.17839 NA
NA 2.19931 1.79623 NA
NA 2.26595 3.43614 NA
NA 2.51622 3.77637 NA
NA 2.26524 2.82326 NA
NA 2.01104 3.32327 NA
NA 2.24322 3.07921 NA
NA 2.48076 2.14934 NA
NA 2.16831 3.25276 NA
NA 1.72857 3.09029 NA
NA 2.11407 2.39348 NA
NA 1.68296 2.28042 NA
NA 1.82114 2.09639 NA
NA 2.00175 2.37008 NA
NA 2.50053 3.0706 NA
NA 2.39915 3.15854 NA
NA 2.14281 2.8165 NA
NA 2.44907 3.10814 NA
NA 2.3673 3.54414 NA
NA 1.80634 3.51154 NA
NA 2.19805 2.5184 NA
NA 2.12265 2.75832 NA
NA 1.77266 2.82133 NA
NA 2.43594 2.00612 NA
NA 1.76645 1.90383 NA
NA 2.51001 2.16562 NA
NA 2.26905 1.91849 NA
NA 2.21696 2.24463 NA
NA 1.96169 1.80314 NA
NA 2.63033 1.99266 NA
NA 1.9173 2.32254 NA
NA 2.58047 1.91664 NA
NA 1.408 1.51566 NA
NA 1.52083 1.89062 NA
NA 1.58812 1.50986 NA
NA 1.3356 1.50433 NA
NA 1.88951 1.63738 NA
NA 1.50106 1.90458 NA
NA 2.0883 1.72016 NA
NA 1.82237 1.61191 NA
NA 2.0247 2.29069 NA
NA 2.04309 2.00131 NA
NA 0.539072 1.53897 NA
NA 1.08107 1.96682 NA
NA 1.08401 2.87767 NA
NA 0.540982 1.54105 NA
NA 2.24538 2.19374 NA
NA 2.05378 1.63443 NA
NA 2.00651 2.2822 NA
NA 2.18744 1.8477 NA
NA 0.912967 2.23538 NA
NA 0.798469 1.47813 NA
NA 1.12564 2.03348 NA
NA 0.374476 2.92374 NA
NA 2.25524 1.32657 NA
NA 2.00413 1.93369 NA
NA 2.11851 1.81832 NA
NA 2.19554 2.06465 NA
NA 1.95855 1.89497 NA
NA 2.13059 2.06087 NA
NA 1.0545 1.49159 NA
NA 1.05554 1.51928 NA
NA 2.27807 2.02335 NA
NA 1.9151 1.8257 NA
NA 0.961768 2.11727 NA
NA 0.766897 2.11845 NA
NA 0.528381 1.73934 NA
NA 0.934819 1.87642 NA
NA 2.18704 1.58267 NA
NA 2.32819 2.22588 NA
NA 2.13129 1.41138 NA
NA 2.08916 1.807 NA
NA 2.27488 2.26102 NA
NA 2.33 2.12021 NA
NA 2.09462 1.25829 NA
NA 2.20861 1.88594 NA
NA 2.28382 2.05147 NA
NA 2.04188 2.70235 NA
NA 2.20483 1.88277 NA
NA 2.35729 1.37587 NA
NA 2.11847 2.09703 NA
NA 2.82135 1.96069 NA
NA 1.6406 1.42345 NA
NA 1.50106 1.43557 NA
NA 2.18038 1.82294 NA
NA 2.20686 2.0371 NA
NA 2.2587 1.93911 NA
NA 2.42387 1.90652 NA
NA 2.37351 2.26126 NA
NA 2.88521 1.98691 NA
NA 1.70319 1.46432 NA
NA 1.75999 1.9872 NA
NA 1.88936 1.3785 NA
NA 2.47171 1.80145 NA
NA 2.44619 1.37013 NA
NA 1.74815 2.76405 NA
NA 2.81315 2.77391 NA
NA 1.84583 1.49262 NA
NA 2.21031 1.84046 NA
NA 2.61291 1.86584 NA
NA 3.00984 1.37994 NA
NA 3.03703 1.9737 NA
NA 1.64039 1.88401 NA
NA 1.5814 2.23143 NA
NA 2.39499 2.24318 NA
NA 2.27259 2.43637 NA
NA 2.96225 1.81043 NA
NA 2.56151 2.01762 NA
NA 2.40264 1.9917 NA
NA 2.13664 2.0693 NA
NA 2.41881 2.03355 NA
NA 2.29793 2.11008 NA
NA 2.83465 1.99461 NA
NA 2.82047 1.51595 NA
NA 1.8194 1.75622 NA
NA 1.61068 2.0224 NA
NA 1.69131 1.89096 NA
NA 2.99626 1.65609 NA
NA 2.89242 2.22597 NA
NA 1.50126 1.86672 NA
NA 1.62327 1.88506 NA
NA 2.84077 2.21414 NA
NA 2.56252 2.194 NA
NA 2.00785 1.84322 NA
NA 2.1205 1.91307 NA
NA 1.544 2.17269 NA
NA 2.13283 1.95834 NA
NA 1.72419 2.05236 NA
NA 1.74447 2.03157 NA
NA 1.86068 2.02298 NA
NA 0.540193 2.01962 NA
NA 3.71534 1.99888 NA
NA 2.88658 2.18031 NA
NA 3.56774 1.97634 NA
NA 3.78108 2.07298 NA
NA 1.49133 2.11278 NA
NA 4.03119 1.99575 NA
NA 0.826704 1.90617 NA
NA 1.89812 1.78364 NA
NA 2.18462 2.09838 NA
NA 3.54383 1.74806 NA
NA 2.11309 1.68127 NA
NA 3.75793 2.0757 NA
NA 1.04209 2.16685 NA
NA 1.33037 1.97018 NA
NA 2.82688 2.00277 NA
NA 3.84341 2.43311 NA
NA 3.9754 1.59438 NA
NA 3.20541 2.03832 NA
NA 3.15821 1.93467 NA
NA 3.71707 1.88531 NA
NA 1.79869 1.69138 NA
NA 1.49685 1.944 NA
NA 2.03431 1.67675 NA
NA 2.03784 2.44528 NA
NA 1.9166 2.0679 NA
NA 3.80676 1.9604 NA
NA 1.00954 2.19303 NA
NA 3.94363 2.16944 NA
NA 3.98014 1.65008 NA
NA 1.82217 2.12837 NA
NA 3.49129 1.87713 NA
NA 3.60722 1.88398 NA
NA 3.85185 1.86368 NA
NA 2.23585 2.16695 NA
NA 3.5732 2.00361 NA
NA 1.9681 2.00661 NA
NA 2.15433 2.00241 NA
NA 2.13056 2.20939 NA
NA 3.28379 2.20823 NA
NA 3.51961 2.09605 NA
NA 2.4855 2.0915 NA
NA 3.88088 2.01064 NA
NA 2.25976 2.41367 NA
NA 1.85083 2.0599 NA
NA 1.98731 2.41718 NA
NA 1.78511 1.80861 NA
NA 2.60715 2.2579 NA
NA 1.88366 2.27317 NA
NA 3.54631 1.54373 NA
NA 2.52111 2.37693 NA
NA 3.44055 1.79655 NA
NA 3.73264 2.44696 NA
NA 1.97142 1.48891 NA
NA 2.69482 1.43829 NA
NA 2.82221 1.92399 NA
NA 3.5409 2.09101 NA
NA 1.74644 1.92369 NA
NA 1.79937 2.0648 NA
NA 2.66239 1.94547 NA
NA 2.83859 1.95003 NA
NA 2.37763 2.09687 NA
NA 2.77574 2.09426 NA
NA 2.86594 1.9445 NA
NA 2.2195 1.97856 NA
NA 2.42689 2.04203 NA
NA 2.61423 1.99081 NA
NA 3.56268 2.15224 NA
NA 1.84113 2.13073 NA
NA 2.69609 2.20175 NA
NA 2.63182 2.08864 NA
NA 2.80814 2.11941 NA
NA 2.91372 2.10334 NA
NA 2.53509 2.46431 NA
NA 2.40477 2.31764 NA
NA 2.28086 2.34206 NA
NA 3.57619 2.17405 NA
NA 3.69312 2.09246 NA
NA 3.31792 2.10576 NA
NA 3.68287 2.09627 NA
NA 2.79938 1.94362 NA
NA 2.98315 2.0179 NA
NA 2.89131 2.3764 NA
NA 3.46375 2.40015 NA
NA 2.6433 2.223 NA
NA 2.83986 2.23275 NA
NA 1.97897 2.26931 NA
NA 2.41953 1.73889 NA
NA 3.7736 2.02837 NA
NA 3.02928 2.19383 NA
NA 2.79503 2.21115 NA
NA 1.85848 0.772867 NA
NA 2.73566 0.639919 NA
NA 2.6806 0.774881 NA
NA 1.77856 0.850081 NA
NA 3.32642 0.379043 NA
NA 2.54337 0.567815 NA
NA 2.34424 0.70994 NA
NA 2.79542 0.892805 NA
NA 2.3178 0.497572 NA
NA 1.92084 1.0056 NA
NA 2.05146 0.866665 NA
NA 1.53095 0.794991 NA
NA 1.69106 0.942713 NA
NA 1.58508 0.855924 NA
NA 1.4622 0.720128 NA
NA 1.38567 0.931301 NA
NA 1.54285 0.958553 NA
NA 2.39001 0.877715 NA
NA 1.1908 0.986601 NA
NA 2.40334 0.510578 NA
NA 1.13123 0.718153 NA
NA 0.880754 0.729491 NA
NA 0.913329 0.935257 NA
NA 2.05986 0.658023 NA
NA 1.68805 0.925246 NA
NA 1.52307 0.692728 NA
NA 1.48736 0.567044 NA
NA 1.72229 0.91484 NA
NA 1.15519 0.729558 NA
NA 1.56722 1.12525 NA
NA 2.46323 1.13492 NA
NA 1.75908 0.857603 NA
NA 1.61814 0.850141 NA
NA 0.904233 0.782376 NA
NA 1.67662 0.987792 NA
NA 1.69708 0.808393 NA
NA 0.962915 0.884991 NA
NA 2.54624 1.01169 NA
NA 1.72583 0.910917 NA
NA 0.695242 0.408067 NA
NA 0.884427 1.12675 NA
NA 1.04266 1.0555 NA
NA 0.735695 0.94687 NA
NA 1.41931 0.76875 NA
NA 1.60111 0.749053 NA
NA 1.82739 0.633301 NA
NA 1.72141 0.922965 NA
NA 1.50803 0.925934 NA
NA 0.891666 1.00594 NA
NA 1.6482 0.246388 NA
NA 1.40322 0.867045 NA
NA 1.36181 0.683125 NA
NA 1.46761 1.0972 NA
NA 1.12062 0.822106 NA
NA 2.03605 1.07983 NA
NA 1.7483 0.475392 NA
NA 1.44157 0.616361 NA
NA 1.11968 0.681429 NA
NA 0.811059 1.01118 NA
NA 1.89949 0.865502 NA
NA 0.902719 0.837928 NA
NA 1.98173 0.934804 NA
NA 0.474086 0.56089 NA
NA 1.51168 1.06874 NA
NA 2.16073 0.721405 NA
NA 1.15065 1.08536 NA
NA 1.0047 1.05039 NA
NA 1.33966 0.705581 NA
NA 1.0211 1.06179 NA
NA 2.2948 0.939752 NA
NA 1.79059 1.09469 NA
NA 1.92932 1.05907 NA
NA 1.3526 0.719184 NA
NA 0.858104 0.917795 NA
NA 2.45487 0.691974 NA
NA 1.6304 0.6182 NA
NA 1.29688 0.514401 NA
NA 1.19766 0.767184 NA
NA 1.01427 1.04554 NA
NA 1.84015 0.735812 NA
NA 1.531 0.753149 NA
NA 1.02766 0.795584 NA
NA 1.94834 0.912296 NA
NA 1.25369 0.885255 NA
NA 0.862284 0.932987 NA
NA 1.57198 0.759862 NA
NA 1.9269 0.721642 NA
NA 1.57886 0.940495 NA
NA 2.46141 0.878859 NA
NA 1.14882 0.63502 NA
NA 0.618493 0.791329 NA
NA 2.10162 0.857624 NA
NA 1.66228 0.825233 NA
NA 1.20006 0.957519 NA
NA 2.11453 0.809963 NA
NA 1.53573 1.01416 NA
NA 1.93799 0.984208 NA
NA 0.906443 0.873087 NA
NA 1.27247 0.845297 NA
NA 1.68689 0.667305 NA
NA 1.00452 0.602088 NA
NA 1.11297 0.864217 NA
NA 1.05878 0.555721 NA
NA 1.58626 0.682754 NA
NA 1.71479 0.651229 NA
NA 0.886736 0.645832 NA
NA 1.24106 0.604108 NA
NA 2.21374 0.776315 NA
NA 1.66247 0.579196 NA
NA 1.26818 0.844529 NA
NA 1.58992 0.809867 NA
NA 1.47126 0.663807 NA
NA 0.921902 1.19437 NA
NA 1.18754 0.628676 NA
NA 2.26504 1.14558 NA
NA 1.46764 2.01326 NA
NA 1.16125 1.2484 NA
NA 1.15787 1.01486 NA
NA 1.9576 1.27986 NA
NA 2.48662 1.12721 NA
NA 1.25112 2.03729 NA
NA 2.06844 1.2325 NA
NA 0.626131 1.11007 NA
NA 1.36272 1.04798 NA
NA 1.8369 0.992135 NA
NA 1.58922 2.0244 NA
NA 1.17728 1.15977 NA
NA 1.70811 1.10826 NA
NA 0.769458 1.14505 NA
NA 1.75311 0.971687 NA
NA 1.54922 1.092 NA
NA 0.661972 1.99134 NA
NA 1.12588 1.00902 NA
NA 0.580415 1.56932 NA
NA 2.3421 0.949496 NA
NA 2.45916 2.01587 NA
NA 2.06958 1.37745 NA
NA 2.20226 1.46644 NA
NA 2.50474 1.96142 NA
NA 1.70492 1.05985 NA
NA 1.71225 1.00498 NA
NA 2.37108 1.48458 NA
NA 2.41713 0.986658 NA
NA 1.75064 1.15746 NA
NA 1.70859 1.10534 NA
NA 2.35563 0.964553 NA
NA 2.45055 1.48257 NA
NA 1.50874 1.45993 NA
NA 2.88345 2.01595 NA
NA 2.09433 2.04073 NA
NA 1.50857 1.34883 NA
NA 2.21141 2.02627 NA
NA 1.83116 1.39166 NA
NA 2.19379 1.99311 NA
NA 2.05564 2.01841 NA
NA 1.6578 2.00386 NA
NA 2.4637 1.36841 NA
NA 2.37283 1.96369 NA
NA 1.65481 1.98929 NA
NA 2.50383 1.97438 NA
NA 2.46233 1.15412 NA
NA 1.6319 1.18604 NA
NA 2.12889 1.64952 NA
NA 1.60113 4.85451 NA
NA 2.79556 1.23785 NA
NA 2.16081 3.41055 NA
NA 1.86602 1.35533 NA
NA 2.42261 2.99984 NA
NA 2.42012 2.72285 NA
NA 2.47633 3.0797 NA
NA 1.94505 4.61218 NA
NA 1.85329 1.63852 NA
NA 1.94196 3.36483 NA
NA 2.29345 4.66725 NA
NA 2.64106 2.70344 NA
NA 2.685 4.40881 NA
NA 2.24972 4.73766 NA
NA 1.98513 2.99266 NA
NA 2.49865 3.02561 NA
NA 2.12057 5.30313 NA
NA 2.3379 5.27104 NA
NA 2.23123 5.00026 NA
NA 2.46693 3.85853 NA
NA 2.41006 4.54067 NA
NA 1.86605 3.45452 NA
NA 2.7364 3.22264 NA
NA 1.78212 4.31544 NA
NA 2.11711 4.50085 NA
NA 2.73287 3.30983 NA
NA 1.66939 4.86043 NA
NA 2.32234 2.83922 NA
NA 2.26968 5.13267 NA
NA 2.14035 2.53191 NA
NA 1.66808 2.90694 NA
NA 2.23295 3.92612 NA
NA 2.66458 2.89251 NA
NA 2.87306 4.97021 NA
NA 1.62941 3.84469 NA
NA 2.57476 3.52291 NA
NA 2.74404 3.25222 NA
NA 2.86767 4.68198 NA
NA 2.13825 5.20515 NA
NA 2.27822 4.46719 NA
NA 1.76931 2.82918 NA
NA 2.52335 2.82451 NA
NA 1.93751 3.58239 NA
NA 2.64673 4.73985 NA
NA 1.6498 4.49847 NA
NA 1.69411 3.25576 NA
NA 1.8565 3.91134 NA
NA 1.57265 3.46924 NA
NA 2.8271 3.20787 NA
NA 1.59351 2.50712 NA
NA 2.73275 4.49146 NA
NA 2.97337 2.61059 NA
NA 2.87276 4.78603 NA
NA 1.78344 2.97479 NA
NA 3.29393 5.16613 NA
NA 2.67763 3.144 NA
NA 3.27259 3.17771 NA
NA 2.2965 4.4385 NA
NA 2.12683 2.73436 NA
NA 3.29501 4.35272 NA
NA 2.29421 3.1984 NA
NA 2.17572 3.56584 NA
NA 2.14374 2.84669 NA
NA 2.03161 4.58051 NA
NA 1.91959 3.52638 NA
NA 1.66997 4.23311 NA
NA 2.16374 4.77003 NA
NA 2.15377 5.08228 NA
NA 2.06724 1.81937 NA
NA 2.18074 2.88072 NA
NA 2.20063 1.98554 NA
NA 2.16182 1.6706 NA
NA 2.21408 5.04741 NA
NA 2.14365 3.53597 NA
NA 2.18694 4.52451 NA
NA 2.07918 3.13786 NA
NA 2.10771 2.27265 NA
NA 2.17507 4.91363 NA
NA 2.14497 4.42216 NA
NA 2.21038 4.75106 NA
NA 2.07156 2.58634 NA
NA 2.18855 3.17988 NA
NA 0.812529 2.81295 NA
NA 0.77352 3.14515 NA
NA 0.55091 4.56084 NA
NA 0.818808 4.27259 NA
NA 2.19201 1.70927 NA
NA 2.10133 1.78076 NA
NA 2.25495 2.44639 NA
NA 2.2539 4.64834 NA
NA 0.836868 1.93669 NA
NA 2.16972 2.18326 NA
NA 2.26936 2.29466 NA
NA 0.6226 2.91507 NA
NA 1.26928 4.27358 NA
NA 1.37762 4.87895 NA
NA 1.28077 1.88746 NA
NA 1.33049 1.09278 NA
NA 2.27735 1.19232 NA
NA 2.17548 1.16515 NA
NA 1.35698 1.26006 NA
NA 1.20079 1.23608 NA
NA 2.33691 1.15676 NA
NA 2.42322 1.08827 NA
NA 3.38234 1.32811 NA
NA 3.65814 1.44705 NA
NA 1.99444 1.05312 NA
NA 1.32191 1.29662 NA
NA 2.84268 1.4276 NA
NA 2.26332 1.33763 NA
NA 1.49978 1.3159 NA
NA 3.27326 1.19338 NA
NA 3.45794 1.66886 NA
NA 0.965474 1.2601 NA
NA 1.54802 1.07924 NA
NA 3.24346 1.18599 NA
NA 3.02594 1.15163 NA
NA 3.43628 1.45728 NA
NA 1.82149 1.17526 NA
NA 2.23018 1.40515 NA
NA 2.83061 1.1461 NA
NA 2.77092 1.31763 NA
NA 2.08153 1.31551 NA
NA 3.26296 1.31869 NA
NA 2.53876 1.24884 NA
NA 3.21657 1.16205 NA
NA 1.2865 1.4057 NA
NA 1.4744 1.30982 NA
NA 0.904022 1.31536 NA
NA 3.45058 1.21823 NA
NA 1.50996 1.22537 NA
NA 3.24657 1.14957 NA
NA 2.9883 1.08612 NA
NA 3.41532 1.14759 NA
NA 2.1804 1.12194 NA
NA 1.8198 1.46625 NA
NA 2.09539 1.52175 NA
NA 3.32939 1.55693 NA
NA 3.0929 1.46209 NA
NA 3.10266 1.37672 NA
NA 2.13828 1.39536 NA
NA 2.14049 1.18162 NA
NA 3.08485 1.08559 NA
NA 2.18104 1.58968 NA
NA 3.20831 1.19235 NA
NA 2.24556 1.17793 NA
NA 3.37722 1.00523 NA
NA 1.78483 1.02655 NA
NA 2.11201 0.981212 NA
NA 3.14171 0.934454 NA
NA 3.29011 1.10364 NA
NA 3.00215 0.979543 NA
NA 3.00087 0.79928 NA
NA 2.16154 1.41471 NA
NA 2.18825 1.14735 NA
NA 3.20158 1.61145 NA
NA 3.19152 1.47436 NA
NA 1.65357 1.28864 NA
NA 1.92666 1.2111 NA
NA 3.0876 0.817013 NA
NA 3.22084 0.7796 NA
NA 3.102 1.38574 NA
NA 2.02361 1.63162 NA
NA 3.23999 1.27127 NA
NA 3.12365 1.10804 NA
NA 2.14776 1.09789 NA
NA 2.98846 1.38111 NA
NA 2.19495 1.14638 NA
NA 3.18312 1.22077 NA
NA 1.97294 1.31322 NA
NA 3.08405 1.05978 NA
NA 2.06295 1.25162 NA
NA 1.71015 1.11225 NA
NA 1.34053 1.10226 NA
NA 1.43277 0.97408 NA
NA 1.80629 1.28338 NA
NA 1.52042 1.43079 NA
NA 1.7812 1.19856 NA
NA 1.34577 1.27779 NA
NA 1.27719 1.14354 NA
NA 1.59036 0.669155 NA
NA 1.16574 1.33617 NA
NA 1.77657 1.35971 NA
NA 1.58077 1.02027 NA
NA 1.73884 1.36205 NA
NA 1.74609 1.0808 NA
NA 1.57444 1.27682 NA
NA 1.45836 1.17005 NA
NA 1.56497 1.30006 NA
NA 0.925839 0.816005 NA
NA 1.22583 1.41725 NA
NA 1.78576 0.889819 NA
NA 1.51456 0.850368 NA
NA 1.63147 1.23118 NA
NA 1.05291 1.39452 NA
NA 1.2864 1.28576 NA
NA 1.46777 1.11682 NA
NA 1.43666 1.73627 NA
NA 1.40514 2.29855 NA
NA 1.91152 1.85388 NA
NA 0.900228 2.30966 NA
NA 1.71953 1.66274 NA
NA 1.45834 1.35801 NA
NA 1.62517 1.60946 NA
NA 1.23536 1.60179 NA
NA 1.8475 2.7603 NA
NA 1.43717 2.83516 NA
NA 1.23429 2.87667 NA
NA 1.80104 1.37428 NA
NA 1.32913 2.77841 NA
NA 1.54248 2.99181 NA
NA 1.70515 1.68926 NA
NA 1.14103 2.58149 NA
NA 1.87557 2.38619 NA
NA 1.82967 2.87533 NA
NA 1.21883 2.98301 NA
NA 1.58145 2.30781 NA
NA 1.57811 2.09364 NA
NA 1.25289 2.74574 NA
NA 1.68757 1.11595 NA
NA 0.828282 2.70146 NA
NA 1.71191 2.08824 NA
NA 1.60194 2.87673 NA
NA 1.24497 2.78811 NA
NA 1.79515 1.325 NA
NA 1.72308 2.51359 NA
NA 1.1109 2.96873 NA
NA 1.69589 3.016 NA
NA 1.40741 2.66543 NA
NA 1.69671 3.31052 NA
NA 1.90574 3.3165 NA
NA 1.73444 1.1771 NA
NA 2.0142 2.88876 NA
NA 1.86939 1.2226 NA
NA 1.80012 2.81401 NA
NA 1.81349 2.83395 NA
NA 1.25783 2.87627 NA
NA 1.9975 1.4188 NA
NA 2.0125 3.03719 NA
NA 1.35357 3.04482 NA
NA 1.99017 2.95325 NA
NA 1.64279 2.08909 NA
NA 1.86701 2.99102 NA
NA 1.34419 2.58193 NA
NA 1.71031 3.30469 NA
NA 2.94951 1.1019 NA
NA 1.63656 2.57192 NA
NA 1.46329 3.32747 NA
NA 1.6139 2.85458 NA
NA 2.97633 2.10837 NA
NA 1.62766 2.34027 NA
NA 2.54668 2.54297 NA
NA 2.52299 2.69588 NA
NA 1.76698 2.67951 NA
NA 1.72008 2.94103 NA
NA 2.05564 1.91013 NA
NA 1.94538 2.78086 NA
NA 1.89319 1.90581 NA
NA 2.0869 2.95528 NA
NA 1.40606 2.55077 NA
NA 2.0566 1.33328 NA
NA 0.650159 2.74753 NA
NA 1.13339 2.77816 NA
NA 0.962403 1.32346 NA
NA 0.969835 3.31276 NA
NA 2.84824 2.48213 NA
NA 1.60035 2.79744 NA
NA 2.25703 2.20781 NA
NA 1.15291 1.45925 NA
NA 1.59466 2.5154 NA
NA 1.48095 2.99715 NA
NA 1.48286 2.93068 NA
NA 2.84574 2.29147 NA
NA 1.853 2.83417 NA
NA 1.84844 2.78437 NA
NA 1.59459 2.95755 NA
NA 0.993227 1.57925 NA
NA 2.64032 2.50032 NA
NA 1.1342 2.41239 NA
NA 2.34392 1.88463 NA
NA 2.20513 2.43099 NA
NA 1.41111 3.32076 NA
NA 2.94409 2.40292 NA
NA 1.78574 2.79218 NA
NA 2.62091 2.68621 NA
NA 2.08441 2.85563 NA
NA 1.43154 1.35373 NA
NA 1.8026 1.47914 NA
NA 1.85996 1.79462 NA
NA 1.96177 2.44514 NA
NA 2.37247 1.25937 NA
NA 2.02317 2.59011 NA
NA 1.63554 2.81659 NA
NA 2.10228 2.80521 NA
NA 1.39581 2.75866 NA
NA 2.15864 2.58437 NA
NA 1.39289 1.29485 NA
NA 1.18353 1.85332 NA
NA 1.95005 1.94783 NA
NA 1.82795 2.01978 NA
NA 1.06352 1.79288 NA
NA 1.74358 1.42792 NA
NA 1.65529 1.36966 NA
NA 1.70153 1.95686 NA
NA 1.7605 1.62971 NA
NA 1.77188 1.60742 NA
NA 1.77284 1.5661 NA
NA 1.85125 1.96154 NA
NA 1.94751 1.74389 NA
NA 1.84723 1.71949 NA
NA 1.18199 1.65367 NA
NA 1.0374 1.33752 NA
NA 1.22763 2.02039 NA
NA 1.54522 1.84607 NA
NA 1.60918 1.74503 NA
NA 1.57996 1.94024 NA
NA 1.27168 2.11964 NA
NA 2.29341 1.79323 NA
NA 1.53751 1.67432 NA
NA 2.26256 1.83401 NA
NA 2.25944 1.89454 NA
NA 2.03081 1.36796 NA
NA 2.11619 2.13893 NA
NA 2.45389 1.68657 NA
NA 2.21481 1.94551 NA
NA 2.10073 1.972 NA
NA 1.50057 1.59011 NA
NA 1.59943 1.87648 NA
NA 1.51186 1.60278 NA
NA 1.93517 1.7115 NA
NA 1.96113 1.85729 NA
NA 2.60723 1.78663 NA
NA 2.62867 1.94159 NA
NA 1.45906 1.63586 NA
NA 1.55434 1.77506 NA
NA 0.851288 1.6919 NA
NA 1.76973 1.97939 NA
NA 1.22007 2.06181 NA
NA 1.93884 1.73741 NA
NA 1.65842 1.8764 NA
NA 0.841138 1.71841 NA
NA 1.84196 1.9031 NA
NA 2.55229 1.82607 NA
NA 2.48404 1.74497 NA
NA 2.64356 1.80485 NA
NA 2.50167 1.64157 NA
NA 2.53457 1.78816 NA
NA 2.53489 1.7685 NA
NA 2.45947 1.46099 NA
NA 1.98449 1.46041 NA
NA 2.37345 1.88189 NA
NA 2.38649 1.70358 NA
NA 2.31732 1.67968 NA
NA 2.70863 1.78427 NA
NA 2.49956 1.52954 NA
NA 2.32937 1.92495 NA
NA 2.40209 2.74818 NA
NA 2.40671 3.09752 NA
NA 1.9506 1.58801 NA
NA 1.48382 2.8112 NA
NA 2.6566 2.63283 NA
NA 1.95591 2.74989 NA
NA 2.48459 3.16405 NA
NA 1.84787 2.736 NA
NA 2.31783 2.71452 NA
NA 1.4241 2.54173 NA
NA 2.4671 1.71258 NA
NA 1.65917 3.18968 NA
NA 1.91126 3.1129 NA
NA 1.53256 2.61655 NA
NA 1.92178 2.61819 NA
NA 1.40196 2.61807 NA
NA 1.32218 2.72614 NA
NA 1.5755 2.76431 NA
NA 1.30676 2.89776 NA
NA 1.29835 2.8999 NA
NA 1.3055 2.92424 NA
NA 1.61771 2.14037 NA
NA 2.61784 3.01582 NA
NA 1.33163 2.55621 NA
NA 1.86234 2.97968 NA
NA 2.26202 3.17492 NA
NA 2.32174 3.21242 NA
NA 1.82508 2.94805 NA
NA 1.7573 2.90221 NA
NA 2.30058 2.86105 NA
NA 2.27144 3.11457 NA
NA 1.32334 2.85668 NA
NA 2.28175 2.35003 NA
NA 2.5627 2.72126 NA
NA 1.81508 2.55648 NA
NA 1.92449 2.9522 NA
NA 2.31233 2.65816 NA
NA 1.81283 3.19661 NA
NA 1.89237 2.60245 NA
NA 2.3799 2.84461 NA
NA 2.38602 2.79609 NA
NA 2.3962 2.52211 NA
NA 2.38479 3.05135 NA
NA 2.41383 2.64893 NA
NA 1.09839 2.85318 NA
NA 2.46634 2.11774 NA
NA 1.16645 3.20485 NA
NA 2.35745 2.4542 NA
NA 1.16027 3.17758 NA
NA 1.12697 3.15166 NA
NA 2.46426 2.83904 NA
NA 1.10235 2.62287 NA
NA 1.13714 2.62036 NA
NA 2.19874 2.01218 NA
NA 2.15868 2.30408 NA
NA 2.45408 3.21534 NA
NA 2.36074 2.0504 NA
NA 2.08176 1.96227 NA
NA 2.33941 2.71216 NA
NA 2.42777 2.91604 NA
NA 1.99836 3.09416 NA
NA 2.12178 2.80018 NA
NA 2.05248 2.5978 NA
NA 2.23524 2.6604 NA
NA 2.14267 2.62907 NA
NA 1.97192 2.53084 NA
NA 0.828572 1.00124 NA
NA 0.557797 3.079 NA
NA 0.732 2.61628 NA
NA 0.907192 2.61663 NA
NA 0.837734 2.58446 NA
NA 0.642848 2.98248 NA
NA 0.836612 2.56659 NA
NA 0.828267 2.0179 NA
NA 0.9822 2.17589 NA
NA 0.639012 2.81125 NA
NA 0.875451 2.71891 NA
NA 0.89957 2.9332 NA
NA 0.931881 2.6638 NA
NA 0.871543 3.12686 NA
NA 0.97461 2.57699 NA
NA 1.00611 2.88049 NA
NA 0.882269 2.53169 NA
NA 0.975977 2.59612 NA
NA 0.748954 3.12708 NA
NA 1.16253 2.45393 NA
NA 0.743058 2.72415 NA
NA 0.48898 2.63912 NA
NA 1.24639 3.177 NA
NA 1.19612 2.99844 NA
NA 0.81144 2.18186 NA
NA 0.590799 3.25838 NA
NA 1.25241 2.9828 NA
NA 1.18814 2.83006 NA
NA 1.07179 3.26433 NA
NA 1.08093 2.52025 NA
NA 0.771134 2.55353 NA
NA 0.82623 2.73665 NA
NA 1.02581 3.05553 NA
NA 1.25149 1.55485 NA
NA 1.00833 2.18664 NA
NA 1.14545 2.70133 NA
NA 1.02062 2.32186 NA
NA 1.03331 2.63729 NA
NA 1.18172 2.65465 NA
NA 1.23147 2.6481 NA
NA 0.678564 2.31504 NA
NA 1.83517 3.07516 NA
NA 0.786781 2.7447 NA
NA 0.702733 2.50024 NA
NA 0.831126 2.37187 NA
NA 0.573219 2.35107 NA
NA 0.660832 3.06661 NA
NA 1.28052 2.41129 NA
NA 1.34403 1.86204 NA
NA 1.0304 2.68452 NA
NA 0.681729 2.62931 NA
NA 0.909794 2.68675 NA
NA 0.728316 2.7157 NA
NA 0.795646 2.71971 NA
NA 1.36064 2.70584 NA
NA 1.23684 1.74147 NA
NA 1.7819 1.89954 NA
NA 0.898538 2.89642 NA
NA 0.683836 2.36924 NA
NA 0.740243 2.50041 NA
NA 1.93189 2.07692 NA
NA 2.048 2.84341 NA
NA 0.960199 2.69515 NA
NA 2.00485 2.24033 NA
NA 0.786752 3.15256 NA
NA 2.00307 2.86387 NA
NA 1.95869 1.84465 NA
NA 0.659238 2.07823 NA
NA 1.76713 1.92455 NA
NA 0.749338 2.84466 NA
NA 2.19572 2.03087 NA
NA 1.86854 2.5871 NA
NA 1.02951 2.34168 NA
NA 0.894418 2.90376 NA
NA 0.844488 2.77297 NA
NA 2.19625 1.93205 NA
NA 1.95329 1.60665 NA
NA 1.88261 2.51778 NA
NA 1.90168 2.82049 NA
NA 2.05267 2.53116 NA
NA 1.16614 2.48125 NA
NA 1.09771 2.80772 NA
NA 1.93429 1.53865 NA
NA 1.12207 1.6666 NA
NA 2.07655 2.13003 NA
NA 2.03326 2.09763 NA
NA 1.20084 2.80565 NA
NA 1.30358 2.39317 NA
NA 2.10039 2.95857 NA
NA 1.88968 2.01035 NA
NA 1.87381 2.65954 NA
NA 1.85445 2.80718 NA
NA 1.81943 2.21432 NA
NA 2.12897 2.15846 NA
NA 1.23371 2.59503 NA
NA 1.92703 1.8597 NA
NA 1.97774 2.92197 NA
NA 0.965157 2.95785 NA
NA 1.96467 2.52946 NA
NA 1.31092 2.54446 NA
NA 1.80573 2.59675 NA
NA 1.99292 1.2214 NA
NA 2.03802 1.29684 NA
NA 1.99234 2.24367 NA
NA 1.90393 2.95654 NA
NA 1.78158 1.82366 NA
NA 2.024 2.95564 NA
NA 1.8452 2.69899 NA
NA 0.969206 2.32711 NA
NA 1.972 2.35655 NA
NA 2.01922 2.03052 NA
NA 1.89584 2.30474 NA
NA 1.89582 2.47846 NA
NA 1.33101 2.43534 NA
NA 2.01048 2.68405 NA
NA 2.28896 1.9577 NA
NA 1.09693 2.8002 NA
NA 0.889569 2.1926 NA
NA 0.90579 2.60175 NA
NA 1.33065 1.91939 NA
NA 1.9469 2.43399 NA
NA 0.941147 2.66177 NA
NA 1.15419 2.06081 NA
NA 0.968369 2.03514 NA
NA 1.24678 NA NA
NA 1.15866 NA NA
NA 1.2312 NA NA
NA 1.07329 NA NA
NA 0.988473 NA NA
NA 0.9109 NA NA
NA 1.06573 NA NA
NA 0.93665 NA NA
NA 0.86841 NA NA
NA 0.759143 NA NA
NA 0.750223 NA NA
NA 0.847674 NA NA
NA 1.12241 NA NA
NA 1.04345 NA NA
NA 1.07201 NA NA
NA 1.08851 NA NA
NA 1.10174 NA NA
NA 1.07284 NA NA
NA 0.698744 NA NA
NA 0.687214 NA NA
NA 0.791518 NA NA
NA 1.04571 NA NA
NA 1.03975 NA NA
NA 0.990882 NA NA
NA 1.08473 NA NA
NA 1.02285 NA NA
NA 1.06882 NA NA
NA 1.319 NA NA
NA 0.919056 NA NA
NA 0.942484 NA NA
NA 1.16544 NA NA
NA 1.30977 NA NA
NA 1.26671 NA NA
NA 1.19204 NA NA
NA 0.882367 NA NA
NA 1.22415 NA NA
NA 1.25757 NA NA
NA 0.846563 NA NA
NA 0.874142 NA NA
NA 1.11711 NA NA
NA 1.10791 NA NA
NA 0.807896 NA NA
NA 1.14302 NA NA
NA 1.39462 NA NA
NA 1.31158 NA NA
NA 0.91663 NA NA
NA 0.661717 NA NA
NA 0.803587 NA NA
NA 0.874629 NA NA
NA 0.625386 NA NA
NA 1.02027 NA NA
NA 0.810165 NA NA
NA 1.00559 NA NA
NA 0.763819 NA NA
NA 0.964504 NA NA
NA 1.21378 NA NA
NA 1.28083 NA NA
NA 1.33244 NA NA
NA 0.773711 NA NA
NA 1.11123 NA NA
NA 1.00502 NA NA
NA 0.802209 NA NA
NA 0.591537 NA NA
NA 1.27586 NA NA
NA 1.32442 NA NA
NA 1.16154 NA NA
NA 1.19545 NA NA
NA 1.11487 NA NA
NA 0.919101 NA NA
NA 1.16575 NA NA
NA 0.938159 NA NA
NA 1.08119 NA NA
NA 1.05781 NA NA
NA 1.07927 NA NA
NA 1.31823 NA NA
NA 1.10455 NA NA
NA 1.04679 NA NA
NA 0.501607 NA NA
NA 1.08116 NA NA
NA 1.12562 NA NA
NA 1.16979 NA NA
NA 0.809204 NA NA
NA 1.28691 NA NA
NA 1.14772 NA NA
NA 1.40028 NA NA
NA 0.792562 NA NA
NA 0.802066 NA NA
NA 1.11795 NA NA
NA 1.1548 NA NA
NA 0.665093 NA NA
NA 0.717579 NA NA
NA 1.21774 NA NA
NA 1.38788 NA NA
NA 1.05862 NA NA
NA 0.720825 NA NA
NA 1.16063 NA NA
NA 1.16567 NA NA
NA 1.44026 NA NA
NA 1.12394 NA NA
NA 0.985486 NA NA
NA 1.10876 NA NA
NA 0.886859 NA NA
NA 1.12437 NA NA
NA 1.25837 NA NA
NA 0.597484 NA NA
NA 1.12318 NA NA
NA 1.1919 NA NA
NA 1.26977 NA NA
NA 1.23049 NA NA
NA 1.44205 NA NA
NA 1.06726 NA NA
NA 0.845219 NA NA
NA 0.568596 NA NA
NA 1.25191 NA NA
NA 1.32683 NA NA
NA 1.10691 NA NA
NA 1.26069 NA NA
NA 1.09814 NA NA
NA 1.103 NA NA
NA 1.223 NA NA
NA 0.98276 NA NA
NA 1.175 NA NA
NA 1.00649 NA NA
NA 0.86824 NA NA
NA 0.686102 NA NA
NA 1.14449 NA NA
NA 1.18512 NA NA
NA 1.04784 NA NA
NA 1.06409 NA NA
NA 1.2426 NA NA
NA 1.29401 NA NA
NA 1.20153 NA NA
NA 1.09809 NA NA
NA 1.29578 NA NA
NA 0.769496 NA NA
NA 0.81209 NA NA
NA 0.940693 NA NA
NA 1.34929 NA NA
NA 0.730066 NA NA
NA 1.27209 NA NA
NA 1.15699 NA NA
NA 0.872652 NA NA
NA 0.612826 NA NA
NA 1.24788 NA NA
NA 1.37419 NA NA
NA 1.32096 NA NA
NA 0.865718 NA NA
NA 0.882959 NA NA
NA 1.37931 NA NA
NA 1.31818 NA NA
NA 1.28742 NA NA
NA 1.18999 NA NA
NA 0.851939 NA NA
NA 1.02285 NA NA
NA 1.1664 NA NA
NA 1.07803 NA NA
NA 1.2554 NA NA
NA 1.28067 NA NA
NA 1.80122 NA NA
NA 1.15548 NA NA
NA 2.00149 NA NA
NA 1.6821 NA NA
NA 1.04442 NA NA
NA 1.1743 NA NA
NA 1.51175 NA NA
NA 0.635107 NA NA
NA 1.36749 NA NA
NA 1.03372 NA NA
NA 1.73522 NA NA
NA 0.900146 NA NA
NA 1.69189 NA NA
NA 1.48864 NA NA
NA 1.55691 NA NA
NA 1.74533 NA NA
NA 1.59806 NA NA
NA 0.92428 NA NA
NA 0.570838 NA NA
NA 1.77003 NA NA
NA 1.12915 NA NA
NA 1.6391 NA NA
NA 1.05567 NA NA
NA 1.98115 NA NA
NA 1.20781 NA NA
NA 0.960274 NA NA
NA 1.36831 NA NA
NA 0.493266 NA NA
NA 1.40979 NA NA
NA 1.45891 NA NA
NA 1.25582 NA NA
NA 0.997326 NA NA
NA 1.26124 NA NA
NA 1.20369 NA NA
NA 1.18336 NA NA
NA 1.2582 NA NA
NA 1.17618 NA NA
NA 0.248227 NA NA
NA 0.999414 NA NA
NA 1.87776 NA NA
NA 1.60042 NA NA
NA 0.709155 NA NA
NA 1.47075 NA NA
NA 2.05981 NA NA
NA 0.926972 NA NA
NA 1.92288 NA NA
NA 0.75138 NA NA
NA 1.1294 NA NA
NA 1.45058 NA NA
NA 1.42336 NA NA
NA 1.20243 NA NA
NA 0.959551 NA NA
NA 1.7362 NA NA
NA 1.40829 NA NA
NA 1.34955 NA NA
NA 1.91219 NA NA
NA 1.85388 NA NA
NA 1.28171 NA NA
NA 1.83583 NA NA
NA 1.66316 NA NA
NA 1.25785 NA NA
NA 1.7448 NA NA
NA 1.09069 NA NA
NA 1.68393 NA NA
NA 1.57875 NA NA
NA 1.80701 NA NA
NA 1.71163 NA NA
NA 1.12012 NA NA
NA 1.77686 NA NA
NA 1.50417 NA NA
NA 1.01393 NA NA
NA 0.670091 NA NA
NA 1.62125 NA NA
NA 1.8963 NA NA
NA 0.926812 NA NA
NA 1.8715 NA NA
NA 1.11572 NA NA
NA 1.83237 NA NA
NA 1.80054 NA NA
NA 1.91036 NA NA
NA 2.02288 NA NA
NA 1.36574 NA NA
NA 0.749822 NA NA
NA 1.98407 NA NA
NA 1.44153 NA NA
NA 1.31407 NA NA
NA 1.83009 NA NA
NA 1.87587 NA NA
NA 1.69593 NA NA
NA 1.07714 NA NA
NA 1.20251 NA NA
NA 1.96635 NA NA
NA 2.11566 NA NA
NA 0.986052 NA NA
NA 1.84137 NA NA
NA 1.78371 NA NA
NA 0.72758 NA NA
NA 1.65996 NA NA
NA 1.36333 NA NA
NA 1.15395 NA NA
NA 0.245595 NA NA
NA 1.10924 NA NA
NA 1.39305 NA NA
NA 1.30271 NA NA
NA 1.49406 NA NA
NA 1.82443 NA NA
NA 1.35408 NA NA
NA 1.71538 NA NA
NA 0.907685 NA NA
NA 1.59756 NA NA
NA 1.2219 NA NA
NA 1.19626 NA NA
NA 0.411034 NA NA
NA 1.15036 NA NA
NA 1.49558 NA NA
NA 1.26029 NA NA
NA 1.50095 NA NA
NA 1.74071 NA NA
NA 1.42936 NA NA
NA 1.33533 NA NA
NA 0.976591 NA NA
NA 1.30234 NA NA
NA 1.49793 NA NA
NA 1.51321 NA NA
NA 1.43677 NA NA
NA 1.4406 NA NA
NA 1.33571 NA NA
NA 1.15311 NA NA
NA 1.43045 NA NA
NA 1.40231 NA NA
NA 1.32231 NA NA
NA 1.1909 NA NA
NA 0.468193 NA NA
NA 0.933173 NA NA
NA 0.935125 NA NA
NA 0.803774 NA NA
NA 0.759412 NA NA
NA 1.00718 NA NA
NA 0.844579 NA NA
NA 1.0271 NA NA
NA 0.932136 NA NA
NA 0.604717 NA NA
NA 1.02042 NA NA
NA 0.410636 NA NA
NA 0.913572 NA NA
NA 0.909689 NA NA
NA 0.78619 NA NA
NA 0.600719 NA NA
NA 0.737995 NA NA
NA 1.02141 NA NA
NA 0.882488 NA NA
NA 1.03726 NA NA
NA 0.912814 NA NA
NA 0.538704 NA NA
NA 1.03492 NA NA
NA 0.617738 NA NA
NA 2.27525 NA NA
NA 2.33953 NA NA
NA 1.6803 NA NA
NA 1.51423 NA NA
NA 1.44748 NA NA
NA 1.73709 NA NA
NA 1.77068 NA NA
NA 2.01387 NA NA
NA 1.61842 NA NA
NA 1.55439 NA NA
NA 0.779918 NA NA
NA 1.83035 NA NA
NA 0.82072 NA NA
NA 0.567347 NA NA
NA 0.979232 NA NA
NA 1.44379 NA NA
NA 2.08388 NA NA
NA 1.2878 NA NA
NA 1.32248 NA NA
NA 1.18522 NA NA
NA 1.69027 NA NA
NA 1.50922 NA NA
NA 1.39322 NA NA
NA 1.40815 NA NA
NA 1.24881 NA NA
NA 1.56974 NA NA
NA 1.08501 NA NA
NA 1.45131 NA NA
NA 1.56928 NA NA
NA 1.94144 NA NA
NA 1.24656 NA NA
NA 1.84575 NA NA
NA 1.11486 NA NA
NA 0.933198 NA NA
NA 2.29723 NA NA
NA 2.38808 NA NA
NA 2.33888 NA NA
NA 1.98835 NA NA
NA 2.27361 NA NA
NA 2.19954 NA NA
NA 1.95486 NA NA
NA 1.74314 NA NA
NA 1.89579 NA NA
NA 2.38693 NA NA
NA 2.32198 NA NA
NA 2.05815 NA NA
NA 0.97708 NA NA
NA 2.21387 NA NA
NA 1.87976 NA NA
NA 1.62945 NA NA
NA 1.82217 NA NA
NA 1.94509 NA NA
NA 2.09605 NA NA
NA 2.18302 NA NA
NA 1.62321 NA NA
NA 2.47655 NA NA
NA 2.13291 NA NA
NA 2.10704 NA NA
NA 2.36786 NA NA
NA 1.75952 NA NA
NA 1.96794 NA NA
NA 2.51232 NA NA
NA 2.04709 NA NA
NA 2.59711 NA NA
NA 2.38454 NA NA
NA 2.10964 NA NA
NA 2.17486 NA NA
NA 2.08241 NA NA
NA 2.36067 NA NA
NA 2.18173 NA NA
NA 1.97294 NA NA
NA 2.17519 NA NA
NA 1.9519 NA NA
NA 1.77303 NA NA
NA 1.79923 NA NA
NA 2.20747 NA NA
NA 1.87156 NA NA
NA 1.83835 NA NA
NA 1.81313 NA NA
NA 0.970911 NA NA
NA 1.64919 NA NA
NA 1.6479 NA NA
NA 2.3676 NA NA
NA 1.96791 NA NA
NA 2.39577 NA NA
NA 2.11468 NA NA
NA 2.15763 NA NA
NA 2.31574 NA NA
NA 2.31131 NA NA
NA 2.38313 NA NA
NA 2.44763 NA NA
NA 2.29001 NA NA
NA 1.74388 NA NA
NA 2.0005 NA NA
NA 2.57175 NA NA
NA 2.20148 NA NA
NA 2.07284 NA NA
NA 2.20493 NA NA
NA 2.46218 NA NA
NA 2.07743 NA NA
NA 2.34767 NA NA
NA 1.81816 NA NA
NA 2.06263 NA NA
NA 1.90395 NA NA
NA 2.33638 NA NA
NA 2.31178 NA NA
NA 1.51267 NA NA
NA 1.47874 NA NA
NA 2.40863 NA NA
NA 1.95551 NA NA
NA 2.21214 NA NA
NA 2.35227 NA NA
NA 2.19803 NA NA
NA 1.91689 NA NA
NA 2.12289 NA NA
NA 1.81437 NA NA
NA 1.92695 NA NA
NA 1.5745 NA NA
NA 2.40753 NA NA
NA 1.50442 NA NA
NA 2.23449 NA NA
NA 1.82682 NA NA
NA 1.99737 NA NA
NA 2.00735 NA NA
NA 1.81014 NA NA
NA 2.33461 NA NA
NA 1.64112 NA NA
NA 0.801393 NA NA
NA 2.03562 NA NA
NA 1.93496 NA NA
NA 1.79262 NA NA
NA 0.804555 NA NA
NA 2.22529 NA NA
NA 2.13573 NA NA
NA 2.33616 NA NA
NA 0.520743 NA NA
NA 2.7416 NA NA
NA 3.28432 NA NA
NA 2.7613 NA NA
NA 2.84974 NA NA
NA 3.13727 NA NA
NA 1.95225 NA NA
NA 1.1237 NA NA
NA 2.64741 NA NA
NA 2.68858 NA NA
NA 3.36785 NA NA
NA 2.26527 NA NA
NA 2.35725 NA NA
NA 2.13095 NA NA
NA 3.30308 NA NA
NA 2.19663 NA NA
NA 2.78864 NA NA
NA 2.32583 NA NA
NA 3.17432 NA NA
NA 2.17413 NA NA
NA 3.20521 NA NA
NA 2.06727 NA NA
NA 3.18654 NA NA
NA 2.9498 NA NA
NA 2.54371 NA NA
NA 2.55677 NA NA
NA 3.16889 NA NA
NA 2.30385 NA NA
NA 2.20396 NA NA
NA 2.91349 NA NA
NA 2.91179 NA NA
NA 2.63183 NA NA
NA 3.32081 NA NA
NA 3.10003 NA NA
NA 3.06631 NA NA
NA 1.9099 NA NA
NA 2.86593 NA NA
NA 2.2808 NA NA
NA 2.55769 NA NA
NA 1.98329 NA NA
NA 2.84392 NA NA
NA 3.542 NA NA
NA 2.79003 NA NA
NA 3.3228 NA NA
NA 2.95176 NA NA
NA 2.5634 NA NA
NA 3.51812 NA NA
NA 2.75713 NA NA
NA 2.58963 NA NA
NA 2.64401 NA NA
NA 3.23771 NA NA
NA 3.30361 NA NA
NA 2.99881 NA NA
NA 2.82814 NA NA
NA 3.09023 NA NA
NA 2.63393 NA NA
NA 2.7155 NA NA
NA 3.47563 NA NA
NA 3.24085 NA NA
NA 2.53855 NA NA
NA 3.40733 NA NA
NA 2.8474 NA NA
NA 3.22909 NA NA
NA 2.92993 NA NA
NA 2.43794 NA NA
NA 3.0812 NA NA
NA 2.23916 NA NA
NA 3.30578 NA NA
NA 2.11291 NA NA
NA 3.29407 NA NA
NA 3.24565 NA NA
NA 2.11797 NA NA
NA 1.93672 NA NA
NA 0.946329 NA NA
NA 1.79226 NA NA
NA 1.76182 NA NA
NA 0.652438 NA NA
NA 0.675789 NA NA
NA 0.487191 NA NA
NA 0.521386 NA NA
NA 1.94952 NA NA
NA 0.720177 NA NA
NA 1.76479 NA NA
NA 1.67482 NA NA
NA 0.606702 NA NA
NA 1.83461 NA NA
NA 1.08269 NA NA
NA 0.445345 NA NA
NA 1.81095 NA NA
NA 0.683331 NA NA
NA 0.943331 NA NA
NA 0.747724 NA NA
NA 1.97847 NA NA
NA 0.863682 NA NA
NA 0.831318 NA NA
NA 1.95881 NA NA
NA 1.88344 NA NA
NA 0.942854 NA NA
NA 0.816553 NA NA
NA 1.81896 NA NA
NA 0.775417 NA NA
NA 1.83653 NA NA
NA 1.1723 NA NA
NA 1.87025 NA NA
NA 1.88094 NA NA
NA 1.90085 NA NA
NA 0.936123 NA NA
NA 1.63162 NA NA
NA 0.890534 NA NA
NA 2.01674 NA NA
NA 1.97528 NA NA
NA 1.60998 NA NA
NA 1.84496 NA NA
NA 0.969964 NA NA
NA 1.83352 NA NA
NA 1.88195 NA NA
NA 0.946327 NA NA
NA 0.742171 NA NA
NA 1.26988 NA NA
NA 1.97969 NA NA
NA 0.825878 NA NA
NA 1.48759 NA NA
NA 1.74122 NA NA
NA 1.65096 NA NA
NA 1.02733 NA NA
NA 0.760748 NA NA
NA 0.777226 NA NA
NA 1.28853 NA NA
NA 1.83785 NA NA
NA 2.11071 NA NA
NA 1.73619 NA NA
NA 1.84523 NA NA
NA 2.16525 NA NA
NA 1.54428 NA NA
NA 2.10979 NA NA
NA 1.72408 NA NA
NA 1.49799 NA NA
NA 0.979769 NA NA
NA 1.26741 NA NA
NA 1.09976 NA NA
NA 1.05295 NA NA
NA 2.17579 NA NA
NA 1.31101 NA NA
NA 1.99016 NA NA
NA 1.4871 NA NA
NA 1.84454 NA NA
NA 1.27536 NA NA
NA 1.17337 NA NA
NA 1.09934 NA NA
NA 2.10733 NA NA
NA 1.74652 NA NA
NA 2.11893 NA NA
NA 1.75344 NA NA
NA 1.63071 NA NA
NA 1.21151 NA NA
NA 1.25902 NA NA
NA 0.749293 NA NA
NA 1.25985 NA NA
NA 1.27771 NA NA
NA 1.85751 NA NA
NA 1.62696 NA NA
NA 1.34466 NA NA
NA 1.16881 NA NA
NA 1.29138 NA NA
NA 1.82235 NA NA
NA 1.83092 NA NA
NA 1.83559 NA NA
NA 0.574366 NA NA
NA 1.77665 NA NA
NA 1.08664 NA NA
NA 1.8373 NA NA
NA 1.84323 NA NA
NA 0.799555 NA NA
NA 1.13888 NA NA
NA 0.412638 NA NA
NA 0.480366 NA NA
NA 1.86369 NA NA
NA 1.75927 NA NA
NA 0.948249 NA NA
NA 0.604273 NA NA
NA 1.04924 NA NA
NA 1.30121 NA NA
NA 0.58311 NA NA
NA 0.897471 NA NA
NA 2.02789 NA NA
NA 1.42411 NA NA
NA 1.88103 NA NA
NA 1.44639 NA NA
NA 1.30051 NA NA
NA 0.761415 NA NA
NA 1.58673 NA NA
NA 1.28042 NA NA
NA 1.48897 NA NA
NA 0.804581 NA NA
NA 1.80527 NA NA
NA 1.39662 NA NA
NA 1.95605 NA NA
NA 1.40847 NA NA
NA 1.8838 NA NA
NA 1.52689 NA NA
NA 1.7759 NA NA
NA 0.41416 NA NA
NA 1.83653 NA NA
NA 1.15916 NA NA
NA 1.2785 NA NA
NA 0.885163 NA NA
NA 1.64194 NA NA
NA 0.525203 NA NA
NA 1.68893 NA NA
NA 1.73872 NA NA
NA 1.53388 NA NA
NA 1.64258 NA NA
NA 1.68776 NA NA
NA 1.55338 NA NA
NA 1.32533 NA NA
NA 1.67568 NA NA
NA 1.54198 NA NA
NA 1.27118 NA NA
NA 0.754076 NA NA
NA 1.26075 NA NA
NA 1.50861 NA NA
NA 1.33058 NA NA
NA 1.30372 NA NA
NA 1.19015 NA NA
NA 1.95615 NA NA
NA 1.27603 NA NA
NA 1.51358 NA NA
NA 1.82505 NA NA
NA 1.29585 NA NA
NA 2.00573 NA NA
NA 1.54117 NA NA
NA 1.32999 NA NA
NA 1.17399 NA NA
NA 1.39257 NA NA
NA 1.5429 NA NA
NA 1.00125 NA NA
NA 1.55802 NA NA
NA 1.12882 NA NA
NA 1.62895 NA NA
NA 1.97627 NA NA
NA 1.82543 NA NA
NA 2.04473 NA NA
NA 2.11086 NA NA
NA 1.51649 NA NA
NA 0.782472 NA NA
NA 0.988089 NA NA
NA 1.04587 NA NA
NA 0.76628 NA NA
NA 1.19073 NA NA
NA 1.9116 NA NA
NA 1.4083 NA NA
NA 1.17358 NA NA
NA 1.1859 NA NA
NA 0.876846 NA NA
NA 2.25292 NA NA
NA 1.2515 NA NA
NA 1.16634 NA NA
NA 1.115 NA NA
NA 1.10238 NA NA
NA 1.92757 NA NA
NA 0.894674 NA NA
NA 1.19923 NA NA
NA 1.38343 NA NA
NA 0.960957 NA NA
NA 1.51548 NA NA
NA 1.15232 NA NA
NA 0.966163 NA NA
NA 1.44765 NA NA
NA 1.00346 NA NA
NA 1.41898 NA NA
NA 1.47865 NA NA
NA 2.22264 NA NA
NA 1.5781 NA NA
NA 0.849992 NA NA
NA 1.49839 NA NA
NA 1.42582 NA NA
NA 1.47073 NA NA
NA 1.45477 NA NA
NA 1.90592 NA NA
NA 1.80003 NA NA
NA 1.41553 NA NA
NA 1.75968 NA NA
NA 0.964519 NA NA
NA 0.875723 NA NA
NA 1.24821 NA NA
NA 0.917407 NA NA
NA 1.28737 NA NA
NA 1.48829 NA NA
NA 1.70599 NA NA
NA 1.72573 NA NA
NA 1.23854 NA NA
NA 1.25666 NA NA
NA 1.24618 NA NA
NA 1.43964 NA NA
NA 1.32599 NA NA
NA 1.25774 NA NA
NA 1.28176 NA NA
NA 1.15438 NA NA
NA 1.22812 NA NA
NA 1.00076 NA NA
NA 1.17547 NA NA
NA 1.31869 NA NA
NA 1.24799 NA NA
NA 2.236 NA NA
NA 1.54471 NA NA
NA 1.25777 NA NA
NA 0.895187 NA NA
NA 1.49416 NA NA
NA 1.79603 NA NA
NA 1.74604 NA NA
NA 0.99177 NA NA
NA 1.08256 NA NA
NA 1.75217 NA NA
NA 2.11171 NA NA
NA 1.08726 NA NA
NA 1.05004 NA NA
NA 1.29459 NA NA
NA 0.925716 NA NA
NA 2.11899 NA NA
NA 1.34542 NA NA
NA 1.35147 NA NA
NA 1.27307 NA NA
NA 1.79977 NA NA
NA 1.1847 NA NA
NA 0.956415 NA NA
NA 2.15338 NA NA
NA 1.64453 NA NA
NA 1.26711 NA NA
NA 1.44967 NA NA
NA 1.41453 NA NA
NA 1.6459 NA NA
NA 1.60352 NA NA
NA 1.53901 NA NA
NA 1.2108 NA NA
NA 1.18514 NA NA
NA 1.01801 NA NA
NA 1.26599 NA NA
NA 1.59251 NA NA
NA 1.53108 NA NA
NA 1.53478 NA NA
NA 1.4514 NA NA
NA 1.4671 NA NA
NA 1.22125 NA NA
NA 1.51676 NA NA
NA 1.77182 NA NA
NA 1.19289 NA NA
NA 1.67323 NA NA
NA 1.56392 NA NA
NA 1.78692 NA NA
NA 1.98355 NA NA
NA 1.85712 NA NA
NA 1.86394 NA NA
NA 1.98204 NA NA
NA 1.66797 NA NA
NA 1.90536 NA NA
NA 1.79681 NA NA
NA 1.45759 NA NA
NA 1.68281 NA NA
NA 1.90152 NA NA
NA 1.31006 NA NA
NA 1.34259 NA NA
NA 1.89101 NA NA
NA 1.1711 NA NA
NA 1.75091 NA NA
NA 1.66528 NA NA
NA 1.46735 NA NA
NA 1.92556 NA NA
NA 1.79232 NA NA
NA 2.4907 NA NA
NA 1.32567 NA NA
NA 1.23459 NA NA
NA 1.30565 NA NA
NA 2.02538 NA NA
NA 1.92647 NA NA
NA 1.20494 NA NA
NA 1.81186 NA NA
NA 1.3481 NA NA
NA 1.50876 NA NA
NA 1.89151 NA NA
NA 1.65002 NA NA
NA 2.51553 NA NA
NA 1.902 NA NA
NA 1.81604 NA NA
NA 1.72015 NA NA
NA 1.6953 NA NA
NA 1.45744 NA NA
NA 1.23677 NA NA
NA 1.83784 NA NA
NA 1.36344 NA NA
NA 1.71673 NA NA
NA 1.79559 NA NA
NA 1.47521 NA NA
NA 1.76379 NA NA
NA 1.77353 NA NA
NA 2.02736 NA NA
NA 1.42934 NA NA
NA 1.90339 NA NA
NA 1.21362 NA NA
NA 1.77544 NA NA
NA 1.57083 NA NA
NA 1.46213 NA NA
NA 1.87436 NA NA
NA 1.90691 NA NA
NA 2.0291 NA NA
NA 1.77228 NA NA
NA 1.9115 NA NA
NA 1.82139 NA NA
NA 1.55271 NA NA
NA 1.86406 NA NA
NA 1.1666 NA NA
NA 1.726 NA NA
NA 1.30922 NA NA
NA 1.15801 NA NA
NA 1.66998 NA NA
NA 1.8009 NA NA
NA 1.83939 NA NA
NA 1.94063 NA NA
NA 1.20521 NA NA
NA 1.92868 NA NA
NA 1.31355 NA NA
NA 1.67636 NA NA
NA 1.29295 NA NA
NA 1.60706 NA NA
NA 1.3605 NA NA
NA 2.41595 NA NA
NA 1.57078 NA NA
NA 1.20986 NA NA
NA 1.86531 NA NA
NA 1.65484 NA NA
NA 1.4472 NA NA
NA 1.61073 NA NA
NA 1.54261 NA NA
NA 1.58547 NA NA
NA 1.46391 NA NA
NA 1.96884 NA NA
NA 1.94407 NA NA
NA 2.06911 NA NA
NA 1.85725 NA NA
NA 1.88222 NA NA
NA 1.92291 NA NA
NA 1.44997 NA NA
NA 1.46281 NA NA
NA 1.49945 NA NA
NA 1.41524 NA NA
NA 0.934646 NA NA
NA 0.4329 NA NA
NA 0.853026 NA NA
NA 1.00455 NA NA
NA 0.565675 NA NA
NA 0.845332 NA NA
NA 0.741875 NA NA
NA 1.00204 NA NA
NA 0.592444 NA NA
NA 1.58092 NA NA
NA 0.925893 NA NA
NA 1.07735 NA NA
NA 1.88945 NA NA
NA 0.937136 NA NA
NA 0.587029 NA NA
NA 1.02149 NA NA
NA 0.814906 NA NA
NA 0.837602 NA NA
NA 1.91828 NA NA
NA 1.63502 NA NA
NA 0.837452 NA NA
NA 0.995026 NA NA
NA 2.02924 NA NA
NA 0.81163 NA NA
NA 1.85454 NA NA
NA 0.699147 NA NA
NA 1.26351 NA NA
NA 2.10365 NA NA
NA 1.06593 NA NA
NA 0.997168 NA NA
NA 1.61125 NA NA
NA 1.07403 NA NA
NA 2.03159 NA NA
NA 1.8873 NA NA
NA 1.90643 NA NA
NA 1.81322 NA NA
NA 0.734242 NA NA
NA 1.64356 NA NA
NA 0.831025 NA NA
NA 2.13268 NA NA
NA 2.06689 NA NA
NA 0.945233 NA NA
NA 1.84166 NA NA
NA 2.09104 NA NA
NA 1.36772 NA NA
NA 1.95324 NA NA
NA 0.874361 NA NA
NA 1.94149 NA NA
NA 0.597369 NA NA
NA 1.79098 NA NA
NA 1.14153 NA NA
NA 1.03272 NA NA
NA 1.32741 NA NA
NA 1.15843 NA NA
NA 0.9767 NA NA
NA 1.42087 NA NA
NA 2.03813 NA NA
NA 1.89376 NA NA
NA 0.683127 NA NA
NA 2.16331 NA NA
NA 1.17728 NA NA
NA 1.34177 NA NA
NA 0.903888 NA NA
NA 2.11166 NA NA
NA 2.43133 NA NA
NA 0.621553 NA NA
NA 0.818333 NA NA
NA 0.88788 NA NA
NA 0.779633 NA NA
NA 1.25766 NA NA
NA 1.41829 NA NA
NA 1.27111 NA NA
NA 0.649905 NA NA
NA 1.1849 NA NA
NA 1.03715 NA NA
NA 1.16582 NA NA
NA 1.21403 NA NA
NA 2.4932 NA NA
NA 1.10519 NA NA
NA 2.47109 NA NA
NA 1.22094 NA NA
NA 1.91715 NA NA
NA 1.1135 NA NA
NA 1.20541 NA NA
NA 2.19531 NA NA
NA 1.12196 NA NA
NA 2.25785 NA NA
NA 2.36784 NA NA
NA 0.95689 NA NA
NA 0.980043 NA NA
NA 1.0213 NA NA
NA 1.39048 NA NA
NA 1.93881 NA NA
NA 1.10618 NA NA
NA 1.17935 NA NA
NA 1.11998 NA NA
NA 1.087 NA NA
NA 1.76843 NA NA
NA 1.37015 NA NA
NA 2.48255 NA NA
NA 2.51566 NA NA
NA 2.59443 NA NA
NA 1.45927 NA NA
NA 2.42487 NA NA
NA 2.41029 NA NA
NA 1.9136 NA NA
NA 1.40303 NA NA
NA 1.47988 NA NA
NA 2.0943 NA NA
NA 1.74317 NA NA
NA 2.11568 NA NA
NA 1.50079 NA NA
NA 1.0575 NA NA
NA 2.35056 NA NA
NA 2.31954 NA NA
NA 2.18523 NA NA
NA 2.29326 NA NA
NA 1.02805 NA NA
NA 2.33461 NA NA
NA 2.24666 NA NA
NA 2.35028 NA NA
NA 1.75386 NA NA
NA 2.10837 NA NA
NA 1.866 NA NA
NA 2.37707 NA NA
NA 1.89756 NA NA
NA 1.82608 NA NA
NA 2.15654 NA NA
NA 2.17914 NA NA
NA 1.91921 NA NA
NA 1.43065 NA NA
NA 2.09328 NA NA
NA 1.59362 NA NA
NA 1.87743 NA NA
NA 2.46208 NA NA
NA 0.787545 NA NA
NA 1.86738 NA NA
NA 1.91756 NA NA
NA 2.23572 NA NA
NA 1.43671 NA NA
NA 2.27063 NA NA
NA 1.64298 NA NA
NA 2.39681 NA NA
NA 1.80603 NA NA
NA 1.81963 NA NA
NA 1.56575 NA NA
NA 1.63906 NA NA
NA 1.62485 NA NA
NA 2.08851 NA NA
NA 1.60842 NA NA
NA 2.01526 NA NA
NA 2.24326 NA NA
NA 1.64405 NA NA
NA 2.20722 NA NA
NA 2.05473 NA NA
NA 1.81158 NA NA
NA 1.80966 NA NA
NA 1.53405 NA NA
NA 1.52996 NA NA
NA 1.67993 NA NA
NA 1.90467 NA NA
NA 1.5501 NA NA
NA 2.26692 NA NA
NA 1.92045 NA NA
NA 2.0394 NA NA
NA 1.90761 NA NA
NA 2.3837 NA NA
NA 2.10836 NA NA
NA 1.48725 NA NA
NA 1.43695 NA NA
NA 1.04844 NA NA
NA 1.4792 NA NA
NA 2.17768 NA NA
NA 1.57192 NA NA
NA 1.52635 NA NA
NA 1.91897 NA NA
NA 1.55489 NA NA
NA 1.96873 NA NA
NA 1.52857 NA NA
NA 2.24561 NA NA
NA 1.87976 NA NA
NA 1.6701 NA NA
NA 2.20081 NA NA
NA 1.12132 NA NA
NA 1.94988 NA NA
NA 2.26842 NA NA
NA 1.76995 NA NA
NA 1.28331 NA NA
NA 1.18657 NA NA
NA 2.2253 NA NA
NA 2.39628 NA NA
NA 1.5324 NA NA
NA 1.9016 NA NA
NA 1.5046 NA NA
NA 1.67392 NA NA
NA 2.27797 NA NA
NA 2.27652 NA NA
NA 2.04256 NA NA
NA 1.9734 NA NA
NA 1.98871 NA NA
NA 2.40908 NA NA
NA 2.01013 NA NA
NA 2.31929 NA NA
NA 0.70736 NA NA
NA 2.01904 NA NA
NA 2.18574 NA NA
NA 1.94009 NA NA
NA 2.11365 NA NA
NA 1.61405 NA NA
NA 1.37484 NA NA
NA 1.97914 NA NA
NA 1.75461 NA NA
NA 1.98347 NA NA
NA 1.54582 NA NA
NA 1.39715 NA NA
NA 2.2754 NA NA
NA 2.06272 NA NA
NA 2.09306 NA NA
NA 2.15315 NA NA
NA 1.49239 NA NA
NA 1.11236 NA NA
NA 2.40076 NA NA
NA 1.92165 NA NA
NA 1.89708 NA NA
NA 1.41898 NA NA
NA 1.05417 NA NA
NA 2.52902 NA NA
NA 2.3966 NA NA
NA 1.95228 NA NA
NA 2.23612 NA NA
NA 1.84812 NA NA
NA 1.3185 NA NA
NA 2.34589 NA NA
NA 1.79307 NA NA
NA 1.09139 NA NA
NA 1.83035 NA NA
NA 1.29771 NA NA
NA 1.51326 NA NA
NA 2.37756 NA NA
NA 2.53788 NA NA
NA 1.11895 NA NA
NA 1.34377 NA NA
NA 2.54306 NA NA
NA 0.957592 NA NA
NA 2.2975 NA NA
NA 0.596489 NA NA
NA 1.23466 NA NA
NA 1.14363 NA NA
NA 2.38965 NA NA
NA 1.84457 NA NA
NA 0.643778 NA NA
NA 2.40231 NA NA
NA 2.02588 NA NA
NA 2.17064 NA NA
NA 1.1844 NA NA
NA 1.27776 NA NA
NA 1.60159 NA NA
NA 1.16256 NA NA
NA 2.08923 NA NA
NA 2.44244 NA NA
NA 1.91495 NA NA
NA 2.17033 NA NA
NA 2.08006 NA NA
NA 2.3051 NA NA
NA 2.02845 NA NA
NA 2.1605 NA NA
NA 2.48991 NA NA
NA 2.34453 NA NA
NA 2.2403 NA NA
NA 2.14482 NA NA
NA 1.98489 NA NA
NA 1.63492 NA NA
NA 2.46957 NA NA
NA 2.20353 NA NA
NA 2.13143 NA NA
NA 2.33813 NA NA
NA 2.364 NA NA
NA 2.10263 NA NA
NA 2.41949 NA NA
NA 2.4143 NA NA
NA 2.0119 NA NA
NA 2.23919 NA NA
NA 2.20868 NA NA
NA 2.23493 NA NA
NA 2.0555 NA NA
NA 2.4955 NA NA
NA 2.2064 NA NA
NA 1.21411 NA NA
NA 2.22214 NA NA
NA 2.19609 NA NA
NA 2.22203 NA NA
NA 2.36733 NA NA
NA 1.43455 NA NA
NA 1.21943 NA NA
NA 1.98036 NA NA
NA 2.52177 NA NA
NA 2.50248 NA NA
NA 1.48108 NA NA
NA 1.27227 NA NA
NA 1.91572 NA NA
NA 1.85312 NA NA
NA 1.82993 NA NA
NA 1.25124 NA NA
NA 1.20805 NA NA
NA 2.1978 NA NA
NA 1.52494 NA NA
NA 2.19052 NA NA
NA 1.1528 NA NA
NA 1.41124 NA NA
NA 1.50266 NA NA
NA 1.03047 NA NA
NA 2.14096 NA NA
NA 1.62222 NA NA
NA 2.15445 NA NA
NA 2.65304 NA NA
NA 1.31372 NA NA
NA 2.08668 NA NA
NA 1.51482 NA NA
NA 1.35703 NA NA
NA 1.49902 NA NA
NA 2.36422 NA NA
NA 1.0792 NA NA
NA 1.02181 NA NA
NA 1.52051 NA NA
NA 1.14786 NA NA
NA 1.53591 NA NA
NA 1.95266 NA NA
NA 2.3314 NA NA
NA 1.96951 NA NA
NA 1.30119 NA NA
NA 1.6231 NA NA
NA 1.4111 NA NA
NA 2.02908 NA NA
NA 1.17704 NA NA
NA 1.34835 NA NA
NA 2.03779 NA NA
NA 1.28871  NA
   NA
