# Supplementary material for: BCL::Conf: small molecule conformational sampling using a knowledge based rotamer library
Source: J Cheminform. 2015 Sep 30;7:47. doi: 10.1186/s13321-015-0095-1 (PMC4607025; doi:10.1186/s13321-015-0095-1)
Supplement: Supplementary file 3 — Additional file 3. protocol capture files mentioned in Supplement.docx. [file 13321_2015_95_MOESM3_ESM.zip › protocol_capture/input/vernalis_confimport_R.txt.box]

1 0.755327 0.72519 0.497692 0.532145 0.193389 0.751424 0.640349 0.576736 0.399107 0.694785 0.764948 0.565926 0.609448 0.386485 0.786487 0.688551 0.634379 0.468204 0.709398 1.22703 1.4777 1.45005 0.530864 0.786406 0.690913 0.313824 0.895448 0.887861 0.373259 1.09954 1.09185 0.728611 0.536907 0.306248 0.578494 0.764278 0.779479 0.202623 0.721593 0.915018 0.756121 0.730042 1.05568 0.656923 1.20687 1.38875 1.05169 0.844339 1.21883 1.38344 1.34488 1.15273 1.08361 1.15298 1.60772 0.825078 0.633117 1.54679 1.76308 1.73457 0.165385 0.343651 0.389213 1.89773 0.592282 1.82691 0.768045 2.01385 0.889236 1.9461 0.788405 2.01523 0.907805 1.95084 1.81375 1.25089 1.21559 0.556243 0.625261 0.937487 1.88405 2.20767 2.26266 1.18964 1.18148 2.39263 2.38813 1.12821 1.11461 2.37552 2.36952 1.33062 1.33523 2.40682 2.40318 1.30709 1.30667 2.38919 2.37732 0.738043 0.166429 1.19005 1.47876 1.25617 1.21986 1.41761 1.00891 1.47886 0.832821 0.970333 1.08551 0.835029 0.74242 0.988485 0.912441 0.816383 1.04234 0.779182 0.682094 0.954058 1.58284 1.6699 2.43889 2.47457 2.14736 2.0541 0.734806 0.866996 1.13786 1.50919 1.05838 1.32287 1.08945 0.361102 0.889844 0.976348 0.286641 0.710002 1.46829 1.29896 1.54331 1.8651 1.72854 1.39276 1.30607 1.40348 1.67646 1.51174 0.664329 1.23027 0.831382 1.07467 0.827399 0.425403 0.658152 0.931554 0.787304 1.03617 0.64715 0.638613 1.23297 0.9192 1.19016 1.35875 1.17124 1.38998 1.42251 1.21599 1.18197 1.05403 0.812163 1.48556 1.5535 0.9577 1.81021 1.8377 0.627966 0.74695 2.45911 2.46047 0.696875 0.801494 2.46606 2.46068 0.817317 0.897336 2.63723 2.61789 0.879151 0.95048 2.63887 2.60578 0.990363 0.986157 0.854757 0.35406 1.51471 1.41409 1.22783 1.50392 1.73614 1.81426 0.665404 0.915701 0.680312 0.768738 0.74345 0.755929 0.6429 1.37505 1.32799 1.13275 0.719252 1.29452 0.982758 2.07147 1.97466 1.89679 1.76449 1.03199 1.16283 1.23294 1.30687 2.10289 2.06633 1.90472 1.9096 0.679961 0.791186 1.48929 1.55727 1.35948 1.41293 1.0817 1.17494 0.885139 1.12657 1.58793 1.76838 1.4846 1.6271 1.207 1.43908 0.857886 0.22924 1.56396 0.82947 1.72408 1.96854 1.30082 1.4046 1.64899 1.72528 1.73249 1.11712 1.38317 1.77986 1.54157 1.93983 1.63963 0.595181 1.84475 1.30382 1.95437 1.89678 1.62238 1.64362 1.60493 1.56531 1.98756 1.49586 1.67973 1.75831 1.77133 1.80411 1.50484 1.15079 0.144077 1.04797 0.871962 1.62688 0.813445 0.109023 1.64668 0.988274 2.47832 1.36312 2.33892 1.35407 0.494119 1.98357 0.142745 0.756288 0.695333 0.935989 1.06476 0.834236 0.684105 0.512346 0.891652 0.757889 1.21103 1.52582 1.12578 1.47117 1.15582 1.08971 1.3728 1.14722 1.48857 1.09521 1.35621 1.17508 1.29904 1.70873 2.22471 1.68795 2.21831 1.40982 1.95657 1.00255 1.22348 1.26096 1.12655 1.00375 0.936745 1.46049 1.39097 1.77137 1.96071 1.46016 0.510465 1.57388 1.38075 2.04229 2.48305 2.38628 2.18871 1.42887 1.12965 1.71706 0.584624 1.64148 1.77226 2.01654 1.36989 1.79344 2.02809 1.46668 0.591982 1.53655 1.31974 2.40441 2.13693 2.01653 2.41049 1.69056 0.660224 1.50107 1.04569 1.94268 1.51808 1.70879 1.783 2.41998 2.44521 1.60086 2.1626 0.928898 1.68449 1.1116 2.14529 1.98173 1.80315 2.02118 1.60536 2.62958 2.22008 1.96672 2.38363 1.83767 2.07942 2.3564 1.65823 1.48253 1.94183 1.0799 1.3749 1.30881 1.20808 1.54536 1.77418 0.610047 1.07215 1.45074 1.92903 1.59971 2.10776 1.26906 1.95808 1.59869 1.43921 2.00072 2.3846 2.1928 2.04117 2.46328 2.23128 2.3021 2.19689 2.33402 1.85677 2.38118 2.25444 2.10903 2.1756 2.0962 2.2025 2.2408 1.71333 0.636708 1.46786 1.10244 1.99205 1.40677 1.64514 1.76763 1.56985 0.227928 0.710938 0.728296 0.58087 0.910498 1.02436 0.697416 0.211168 1.26308 1.18719 1.23785 0.844268 0.732311 0.835517 2.02018 2.0712 2.03575 1.03072 1.01178 0.710353 0.790635 1.44879 1.32167 1.19676 0.127391 0.542351 0.0872769 0.513312 0.927012 0.71803 0.563275 0.229722 1.28534 0.650472 1.48753 1.66242 2.23486 1.62097 1.70017 1.71621 0.235298 1.35544 0.852732 0.622738 0.632161 0.454694 1.94018 1.79405 1.89116 1.8198 1.40758 1.41229 0.275987 1.47054 1.96618 1.72825 1.40394 1.53489 1.53621 0.705257 1.30955 1.94966 1.61336 1.52228 0.891176 1.49749 1.67169 0.564232 0.444465 1.56877 1.50861 1.43064 1.59006 1.99426 1.74365 0.294062 0.298208 0.88169 0.265543 0.69574 1.42723 1.10819 1.38474 0.881716 1.31327 1.59473 0.863113 0.573661 1.43099 0.793973 1.62775 1.02019 1.3709 1.0609 1.63954 1.1661 0.944202 0.511131 0.885839 1.17995 0.866635 0.864996 0.500155 2.24245 2.25452 0.65267 1.57746 1.48019 2.28926 2.30922 0.803178 1.49953 1.57964 2.41161 1.91656 1.03991 1.60281 1.75719 1.78224 2.12664 2.48567 0.924102 1.62287 1.58633 2.02467 1.12473 2.17542 2.05481 2.17764 2.23347 1.21159 1.75113 0.60173 1.46892 1.35485 0.902874 1.31998 1.99505 1.4777 1.61153 2.14719 2.24966 1.22335 1.40755 1.39599 1.74303 0.686698 0.690177 0.411637 0.341816 0.80789 0.737314 0.725482 0.391408 0.109904 2.25716 2.18856 2.42475 2.50409 0.764561 0.364058 2.27733 2.50338 1.369 1.1487 1.45716 1.31176 1.71609 1.52842 1.79905 1.67184 0.770068 0.842016 1.00689 0.984041 1.27327 1.33941 1.45691 1.45347 1.59146 1.69293 1.88836 1.98831 1.18304 0.703086 1.24989 0.994619 1.57989 1.21833 1.64578 1.43188 1.31289 1.03009 1.3983 1.21829 1.67385 1.43968 1.75408 1.59878 0.739582 0.909959 0.997015 1.02069 1.25124 1.38733 1.44392 1.47969 0.727839 0.834319 0.97789 0.971821 1.24879 1.33684 1.43662 1.44637 1.93378 2.02294 2.18402 2.27568 1.67377 1.77228 1.95821 2.05646 1.185 0.787763 1.25948 1.0443 1.58033 1.27305 1.65094 1.46896 2.02212 1.51538 0.619416 1.65225 1.71968 1.76114 2.6316 2.04233 0.797293 1.6813 2.20109 1.73726 2.2169 1.73956 0.479793 1.65202 1.48538 1.56594 2.7012 2.15696 0.518623 1.60981 2.37349 1.95347 2.13108 1.62127 0.3575 1.58637 1.60095 1.63507 2.71762 2.16343 0.545904 1.5827 2.3165 1.86128 0.379293 0.560348 1.7554 1.53227 1.94008 1.99331 1.20344 1.02586 0.432754 0.830362 1.00195 0.773345 1.08703 0.388982 0.938749 1.332 1.62957 1.22175 0.904902 1.41765 1.05008 0.985499 0.836867 0.784828 1.1703 1.15106 0.647699 0.541916 0.391137 0.255027 0.833472 0.800633 1.18882 1.02533 1.34535 1.40751 1.3162 1.11957 1.0861 1.43325 1.46165 0.882981 0.728427 1.07022 1.02518 0.91665 0.906302 0.860448 1.0826 1.10044 1.41454 1.23915 1.60434 0.761913 0.903526 0.129493 0.745085 1.33076 0.921392 0.859982 1.06066 1.09337 0.851955 1.15354 0.871031 0.986837 1.26577 0.540349 0.64295 0.767477 0.669139 0.904583 0.570785 1.02532 1.22958 0.867872 1.09276 1.11797 1.18397 1.73309 1.65335 0.672453 0.87264 1.37641 1.26497 1.59969 1.36889 1.14934 0.960542 0.963852 1.22936 1.52337 1.03766 1.11556 0.886409 0.917201 1.32031 1.38728 1.023 1.21121 1.12008 0.745579 1.35832 1.02143 1.01925 1.39897 1.63133 1.49761 1.38605 1.12264 1.3536 1.45823 2.04166 1.95665 1.45432 1.00212 0.932227 0.933013 1.15916 1.70112 1.90815 1.73593 1.19413 1.4708 1.06477 1.34757 1.45298 0.74476 1.31483 0.448059 1.58625 1.77489 1.20416 1.43057 1.75425 1.30267 1.46525 0.793254 0.41222 0.520197 2.15572 1.13558 0.415415 1.74078 2.18568 1.79719 NA NA NA NA NA NA NA NA NA NA NA NA NA NA NA NA NA NA NA NA NA NA NA NA NA NA NA NA NA NA NA NA NA NA NA NA NA NA NA NA NA NA NA NA NA NA NA NA NA NA NA NA NA NA NA NA NA NA NA NA NA NA NA NA NA NA NA NA NA NA NA NA NA NA NA NA NA NA NA NA NA NA NA NA NA NA NA NA NA NA NA NA NA NA NA NA NA NA NA NA NA NA NA NA NA NA NA NA NA NA NA NA NA NA NA NA NA NA NA NA NA NA NA NA NA NA NA NA NA NA NA NA NA NA NA NA NA NA NA NA NA NA NA NA NA NA NA NA NA NA NA NA NA NA NA NA NA NA NA NA NA NA NA NA NA NA NA NA NA NA NA NA NA NA NA NA NA NA NA NA NA NA NA NA NA NA NA NA NA NA NA NA NA NA NA NA NA NA NA NA NA NA NA NA NA NA NA NA NA NA NA NA NA NA NA NA NA NA NA NA NA NA NA NA NA NA NA NA NA NA NA NA NA NA NA NA NA NA NA NA NA NA NA NA NA NA NA NA NA NA NA NA NA NA NA NA NA NA NA NA NA NA NA NA NA NA NA NA NA NA NA NA NA NA NA NA NA NA NA NA NA NA NA NA NA NA NA NA NA NA NA NA NA NA NA NA NA NA NA NA NA NA NA NA NA NA NA NA NA NA NA NA NA NA NA NA NA NA NA NA NA NA NA NA NA NA NA NA NA NA NA NA NA NA NA NA NA NA NA NA NA NA NA NA NA NA NA NA NA NA NA NA NA NA NA NA NA NA NA NA NA NA NA NA NA NA NA NA NA NA NA NA NA NA NA NA NA NA NA NA NA NA NA NA NA NA NA NA NA NA NA NA NA NA NA NA NA NA NA NA NA NA NA NA NA NA NA NA NA NA NA NA NA NA NA NA NA NA NA NA NA NA NA NA NA NA NA NA NA NA NA NA NA NA NA NA NA NA NA NA NA NA NA NA NA NA NA NA NA NA NA NA NA NA NA NA NA NA NA NA NA NA NA NA NA NA NA NA NA NA NA NA NA NA NA NA NA NA NA NA NA NA NA NA NA NA NA NA NA NA NA NA NA NA NA NA NA NA NA NA NA NA NA NA NA NA NA NA NA NA NA NA NA NA NA NA NA NA NA NA NA NA NA NA NA NA NA NA NA NA NA NA NA NA NA NA NA NA NA NA NA NA NA NA NA NA NA NA NA NA NA NA NA NA NA NA NA NA NA NA NA NA NA NA NA NA NA NA NA NA NA NA NA NA NA NA NA NA NA NA NA NA NA NA NA NA NA NA NA NA NA NA NA NA NA NA NA NA NA NA NA NA NA NA NA NA NA NA NA NA NA NA NA NA NA NA NA NA NA NA NA NA NA NA NA NA NA NA NA NA NA NA NA NA NA NA NA NA NA NA NA NA NA NA NA NA NA NA NA NA NA NA NA NA NA NA NA NA NA NA NA NA NA NA NA NA NA NA NA NA NA NA NA NA NA NA NA NA NA NA NA NA NA NA NA NA NA NA NA NA NA NA NA NA NA NA NA NA NA NA NA NA NA NA NA NA NA NA NA NA NA NA NA NA NA NA NA NA NA NA NA NA NA NA NA NA NA NA NA NA NA NA NA NA NA NA NA NA NA NA NA NA NA NA NA NA NA NA NA NA NA NA NA NA NA NA NA NA NA NA NA NA NA NA NA NA NA NA NA NA NA NA NA NA NA NA NA NA NA NA NA NA NA NA NA NA NA NA NA NA NA NA NA NA NA NA NA NA NA NA NA NA NA NA NA NA NA NA NA NA NA NA NA NA NA NA NA NA NA NA NA NA NA NA NA NA NA NA NA NA NA NA NA NA NA NA NA NA NA NA NA NA NA NA NA NA NA NA NA NA NA NA NA NA NA NA NA NA NA NA NA NA NA NA NA NA NA NA NA NA NA NA NA NA NA NA NA NA NA NA NA NA NA NA NA NA NA NA NA NA NA NA NA NA NA NA NA NA NA NA NA NA NA NA NA NA NA NA NA NA NA NA NA NA NA NA NA NA NA NA NA NA NA NA NA NA NA NA NA NA NA NA NA NA NA NA NA NA NA NA NA NA NA NA NA NA NA NA NA NA NA NA NA NA NA NA NA NA NA NA NA NA NA NA NA NA NA NA NA NA NA NA NA NA NA NA NA NA NA NA NA NA NA NA NA NA NA NA NA NA NA NA NA NA NA NA NA NA NA NA NA NA NA NA NA NA NA NA NA NA NA NA NA NA NA NA NA NA NA NA NA NA NA NA NA NA NA NA NA NA NA NA NA NA NA NA NA NA NA NA NA NA NA NA NA NA NA NA NA NA NA NA NA NA NA NA NA NA NA NA NA NA NA NA NA NA NA NA NA NA NA NA NA NA NA NA NA NA NA NA NA NA NA NA NA NA NA NA NA NA NA NA NA NA NA NA NA NA NA NA NA NA NA NA NA NA NA NA NA NA NA NA NA NA NA NA NA NA NA NA NA NA NA NA NA NA NA NA NA NA NA NA NA NA NA NA NA NA NA NA NA NA NA NA NA NA NA NA NA NA NA NA NA NA NA NA NA NA NA NA NA NA NA NA NA NA NA NA NA NA NA NA NA NA NA NA NA NA NA NA NA NA NA NA NA NA NA NA NA NA NA NA NA NA NA NA NA NA NA NA NA NA NA NA NA NA NA NA NA NA NA NA NA NA NA NA NA NA NA NA NA NA NA NA NA NA NA NA NA NA NA NA NA NA NA NA NA NA NA NA NA NA NA NA NA NA NA NA NA NA NA NA NA NA NA NA NA NA NA NA NA NA NA NA NA NA NA NA NA NA NA NA NA NA NA NA NA NA NA NA NA NA NA NA NA NA NA NA NA NA NA NA NA NA NA NA NA NA NA NA NA NA NA NA NA NA NA NA NA NA NA NA NA NA NA NA NA NA NA NA NA NA NA NA NA NA NA NA NA NA NA NA NA NA NA NA NA NA NA NA NA NA NA NA NA NA NA NA NA NA NA NA NA NA NA NA NA NA NA NA NA NA NA NA NA NA NA NA NA NA NA NA NA NA NA NA NA NA NA NA NA NA NA NA NA NA NA NA NA NA NA NA NA NA NA NA NA NA NA NA NA NA NA NA NA NA NA NA NA NA NA NA NA NA NA NA NA NA NA NA NA NA NA NA NA NA NA NA NA NA NA NA NA NA NA NA NA NA NA NA NA NA NA NA NA NA NA NA NA NA NA NA NA NA NA NA NA NA NA NA NA NA NA NA NA NA NA NA NA NA NA NA NA NA NA NA NA NA NA NA NA NA NA NA NA NA NA NA NA NA NA NA NA NA NA NA NA NA NA NA NA NA NA NA NA NA NA NA NA NA NA NA NA NA NA NA NA NA NA NA NA NA NA NA NA NA NA NA NA NA NA NA NA NA NA NA NA NA NA NA NA NA NA NA NA NA NA NA NA NA NA NA NA NA NA NA NA NA NA NA NA NA NA NA NA NA NA NA NA NA NA NA NA NA NA NA NA NA NA NA NA NA NA NA NA NA NA NA NA NA NA NA NA NA NA NA NA NA NA NA NA NA NA NA NA NA NA NA NA NA NA NA NA NA NA NA NA NA NA NA NA NA NA NA NA NA NA NA NA NA NA NA NA NA NA NA NA NA NA NA NA NA NA NA NA NA NA NA NA NA NA NA NA NA NA NA NA NA NA NA NA NA NA NA NA NA NA NA NA NA NA NA NA NA NA NA NA NA NA NA NA NA NA NA NA NA NA NA NA NA NA NA NA NA NA NA NA NA NA NA NA NA NA NA NA NA NA NA NA NA NA NA NA NA NA NA NA NA NA NA NA NA NA NA NA NA NA NA NA NA NA NA NA NA NA NA NA NA NA NA NA NA NA NA NA NA NA NA NA NA NA NA NA NA NA NA NA NA NA NA NA NA NA NA NA NA NA NA NA NA NA NA NA NA NA NA NA NA NA NA NA NA NA NA NA NA NA NA NA NA NA NA NA NA NA NA NA NA NA NA NA NA NA NA NA NA NA NA NA NA NA NA NA NA NA NA NA NA NA NA NA NA NA NA NA NA NA NA NA NA NA NA NA NA NA NA NA NA NA NA NA NA NA NA NA NA NA NA NA NA NA NA NA NA NA NA NA NA NA NA NA NA NA NA NA NA NA NA NA NA NA NA NA NA NA NA NA NA NA NA NA NA NA NA NA NA NA NA NA NA NA NA NA NA NA NA NA NA NA NA NA NA NA NA NA NA NA NA NA NA NA NA NA NA NA NA NA NA NA NA NA NA NA NA NA NA NA NA NA NA NA NA NA NA NA NA NA NA NA NA NA NA NA NA NA NA NA NA NA NA NA NA NA NA NA NA NA NA NA NA NA NA NA NA NA NA NA NA NA NA NA NA NA NA NA NA NA NA NA NA NA NA NA NA NA NA NA NA NA NA NA NA NA NA NA NA NA NA NA NA NA NA NA NA NA NA NA NA NA NA NA NA NA NA NA NA NA NA NA NA NA NA NA NA NA NA NA NA NA NA NA NA NA NA NA NA NA NA NA NA NA NA NA NA NA NA NA NA NA NA NA NA NA NA NA NA NA NA NA NA NA NA NA NA NA NA NA NA NA NA NA NA NA NA NA NA NA NA NA NA NA NA NA NA NA NA NA NA NA NA NA NA NA NA NA NA NA NA NA NA NA NA NA NA NA NA NA NA NA NA NA NA NA NA NA NA NA NA NA NA NA NA NA NA NA NA NA NA NA NA NA NA NA NA NA NA NA NA NA NA NA NA NA NA NA NA NA NA NA NA NA NA NA NA NA NA NA NA NA NA NA NA NA NA NA NA NA NA NA NA NA NA NA NA NA NA NA NA NA NA NA NA NA NA NA NA NA NA NA NA NA NA NA NA NA NA NA NA NA NA NA NA NA NA NA NA NA NA NA NA NA NA NA NA NA NA NA NA NA NA NA NA NA NA NA NA NA NA NA NA NA NA NA NA NA NA NA NA NA NA NA NA NA NA NA NA NA NA NA NA NA NA NA NA NA NA NA NA NA NA NA NA NA NA NA NA NA NA NA NA NA NA NA NA NA NA NA NA NA NA NA NA NA NA NA NA NA NA NA NA NA NA NA NA NA NA NA NA NA NA NA NA NA NA NA NA NA NA NA NA NA NA NA NA NA NA NA NA NA NA NA NA NA NA NA NA NA NA NA NA NA NA NA NA NA NA NA NA NA NA NA NA NA NA NA NA NA NA NA NA NA NA NA NA NA NA NA NA NA NA NA NA NA NA NA NA NA NA NA NA NA NA NA NA NA NA NA NA NA NA NA NA NA NA NA NA NA NA NA NA NA NA NA NA NA NA NA NA NA NA NA NA NA NA NA NA NA NA NA NA NA NA NA NA NA NA NA NA NA NA NA NA NA NA NA NA NA NA NA NA NA NA NA NA NA NA NA NA NA NA NA NA NA NA NA NA NA NA NA NA NA NA NA NA NA NA NA NA NA NA NA NA NA NA NA NA NA NA NA NA NA NA NA NA NA NA NA NA NA NA NA NA NA NA NA NA NA NA NA NA NA NA NA NA NA NA NA NA NA NA NA NA NA NA NA NA NA NA NA NA NA NA NA NA NA NA NA NA NA NA NA NA NA NA NA NA NA NA NA NA NA NA NA NA NA NA NA NA NA NA NA NA NA NA NA NA NA NA NA NA NA NA NA NA NA NA NA NA NA NA NA NA NA NA NA NA NA NA NA NA NA NA NA NA NA NA NA NA NA NA NA NA NA NA NA NA NA NA NA NA NA NA NA NA NA NA NA NA NA NA NA NA NA NA NA NA NA NA NA NA NA NA NA NA NA NA NA NA NA NA NA NA NA NA NA NA NA NA NA NA NA NA NA NA NA NA NA NA NA NA NA NA NA NA NA NA NA NA NA NA NA NA NA NA NA NA NA NA NA NA NA NA NA NA NA NA NA NA NA NA NA NA NA NA NA NA NA NA NA NA NA NA NA NA NA NA NA NA NA NA NA NA NA NA NA NA NA NA NA NA NA NA NA NA NA NA NA NA NA NA NA NA NA NA NA NA NA NA NA NA NA NA NA NA NA NA NA NA NA NA NA NA NA NA NA NA NA NA NA NA NA NA NA NA NA NA NA NA NA NA NA NA NA NA NA NA NA NA NA NA NA NA NA NA NA NA NA NA NA NA NA NA NA NA NA NA NA NA NA NA NA NA NA NA NA NA NA NA NA NA NA NA NA NA NA NA NA NA NA NA NA NA NA NA NA NA NA NA NA NA NA NA NA NA NA NA NA NA NA NA NA NA NA NA NA NA NA NA NA NA NA NA NA NA NA NA NA NA NA NA NA NA NA NA NA NA NA NA NA NA NA NA NA NA NA NA NA NA NA NA NA NA NA NA NA NA NA NA NA NA NA NA NA NA NA NA NA NA NA NA NA NA NA NA NA NA NA NA NA NA NA NA NA NA NA NA NA NA NA NA NA NA NA NA NA NA NA NA NA NA NA NA NA NA NA NA NA NA NA NA NA NA NA NA NA NA NA NA NA NA NA NA NA NA NA NA NA NA NA NA NA NA NA NA NA NA NA NA NA NA NA NA NA NA NA NA NA NA NA NA NA NA NA NA NA NA NA NA NA NA NA NA NA NA NA NA NA NA NA NA NA NA NA NA NA NA NA NA NA NA NA NA NA NA NA NA NA NA NA NA NA NA NA NA NA NA NA NA NA NA NA NA NA NA NA NA NA NA NA NA NA NA NA NA NA NA NA NA NA NA NA NA NA NA NA NA NA NA NA NA NA NA NA NA NA NA NA NA NA NA NA NA NA NA NA NA NA NA NA NA NA NA NA NA NA NA NA NA NA NA NA NA NA NA NA NA NA NA NA NA NA NA NA NA NA NA NA NA NA NA NA NA NA NA NA NA NA NA NA NA NA NA NA NA NA NA NA NA NA NA NA NA NA NA NA NA NA NA NA NA NA NA NA NA NA NA NA NA NA NA NA NA NA NA NA NA NA NA NA NA NA NA NA NA NA NA NA NA NA NA NA NA NA NA NA NA NA NA NA NA NA NA NA NA NA NA NA NA NA NA NA NA NA NA NA NA NA NA NA NA NA NA NA NA NA NA NA NA NA NA NA NA NA NA NA NA NA NA NA NA NA NA NA NA NA NA NA NA NA NA NA NA NA NA NA NA NA NA NA NA NA NA NA NA NA NA NA NA NA NA NA NA NA NA NA NA NA NA NA NA NA NA NA NA NA NA NA NA NA NA NA NA NA NA NA NA NA NA NA NA NA NA NA NA NA NA NA NA NA NA NA NA NA NA NA NA NA NA NA NA NA NA NA NA NA NA NA NA NA NA NA NA NA NA NA NA NA NA NA NA NA NA NA NA NA NA NA NA NA NA NA NA NA NA NA NA NA NA NA NA NA NA NA NA NA NA NA NA NA NA NA NA NA NA NA NA NA NA NA NA NA NA NA NA NA NA NA NA NA NA NA NA NA NA NA NA NA NA NA NA NA NA NA NA NA NA NA NA NA NA NA NA NA NA NA NA NA NA NA NA NA NA NA NA NA NA NA NA NA NA NA NA NA NA NA NA NA NA NA NA NA NA NA NA NA NA NA NA NA NA NA NA NA NA NA NA NA NA NA NA NA NA NA NA NA NA NA NA NA NA NA NA NA NA NA NA NA NA NA NA NA NA NA NA NA NA NA NA NA NA NA NA NA NA NA NA NA NA NA NA NA NA NA NA NA NA NA NA NA NA NA NA NA NA NA NA NA NA NA NA NA NA NA NA NA NA NA NA NA NA NA NA NA NA NA NA NA NA NA NA NA NA NA NA NA NA NA NA NA NA NA NA NA NA NA NA NA NA NA NA NA NA NA NA NA NA NA NA NA NA NA NA NA NA NA NA NA NA NA NA NA NA NA NA NA NA NA NA NA NA NA NA NA NA NA NA NA NA NA NA NA NA NA NA NA NA NA NA NA NA NA NA NA NA NA NA NA NA NA NA NA NA NA NA NA NA NA NA NA NA NA NA NA NA NA NA NA NA NA NA NA NA NA NA NA NA NA NA NA NA NA NA NA NA NA NA NA NA NA NA NA NA NA NA NA NA NA NA NA NA NA NA NA NA NA NA NA NA NA NA NA NA NA NA NA NA NA NA NA NA NA NA NA NA NA NA NA NA NA NA NA NA NA NA NA NA NA NA NA NA NA NA NA NA NA NA NA NA NA NA NA NA NA NA NA NA NA NA NA NA NA NA NA NA NA NA NA NA NA NA NA NA NA NA NA NA NA NA NA NA NA NA NA NA NA NA NA NA NA NA NA NA NA NA NA NA NA NA NA NA NA NA NA NA NA NA NA NA NA NA NA NA NA NA NA NA NA NA NA NA NA NA NA NA NA NA NA NA NA NA NA NA NA NA NA NA NA NA NA NA NA NA NA NA NA NA NA NA NA NA NA NA NA NA NA NA NA NA NA NA NA NA NA NA NA NA NA NA NA NA NA NA NA NA NA NA NA NA NA NA NA NA NA NA NA NA NA NA NA NA NA NA NA NA NA NA NA NA NA NA NA NA NA NA NA NA NA NA NA NA NA NA NA NA NA NA NA NA NA NA NA NA NA NA NA NA NA NA NA NA NA NA NA NA NA NA NA NA NA NA NA NA NA NA NA NA NA NA NA NA NA NA NA NA NA NA NA NA NA NA NA NA NA NA NA NA NA NA NA NA NA NA NA NA NA NA NA NA NA NA NA NA NA NA NA NA NA NA NA NA NA NA NA NA NA NA NA NA NA NA NA NA NA NA NA NA NA NA NA NA NA NA NA NA NA NA NA NA NA NA NA NA NA NA NA NA NA NA NA NA NA NA NA NA NA NA NA NA NA NA NA NA NA NA NA NA NA NA NA NA NA NA NA NA NA NA NA NA NA NA NA NA NA NA NA NA NA NA NA NA NA NA NA NA NA NA NA NA NA NA NA NA NA NA NA NA NA NA NA NA NA NA NA NA NA NA NA NA NA NA NA NA NA NA NA NA NA NA NA NA NA NA NA NA NA NA NA NA NA NA NA NA NA NA NA NA NA NA NA NA NA NA NA NA NA NA NA NA NA NA NA NA NA NA NA NA NA NA NA NA NA NA NA NA NA NA NA NA NA NA NA NA NA NA NA NA NA NA NA NA NA NA NA NA NA NA NA NA NA NA NA NA NA NA NA NA NA NA NA NA NA NA NA NA NA NA NA NA NA NA NA NA NA NA NA NA NA NA NA NA NA NA NA NA NA NA NA NA NA NA NA NA NA NA NA NA NA NA NA NA NA NA NA NA NA NA NA NA NA NA NA NA NA NA NA NA NA NA NA NA NA NA NA NA NA NA NA NA NA NA NA NA NA NA NA NA NA NA NA NA NA NA NA NA NA NA NA NA NA NA NA NA NA NA NA NA NA NA NA NA NA NA NA NA NA NA NA NA NA NA NA NA NA NA NA NA NA NA NA NA NA NA NA NA NA NA NA NA NA NA NA NA NA NA NA NA NA NA NA NA NA NA NA NA NA NA NA NA NA NA NA NA NA NA NA NA NA NA NA NA NA NA NA NA NA NA NA NA NA NA NA NA NA NA NA NA NA NA NA NA NA NA NA NA NA NA NA NA NA NA NA NA NA NA NA NA NA NA NA NA NA NA NA NA NA NA NA NA NA NA NA NA NA NA NA NA NA NA NA NA NA NA NA NA NA NA NA NA NA NA NA NA NA NA NA NA NA NA NA NA NA NA NA NA NA NA NA NA NA NA NA NA NA NA NA NA NA NA NA NA NA NA NA NA NA NA NA NA NA NA NA NA NA NA NA NA NA NA NA NA NA NA NA NA NA NA NA NA NA NA NA NA NA NA NA NA NA NA NA NA NA NA NA NA NA NA NA NA NA NA NA NA NA NA NA NA NA NA NA NA NA NA NA NA NA NA NA NA NA NA NA NA NA NA NA NA NA NA NA NA NA NA NA NA NA NA NA NA NA NA NA NA NA NA NA NA NA NA NA NA NA NA NA NA NA NA NA NA NA NA NA NA NA NA NA NA NA NA NA NA NA NA NA NA NA NA NA NA NA NA NA NA NA NA NA NA NA NA NA NA NA NA NA NA NA NA NA NA NA NA NA NA NA NA NA NA NA NA NA NA NA NA NA NA NA NA NA NA NA NA NA NA NA NA NA NA NA NA NA NA NA NA NA NA NA NA NA NA NA NA NA NA NA NA NA NA NA NA NA NA NA NA NA NA NA NA NA NA NA NA NA NA NA NA NA NA NA NA NA NA NA NA NA NA NA NA NA NA NA NA NA NA NA NA NA NA NA NA NA NA NA NA NA NA NA NA NA NA NA NA NA NA NA NA NA NA NA NA NA NA NA NA NA NA NA NA NA NA NA NA NA NA NA NA NA NA NA NA NA NA NA NA NA NA NA NA NA NA NA NA NA NA NA NA NA NA NA NA NA NA NA NA NA NA NA NA NA NA NA NA NA NA NA NA NA NA NA NA NA NA NA NA NA NA NA NA NA NA NA NA NA NA NA NA NA NA NA NA NA NA NA NA NA NA NA NA NA NA NA NA NA NA NA NA NA NA NA NA NA NA NA NA NA NA NA NA NA NA NA NA NA NA NA NA NA NA NA NA NA NA NA NA NA NA NA NA NA NA NA NA NA NA NA NA NA NA NA NA NA NA NA NA NA NA NA NA NA NA NA NA NA NA NA NA NA NA NA NA NA NA NA NA NA NA NA NA NA NA NA NA NA NA
2 1.8884 1.02149 0.872297 1.84599 1.89442 0.645828 0.905082 2.00088 2.23393 1.35365 1.18574 2.08861 1.70818 1.58625 1.67207 1.84384 1.9569 0.633828 0.917061 2.03939 1.92222 1.31991 1.43634 2.05752 2.26322 1.19448 1.35002 2.15502 2.0704 1.42507 1.26251 2.04547 2.20465 0.978404 1.17746 2.22534 1.85816 1.42562 1.23716 1.82634 2.15284 1.33086 1.16011 2.27065 2.06019 1.22713 1.02618 2.09872 2.05187 1.07545 0.953453 1.93112 1.47786 1.47307 1.51163 1.61195 1.96449 1.09397 1.02157 1.93888 1.98725 0.865286 0.994491 2.04562 1.73118 1.14275 1.21438 1.8597 2.06495 0.849023 0.995938 2.10194 2.11024 1.13062 0.906498 1.97744 1.53161 1.39869 1.51696 1.69577 2.08467 1.28556 1.16095 2.04483 2.01935 1.05891 1.23702 2.12935 1.79341 1.07684 1.24506 1.95588 2.12342 1.02255 1.22395 2.20351 1.89152 1.08224 0.961453 1.85758 1.14567 0.847396 1.0566 0.785122 1.12635 0.894963 0.811462 0.854365 1.04202 0.806062 0.904026 0.819936 1.14304 0.969196 1.21423 0.92732 1.12782 0.930139 0.872193 0.975464 1.19901 0.940642 0.938759 0.881613 1.15742 0.911395 1.08051 0.736864 0.950109 0.758743 1.16095 1.02276 1.2319 0.884801 0.984982 0.823775 1.33007 1.27562 1.0083 1.19818 1.18667 1.14024 1.04413 1.34922 0.983372 0.942657 1.29341 1.28822 1.1612 0.969774 1.21573 0.919193 1.17424 1.16626 1.08924 0.945864 0.884648 1.27897 1.20549 0.858507 1.28781 1.20644 1.04282 1.40652 1.3389 1.33945 1.23876 1.30449 1.05415 1.04095 1.22977 1.23062 1.11213 1.00573 1.42351 1.03175 1.33038 1.35867 1.27914 1.0186 0.987092 1.21926 1.1573 0.979845 1.35239 1.302 0.981354 1.22312 1.1968 1.16235 1.05414 0.966856 0.895932 1.30653 1.16547 0.867032 1.31234 1.22985 1.02253 1.42661 1.16297 1.21637 0.958786 0.877199 0.429188 0.499877 1.32044 1.43505 1.31211 0.851947 0.230834 1.45875 1.34497 1.48186 0.604582 0.446052 1.28237 1.15818 1.15478 1.2748 1.59997 1.66541 1.12662 0.972812 1.33821 1.48585 1.31405 1.29958 1.53382 0.606717 1.29695 1.40099 1.83615 1.6358 1.97231 1.66282 1.78572 1.68013 1.67693 1.70896 1.90864 1.41979 1.75887 1.16022 1.47371 1.26953 1.5293 1.01376 1.36438 1.04817 1.61959 1.76208 1.78445 1.42233 1.86828 1.74382 1.44002 1.78307 1.7024 1.0511 1.86494 1.20251 1.19834 0.843095 1.63383 1.15579 0.993938 1.01851 1.66866 1.82229 1.53804 1.55603 1.7661 1.24559 1.35929 1.12822 1.12535 1.74888 1.8874 1.66524 1.68244 1.83927 1.46622 1.4817 1.29783 1.42443 2.55011 2.51089 2.65132 2.4019 2.58841 2.41007 2.6008 1.77214 2.57807 1.71413 2.26535 1.6666 1.61823 1.75864 1.67407 2.55191 2.45168 2.64422 2.55049 2.46264 2.56652 1.75358 2.62286 1.84323 2.3165 1.62618 2.43368 1.75033 1.90514 2.04011 2.02394 1.92506 2.1736 1.88439 1.9515 1.89793 1.76358 1.80726 2.00147 1.23408 2.10683 1.44618 1.78753 1.09673 1.72041 1.31738 2.32863 2.29185 0.998567 1.8126 1.01352 1.78327 2.58937 2.60523 1.81754 2.12019 1.85026 2.07937 0.807009 0.511501 2.40394 2.36636 2.07585 2.06903 2.7322 2.69811 2.20116 2.13053 1.75368 1.66415 2.20667 2.12878 1.07023 0.86412 0.834759 2.28605 0.930785 0.851294 2.25452 2.43569 0.47746 0.89808 2.21753 2.09546 0.61728 0.94468 0.500453 0.853553 2.17127 2.10951 2.39418 2.26025 1.30567 2.536 1.36754 1.31086 2.49228 2.67061 1.38378 2.07807 1.53444 1.91563 0.773904 1.15195 2.19197 1.90132 0.892072 1.1892 0.747864 1.01413 2.12699 1.94817 2.38623 2.07821 1.21551 1.53878 1.92553 1.77906 1.37667 1.63796 1.45103 1.91771 1.70836 1.62552 1.7204 2.36289 1.8567 2.21894 0.928041 0.93019 2.16795 2.26021 1.35062 1.78385 1.80296 1.48261 0.915567 1.01446 2.41504 2.12311 1.47492 1.82561 1.57058 1.60726 1.54193 1.34226 0.651749 1.04025 0.640362 1.02647 2.07984 1.96645 2.18312 2.0398 0.627473 0.958182 0.766135 1.08912 2.36015 2.2022 2.02236 1.96694 1.3648 1.37177 2.43211 2.51749 1.23068 1.20537 2.15527 2.03133 1.35655 1.42221 2.66008 2.38087 1.13235 0.60677 1.13235 0.502913 1.61058 1.31329 0.788674 1.90546 1.67581 1.33407 0.892865 1.90189 1.4466 0.988494 1.04029 1.25693 1.46105 0.955177 1.07697 1.2208 0.906586 1.40493 1.48029 1.03388 0.966421 1.37689 1.52467 1.0164 1.34045 1.5545 1.00212 1.49601 1.51069 1.14457 1.30278 1.56874 0.943438 1.84224 0.652608 1.19895 0.915759 1.85058 0.583266 1.2137 0.961469 0.464043 1.28972 0.926363 0.34978 1.28918 1.4974 1.44389 1.14213 1.38266 1.49825 1.40179 1.15143 1.45271 1.49028 1.48243 1.11787 1.39465 1.4824 1.42858 1.12792 1.46909 2.01029 1.98659 1.0444 0.920286 1.22988 0.996398 0.866203 1.20385 1.02082 1.91518 0.877618 1.26406 0.963007 1.89596 0.817207 1.22038 1.63983 1.6019 1.2136 1.54992 1.61292 1.54811 1.21135 1.5846 1.60649 1.57059 1.13426 1.58471 1.57499 1.50774 1.13057 1.62526 1.07754 1.86566 1.04679 1.83498 1.97228 0.917325 2.00696 0.970203 1.18903 1.10918 1.72868 1.7671 0.983887 1.90573 0.950733 1.87093 1.91205 1.14501 1.94675 1.18858 1.04246 1.90584 1.06035 1.91295 1.95946 0.925748 1.9512 0.927383 1.30168 1.22736 1.68036 1.71682 1.57635 2.34102 1.5681 2.32855 2.04908 1.03346 2.07277 1.09363 1.42729 1.38086 1.89396 1.93358 1.71687 1.67874 1.37803 1.38479 0.931918 1.93693 0.951835 1.94562 1.90883 1.14711 1.90787 1.14867 1.52381 2.37039 1.51552 2.35295 2.025 1.22692 2.05398 1.27963 1.49715 1.45498 1.85998 1.90231 1.34945 2.23139 1.37625 2.25131 2.3229 1.34461 2.33982 1.3612 1.78816 1.75035 1.27343 1.2773 1.92231 1.89396 1.79711 1.81899 0.977597 0.964358 1.01735 0.957621 1.38942 1.40395 1.13244 0.474531 1.06811 1.40431 1.37506 0.800969 1.13324 1.26067 1.23914 1.22459 1.01266 1.23312 1.49075 1.56134 1.10563 1.10559 0.498262 1.02793 1.2953 1.37692 0.804364 1.06945 1.27726 1.19778 1.15468 1.09044 1.25447 1.43512 1.51361 1.12752 1.2093 1.42766 1.67591 1.70778 1.16077 1.25607 2.03613 1.10097 1.41179 1.70705 1.66552 1.08319 1.26546 1.98503 0.659292 1.45667 1.91672 1.48717 1.0308 1.16639 1.7167 1.86842 1.03655 1.21291 1.32999 0.925469 0.779168 1.32336 1.42223 1.01692 1.02536 1.75542 1.47951 1.68091 1.52796 1.3559 1.31384 0.724458 1.33887 1.73137 1.10364 1.53206 1.92098 1.75033 1.80504 1.89081 1.42605 1.30789 2.09471 2.4626 1.51007 1.42135 0.989394 1.3628 1.88411 1.40085 0.752998 1.42953 1.91529 1.53726 0.961971 1.17924 1.75174 1.83953 0.53086 1.43298 0.537875 1.36318 0.624858 1.50957 0.653509 1.35275 0.612091 1.41327 0.598173 1.43787 0.573334 1.42663 0.660576 1.42667 0.675592 1.49994 0.603992 1.36701 0.715345 1.43348 0.772763 1.5269 0.806708 1.59867 0.767696 1.38321 1.54567 1.71603 1.5413 1.65181 1.71887 1.59379 1.82901 1.56727 0.738317 2.52659 0.768519 2.4999 0.617276 1.94262 0.78843 1.98849 1.57849 1.68489 1.85078 1.94362 1.14617 1.2684 1.30689 1.04031 1.22352 0.970235 0.620535 0.41911 1.33461 1.17256 1.25596 1.01348 1.29423 1.06806 1.43681 1.10511 1.03146 1.5592 1.21718 1.39108 1.47575 1.24561 1.33508 1.12028 0.758373 0.52549 0.617173 0.821208 1.06383 1.1782 1.29755 1.01473 1.22559 1.1087 1.33585 0.978039 1.3577 1.13556 1.15239 1.63535 1.26648 1.29467 1.32502 1.51005 0.993629 1.58591 0.948076 0.714705 1.38718 1.03029 1.47302 1.14731 1.26265 1.11215 1.19118 1.10041 1.13672 1.67006 1.38004 1.43288 0.603112 0.577494 0.613721 0.753511 1.21356 1.27717 1.24178 1.00281 1.09413 1.42273 1.27972 1.48554 1.1529 1.40666 1.13714 1.66289 0.709555 0.881247 0.639897 0.530432 1.17487 1.34516 1.22034 1.52239 1.03242 1.56369 1.17772 1.46222 1.30235 1.32541 1.71372 1.48654 1.35995 1.56705 0.861779 0.823933 1.29741 1.57923 1.22727 1.68136 1.06779 1.54393 1.11265 1.48935 0.561097 0.978727 0.660094 1.08232 2.07745 1.64807 1.73958 2.15413 0.786113 0.90591 0.88825 1.64933 1.88913 1.38046 1.79665 1.60008 0.989578 1.68704 1.90185 1.41052 0.874337 1.67788 1.85516 1.33526 0.86453 1.69366 1.93936 1.40352 0.84165 1.55883 1.82992 1.3754 1.86537 1.52547 1.72851 1.60866 1.71015 1.66993 1.78544 1.53326 1.62487 1.04514 1.11345 1.85124 1.65407 1.15364 0.893489 1.73472 1.82496 2.112 0.868481 1.73536 1.89739 1.36942 0.958976 1.60208 1.83703 1.39337 1.5871 1.81682 1.66187 1.10703 1.16302 1.90202 1.6454 1.07653 1.08199 1.77279 1.67355 1.05483 1.13541 1.85701 1.54113 0.989842 1.12239 1.82144 1.63073 1.67791 1.8497 1.45389 1.89228 1.70257 2.01832 1.96045 1.52105 1.89993 1.68996 2.10979 1.67119 1.18846 0.970979 1.80688 1.67372 1.18129 0.868997 1.66801 1.70733 1.17805 0.897419 1.73785 1.57372 1.11026 0.891751 1.7262 1.80547 2.15584 1.84707 2.04558 1.86351 2.06007 1.46961 1.46906 2.46364 2.45344 1.47904 1.48308 2.46008 2.46138 1.48975 1.45823 2.19525 2.18234 1.44836 1.41792 2.18537 2.17178 0.962741 1.00748 2.48035 2.46606 0.976129 1.01519 2.48997 2.47586 0.874216 0.863916 0.791299 0.796762 2.22995 2.22272 2.23355 2.22535 0.876382 0.871812 0.833774 0.844429 2.23884 2.23087 2.24657 2.23821 1.73597 1.72468 1.77912 1.76074 2.43521 2.42143 2.42064 2.41097 1.69174 1.6776 1.7486 1.73223 2.41576 2.40121 2.42421 2.41122 2.20683 2.27838 1.91011 1.1586 2.24431 2.32442 1.70353 0.747472 2.42462 2.44195 1.9009 0.99635 1.66437 2.08057 2.5645 2.07388 1.51384 1.95084 2.49766 2.06006 1.82925 2.21058 2.73434 2.32344 1.8273 2.59571 1.79054 2.60169 1.92567 1.27428 1.75999 1.47628 1.86168 2.64312 1.82806 2.64642 1.70567 0.927704 1.51348 1.19704 2.06965 2.75097 2.02516 2.77125 1.89307 1.16389 1.70213 1.41494 1.96768 1.70255 2.10454 1.56164 2.20849 2.45421 2.08511 2.63559 1.86642 1.52897 2.00807 1.36996 2.12948 2.45677 2.01668 2.62908 1.98807 1.88751 2.82188 2.32087 1.83013 1.69698 2.80831 2.41073 2.14631 1.83171 2.2755 1.69806 2.40707 2.67482 2.30756 2.84107 2.02963 1.90793 3.01086 2.55658 2.02863 2.21117 1.97845 1.06603 2.01159 2.24795 1.82747 0.649688 2.27638 2.42692 2.09759 1.13509 2.82407 2.48885 2.95342 2.49364 2.87594 2.8838 2.92429 2.93103 1.47352 1.42852 1.68941 1.67598 2.82232 2.83465 2.86299 2.87037 1.21558 1.16056 1.46214 1.44632 2.96315 2.97141 3.03302 3.04044 1.12452 1.06583 1.43714 1.42159 1.95392 1.94011 1.76912 1.72058 2.63485 2.64763 2.91042 2.93871 1.7394 1.72497 1.52948 1.47311 2.56171 2.58426 2.81999 2.85104 1.87724 1.85794 1.68 1.62861 2.75301 2.77507 2.99476 3.02358 1.89311 1.88128 1.92725 1.88903 2.78711 2.78873 3.06741 3.07672 1.68839 1.67666 1.72926 1.68687 2.82738 2.84193 3.07876 3.10551 1.69906 1.68382 1.73921 1.69633 2.98035 2.9794 3.22471 3.22134 2.82908 2.85396 2.80179 2.81859 1.47755 1.43537 1.75487 1.74283 2.75465 2.78342 2.69613 2.71107 1.18342 1.13077 1.52916 1.51524 2.92918 2.95583 2.89116 2.90481 1.31136 1.26565 1.67042 1.65837 2.61286 2.62077 2.75203 2.74373 2.10998 2.0452 2.16477 2.14362 1.05644 1.14119 0.853762 0.939231 2.1181 2.05402 2.14227 2.10643 1.05902 1.13608 0.905441 0.992423 2.21805 2.2013 2.2399 2.23596 0.907339 1.01993 0.707465 0.829283 2.25351 2.22696 2.22534 2.22127 0.922192 1.02593 0.750936 0.87258 1.68116 1.7289 1.58262 1.63258 2.83121 2.88933 1.51329 1.5667 1.41698 1.47267 2.92062 2.9774 1.74553 1.65035 2.98814 2.96088 3.04314 3.01626 1.58518 1.49232 3.07082 3.05405 3.12512 3.10844 1.7465 1.788 1.63748 1.68102 2.86576 2.92947 1.64659 1.69224 1.54173 1.58894 2.9328 2.9965 1.80322 1.6974 3.02096 2.99524 3.08129 3.05589 1.70843 1.6061 3.07959 3.06442 3.14071 3.12553 1.85616 1.79272 1.76849 1.70292 2.91555 2.88283 2.97196 2.93977 1.70619 1.63655 1.62334 1.55194 3.01053 2.98866 3.06593 3.04413 1.52825 1.59276 1.4167 1.48527 2.86123 2.89218 2.9187 2.94908 1.34436 1.41881 1.2292 1.30823 2.93756 2.95826 2.99424 3.01481 1.92128 1.86663 1.8234 1.76686 2.95009 2.91885 3.01189 2.98111 1.8304 1.77075 1.73824 1.67766 3.02217 3.00183 3.08432 3.06395 1.58113 1.63551 1.45827 1.51647 2.50103 1.56091 2.4452 1.75352 2.51406 1.60963 2.45133 1.77698 2.48556 1.14253 2.34211 1.37617 2.50614 1.19286 2.34829 1.39854 2.4186 1.64949 2.44058 1.6584 2.3416 1.29701 2.37054 1.31107 0.617023 0.957571 0.891439 0.994583 1.28087 1.11483 1.30211 1.37174 0.36549 0.847053 0.678606 0.851254 1.25717 1.05874 1.28371 1.28932 1.01158 1.26674 0.767189 1.10842 1.00071 1.25023 0.719081 1.08837 1.86695 1.33378 1.82755 1.57065 1.78697 1.35109 1.94919 1.54049 0.35911 0.631979 0.925454 0.859235 0.695339 1.4067 0.748602 1.42706 0.268118 0.352551 0.406019 1.22874 1.24018 1.38761 0.841552 0.998879 0.957803 0.799134 1.19822 1.03215 1.01266 1.18357 0.992878 0.943767 1.24074 1.26087 0.900887 0.89057 0.849742 0.963041 0.649199 2.16359 0.940077 2.26686 0.93267 2.37581 1.23606 2.61959 1.39382 2.69133 1.02829 2.38605 0.824809 2.02359 1.09274 2.13925 1.26525 2.509 1.34068 1.87473 1.08716 1.99617 1.0184 1.89519 1.397 1.86583 1.43215 2.05283 1.32155 2.03629 1.45713 2.72282 1.57978 2.70517 1.1971 2.26454 1.93292 0.88899 2.01793 0.823371 1.95095 1.9042 1.6738 2.27301 1.59185 2.28632 0.918558 0.916472 2.54621 2.539 1.16962 1.13589 2.64995 2.66922 1.21742 1.19809 2.78555 2.78885 1.5126 1.48427 3.04482 3.05909 1.60161 1.60437 3.07398 3.0626 1.23818 1.2184 2.76886 2.77461 0.884933 0.918054 2.30329 2.2837 1.25369 1.20105 2.44882 2.48102 1.49246 1.47807 2.86643 2.86687 1.13778 1.2452 1.2184 1.14967 1.92986 2.25421 1.88081 2.30414 0.924999 1.47378 1.00602 1.38236 2.0707 2.01203 2.02568 2.0735 1.2459 1.45488 1.33458 1.35039 2.10176 2.22008 2.04153 2.28674 1.74177 1.70222 3.12163 3.1514 1.74346 1.76494 3.09001 3.06012 1.28523 1.26682 2.54697 2.55298 1.07651 1.00379 1.95426 2.33552 1.92571 2.36669 0.904547 0.945353 2.23422 1.96889 2.20949 2.01196 1.54859 1.71515 1.61929 1.63181 2.32917 2.44939 2.27063 2.51031 1.67356 1.54846 1.3991 1.5809 0.829952 0.80577 1.62411 1.39321 1.18822 1.72514 1.57707 1.24956 1.45567 1.17169 1.0902 1.49343 1.44427 1.46903 1.51601 1.27227 1.54314 0.606314 0.61066 1.70524 1.51865 1.32165 1.47602 1.4798 1.16271 1.4588 1.02075 0.996428 1.43738 1.88364 1.79115 1.77314 1.6385 1.51962 1.32238 1.36004 0.913241 1.22953 0.343481 0.939501 1.00826 2.33654 2.35953 1.39853 1.21253 2.26844 2.29417 1.34134 1.13783 1.87519 1.92822 2.2681 2.2889 1.78186 1.83831 1.38942 1.21971 2.19728 2.2205 1.33784 1.15167 1.87998 1.92491 1.785 1.83288 1.89853 1.85088 1.89711 1.83894 1.81102 1.75943 1.80836 1.74499 2.34512 2.36492 1.35194 1.1661 1.89227 1.94223 2.27686 2.29452 1.33829 1.16919 1.89399 1.93585 1.8334 1.79246 1.74478 1.69973 2.41441 1.2794 2.34588 1.22464 1.96658 2.34959 1.89103 1.28128 2.27843 1.23286 1.96878 1.89151 1.85099 1.84772 1.76243 1.75881 2.4245 1.21656 1.99495 2.35933 1.21405 1.99445 1.77726 1.68695 2.23441 2.21613 1.60754 1.37213 2.16739 2.16067 1.54521 1.28703 1.74301 1.83121 2.16289 2.14222 1.63294 1.73052 1.59538 1.38975 2.09281 2.08241 1.53806 1.31075 1.75086 1.81496 1.64345 1.71609 2.03285 2.00348 2.02791 1.975 1.57161 1.45204 1.3892 1.24951 1.57575 1.44697 1.39836 1.2367 0.723422 0.448295 0.790076 0.318335 1.24065 1.13197 1.2977 1.06931 2.24564 0.709048 1.58516 2.35979 0.983832 1.52763 2.25012 0.824389 1.57783 2.34435 0.965213 1.42573 2.5626 3.39994 1.30958 1.32674 2.45809 3.35071 1.1145 1.38081 1.13031 1.72372 1.76827 1.31176 1.85495 1.87133 2.51887 3.40177 1.29346 1.2022 2.43001 1.19723 1.38626 1.2642 1.69992 1.83983 1.34065 1.8168 1.87759 3.42183 1.56736 3.54113 2.02412 1.97709 1.42377 3.46121 1.9127 1.90414 1.58271 3.51488 2.01689 1.99375 1.53595 3.45878 1.92576 2.03046 1.78689 1.38412 1.49496 2.67695 1.82179 1.35316 1.63425 2.63404 1.87836 1.34494 1.52891 2.67657 1.77252 1.49236 1.63235 2.72204 1.75653 1.20942 1.76392 1.76445 1.30231 1.6416 2.04196 1.63592 1.67988 2.09143 1.78444 1.72658 1.66154 1.37535 1.77431 1.78254 1.32429 1.70609 2.05518 1.6253 1.55236 2.09644 1.75471 1.70143 2.27922 1.90287 2.01487 1.75827 0.95012 1.15181 0.430389 1.16161 1.72403 1.67203 1.71975 1.76809 1.51581 1.71511 1.21213 1.36341 0.896925 1.28187 1.61462 1.50661 1.21363 1.35122 1.81956 1.83807 1.72827 1.76047 1.46973 1.7109 1.3452 1.52182 1.89644 1.87311 0.960704 1.20322 1.64724 1.41506 1.70219 1.17787 1.62463 0.97693 1.14236 1.66839 2.18234 0.660878 1.37886 2.11845 1.70718 1.54931 1.48472 1.39797 1.9048 0.664538 1.3712 1.85702 1.81411 1.89899 1.26905 1.50539 1.37194 1.757 1.82881 1.02361 1.61238 1.94617 1.12957 1.11237 1.35655 1.71728 1.53692 2.17349 1.53421 1.81006 1.71419 2.15781 1.53975 1.68212 1.68077 2.13694 2.1949 1.30633 2.02571 1.97104 2.06644 0.731274 2.26435 1.50183 1.71547 1.04493 2.25418 1.31986 2.172 1.9403 1.9615 0.921463 2.36906 1.5782 1.58295 1.20079 2.28049 1.40528 2.14138 2.02266 2.09338 0.852673 2.34944 1.62905 1.71634 1.06083 1.93054 2.091 1.11202 1.92696 1.98426 2.15363 1.22139 1.81404 2.17819 2.01771 2.26512 2.10592 2.0311 2.10203 1.10097 1.99904 2.30303 2.14079 1.72867 1.87147 1.80681 1.60525 1.90282 1.85692 1.87208 1.92893 1.65083 2.03134 1.81094 1.96091 1.86218 1.70506 1.94187 1.66013 2.16794 1.75698 2.19609 1.62021 2.28214 1.85333 2.14848 1.58906 1.72462 1.87372 2.07085 1.74221 1.88389 1.1747 0.688669 0.953495 0.956534 1.02802 0.841309 1.24183 1.02862 1.574 0.354335 1.3825 0.835465 1.33046 0.944088 1.08635 1.22092 1.05909 1.21996 2.28062 1.03024 1.91556 0.641618 2.12168 1.23779 0.754359 1.59511 1.19296 1.32795 0.631615 1.74985 0.634726 1.79671 0.744378 1.60799 1.35756 1.13896 0.44568 2.36225 1.51714 2.04065 1.25613 1.61303 1.5476 1.79317 0.682659 1.68974 1.48604 2.44736 2.16782 2.23451 2.16418 2.69581 2.69925 2.75874 2.70662 2.72844 2.69401 2.10459 1.32863 2.0719 2.77144 2.57449 1.65661 1.55761 2.14538 0.89073 2.73983 2.49422 2.3221 0.90887 2.29825 0.882228 1.20356 1.47463 2.45614 2.03484 0.477835 2.13475 0.541565 2.62027 2.56433 2.36881 2.80347 2.34845 2.95548 2.35983 2.92173 1.86645 1.89656 1.6763 1.68505 2.06066 2.04999 2.40723 2.40551 1.54512 1.5802 1.67793 1.64878 2.21269 2.24831 2.32881 2.29088 1.70288 1.70394 1.70324 1.71013 1.71541 1.67575 1.80849 1.77539 1.57639 1.60822 1.467 1.4713 1.54462 1.57423 1.39219 1.39882 2.1925 2.21014 2.20153 2.23479 2.27876 2.28107 2.08992 2.09251 2.1238 2.11597 2.45169 2.45059 2.09386 2.08682 2.45153 2.44311 1.11071 1.0785 1.97145 1.97545 1.13624 1.06845 1.98619 2.00474 1.23077 1.27209 1.48926 1.45259 1.24182 1.28029 1.55228 1.51525 1.95176 1.97552 2.51034 2.50016 1.93247 1.93501 2.49583 2.49882 2.22402 2.26042 2.33683 2.30018 2.23592 2.27256 2.37369 2.33818 1.76171 1.77423 2.17021 2.18103 2.21224 2.24144 2.00882 1.96936 1.3964 1.40047 1.52152 1.52687 1.40091 1.3547 1.61112 1.57268 1.3794 1.3847 1.43599 1.44264 2.08202 1.99368 1.26815 1.30315 1.99414 1.92455 1.41065 1.58166 2.20378 1.38129 2.1099 1.64089 1.54849 1.7666 2.6449 2.35695 2.13315 2.3452 2.67372 2.43989 1.72261 1.92362 1.93744 2.01281 1.50309 2.55522 2.12443 2.55012 1.96348 2.13483 1.57828 1.47724 1.86436 1.79502 2.50991 2.38377 1.52714 1.57861 2.10639 1.98697 1.8018 2.02353 1.29508 1.58003 2.63539 1.59848 2.17053 2.08884 1.918 2.1114 3.26083 2.97903 2.83417 3.05983 3.0899 2.86851 2.01887 1.87299 1.89243 1.65908 1.26243 1.34576 1.35621 1.54957 1.96783 1.92947 1.83642 1.63495 1.3563 1.31046 1.61771 1.76947 2.14882 2.38202 2.36594 2.37473 1.84002 3.17309 2.82897 2.89021 2.25496 2.45729 1.47046 1.79493 2.16618 2.38235 1.72156 2.02349 1.54274 1.57302 1.89033 2.29367 2.65392 2.71381 2.23036 1.87392 2.09103 2.0028 2.43976 2.7566 0.521339 1.95009 0.916198 2.10446 0.883911 2.19799 1.17805 2.44749 1.30589 2.49728 0.924193 2.1912 0.640905 1.76771 1.09886 1.984 1.2433 2.34453 1.16353 1.58693 1.13019 1.85345 0.841335 1.6141 1.43873 1.73609 1.24867 1.76527 1.37926 1.91831 1.44544 2.57989 1.47716 2.52829 1.09995 2.05899 1.69957 0.895029 1.84791 0.72425 1.72121 1.75397 1.54704 2.02969 1.65513 2.18743 1.21239 1.24179 2.2072 2.16383 0.726591 0.627805 2.01221 2.05046 1.93132 1.95252 2.88818 2.81718 1.59633 1.53802 2.55516 2.6254 1.44935 0.707693 1.70221 1.45107 1.58231 0.360674 1.59056 1.57452 1.37696 1.17973 1.78428 1.61903 1.54604 1.3914 1.79561 1.61164 0.564909 0.35035 0.589014 0.366352 0.864074 0.750255 0.898849 0.766753 0.39154 0.594827 0.934569 0.829019 0.414561 0.611452 0.960988 0.860387 0.800581 0.921874 1.18596 1.1041 1.13504 1.04533 0.769805 0.890958 0.592206 0.750324 0.578352 0.723851 1.43422 1.46043 2.26382 2.21821 1.42576 1.44525 2.24434 2.21948 0.666041 0.72199 1.9474 1.89296 0.645872 0.688815 1.92702 1.89451 1.60397 2.51419 1.59171 2.50602 0.877201 2.1187 0.855237 2.11132 1.76178 2.6046 1.74824 2.59411 0.774115 1.98553 0.746079 1.97751 1.4572 2.33434 1.34689 2.26036 0.751559 2.02237 0.473761 1.94406 2.94533 2.90755 2.76794 2.71169 0.80529 0.585755 1.93545 1.89404 1.76209 1.66885 1.86547 1.77685 2.10017 2.12014 1.37469 1.42247 1.32798 1.32281 1.56028 1.59612 1.40631 1.47579 1.33236 1.38993 1.30517 1.37958 1.38594 1.46437 1.60169 1.71967 1.59106 1.70183 1.48205 1.49069 0.515319 0.672856 0.90892 0.763447 0.924763 0.974155 1.1843 1.49732 1.41862 1.0905 1.05002 0.837305 0.731652 1.05789 0.842225 0.371399 1.23234 1.3006 1.30532 0.876657 0.871279 1.20319 0.933989 0.562767 1.04651 1.38654 1.18189 1.14198 1.50151 1.18279 1.6436 1.75612 1.68424 1.52147 1.00583 1.4267 0.788004 1.16426 1.04551 0.515595 0.992643 1.61711 1.66739 1.27573 0.988 1.46055 1.53377 1.23456 1.45221 1.60537 1.45247 0.72079 1.61387 0.245309 1.79469 2.81905 1.91887 1.29968 2.31242 3.24866 2.73074 1.60444 1.27171 1.89007 2.66049 1.95933 1.88743 2.42662 1.56776 0.541059 1.74434 2.88025 1.95414 1.43473 2.24679 3.24254 2.86372 1.70185 1.08084 1.71745 2.81394 2.07142 1.77781 2.26393 1.52392 0.867189 1.99369 2.75546 1.8656 1.56275 2.41406 3.21223 2.76309 1.78528 1.55533 1.782 2.73818 2.10394 2.0433 2.35596 1.86959 3.35519 2.28952 2.61955 2.16852 2.97567 2.79483 2.81082 2.22144 2.84728 1.84803 3.2355 2.08873 3.1036 2.3905 3.67128 1.4508 1.01949 1.91965 2.83132 1.88754 1.67447 2.3394 3.22881 2.88238 1.85827 1.40035 1.59343 2.90373 2.18005 1.95977 2.18506 2.17553 2.42502 3.24416 2.50176 4.01013 3.07564 2.81932 3.94241 3.12514 3.0542 3.18216 2.85077 1.28313 2.66934 1.50117 2.7294 2.07276 2.39652 2.61971 2.21336 3.24117 2.87167 2.71548 3.20777 2.48884 2.35016 2.9195 2.99035 3.82274 4.17354 3.73464 3.66086 2.12252 2.36371 3.16845 2.65041 3.86292 3.00655 2.6461 3.95135 2.38732 2.15566 3.04163 2.58451 4.05836 3.24233 2.75149 3.85719 2.25784 2.37559 3.2264 2.5377 4.06667 3.17885 2.77853 4.00492 3.03555 3.3625 3.19911 2.88745 2.94137 3.22928 2.62172 2.49357 1.44824 0.704325 1.47631 1.84238 2.67888 2.24039 2.56082 2.99818 2.99748 2.78807 3.19132 2.90186 1.41164 2.73583 1.26752 2.5576 3.30055 3.05849 2.94249 2.74416 1.22529 2.50282 1.54386 2.86133 3.19853 3.10368 3.17335 2.93804 1.27295 2.66459 1.49217 2.78466 1.89567 2.50653 2.61233 2.04783 1.83911 1.79361 1.61541 1.67748 0.878641 0.73731 0.640038 0.587682 0.541046 0.685368 0.481114 0.87231 0.63417 0.683438 0.809053 0.720886 0.811254 0.583784 0.952977 2.75869 0.877901 2.4903 1.33613 2.73514 1.30402 2.38828 1.70915 2.76533 0.951302 2.51102 1.33995 2.74881 1.33893 2.40746 1.70051 2.45293 2.44791 1.51782 2.0603 2.22108 1.92302 2.28443 2.55999 0.562548 1.91089 2.36321 1.09651 2.48441 2.47835 1.55652 2.09577 2.2754 1.92428 2.33685 2.57161 0.720483 1.97326 2.39822 1.13272 2.26171 1.9508 2.0581 2.13619 2.29282 2.11652 2.06564 2.32543 2.33296 1.88125 2.19229 2.0168 2.39522 2.01673 2.20799 2.19635 0.917289 0.720498 1.20901 0.750393 0.936027 0.89223 1.17079 0.740115 0.69884 0.87397 0.516549 0.92319 1.18594 1.18066 1.44227 1.07894 1.00064 0.750369 0.580688 0.904982 1.24996 0.830538 0.765293 0.958968 1.50812 1.12171 0.659545 1.20791 0.923562 1.28892 1.30605 1.08675 0.945228 0.62623 0.754334 0.761847 1.18964 1.53659 1.55761 1.30637 1.21172 0.735795 0.674388 1.08632 1.05554 1.32388 0.869543 0.527847 1.4349 1.23769 1.6578 1.78392 1.51382 1.69397 1.0228 0.954215 1.30272 1.08251 1.76777 1.7412 1.35402 0.80263 1.43541 1.85813 1.72064 1.12292 1.29615 1.91695 1.28402 1.54761 0.73652 0.47841 1.23931 0.973599 1.72624 1.77108 1.58573 1.43076 1.72786 1.8418 1.21717 1.45032 1.19513 0.953863 0.731794 1.40244 1.05563 0.673722 1.51699 0.971078 1.29672 1.56281 1.56731 0.759066 1.21642 1.91375 1.16668 1.56041 1.07727 1.15826 1.45399 0.992222 1.56353 1.44774 1.58816 1.89796 1.44551 1.14071 1.628 1.2286 1.56792 1.89913 0.783341 0.593836 1.55217 1.3496 1.59385 1.67424 0.880523 1.06112 1.86542 1.42763 1.52025 2.01748 0.982805 1.07987 1.31792 1.10466 1.65888 1.6173 1.36261 1.56289 0.846669 1.55801 1.75798 1.16431 1.22898 1.27602 1.75958 1.58051 0.872022 1.48288 0.897866 0.792349 0.779206 0.737613 1.83275 1.93413 1.52978 1.6407 1.40418 1.4665 1.76829 1.8805 1.01992 0.933671 0.996246 0.725918 0.986777 0.72455 1.8782 1.9599 1.97899 2.04721 0.677898 0.83441 0.601053 0.771094 1.81471 1.77175 1.91576 1.88308 0.840428 0.705082 1.84829 1.89507 1.63601 1.45262 1.74186 1.58136 1.37101 1.56435 1.41455 1.60791 1.83027 1.92573 1.2867 1.19927 1.08941 0.645899 1.06409 0.625396 1.84155 1.96899 1.95095 2.05329 1.46826 1.5937 1.58272 1.69742 1.45625 1.3192 1.52563 1.39338 1.75891 1.79393 1.87551 1.89952 1.0071 0.893824 0.941751 0.820688 1.45271 1.46296 1.35101 1.2989 1.80096 1.87494 1.08714 0.98039 1.03916 0.743575 0.945028 0.580616 1.87358 1.9699 1.89301 2.0121 1.73651 1.40943 1.83474 1.54242 1.30269 1.65008 1.35773 1.70047 1.88133 1.96964 1.31022 1.24169 0.756269 0.915748 0.585678 0.789339 1.85903 1.76731 1.78882 1.19831 1.92928 1.7393 1.82779 1.1287 2.24394 1.07001 2.24835 1.10365 1.88344 0.623687 1.83124 0.444123 1.35958 1.30708 1.31799 0.887032 2.01207 2.44492 1.5791 1.93911 1.60534 1.64502 1.88589 2.39756 1.52757 1.00731 1.43655 1.12715 1.19299 0.873139 2.04766 2.41299 2.14536 2.53052 1.26618 0.74165 1.38714 0.910068 1.99333 2.45055 1.94068 2.40872 1.45181 0.748025 2.24695 2.15181 1.6775 2.06695 1.4775 1.91777 1.60832 1.57513 1.79323 1.76719 1.94741 2.43231 1.76187 1.25914 1.5352 1.19287 1.13347 0.753195 1.99768 2.38379 2.15506 2.56506 1.52274 1.86238 1.64922 1.96495 1.61756 1.70214 1.48966 1.57956 1.88328 2.38785 1.92983 2.41761 1.51302 1.04549 1.40951 0.912116 1.91436 1.58518 1.88606 1.38088 2.08224 2.11324 1.58422 0.993608 1.58306 0.989415 1.42077 0.591711 2.32355 2.11445 2.36842 2.25667 1.77947 2.12465 1.43142 1.85418 1.50147 1.51949 1.8346 1.85415 2.01493 2.48152 1.77309 1.32319 1.39813 0.601729 1.48801 0.829065 0.813953 1.9092 0.998054 1.9925 0.704375 1.5805 1.63421 2.15404 0.642197 1.62587 1.62079 1.93177 1.37365 1.40861 1.32002 1.60818 1.2315 1.17854 1.97089 1.87943 1.11952 1.25709 2.04168 1.71761 1.76522 1.56229 1.71075 1.40304 1.58705 1.78878 1.58256 1.79217 1.69037 1.88072 1.67417 1.89704 1.89407 1.48846 2.02366 1.4985 2.04657 1.46189 1.86475 1.52576 1.4516 1.96021 0.585983 0.873617 0.656296 0.80159 1.48795 1.49522 1.43831 1.55719 1.45214 1.68531 1.46044 1.67872 2.01796 1.54091 2.07067 1.59059 2.15597 1.48336 1.92691 1.64429 1.54965 2.06296 2.0893 1.35251 2.05587 1.40932 1.5955 1.81465 1.59273 1.81866 1.01953 0.723974 1.3348 0.934669 1.25875 0.846311 1.10069 0.761183 1.74996 1.44491 1.66526 1.6705 1.90281 1.55275 1.50649 1.61064 1.73676 2.00303 1.83409 1.9048 2.33073 2.39059 2.27577 2.45566 0.463325 1.0007 1.40945 1.61589 1.82178 1.37862 1.95415 1.39527 1.98684 1.35104 1.78517 1.42186 1.30739 1.86231 2.21106 1.4035 2.12862 1.51665 0.879737 1.08704 0.935133 1.02234 1.5466 1.57988 1.51072 1.62815 1.94839 1.46751 2.85039 2.68029 1.84049 2.01909 2.20488 1.93304 2.26452 2.31218 1.60297 1.76172 1.15979 1.26897 2.08427 1.87328 2.58534 2.4886 2.80208 2.70872 1.8297 1.99076 2.26649 2.00331 2.21192 2.24298 1.50986 1.65611 1.11981 1.20141 2.09983 1.90684 2.50284 2.43902 2.76056 2.86122 2.66778 2.41646 1.35205 1.51787 1.76297 1.90476 2.41233 2.109 1.96322 1.72018 1.7749 1.85201 2.13674 2.177 1.07075 1.28393 1.57167 1.72491 0.592571 0.665539 1.15913 1.2383 2.24661 2.00817 1.88992 1.67761 2.46482 2.5032 2.60147 2.37955 2.73635 2.91599 2.55845 2.30368 1.5906 1.72266 1.56661 1.74014 2.53914 2.25998 1.79823 1.51689 1.92477 1.97508 2.02365 2.08805 1.29732 1.44927 1.40753 1.60384 1.02626 1.04903 0.82467 0.959235 2.41245 2.18841 1.68588 1.44411 2.51517 2.59809 2.45004 2.2177 2.71751 2.53194 3.0858 3.14699 1.65325 1.71851 1.56176 1.67961 0.927896 1.49875 1.82527 1.75254 1.27382 1.23517 2.02822 1.50633 2.30874 2.23089 1.6326 2.17302 2.05184 2.36987 1.99144 1.83146 1.7632 2.08438 1.6891 2.01136 1.97267 1.06203 1.62737 2.32392 2.0004 2.2886 1.60898 1.77537 1.07675 2.0793 2.26704 1.39474 2.1619 2.17031 1.65895 1.69497 1.76075 1.88287 1.55256 1.90065 1.95524 1.65068 1.78056 1.69335 2.49838 2.59567 1.34872 1.25465 2.55271 2.55626 1.98171 2.16235 1.25169 1.20417 1.80775 1.64357 2.2533 2.40962 2.29547 2.24211 1.63361 2.02322 1.47397 1.86528 2.07371 2.31552 2.1601 2.1058 2.7153 2.82746 1.92435 1.78561 2.39662 2.62873 2.87772 2.83662 2.1574 2.42177 2.4312 2.60324 1.17759 2.07881 0.959029 1.99313 2.91057 2.74899 2.87694 2.59427 1.34046 1.9975 1.60151 2.08392 2.11382 1.42481 2.11484 1.48269 1.92194 2.46112 1.67437 2.33364 2.86871 2.63903 2.93321 2.85336 2.18901 2.84104 2.04203 2.79349 2.27671 1.56152 1.67649 2.57705 2.18272 1.458 1.45288 2.43495 1.35098 2.10738 1.62975 2.24076 2.64434 1.8654 2.6084 1.81377 2.13747 2.57472 2.40461 2.72838 2.52657 1.73497 2.44748 1.69631 3.05051 2.65678 3.23439 2.85762 3.2146 2.83838 3.10494 2.68837 2.46724 2.57563 1.31003 1.20074 0.53348 0.517201 1.05294 1.06149 1.67097 1.70722 1.55926 1.52421 0.35447 1.10904 1.72937 1.55222 2.21767 2.18097 1.95642 1.98686 1.56056 1.48456 1.74544 1.81966 2.19796 1.90916 1.41638 1.74595 2.31134 2.00877 2.88063 2.73569 2.37144 2.80217 1.91976 1.8987 2.06558 3.03525 2.78585 1.78805 2.33552 2.01371 2.83738 2.72538 2.40197 2.71699 1.97051 1.91017 1.99777 2.90677 2.77356 1.75809 2.70585 2.53609 2.13905 2.5416 1.9829 2.19758 2.55776 2.12516 2.76518 2.40501 2.04513 2.30453 2.65119 2.51922 2.18734 2.46614 2.09082 2.16954 2.50758 2.18079 2.64738 2.33865 2.01209 2.25929 0.777947 1.36953 1.33847 0.679221 1.90257 1.55219 1.60392 1.99269 0.780683 0.597291 2.11578 2.14658 1.1806 1.13062 0.680645 0.87959 2.40039 2.33285 2.37807 2.42631 1.89376 1.97838 1.9185 1.81399 1.66306 1.73754 2.99805 2.96074 2.64863 2.57399 2.14765 2.24155 3.51175 3.51059 2.43746 2.4352 2.05079 1.9787 2.23933 2.24672 2.08164 2.09122 1.70601 1.78163 3.31554 3.30747 4.11083 4.17131 1.14948 1.27678 1.54899 1.37475 2.666 2.75839 2.71996 2.66257 0.721931 2.07268 2.72979 2.73009 1.80301 1.7733 2.40355 2.50743 2.27917 2.23761 1.83834 1.87788 2.23992 2.13398 3.76649 3.71228 3.61108 3.67036 2.71981 2.64652 2.67327 2.74693 0.70619 0.914489 1.04087 1.03557 1.99568 1.92601 2.03417 2.06089 2.97834 3.07416 2.99596 2.90509 3.79372 3.84429 3.99819 3.9376 3.50205 3.52952 2.70039 2.71999 1.23769 0.816697 2.4021 2.40687 3.06377 2.99887 2.85147 2.92284 2.14726 2.07322 1.91438 1.49934 0.312209 1.33678 1.31463 1.40329 2.40386 1.95316 1.71384 2.10937 1.32534 0.492489 2.05805 1.67444 0.534044 1.44028 1.17142 1.31732 2.39922 1.97266 1.85027 2.20474 1.36755 0.502281 2.05712 1.6606 0.451574 1.39095 1.26237 1.35318 2.47467 2.05471 1.864 2.23484 1.34032 0.501283 2.22281 2.3134 2.44402 2.13747 1.25585 1.48284 1.37048 1.44993 1.07149 1.31135 1.17149 1.03192 2.76142 1.82634 1.71977 1.85452 1.75226 1.66547 1.30254 1.86054 1.17085 0.40598 1.67118 0.541066 1.39477 1.80347 2.10394 2.3922 2.38258 2.07467 2.23203 2.20727 2.52139 2.07537 1.22051 1.58019 1.35665 1.46606 1.28455 1.4657 1.47946 1.43229 1.03648 1.45134 1.0143 1.10301 0.967241 1.27316 1.31661 0.812293 2.65701 1.83464 1.78653 1.77226 1.82331 1.60305 1.23522 1.69556 1.11313 0.608886 1.30769 0.611462 1.28867 1.64677 2.30885 2.19898 1.6155 1.81519 1.7752 1.76912 1.50959 1.41321 1.2002 1.39519 1.72603 1.85885 1.55576 2.07655 1.93678 1.34147 2.12086 1.31465 1.33723 1.80431 1.43169 1.73735 1.59569 0.7293 1.50498 0.706007 2.31388 2.24678 2.31334 2.09456 1.54979 1.8974 1.76372 1.75122 1.65245 1.76846 2.2846 2.11144 2.66604 2.61474 2.35428 2.58757 2.04028 1.99905 2.11928 2.73979 2.55734 1.91169 2.50487 2.44478 2.14052 2.34094 2.13001 2.21217 2.5025 2.26559 2.54081 2.2423 2.10037 2.35903 1.39872 1.19343 1.2953 1.50651 0.749538 1.07391 0.960875 0.568547 1.41969 1.58017 1.14919 0.89741 2.60499 2.78662 2.09595 2.04659 2.34302 2.21775 2.92035 2.88715 2.75133 2.01556 2.24643 2.98949 2.37073 2.79374 2.25789 2.25086 2.53854 2.20831 2.74382 2.64586 2.78857 2.12656 2.26533 2.92991 2.20257 2.24986 2.58715 2.40998 2.73919 2.6954 2.33892 2.48969 2.21296 2.47422 2.76408 2.43896 2.30541 2.48075 2.75744 2.32808 2.61782 2.47433 2.18523 2.58359 1.50451 1.35086 1.56169 1.7261 0.947807 1.18069 0.907494 0.601822 2.24338 2.28407 2.27812 2.27463 2.32075 2.32028 1.16134 1.12786 2.35744 3.50626 2.00793 3.32985 2.13573 3.19478 2.32292 3.59333 1.50531 3.2711 0.680365 3.59743 0.956615 3.48075 1.41286 3.38581 2.39055 3.06006 1.99085 2.92862 1.97013 3.05412 2.39135 3.01755 2.65131 2.76242 2.28907 2.67328 2.16258 2.84683 2.67473 2.7165 2.32859 3.5349 1.97037 3.39115 2.11084 3.26522 2.28697 3.65344 1.96571 3.00203 1.28023 3.11674 1.29286 3.25804 1.8799 2.97997 2.80303 2.12282 2.38929 1.89877 2.28127 2.13466 2.79104 2.06355 1.54509 3.30274 0.803355 3.64545 1.04694 3.49808 1.46283 3.41362 2.37577 3.12378 1.98612 3.01787 1.94735 3.14969 2.3873 3.07447 2.66048 2.75801 2.27983 2.6624 2.16348 2.82897 2.67318 2.71975 1.96401 2.96202 1.2603 3.09114 1.24918 3.23971 1.88205 2.93743 2.81222 2.10512 2.38105 1.86746 2.28643 2.10946 2.78748 2.04126 2.77155 1.00732 2.44623 1.81079 2.2922 2.36336 2.25383 2.41152 2.68458 0.790717 2.34197 1.65618 2.15717 2.32512 2.11568 2.32485 3.2762 1.94849 3.13964 2.5824 2.49098 3.33724 2.79122 3.2142 3.20753 1.86788 3.08841 2.51196 2.37349 3.33449 2.71424 3.18611 2.05556 2.43912 2.0158 2.33883 2.58243 1.09082 2.27738 1.65704 2.05526 2.34362 2.01004 2.28434 2.60763 0.838115 2.26892 1.58971 1.923 2.23714 2.95243 1.73263 2.23575 3.35718 2.59514 3.14864 3.04376 1.94222 2.96669 2.44687 1.76052 2.19694 2.8722 1.64095 2.2828 3.3578 2.65295 3.17869 3.12477 1.87842 3.03147 2.47144 2.25546 3.32094 2.32012 1.40518 1.68408 1.15928 1.47687 1.38927 1.39271 1.12872 1.44815 1.38425 1.64917 1.29684 1.58235 0.964659 1.26124 1.46344 1.71863 1.4509 1.72487 1.09781 1.4024 1.47597 1.7257 1.48165 1.68826 0.610632 1.11466 1.33115 1.61015 0.840617 1.24839 0.628185 1.12291 1.58242 1.82755 1.72266 1.91829 0.76585 1.15935 1.46294 1.72993 0.994621 1.24059 1.26114 1.56825 1.63733 1.84217 1.10477 1.3785 1.95119 1.83415 2.35692 2.35822 2.31279 2.21018 2.25002 2.20899 1.87175 1.85072 1.64197 1.5377 2.39658 2.32424 2.04938 1.9811 1.52589 1.51788 1.55247 1.54924 2.25924 2.22007 1.58044 1.48802 1.70127 1.63438 2.11291 2.14037 1.37157 1.31998 1.9282 1.94946 1.7726 1.84159 1.10926 1.98083 1.75524 2.04923 1.66351 1.33212 1.75983 1.77723 1.7003 1.76269 2.44604 2.38451 1.8255 0.968244 2.2815 1.05106 2.20135 0.955333 1.72282 1.15141 0.826326 0.939865 0.79704 1.31435 1.83754 1.78882 1.76401 1.13298 1.66437 0.982613 1.90077 1.77844 1.65121 1.867 1.76586 1.52178 1.83189 1.67419 2.77288 1.66753 2.87049 1.83132 1.78293 2.21199 1.65034 2.51326 2.62858 2.07321 2.6868 2.55794 2.09949 1.9085 2.84378 1.50199 2.71787 2.19554 1.81715 2.22937 1.58781 2.08472 2.06583 2.17951 1.38387 1.58452 1.40755 1.59016 1.7648 1.79744 1.5245 1.6252 1.6445 1.78319 1.58736 1.65953 2.1979 2.0791 1.98404 0.858903 2.06681 0.949693 1.90209 0.949139 1.846 1.31571 0.585017 0.796897 0.83226 1.47681 1.86023 1.82533 1.98776 1.17722 1.87796 0.948879 1.93914 1.75213 1.52227 1.85096 2.13145 1.35532 1.04162 1.84369 1.16558 1.33329 2.39752 2.16115 2.40002 2.63752 1.13466 1.74003 1.06582 1.43417 2.45236 2.14812 2.317 2.6589 1.0917 2.37501 1.1483 2.37523 1.101 1.367 2.45027 2.57963 1.36707 1.11144 2.57833 2.4638 1.94662 2.62216 2.76543 2.03106 2.65203 1.19557 2.16488 1.64535 1.95229 2.60302 2.78835 2.12323 2.74924 1.21145 2.04636 1.62466 2.42235 2.04937 2.394 2.05562 1.77121 2.4893 1.88837 2.39758 0.849079 0.930972 0.767916 0.877394 0.769434 0.699094 0.923859 0.79621 0.530837 0.695667 0.413531 0.591107 0.955231 0.82559 0.75585 0.573142 0.469964 0.796658 1.41876 1.40781 0.696279 0.597364 1.47311 1.47713 1.44911 1.46844 0.779852 0.710074 0.754361 0.787259 1.45188 1.37855 0.652114 0.632728 1.10208 1.39119 1.77391 1.88519 1.51396 1.51805 1.44989 1.4637 0.695814 0.838163 0.819557 0.751415 1.08194 1.16522 1.49989 1.45657 1.82191 1.83411 1.93042 1.89712 1.3948 1.43031 0.76837 0.495783 1.23073 1.27346 1.8151 1.84365 1.47558 1.46217 1.50693 1.47473 0.92542 0.85304 0.630359 0.689516 1.29989 1.35252 1.34129 1.30939 1.87644 1.87236 1.86634 1.91182 1.18881 1.30559 1.77867 1.8833 1.28937 1.16807 1.36918 1.43299 1.83065 1.82989 1.94656 1.93289 1.57425 1.33503 0.465176 0.937221 1.64425 1.62294 1.43005 1.42311 0.56953 0.714824 1.07874 1.02885 1.49164 1.32301 0.505895 0.779403 1.28233 1.30285 1.92856 1.77963 1.54948 1.55781 1.40687 1.39108 0.744059 0.704119 0.88107 0.844486 1.02323 1.16034 1.11972 1.00532 1.28968 1.27486 1.00499 0.965571 0.304394 0.516221 0.970985 0.831272 0.995856 0.968771 1.47985 1.18295 0.485395 0.856032 0.854454 1.00197 1.26274 1.15961 0.67022 0.801163 0.809765 0.650352 1.07631 1.24926 1.5318 1.3958 0.813979 1.12827 0.747384 0.644838 1.3177 1.61508 1.43465 1.26022 1.40828 1.54895 0.819301 0.539028 0.934869 1.07702 0.926474 1.14037 1.01434 0.83998 0.65956 0.858782 1.06915 0.904009 0.40132 0.653032 0.838257 0.714796 0.913051 0.506809 0.90379 0.829534 1.16983 1.11665 1.20743 0.76127 1.10311 0.842284 1.29247 1.14028 1.19854 1.16718 1.43154 0.690774 1.33901 0.733143 1.35787 0.646911 1.26904 0.745661 1.29735 1.0709 1.20583 1.11742 1.46779 0.784462 1.38914 0.841627 1.32032 0.568487 1.21599 0.653307 1.15155 1.41134 1.16414 1.15254 1.05939 1.19313 1.47171 0.844811 0.49069 0.328135 1.3453 1.41448 0.660075 0.542887 1.43976 1.50492 1.73469 1.68883 0.949286 0.946565 1.81012 1.76449 1.04282 1.04115 0.363074 0.479982 1.5839 1.52371 0.557012 0.644337 1.66698 1.60942 0.676643 0.57794 1.44537 1.50953 1.80964 1.76962 1.06042 1.05882 0.593984 0.664504 1.67162 1.61529 1.01518 0.90565 0.957568 0.846425 1.64615 1.55892 1.70227 1.61693 1.36518 1.65918 1.90739 1.82178 2.10425 2.03206 1.33139 1.54669 1.38591 1.61766 1.80607 1.6827 2.11882 2.02764 1.6951 2.20747 2.01376 1.90723 1.2865 1.62378 1.56582 2.20599 1.89632 1.91195 1.32452 0.978868 1.27857 1.42102 1.3969 1.55222 1.99143 2.01003 1.64867 1.75028 2.0631 2.10382 2.35724 2.42036 0.823037 0.50822 1.5439 1.52806 1.759 1.64481 1.38654 1.35853 2.17455 2.25211 1.24663 1.41423 1.96396 1.93965 2.55661 2.50568 1.77898 1.88961 2.11679 2.21744 2.50822 2.4825 2.64529 2.60575 2.19661 2.16476 2.22394 2.14443 1.23117 1.27865 1.27616 1.21803 1.90538 2.00018 1.91128 2.02844 2.50613 2.52978 2.46367 2.52096 2.93895 2.88967 2.59977 2.62673 2.30061 2.22845 1.84655 1.80882 0.725359 0.9781 2.01577 2.07914 1.82599 1.80537 1.85395 1.76732 2.12038 2.13767 2.14581 2.10097 2.4563 2.52339 2.44801 2.53699 2.60069 2.64708 2.57536 2.64914 3.04326 3.02384 3.08311 3.10345 2.96722 2.90527 2.93683 2.90496 2.60658 2.53485 2.65107 2.55947 2.28331 2.23549 2.24979 2.24747 1.76363 1.8452 1.76652 1.87719 0.647974 0.760157 0.70691 0.636451 2.02969 1.96895 2.0687 1.96666 2.49574 2.42452 2.24285 2.21069 1.76714 1.88136 1.55621 1.65524 1.75282 1.7573 1.59456 1.71896 2.73986 1.46941 2.88795 3.23584 1.97716 2.31316 3.16884 2.0727 2.47234 0.438759 2.77275 1.49408 2.44719 3.50045 2.56876 3.27718 1.79677 2.27095 2.3786 2.74184 3.43073 2.30196 3.27141 2.01213 2.97769 2.42886 3.10165 2.69506 2.80232 1.62502 2.88727 3.19544 2.8298 3.31554 1.83454 2.19968 3.17459 2.02271 3.19307 2.15747 2.82697 1.70109 2.73631 3.38425 2.85799 3.17593 1.76055 2.11636 3.23765 2.26217 3.1866 2.00408 2.71783 2.23824 3.33443 2.73768 2.95727 2.83611 3.05787 2.27816 1.79689 1.80877 1.25443 1.07176 1.87031 1.89743 1.33535 1.18351 0.539656 0.455228 1.51312 1.45847 0.733189 0.629363 1.62162 1.53518 0.551746 0.575561 1.7016 1.65201 0.748776 0.722833 1.79609 1.71391 1.87302 1.88948 1.35973 1.17646 0.739641 0.64923 1.61816 1.56909 0.743665 0.737321 1.79757 1.75108 1.08219 0.874875 1.70714 1.78709 1.16571 1.00744 1.78768 1.88136 2.03404 2.03571 1.42262 1.38795 1.96124 1.95566 1.37547 1.30309 1.20013 1.00471 1.79142 1.87183 2.05259 2.06809 1.98296 1.98152 1.58671 1.43326 1.51442 1.33748 1.87021 1.9937 1.82665 1.72034 0.876041 0.993298 1.05472 0.835553 1.41993 1.49043 1.69743 1.65065 2.18959 1.67181 1.66903 1.49231 1.51133 1.1255 0.98748 0.58279 0.61733 1.39745 1.26243 1.68649 1.68782 1.76775 1.85088 1.80651 1.72827 1.6535 0.843374 0.966536 1.45475 1.43438 1.51119 1.46965 1.78521 2.08651 1.3838 1.29939 1.4001 1.54104 0.97738 0.829305 0.431415 0.563996 1.27158 1.29539 1.49251 1.48419 0.876343 0.938322 1.22973 1.19623 0.285089 1.08874 1.35123 1.09138 0.60221 1.31266 1.5466 0.351768 1.09521 1.23426 1.08522 0.612224 1.29776 1.45056 1.49239 0.880401 1.01438 1.50945 1.84817 0.961993 1.52706 0.85023 1.09302 1.44268 1.8951 0.947591 1.52818 1.89409 1.56785 0.700245 1.10769 0.87228 0.832063 1.13135 0.965925 0.826336 1.71261 1.90682 2.05205 1.28785 1.06419 2.14286 1.5219 1.88607 1.56315 0.74737 1.1057 0.942782 0.888449 1.04092 1.01563 0.751266 1.7049 1.89654 2.06751 1.2951 1.15494 2.16429 0.586274 1.33473 1.96937 1.92679 1.45461 1.56879 2.34718 1.23331 1.47752 1.29982 0.750738 0.714107 1.38024 1.93408 1.89691 1.38733 1.53137 2.31375 1.19001 1.45321 1.22373 0.836421 1.1127 1.55995 1.5296 2.24426 1.50083 1.82047 1.25578 0.98462 1.5305 2.52793 1.80658 1.84803 1.10194 1.53536 1.54388 2.19383 2.25203 2.44332 2.55311 2.32807 2.20338 2.39381 2.56398 2.33341 2.20143 2.17046 2.45059 2.47752 2.54772 2.23643 2.26083 2.16546 2.10891 2.38861 2.4407 2.54594 2.22141 2.25562 2.36572 2.27405 2.30079 2.43546 2.45914 2.61371 2.71658 2.52691 2.33393 2.39709 2.29058 2.2231 2.28308 2.3242 2.42619 2.20055 2.1647 2.20289 2.28015 2.41545 2.38294 2.61347 2.64329 2.62475 2.7971 2.71272 2.44427 2.47223 2.98977 2.76339 2.24158 2.42023 2.1586 2.22386 2.19448 2.12477 2.56639 2.35144 2.19097 2.24109 2.26014 2.60295 2.54797 2.79338 2.84662 2.70923 2.6087 2.95884 2.65959 2.68593 2.60825 2.74423 2.23068 2.40824 2.60709 2.38484 2.20079 2.16709 2.42952 2.4603 2.54867 2.26189 2.2766 1.23648 1.41038 1.95944 1.79414 2.50821 2.47169 2.67998 2.73824 2.6163 2.55752 0.799044 0.95407 0.630524 0.704555 1.85286 2.05305 1.55741 1.82746 0.835633 0.460001 2.08051 1.62239 1.73257 1.90583 1.82259 1.76182 1.68846 1.62176 1.06957 0.957129 1.90609 1.65123 1.03677 1.69401 2.21439 2.14588 2.34845 0.881268 1.00064 0.809602 0.848881 1.82841 2.05352 1.55302 1.80394 0.899461 0.693077 2.04682 1.58084 1.79913 1.96178 1.8831 1.81534 1.75286 1.68729 1.14915 1.07157 1.96324 1.70707 1.11412 1.787 1.40979 1.28916 1.25121 1.18897 2.46097 2.239 2.03206 1.77704 1.17885 1.01739 2.34078 1.83976 1.90001 2.40063 1.99394 2.33562 1.73752 1.0546 1.69046 1.99074 2.12585 1.82315 2.32187 2.61242 2.43176 2.49102 1.71134 2.31895 2.28463 1.82277 2.19235 1.10423 2.47352 1.76721 1.71505 1.54699 2.38688 1.03307 2.46465 2.28959 1.57166 1.96303 1.87282 2.17266 1.63149 2.47542 1.63928 2.23901 2.1549 1.01001 2.12821 1.32308 1.49335 1.9663 1.85642 2.17744 1.65888 2.40063 1.63405 2.19676 1.70611 1.91867 1.50982 1.83547 1.80389 2.71448 1.55186 1.68837 2.07441 1.97742 2.24178 1.7032 2.40961 1.6478 2.23591 2.0484 2.35219 2.16336 2.30206 1.88786 2.4617 1.81098 2.4177 2.13241 1.04637 2.18358 1.43449 2.00432 1.99081 1.70899 2.5882 2.31671 0.944927 2.1652 0.864829 1.63808 1.91642 1.42079 1.8517 1.84301 1.62371 2.13465 1.0952 2.20283 1.48165 2.25949 1.39923 2.25573 1.43767 2.02769 2.36303 2.1051 2.23522 1.95858 2.50901 1.85008 2.47657 2.49406 1.39889 1.64339 1.89729 1.56614 1.90905 1.74127 1.5716 2.38236 1.98597 1.93693 1.67007 2.61094 2.32066 0.86279 2.09918 0.740469 2.06179 2.25459 1.76074 2.48395 2.09653 2.35673 2.27804 2.68198 1.62578 2.19866 2.12163 2.13903 1.25526 1.44847 0.833636 1.06951 2.54494 0.285081 2.41035 0.870572 2.17504 1.00192 2.25593 1.16168 2.36522 0.917294 2.48725 0.577929 2.30065 1.08282 2.14728 1.09329 0.979256 2.40865 1.25633 2.50199 1.32557 2.57291 1.14538 2.49536 2.64355 1.7777 2.16296 1.8352 2.59145 1.91758 2.19904 1.87817 2.46493 2.03021 2.12058 2.58603 1.87432 2.19843 2.18028 0.430944 2.21425 0.513728 2.18947 0.684875 1.99191 0.993547 0.940963 2.42605 1.05193 2.3023 2.17537 0.611399 2.03342 0.919809 1.09642 2.36152 1.06681 1.33944 1.85679 2.02422 1.71454 2.40856 1.96835 1.72901 2.52352 2.12964 1.43725 1.60872 1.6194 2.2753 2.38717 2.35269 1.84055 1.98926 1.91956 1.80221 1.91039 1.97769 2.19262 2.18798 1.20405 1.40458 2.16723 1.41861 2.30012 2.40152 2.10853 2.22904 2.3047 2.2207 2.12752 2.24775 1.63143 1.80024 2.25319 1.72666 2.02555 2.45793 2.39528 1.61897 1.73824 2.34358 2.01187 1.81584 2.10974 2.12858 2.01354 2.22796 1.93498 2.07703 2.28564 2.16869 2.06641 2.21251 1.96784 2.01098 2.05174 2.11964 1.86419 2.04503 2.21047 2.24972 1.79199 1.85631 2.09793 1.7609 1.73658 1.91053 1.62259 1.92468 1.79004 1.99653 2.08735 1.57382 1.97593 1.54573 2.13319 1.65698 2.95117 2.49177 2.66271 2.25586 1.18063 1.12137 2.7664 2.42774 1.49906 1.32308 2.81653 2.36109 1.24075 0.715124 1.43544 1.60548 2.39958 2.39336 2.024 1.88332 2.01324 1.93835 2.41788 2.26685 2.61981 2.54252 1.10654 2.62696 1.39315 2.55646 1.0196 1.43936 2.32503 2.2429 2.07506 2.59231 3.00082 2.83462 2.32621 2.34468 2.62921 2.51152 2.11921 2.17986 1.35214 1.18961 1.35798 2.70912 2.64559 2.26889 2.30518 1.58929 1.52749 1.47429 2.89838 2.7141 2.21883 2.25575 1.426 1.28486 0.959176 1.50793 1.42029 1.78661 2.40874 2.43925 1.8927 2.00252 2.01912 2.02846 2.22732 2.35367 2.14887 2.10287 1.82346 2.55144 2.75444 2.24869 2.48018 2.05473 1.10059 1.02999 2.63938 2.22548 1.41098 1.31372 2.63254 2.12769 1.12449 0.559577 1.38915 1.59566 2.29004 2.58642 2.10551 2.01149 1.9137 2.08878 2.57553 2.42791 NA NA NA NA NA NA NA NA NA NA NA NA NA NA NA NA NA NA NA NA NA NA NA NA NA NA NA NA NA NA NA NA NA NA NA NA NA NA NA NA NA NA NA NA NA NA NA NA NA NA NA NA NA NA NA NA NA NA NA NA NA NA NA NA NA NA NA NA NA NA NA NA NA NA NA NA NA NA NA NA NA NA
3 2.01188 2.10205 1.95712 2.12247 2.01687 2.11726 1.96049 2.13468 1.87739 1.98991 1.81431 2.00379 1.1571 1.41348 1.13593 1.33007 1.15752 1.4113 1.13359 1.32628 0.971011 1.22925 0.935748 1.12472 1.63458 1.603 1.64654 1.61279 1.97721 1.57694 2.07845 1.68219 1.99786 1.57498 2.09524 1.68071 1.48193 1.43906 1.88711 1.4833 1.9815 1.58635 2.09819 2.22955 2.10005 2.24089 1.96859 2.12723 1.90991 2.08948 1.99057 2.09308 1.91462 2.10273 1.99688 2.10958 1.12133 1.05117 1.12902 1.05658 1.76525 1.96978 1.85546 1.97929 0.898676 0.796828 1.25296 1.49349 1.24478 1.48883 1.10455 1.32898 1.18551 1.30989 1.20674 1.40946 1.18455 1.30727 1.20849 1.40828 0.981338 1.09337 1.01785 1.2186 1.85185 2.07887 1.80038 2.07703 2.01137 2.07013 1.85837 2.09111 1.80511 2.08665 2.02902 2.08441 2.0437 1.92718 2.00765 1.94079 2.09738 1.62941 2.07338 1.60789 2.71361 1.89987 1.82491 2.8751 2.56976 2.08664 1.90949 2.84264 1.94516 1.76225 2.2167 1.47004 2.22877 1.61147 2.03051 1.75233 2.02037 1.62972 2.09274 1.51818 2.19782 1.79587 2.20238 1.75489 2.06453 1.58432 2.0466 1.55536 2.80781 2.0376 1.97337 2.96146 2.68762 1.87214 1.7884 2.86923 2.77624 1.83089 1.81983 2.86811 2.6766 1.95199 1.84542 2.8822 2.52546 0.939454 1.20217 2.33314 2.47336 1.06205 0.987599 2.54378 2.14486 2.425 2.06712 2.44705 1.90008 2.68776 2.33615 2.15088 2.13358 1.81692 2.23698 1.68929 2.22531 1.57448 2.00321 1.73609 2.77006 1.79244 1.78701 2.86554 2.77274 2.10183 2.00991 2.97918 2.50749 2.22311 2.01498 2.80165 2.59634 1.98155 1.83292 2.85121 2.66686 2.19314 2.03889 2.9269 2.56108 2.02041 1.85264 2.84106 2.06075 1.90516 2.32613 1.63746 2.28939 2.3759 2.79257 2.84101 2.36557 2.45199 2.80712 2.83401 1.74728 1.85011 1.95166 1.98904 1.80446 1.8971 1.83237 1.85954 2.74611 2.81614 2.29444 2.32206 2.80627 2.8445 2.36004 2.36301 2.16408 2.23749 3.38134 3.39068 2.23115 2.27694 3.24527 3.281 1.21939 1.30344 2.54157 2.55883 1.14852 1.21526 2.35932 2.38614 1.99422 2.02391 2.60888 2.61249 2.11682 2.10122 2.67794 2.65829 1.65939 1.62686 1.89792 1.87802 1.7834 1.69277 1.77226 1.72037 2.17869 2.08109 2.72724 2.67687 2.44923 2.37204 2.8593 2.84789 1.80835 1.76013 1.88687 1.87139 2.091 2.07348 1.93898 1.95368 2.58168 2.59035 3.00879 3.01872 2.6455 2.61397 2.96681 2.94051 2.116 2.1109 2.16802 2.1758 2.15478 2.12409 2.13048 2.14289 3.36466 3.36877 2.18229 2.26573 3.2254 3.26425 2.23019 2.32234 2.34383 2.83083 2.406 2.78711 2.26003 2.31977 2.2372 2.14015 2.20112 2.15906 2.11576 1.96822 2.00618 2.02018 1.75524 1.80035 1.88711 1.80334 2.03772 2.0771 2.12094 1.87062 1.91393 2.06069 1.94988 2.22081 2.20782 2.24459 2.05946 2.05574 2.06431 2.07914 2.11071 2.19276 2.0859 2.15952 2.23875 2.16435 2.13696 1.23218 1.31421 1.37012 1.12357 1.21515 1.41614 1.24576 1.36755 1.45326 1.55275 1.35968 1.44621 1.65792 1.53286 1.43908 1.42731 1.50936 1.34798 1.3455 1.40809 1.39601 2.05358 2.11879 2.03558 2.00473 1.90943 1.95842 2.03622 1.95061 1.94208 1.99625 2.09673 2.00091 2.25985 2.25708 2.27088 2.28381 1.93824 2.02678 1.92331 1.89687 1.18223 1.27377 1.46363 1.30848 1.23677 1.33861 1.53951 1.41487 1.58612 1.5778 1.66195 1.6547 1.16442 1.25403 1.40163 1.13251 1.22678 1.49239 1.35578 1.46807 1.44157 1.52188 1.38186 1.37349 2.24006 2.26692 2.23052 2.25562 2.2649 2.26724 2.26989 2.27207 2.13041 2.17101 2.11693 2.15502 2.26404 2.22768 2.23998 2.20451 2.27658 2.27594 2.31439 2.31598 2.16714 2.19994 2.15811 2.18923 2.19341 2.1964 2.19325 2.1962 0.738566 0.720057 0.823788 0.801567 2.03675 2.24889 2.69434 1.48211 2.00883 2.25191 2.6914 1.46012 1.95134 2.51987 2.5299 1.64866 1.95053 2.52839 2.49294 1.67444 2.32948 1.96265 1.57366 2.56763 2.33234 1.93529 1.54412 2.57603 1.98633 2.33119 2.74741 1.45719 2.03674 2.32165 2.76794 1.4818 1.95935 2.15712 2.60726 1.35972 1.92692 2.15203 2.59735 1.3289 2.53238 1.94461 1.50987 2.70165 2.53516 1.94838 1.53075 2.6657 2.10018 2.64265 2.34798 1.91975 2.09665 2.64788 2.37792 1.88455 2.40303 1.93023 1.48777 2.7018 2.3956 1.97879 1.5296 2.69497 2.21481 1.90882 1.49221 2.46792 2.20937 1.87731 1.45673 2.46625 1.60195 2.67412 2.2392 2.24022 1.60236 2.65224 2.23107 2.22775 2.58685 2.10812 1.76765 2.52157 2.62266 2.09493 1.72384 2.54493 1.91283 2.22677 2.66284 1.31918 1.96755 2.22947 2.68838 1.35804 2.1092 2.31504 2.32035 2.32609 2.24648 1.59601 3.06389 2.23228 1.79585 1.42828 2.85161 1.91819 2.97944 2.28407 2.57065 2.02523 3.25123 2.17491 3.12215 2.48886 2.285 2.22266 2.20212 2.42317 1.63947 1.79148 3.11668 2.12201 1.61283 1.83181 2.19116 1.68728 2.98872 2.32013 2.15053 1.84914 2.78569 1.78253 1.75691 2.16439 3.47446 2.55114 2.30989 2.02686 1.81495 1.6997 2.59787 2.49055 1.46985 1.35559 2.32899 2.20829 2.60765 2.51736 2.26085 2.16893 2.68507 2.57342 2.75029 2.67565 2.60249 1.86855 3.47008 2.58158 2.20763 2.02581 2.81022 1.93146 1.10891 1.11772 1.14768 1.15408 1.21441 1.16986 1.15442 1.1035 1.56601 1.58382 1.58229 1.60163 1.35655 1.36868 1.32967 1.33707 1.04332 1.17151 1.10029 1.22144 1.46985 1.30479 1.4154 1.25151 1.18059 1.22375 1.1848 1.22357 1.55015 1.44892 1.53849 1.44244 1.21394 1.2777 1.19941 1.09725 1.13304 1.0243 1.00641 1.13224 1.08284 1.20198 1.28259 1.23657 1.72389 1.82527 1.84525 1.77002 1.75992 1.68516 1.22662 1.25557 1.23172 1.25757 1.49301 1.50078 0.812837 0.800985 0.909301 0.786393 0.89521 0.764255 1.40953 1.46505 1.38417 1.45288 1.15503 1.07417 1.29953 1.28436 1.06291 1.02446 1.06993 1.02682 1.79925 1.79429 1.79779 1.78352 1.70226 1.59578 1.24451 1.35111 1.28756 1.39546 1.08076 0.999325 1.02839 0.93837 1.83964 1.91157 1.91397 1.9874 1.83325 1.77779 1.76076 1.703 0.948508 0.997211 1.22243 1.21414 1.52187 1.61824 1.82968 1.54077 1.57994 1.92359 1.42691 1.82156 1.50861 1.59622 1.82307 1.49954 1.53882 1.87081 1.36674 1.78825 1.0609 1.40877 1.35279 1.379 1.52515 1.60892 1.2464 1.07013 1.43166 1.14739 1.50294 1.65667 1.17334 0.843908 1.70548 1.55588 1.38236 1.8969 1.71966 1.96546 1.58588 2.05355 1.64059 1.81599 1.88035 1.32462 2.03857 1.76123 1.86057 1.3751 2.0637 1.65134 1.02856 1.45972 1.3285 1.44421 1.50216 1.65314 1.23136 1.14925 1.44139 1.17404 1.51674 1.66582 1.19359 0.886703 1.7303 1.56761 1.31874 1.85584 1.67608 1.953 1.52558 2.0164 1.59122 1.83944 1.84392 1.28725 2.00776 1.72429 1.80845 1.34905 2.03099 1.62011 1.18319 1.67619 1.35526 1.56031 1.07486 0.798294 1.86262 1.59069 1.55885 1.42668 1.5065 1.61202 1.51596 1.19767 1.76057 1.80562 1.47443 1.31011 1.37926 1.28026 0.85339 1.31651 1.78385 2.19785 0.892749 0.846216 2.22242 2.24936 0.824416 1.42603 1.63614 2.09552 0.717744 0.849801 2.16233 2.29971 0.862474 1.31432 1.80082 2.20853 0.924705 0.866487 2.23548 2.24316 0.751615 1.38884 1.59846 2.06767 0.617919 0.770106 2.13429 2.27849 0.633003 1.16102 1.88004 2.27405 0.956399 0.747552 2.32889 2.20112 0.701405 1.20464 1.89275 2.29221 0.980963 0.796399 2.34383 2.22701 2.28693 1.9446 1.44476 1.22592 2.25154 1.86252 1.5082 1.19988 1.27114 1.64231 1.62665 2.04848 0.97594 1.15502 2.02629 2.33466 1.20906 1.24278 1.72 1.72551 1.40891 1.75916 1.89314 2.19563 0.714194 1.04905 1.09618 1.23083 1.91036 2.24026 2.26161 2.48357 2.30705 1.96923 1.45392 1.25212 2.23015 1.84247 1.46054 1.13545 2.28111 2.077 1.16103 1.05518 1.16895 1.27647 1.34169 1.64831 2.06493 1.60978 2.32197 2.03283 1.7228 2.26898 2.61131 1.27143 1.74544 1.97401 1.47388 2.94346 1.83756 1.78685 2.27237 2.39976 2.41513 2.71515 1.4846 1.09549 1.81136 1.7901 1.9286 2.01214 2.20978 1.65525 2.45405 1.04363 1.66554 1.61534 2.98896 3.03903 2.34258 1.76962 2.29129 0.917895 1.52449 3.11157 2.6358 1.01989 1.73058 1.62215 3.12595 3.19907 2.39068 1.75747 2.43259 0.779854 2.37043 2.51545 1.87452 1.78641 2.37566 1.74156 2.41859 1.78476 1.78933 2.10666 2.8087 1.25514 1.81881 1.8524 2.08399 2.10841 2.58531 2.8963 1.46255 0.998433 1.72384 2.27439 2.91222 3.06633 3.08977 2.82398 2.48861 3.0129 2.65508 2.73305 2.86081 2.53129 3.08665 2.51963 2.26954 2.38597 3.58109 3.54487 3.7366 3.6467 3.57455 3.63156 3.37322 3.44752 2.90065 3.02737 3.15164 2.99051 3.16179 2.86329 3.09 2.85599 2.70538 2.63922 2.41711 2.80994 3.03547 3.0031 2.92125 2.91265 3.11901 3.15676 3.60785 3.58377 3.22814 3.27764 3.3613 3.37906 3.46114 3.47576 3.13909 3.20136 3.63642 3.63623 3.09247 3.15811 2.65564 3.02197 2.74429 2.84345 2.9049 2.77202 3.09052 2.71575 2.88458 2.96386 2.89526 3.00939 3.03227 2.80728 3.02115 2.86914 3.19386 2.89277 2.92784 2.79604 3.10611 2.89956 2.90195 2.8355 3.0798 2.9486 3.03603 2.8829 2.59964 2.64731 3.14999 3.12127 2.91945 3.23065 3.25353 3.19177 3.07966 3.18384 2.83955 2.97581 2.9547 2.82442 3.15207 2.94356 3.28616 3.3535 2.25414 2.51343 3.00935 3.08108 2.25191 2.51515 2.99743 3.089 2.91498 2.99911 2.25288 2.09224 2.91924 3.00036 2.23889 2.07015 3.37087 2.06891 2.79861 3.2625 3.36599 2.0799 2.79393 3.27906 3.20017 3.2414 1.98119 2.00245 3.20082 3.24686 1.95297 1.98613 2.52467 2.00183 2.27787 2.27653 2.55046 1.93335 2.44444 2.0216 2.32339 2.00892 2.09508 2.32238 2.39221 1.85532 2.22995 2.03123 2.74564 0.946888 2.12598 1.46646 2.47451 1.05429 2.70679 0.930647 2.53533 0.803912 1.86446 1.57606 2.55109 0.588126 2.51518 0.774767 2.49808 1.98245 2.23844 2.27657 2.5399 1.89171 2.41786 1.99548 2.35806 2.04177 2.12339 2.33742 2.42055 1.88754 2.26676 2.06771 2.3761 1.956 2.15167 2.2446 2.45746 1.8936 2.3042 2.0004 2.7338 0.886762 2.09674 1.45885 2.49066 0.966791 2.69011 0.854555 2.56588 0.889187 1.88711 1.59416 2.56243 0.681437 2.54766 0.856707 2.68915 0.591383 2.22935 1.28762 2.38549 0.956583 2.63284 0.66419 2.36043 1.9395 2.14674 2.21793 2.43067 1.89249 2.2864 1.98867 2.87178 2.87921 2.79974 2.80801 2.8862 2.89459 2.7853 2.7926 2.77989 2.79113 2.72542 2.73759 2.80544 2.81764 2.70011 2.71132 2.68729 2.69849 2.61839 2.63048 2.70022 2.71236 2.60542 2.61655 2.95001 2.9574 2.89237 2.90068 2.97716 2.98553 2.86565 2.87298 3.23863 3.25159 3.16695 3.17921 3.23064 3.24373 3.17543 3.18811 3.03401 3.04343 2.93686 2.94485 3.01313 3.02191 2.9574 2.96602 3.16837 3.17893 3.07641 3.08565 3.15529 3.16535 3.08962 3.09935 3.1237 3.13601 3.04725 3.05807 3.10819 3.11993 3.06284 3.07421 2.26651 2.28289 2.15807 2.17615 2.29013 2.30731 2.13429 2.15158 2.28971 2.29987 2.21055 2.22181 2.32824 2.33907 2.17194 2.18254 2.11954 2.13626 2.00857 2.02699 2.14021 2.15772 1.98764 2.00527 2.41071 2.42103 2.33247 2.34401 2.4523 2.46332 2.29112 2.30198 3.00678 2.92277 2.92055 2.98526 1.67174 2.44481 0.464677 1.85484 1.19938 1.45581 2.12187 1.86518 1.86853 2.32027 1.04998 1.69542 1.44623 1.11036 2.29773 1.71636 1.99023 2.27164 1.34269 2.25082 1.53079 1.93183 2.02772 2.04337 2.1457 2.07433 1.63238 2.12397 1.77325 1.72827 2.2136 1.85953 2.07321 1.47708 1.00456 2.36434 2.34298 2.25328 1.54473 2.5528 1.56586 2.18376 2.22485 1.89194 2.19735 1.25944 1.30276 2.26507 2.45543 2.11903 1.83558 2.47483 1.82265 2.00169 2.37612 1.71464 2.08785 1.75976 1.16919 2.4428 0.905311 1.95218 1.586 1.60852 1.84969 1.94301 1.62603 2.56564 2.22994 1.50263 1.48325 2.32436 1.28614 1.77919 1.789 1.34375 2.04807 1.7451 1.77141 2.40853 1.85636 1.83473 1.90501 2.67915 2.03231 1.64085 2.04186 2.61497 1.85307 1.95705 1.71466 2.37342 1.59496 2.26727 1.52466 2.08096 2.03272 1.70979 1.91484 2.21427 1.85933 1.97073 1.87584 2.30293 2.38515 2.37922 2.31772 0.803874 0.996673 0.859487 1.17567 1.31389 1.29065 1.15024 1.0849 1.23648 1.22711 1.69031 1.7868 1.85428 1.7547 0.993551 1.08248 0.966792 1.25091 1.34007 1.23295 1.16971 2.76003 2.83931 2.75879 3.17256 3.22928 3.24567 3.19039 2.02487 2.11562 2.05181 2.54912 2.62297 2.58637 2.52652 2.23853 2.32298 2.31948 2.86411 2.92318 2.98582 2.92007 1.87423 1.90643 1.86408 2.29068 2.32404 2.24278 2.22943 2.27538 2.36126 2.35731 2.90857 2.97233 3.02119 2.96686 1.74248 1.78695 1.72122 2.06239 2.10625 2.00578 1.98679 1.81337 1.88051 1.91266 2.40008 2.44722 2.48055 2.43752 2.13049 2.08695 2.00311 2.2485 2.23792 2.02902 2.08588 1.78265 1.89017 1.83489 2.23487 2.31277 2.34468 2.27618 0.713048 0.911488 0.822077 1.12761 1.26167 1.27637 1.1344 1.01844 1.16715 2.00091 2.1193 2.25199 2.12379 1.93663 2.06048 2.20612 2.07233 3.33766 3.4975 3.65722 3.46569 3.3727 3.53038 3.68852 3.49978 1.89675 2.02226 2.15538 2.01869 1.83379 1.96625 2.11918 1.97669 3.55514 3.71791 3.63892 3.44628 3.58913 3.74917 3.66785 3.47795 2.07587 2.10501 1.39303 1.42389 2.02268 2.04883 1.29605 1.33186 3.32247 3.218 2.8265 2.92436 3.35943 3.25723 2.87085 2.96599 1.96812 1.99576 1.23503 1.26824 1.92491 1.94839 1.13153 1.17353 3.25585 3.14028 2.99013 3.10449 3.29088 3.17788 3.0324 3.1437 1.71344 1.72885 2.52977 2.46824 1.63621 1.65236 2.48957 2.42733 3.00008 3.08129 4.03357 3.92999 3.0417 3.12143 4.06055 3.95825 1.58497 1.60455 2.44426 2.37957 1.5077 1.52729 2.41257 2.34779 3.14446 3.25154 4.04426 3.90741 3.18404 3.28989 4.06885 3.93309 1.99287 2.10511 1.51029 1.35674 0.76934 2.44645 0.848185 0.806937 2.40624 2.53112 2.38807 2.27312 2.55701 2.12454 0.666869 2.46402 0.718292 0.724796 2.4434 2.53609 1.8333 1.37086 1.87047 2.69792 1.30906 1.83657 2.77642 1.96994 2.40608 2.2707 2.58437 2.13794 1.5448 1.50519 2.64333 1.74876 1.54586 1.6846 1.83805 1.39235 1.94128 2.70544 1.32212 1.82466 2.77618 2.0329 2.52451 1.69831 1.58248 1.49972 2.65476 1.82154 0.738095 2.5252 1.5975 1.75723 0.869277 0.751862 2.47321 2.60209 3.25157 3.60512 3.43014 3.03033 3.25414 3.60618 3.41966 3.01746 3.35971 3.63782 3.43785 3.085 3.36866 3.64667 3.43791 3.08607 3.95157 4.15757 3.43074 3.16089 3.95194 4.15684 3.42484 3.15359 4.02249 4.11366 3.11825 2.89527 4.03076 4.12498 3.13064 2.90695 3.20885 3.57371 3.44971 3.04602 3.21141 3.57481 3.43774 3.03149 3.34803 3.63966 3.4606 3.09807 3.35611 3.64823 3.46229 3.09968 3.99113 4.18657 3.43318 3.16984 3.99193 4.18636 3.42844 3.16369 4.02085 4.09591 3.09722 2.87946 4.02978 4.10783 3.10904 2.89048 3.7419 3.82477 2.95668 2.6545 3.74777 3.83477 2.97523 2.67111 4.02014 3.98898 2.61478 2.32173 3.97908 2.59919 2.30261 4.17385 3.99372 2.58168 2.4713 4.1759 3.99947 2.59221 2.48011 4.2299 3.93796 2.12822 2.05728 3.92911 2.09682 2.02294 3.77995 3.88191 3.00771 2.7054 3.78479 3.89098 2.22267 2.06511 2.18703 2.03249 1.8358 1.74201 1.78856 1.69619 2.25729 2.14936 2.21315 2.10782 1.72608 1.66805 1.67982 1.61639 2.06499 1.94853 2.04735 1.92517 2.82117 2.59435 2.78881 2.55976 2.90238 2.87872 2.91292 2.8959 3.57754 3.74615 3.55812 3.72908 2.31594 2.17142 2.27803 2.13713 1.54421 1.4768 1.49207 1.41999 1.6525 1.49325 1.67361 1.5228 2.52917 2.35099 2.53199 2.35881 3.61531 3.57506 3.60115 3.5826 1.76435 1.61471 1.7507 1.5952 3.33414 3.09985 3.36265 3.12401 3.35665 3.33726 3.34821 3.32487 2.03254 1.94254 2.02057 1.92528 2.71436 2.50408 2.68402 2.46844 2.9229 2.9292 2.92797 2.94087 3.74518 3.90107 3.72531 3.88362 3.46438 3.57146 3.46284 3.56964 3.14053 2.93158 3.16989 2.9659 2.16007 2.06697 2.13842 2.04727 2.25453 2.21194 2.21786 2.17537 1.65829 1.55921 1.66607 1.58013 1.81868 1.87532 1.68005 1.90876 2.28874 2.04636 2.19574 2.13152 1.81659 1.94976 2.30558 2.12565 1.81333 1.88483 1.67356 1.91538 2.29865 2.0709 2.2045 2.15358 1.84681 1.67498 1.52912 1.78519 2.22919 1.90329 2.03995 2.11437 1.8098 1.95876 2.31403 2.14985 1.81315 1.91589 2.2868 2.11113 1.89134 1.59642 1.87793 1.6886 2.4499 2.18335 2.39932 2.29454 1.83681 1.91392 1.7708 2.02741 1.96258 2.07176 1.92146 2.15127 2.04455 1.69981 2.5272 2.26297 1.83318 2.09361 2.00006 2.23829 1.84557 1.68495 1.52498 1.78807 2.24332 1.92775 2.05079 2.13269 1.80733 1.92472 2.29601 2.13488 1.88307 1.58753 1.87187 1.67779 2.45299 2.18913 2.40401 2.29813 1.85208 1.93034 1.78499 2.04351 1.99196 2.09886 1.94978 2.17873 1.72879 1.45832 1.67377 1.66207 2.33089 2.04063 2.20446 2.27205 1.81649 1.63548 1.5669 1.88032 2.87764 2.10375 2.88202 2.11348 1.93522 1.49421 2.55752 2.88086 2.1491 2.9086 2.11206 2.91999 2.1282 2.90009 2.18082 1.87274 1.4202 2.51853 1.88109 1.44599 2.50189 2.40203 1.91231 2.57514 2.11904 2.50984 2.99097 1.43412 1.6256 2.42377 1.93211 2.56023 2.08125 2.44675 1.97795 2.60554 2.11817 2.46267 2.95213 1.34155 1.60161 2.4664 2.94233 1.32335 1.55291 1.87503 2.36231 1.96818 2.10787 1.91023 2.34687 2.00978 2.10388 1.9289 2.39845 2.01005 2.16893 2.28788 2.58034 2.76472 2.09877 2.26638 2.52978 2.31473 2.5201 1.60479 1.85724 1.56235 2.16179 2.76393 2.0876 2.72929 2.04638 1.60926 1.83842 1.60374 2.18738 1.69902 1.9028 1.62642 2.21138 2.16212 2.59392 2.42428 1.56587 2.14658 2.54371 2.47419 2.9604 2.20373 2.54238 1.65886 2.2522 1.46381 2.13451 2.34727 1.72208 2.20225 1.5691 2.31592 2.66697 1.68385 2.20712 2.73858 2.32861 2.25017 1.77096 1.81284 1.31576 2.35367 1.61381 1.9159 2.00163 1.85613 1.80796 1.27531 1.85459 1.60971 2.3623 1.87458 1.6828 2.84979 2.25693 2.05118 1.87203 1.88715 1.80343 2.0841 2.19302 2.19138 2.12308 1.65125 1.94938 2.26198 2.85408 2.23777 2.08171 2.19048 2.14991 2.24395 2.12468 1.84535 1.8283 2.17556 2.34811 1.8358 1.96913 2.67524 2.5692 1.62197 1.69833 2.61476 2.74827 1.69125 1.76061 2.09399 2.46821 1.98211 2.36885 2.53571 2.17291 2.44081 2.06831 2.98054 2.81127 2.57933 2.6431 2.85787 2.97813 2.65202 2.61738 1.71132 2.30787 1.22685 1.98266 2.37063 1.98982 2.34276 1.95218 1.83603 1.74728 1.98274 1.50496 2.37665 2.46 2.35774 2.46398 2.40262 1.7721 2.05467 1.35073 2.08066 2.09045 1.99224 1.95589 2.96189 2.9549 2.28712 2.28442 1.77589 1.80503 1.32598 1.25431 2.52813 2.52574 2.66992 2.67646 2.0412 2.04963 1.62512 1.58047 3.06528 3.06089 2.38067 2.37569 1.87954 1.91006 1.82632 1.77433 2.40618 2.39858 2.57473 2.58196 2.10858 2.11801 2.0136 1.97769 2.98035 2.97252 2.30837 2.30584 1.8122 1.84021 1.36772 1.29843 2.54494 2.54269 2.69223 2.69876 2.06585 2.07389 1.64792 1.60396 3.07727 3.07328 2.3923 2.38692 1.9122 1.94182 1.86067 1.80956 2.42449 2.41708 2.5995 2.60681 1.85285 1.87977 1.45166 1.38659 2.55486 2.5525 2.70476 2.71097 2.0137 2.02446 1.90554 1.86743 2.91267 2.90625 2.24728 2.24445 2.04592 2.05592 1.56903 1.52313 3.02707 3.0233 2.42147 2.41653 1.88159 1.91067 1.85604 1.80435 2.46724 2.45962 2.57418 2.58162 1.88745 1.91334 1.48985 1.42661 2.40718 2.41195 1.9633 1.9264 2.90428 2.89647 2.79601 2.78757 1.99099 2.00062 1.66398 1.62138 2.80009 2.78447 2.39572 2.38837 2.26464 2.27396 1.34072 1.29419 2.81941 2.81426 2.77306 2.76317 2.20482 2.21334 2.25028 2.21218 2.90735 2.89267 2.46532 2.46249 2.41783 2.42201 1.97131 1.93463 2.90721 2.89967 2.80446 2.79581 2.00775 2.01683 1.67514 1.63291 2.81306 2.79703 2.41471 2.40729 2.27267 2.28144 1.34446 1.29823 2.82295 2.81805 2.78418 2.77415 2.22257 2.2305 2.26188 2.22401 2.92102 2.90548 2.4842 2.48126 2.35248 2.35838 1.8936 1.85533 2.89283 2.88415 2.76342 2.756 2.06418 2.07257 1.75431 1.71396 2.84288 2.82722 2.45088 2.44356 2.2927 2.30013 1.43532 1.39191 2.86779 2.86278 2.76457 2.75419 2.22856 2.23833 2.2648 2.2272 2.8685 2.85295 2.48552 2.48267 2.36382 2.36912 1.90216 1.86413 2.99199 3.40594 2.93221 3.36115 2.56533 1.72996 2.33429 1.33171 3.04481 2.81252 3.0473 2.84648 2.88411 3.53274 2.83547 3.45808 3.66776 2.87771 3.82121 3.07389 2.82752 3.15674 2.68269 3.02067 4.02133 3.36969 4.15266 3.51846 3.20129 2.26308 3.37356 2.51564 3.01986 3.84547 3.14287 3.79169 2.36196 2.55467 2.3627 2.54483 3.37817 3.89872 3.35744 3.8336 3.45696 2.95403 3.5924 3.14302 2.2284 3.04259 2.98562 3.4574 2.91995 3.40527 2.32843 1.23519 3.10649 2.91271 2.66874 3.52232 2.66015 3.48667 3.0222 2.26349 3.20634 2.52201 2.732 3.42641 3.81753 3.05232 2.40755 3.25965 2.3793 3.22315 2.57418 2.12581 2.76091 2.39049 2.70066 3.07695 4.14779 3.51261 3.37239 2.49557 2.89335 3.77663 3.02855 3.74185 2.41312 2.64792 2.4139 2.63778 2.8631 3.55371 2.94822 3.45833 2.78577 3.52046 2.87579 3.42415 3.2718 3.26273 1.65995 1.2956 2.63989 2.68559 3.16717 3.17652 2.07382 1.80186 2.96873 3.03218 3.30745 3.25491 2.74068 2.91911 3.1169 3.04241 3.23051 3.36586 3.10038 3.08374 1.79678 1.4739 2.45426 2.48435 2.92413 2.8893 3.33843 3.48213 2.94819 2.8578 3.7237 3.84153 2.20441 2.43019 3.63165 3.56771 2.4198 2.42902 3.25937 3.26033 2.13863 1.88528 3.17694 3.2364 3.3325 3.28442 2.86833 3.03527 3.07071 2.99837 3.31363 3.43546 2.91592 3.04008 3.00561 3.11703 3.0802 2.44679 2.50486 3.7142 3.6716 2.66966 2.85269 2.91623 2.89424 3.33615 3.47414 3.08088 3.01332 3.70155 3.81195 2.3664 2.57648 3.61612 3.48094 2.19908 2.19524 3.35342 3.33033 3.05485 3.18816 2.79929 2.9382 3.04544 3.01926 3.167 3.14048 2.67483 2.72613 3.71643 3.67811 2.85317 3.02482 2.26628 2.18043 3.31374 3.30412 1.15954 0.964935 1.03881 2.43022 2.41948 0.684435 0.743503 2.33159 2.34145 0.909243 1.08847 2.4506 2.39942 0.585091 0.824725 2.35922 2.31403 0.988733 1.05762 2.4485 2.44322 0.714051 0.76682 2.32934 2.34472 0.932689 1.10818 2.47021 2.42179 0.617394 0.847256 2.35803 2.31621 0.929915 0.989257 2.54696 2.54836 0.865841 1.04658 2.56955 2.52621 0.954958 1.00855 2.55439 2.56186 0.890661 1.06634 2.57828 2.5384 1.10649 1.18869 2.27637 2.25364 0.844612 0.870292 2.15048 2.16829 1.06501 1.22656 2.29468 2.23559 0.759171 0.946391 2.18292 2.13601 1.1202 1.19911 2.29973 2.28211 0.877852 0.899742 2.14588 2.16894 1.07773 1.23804 2.31937 2.26271 0.794711 0.974517 2.17916 2.13579 1.26197 1.36537 2.0688 2.02283 1.24036 1.38549 2.08066 2.01103 1.05993 1.03643 1.88199 1.92014 0.984337 1.10877 1.92312 1.87917 1.23878 1.3425 2.09372 2.05204 1.4243 1.51494 1.78304 1.82307 3.02498 2.9759 2.63783 2.63254 1.21549 1.27416 1.81371 1.86624 3.11189 3.09216 2.45166 2.41462 1.29808 1.27181 1.47442 1.53529 2.95964 3.01359 2.88939 2.81835 1.02378 1.05529 1.52563 1.57608 3.03915 3.07009 2.65235 2.63325 1.9921 2.02018 2.47284 2.50442 3.45493 3.47146 2.95649 2.91496 2.14028 2.19713 2.44324 2.46179 3.27817 3.23462 3.18388 3.17406 1.9395 1.94592 2.26924 2.30868 3.49021 3.47667 3.09487 3.10545 2.11307 2.08464 2.22705 2.27495 3.31143 3.35272 3.40106 3.34362 1.52357 1.79936 3.00884 2.62993 1.35072 1.7883 3.01912 2.46695 1.2626 1.43225 2.97546 2.86998 1.07681 1.42912 2.97211 2.70271 2.075 2.44314 3.38265 2.97214 2.20605 2.44875 3.29687 3.17205 1.97332 2.20261 3.41281 3.15838 2.09129 2.20262 3.37928 3.38559 1.78779 1.87284 1.24228 1.2806 3.21604 1.85058 2.90369 2.35695 2.46243 0.56643 2.11964 1.44937 2.45208 2.70789 2.43794 2.65379 2.24566 2.06177 2.07083 2.14113 3.22681 1.89167 2.91179 2.38775 2.47029 0.686 2.12491 1.49134 2.47998 2.74196 2.46951 2.69355 2.25442 2.08941 2.08584 2.17183 3.4498 2.12356 3.30208 2.7355 3.3802 2.65311 3.48439 3.14103 2.91481 3.69573 3.15292 3.55861 2.48121 3.69021 2.92735 3.51223 3.46604 2.1536 3.30746 2.7375 3.39364 2.65608 3.48117 3.13543 2.92685 3.69608 3.17453 3.57355 2.50278 3.70599 2.96028 3.54278 3.27627 1.89643 2.97866 2.43134 2.57046 0.867603 2.25358 1.63453 2.5334 2.69798 2.51485 2.6827 2.37003 2.09642 2.20099 2.21634 3.27537 1.9472 2.96779 2.46211 2.54203 0.934126 2.21368 1.64892 2.56219 2.7694 2.56112 2.75915 2.37962 2.17349 2.23093 2.29101 3.18803 1.93378 2.88024 2.36339 2.11988 1.62565 1.9362 1.83511 1.89729 1.28672 1.65518 1.57899 1.97861 1.86607 2.17985 1.76951 2.05248 1.87742 2.25037 1.78681 2.06364 2.02651 2.28571 1.90305 1.98295 2.00514 2.21288 1.87686 2.20576 1.77069 1.97198 2.02391 2.39146 2.0159 2.20448 2.21475 2.03545 1.52684 1.85485 1.73866 2.08142 1.53849 1.90125 1.74977 1.80902 1.16505 1.56625 1.47015 1.86091 1.18252 1.62125 1.48539 2.02636 1.89706 2.2231 1.802 1.98616 1.87696 2.18203 1.7874 2.10183 1.91271 2.29531 1.8241 2.0562 1.88536 2.24955 1.80124 2.03143 2.01791 2.25294 1.89438 2.08141 2.04635 2.30451 1.91932 1.95389 1.99848 2.18268 1.87091 1.99894 2.02064 2.22999 1.88851 2.23983 1.78368 2.0129 2.03007 2.19938 1.77627 1.97163 2.02267 2.4174 2.02139 2.23577 2.21463 2.38011 2.01611 2.19885 2.20921 2.03419 1.6159 1.69019 1.97238 3.99472 3.8269 3.7809 3.58804 2.74857 2.50098 2.88517 2.67836 2.81314 2.68175 3.08385 2.95706 3.77202 3.63338 3.8252 3.66053 4.00567 3.83739 3.79061 3.59726 2.74777 2.49795 2.88436 2.67536 2.81969 2.68676 3.09025 2.96205 3.76521 3.62852 3.82739 3.66551 3.65149 3.43718 3.38347 3.17574 2.60969 2.40764 2.96435 2.78584 3.24407 3.14573 3.47434 3.34326 3.81683 3.57832 3.58299 3.38515 3.65698 3.44179 3.39112 3.18163 2.61321 2.41038 2.96788 2.78874 3.24938 3.15041 3.4805 3.34878 3.81384 3.57259 3.58615 3.38143 2.56999 2.78374 2.98855 3.05414 2.56676 2.78076 2.96452 3.03535 2.84802 3.02194 2.99766 2.81339 2.8576 3.03369 3.011 2.81476 3.1216 3.2374 2.59153 2.44646 3.1347 3.24746 2.60959 2.45483 3.30763 3.33476 2.09665 1.96405 3.2871 3.31427 2.05512 1.91742 3.30353 2.13199 2.90847 3.20801 3.27415 2.10292 2.89859 3.19016 3.01353 1.84939 3.29773 2.73586 3.0009 1.85856 3.30894 2.72936 3.0449 3.11522 1.44641 1.48082 3.065 3.13391 1.4365 1.47587 3.41527 3.45648 2.24096 2.26712 3.42218 3.46616 2.23864 2.27102 2.00683 1.81063 2.43671 2.52483 2.03559 2.21911 1.54183 1.45013 2.84943 3.021 2.21664 2.20894 2.49622 2.35799 3.14867 3.09895 1.94418 2.60964 2.27819 1.5156 3.03184 2.20218 2.44695 3.2587 2.10304 1.94045 2.20753 2.26112 1.72924 1.92444 1.63022 1.52669 0.769415 0.985671 1.01401 0.778465 1.40545 1.22303 1.27795 1.42538 2.1198 2.34544 1.89381 1.70151 1.05181 1.11554 1.4544 1.49333 2.14516 1.63792 2.13803 2.2991 1.79752 2.24803 1.70669 1.61276 2.58631 2.97691 2.3488 2.43062 2.70017 2.33491 2.95851 2.83413 2.06861 2.65094 2.48779 1.83405 3.10331 2.37263 2.53301 3.25694 2.27689 2.27703 1.64787 1.82013 2.41978 2.48797 2.75399 2.58141 2.90404 2.82516 2.52812 2.69478 1.7237 1.66863 2.2931 2.12551 2.12915 1.71689 1.94604 2.1159 1.56132 1.9817 1.78369 1.57685 0.518067 0.967639 1.02005 0.627542 3.27093 2.76575 3.36616 2.87389 2.6672 3.23956 2.72982 3.32869 3.22895 2.78959 3.31961 2.90227 2.72235 3.26787 2.79268 3.36811 3.25781 2.74979 3.35326 2.85911 2.65459 3.22289 2.71831 3.31185 3.23753 2.79847 3.32716 2.91046 2.7287 3.28058 2.79802 3.38081 3.35171 2.61552 3.44337 2.72497 2.50998 3.29714 2.56965 3.37447 3.33763 2.61731 3.43021 2.72659 2.51012 3.28911 2.56977 3.36874 2.93705 2.93587 3.04044 3.03881 2.81979 2.9291 2.87837 3.03778 2.86067 2.99442 2.95904 2.91206 2.95948 3.08655 3.06793 3.01932 2.87856 2.8243 2.91901 3.06328 2.94717 2.8883 3.03505 3.17423 2.78273 2.74973 2.22374 3.20362 2.64816 2.48359 1.88442 3.04855 2.67535 2.87194 2.31198 3.12726 2.63086 2.60303 1.91083 3.06545 2.82196 3.0389 2.34517 3.3348 2.78259 2.37542 1.92452 3.14342 2.72629 3.14952 2.43361 3.25776 2.15665 1.26975 2.11275 1.26354 2.16883 1.23712 2.13278 1.2041 2.05129 1.4018 2.08855 1.30058 2.06499 1.35935 2.1105 1.23561 2.17229 1.23704 2.13071 1.22535 2.18623 1.21556 2.14742 1.17758 2.1288 1.22577 2.01577 1.32041 2.06366 1.37597 2.10164 1.26554 2.07909 1.34346 2.1207 1.21193 2.23571 1.34829 2.18858 1.32713 2.23846 1.3124 2.19762 1.27453 2.01679 1.35178 1.98518 1.3526 2.13777 1.20407 2.02896 1.2942 2.13513 1.4864 2.17272 1.3788 2.13851 1.44261 2.184 1.32197 2.24757 1.31097 2.20244 1.28413 2.25169 1.28508 2.20778 1.24253 2.02197 1.33541 1.99324 1.32871 2.2002 1.31953 2.08934 1.39118 2.14367 1.45639 2.18209 1.33959 2.14834 1.42159 2.19016 1.29344 2.09306 1.48606 2.01665 1.58613 1.54643 0.953562 1.53114 0.806482 2.1225 1.46745 2.04554 1.53972 1.62443 0.921346 1.63908 0.6315 2.40908 1.31786 1.97806 2.43959 1.9423 1.53903 2.19525 2.31741 2.37838 1.27632 1.95912 2.44984 2.06286 1.53368 2.1616 2.2904 2.34176 1.31986 2.09873 2.32555 1.94624 1.69352 2.3403 2.17509 2.29667 1.2875 2.09403 2.32532 2.07098 1.68058 2.29734 2.1533 2.69891 1.76155 2.07497 2.60737 1.85482 1.82331 2.36987 2.28912 2.49501 1.22343 1.9717 2.55253 2.29962 1.83591 2.31052 2.31087 2.65483 1.6959 2.04638 2.53884 1.79272 1.72385 2.34101 2.31194 2.55033 1.32979 2.00798 2.5973 2.27245 1.93622 2.38352 2.32582 2.62614 1.71451 2.14339 2.53107 1.86761 1.99848 2.5121 2.17076 2.40084 1.21215 2.10087 2.4341 2.3264 1.95708 2.40665 2.21104 2.59312 1.66132 2.12225 2.46321 1.80946 1.90922 2.48871 2.18837 2.46145 1.29295 2.11475 2.49678 2.29474 2.0577 2.48126 2.22736 2.29958 1.28417 2.008 2.46158 0.718564 1.09041 1.62103 1.15555 2.43479 2.46672 2.15983 2.33233 2.46023 2.63181 1.89139 1.61822 2.54154 2.59067 1.98936 2.11351 1.33999 1.20396 2.44445 2.59147 2.49453 1.99545 2.34802 1.95965 1.12012 1.07631 1.28749 1.86993 1.78424 2.0931 1.83192 0.968537 2.71832 2.73888 2.85765 2.41353 2.26307 2.05065 2.36441 2.43843 2.57309 2.56174 2.78063 2.72803 2.36218 2.23669 1.88896 1.90336 2.43004 2.67848 2.70559 2.13458 1.81377 2.50084 2.58514 2.3638 1.91985 1.4328 0.82918 1.26272 2.35266 2.75978 2.58292 2.69565 2.67549 2.6105 2.13355 2.27251 2.06486 2.22457 2.14049 1.691 1.75487 1.9187 1.49724 1.44723 2.2876 2.12247 1.70336 1.92452 1.07602 1.53476 2.42631 2.37146 2.24086 2.51102 1.87856 2.06548 2.30256 1.82678 2.04553 1.6182 0.989157 2.50373 2.34238 2.09012 1.98428 1.89307 1.96672 2.17543 1.18936 1.24823 1.67031 1.75035 1.69959 1.77013 2.00277 2.0328 1.65766 1.75387 1.21996 1.29209 1.34738 1.36568 1.40177 1.4101 1.76711 1.7849 1.8333 1.86218 1.17544 1.11441 1.23588 1.18353 1.657 1.67415 1.74397 1.75406 1.33449 1.3207 1.24785 1.13022 1.69747 1.77299 1.81482 1.72266 0.808404 0.857849 2.12461 2.07464 1.71198 1.59831 1.79071 1.67297 1.88275 1.96603 1.91329 2.00055 1.71574 1.81965 1.27845 1.35882 1.30025 1.39236 1.36192 1.4347 1.79509 1.78783 1.85776 1.87076 1.72481 1.76241 1.78833 1.82968 2.02717 1.98686 2.07214 2.02743 1.64439 1.61745 1.73371 1.71428 1.18354 1.24903 1.25518 1.31216 1.67697 1.78557 1.8274 1.80462 2.00842 2.06297 2.02327 1.93038 1.70846 1.76296 1.82141 1.67705 1.33768 1.3699 1.28504 1.1912 1.48566 1.49878 1.46284 1.46923 1.41729 1.399 1.29285 1.29347 2.18739 1.71947 1.21272 2.27837 3.0038 1.67983 1.28463 3.0822 1.5806 2.50287 1.57545 2.59136 2.03638 1.98277 2.08169 2.06113 1.60356 3.01928 1.53885 3.06552 2.39283 1.26263 2.49052 1.31114 2.18666 1.96531 1.81342 1.84671 1.37745 1.29187 2.26671 2.05024 2.86357 3.02461 1.78882 1.81466 1.44709 1.37628 2.94439 3.10319 2.16897 2.27601 1.67139 1.64104 1.12379 1.20286 2.26422 2.3684 3.0331 2.98269 1.62376 1.59333 1.19477 1.26587 3.10228 3.06116 1.57836 1.42349 2.62973 2.52064 1.56043 1.40433 2.71603 2.61459 2.07467 2.20165 1.88133 2.00472 2.12531 2.2453 1.95443 2.07205 1.66423 3.00469 1.5918 2.98793 2.55529 1.40346 2.64842 1.43301 2.28901 1.91909 1.76469 1.82403 1.39896 1.23319 2.36901 2.00666 2.82926 3.09024 1.73486 1.78524 1.45957 1.31821 2.90989 3.16705 0.940285 2.09561 1.028 2.12796 1.36359 2.27178 3.06522 1.88353 1.11234 2.42578 2.95282 1.94205 2.63124 1.89129 2.48717 1.99978 2.11418 2.23994 1.94405 2.3736 3.09667 1.76194 3.02582 1.8145 1.35469 2.40155 1.11299 2.54855 1.51617 1.44264 2.31241 2.09728 2.86517 3.05572 1.95602 1.99825 1.29502 1.19642 2.46297 2.25563 2.7348 2.93185 2.02571 2.05203 1.26696 1.33971 2.22978 2.33058 3.0969 3.03371 1.81721 1.79893 0.994204 1.09096 2.38546 2.48164 2.99688 2.92295 1.86931 1.85782 1.2933 2.28981 3.04299 1.94458 1.17352 2.40128 2.96702 1.87039 2.55398 2.61458 2.47742 2.68812 2.74559 2.61639 1.88222 1.7309 2.60669 2.47299 1.97689 1.83785 1.96743 2.09968 2.22506 2.37316 1.78953 1.93641 2.36022 2.50083 3.01427 1.78888 3.02219 1.82682 1.43761 2.54271 1.22658 2.68334 1.51425 1.3656 2.38254 2.03006 2.80476 3.10897 1.89375 1.95018 1.49323 2.37479 3.11236 2.19742 1.29468 2.51251 3.00817 2.27833 2.70893 2.05091 2.58125 2.16517 2.14102 2.5004 1.9967 2.62953 1.54787 1.71366 2.19143 2.4574 3.15755 2.92457 2.36391 2.28341 1.34362 1.54102 2.33983 2.59344 3.04731 2.80692 2.43935 2.37533 3.07123 1.88573 3.00237 1.95698 1.38858 2.50207 1.19817 2.62447 1.20054 1.47047 2.21958 2.51761 3.17973 2.98985 2.06641 1.97793 0.948925 1.28786 2.36278 2.64406 3.09786 2.88608 2.13176 2.06289 1.4329 2.39654 3.08567 2.25154 1.34222 2.48894 3.02591 2.21848 2.5634 2.95049 2.49614 3.0255 2.66171 2.85647 1.82305 2.03386 2.53477 2.73568 1.93961 2.1344 2.15474 1.94839 2.6705 2.46557 2.02191 1.7975 2.7942 2.59621 3.04238 1.89179 3.01543 1.94579 1.54239 2.67928 1.3883 2.78951 1.41683 2.43563 3.04183 2.27946 1.47544 2.41932 3.04962 2.25427 2.17808 1.86372 1.3496 2.09337 3.15619 1.91699 1.27262 3.08514 1.6219 2.63799 1.64518 2.55406 2.03809 2.11174 2.00708 2.03318 1.7225 3.09537 1.79709 3.07897 2.37608 1.34985 2.28408 1.29276 2.16761 1.96419 1.94597 1.98363 1.50358 1.43748 2.09446 1.88606 2.99573 3.1545 1.98552 2.02977 1.42949 1.35062 2.92168 3.08181 2.15819 2.25597 1.82792 1.78891 1.25193 1.31533 2.0684 2.16907 3.1776 3.13508 1.88747 1.84856 1.17476 1.24506 3.12028 3.06542 1.61794 1.46723 2.75341 2.65451 1.65281 1.50384 2.67171 2.56595 2.07031 2.19315 1.99926 2.11219 2.03309 2.16239 1.92488 2.04346 1.77301 2.95687 1.85353 3.00884 2.52566 1.45657 2.43821 1.41789 2.25842 1.9197 1.89488 1.97107 1.50094 1.37003 2.18452 1.83781 2.95057 3.22214 1.9385 2.02272 1.43427 1.28215 2.87892 3.14958 0.963513 2.26177 0.875792 2.23987 1.94779 1.91138 1.78844 1.89092 1.5658 1.74192 1.86851 1.83141 3.05069 3.04011 1.86183 1.97246 1.46522 1.64934 3.043 3.05694 1.60629 1.50397 2.91689 2.86713 1.66868 1.55627 2.85522 2.79938 1.6452 1.7373 2.37852 2.41447 1.6314 1.7376 2.28704 2.32612 1.82088 1.89612 2.06247 2.01429 1.98037 1.90494 1.76156 1.77269 1.99761 2.19024 2.07307 1.73174 1.75808 1.85837 2.02457 1.95355 3.13454 3.1878 3.0606 3.10431 2.05881 1.97297 1.81558 1.83124 1.90806 2.10567 1.99192 1.63912 3.15152 3.14988 2.99484 3.05876 1.93056 1.87078 2.90561 2.96963 2.01555 1.94828 2.94469 2.98952 2.07736 2.08006 1.64158 1.4335 1.98276 1.98538 1.55896 1.33818 1.9589 1.94707 1.89863 1.95701 1.38672 1.53784 1.86616 1.85422 3.03624 2.99943 1.97144 2.03553 1.28553 1.44613 3.04851 3.02812 1.552 1.79652 1.89323 1.74662 2.31965 1.58991 2.20471 1.54438 1.96943 0.981148 1.82951 0.972415 2.29915 1.50304 2.20835 1.52055 1.94126 0.84222 1.81252 0.967767 2.22446 1.65359 2.18507 1.54143 1.86552 1.04264 1.79611 0.937909 2.20304 1.57669 2.18499 1.52399 1.8349 0.932292 1.77562 0.941823 1.97403 0.938726 1.82867 0.933545 2.32193 1.56064 2.20192 1.51748 1.94352 0.781181 1.81356 0.914974 2.29973 1.46621 2.20781 1.48461 1.86707 1.00935 1.78975 0.896739 2.22417 1.62644 2.17799 1.51417 1.83399 0.879174 1.77087 0.886689 2.20099 1.54265 2.17989 1.4878 2.39848 1.53054 2.25399 1.46082 2.05117 0.890077 1.88858 0.840748 2.30841 1.59894 2.23858 1.46008 1.95649 0.968642 1.86038 0.8051 2.06059 0.835925 1.89156 0.781887 2.40321 1.49591 2.25468 1.42457 1.96323 0.920973 1.85812 0.742707 2.31074 1.56703 2.23514 1.42361 2.30744 1.63003 2.21149 1.58382 1.60233 1.53217 1.45266 0.874176 1.07605 1.64017 1.52748 1.28787 1.6774 1.63573 1.52415 1.00484 1.21077 1.7214 1.57841 1.36037 0.752215 1.3741 1.46877 1.52951 1.57692 0.982557 1.20856 1.45801 1.60102 1.46439 1.45504 0.809608 1.0044 1.61901 1.53699 1.27903 0.89325 1.44452 1.57225 1.60337 1.65715 1.12261 1.28034 1.50683 1.59148 1.42547 1.45878 0.793683 0.954234 1.59476 1.5499 1.28546 0.700931 1.39009 1.41001 1.54075 1.56598 0.921944 1.21325 1.47905 0.692506 1.39931 1.37433 1.53658 1.54499 0.87446 1.2257 1.49689 1.559 1.53127 1.61001 1.47568 1.46682 0.905124 1.41491 0.93557 1.11405 1.64443 1.13079 1.61806 1.47418 1.29701 1.54812 1.26274 1.63784 1.63099 1.68251 1.5806 1.53437 1.03215 1.48941 1.05203 1.24498 1.72202 1.25426 1.70281 1.52755 1.36602 1.59716 1.33825 0.787654 1.38835 0.819336 1.33473 2.44487 2.02868 2.4932 2.49706 2.46264 2.01466 2.45457 2.4964 1.84352 2.31218 1.42226 2.46014 1.84133 2.24471 1.34145 2.38118 2.50951 2.09143 2.46344 2.70247 2.67672 2.03596 2.4388 2.48954 2.51643 2.06596 2.53286 2.68811 2.61458 2.08317 2.4523 2.49774 1.99575 2.87752 1.86892 2.32553 1.95545 2.83474 1.81423 2.29184 1.88358 2.33253 1.49068 2.51716 2.15603 2.23021 1.44645 2.48419 1.93117 2.34765 1.6016 2.5598 2.11185 2.30432 1.48917 2.55252 2.04367 2.78904 2.01774 2.42478 2.24889 2.84785 1.87866 2.40433 2.13423 2.79197 2.10528 2.42482 2.26123 2.90287 1.9052 2.44783 2.23513 2.02056 1.98385 2.3544 2.21262 1.95098 1.9445 2.30611 2.29277 2.52082 2.16995 1.88733 2.33654 2.4706 2.13711 1.88011 2.23895 1.98945 2.05775 2.44198 3.05445 2.4705 1.88723 1.9542 2.2973 2.29751 2.00025 2.15005 1.7036 1.89335 1.83218 2.31811 1.10117 1.58062 1.73521 2.02174 1.36348 2.08281 1.88944 2.42899 1.97849 2.11387 2.00762 2.24188 1.62389 1.67512 2.03075 2.16332 2.13063 1.72586 2.44561 2.15851 1.72435 1.66539 1.59266 1.84968 2.09125 2.16497 2.20972 2.30863 2.20648 2.17537 1.67855 1.881 2.48903 2.56592 2.2291 2.28467 2.01687 1.81769 2.28373 2.02023 1.98859 2.25584 2.20694 2.40209 2.05643 2.12928 1.90557 1.89978 2.41524 2.33879 2.03344 2.16185 2.03449 2.10839 2.31245 2.33652 2.33944 2.26676 2.38445 2.52965 1.38402 1.31397 1.77817 1.78917 1.86042 1.81867 2.01767 2.0189 1.88249 1.8898 2.2967 2.25394 1.19011 1.50594 1.82171 1.98134 1.41007 2.03345 1.94509 2.40094 2.16015 2.36256 2.19244 2.29853 2.41081 2.48662 2.4378 2.0889 2.56132 2.48113 2.08036 2.21864 2.03936 2.04756 2.07228 2.0305 2.92211 2.92044 2.96089 2.87464 2.79263 2.67329 2.56147 2.81672 2.84713 2.30816 2.33941 2.50963 2.25106 2.34775 2.48756 2.30058 2.22519 1.14271 1.42206 1.51373 1.20405 2.11754 1.99583 2.3377 2.25034 1.7506 1.51678 1.8065 1.60943 3.05172 3.14366 2.94274 2.8998 1.93246 2.09085 2.24707 1.98678 2.84462 2.75427 3.01648 2.97025 2.68499 2.2675 2.33869 2.30164 2.16968 1.7571 2.04843 1.99521 1.88133 2.01261 1.8432 2.2013 2.17217 1.51557 1.41739 1.75465 1.4632 2.44874 2.6646 2.52426 2.55053 2.20431 2.17683 2.36957 2.2519 2.59362 2.48003 2.63602 2.43824 3.07996 2.99425 3.23048 3.18734 1.57406 1.83642 1.84364 1.63026 2.51362 2.5801 2.50528 2.39329 1.30988 0.967586 1.46029 1.33015 2.01033 1.93235 2.22366 2.07391 2.5659 2.78697 2.82003 2.68669 3.04246 3.03233 3.07501 2.98812 2.15833 1.91252 1.92904 1.35019 1.75481 1.47166 1.93527 1.35302 1.76365 1.49134 1.96373 1.37395 1.77484 1.45895 1.9691 1.36681 1.79009 1.46772 1.85989 1.39466 1.79809 1.38991 1.86987 1.38892 1.80135 1.40872 1.89614 1.4069 1.8188 1.37195 1.90559 1.39092 1.82807 1.37931 1.87754 1.22235 1.70356 1.35737 1.88516 1.22723 1.7141 1.38005 1.91452 1.25904 1.71989 1.35435 1.92134 1.25281 1.73751 1.36496 1.87543 1.33974 1.62547 1.53694 1.88789 1.33511 1.63212 1.55786 1.80137 1.273 1.74002 1.26631 1.81282 1.2685 1.74448 1.28851 1.84004 1.29662 1.75757 1.25819 1.85101 1.28083 1.76869 1.26759 2.33764 1.82127 2.2005 1.92554 2.33013 1.81609 2.18967 1.90755 2.34789 1.81856 2.20343 1.90958 2.34048 1.82149 2.18559 1.90108 1.79906 1.3769 1.6625 1.4574 1.81553 1.36371 1.66363 1.47731 1.81441 1.22248 1.56304 1.43686 1.58759 1.3756 2.05757 2.0866 1.67138 1.47623 2.12384 2.14783 1.43399 1.71983 0.942274 0.772881 1.5407 1.80553 1.09789 0.962398 1.84748 1.79346 2.61612 2.47192 1.81907 1.76076 2.6191 2.47256 2.4441 2.55966 1.65587 1.75766 2.43808 2.55832 1.61595 1.72064 1.49079 2.18084 1.58114 2.24046 1.64084 0.89471 1.73278 1.06111 1.7712 2.59728 1.73335 2.59969 2.5849 1.63543 2.58219 1.58972 1.67786 1.48122 2.13393 2.15914 1.6187 1.41633 2.09854 2.12049 1.54637 1.81346 1.09821 0.961368 1.51203 1.78139 1.02447 0.883373 1.75803 1.70239 2.5614 2.41103 1.85984 1.80676 2.63309 2.48742 2.38916 2.50663 1.56236 1.67237 2.46551 2.57983 1.67291 1.77558 1.71743 1.15361 1.7465 1.85949 1.79449 1.28051 1.83039 1.92815 1.16654 1.82222 1.243 0.96845 1.29511 1.89718 1.35613 1.12411 2.07676 1.83693 2.49775 2.19111 1.69445 1.87575 1.517 1.3133 1.70592 1.88408 1.55182 1.3542 1.63431 1.80131 1.90616 1.75412 1.62723 1.7922 1.91573 1.76583 1.6695 1.83703 1.90807 1.75397 1.66456 1.82984 1.91836 1.7665 1.66425 1.84605 1.49816 1.29543 1.67455 1.8534 1.53315 1.33646 1.93616 1.908 0.799074 0.873132 1.95261 1.92744 0.879401 0.94433 2.01922 2.05029 1.50647 1.48375 2.01693 2.05012 1.5316 1.50766 2.02816 2.05898 1.49291 1.46762 2.02674 2.05954 1.51953 1.49322 1.93078 1.89816 0.774729 0.863131 1.94713 1.91766 0.855557 0.933358 1.8676 1.5012 1.87594 1.53936 1.75611 1.93543 1.74669 1.94693 1.79355 1.93046 1.7864 1.94274 1.83823 1.49244 1.84531 1.53054 2.05871 0.887374 2.07417 0.961992 2.13522 1.56094 2.13197 1.58616 2.14879 1.54887 2.14639 1.57578 2.04739 0.860546 2.06276 0.935117 1.40947 1.89766 1.70108 1.15188 0.968486 1.05476 0.90609 1.00962 0.980171 0.985408 1.06088 1.06184 0.872948 0.816358 0.976309 0.91968 0.995083 1.06668 0.770678 0.875083 0.915997 0.858352 0.920971 0.926361 0.8209 0.755149 0.93002 0.702866 1.01043 0.885024 1.04281 0.9089 0.922506 0.776466 0.951958 0.826734 0.702568 0.844066 0.717668 0.682809 0.844944 0.82066 0.695373 0.818881 0.522331 0.68233 1.08407 0.973631 0.584927 0.388489 0.727297 0.577247 1.07931 1.0751 0.960128 0.959486 0.481191 0.639233 1.06983 0.945312 0.86191 0.89797 0.74503 0.794727 0.747275 0.756775 0.728924 0.736459 0.589217 0.950077 0.643497 0.452893 0.941825 0.941211 0.53274 0.932547 1.64346 1.66688 2.16314 1.97811 1.27614 1.32064 1.80756 1.63098 1.69066 1.87813 2.58243 1.30867 1.57213 1.90668 1.68808 2.31396 1.42007 1.98252 1.63508 1.87413 2.52061 1.32709 1.62019 2.03868 0.851964 0.8541 0.659578 0.749617 4.56514 4.47534 4.60381 4.47163 0.973582 0.976846 0.964831 0.902567 4.57994 4.68738 4.5097 4.65619 3.3051 3.12514 2.91242 2.74084 2.40675 2.52584 2.80024 2.89593 2.95449 3.14127 2.54802 2.72941 2.79131 2.68518 3.16148 3.07607 0.919104 0.749912 4.47486 4.50721 0.937299 0.925952 4.72454 4.6554 3.26549 2.88536 2.39418 2.77265 3.02133 2.5985 2.81689 3.20514 0.747531 0.768121 0.67446 0.744264 4.57333 4.47316 4.6014 4.47719 0.918958 0.907508 0.94263 0.894571 4.56408 4.68169 4.53006 4.66973 0.85511 0.754313 4.55475 4.55131 1.05051 0.983399 4.55361 4.52646 3.20451 3.02519 2.99508 2.82162 2.48105 2.59521 2.70398 2.80495 2.84898 3.03585 2.63338 2.81596 2.86175 2.75996 3.07126 2.9811 0.824073 0.7614 4.48028 4.50457 0.880479 0.903447 4.71053 4.67686 3.15797 2.76088 2.5477 2.93009 1.09399 1.09401 0.952394 0.96988 0.953819 0.945906 0.768095 0.801616 1.13146 1.14134 1.01937 1.02216 1.00783 1.01126 0.861009 0.875802 0.859299 0.756178 1.06505 1.04577 0.64445 0.510717 0.912328 0.88409 0.941301 0.837585 1.11561 1.1051 0.762974 0.640154 0.98211 0.964674 1.03282 0.951716 1.15746 1.16093 0.892517 0.808631 1.02737 1.02752 1.0642 0.972956 1.18951 1.19746 0.939858 0.846105 1.07399 1.07907 1.24719 1.21719 1.07237 1.15245 1.13563 1.09363 0.942847 1.0403 1.26448 1.24658 1.09392 1.16286 1.1648 1.13634 0.978157 1.06228 1.13454 1.13456 1.02467 1.03407 1.00504 0.997361 0.860562 0.883061 0.937933 0.844667 1.10708 1.09424 0.75132 0.640584 0.965916 0.945822 1.08152 1.00166 1.1881 1.19828 0.952903 0.871847 1.06612 1.07374 1.27301 1.24597 1.11743 1.18852 1.1682 1.12975 0.997996 1.08437 1.15869 1.04885 1.02458 0.891121 2.57924 2.09845 2.29211 1.58425 2.09778 1.93665 2.96685 2.45048 2.83821 2.57904 2.7256 1.54391 1.66575 2.37824 2.51008 2.05889 2.60357 2.04342 2.24337 1.56439 2.18484 1.84454 3.08218 2.51809 2.97638 2.66767 2.79199 1.43463 1.61575 2.37729 2.56249 2.01542 2.56048 2.06242 2.26226 1.61372 2.09915 1.92819 2.95194 2.45144 2.82624 2.5675 2.70985 1.54176 1.69194 2.34565 2.5166 2.08334 2.60499 2.07247 2.27289 1.53447 2.1492 1.86862 3.06883 2.48561 2.97704 2.66151 2.79056 1.45583 1.60127 2.39959 2.5293 2.00062 2.75512 2.30305 2.46308 1.43501 1.87675 2.08621 2.85698 2.24917 2.88511 2.76075 2.8884 1.68659 1.56323 2.57433 2.31537 1.94304 2.76293 2.29608 2.45363 1.42659 1.89771 2.05321 2.88043 2.26584 2.88791 2.76914 2.89729 1.63972 1.53975 2.56934 2.32474 1.92799 1.77979 1.95155 2.28221 2.54898 2.54086 2.36826 2.40342 2.25971 2.41033 2.16615 2.25684 2.09909 2.12342 2.26808 2.24418 2.36985 2.34646 2.317 2.50318 2.39756 1.94311 2.19451 1.79888 2.03353 1.91688 2.04786 1.7745 1.92237 1.46709 1.81128 1.60643 1.95076 1.75692 2.06103 1.92342 2.21342 2.58263 2.40615 2.45734 2.30931 2.47491 2.23118 2.32681 2.16455 2.17664 2.29971 2.28363 2.38542 2.38912 2.34259 2.53785 2.421 2.00778 2.25321 1.86979 2.09872 1.96353 2.09391 1.83868 1.98428 1.60045 1.93152 1.73327 2.07747 1.85357 2.14702 2.0032 2.28474 2.69883 2.54457 2.37408 2.27688 2.53299 2.67031 2.61848 2.74319 2.62754 2.50279 2.60167 2.45015 2.14544 2.25395 2.41872 2.57719 2.70354 2.55098 2.38657 2.2866 2.51025 2.64498 2.5994 2.73514 2.66719 2.54499 2.62611 2.48468 2.21374 2.3209 2.4701 2.62203 2.43675 2.29691 2.34781 2.13716 3.1168 2.78621 2.7143 2.53132 3.26587 3.12008 2.6124 2.54446 2.93121 2.59327 2.62184 2.39637 3.14591 2.9528 2.47414 2.38472 3.11073 2.78016 2.71194 2.52679 3.25951 3.11821 2.60685 2.53855 2.93987 2.60347 2.63035 2.40741 3.15615 2.95606 2.48488 2.39552 3.02646 2.69857 2.52867 2.35535 3.10925 3.09353 2.48134 2.43444 3.01021 2.67871 2.50179 2.32801 3.09044 3.07619 2.45625 2.40975 2.91396 2.96031 3.18673 3.34354 2.79188 2.87861 3.05241 3.29457 3.03594 2.73325 2.82961 2.62066 3.25996 2.95223 2.62815 2.52256 2.86586 2.88377 2.55907 2.56467 2.75062 2.64025 2.50267 2.41212 3.11319 3.12449 2.8017 2.8636 2.50346 2.46813 2.37907 2.36698 1.62828 2.12457 2.04676 2.3417 1.09982 2.62863 2.58885 1.9149 2.27189 1.91341 1.49825 2.76314 1.76509 2.20618 2.10278 2.38329 1.5597 2.15028 2.13426 2.33254 3.10843 3.10024 3.10908 3.08497 3.08423 3.0722 2.05262 2.13963 3.08451 3.06083 2.07038 2.15253 2.04183 2.11766 2.05025 2.11103 3.07391 3.08143 3.0976 3.10832 3.18938 3.1646 2.18854 2.09892 3.20917 3.16413 2.20235 2.11472 2.16949 2.08722 2.17398 2.09437 3.05559 3.08397 3.04226 3.061 3.12927 3.1982 2.45473 2.48568 3.12323 3.19062 2.43634 2.47328 2.37411 2.41028 2.35944 2.39372 1.51771 1.6566 2.75482 2.68727 1.55893 1.69238 2.76994 2.70772 1.45917 1.59649 0.866401 0.897289 2.77392 2.70511 2.10234 2.0738 1.49347 1.6247 0.931567 0.959596 2.78888 2.72511 2.12952 2.10749 0.649928 0.693561 2.08043 2.04787 0.720064 0.758353 2.10953 2.08322 1.76716 1.63241 3.03981 2.99656 1.79054 1.66197 3.05837 3.00896 1.68915 1.56208 1.18583 1.07058 3.06215 3.01746 2.40411 2.31285 1.70485 1.58455 1.2164 1.11226
4 2.02358 2.09255 1.73264 1.83409 1.95665 2.04221 1.64404 1.7431 1.92908 2.05729 1.59967 1.67611 1.99049 2.08632 1.67314 1.76712 1.79973 1.95042 1.43317 1.5084 1.83375 1.97657 1.46979 1.55047 1.81519 1.91372 1.48121 1.58194 1.81287 1.93899 1.46466 1.55252 2.6889 2.74664 2.6084 2.66476 2.87386 2.89723 2.79001 2.81208 2.58939 2.68569 2.64429 2.74661 2.51392 2.60694 2.56776 2.66665 2.90244 2.76261 2.91912 2.78229 2.8195 2.68482 2.83516 2.70333 3.19141 3.24433 3.08516 3.13544 1.17997 1.19799 0.991561 1.00645 1.60859 1.59719 1.41624 1.39893 3.72944 3.76802 3.85524 3.89105 3.20734 3.25967 3.26438 3.30831 3.10157 3.14952 3.15581 3.19562 3.71672 3.72512 3.80243 3.80093 2.27163 2.25934 2.20087 2.19215 2.82331 2.83133 2.7526 2.76382 3.40975 3.33028 3.3922 3.33297 1.19968 1.23554 1.20805 1.25592 1.01837 1.06608 1.02131 1.08337 1.75921 1.64327 1.74559 1.6249 1.56918 1.45737 1.55002 1.43223 1.65337 1.69742 1.45651 1.49816 3.77924 3.64404 3.8189 3.68737 3.90518 3.77661 3.94195 3.8179 3.62725 3.76711 3.63066 3.77387 3.70479 3.84464 3.70155 3.84183 2.0709 2.07651 2.33937 2.33234 2.29338 2.33609 2.11698 2.06961 2.03358 2.0388 2.30794 2.3013 2.25906 2.30234 2.08268 2.03467 2.20897 2.24455 2.55655 2.51739 2.5301 2.58862 2.2326 2.1694 2.21994 2.25692 2.56385 2.52315 2.54137 2.59935 2.23972 2.17709 2.17085 2.10165 2.25122 2.31784 2.09656 2.11939 2.33099 2.30091 2.1536 2.08412 2.23243 2.29929 2.07806 2.10045 2.31319 2.28365 2.35164 2.32018 2.47351 2.50467 2.37697 2.39269 2.45109 2.43032 2.36913 2.33771 2.49089 2.52197 2.39522 2.41114 2.46759 2.44664 2.10331 2.06844 2.34645 2.37739 2.19617 2.23973 2.25644 2.21055 2.06473 2.02916 2.31053 2.34209 2.15672 2.20065 2.22169 2.17546 2.2414 2.20764 2.62069 2.65112 2.43221 2.51523 2.43022 2.34161 2.24781 2.21509 2.62915 2.65849 2.44293 2.52664 2.43409 2.34481 2.24461 2.1913 2.10271 2.14927 2.4873 1.64956 1.98086 2.18274 2.40974 2.15219 2.01666 2.64254 2.84059 1.52981 2.5598 1.75077 2.91567 1.91811 2.48854 2.25305 2.43561 1.69077 1.82945 2.33536 2.26226 2.21678 1.83882 2.775 2.98539 1.42315 2.57059 1.79928 2.87481 1.86889 2.38336 2.32739 2.48416 1.62893 2.46949 1.64269 1.95164 2.18872 1.9507 2.18853 2.38276 2.13883 2.42414 2.11872 1.9787 2.64679 2.00437 2.62503 2.81612 1.47978 2.82299 1.49993 2.56397 1.72362 2.53889 1.74014 2.90483 1.88311 2.9318 1.87452 2.46784 2.23525 2.50044 2.21594 2.43688 1.7145 2.4231 1.68892 1.84628 2.32781 1.7984 2.34615 2.28041 2.23075 2.28051 2.1878 1.86249 2.77083 1.8275 2.76599 2.99007 1.45218 2.96512 1.39343 2.56404 1.8212 2.55379 1.79299 2.88284 1.891 2.89314 1.82209 2.39584 2.34061 2.39973 2.29405 2.69349 1.56665 2.11859 2.14953 1.60854 1.65834 1.54974 1.47784 1.47133 1.45544 1.0554 1.21511 1.22324 1.29291 1.31102 1.16828 1.45252 1.60496 1.55471 1.44589 1.5603 1.40506 2.61651 2.67789 2.54947 2.69181 2.74458 2.67143 2.49685 2.57656 2.58062 2.65512 2.5254 2.66733 2.74835 2.68804 2.52294 2.65117 2.56798 1.49725 1.54963 1.42873 1.35038 1.34739 1.31889 0.903945 1.09048 1.09469 1.11969 1.15292 0.983528 1.36297 1.51945 1.4679 1.30693 1.43636 1.27138 2.47717 2.54074 2.40928 2.53592 2.59126 2.51402 2.35157 2.48888 2.43055 2.41641 2.49539 2.363 2.53795 2.61887 2.55706 2.38369 2.51486 2.4307 1.75872 1.80164 1.68532 1.69474 1.69442 1.65991 1.33202 1.48192 1.4821 1.50603 1.5437 1.40512 1.64744 1.78196 1.74012 1.5834 1.70487 1.56617 2.82219 2.88022 2.75914 2.95173 3.01194 2.9297 2.93294 2.86994 2.84847 2.93194 2.81365 4.12444 4.65486 4.44889 3.18578 4.32938 4.5038 4.69692 3.50597 3.98244 2.84773 3.4356 3.48652 4.04832 4.22217 3.96829 4.19052 4.68515 4.72219 3.83825 4.22341 3.66773 3.86681 2.0181 2.02295 3.06652 3.17912 2.79448 2.90087 2.32517 2.85079 3.59558 4.33571 2.37444 3.52356 3.72798 3.73124 2.38035 3.78582 2.5073 3.6789 4.14403 2.95136 3.76875 4.20653 4.27513 3.70681 4.17076 3.69198 3.61034 2.89564 3.9484 2.84869 3.12738 3.55981 4.51755 4.28739 3.49917 3.90494 4.51106 4.41965 2.70331 2.88216 2.88848 2.74237 3.1414 3.43458 2.42416 2.3005 3.98936 3.26818 1.8813 3.40654 3.24747 2.98725 2.72976 4.09999 3.7938 2.37827 3.03486 3.14215 3.99793 3.58404 4.12368 3.59291 4.37377 3.25396 4.12137 4.30036 2.56415 4.11174 3.06187 3.91898 4.44625 4.28149 3.29866 3.72329 4.00376 4.15578 3.83566 4.09181 2.65837 2.89259 3.04999 2.66319 2.79881 2.17451 1.76244 2.24213 2.7662 2.80531 2.7585 2.93593 2.88328 2.73486 2.39372 2.57214 1.97508 2.08598 2.83969 3.00114 2.40894 2.69122 2.14711 1.96044 2.94797 2.63343 2.69492 2.89041 2.53964 2.73207 3.1915 3.36763 2.72691 2.85351 2.5257 2.84426 3.50676 3.22972 2.8232 2.56846 2.34814 2.87746 2.37003 2.45257 3.23 2.75544 2.99646 2.48821 2.32463 1.77574 2.14033 2.31742 1.83865 2.26846 2.19448 2.64952 2.76337 2.83203 2.88977 2.7208 2.62079 2.66418 3.24872 3.3289 2.92579 2.65149 2.68079 2.69162 3.30329 3.42076 2.61666 2.76423 2.788 2.87351 2.81986 2.80669 2.75412 2.58931 3.40723 3.29292 2.84152 2.37944 2.27781 2.55455 2.9565 3.00658 2.64607 2.82784 1.90405 2.21474 2.44711 2.0307 2.01968 2.13758 2.39991 2.49192 2.84809 2.81473 2.83153 2.63895 1.93631 1.9016 2.20034 2.14989 1.78205 1.7378 2.17181 2.16238 1.44712 1.39997 1.67902 1.60536 1.12037 1.06358 1.66951 1.66223 1.82679 1.78342 2.03529 2.06332 1.70995 1.74844 1.99023 1.93227 1.27401 1.2155 1.47706 1.54556 0.982396 1.00331 1.43215 1.34264 1.88759 1.84463 2.10594 2.05028 1.7359 1.69324 2.10052 2.09334 1.60181 1.56551 1.8841 1.82072 1.30709 1.25208 1.84158 1.83072 1.75768 1.72004 1.93302 1.97118 1.64086 1.66289 1.91774 1.85393 1.46397 1.40362 1.70014 1.74848 1.21115 1.25476 1.61649 1.54154 1.96933 2.14114 1.78536 2.15123 1.48331 1.60587 1.13377 1.63395 1.86068 1.98326 1.71581 1.90624 1.32857 1.41424 0.984665 1.29602 1.91193 2.05171 1.73832 2.08065 1.64573 1.81017 1.32019 1.80818 1.797 1.88215 1.6378 1.82837 1.50754 1.64049 1.22551 1.49927 3.3698 3.37664 3.65171 3.71678 3.36802 3.5127 3.53857 3.5105 3.46973 2.85818 3.40493 3.58959 3.68905 3.58496 3.63573 2.747 2.8523 3.31034 3.33968 3.27832 3.25897 2.13934 2.84275 3.33155 3.44244 3.30652 3.38255 1.96316 3.50958 3.2408 3.08334 3.16991 2.98409 3.49023 3.42033 3.35582 3.35634 3.27089 2.4297 2.78611 2.74622 2.88288 2.8382 3.95452 2.2913 2.98797 2.85209 3.06875 2.93892 4.10665 2.01167 2.52649 2.38137 2.62754 2.4813 3.9444 1.84666 2.6952 2.46493 2.78203 2.55739 4.02054 1.51248 1.53825 1.94755 1.80209 1.63284 1.71433 2.14039 2.04627 2.54462 2.3324 2.7797 2.43176 2.31153 2.43439 2.77416 2.72688 1.5294 1.56589 1.94751 1.80428 2.20738 2.10717 2.56214 2.35581 2.78324 2.43371 2.82607 2.76928 2.64912 2.40686 2.80623 2.41668 1.37039 1.86225 1.70169 2.07903 1.52561 2.10842 1.92932 2.38749 2.22432 2.77935 2.37213 2.84621 2.2564 2.9272 2.60507 3.16911 2.84046 2.43998 1.96812 2.21033 2.67191 2.74903 1.89056 2.2243 2.60314 2.75994 2.5931 3.00461 3.1658 3.42013 2.33994 2.83709 2.8047 3.16909 1.41295 1.87075 1.71255 2.07442 1.9956 2.44513 1.94456 1.62546 2.18467 2.02326 2.17369 1.75728 2.47949 2.22163 2.25655 2.78586 2.38114 2.83998 2.65146 3.2119 2.88458 2.63652 2.97424 2.85785 2.98128 2.42872 3.24757 2.86614 2.0314 2.25775 2.72008 2.7924 1.85812 2.19494 3.28332 3.34216 3.31778 3.19058 3.22739 3.26543 4.01232 3.26468 3.32352 3.36437 3.3048 3.06118 3.10096 3.12403 3.4589 3.50573 3.5162 2.56234 2.59892 2.60181 3.30451 3.38579 3.43215 3.50218 3.43749 2.50801 2.54775 2.53962 3.27531 3.33411 3.31678 3.2471 3.28205 3.32965 4.04049 3.26538 3.32411 3.37434 3.3129 3.11929 3.1569 3.19006 3.27142 3.33027 3.30807 3.23375 3.26989 3.30931 2.5428 2.61202 2.62792 2.55705 2.95905 3.02053 2.9686 3.25436 3.31331 3.29513 3.04587 3.08605 3.11105 3.48482 3.5325 3.55042 2.63827 2.67206 2.6847 3.35583 3.41778 3.46516 3.54684 3.47796 2.58442 2.62105 2.62343 3.17764 3.22712 3.26475 2.6165 2.65118 2.70803 3.55646 3.09987 3.14966 3.25583 3.18401 2.49175 2.53006 2.57335 3.46752 3.51464 3.52775 2.61987 2.65538 2.65903 2.25604 2.32913 2.33852 2.2582 3.0905 1.95322 3.81339 2.06758 1.96484 3.8214 3.89064 2.03182 1.53308 3.48917 2.3354 3.69144 1.98333 1.8028 3.5239 2.20722 3.47661 2.5367 3.29525 2.12905 2.06726 1.55787 1.51389 3.52974 3.56032 2.40392 2.30733 3.74168 3.678 1.34976 3.30084 2.10628 2.0051 1.7818 1.92222 3.54435 3.5984 2.15032 2.25625 3.45062 3.44022 2.62023 2.58476 3.28959 3.39583 1.8827 1.73077 3.65331 3.76289 2.03677 2.38815 4.1168 2.83357 2.84387 1.71132 2.16167 3.2724 1.52218 1.4346 3.31144 3.40119 1.4895 1.73659 2.05633 3.45033 2.08724 3.1262 2.38318 3.43462 2.37714 3.12727 2.73884 3.30212 1.71449 2.13562 3.18715 2.42416 2.31428 3.08587 2.36141 3.00014 1.8744 2.00807 1.748 1.70273 3.61827 3.64908 3.8351 3.74781 1.97491 2.12444 2.28246 2.22499 4.00747 4.05653 2.9022 2.85837 2.9333 2.78349 1.76512 1.69209 2.67332 2.68478 2.70125 2.53413 2.67544 3.26459 2.4654 2.24355 2.24382 2.06664 3.37009 3.33725 3.3844 3.24733 3.16287 2.40137 2.37946 2.38967 2.18399 2.59155 2.39916 2.46933 2.3745 2.72138 2.48202 2.48415 2.2929 2.39351 2.47583 2.63584 3.12916 3.40021 3.98982 3.24739 3.84575 3.22269 3.75354 2.68012 2.43841 2.43398 2.27363 3.12917 3.07703 3.12477 2.96958 4.06344 4.03261 4.03785 3.97286 2.3574 2.55459 3.02295 3.1197 2.66793 2.68164 2.84431 2.70121 2.52911 3.24357 3.2362 3.22199 2.96925 3.07331 3.67775 3.55763 3.63841 2.67756 2.46915 2.53553 2.4528 3.02665 2.72603 2.91581 2.70153 2.07872 2.20477 4.23743 4.10315 4.14524 4.14021 2.50402 2.65745 4.11883 4.35827 3.98614 4.24058 3.99364 4.26495 3.95558 4.29497 3.07712 2.82872 2.82937 2.67523 2.57266 2.79384 2.73809 2.46982 2.23208 2.13043 2.90906 2.95548 2.59057 2.60256 1.7708 1.83945 1.56122 1.65709 1.84439 1.94173 1.43375 1.49807 1.79088 1.78464 2.39331 2.37753 3.33895 3.33861 2.32881 2.27412 3.30036 3.2469 2.79717 2.73903 2.85251 2.8052 3.1173 3.03835 2.59964 2.58683 1.98664 1.88801 1.69659 1.59134 2.05981 1.93817 1.58327 1.49908 2.67124 2.6794 2.5698 2.57199 2.74554 2.77048 2.62561 2.63447 1.5525 1.60932 1.45377 1.51778 1.60389 1.68109 1.5075 1.57537 2.94071 2.98939 2.63818 2.64797 1.82464 1.89495 1.61599 1.71302 1.87838 1.97735 1.51346 1.57903 1.81067 1.81084 2.34488 2.36677 3.51274 3.485 2.35436 2.39282 3.31722 3.35621 2.77506 2.82442 2.91728 2.94337 3.00763 2.9016 2.89732 2.86624 2.21355 2.1012 2.0584 1.95706 2.3218 2.19367 1.90701 1.81539 1.85225 1.86591 2.36465 2.37535 1.6847 1.69443 1.86756 1.88129 1.74702 1.77982 1.87764 1.97562 2.52983 2.51094 2.31656 2.29159 1.71384 1.74498 2.46232 2.49838 2.38903 2.40273 1.84228 1.94082 2.98486 3.00789 2.10847 2.09189 2.52375 2.50525 2.86648 2.94512 2.30775 2.28414 2.45006 2.48912 2.04718 2.08924 2.3808 2.39459 2.32722 2.35351 2.76228 2.77077 2.97781 3.0015 2.07444 2.05593 2.73764 2.80796 2.85667 2.93585 2.36406 2.42988 2.00847 2.05045 2.66901 2.65001 2.31675 2.34381 2.74838 2.77936 2.74711 2.75743 2.71766 2.79088 2.35249 2.41882 2.65898 2.64044 2.73732 2.76849 1.99218 1.98521 1.88207 1.9223 1.88049 1.88924 2.50316 2.51821 2.05222 2.04486 2.42604 2.50336 1.91712 1.98918 1.9368 1.97388 2.52319 2.51302 1.83414 1.84282 2.59343 2.64554 2.54962 2.56569 2.46599 2.54309 1.87661 1.95139 2.49527 2.48517 2.56885 2.62259 1.76842 1.94849 2.52549 2.27338 2.58935 3.44478 3.69719 2.90572 2.45359 2.94175 2.99912 2.60742 3.41798 3.65411 2.91253 3.41304 3.04233 2.44846 2.91916 2.9754 1.67825 3.91597 2.51011 2.01921 1.80287 1.58333 3.83953 2.59402 2.5008 2.54889 1.96355 1.72289 2.64478 3.07632 3.28473 3.26533 2.72257 2.58332 2.64667 2.63096 3.01211 3.21525 3.28587 2.98973 2.68413 2.70574 2.53718 2.59347 2.7075 2.34795 2.51206 2.94822 1.63586 1.88049 2.65104 2.23145 2.39744 2.94442 2.03953 1.72025 1.53602 1.76842 2.09008 3.55569 2.49005 2.35111 2.25941 2.05811 3.60876 2.90502 2.66629 2.51885 2.32403 2.21685 2.5292 2.62215 2.81383 3.39254 1.94825 2.07583 2.49133 2.55243 2.7342 3.42752 2.5333 2.25979 1.89498 2.00805 2.5959 2.91487 3.46712 3.09524 2.45201 2.9473 2.99664 2.61448 2.92153 3.42291 3.05356 2.4472 2.92494 2.97316 1.68767 2.14213 2.9559 2.86736 2.9199 2.81552 2.31884 2.19177 2.25465 2.14796 2.33655 2.29204 2.3715 2.3192 2.94584 2.8768 3.03878 2.96248 2.91849 2.78614 2.73053 2.59782 2.06398 1.93577 2.17444 2.04899 2.44086 2.40518 2.58251 2.53205 2.99372 2.91134 2.89154 2.80727 2.75994 2.70942 2.84476 2.77456 2.73187 2.6134 2.60742 2.49698 2.42302 2.39903 2.54208 2.51155 3.08939 3.02237 3.0565 2.98481 2.9917 2.87017 2.89446 2.76704 2.14545 2.00581 2.14207 2.0065 2.7217 2.64509 2.81531 2.73231 2.69171 2.56732 2.53886 2.42096 2.50643 2.47548 2.04406 2.03421 2.24585 2.23846 2.03726 1.98723 2.08409 2.0363 1.39072 1.35095 1.68018 1.66817 1.53922 1.47153 2.35172 2.3395 2.02415 2.03862 2.13053 2.06712 1.98638 2.05571 1.86846 1.85973 1.3736 1.44749 1.54104 1.43811 1.46524 1.52771 2.43696 2.08478 2.25869 2.01019 2.0022 1.44907 1.70672 1.47897 2.27101 2.04667 2.10608 2.00502 1.77497 1.43252 1.49474 1.46967 2.20446 2.16337 1.83293 1.81658 2.08337 2.05053 1.79064 1.74398 1.68638 1.61806 1.05707 1.01728 1.56524 1.51599 1.11026 1.03251 2.90739 2.87754 2.90586 2.90093 2.63296 2.63913 2.77511 2.7638 2.57472 2.53062 2.48933 2.49025 2.55296 2.53031 2.61093 2.60018 2.04631 2.04469 1.75252 1.75286 1.93454 1.8911 1.71377 1.7701 1.45776 1.47101 0.9286 0.960512 1.35043 1.27282 1.01204 1.09084 2.94348 2.9909 2.88945 2.90249 4.71556 4.80056 3.31274 3.25635 1.57839 1.52925 3.50028 3.54272 4.75142 4.83513 3.33129 3.27668 1.57729 1.53164 3.51492 3.55561 4.79267 4.89313 3.161 3.10063 1.28635 1.23825 3.34285 3.38935 4.70403 4.63558 3.11497 3.1696 1.67873 1.72127 3.62527 3.57413 4.73203 4.81356 3.30273 3.24883 1.55608 1.5119 3.49254 3.5326 4.9096 4.95311 3.25377 3.20917 1.68907 1.66854 3.45389 3.48572 4.73685 4.67143 3.13482 3.18767 1.67991 1.71934 3.63867 3.58948 4.8649 4.75054 2.94882 3.00764 1.41794 1.45449 3.47867 3.4223 4.71329 4.6514 3.10674 3.15887 1.66201 1.69959 3.61475 3.56649 4.82105 4.85181 3.0698 3.11286 1.82011 1.83347 3.56098 3.52195 4.87214 4.75315 3.16341 3.14936 1.52707 1.53952 3.39299 3.39297 4.90386 4.78532 3.20045 3.18485 1.5707 1.57944 3.42401 3.42549 4.88154 4.7632 3.36281 3.34808 2.05028 2.00348 2.55772 2.37159 3.57073 3.713 3.37864 3.37401 1.82587 1.82944 2.24246 2.05688 3.62324 3.64206 4.0428 3.87119 1.92605 1.88275 2.32017 2.17369 3.75708 3.60217 3.56741 3.61653 1.74738 1.75967 2.30011 2.06468 3.6183 3.71383 3.8931 3.75345 2.04822 2.01102 2.60422 2.39451 3.4943 3.65589 3.35887 3.32742 1.84293 1.8428 2.20054 2.03862 3.57476 3.55585 4.05146 3.86719 1.97022 1.92336 2.421 2.25547 3.70471 3.72535 3.46418 3.48959 1.79128 1.79944 2.27989 2.06629 3.64121 3.70471 3.98722 3.83207 1.34812 1.34264 1.90848 1.6753 3.451 3.49339 3.82906 3.66516 2.31411 2.27886 2.75932 2.59413 3.38956 3.45806 3.16761 3.18443 1.39463 1.39935 2.07502 1.80028 3.45229 3.57353 3.67753 3.54666 2.19178 2.15616 2.51052 2.39264 3.49829 3.40485 3.29999 3.36479 1.43788 1.42878 1.90939 1.70915 2.3329 2.4095 2.51367 2.58419 2.32388 2.40488 2.5061 2.57996 2.59863 2.67906 2.78046 2.8633 2.58474 2.65248 2.77015 2.84077 1.32777 1.49641 1.42819 1.57679 1.31079 1.48551 1.41749 1.57381 1.77739 1.91883 1.7865 1.92269 1.75364 1.88056 1.76699 1.88942 2.65838 3.26109 2.82773 3.40813 2.65037 3.25975 2.82001 3.40298 2.96166 3.22679 3.15598 3.37193 2.95095 3.24409 3.14664 3.39053 1.97375 2.48061 1.99527 2.55375 1.96321 2.48306 1.98758 2.54989 2.37959 2.42725 2.33358 2.5359 2.36375 2.45675 2.32035 2.56503 2.50234 2.58184 2.49163 2.57478 2.71214 2.75866 2.69396 2.75011 1.23575 1.42421 1.21776 1.41477 1.56884 1.71501 1.53816 1.67032 2.86789 3.37595 2.85874 3.37846 3.08384 3.32415 3.06978 3.34588 1.95703 2.40123 1.94594 2.40299 2.20067 2.34579 2.18138 2.37888 1.7836 1.93531 2.14932 2.276 NA NA NA NA NA NA NA NA NA NA NA NA NA NA NA NA NA NA NA NA NA NA NA NA NA NA NA NA NA NA NA NA NA NA NA NA NA NA NA NA NA NA NA NA NA NA NA NA NA NA NA NA NA NA NA NA NA NA NA NA NA NA NA NA NA NA NA NA NA NA NA NA NA NA NA NA NA NA NA NA NA NA NA NA NA NA NA NA NA NA NA NA NA NA NA NA NA NA NA NA NA NA NA NA NA NA NA NA NA NA NA NA NA NA NA NA NA NA NA NA NA NA NA NA NA NA NA NA NA NA NA NA NA NA NA NA NA NA NA NA NA NA NA NA NA NA NA NA NA NA NA NA NA NA NA NA NA NA NA NA NA NA NA NA NA NA NA NA NA NA NA NA NA NA NA NA NA NA NA NA NA NA NA NA NA NA NA NA NA NA NA NA NA NA NA NA NA NA NA NA NA NA NA NA NA NA NA NA NA NA NA NA NA NA NA NA NA NA NA NA NA NA NA NA NA NA NA NA NA NA NA NA NA NA NA NA NA NA NA NA NA NA NA NA NA NA NA NA NA NA NA NA NA NA NA NA NA NA NA NA NA NA NA NA NA NA NA NA NA NA NA NA NA NA NA NA NA NA NA NA NA NA NA NA NA NA NA NA NA NA NA NA NA NA NA NA NA NA NA NA NA NA NA NA NA NA NA NA NA NA NA NA NA NA NA NA NA NA NA NA NA NA NA NA NA NA NA NA NA NA NA NA NA NA NA NA NA NA NA NA NA NA NA NA NA NA NA NA NA NA NA NA NA NA NA NA NA NA NA NA NA NA NA NA NA NA NA NA NA NA NA NA NA NA NA NA NA NA NA NA NA NA NA NA NA NA NA NA NA NA NA NA NA NA NA NA NA NA NA NA NA NA NA NA NA NA NA NA NA NA NA NA NA NA NA NA NA NA NA NA NA NA NA NA NA NA NA NA NA NA NA NA NA NA NA NA NA NA NA NA NA NA NA NA NA NA NA NA NA NA NA NA NA NA NA NA NA NA NA NA NA NA NA NA NA NA NA NA NA NA NA NA NA NA NA NA NA NA NA NA NA NA NA NA NA NA NA NA NA NA NA NA NA NA NA NA NA NA NA NA NA NA NA NA NA NA NA NA NA NA NA NA NA NA NA NA NA NA NA NA NA NA NA NA NA NA NA NA NA NA NA NA NA NA NA NA NA NA NA NA NA NA NA NA NA NA NA NA NA NA NA NA NA NA NA NA NA NA NA NA NA NA NA NA NA NA NA NA NA NA NA NA NA NA NA NA NA NA NA NA NA NA NA NA NA NA NA NA NA NA NA NA NA NA NA NA NA NA NA NA NA NA NA NA NA NA NA NA NA NA NA NA NA NA NA NA NA NA NA NA NA NA NA NA NA NA NA NA NA NA NA NA NA NA NA NA NA NA NA NA NA NA NA NA NA NA NA NA NA NA NA NA NA NA NA NA NA NA NA NA NA NA NA NA NA NA NA NA NA NA NA NA NA NA NA NA NA NA NA NA NA NA NA NA NA NA NA NA NA NA NA NA NA NA NA NA NA NA NA NA NA NA NA NA NA NA NA NA NA NA NA NA NA NA NA NA NA NA NA NA NA NA NA NA NA NA NA NA NA NA NA NA NA NA NA NA NA NA NA NA NA NA NA NA NA NA NA NA NA NA NA NA NA NA NA NA NA NA NA NA NA NA NA NA NA NA NA NA NA NA NA NA NA NA NA NA NA NA NA NA NA NA NA NA NA NA NA NA NA NA NA NA NA NA NA NA NA NA NA NA NA NA NA NA NA NA NA NA NA NA NA NA NA NA NA NA NA NA NA NA NA NA NA NA NA NA NA NA NA NA NA NA NA NA NA NA NA NA NA NA NA NA NA NA NA NA NA NA NA NA NA NA NA NA NA NA NA NA NA NA NA NA NA NA NA NA NA NA NA NA NA NA NA NA NA NA NA NA NA NA NA NA NA NA NA NA NA NA NA NA NA NA NA NA NA NA NA NA NA NA NA NA NA NA NA NA NA NA NA NA NA NA NA NA NA NA NA NA NA NA NA NA NA NA NA NA NA NA NA NA NA NA NA NA NA NA NA NA NA NA NA NA NA NA NA NA NA NA NA NA NA NA NA NA NA NA NA NA NA NA NA NA NA NA NA NA NA NA NA NA NA NA NA NA NA NA NA NA NA NA NA NA NA NA NA NA NA NA NA NA NA NA NA NA NA NA NA NA NA NA NA NA NA NA NA NA NA NA NA NA NA NA NA NA NA NA NA NA NA NA NA NA NA NA NA NA NA NA NA NA NA NA NA NA NA NA NA NA NA NA NA NA NA NA NA NA NA NA NA NA NA NA NA NA NA NA NA NA NA NA NA NA NA NA NA NA NA NA NA NA NA NA NA NA NA NA NA NA NA NA NA NA NA NA NA NA NA NA NA NA NA NA NA NA NA NA NA NA NA NA NA NA NA NA NA NA NA NA NA NA NA NA NA NA NA NA NA NA NA NA NA NA NA NA NA NA NA NA NA NA NA NA NA NA NA NA NA NA NA NA NA NA NA NA NA NA NA NA NA NA NA NA NA NA NA NA NA NA NA NA NA NA NA NA NA NA NA NA NA NA NA NA NA NA NA NA NA NA NA NA NA NA NA NA NA NA NA NA NA NA NA NA NA NA NA NA NA NA NA NA NA NA NA NA NA NA NA NA NA NA NA NA NA NA NA NA NA NA NA NA NA NA NA NA NA NA NA NA NA NA NA NA NA NA NA NA NA NA NA NA NA NA NA NA NA NA NA NA NA NA NA NA NA NA NA NA NA NA NA NA NA NA NA NA NA NA NA NA NA NA NA NA NA NA NA NA NA NA NA NA NA NA NA NA NA NA NA NA NA NA NA NA NA NA NA NA NA NA NA NA NA NA NA NA NA NA NA NA NA NA NA NA NA NA NA NA NA NA NA NA NA NA NA NA NA NA NA NA NA NA NA NA NA NA NA NA NA NA NA NA NA NA NA NA NA NA NA NA NA NA NA NA NA NA NA NA NA NA NA NA NA NA NA NA NA NA NA NA NA NA NA NA NA NA NA NA NA NA NA NA NA NA NA NA NA NA NA NA NA NA NA NA NA NA NA NA NA NA NA NA NA NA NA NA NA NA NA NA NA NA NA NA NA NA NA NA NA NA NA NA NA NA NA NA NA NA NA NA NA NA NA NA NA NA NA NA NA NA NA NA NA NA NA NA NA NA NA NA NA NA NA NA NA NA NA NA NA NA NA NA NA NA NA NA NA NA NA NA NA NA NA NA NA NA NA NA NA NA NA NA NA NA NA NA NA NA NA NA NA NA NA NA NA NA NA NA NA NA NA NA NA NA NA NA NA NA NA NA NA NA NA NA NA NA NA NA NA NA NA NA NA NA NA NA NA NA NA NA NA NA NA NA NA NA NA NA NA NA NA NA NA NA NA NA NA NA NA NA NA NA NA NA NA NA NA NA NA NA NA NA NA NA NA NA NA NA NA NA NA NA NA NA NA NA NA NA NA NA NA NA NA NA NA NA NA NA NA NA NA NA NA NA NA NA NA NA NA NA NA NA NA NA NA NA NA NA NA NA NA NA NA NA NA NA NA NA NA NA NA NA NA NA NA NA NA NA NA NA NA NA NA NA NA NA NA NA NA NA NA NA NA NA NA NA NA NA NA NA NA NA NA NA NA NA NA NA NA NA NA NA NA NA NA NA NA NA NA NA NA NA NA NA NA NA NA NA NA NA NA NA NA NA NA NA NA NA NA NA NA NA NA NA NA NA NA NA NA NA NA NA NA NA NA NA NA NA NA NA NA NA NA NA NA NA NA NA NA NA NA NA NA NA NA NA NA NA NA NA NA NA NA NA NA NA NA NA NA NA NA NA NA NA NA NA NA NA NA NA NA NA NA NA NA NA NA NA NA NA NA NA NA NA NA NA NA NA NA NA NA NA NA NA NA NA NA NA NA NA NA NA NA NA NA NA NA NA NA NA NA NA NA NA NA NA NA NA NA NA NA NA NA NA NA NA NA NA NA NA NA NA NA NA NA NA NA NA NA NA NA NA NA NA NA NA NA NA NA NA NA NA NA NA NA NA NA NA NA NA NA NA NA NA NA NA NA NA NA NA NA NA NA NA NA NA NA NA NA NA NA NA NA NA NA NA NA NA NA NA NA NA NA NA NA NA NA NA NA NA NA NA NA NA NA NA NA NA NA NA NA NA NA NA NA NA NA NA NA NA NA NA NA NA NA NA NA NA NA NA NA NA NA NA NA NA NA NA NA NA NA NA NA NA NA NA NA NA NA NA NA NA NA NA NA NA NA NA NA NA NA NA NA NA NA NA NA NA NA NA NA NA NA NA NA NA NA NA NA NA NA NA NA NA NA NA NA NA NA NA NA NA NA NA NA NA NA NA NA NA NA NA NA NA NA NA NA NA NA NA NA NA NA NA NA NA NA NA NA NA NA NA NA NA NA NA NA NA NA NA NA NA NA NA NA NA NA NA NA NA NA NA NA NA NA NA NA NA NA NA NA NA NA NA NA NA NA NA NA NA NA NA NA NA NA NA NA NA NA NA NA NA NA NA NA NA NA NA NA NA NA NA NA NA NA NA NA NA NA NA NA NA NA NA NA NA NA NA NA NA NA NA NA NA NA NA NA NA NA NA NA NA NA NA NA NA NA NA NA NA NA NA NA NA NA NA NA NA NA NA NA NA NA NA NA NA NA NA NA NA NA NA NA NA NA NA NA NA NA NA NA NA NA NA NA NA NA NA NA NA NA NA NA NA NA NA NA NA NA NA NA NA NA NA NA NA NA NA NA NA NA NA NA NA NA NA NA NA NA NA NA NA NA NA NA NA NA NA NA NA NA NA NA NA NA NA NA NA NA NA NA NA NA NA NA NA NA NA NA NA NA NA NA NA NA NA NA NA NA NA NA NA NA NA NA NA NA NA NA NA NA NA NA NA NA NA NA NA NA NA NA NA NA NA NA NA NA NA NA NA NA NA NA NA NA NA NA NA NA NA NA NA NA NA NA NA NA NA NA NA NA NA NA NA NA NA NA NA NA NA NA NA NA NA NA NA NA NA NA NA NA NA NA NA NA NA NA NA NA NA NA NA NA NA NA NA NA NA NA NA NA NA NA NA NA NA NA NA NA NA NA NA NA NA NA NA NA NA NA NA NA NA NA NA NA NA NA NA NA NA NA NA NA NA NA NA NA NA NA NA NA NA NA NA NA NA NA NA NA NA NA NA NA NA NA NA NA NA NA NA NA NA NA NA NA NA NA NA NA NA NA NA NA NA NA NA NA NA NA NA NA NA NA NA NA NA NA NA NA NA NA NA NA NA NA NA NA NA NA NA NA NA NA NA NA NA NA NA NA NA NA NA NA NA NA NA NA NA NA NA NA NA NA NA NA NA NA NA NA NA NA NA NA NA NA NA NA NA NA NA NA NA NA NA NA NA NA NA NA NA NA NA NA NA NA NA NA NA NA NA NA NA NA NA NA NA NA NA NA NA NA NA NA NA NA NA NA NA NA NA NA NA NA NA NA NA NA NA NA NA NA NA NA NA NA NA NA NA NA NA NA NA NA NA NA NA NA NA NA NA NA NA NA NA NA NA NA NA NA NA NA NA NA NA NA NA NA NA NA NA NA NA NA NA NA NA NA NA NA NA NA NA NA NA NA NA NA NA NA NA NA NA NA NA NA NA NA NA NA NA NA NA NA NA NA NA NA NA NA NA NA NA NA NA NA NA NA NA NA NA NA NA NA NA NA NA NA NA NA NA NA NA NA NA NA NA NA NA NA NA NA NA NA NA NA NA NA NA NA NA NA NA NA NA NA NA NA NA NA NA NA NA NA NA NA NA NA NA NA NA NA NA NA NA NA NA NA NA NA NA NA NA NA NA NA NA NA NA NA NA NA NA NA NA NA NA NA NA NA NA NA NA NA NA NA NA NA NA NA NA NA NA NA NA NA NA NA NA NA NA NA NA NA NA NA NA NA NA NA NA NA NA NA NA NA NA NA NA NA NA NA NA NA NA NA NA NA NA NA NA NA NA NA NA NA NA NA NA NA NA NA NA NA NA NA NA NA NA NA NA NA NA NA NA NA NA NA NA NA NA NA NA NA NA NA NA NA NA NA NA NA NA NA NA NA NA NA NA NA NA NA NA NA NA NA NA NA NA NA NA NA NA NA NA NA NA NA NA NA NA NA NA NA NA NA NA NA NA NA NA NA NA NA NA NA NA NA NA NA NA NA NA NA NA NA NA NA NA NA NA NA NA NA NA NA NA NA NA NA NA NA NA NA NA NA NA NA NA NA NA NA NA NA NA NA NA NA NA NA NA NA NA NA NA NA NA NA NA NA NA NA NA NA NA NA NA NA NA NA NA NA NA NA NA NA NA NA NA NA NA NA NA NA NA NA NA NA NA NA NA NA NA NA NA NA NA NA NA NA NA NA NA NA NA NA NA NA NA NA NA NA NA NA NA NA NA NA NA NA NA NA NA NA NA NA NA NA NA NA NA NA NA NA NA NA NA NA NA NA NA NA NA NA NA NA NA NA NA NA NA NA NA NA NA NA NA NA NA NA NA NA NA NA NA NA NA NA NA NA NA NA NA NA NA NA NA NA NA NA NA NA NA NA NA NA NA NA NA NA NA NA NA NA NA NA NA NA NA NA NA NA NA NA NA NA NA NA NA NA NA NA NA NA NA NA NA NA NA NA NA NA NA NA NA NA NA NA NA NA NA NA NA NA NA NA NA NA NA NA NA NA NA NA NA NA NA NA NA NA NA NA NA NA NA NA NA NA NA NA NA NA NA NA NA NA NA NA NA NA NA NA NA NA NA NA NA NA NA NA NA NA NA NA NA NA NA NA NA NA NA NA NA NA NA NA NA NA NA NA NA NA NA NA NA NA NA NA NA NA NA NA NA NA NA NA NA NA NA NA NA NA NA NA NA NA NA NA NA NA NA NA NA NA NA NA NA NA NA NA NA NA NA NA NA NA NA NA NA NA NA NA NA NA NA NA NA NA NA NA NA NA NA NA NA NA NA NA NA NA NA NA NA NA NA NA NA NA NA NA NA NA NA NA NA NA NA NA NA NA NA NA NA NA NA NA NA NA NA NA NA NA NA NA NA NA NA NA NA NA NA NA NA NA NA NA NA NA NA NA NA NA NA NA NA NA NA NA NA NA NA NA NA NA NA NA NA NA NA NA NA NA NA NA NA NA NA NA NA NA NA NA NA NA NA NA NA NA NA NA NA NA NA NA NA NA NA NA NA NA NA NA NA NA NA NA NA NA NA NA NA NA NA NA NA NA NA NA NA NA NA NA NA NA NA NA NA NA NA NA NA NA NA NA NA NA NA NA NA NA NA NA NA NA NA NA NA NA NA NA NA NA NA NA NA NA NA NA NA NA NA NA NA NA NA NA NA NA NA NA NA NA NA NA NA NA NA NA NA NA NA NA NA NA NA NA NA NA NA NA NA NA NA NA NA NA NA NA NA NA NA NA NA NA NA NA NA NA NA NA NA NA NA NA NA NA NA NA NA NA NA NA NA NA NA NA NA NA NA NA NA NA NA NA NA NA NA NA NA NA NA NA NA NA NA NA NA NA NA NA NA NA NA NA NA NA NA NA NA NA NA NA NA NA NA NA NA NA NA NA NA NA NA NA NA NA NA NA NA NA NA NA NA NA NA NA NA NA NA NA NA NA NA NA NA NA NA NA NA NA NA NA NA NA NA NA NA NA NA NA NA NA NA NA NA NA NA NA NA NA NA NA NA NA NA NA NA NA NA NA NA NA NA NA NA NA NA NA NA NA NA NA NA NA NA NA NA NA NA NA NA NA NA NA NA NA NA NA NA NA NA NA NA NA NA NA NA NA NA NA NA NA NA NA NA NA NA NA NA NA NA NA NA NA NA NA NA NA NA NA NA NA NA NA NA NA NA NA NA NA NA NA NA NA NA NA NA NA NA NA NA NA NA NA NA NA NA NA NA NA NA NA NA NA NA NA NA NA NA NA NA NA NA NA NA NA NA NA NA NA NA NA NA NA NA NA NA NA NA NA NA NA NA NA NA NA NA NA NA NA NA NA NA NA NA NA NA NA NA NA NA NA NA NA NA NA NA NA NA NA NA NA NA NA NA NA NA NA NA NA NA NA NA NA NA NA NA NA NA NA NA NA NA NA NA NA NA NA NA NA NA NA NA NA NA NA NA NA NA NA NA NA NA NA NA NA NA NA NA NA NA NA NA NA NA NA NA NA NA NA NA NA
