# Supplementary material for: BCL::Conf: small molecule conformational sampling using a knowledge based rotamer library
Source: J Cheminform. 2015 Sep 30;7:47. doi: 10.1186/s13321-015-0095-1 (PMC4607025; doi:10.1186/s13321-015-0095-1)
Supplement: Supplementary file 3 — Additional file 3. protocol capture files mentioned in Supplement.docx. [file 13321_2015_95_MOESM3_ESM.zip › protocol_capture/input/vernalis_confimport_R.txt.min]

1 13.140625 0.451758607812 0.263094455151 64
2 52.0654205607 0.636156373832 0.27473607272 107
3 92.6721311475 1.0758797377 0.444718735537 61
4 93.0476190476 1.50540580952 0.389392301441 21
