# Supplementary material for: BCL::Conf: small molecule conformational sampling using a knowledge based rotamer library
Source: J Cheminform. 2015 Sep 30;7:47. doi: 10.1186/s13321-015-0095-1 (PMC4607025; doi:10.1186/s13321-015-0095-1)
Supplement: Supplementary file 3 — Additional file 3. protocol capture files mentioned in Supplement.docx. [file 13321_2015_95_MOESM3_ESM.zip › protocol_capture/input/vernalis_bcl_R.txt.transpose]

0.192295 1.9658 1.75583 2.41609
0.142365 1.37547 2.02336 2.48726
0.52233 2.02675 1.57418 2.00222
0.664925 1.36209 1.29961 2.29622
0.695074 1.95521 1.34961 2.26276
0.457578 1.04909 1.78686 2.37049
0.236431 1.28213 1.42797 2.46074
0.663834 1.85964 1.9294 2.36519
0.517542 1.2816 1.18992 2.00963
0.427848 1.98074 1.0546 2.02453
0.272157 0.792019 1.60575 2.21831
0.604529 1.11074 1.86362 2.35135
0.682024 2.07242 1.11944 2.44733
0.636255 2.06167 1.13849 2.35148
0.484366 2.11559 1.64964 2.11359
0.603133 0.933859 1.63369 2.22081
0.753539 1.90842 1.92626 2.0176
0.732187 0.805124 1.2317 1.96095
0.862797 2.01457 1.19175 2.0256
0.835992 1.59383 1.40417 2.18526
0.78613 1.63491 1.69373 1.95187
0.855765 1.63219 1.13535 2.24003
0.988772 1.80921 1.73276 2.26348
0.939326 1.56967 1.54433 2.20051
0.681054 1.97178 1.75326 2.1359
0.448621 2.01815 1.74588 2.09691
0.628224 2.09196 1.97272 2.27631
0.77577 0.764753 1.7494 2.13645
0.521069 1.78864 1.33007 1.66025
0.626342 1.30962 1.47568 2.00736
0.595632 1.36538 1.74223 2.23621
0.847626 1.90245 1.33891 1.95411
0.77065 1.00253 1.34362 1.43507
0.886297 2.19001 1.64747 2.15146
0.39784 1.9445 1.19184 1.64489
0.745238 1.59204 1.74519 1.62232
0.812725 1.12149 1.35207 2.28818
0.841863 2.17559 1.76412 2.22215
0.696324 1.26657 0.80096 2.44445
0.696608 1.08363 1.68003 2.27271
0.696731 0.964084 1.777 1.61424
0.312074 2.12899 1.08351 2.14643
0.527209 1.9039 2.0379 1.55859
0.260983 1.68201 1.60716 1.40017
0.982872 1.13908 1.5913 2.13706
1.01008 1.46424 1.18911 2.31259
1.0183 0.968254 2.31005 1.86665
1.02033 1.11154 2.30164 2.09791
0.76764 1.25576 1.20253 1.92855
1.15005 1.05564 2.58938 2.1559
1.34683 1.22887 1.07142 2.15226
0.74257 1.15364 2.55089 1.90712
0.795867 1.41824 2.06901 2.37996
0.821745 1.31136 2.29987 1.78591
0.778839 0.83552 1.67157 2.13586
0.714335 1.07852 2.1574 2.39623
0.887627 1.2934 2.34643 1.88852
0.538192 0.974069 1.30441 2.18572
0.504962 1.22997 1.26274 2.41334
0.594641 1.11113 2.40303 1.22933
0.67332 1.05778 1.72858 2.34387
0.81246 1.22533 2.00572 2.28195
0.819867 1.15422 1.95586 2.0671
0.680071 1.354 2.12375 2.03199
0.80797 1.07673 2.36815 2.29007
1.45089 1.11108 1.14278 2.46155
1.3065 1.07485 1.46483 1.39229
0.395061 1.00461 2.46431 2.02565
1.38918 1.05915 1.04528 2.28414
1.30982 1.09904 2.53588 2.41708
0.656928 1.36916 1.06685 1.78902
1.31385 1.25263 2.50394 2.2902
1.48536 1.3174 1.5837 2.19691
1.47364 1.23942 0.842432 2.29006
1.3062 1.26659 2.8741 1.79748
1.41729 1.26515 1.98704 2.17026
1.22936 1.088 2.56657 1.98737
0.843762 1.53138 1.96195 1.95706
1.33261 1.40565 2.15273 2.30363
1.22267 1.35838 2.60614 2.19646
1.53097 1.37546 2.55849 2.16654
0.329463 1.07279 1.87875 2.35999
0.27887 1.2696 2.77627 2.09976
1.02288 1.21086 1.9711 1.9427
0.506336 1.34982 1.55041 1.9526
1.07038 1.45192 1.65807 2.34896
0.43033 1.46449 1.54754 2.10399
1.12996 1.23704 1.03151 2.10051
0.758463 1.44028 1.57584 2.47181
0.975607 1.42221 2.58138 1.96253
0.806355 1.17543 2.337 1.8809
1.12541 1.18471 2.52412 2.16131
1.08756 1.30381 1.94924 1.94571
1.13937 1.38405 2.61228 1.81104
1.13517 1.68787 2.88882 1.91918
0.738107 1.71984 2.58824 1.82134
0.56192 1.3026 1.60126 1.89905
0.551605 1.30999 1.44857 1.78725
0.764028 1.42388 2.67553 1.91148
0.70008 1.49141 1.66407 1.90337
0.435289 1.66814 2.01839 1.90065
0.444943 1.80408 1.75879 1.75542
0.752682 1.42349 2.97036 1.74795
0.780993 1.82059 1.87094 1.94672
0.685644 1.36175 1.23796 1.89839
0.674121 1.32224 2.07703 1.85437
0.644532 1.15667 0.933331 1.89977
0.905582 0.822959 2.04834 1.84363
0.770467 0.536591 2.55871 1.82891
0.82508 1.375 2.59094 2.31153
0.692799 1.19039 2.2133 2.15885
0.189944 0.802401 2.08357 1.73637
0.733753 0.741682 2.48802 1.79857
0.799264 0.822844 2.87223 1.69297
0.715893 1.37226 2.16229 1.73257
1.08732 0.612589 1.37381 3.11671
0.625328 0.401521 2.21373 1.8815
0.945275 1.37893 2.60821 2.12727
0.847176 0.274719 1.31494 2.13898
0.755309 1.2371 1.91388 1.84959
0.961549 0.738167 2.96957 2.07155
0.862224 1.39259 2.53209 1.13861
0.983463 0.964365 2.29864 0.995383
1.32308 0.967302 2.94996 1.28929
0.820724 0.716643 2.07788 1.88474
1.36447 1.23818 2.76908 1.31419
0.530023 0.668883 2.18174 1.33079
1.04614 1.46411 0.840156 1.49519
0.630206 0.962056 2.07083 1.36684
0.692715 0.907265 2.39815 1.97497
1.47608 0.728031 0.795726 1.32288
1.62041 1.28991 1.50488 1.32152
1.62879 1.32465 1.65892 1.18611
0.347486 0.572059 1.75844 1.37727
0.281511 0.670906 2.56585 0.988207
0.564802 1.55087 2.13248 2.40364
1.04145 1.41359 2.54968 1.98358
1.05949 0.632829 1.44301 1.17515
0.52455 0.728131 0.972983 1.57672
0.935858 1.54504 1.8581 1.67091
0.401952 0.951306 2.66553 1.65307
1.80568 0.682868 2.63008 1.53787
1.91947 1.32264 2.36436 4.19264
1.94718 0.824123 2.38933 1.28682
2.03426 1.44978 2.42977 1.29797
0.431397 1.28718 2.32802 3.85403
0.638796 0.645601 2.4016 4.10323
0.818341 1.415 2.40618 1.21285
0.952237 0.822276 2.4155 1.13615
2.0187 1.48555 2.51352 1.22768
0.189757 0.806853 2.47064 2.35287
1.57084 0.805673 2.32211 2.17926
0.87841 0.546115 2.4751 2.14879
1.87923 0.677315 2.49708 2.24509
1.76789 0.621305 2.48499 1.20621
1.09024 1.06877 2.39969 1.62749
2.14514 1.17143 2.45663 3.08387
0.74288 0.785891 2.55388 1.66149
1.73149 0.467003 1.52013 1.82761
1.15842 0.543383 2.35541 2.80678
2.01294 0.771887 2.32511 4.0601
0.90196 1.37838 2.49525 1.18865
0.435248 0.397737 2.44953 1.15928
1.77309 0.971878 1.0348 3.3435
0.668356 1.05585 2.5257 2.10644
0.984911 0.695911 1.18803 3.62982
1.8943 0.672543 2.52075 2.16003
1.65757 0.688972 2.38945 2.11529
1.3805 0.779274 2.51035 2.10423
1.09356 0.81458 2.41611 2.12811
1.5536 1.34371 2.642 2.71112
1.58195 1.21237 2.20641 3.56506
1.29146 1.26036 2.47597 2.46047
1.56977 1.18023 2.31825 2.67112
1.922 0.780394 1.77123 2.77392
1.99949 0.696208 1.68406 1.51667
2.03291 0.587439 2.48948 1.98803
0.887177 1.37023 2.51573 1.99656
1.22422 0.905656 2.62607 1.63702
1.32459 1.42827 2.46762 2.87766
1.45216 0.699061 2.59764 2.35042
2.22474 0.702026 2.56318 3.80447
1.45047 1.36627 2.45882 3.67472
2.08645 0.896928 2.43153 2.63071
1.98884 1.45703 3.23673 2.70696
1.76594 1.40751 2.50401 3.28894
0.437766 0.848375 1.71615 2.02787
2.03712 0.688015 1.46968 2.37446
0.611539 1.3742 2.43047 2.45121
0.732354 1.29328 2.41322 2.5397
1.48672 1.20004 2.52012 2.33232
2.08793 0.875326 1.5249 2.58092
0.639907 0.812702 2.3336 2.32806
1.47192 1.26588 1.65451 2.19424
0.998091 1.38335 2.57014 2.42606
0.461608 1.23318 2.40221 2.20342
1.88701 1.34955 1.55675 2.16599
1.79908 0.994461 2.27439 2.10955
0.474458 1.44565 2.4302 2.05714
0.956366 0.78527 2.55281 2.27376
1.04269 1.85379 2.38611 2.08033
1.7028 1.81118 2.60004 2.3912
1.07046 1.72305 2.33644 2.33209
0.82606 1.48863 1.25812 2.69317
1.68859 1.94605 1.39535 2.30142
0.968017 1.51561 1.32303 2.23017
0.912196 1.91511 2.27264 2.03698
2.30305 1.38626 2.35558 2.37274
1.70646 1.84539 1.48394 2.36636
2.02599 1.50797 2.41309 2.38674
2.14497 1.37096 1.48984 2.01364
0.876012 0.900429 2.28972 2.61616
1.82538 0.720142 1.40181 3.01185
2.23083 1.0525 2.35745 3.1942
1.73669 0.755724 2.33047 2.18319
0.895692 1.84887 2.69253 2.33384
1.70177 1.25192 2.6866 2.0765
0.717392 1.27124 2.89137 2.59868
1.24364 1.49334 1.83369 2.9001
1.48673 1.33709 2.49376 2.95514
0.838218 1.17336 1.80335 2.75633
0.938215 1.47098 2.27266 2.39193
0.575086 1.15899 2.71791 1.91396
1.61145 1.69412 2.31431 2.95257
0.719562 1.20654 1.89373 2.20611
1.43637 1.56407 2.54613 2.44512
2.11824 1.55078 1.18665 2.45604
0.733563 1.10158 2.59525 1.97346
1.91958 0.462273 2.56668 2.15975
0.547967 0.966752 2.36676 2.03269
2.27866 1.02376 2.42601 2.08278
0.696452 1.87257 2.38045 2.27304
1.09699 1.80664 2.55064 2.5688
1.5225 0.414741 2.28139 2.28497
0.810677 1.45789 1.91141 1.75571
1.4884 1.3554 2.48416 2.2167
1.71274 0.567287 2.56605 2.27442
2.27713 1.32768 2.64143 2.53672
1.07376 1.11324 1.7901 2.64146
2.25929 1.79935 2.98057 2.2865
0.698559 1.28026 0.879864 2.84161
2.24218 2.77642 1.0164 3.4357
2.31705 2.57725 0.968754 1.73299
2.19157 2.8135 1.11393 2.07262
1.81574 1.55524 1.13556 1.89577
0.78309 1.44171 1.19475 2.25482
2.2774 1.57107 0.954127 2.5052
1.27534 1.54831 1.10946 2.30652
2.30953 2.63487 1.30802 1.28187
1.72201 2.39685 0.932378 1.60129
1.97296 2.81472 1.01919 2.69155
0.989486 2.73531 1.39707 2.40365
1.67412 1.62679 1.3638 1.85685
2.27076 2.41552 2.24868 2.3242
2.26028 2.55515 1.77205 2.17394
0.396621 1.40027 1.34706 2.6126
1.98026 1.29182 1.06137 2.56811
1.72447 2.25256 1.34448 2.28478
1.97581 2.05638 1.08104 2.43479
2.04423 1.81826 2.28088 2.0599
0.940698 2.81123 2.09071 2.16633
1.19615 1.19448 2.05586 3.42779
1.48982 0.991554 1.63007 2.93244
2.12646 2.34494 1.64452 2.28313
1.61242 2.34885 1.01851 2.52689
1.44188 2.28361 0.952237 1.98797
1.12897 2.02485 0.941551 2.08768
0.959194 2.30149 1.52135 1.7382
2.00023 1.4999 1.90973 2.079
2.25724 2.27253 2.24343 2.42268
0.688179 1.35505 1.32584 2.38022
2.21735 1.42125 1.40455 2.35579
2.59629 1.48971 1.57511 3.33313
1.36215 1.34292 1.28686 1.90393
1.08808 2.35356 1.51815 2.52011
2.14522 1.17672 1.01213 2.47997
1.62921 1.8505 1.56972 2.1686
0.836374 2.46959 1.21986 2.11483
2.34854 1.57506 1.21413 2.25418
1.74272 1.64398 1.68484 2.94356
1.5262 1.21063 1.15903 2.6904
1.55051 1.51411 1.90773 2.89032
1.60017 1.06474 1.4447 2.35938
1.70516 1.97965 1.15591 2.27099
2.24656 0.640985 1.03496 2.74119
2.57799 2.25825 2.63055 2.97471
1.28642 1.42542 2.65677 2.18177
1.68175 1.90938 1.00102 2.11458
1.56179 1.12801 2.19549 2.64906
1.834 2.76561 1.37975 2.62039
2.26653 1.73393 1.24135 1.94432
2.61791 1.26467 1.39003 1.88843
2.2544 2.73019 0.997024 3.36418
1.7882 0.893077 1.45335 2.18767
1.9031 1.54512 2.16039 2.30626
1.86923 1.13094 1.1373 2.62017
2.1284 1.70133 2.04269 1.70261
1.96234 2.20018 2.31252 3.04245
2.09818 2.33921 1.46744 2.28929
2.04754 1.98523 2.62299 2.85414
1.23997 1.57635 2.56147 2.58466
2.67101 1.48021 2.6786 1.37509
2.12245 2.88457 2.67389 2.09245
1.40017 2.4052 1.33424 2.07997
2.0466 1.53542 1.16372 2.78233
2.12777 1.70503 1.40322 2.78147
2.46316 1.58852 0.969873 2.56562
2.62951 1.34748 2.31858 1.93584
2.34366 1.07404 1.17938 2.76569
2.25352 0.996029 1.50458 2.36293
2.45391 1.69555 2.24537 2.86397
1.44482 1.16698 1.97235 3.17939
1.47256 1.28645 1.59486 2.88237
1.6781 1.28495 2.28975 1.91019
1.47637 1.32035 1.95163 2.56723
2.38646 2.06129 1.4038 2.7205
2.32842 1.25029 2.53664 2.16742
2.49331 1.93999 2.34401 2.77074
1.67671 2.16853 1.14737 2.65005
0.731293 1.64863 2.14041 2.3217
1.86589 1.32174 2.44181 2.30063
2.34466 1.57394 1.80156 2.7156
0.462503 2.3576 2.1493 2.3256
0.644371 1.65323 2.65279 1.57533
2.25828 1.71344 1.94153 2.72723
1.78724 1.30123 2.40427 2.58715
2.28803 1.77147 2.5734 2.02837
2.17725 2.02175 1.33286 2.71314
2.03295 1.11192 1.58417 2.84467
1.50097 1.19738 1.08587 1.81307
2.09932 2.06808 2.30445 2.10163
1.60062 2.19918 2.53812 2.27029
1.88938 1.4716 2.59525 2.69671
2.51052 1.68172 2.52562 2.57775
2.5931 1.70538 2.57103 2.71311
2.02199 2.88529 2.69716 2.0338
1.05147 1.84379 1.03059 2.27002
1.60915 2.05209 1.7697 2.351
1.924 0.889979 1.84879 2.09807
1.34663 1.65627 2.51771 1.99697
2.29208 1.63851 1.31492 2.41036
2.68013 1.36179 2.89768 2.11823
1.23734 2.08921 2.09856 2.5529
1.42317 2.12668 1.79386 2.30563
1.30957 0.869624 2.17903 2.91201
1.77095 1.64721 1.8477 2.26124
2.45005 1.53551 1.83286 2.9365
2.6923 1.90196 1.83156 3.55726
2.17974 2.09303 1.16922 2.01601
0.785424 0.998896 1.41073 2.43337
0.909914 1.1123 2.13723 2.02862
1.16847 2.14163 2.0539 2.13034
0.245378 0.971475 1.81492 2.00408
1.10293 2.50704 2.17381 2.17109
0.319973 1.26051 1.86548 2.10853
1.20329 2.02507 1.85113 2.75912
0.464581 1.42839 1.89607 2.92543
1.32257 1.40092 1.82949 2.62429
1.46326 1.89014 1.22708 3.05888
1.42368 1.57726 1.92644 2.60907
1.33104 1.39258 1.3266 1.80428
1.38827 1.23738 2.08813 2.05624
1.18433 1.99433 2.64204 3.20229
0.179048 1.01389 1.7921 2.2182
1.57308 0.627117 1.95083 2.23377
1.33695 1.76662 2.15718 2.78968
1.27191 2.29181 1.88999 2.13133
1.26068 2.14338 1.92233 1.94531
0.595363 1.68132 1.83854 2.05383
1.42396 2.30244 1.93308 3.53155
1.64895 1.34563 1.28469 1.75892
0.764902 0.822557 1.79648 2.13518
0.776875 1.91461 1.92718 2.51367
0.974298 0.639882 2.92021 2.91058
0.978059 0.564996 1.97699 2.62079
0.78828 1.84944 2.80207 2.43287
0.471219 1.09949 2.09902 1.99413
0.671376 1.22591 1.81658 3.34945
0.718827 1.95484 2.19832 2.34096
0.975533 0.472229 2.18347 2.48998
0.637865 1.36359 2.14725 2.4273
0.804954 2.17257 2.11637 3.17693
0.78602 2.19182 2.2727 2.68526
0.447758 1.25283 1.82471 2.60764
0.97805 0.801532 1.87116 2.20641
0.201599 2.23072 1.89605 2.90339
1.9944 1.2271 1.39442 3.41056
1.73838 2.18464 1.90984 2.87739
1.42757 1.66726 1.98719 2.52779
1.43321 1.24167 2.90534 2.46129
1.70828 1.95013 2.89751 3.02913
1.12853 1.37869 2.12423 2.27149
1.75476 1.92148 1.84962 2.37419
1.84897 2.20607 2.0525 2.4375
0.513901 2.22159 1.80893 2.4219
1.70489 1.30437 2.08077 2.26827
1.90754 0.792628 2.16055 2.4083
0.43574 1.42229 1.98271 2.81275
1.00404 1.30917 1.81704 3.03023
2.08946 2.14309 1.81776 2.68004
1.6115 2.17128 2.59332 2.76813
0.902218 2.18883 1.90276 2.8314
1.15752 1.31688 1.98753 2.3008
1.15692 1.31431 2.14971 2.41663
1.31499 2.20726 1.85219 2.34632
1.99906 1.25575 1.99863 2.38636
1.0939 1.97634 2.15892 2.36668
2.02165 0.527438 1.8836 2.14737
1.05659 2.20135 1.94992 2.85931
1.20011 0.866926 1.90184 1.32545
2.4976 1.31783 2.223 2.33279
1.1919 2.0227 2.11306 1.82864
2.34539 1.37339 2.15924 1.97024
1.26773 2.10236 2.14635 3.64598
1.58659 2.12375 1.75437 1.02078
1.27876 1.64217 1.8156 1.79004
1.21215 2.02127 1.43415 2.39057
1.99585 1.9985 2.01251 1.39018
1.63389 1.44242 1.67816 2.9373
1.54003 2.18646 1.79986 2.90387
2.5387 1.96912 1.44301 1.38585
1.50147 2.15738 1.47705 1.17245
1.52445 1.3399 1.95853 1.65711
2.0139 0.602466 1.28802 1.62362
1.72922 0.81901 1.49136 3.04514
2.38107 1.44384 1.74718 3.59207
2.58395 2.08813 2.12823 1.16733
2.32714 2.28782 1.82769 1.25273
1.40691 0.878283 2.35348 1.34364
2.34327 2.0112 2.16787 3.22741
1.36463 2.19617 1.96324 3.0386
1.34107 1.41253 1.97789 2.58248
1.54733 2.07954 1.5387 1.23034
2.56524 1.62913 2.16126 1.65752
1.53857 1.50148 1.45803 3.19999
2.47088 1.34158 2.18603 3.49164
2.0797 0.991067 1.9063 1.95303
1.40623 1.71309 2.29467 2.62401
2.5674 2.07546 2.00098 2.47698
1.38892 1.58041 1.84089 3.00758
2.85008 2.39699 2.05257 3.01587
1.57534 2.50705 2.46912 3.03799
2.46424 1.85444 1.24464 2.42422
2.0194 1.84838 1.48324 2.91175
3.01144 1.60118 1.60873 2.9096
1.92286 1.71719 2.42665 3.05624
2.32259 1.58912 1.74927 2.99159
1.32331 2.32189 1.45224 2.46289
1.28986 2.30833 2.02078 2.9916
2.55722 2.4219 1.60367 1.50141
2.84749 2.32436 2.38478 2.46494
1.42071 1.74644 0.939425 2.35004
1.85659 1.62627 1.4877 1.97626
2.25434 2.44215 2.60542 1.38004
1.5574 2.36864 2.32203 2.50599
2.97134 2.58011 1.93935 1.81183
1.84584 1.56076 1.7522 1.0568
2.92406 2.67663 2.20117 1.618
1.74303 2.66857 1.84167 3.49224
1.48061 1.06738 2.06373 3.53932
2.20643 1.95978 1.94777 2.3016
1.49435 1.72657 2.22488 2.4431
1.39368 1.51077 2.45964 1.39258
2.43582 1.79883 2.23963 1.73634
1.5286 2.39326 2.04156 1.98537
2.33486 2.34348 1.5875 2.6652
0.63441 1.79888 1.70627 1.71461
1.81537 1.66483 1.81969 3.19462
2.91523 2.33112 0.795541 3.48894
1.51282 2.3407 1.92723 2.4981
2.45131 2.57225 1.72384 3.03035
1.84941 1.79296 2.32891 3.41814
2.46089 1.7221 1.98352 3.54984
1.48299 1.81756 1.63048 1.42813
1.41908 0.653807 1.95691 1.74883
1.41876 0.593327 1.72781 2.04927
2.47936 0.899118 1.79755 3.012
2.39742 1.88461 1.97297 2.95436
1.55506 1.81027 1.88901 3.43212
1.48111 0.466779 2.29444 3.18569
2.70533 1.62515 2.37427 3.34334
2.66754 0.864877 2.41947 3.03762
1.56418 1.53961 1.65357 2.9986
1.40232 1.77912 2.38461 3.36435
1.75649 1.36515 1.83053 4.18548
2.5681 1.01228 2.13621 1.82185
1.40485 1.21472 1.94228 2.9064
2.66324 1.22762 1.94167 3.51804
2.03113 1.86176 3.33936 2.91835
2.68886 0.809919 2.92687 3.44891
2.74315 1.88901 1.99335 3.41191
2.78865 0.888935 1.95919 3.16976
1.60063 2.02455 1.77296 1.75117
1.68386 1.83026 1.48906 4.27393
2.30355 1.15528 2.40564 2.93944
0.570055 1.56849 2.19403 1.97035
2.39547 0.503672 0.986091 4.07686
2.3668 0.619066 2.14547 3.06283
2.13727 1.0006 2.48727 3.68848
1.5593 0.427084 1.68472 4.15598
1.54306 1.27823 2.20109 1.84505
1.30202 0.632625 2.0945 3.10893
1.84828 1.09305 2.29024 3.75969
2.40902 1.37094 2.20973 3.66602
1.42626 1.35487 1.43101 4.23472
1.58706 0.545542 1.73227 1.76427
2.62363 0.995191 2.06994 0.911969
1.56114 1.43537 1.57224 3.05157
1.67868 0.858088 2.30966 3.76769
1.88114 0.535756 1.84357 2.22738
1.48544 1.05865 1.76713 3.26516
2.48159 0.614109 1.69751 3.45667
2.43695 0.974506 2.03803 3.52744
1.46131 1.30812 1.77522 3.51362
2.82263 1.96872 1.96738 3.48815
1.02679 1.54315 1.56097 3.03971
1.47187 0.705509 2.26499 1.72921
1.80263 0.866874 3.44581 1.86883
1.44182 1.36178 3.36455 1.35526
0.301348 0.659304 3.40509 2.90948
1.16671 0.769399 2.99211 2.73269
0.428912 0.694804 1.79487 3.84272
1.2546 1.02243 2.4088 3.30441
1.54056 1.35841 1.88225 1.46025
0.514698 1.1948 1.5553 1.31742
0.414567 1.3624 1.83407 3.40726
0.81236 0.681681 3.24933 3.87528
1.47479 1.46291 3.73294 3.33728
1.65499 0.564309 3.1594 3.97233
0.808434 1.0595 2.3116 1.99174
0.95561 1.27069 1.81181 3.70288
1.01784 1.21795 2.14013 3.42479
1.56379 1.48195 2.93329 3.2371
1.06607 1.21448 2.2252 1.45842
1.28379 1.36004 1.719 4.29127
1.18573 0.687788 2.30965 3.34621
1.80402 1.3368 1.72005 3.47665
1.06673 1.14428 2.63647 3.88232
0.892456 1.21955 1.81224 3.64982
1.57147 0.949903 1.89976 2.65142
1.06608 1.46162 2.97314 1.14717
1.44173 1.27854 3.33439 2.85171
1.0394 0.58074 3.21319 4.54499
0.469405 0.992844 2.22935 3.91748
0.618303 1.39121 1.91244 3.03058
0.888363 1.53462 2.04943 3.42982
0.783628 1.33203 2.04601 3.3936
0.585505 1.02556 2.12266 1.85382
0.768917 1.36193 2.04583 2.10074
1.05971 1.50002 2.16745 4.12389
0.966972 1.10358 2.21122 4.23468
0.742975 1.52493 1.73768 1.60393
0.97124 2.10284 1.79275 2.74706
1.16176 1.56224 3.18382 1.96663
0.754208 0.788397 3.43323 1.93469
0.289027 1.2216 2.49521 4.05161
0.965733 1.91488 2.04166 4.19691
1.06227 1.50725 2.18925 3.53688
0.905382 1.23155 2.71867 1.34828
0.817861 1.09671 2.49311 4.1222
0.977803 1.06244 2.3076 2.75213
0.836061 1.97441 2.29037 3.81966
1.05573 2.04804 1.23873 3.52106
0.66892 1.09974 0.99541 1.84223
0.785831 1.17519 0.923327 1.64938
0.708665 1.34592 1.35582 3.52419
0.698413 1.49079 1.6821 3.00465
0.605192 1.53152 1.28552 1.59873
0.869866 1.49997 1.42216 3.4368
0.756861 1.07251 1.4361 4.1599
0.869543 1.11418 1.3645 3.02476
0.975162 1.52592 1.14701 1.37684
0.471301 1.42724 1.28055 4.27147
1.08608 1.49371 1.38019 3.86398
0.980805 1.54841 2.08352 2.76706
1.06127 1.19307 1.53754 2.69034
0.9268 2.01169 2.2773 2.22559
0.441432 1.11436 2.31585 2.38751
0.913759 2.02548 1.24331 2.30772
1.21536 2.05727 1.2075 2.7031
2.60485 0.953023 1.17149 2.7589
0.884137 1.14841 1.36542 2.094
2.46479 1.6962 1.24936 2.59532
0.893421 1.00822 1.19465 2.33411
0.666288 1.63601 1.7403 2.41621
2.59101 1.0087 2.73241 3.10883
0.831161 2.11318 2.35704 3.15376
2.64806 0.848589 1.26525 2.91331
2.51557 1.61155 1.27712 2.79438
1.12384 1.49424 1.30677 2.23769
0.773622 2.23034 1.11742 2.05403
2.65358 1.31413 1.55522 2.52636
0.380251 1.09819 1.84294 3.14745
0.981448 1.29458 1.26857 2.50429
0.965306 2.12589 1.55057 3.33109
1.14033 1.13564 1.35973 2.22854
0.87532 1.13619 1.16247 2.46511
2.521 1.64454 2.23671 2.51633
0.737888 1.12571 1.40064 2.70211
2.37214 1.09649 1.36707 2.75228
0.90025 1.64257 1.31058 2.68791
2.6204 1.33449 1.03896 2.29331
0.947234 0.723137 1.59832 2.79229
2.35381 1.36388 2.10224 2.66751
2.50868 1.23348 1.69504 3.43508
2.63293 1.40016 2.04763 1.99232
0.796233 0.779975 1.77083 3.17869
2.67464 1.38937 1.90591 3.26003
0.45897 1.47294 1.75656 2.37353
2.60224 0.365901 2.23648 2.62861
2.65461 1.38024 1.21904 3.16765
0.906895 0.554106 2.00609 2.66742
1.06189 0.531373 1.45288 2.17218
2.42254 1.39042 1.77847 2.97936
0.945467 0.76658 1.64145 2.18997
0.639909 1.57001 1.55895 2.89707
2.51036 1.85581 1.83804 2.8729
2.47154 1.87931 1.33858 2.58415
0.258309 1.43828 1.56033 3.15502
2.37049 1.47754 1.34072 3.37074
2.25328 0.642324 1.33852 2.84592
2.51054 1.28457 1.08272 2.9279
0.945723 1.78695 3.35631 3.24097
2.59074 1.66092 1.81665 3.07466
1.98227 2.30624 1.66849 3.40155
2.53342 2.16939 1.12228 3.08219
1.20173 1.75377 3.49846 1.9969
1.34962 2.0606 1.53274 2.60517
2.63277 1.49885 1.6211 3.07837
2.41667 1.55125 2.09789 3.03772
2.00897 1.91308 1.22787 2.79022
1.00347 1.65692 1.42124 2.48415
0.582741 1.8523 1.48461 3.79656
2.52047 1.57601 3.01947 1.84053
2.64209 1.23745 1.58265 3.47019
1.23759 1.5258 1.92138 3.42154
1.9277 2.0926 2.15975 2.90615
0.883628 1.55837 2.60262 2.49408
0.550428 2.08462 1.09516 2.59571
1.68181 1.7258 1.31227 3.30966
2.59321 2.33088 1.59523 3.22244
1.49917 1.82291 2.3414 3.43922
0.84455 2.22975 2.08458 2.57671
0.93905 1.47511 1.01105 3.38837
0.79267 1.80235 2.3651 3.46505
1.52386 1.78051 1.77436 2.82141
1.68431 1.48849 1.48172 2.27511
2.25174 1.71644 1.3215 3.04942
1.95437 0.844041 1.37087 2.05927
1.65886 1.58464 1.42289 3.00001
0.882484 1.33147 2.91807 3.08507
1.33152 1.64236 1.7737 3.30718
2.47112 1.36805 1.99855 2.5605
0.427939 1.97849 1.39948 3.1457
2.35178 2.02331 1.9005 1.79925
2.53995 1.66314 1.71269 2.99083
2.63387 1.47296 1.01953 3.10798
0.667511 2.37818 1.46367 3.0391
1.87963 2.2482 2.30111 2.05583
2.22815 1.44064 1.61518 1.87218
1.80012 1.29974 1.19174 4.27262
2.49661 1.70477 1.45661 3.43549
2.16523 2.393 1.5946 2.84148
1.85227 1.46339 1.80606 3.14527
2.11544 1.46122 1.71182 2.39517
1.81957 2.39703 1.4891 3.23229
1.88646 2.30169 1.76903 3.28659
0.510407 1.65598 1.75646 2.4105
2.04184 2.01919 1.83957 2.73162
1.64185 1.39968 1.79397 2.79712
2.51467 1.48489 1.61865 3.08993
2.46835 2.11656 1.65578 3.05984
1.74283 1.21451 1.66737 3.37717
2.54583 1.19057 1.76579 3.3804
1.70738 2.37717 1.52139 3.38368
2.40512 1.72326 1.73347 3.70576
2.45985 1.89034 1.84516 3.38227
1.47087 1.36578 1.85317 3.3709
1.40671 1.75448 1.83442 3.69539
0.903885 1.53461 1.82574 3.6809
1.01902 1.60943 1.91086 3.48284
1.46255 1.67344 1.68524 3.64725
1.34145 1.62011 1.60235 3.41858
0.858314 1.80718 1.7297 3.78469
0.442001 1.26765 1.97057 3.3962
1.50843 1.68433 2.03236 4.05372
1.51988 1.61243 1.66312 3.41184
1.36852 1.90506 1.73097 3.33489
1.33259 1.27831 1.89736 3.46041
1.5501 1.70646 1.79425 3.67372
1.46375 0.395785 1.86931 3.33796
1.44579 0.572987 1.83751 3.71287
1.4598 0.582868 1.85747 3.99597
1.61752 0.363385 1.78922 3.86963
1.41876 1.55023 2.10182 4.02267
0.899917 1.49364 1.51681 3.82197
1.50922 1.5584 1.93011 3.46079
0.653632 1.49004 2.00891 3.529
1.43789 1.38999 1.99531 3.54327
1.58452 0.640113 1.89491 3.69487
0.9131 1.37214 2.08866 3.79678
1.46578 1.40882 1.81175 3.58798
1.40753 0.509515 1.71687 3.9258
1.00594 0.85106 2.20305 3.8469
1.59084 0.478112 1.57017 1.67163
1.46835 0.631029 1.82521 3.92277
0.755021 0.59976 1.86463 3.51392
1.53418 0.968033 1.69315 3.5913
0.716941 0.8772 1.6388 1.73757
1.57694 0.818655 1.96729 3.88227
1.48317 1.59918 1.73988 4.08176
1.57175 0.89445 1.77009 3.41039
1.45772 1.65604 1.59995 4.12145
1.37825 0.860368 2.10689 4.1057
0.920094 0.943712 2.05565 3.24643
0.635807 1.66691 1.61822 3.96147
1.57245 1.36566 1.82695 4.00105
1.02126 0.758765 1.84494 3.23466
0.86437 0.791413 1.6128 3.6411
1.88998 0.683692 1.52804 3.6272
1.9985 0.519724 1.79326 4.04662
1.94196 0.713527 1.62035 3.77974
1.94757 1.57547 1.92841 3.56964
1.89068 0.514675 1.86932 3.26144
0.390005 0.796423 1.85863 3.41956
0.204245 1.42363 1.77971 3.3681
0.534189 1.63456 2.00497 3.45577
0.717834 1.58459 2.17413 3.42424
0.55764 1.52715 1.73718 3.64782
0.619685 1.58939 1.69363 3.90446
0.464235 1.5927 1.93297 3.77575
0.440046 0.922061 1.89569 4.17232
1.73455 0.844469 1.8654 1.53691
1.27611 0.520385 1.95219 3.35793
1.06803 1.51963 2.03361 3.63814
0.690739 1.35212 1.4836 3.34867
1.44292 1.30098 1.91602 3.55844
0.432139 1.40632 1.78609 1.7969
1.37453 2.07028 1.84911 3.9489
1.0307 1.75851 1.70548 3.51183
1.36135 1.50364 2.05818 3.43787
1.47526 1.50677 2.11201 3.55135
1.15571 1.21646 1.78159 3.28755
1.7732 1.70528 1.73275 3.44216
1.16968 1.57532 1.94014 3.45672
1.20707 1.55909 1.87235 3.58044
0.811685 1.68494 1.42787 4.01334
0.682497 1.16744 2.21611 3.42486
1.18656 1.1903 1.85895 3.70646
0.895954 1.49018 1.96026 3.63816
1.24312 0.787651 1.9397 3.49847
1.26094 1.30684 1.84836 3.51771
0.822927 2.03071 1.43028 3.52292
0.728611 1.55819 1.95502 4.16957
0.872191 1.35171 1.95735 3.56464
1.24743 1.73165 1.39682 3.5708
0.795184 1.23055 1.91568 4.1156
1.27359 1.10563 1.83821 3.30231
1.2877 1.92051 2.09034 3.94073
1.34193 1.44765 2.23735 1.17848
0.941634 1.74443 2.36112 1.5755
0.95669 1.73002 0.694697 3.89315
1.32634 1.10729 1.06512 3.52531
1.30205 1.05965 1.96452 3.99439
0.95479 1.69187 2.32762 3.94263
0.832794 2.16272 1.97002 3.95245
0.647701 2.05269 0.681191 3.45719
1.24604 1.7438 2.24837 3.17248
0.588697 1.75668 2.20159 4.05231
1.3156 1.75462 0.909658 3.15281
0.719043 1.69769 1.45326 3.84671
1.35149 1.25986 0.964879 1.66254
1.32903 1.15832 2.00768 4.2845
0.666362 1.65573 0.857092 3.99619
0.742393 1.14614 2.4017 0.844653
1.35905 2.11566 1.04557 0.883257
0.862432 1.93039 2.37414 0.841044
1.40545 0.847068 0.548851 0.836076
1.39561 1.95003 2.28364 0.92466
0.794385 2.10326 2.37806 2.40196
1.3277 1.52064 1.7184 2.44744
0.855086 1.55804 1.16796 2.45074
0.813182 2.12133 1.34203 2.40163
1.41563 1.11999 2.30456 2.46452
1.22249 1.25982 0.998207 2.41506
1.1446 1.34174 0.40042 0.968205
0.792242 0.998337 0.537148 0.92201
1.26224 1.14474 1.0713 2.55678
0.825792 1.41996 0.860684 2.53187
0.91991 2.14376 1.50776 2.5746
1.31073 2.0539 0.750043 2.56266
0.528576 1.63176 0.949206 2.52929
1.38122 2.08514 1.03782 2.7126
0.803448 1.54121 2.45459 2.7446
0.78135 1.93052 1.20755 3.23933
0.284957 1.48297 0.706361 1.8396
0.204834 3.33494 1.18824 4.36589
1.00424 2.02842 1.09744 3.30994
2.55856 1.76401 1.14714 4.09863
0.972782 3.29358 2.30727 3.31272
0.964156 2.15357 2.26427 3.14602
2.46506 1.6044 2.137 2.92294
0.935428 1.41925 2.27682 3.17352
2.40543 1.8744 0.864363 4.30442
2.20319 1.66748 2.32223 3.28933
2.43658 1.51707 2.37184 3.25832
2.30677 2.18204 1.6207 3.00764
2.48419 3.69986 1.47137 3.34732
0.678264 1.43969 2.05332 3.12805
2.10954 2.15607 2.33645 3.02831
1.87568 1.7373 2.05981 2.54373
1.29743 3.34014 1.00279 4.0122
1.69354 2.05617 2.00311 4.01785
2.31478 1.43548 2.25236 2.70921
0.745979 1.19962 0.883421 2.3913
2.16761 2.19992 2.29938 3.49427
2.06133 2.15271 2.06611 3.45972
1.2096 1.47534 1.45712 3.14037
1.68103 1.36415 0.910345 3.00252
1.17162 2.11483 1.59668 3.31739
1.51036 2.3193 1.45436 3.63263
1.69466 1.43328 2.08396 3.06253
1.22564 1.75873 1.98172 3.79671
1.53667 1.296 1.45321 3.04815
1.27439 3.26551 1.78406 3.20487
1.51788 1.38374 1.48015 3.10816
1.32026 1.60658 1.07136 3.4172
1.23688 1.3838 1.6181 3.58169
1.29972 2.3497 1.11105 3.13443
1.26541 0.991002 1.30315 2.84193
1.58018 1.2498 2.07093 3.94785
1.26688 1.75469 1.42297 3.11225
1.25435 2.14855 1.50043 3.15924
1.57843 2.30491 2.18667 4.00849
1.55766 1.95005 2.18709 3.03305
1.36031 2.18979 1.1892 3.49443
1.3641 1.86682 1.02316 3.11592
1.36251 4.42143 1.57962 3.41035
1.31128 1.93551 1.65643 3.55578
1.34135 1.93672 1.33007 3.05228
1.12294 2.33413 1.87487 2.47606
1.17368 3.66394 0.995218 4.05395
1.61265 1.929 2.18366 2.95973
1.11976 2.07515 2.40474 3.33406
0.698896 2.45062 0.957608 2.93727
1.41668 2.04043 1.10128 2.47579
1.56578 1.26732 1.71214 3.84559
1.19135 2.43374 1.58806 4.67489
0.771058 2.20863 1.42307 3.22068
1.17884 2.92179 1.29479 3.37321
1.39642 2.62502 1.2238 4.28719
1.30805 2.09663 2.09917 3.25438
1.64482 2.21531 2.24834 4.2858
1.27089 2.63012 2.09689 3.77905
1.72276 3.72138 2.2575 3.09237
1.51878 2.02543 2.4761 2.57131
0.910559 2.48022 2.23923 2.79843
0.71131 4.31004 2.14662 2.52891
1.5815 2.81635 2.7066 4.49438
1.72411 3.85148 2.1192 4.18221
1.23872 3.51661 2.15681 3.95724
1.44372 2.85912 2.20047 2.3924
1.7192 1.2432 2.42747 3.69101
1.80221 2.41649 1.47341 2.71849
1.60906 2.19981 2.92743 3.592
1.46581 1.42666 2.11284 3.21255
1.23577 2.17486 0.946099 3.62861
0.784511 1.14199 1.31608 3.28595
1.42649 1.27686 2.15683 3.93835
2.00799 1.18154 2.34841 3.15498
1.71053 1.58302 2.35084 4.45933
1.86673 2.13818 2.09849 3.87576
1.40025 0.84073 2.9893 3.18804
1.27144 1.45347 2.17012 3.77497
1.74448 1.51552 2.26053 3.16713
1.71153 2.43963 2.8687 3.55877
1.78855 1.80088 2.28809 3.53864
1.05057 1.29813 1.5059 2.79785
1.6484 2.19668 1.21604 2.89069
1.1842 1.63241 1.32621 3.25324
1.0324 1.94121 1.2064 4.59339
1.38406 2.28134 2.91349 4.44531
1.63042 1.64554 2.17158 3.74649
1.56552 1.22604 0.894505 3.70765
1.03171 1.42037 2.2986 3.11807
1.52231 1.02978 2.09907 3.0372
1.60788 2.02602 1.51682 3.76711
1.12344 1.26156 1.50651 3.67629
1.13276 1.75717 2.78284 3.98273
1.4565 1.74051 1.31591 3.20083
1.5 1.33982 1.03218 3.5375
1.6535 1.34755 2.31797 2.99805
1.64284 1.30812 2.33925 3.32166
1.29715 1.31687 2.39542 4.16626
1.50378 1.2741 2.3478 2.83667
1.11281 1.37646 1.39021 4.98963
1.53713 1.12608 2.10183 1.04751
1.517 1.99719 1.58111 1.14743
1.29068 2.36284 2.88372 1.152
1.89318 1.46726 2.11324 1.51258
1.34733 1.35714 2.41997 2.23758
1.45582 2.12917 3.07283 2.25218
1.56034 2.05075 2.24159 1.16496
1.61558 1.27799 2.5252 1.17251
0.367718 1.18066 1.52563 0.93103
0.577004 2.14073 3.04629 1.47069
0.220395 1.40611 3.15539 2.27351
0.636752 1.7763 3.1162 1.20295
0.765551 0.72021 2.18119 1.34802
0.559847 1.17621 2.48717 0.969767
0.480309 2.36839 2.20187 1.09985
0.977795 0.887061 1.26158 1.73198
0.593212 2.06314 1.33693 2.20802
0.741198 1.3191 2.03995 2.89695
0.730012 1.54541 1.57532 1.25761
0.386276 0.572216 2.87178 1.31721
0.512942 2.232 2.46046 2.44131
0.708559 1.91351 1.52288 1.29807
0.337119 1.11305 2.94208 3.12431
0.843133 1.04034 1.62426 2.40725
0.664074 2.44609 2.8655 1.39993
1.66014 1.35003 2.24783 3.59885
1.95388 1.11187 3.14388 3.4588
1.24481 1.35296 2.60675 3.12184
1.24169 2.38568 3.13193 1.23665
1.61381 1.31432 2.50659 3.60146
1.59811 0.900473 2.75633 3.19614
1.29055 1.50982 3.63785 1.2183
1.61629 1.76173 3.41869 1.50625
1.0342 0.666986 2.47224 1.22077
1.62082 1.13063 3.58574 3.85823
1.45831 2.29619 2.19786 2.40271
1.37027 1.60769 3.58378 3.26194
1.4286 1.35604 3.40446 2.08012
1.34544 2.11588 2.63161 3.35736
1.69343 1.59987 3.14345 1.55732
1.17342 1.51511 2.48053 2.37002
1.25396 1.27942 1.89033 3.47156
1.76648 2.11893 1.92015 1.27576
1.06999 2.07443 1.79863 3.32953
0.639815 2.1498 3.66594 3.84388
1.29325 1.84733 2.39773 1.49379
1.09346 1.31169 3.58387 1.42932
1.24823 1.36937 2.58678 2.66842
1.16296 0.922905 2.77094 2.45738
1.5505 1.81139 3.28766 1.2017
1.52385 1.62811 3.09832 1.10042
1.78798 2.06188 3.45543 1.5832
1.07356 1.74923 2.73316 3.70809
1.91206 1.74307 2.81614 3.47718
1.51878 1.445 4.0668 3.03496
1.79921 0.878736 3.06622 1.27417
1.42992 1.38685 1.89899 1.12121
1.45377 0.613236 4.224 2.64232
1.10277 1.48826 2.94615 0.987792
1.13857 0.364224 2.65412 1.43464
0.919729 1.27112 3.59636 1.31862
1.89772 1.93355 3.6982 3.11744
1.81939 1.26295 3.56941 2.72351
1.62381 0.882905 3.41054 3.04912
1.54109 1.12597 2.89582 1.56487
1.07108 2.10341 2.33404 3.76018
0.801324 2.17491 4.41783 1.13175
1.31822 2.14047 2.43641 3.01242
1.66194 1.96873 2.67583 3.55492
1.54139 2.01661 3.00012 2.967
0.953993 1.95597 3.66114 1.74594
1.92372 2.32967 3.41241 3.16566
1.67962 1.71565 2.93098 1.84395
1.56914 2.13766 3.2802 2.17191
0.732829 1.19554 3.70367 3.43983
1.80395 2.71935 4.42136 3.20782
1.84703 2.29075 3.14541 3.70882
1.44434 2.79631 3.21175 3.07104
1.29602 2.48256 3.12225 2.1885
1.34494 2.94227 2.12683 3.04149
1.7417 2.1308 3.30612 3.55364
1.25129 2.75607 2.59292 3.11218
1.50737 2.99813 2.44005 3.34334
2.05864 2.31968 2.84543 1.59462
1.47638 2.03207 3.43324 3.60561
1.98665 2.24969 3.35451 3.585
1.72259 1.83699 2.8607 1.94334
1.47409 2.50595 3.77542 2.04133
1.54657 1.64885 2.79073 1.94756
1.37327 2.51686 4.14392 1.94364
0.76002 2.21233 2.66238 1.89544
1.85953 1.69995 2.5488 1.93259
1.79266 1.828 3.40073 1.94278
1.14327 1.76553 3.56091 1.91829
1.40325 3.04071 2.52588 2.17378
1.02847 2.82179 3.31927 1.9842
0.921328 1.62609 2.41258 1.93017
1.86356 2.0729 2.22537 2.06231
1.68177 2.69314 3.10565 1.24462
0.869901 2.68765 3.25651 2.06847
1.43819 1.96808 3.55061 2.13497
1.40347 2.39084 3.33928 2.02061
1.3176 1.85992 3.51838 1.90614
1.82459 2.91972 3.64576 2.0844
1.74968 2.59842 3.65916 2.02298
1.88471 1.63325 2.57757 2.04307
1.86621 2.21869 4.03037 2.14327
0.493859 2.38034 1.95096 2.08381
1.44277 1.76959 3.76478 1.97595
1.64799 1.95515 2.57158 1.97801
0.156854 2.36926 3.12465 2.05301
1.16823 2.32253 2.58478 2.22387
0.835355 2.04089 2.19495 1.95307
0.234587 2.31922 2.08643 2.13755
1.63725 2.73764 3.18624 1.94633
0.899132 3.01577 4.10036 2.01014
1.1194 1.94592 3.02017 2.00779
0.557955 2.68486 2.11439 1.97633
1.42383 1.94164 4.42345 1.94814
1.4147 2.57669 3.50867 1.96354
0.436259 2.15696 2.90157 2.02282
1.1903 2.79291 3.17526 2.08664
0.761109 1.52953 2.64938 2.17096
0.123919 2.72091 3.38305 1.92515
0.247796 2.13085 3.44836 2.08714
0.881153 2.0526 2.21476 2.68064
1.04405 2.15081 2.26148 2.12369
0.556982 1.86602 2.60486 2.0232
1.33635 2.12138 2.20813 2.0368
1.04217 2.04403 2.3443 1.93449
2.67619 2.71325 2.28491 3.01187
1.30954 1.75721 2.37745 1.76333
1.6474 2.37371 2.26484 2.08468
1.99198 2.03539 2.29739 2.87472
1.66296 2.18364 0.527681 2.02548
2.03045 2.43754 3.32562 2.20955
1.028 3.70438 2.68356 2.04894
2.62781 3.01801 2.52777 1.95727
1.26248 2.91482 3.40287 2.18624
2.35394 2.87185 3.4309 2.0617
2.47448 2.82675 3.32452 2.09081
0.453289 3.39874 2.22133 2.03781
1.10017 3.15156 3.37647 1.94634
2.6715 1.58602 1.788 2.07899
2.64208 2.00187 0.746369 1.9857
2.47437 2.15397 1.71661 1.93664
0.682124 2.33584 2.71141 3.12597
2.50463 2.07227 0.822851 2.26316
0.734302 3.15609 3.3629 1.90039
2.53585 3.68013 3.33961 2.0872
1.70353 1.90662 2.27863 3.51303
2.40647 2.00961 2.83636 2.71885
0.896785 2.82612 1.1388 2.22253
1.67695 2.77146 2.12899 3.31325
1.34192 1.91822 1.79107 3.3679
2.10545 2.21347 2.98397 2.52276
1.81697 2.99513 2.19535 1.99002
1.57043 2.63234 2.721 2.01969
1.14976 2.50315 2.52205 1.91942
2.18803 2.80495 3.14576 2.93824
0.162435 1.91724 2.44941 2.23284
1.02443 2.05228 3.67578 2.03321
0.967257 1.86877 1.53604 1.90782
0.582596 2.01778 2.76202 2.55228
0.813047 2.18343 2.59315 2.97084
0.717719 1.52305 2.91871 2.45934
2.03153 2.62761 3.42232 1.75209
0.294813 2.39626 2.13986 0.713105
0.809743 2.56214 2.60735 0.659118
0.618453 2.50189 1.91296 1.26564
0.752385 2.50692 2.99405 1.33218
0.853314 2.43722 1.73222 0.899562
1.28856 2.9137 1.71226 1.79316
1.29033 2.53249 2.66702 2.17463
1.4187 2.57374 1.83405 1.79024
1.45288 2.31646 1.56302 2.04067
0.908019 2.95665 2.45617 1.81649
1.6506 2.58439 3.42286 1.3692
0.821362 2.76914 3.34204 1.81308
0.647864 2.71053 3.31083 1.01137
1.04644 1.63877 1.86681 1.86018
0.893183 3.06928 2.62668 2.18707
1.37243 2.60434 2.03126 4.06586
1.05216 2.61861 1.63919 3.20398
0.942073 1.98693 2.07049 0.829604
1.5108 1.78177 2.11722 2.81334
0.9211 2.08624 3.24945 3.08388
1.62389 2.67655 3.16669 1.54095
1.17248 2.67895 1.65823 2.84394
1.60254 2.80416 1.53484 4.11033
0.339319 2.6036 2.21867 4.13419
0.78923 2.94297 2.61093 3.89227
1.2914 2.98796 2.88033 3.62543
0.751764 2.56044 1.8627 4.16643
1.0423 2.79242 2.20277 3.81482
1.14291 2.51147 2.39422 1.81843
0.773523 2.7429 2.47384 3.9313
1.7388 2.40098 1.54061 4.17928
0.794218 2.96783 3.33397 4.13147
1.15029 2.89835 2.75538 3.85315
1.33904 2.98938 2.43648 3.74798
0.875561 2.82562 3.08759 2.25424
1.14285 2.61541 1.81129 4.24124
1.32555 3.37935 1.56387 3.86694
1.36272 2.71833 1.48981 2.83627
1.65863 2.81301 2.18487 3.17495
1.32784 3.02469 2.15617 3.92735
1.06431 2.12681 2.42778 3.89929
0.912279 1.4627 1.83278 1.51086
1.40035 2.38446 1.80521 3.19755
1.2737 2.23958 2.07029 1.45746
1.65256 2.64231 1.95515 1.25005
1.54787 3.15944 1.81876 3.22064
1.53907 1.60597 2.01414 1.59853
1.10818 2.36645 1.73473 3.10806
1.6608 2.94222 2.36251 2.98633
1.0542 2.68592 2.02795 3.12444
1.74509 2.41069 2.2332 2.29858
2.59748 2.69584 1.76845 1.3445
1.73879 2.75101 2.09584 1.6209
1.27833 2.27141 2.54489 2.28158
1.76192 1.91514 1.63679 3.12422
1.75341 2.03941 1.99497 1.3595
3.08253 2.72294 2.48279 2.36195
2.91953 2.95246 1.75883 2.19925
1.39118 1.38759 2.21258 2.35896
3.01422 1.55424 2.54988 2.48808
2.46102 2.08028 2.12428 2.99859
0.973244 1.64307 2.47967 3.08249
1.82186 2.17377 2.26321 3.04738
1.77049 2.14459 1.97679 2.40578
2.11449 2.93596 1.72176 2.38776
1.68188 1.8183 2.33853 3.14648
2.16021 2.82661 2.26809 3.06033
1.05806 2.66699 2.18968 2.88798
1.84004 2.15085 2.12412 2.1555
0.98562 2.21529 2.04804 3.03261
2.13748 1.72041 1.78458 1.36243
1.73825 2.43218 1.92423 2.39285
1.79313 3.51851 1.76474 2.17059
2.17116 2.01244 2.47223 2.85427
0.533788 1.68319 2.48173 2.4105
0.67647 2.25486 2.0209 2.32095
2.20042 2.45265 2.61514 2.45231
1.49106 1.67808 2.32164 2.16602
0.259909 2.52173 2.09421 2.21838
2.35144 2.12232 2.10887 2.22407
2.44766 2.25513 2.10408 2.80046
1.44278 2.41798 2.03773 2.52453
2.36867 1.46453 2.03241 2.10292
0.514794 2.72988 1.3166 1.56322
2.40687 1.90435 2.24756 2.43157
1.37013 2.67387 2.11046 1.51838
2.01391 1.94004 1.84019 3.10527
1.94851 2.59899 1.74158 1.38985
1.95022 2.37502 2.45604 2.12461
1.45349 1.44124 1.87634 2.82679
1.47986 1.78514 2.21093 2.59893
1.99095 1.89088 2.47785 2.74773
1.59099 2.20058 2.32467 1.82396
1.41792 2.31955 2.06739 1.6363
2.00245 3.5093 2.19762 2.59646
1.78595 2.20567 2.6734 2.25313
0.990557 2.81813 2.06757 2.84674
2.26664 2.59216 2.04751 2.99283
2.19747 2.08157 1.75286 2.96597
1.73714 2.13178 2.27673 2.15613
1.0401 0.967991 1.95662 2.38443
1.86541 1.14237 2.1036 2.04168
1.79708 2.08785 1.82704 1.83198
0.681587 0.993936 2.18078 1.76471
1.00665 2.26892 2.04008 2.52887
0.916719 0.611566 2.17496 1.60643
0.105654 1.93899 2.07667 2.07286
0.599147 0.744054 1.92121 2.64768
0.688293 0.610468 1.56529 2.11577
0.630312 2.32113 2.24351 2.5101
0.358789 1.31676 2.47037 3.01144
0.339345 1.73558 2.05387 2.47534
0.917577 2.1955 2.39559 2.95183
1.03274 1.09434 1.72828 1.47179
1.09133 1.01489 2.30815 2.47768
0.726654 1.13523 1.88759 2.29314
0.996921 0.859162 1.78427 2.67097
0.847213 1.45117 1.75976 2.45267
0.710838 2.2922 2.14635 2.41051
0.670319 2.38936 1.85816 2.30923
0.609319 3.30987 2.54867 2.3329
0.495935 3.25339 1.946 2.29647
0.756409 3.34712 1.98626 2.13105
0.636271 3.37817 2.23417 3.04461
0.700892 1.64311 2.51032 3.01172
0.261373 3.27144 1.97203 2.308
0.571705 2.9366 1.71238 1.3152
0.414273 1.75196 1.95571 2.07299
0.513279 3.15415 1.95423 2.57862
0.34031 1.60389 2.07771 2.43449
0.72074 1.78631 2.10015 2.1531
0.648355 1.79577 1.98936 2.44902
0.58577 3.32266 1.92555 2.75395
0.404529 2.96679 2.66741 2.14743
0.573896 1.60734 2.44717 1.75927
1.9418 3.09907 1.97056 2.16923
0.216463 1.12481 1.79149 2.16884
2.07357 2.87739 1.83643 2.02635
1.62912 3.02775 3.18011 1.41354
1.01933 2.85753 2.93301 2.42533
0.347195 3.36045 3.03483 1.52432
1.20776 1.94649 2.81381 2.33396
0.606884 2.00064 2.95785 2.05263
0.775007 1.62244 3.57382 2.45567
1.14054 2.31462 3.36565 1.99425
0.540477 3.25875 3.42479 1.538
1.22271 2.89058 3.1793 2.44466
0.364621 1.53429 3.47762 3.26802
0.712947 3.21161 3.65086 3.35032
1.52572 2.84682 3.06358 3.02814
1.11773 2.73265 2.69556 3.22116
0.76107 1.26235 3.33068 2.98047
1.3294 1.72811 3.07992 2.92429
1.23252 1.27301 2.69932 3.27006
0.492271 1.7127 3.47856 3.01575
0.638371 1.53109 2.30417 3.03342
1.33549 2.88954 2.40842 3.34201
0.970208 2.92491 2.33917 3.43927
0.859835 2.7877 3.07804 2.99681
1.12152 2.80794 3.08965 2.19153
1.13653 0.449651 3.4318 3.71489
1.0695 2.67982 2.93853 3.23573
0.875517 2.13635 3.16377 3.13636
1.18961 1.69698 2.92685 2.93502
1.16664 2.41949 3.2048 2.51068
1.01269 2.32915 2.96399 3.17266
1.2494 1.85864 2.82987 3.29337
0.940989 1.8101 2.74211 2.79881
0.868332 1.90989 2.50547 2.93497
0.825711 1.56419 3.1769 2.32712
0.759062 1.7601 1.92726 3.24935
1.36235 2.88532 3.04776 2.3805
1.21861 1.72168 3.1393 3.03045
0.911764 0.880802 2.92017 3.08291
0.75194 1.05432 3.05404 3.33723
0.861071 0.621234 3.37699 3.37541
0.59503 1.87612 3.42689 2.7723
1.46338 2.97499 2.32799 2.51932
1.33356 1.81972 2.74814 3.38821
0.497155 2.984 2.78844 3.13334
0.602706 1.70804 3.0986 3.30144
0.85228 2.70063 3.25642 2.21558
1.44908 1.52186 2.78044 3.4201
1.12506 2.00142 2.57709 2.80774
0.614036 1.52576 2.68658 1.64145
0.757458 2.78133 2.93173 2.81374
1.04032 2.2411 2.38146 2.82563
0.805838 1.58399 2.22304 2.30847
0.904944 1.69602 2.24143 2.20505
1.30012 3.04179 3.08145 2.45794
0.922069 2.19495 3.35804 3.28142
1.20503 2.15304 2.97693 2.97844
1.13542 2.16588 2.66686 3.77034
1.21819 2.22611 3.08147 2.33652
1.06427 2.29233 2.31254 3.12917
1.14409 2.43157 3.15616 3.39488
0.898084 2.14541 2.94193 2.56438
0.715904 2.1691 2.52172 3.65457
0.991048 2.17935 2.26734 2.88823
0.927701 2.14636 2.95476 2.26441
0.845667 2.28911 3.53294 2.9753
0.92499 2.22558 2.41701 2.37745
1.07701 2.28866 2.84942 1.87159
1.33 2.19184 3.19464 3.20972
0.606426 2.58639 2.8234 2.01643
1.10832 2.19082 3.84247 2.7066
0.753849 2.17407 3.2531 1.72475
1.52087 2.53042 3.10227 2.62712
1.40741 2.28451 3.23871 2.35915
1.46694 2.63586 3.47627 3.68866
1.44838 2.30631 2.39201 3.1041
0.807759 2.23773 1.93476 3.44124
0.554446 2.36651 2.8283 2.2059
0.636344 2.47914 3.67698 1.83443
1.06475 2.66407 3.77867 2.17942
1.49052 2.56734 2.31767 3.07134
1.20564 0.652473 2.72145 2.98386
0.307109 1.1162 2.93414 2.40179
0.877742 1.18345 2.49513 2.34425
1.25978 2.45367 2.31957 3.23655
1.10483 0.815749 2.70398 2.25015
0.661416 2.1973 2.20187 3.04417
1.58635 0.626492 1.69921 3.099
1.46021 2.17391 2.36385 2.5416
0.723022 2.15477 2.23545 2.30761
1.10837 1.08074 2.12684 2.27081
0.956592 1.16806 2.21227 2.97748
1.46411 1.40554 1.95227 1.78926
0.65193 1.69341 2.0523 1.96188
1.33034 2.11707 2.11124 2.32361
1.45408 1.11272 1.79652 3.19635
0.360827 1.13879 2.68511 3.01992
1.50505 1.14202 1.98948 2.68282
1.37187 1.54396 2.46771 2.34411
0.498166 1.17307 1.68257 2.4852
0.766823 2.57764 2.38277 2.13859
0.972642 2.16378 2.61756 2.0333
0.130615 2.10871 2.5368 3.09222
0.600952 1.99617 1.90947 3.80991
0.544906 1.13221 1.99726 2.54418
0.21033 1.04137 1.79139 2.38347
0.220625 2.1126 1.99577 3.41287
1.57158 2.0495 2.19333 2.82723
1.46799 0.805724 2.09208 3.52126
0.388347 0.727195 2.4979 2.97189
1.48874 0.38287 2.09455 3.3439
0.352638 0.262151 2.11403 2.63788
0.614952 0.494047 1.94775 3.43955
1.29201 0.376903 2.13829 3.52742
0.910109 0.313663 2.49188 2.34335
0.984569 0.555702 2.05316 2.61218
0.702717 1.31168 2.12008 3.02962
1.21009 1.29108 2.10823 2.78694
1.52994 1.32135 2.52537 3.2574
2.23814 1.37689 2.69791 3.58782
2.05088 1.47799 2.13 3.05233
2.30915 1.47262 2.27264 3.21095
1.45453 1.46821 2.07809 2.36705
1.86605 0.445082 2.06157 3.31696
1.90072 0.701361 1.72935 2.87321
1.49445 1.47223 1.9923 2.80668
2.25861 1.32737 2.55596 2.85205
1.64708 0.745796 2.26018 3.27642
2.10485 0.418731 2.26052 3.27362
0.696419 1.15563 2.37708 3.22417
1.67612 1.09532 2.07068 2.98483
2.28627 1.09727 2.03167 3.85152
1.36346 1.11364 1.71645 3.73341
0.950272 0.859868 1.89917 3.48415
1.82154 0.859355 1.97617 2.43295
1.74473 1.02116 2.05658 2.77177
0.54955 1.30087 1.93247 3.13739
1.96495 0.911641 1.88308 2.87673
1.94101 0.887728 0.423582 2.6734
0.657006 1.1064 2.02682 2.83013
1.64834 0.804082 2.02648 2.30461
1.528 0.43014 1.92412 2.56359
2.24803 0.552518 1.59803 2.28113
0.895775 1.14962 1.93415 2.20672
2.12974 1.49806 2.73836 3.11713
1.38099 0.897239 2.07512 3.15524
0.648021 1.12686 1.72932 2.50727
1.57583 1.14869 2.13965 2.89967
2.15713 1.09736 2.1282 3.19767
1.88295 0.527108 1.65213 3.0031
1.55831 1.16841 1.62298 3.01182
0.95647 0.883088 1.8236 3.02198
0.641697 0.926249 2.54351 2.49372
0.485409 1.02884 2.78931 2.37842
0.56804 0.882693 1.73108 2.49671
0.632592 0.919919 2.13407 3.47426
0.70532 0.89275 2.67401 3.5438
0.805919 0.966848 2.51884 3.02112
0.467566 0.86764 2.19162 2.77762
0.636961 1.30507 1.66075 2.32765
0.72462 1.19573 1.60293 2.43585
0.420112 0.88733 2.17263 3.49467
0.494843 0.978892 2.98889 3.25132
0.495028 0.418703 2.43709 2.42011
0.82378 0.314192 1.73433 2.34219
0.533103 1.05842 2.14992 1.92275
0.575716 1.34137 2.88589 3.54295
1.18956 0.919356 1.4154 2.33753
1.08323 0.893542 1.54669 2.77884
1.18551 1.20169 2.12692 2.49783
1.21684 0.986868 2.26968 2.63238
1.1032 0.916796 2.36889 2.81377
1.06035 0.90203 2.6389 3.64132
1.12232 1.25284 1.5795 3.38558
1.1826 0.574575 1.74076 2.02947
1.03815 0.513296 3.19854 2.64229
1.1525 1.2068 2.11496 3.11268
1.19091 0.548861 2.8313 2.1139
0.730035 1.1785 2.32062 2.88716
1.14616 1.06164 1.88825 2.86381
0.887201 1.13353 1.86478 2.63191
1.40371 1.02476 3.15527 2.3588
1.42214 0.497152 1.76264 3.39223
1.99592 0.793611 1.95264 2.39127
1.37003 0.956123 1.9646 2.36187
1.40183 1.45447 1.82938 2.58786
1.46291 0.984591 2.35656 2.52563
1.47896 0.802475 2.98636 2.63927
2.03886 0.879662 2.93003 3.36507
1.97871 0.715089 2.15621 3.10853
0.347649 0.540802 2.49751 2.76544
1.52889 0.650799 2.27441 3.14666
1.36296 1.65001 2.97689 2.49929
0.21691 1.53664 2.37804 1.83345
1.45716 1.3543 1.50756 2.75956
1.55098 1.57034 3.37323 3.35599
0.137508 1.24419 2.69938 3.24922
0.450081 1.27887 3.11902 3.48674
1.84739 1.57345 2.26982 3.38287
1.88826 1.49067 2.4912 2.41774
1.66867 1.36944 2.86582 2.83122
0.496293 1.53103 3.33844 2.14723
1.4839 1.42589 2.79109 2.71005
0.829707 1.72507 2.42571 2.01934
0.248436 1.65869 2.99535 3.07361
1.77112 1.57129 2.7147 2.11638
0.859952 1.36011 2.1862 3.23837
1.42661 1.34934 2.98251 2.89055
0.455732 1.4155 3.27577 2.0006
1.7183 1.49645 2.98735 1.91309
1.1352 1.62658 3.21661 3.0147
1.20296 1.64515 2.02663 2.4944
0.772413 1.63969 3.25013 3.11137
1.47867 1.44609 2.27761 3.18556
1.04588 1.28883 1.65203 3.25071
1.30197 1.40676 2.15818 3.12834
0.766946 0.405463 1.72476 3.26124
1.51424 0.494701 1.71833 3.18059
0.929037 0.377845 1.85726 3.58045
1.37309 0.991943 2.11699 3.39643
1.45434 0.849748 4.02948 3.13114
0.303021 0.818651 1.91704 3.56672
0.0917116 0.928624 3.13903 2.88257
0.560977 1.30619 3.49917 3.4976
0.26049 0.170479 3.44372 2.77424
0.5168 1.29338 3.7828 3.09345
0.620145 1.34368 3.95441 2.82965
0.872676 1.01568 1.48563 3.44183
0.737776 1.15909 2.0124 3.43162
0.927979 1.81827 4.01598 2.628
0.243119 0.571627 3.04394 3.08238
0.812015 1.641 1.88742 3.13873
0.54575 1.35788 3.48205 2.4575
0.775095 1.05462 4.30214 2.78569
0.99459 1.84132 1.94361 2.72085
0.723267 0.469482 2.5531 3.14316
0.395313 1.18503 1.66331 2.49935
0.884019 1.66408 1.1601 3.58992
1.06245 1.14346 1.9718 3.20437
0.665824 1.41378 2.10129 2.92956
0.875587 1.59127 1.87354 3.87475
0.618755 1.01499 2.29889 3.29795
0.981205 1.71179 2.1139 3.32187
0.780263 0.974849 2.26621 3.25007
0.767642 1.3595 2.31326 3.05696
0.853832 1.20912 2.7925 3.13078
0.678766 1.05324 2.74055 3.95333
0.934026 1.36437 3.93171 3.72913
0.557393 1.90083 3.94532 2.73293
0.109706 1.30522 2.6057 3.54895
0.387433 1.7045 2.15174 3.27092
0.690826 1.73564 2.76342 3.86856
1.41422 1.48579 2.42005 3.03427
1.44018 1.9906 3.94886 3.328
1.0227 0.974364 1.93478 2.77588
1.33595 1.72022 2.91438 2.79789
0.939203 0.788738 2.29995 3.97613
0.916428 0.764017 2.0676 3.97463
1.57375 2.55007 2.68997 3.84065
1.5227 2.4418 2.68796 3.71746
1.28471 0.675443 2.23694 3.33176
1.1234 0.635651 2.01454 3.87642
1.50359 0.517213 3.63745 3.22137
1.21865 2.56553 1.54509 2.69367
1.21251 0.521443 3.63507 2.90941
1.60873 0.633198 3.89437 2.75136
1.35305 0.455806 2.38675 2.72048
1.40094 2.50464 2.77158 3.91551
1.50706 2.32995 1.99341 3.9084
1.06721 0.99598 2.23577 3.53082
0.605071 1.04227 2.00061 2.0422
1.13432 1.02829 3.6594 3.59963
1.63586 1.13178 2.10327 2.00917
1.38214 2.48919 2.76239 2.95284
1.26618 2.48671 4.41211 2.71447
0.894703 0.926993 2.15353 3.09949
1.66485 0.956223 2.90818 3.86276
1.50668 1.05128 2.10633 2.93925
1.64386 2.28576 2.39185 3.09136
1.52668 2.2694 1.50131 1.98746
1.60811 2.30628 3.56977 2.20205
0.944701 1.31819 2.31088 2.00053
0.914854 1.18906 2.40191 4.00967
1.90257 0.988301 1.64271 3.77267
2.07314 1.32835 4.13608 4.0199
1.10769 0.841371 1.57267 2.95259
1.79565 2.67331 1.92763 2.7788
0.817247 2.86177 2.6878 3.97679
1.91629 0.964184 2.41058 3.43575
0.784101 0.957203 3.33324 3.52079
0.862221 0.748869 1.48287 3.20091
1.94198 2.69754 1.6162 2.02586
1.93283 1.19514 3.35311 3.35903
0.858926 2.657 1.7652 2.66463
1.75228 2.37171 1.25524 3.40174
0.51047 2.08999 1.81645 3.53628
0.568261 1.31014 2.21598 3.20952
1.87541 0.823455 1.70587 2.20164
1.66465 1.19505 1.7821 3.86159
1.59793 0.513586 2.73873 3.50334
0.498821 1.07992 4.11265 2.67021
2.03277 2.6853 2.76298 2.7747
1.02148 2.69238 3.01426 3.42508
1.06884 2.35766 2.57278 2.4176
0.682073 2.13661 2.71448 3.04965
1.00038 2.61879 3.02962 3.37137
1.87041 1.29711 2.82097 3.69661
2.02819 1.33719 3.07267 3.23218
1.70323 1.00369 3.07192 3.19249
0.908963 0.926006 2.76617 3.52464
0.959172 0.946604 2.78726 3.76118
2.07823 0.928892 3.0391 3.77154
1.82606 2.89628 2.60607 1.78142
1.92017 2.97552 2.40323 2.68792
0.619625 1.05853 2.60447 1.39006
1.94815 3.01779 2.8463 2.83254
1.1955 2.95825 3.09649 3.98912
1.63249 0.81055 2.66763 1.77268
0.806691 0.715228 2.48121 1.44994
1.94519 1.39706 2.68571 1.75695
1.83568 0.881288 2.7855 4.03214
1.81221 2.97457 2.49465 2.7433
0.840002 0.902842 1.05388 1.47287
0.956903 1.16603 2.59782 1.6156
0.61696 1.08043 2.58969 2.71152
0.50426 0.721375 2.25595 3.39703
0.729793 0.995647 2.74062 3.03032
1.96406 3.28964 2.66468 1.50902
0.695847 0.931381 0.858878 1.85831
0.923166 3.13995 2.82373 1.31919
0.821242 0.99805 0.895413 4.0066
1.80172 0.776689 2.82773 1.33895
0.2484 0.607817 2.7836 1.61229
2.0161 0.818931 3.10335 1.28714
1.80802 0.710316 2.51473 1.50946
1.04231 1.09616 3.13231 3.49999
2.15434 0.768908 2.61884 1.62866
1.74326 2.99576 2.42389 1.5331
1.25854 2.95466 2.6384 3.57881
1.89839 1.28686 2.37801 3.93803
2.13771 1.42179 2.72843 3.87072
2.15706 2.86078 3.05597 1.52424
1.76788 3.0713 2.58733 3.95171
0.934409 1.61605 2.52911 2.71563
0.65412 2.98967 3.05855 1.70727
2.18601 2.98839 2.72081 1.54416
1.56116 2.88359 3.03498 3.40108
2.29989 0.757702 2.79249 2.10524
0.460774 0.386077 2.63962 3.44707
2.34042 2.87551 2.38672 3.65401
1.48454 1.61893 2.46946 3.00229
2.40976 0.996564 2.69912 1.53391
1.44296 0.908929 2.93575 3.089
1.38949 2.94207 2.51321 1.79965
2.00389 2.96645 2.7125 2.83507
1.94913 2.84147 0.597956 3.59107
1.11016 2.97224 1.49175 3.63274
0.781924 0.880903 1.68406 3.39444
2.48383 3.15588 0.831917 3.87642
1.63154 0.70697 1.0501 1.45128
1.5427 2.95915 0.950656 2.59775
1.02157 3.20188 2.42819 1.71017
1.82264 1.11983 2.33371 3.2042
1.74873 0.736216 1.13687 3.53356
1.18587 0.898159 3.08517 3.77484
0.421804 3.03625 2.63636 2.6628
0.337031 0.933586 3.78301 1.6958
0.723129 1.32408 1.63281 3.91682
0.71825 0.454828 4.1582 1.49328
0.586434 2.90702 3.786 2.02851
0.432995 2.97587 3.7092 3.47615
0.536893 2.93888 3.95114 1.97232
0.524572 1.25109 4.13442 2.52559
1.69952 0.820351 4.46502 2.64414
1.74893 2.82199 1.64844 1.68892
1.74139 3.17238 3.27673 4.58956
2.51196 0.904476 1.42455 4.64024
0.653217 2.89459 3.62735 3.4739
2.60768 1.41932 2.00145 1.90337
0.845239 1.00736 2.26835 1.95408
2.51575 0.564829 2.45891 1.95296
0.527782 1.10838 2.31387 2.56136
2.60546 0.895356 1.70184 4.02509
0.811958 3.07118 2.22077 2.49829
2.57205 3.08703 2.56289 1.89267
0.766834 2.99178 3.06656 3.25757
2.42151 2.96614 1.93296 2.84085
0.681958 3.01443 2.49954 2.48141
2.55397 3.13265 2.66478 3.17133
2.03763 3.08583 1.80028 1.99606
1.29302 3.57937 3.60516 2.89224
2.55614 3.14672 1.25758 2.1038
0.571564 2.89393 3.66234 3.02014
0.767393 3.20789 2.69507 3.66957
1.73098 3.05313 2.62673 2.27327
1.43256 1.05578 2.25639 2.76428
2.47786 1.12029 2.71959 1.93476
1.83605 0.67583 3.17919 3.47124
1.39446 1.01465 3.25877 2.14762
0.958246 1.09185 2.98565 4.64158
2.23717 0.872053 3.46668 3.74889
0.822113 1.40718 2.24083 3.3772
1.87894 1.60476 2.91399 3.0648
2.63653 1.24352 3.19878 3.68562
0.693929 0.704117 3.12808 3.27221
1.52256 1.2832 3.20712 3.89282
1.35703 0.897298 2.92019 3.6743
1.16575 1.29095 2.41566 2.7312
2.32722 1.36222 2.62993 3.51642
2.39358 1.55693 2.53593 4.18896
0.888563 1.50797 2.77883 3.66441
2.61427 1.28975 2.44345 3.69593
2.54793 1.35611 2.81415 3.14316
2.3394 1.27722 2.31224 3.23377
0.777569 0.665792 2.85923 3.17681
2.52482 1.13042 3.72446 2.81438
0.980722 0.872943 2.87161 3.01626
0.447825 1.66452 3.9508 3.38851
2.60096 1.07095 4.30727 3.63593
1.55747 1.20278 3.4714 2.86368
1.08897 1.25259 2.07384 2.94684
2.03666 1.6134 3.42156 2.31611
1.30173 1.75077 2.29155 2.83363
2.52191 1.13396 3.19608 2.94572
2.23329 0.816246 2.44026 2.97763
1.13059 1.66227 3.11652 3.082
0.751026 1.24629 2.70556 2.66472
0.982704 1.73037 3.57479 3.24048
1.68904 1.20691 3.18801 3.41559
1.42953 1.29925 3.61233 3.40974
1.09564 1.52489 3.55376 3.21523
1.99809 0.887875 2.75349 2.43963
0.569848 1.27142 3.60933 3.69465
1.70904 0.329638 1.33988 2.93076
1.62318 1.25313 2.01598 2.90734
1.02581 0.435121 3.14296 2.45279
1.70662 1.24958 2.971 2.26279
0.92584 0.920396 2.26783 2.86519
1.96651 0.668097 2.6771 2.77684
2.32952 0.579183 2.63926 3.61733
2.28378 1.66459 3.67069 2.92119
2.08401 1.65176 2.83588 3.14504
1.33569 1.371 3.43574 3.69047
1.93528 1.29308 2.97004 2.46352
1.99914 1.78838 3.94846 2.52909
1.60068 1.5334 2.93885 1.62303
1.51711 1.88532 2.63308 3.22287
1.54783 1.06881 2.44318 1.84314
1.33916 1.2613 3.60834 2.11487
1.67372 1.60758 0.898854 2.23064
1.20773 1.63869 2.02594 3.41983
0.897184 1.39353 1.94798 1.2494
2.11245 1.17941 2.16241 2.88168
1.14285 0.70514 2.38168 2.29967
1.3305 0.943328 1.84124 2.07404
0.99944 0.756141 3.176 3.47974
1.88642 1.00567 1.75545 2.81451
1.56818 0.933515 3.46794 2.99374
1.14675 1.16452 3.08759 1.27388
1.38236 1.00666 2.07769 3.18387
1.48017 2.27797 1.90875 2.81317
2.27922 1.74336 1.93468 3.00632
0.995445 2.17582 3.06517 2.8936
1.36032 1.75698 3.45526 3.34072
2.04853 1.83707 2.54834 3.06979
1.76368 2.42628 2.49031 2.68003
0.762733 1.93939 2.92248 3.15691
1.43426 2.30375 3.36486 1.66681
1.34464 1.94826 1.93514 2.46576
1.08938 2.20067 3.38781 3.88755
2.00325 1.82077 2.15635 2.39587
1.68197 2.01559 2.06769 3.74913
2.12517 1.8649 2.59959 4.07746
1.33983 1.71617 3.66375 2.83104
1.07086 2.24064 2.35936 3.09135
1.95866 1.83395 2.17503 4.9445
1.69664 1.71844 3.13846 2.63774
1.69228 2.13513 2.27721 2.92966
0.532821 2.40772 2.10537 3.31962
1.78413 1.78827 1.62365 3.67814
1.11886 2.19549 3.42793 1.96056
1.42944 1.64247 2.49022 2.04001
1.00042 2.15209 1.80447 2.2269
1.17089 2.1994 2.36329 3.47158
1.63677 1.65687 3.56628 3.38176
0.847244 1.7287 3.3878 1.38384
1.26328 2.22866 2.7692 2.51011
1.07352 1.7238 2.59482 3.45174
1.18723 2.1987 2.82088 3.86398
1.39284 2.21894 3.21076 3.81811
0.603275 2.12137 3.02358 3.26407
1.65424 1.93193 3.5679 3.95496
1.63504 2.27527 3.06737 1.25302
0.81963 1.73436 2.45724 1.45078
1.70704 2.27698 3.2374 3.81539
1.7279 2.42709 3.01215 2.65389
2.13577 2.17099 3.57714 1.86651
2.65945 1.83685 3.10178 3.11791
1.24065 2.19925 3.31401 2.55694
1.22316 1.82851 3.37503 1.7863
0.519955 1.80355 3.03763 2.10392
1.58194 1.01599 1.95003 2.3357
1.3846 1.33482 1.71281 2.76252
1.6375 1.05697 2.73499 1.43569
0.607585 1.25659 3.0618 1.02999
2.1137 1.41533 2.36236 1.20231
1.71277 1.57278 3.30244 1.13907
1.79366 0.466987 2.1499 1.0545
1.46676 0.906374 2.8275 0.880597
1.56992 1.4318 2.14036 2.15197
0.894913 1.58552 3.26962 2.03119
2.64718 1.35475 3.61842 0.90744
2.06864 1.1523 3.34513 1.02351
1.42987 1.11314 2.34953 0.960617
1.57822 1.32831 3.10202 1.88856
0.534938 0.577071 3.24466 1.27699
1.59516 0.885992 2.76618 1.57947
1.44778 0.687186 2.5795 2.02069
2.16855 1.00754 2.03735 1.38313
2.69959 0.887286 2.55039 1.93283
1.71502 1.14933 2.38464 1.99084
2.28031 1.37054 3.53228 1.20185
2.3878 1.20328 2.32716 1.26797
0.77842 1.64307 3.61403 1.14608
1.93313 1.17054 3.3138 1.28057
1.946 1.20537 3.25612 2.09227
1.58583 0.265389 1.69557 2.60775
1.28675 1.38043 1.85242 1.93056
1.41504 1.54565 1.73886 3.79051
2.35224 1.57751 1.73631 1.34126
1.74396 1.51034 2.2165 1.06791
1.17462 1.58469 0.908116 3.92174
1.25135 0.478409 0.800318 4.11181
2.38121 0.92581 1.75184 1.15225
2.0168 1.25768 2.25942 2.09597
1.83413 1.28787 2.27822 4.35668
1.16379 1.07199 2.66948 4.60897
0.827156 0.719524 0.930692 4.16079
1.33545 1.13509 0.870572 4.6199
2.21848 0.890192 1.76805 1.8149
1.57793 1.41208 1.85045 1.68202
1.80531 1.59765 2.17793 1.57682
0.780571 1.27264 2.23821 1.38356
2.37877 0.994267 2.64317 1.46734
2.23682 1.57722 1.69167 1.21152
0.452768 0.506674 1.13463 1.25286
2.65726 0.911395 1.26856 2.28238
1.56488 1.33093 2.22363 4.98708
1.49134 1.28676 1.63236 2.22074
0.754158 0.97816 1.84077 4.79684
2.09401 1.04378 1.81233 4.55549
2.25156 1.49693 2.25697 3.83566
2.10762 1.32523 2.23843 NA
2.44518 1.01411 1.80583 NA
2.11266 1.50641 1.76259 NA
2.12859 1.32579 1.7978 NA
2.30646 1.60486 1.73676 NA
1.69703 1.42678 1.92152 NA
1.34545 1.03035 1.72407 NA
1.47925 1.78758 2.21097 NA
1.62082 0.500385 3.72058 NA
0.769471 1.74601 1.77569 NA
1.15936 1.59844 1.68291 NA
1.28009 1.01937 1.69421 NA
2.17721 2.2188 2.32944 NA
2.16828 2.09156 2.0686 NA
1.58959 1.96681 1.72719 NA
2.07729 1.67631 3.29045 NA
1.99134 2.03997 1.8449 NA
2.55231 3.73158 1.76959 NA
2.0941 3.76804 1.82079 NA
2.3074 1.86368 1.86925 NA
0.979091 0.757784 1.72851 NA
1.7138 1.71324 1.57022 NA
1.6134 1.09735 1.62432 NA
1.24856 1.7333 1.91462 NA
1.98807 1.29048 1.82448 NA
1.89824 2.08956 1.64608 NA
2.41411 2.05104 1.65303 NA
1.52143 1.54843 1.68289 NA
1.70922 2.15348 1.76126 NA
0.956886 0.934104 1.84604 NA
2.36967 1.21578 1.72589 NA
1.39804 1.87931 1.7139 NA
1.54037 0.832437 2.82646 NA
0.931227 1.51411 1.55115 NA
1.07971 1.88996 1.63112 NA
0.840406 1.21332 1.89456 NA
1.94351 2.08218 2.46885 NA
0.771156 1.90253 1.86012 NA
2.01301 1.8869 1.63379 NA
0.623164 3.63734 1.56925 NA
1.57271 0.850421 1.92622 NA
1.44097 2.99779 1.6129 NA
1.33337 1.97988 1.82442 NA
2.02973 2.62725 1.85341 NA
0.637548 1.29557 1.78107 NA
0.585373 1.92289 2.14424 NA
1.9821 1.81881 3.14057 NA
1.01137 1.86843 1.77348 NA
1.26664 1.84976 2.83147 NA
1.72087 2.07114 1.66155 NA
1.49274 2.20721 1.63118 NA
0.685498 2.18036 3.34356 NA
0.900136 2.11258 1.67777 NA
1.95016 3.75859 1.55927 NA
1.34128 2.44908 2.7278 NA
1.12584 2.02374 1.8173 NA
0.368292 2.01522 1.71213 NA
0.745456 1.82471 2.06006 NA
1.21772 2.63498 1.74371 NA
0.991839 1.89365 1.67827 NA
0.48939 0.866335 1.90412 NA
1.24545 1.87027 1.46338 NA
0.773148 1.97631 1.77786 NA
0.959652 0.940567 2.26599 NA
0.528154 1.84126 1.70335 NA
1.54533 2.16397 1.83149 NA
0.507726 1.78778 1.81258 NA
1.34672 1.95382 2.62035 NA
1.11077 3.81787 1.78899 NA
0.412687 2.2 3.0508 NA
0.965487 2.88614 2.57083 NA
1.68022 0.931174 1.71449 NA
1.04331 1.76336 2.69254 NA
1.1225 2.21263 1.36004 NA
0.593473 1.93796 2.2891 NA
1.94187 1.18694 1.91473 NA
1.81894 1.52681 3.12986 NA
0.987862 1.69753 2.4935 NA
0.938169 2.1755 2.36748 NA
1.18643 1.97885 1.86549 NA
1.3839 2.02164 1.70794 NA
1.4409 2.14008 2.50223 NA
0.906263 1.83386 2.30536 NA
1.44044 1.71284 2.65739 NA
1.03508 2.08507 2.81937 NA
1.40491 3.67538 2.85758 NA
1.08125 2.16738 2.6545 NA
1.41995 1.48961 2.38149 NA
1.18508 3.68162 2.17213 NA
0.85719 1.84852 1.9291 NA
1.26195 1.85815 2.4117 NA
1.29413 1.7788 2.46863 NA
0.990206 1.92094 2.7669 NA
1.16785 1.68956 2.74669 NA
1.22479 0.313518 2.15021 NA
1.13352 1.59739 2.42311 NA
1.20385 1.86234 2.45949 NA
1.15954 1.97394 2.17819 NA
1.0348 1.86279 2.82312 NA
1.0429 1.7156 2.19141 NA
1.08333 1.50386 1.5445 NA
1.40108 1.70552 1.83092 NA
1.37443 2.23477 2.39807 NA
0.97144 1.93523 1.52219 NA
1.22586 1.98332 2.36762 NA
1.0723 2.47616 2.46167 NA
0.884753 1.53583 1.54155 NA
1.2444 1.94536 1.76852 NA
1.08531 1.92014 1.81635 NA
1.04648 1.95124 2.28795 NA
1.2737 0.289147 1.48551 NA
1.16433 2.06523 2.23943 NA
0.999568 1.88303 2.12992 NA
1.08611 1.84849 3.53934 NA
0.913263 1.93512 2.22049 NA
1.06514 1.84316 2.85011 NA
0.852187 0.340449 1.76701 NA
1.10422 1.8277 1.52271 NA
1.08795 0.462015 2.32157 NA
1.12044 1.83083 2.80627 NA
1.28361 1.56103 3.19095 NA
1.4829 1.47763 1.71138 NA
1.18929 1.58716 2.68748 NA
1.04558 1.89078 2.39531 NA
1.08473 1.57753 1.78605 NA
1.03602 1.94437 1.83581 NA
1.24915 1.649 2.1654 NA
1.27856 0.956476 3.01155 NA
0.993372 1.86217 2.50194 NA
1.21632 0.906319 3.04404 NA
1.31186 1.45515 2.47435 NA
1.12981 2.16459 2.78849 NA
1.04703 1.88999 2.37744 NA
1.17525 1.85278 3.31125 NA
1.235 1.92296 2.41054 NA
1.09704 1.8459 2.52255 NA
1.30123 1.97401 2.55728 NA
1.86227 2.07075 2.50524 NA
1.53571 2.19217 2.07312 NA
1.43766 2.49243 2.263 NA
1.64196 2.01613 3.31846 NA
1.53375 2.04477 2.5213 NA
1.43268 1.9068 2.44922 NA
1.47663 1.95019 2.38625 NA
1.85902 1.8794 3.10319 NA
1.4601 1.51601 2.47841 NA
1.36596 0.564806 3.02692 NA
1.55958 2.13843 2.83868 NA
1.47456 1.82431 1.95507 NA
1.38258 1.55353 2.80613 NA
0.99412 2.02723 3.33746 NA
0.840455 0.546855 2.98172 NA
1.64786 1.98736 2.49219 NA
0.918479 1.88827 3.31283 NA
1.33832 1.48238 1.0624 NA
1.21812 1.02607 2.4828 NA
1.14653 1.02294 2.6831 NA
0.990176 1.04235 2.50292 NA
1.41771 1.92952 2.88087 NA
1.56507 0.62439 2.4914 NA
1.14886 2.13774 2.60929 NA
1.44852 2.02178 2.63741 NA
1.93079 1.35705 2.54787 NA
1.45717 1.436 3.0251 NA
1.2971 1.60037 3.0223 NA
1.48283 1.57811 2.8463 NA
1.4274 0.606573 2.56755 NA
1.3759 1.82252 2.58326 NA
0.668147 1.681 1.62369 NA
0.640663 0.473936 2.83428 NA
1.11533 1.94329 1.52254 NA
1.64269 0.553483 2.74329 NA
0.950624 1.54788 2.50589 NA
1.3509 1.57607 2.57555 NA
1.53038 2.19401 1.83754 NA
1.67921 2.05718 2.61811 NA
1.18738 2.01365 2.42902 NA
0.722896 1.40597 2.80355 NA
1.39814 0.81416 1.6288 NA
1.7508 1.4757 1.88479 NA
1.57877 1.36223 2.59421 NA
0.814143 1.75153 3.13685 NA
1.30052 2.08552 2.67287 NA
1.2103 1.36804 2.44203 NA
0.770866 1.76957 2.57303 NA
1.46367 1.96963 2.74602 NA
0.28146 2.08104 2.61405 NA
1.57587 2.10954 2.17684 NA
0.805414 1.34541 2.45905 NA
1.77263 1.01585 2.93247 NA
1.4104 1.14128 2.426 NA
1.88754 1.5947 2.94538 NA
0.799284 1.64893 3.46339 NA
0.372918 1.73898 2.34288 NA
1.91106 1.82559 2.39844 NA
1.848 1.95128 1.24806 NA
1.52474 1.94464 2.72167 NA
1.35925 2.23981 2.23418 NA
1.31369 0.393701 2.49983 NA
1.78662 0.66424 1.71333 NA
1.16873 1.82653 2.54047 NA
0.373296 1.6856 2.60778 NA
1.30515 1.51383 2.53063 NA
0.716787 1.35115 2.46707 NA
0.59117 0.826081 2.80369 NA
2.23304 1.30244 3.05447 NA
1.79138 1.44975 3.04698 NA
2.02229 1.39443 2.12247 NA
2.10754 1.23438 1.57566 NA
2.28362 1.93486 2.61756 NA
1.18788 1.81468 1.64318 NA
1.72475 1.93132 2.5499 NA
0.92252 1.99855 3.0419 NA
0.807854 1.44862 1.72501 NA
1.94791 1.19398 2.42878 NA
1.06673 1.45432 1.49897 NA
1.85217 2.2237 3.11849 NA
1.12889 1.9787 2.53276 NA
1.28053 1.53642 2.57003 NA
0.34837 1.19726 2.74856 NA
1.0642 0.907143 2.78169 NA
1.16977 2.09811 2.27612 NA
1.97309 2.14243 1.69969 NA
1.7772 2.14644 1.98956 NA
1.40485 1.91861 2.88116 NA
1.85024 2.1319 2.19548 NA
1.11795 2.06689 1.64723 NA
2.06527 1.32858 2.72202 NA
1.19109 2.16298 3.25279 NA
2.19058 0.843774 2.68156 NA
1.2512 1.83651 2.74832 NA
1.88548 1.88835 2.8124 NA
1.35427 1.03849 2.30145 NA
0.738378 1.92813 2.73948 NA
1.52709 0.606279 1.61809 NA
2.14106 1.07176 2.88888 NA
1.86843 1.40426 2.82203 NA
1.89045 1.78542 2.72793 NA
0.984365 1.76392 3.19026 NA
1.06074 2.20212 2.39726 NA
1.47149 1.85526 2.3209 NA
1.8901 2.09819 2.77041 NA
1.85356 1.7568 2.93324 NA
1.11317 2.02245 3.19997 NA
1.88117 1.95193 1.90496 NA
1.53868 2.00765 1.60189 NA
1.81634 2.34688 2.26589 NA
1.97782 1.82796 1.67647 NA
1.79688 1.05365 2.67728 NA
1.49321 2.1348 1.69779 NA
NA 2.0532 3.091 NA
NA 1.85512 2.84078 NA
NA 0.624953 2.81488 NA
NA 0.746854 2.49706 NA
NA 1.1701 2.73147 NA
NA 1.68447 2.50787 NA
NA 2.29185 1.63288 NA
NA 1.82224 2.51643 NA
NA 2.00185 3.00605 NA
NA 0.664272 3.07605 NA
NA 2.21782 2.9814 NA
NA 2.01262 2.89817 NA
NA 0.814874 1.52176 NA
NA 0.973042 2.80177 NA
NA 2.01897 3.25975 NA
NA 1.88011 2.78693 NA
NA 1.16051 2.20879 NA
NA 0.321 1.35 NA
NA 1.48073 3.04037 NA
NA 0.766603 1.74373 NA
NA 0.76986 2.77226 NA
NA 1.76179 2.42562 NA
NA 1.37738 2.8816 NA
NA 0.732676 2.26104 NA
NA 0.746951 2.74253 NA
NA 1.56506 2.47355 NA
NA 1.84011 2.842 NA
NA 1.61306 2.21582 NA
NA 2.0104 1.99802 NA
NA 1.44331 2.00065 NA
NA 1.83927 2.28459 NA
NA 1.95092 2.96902 NA
NA 2.39169 1.89892 NA
NA 0.849027 3.21013 NA
NA 0.720511 2.35453 NA
NA 1.98516 2.38168 NA
NA 1.22473 2.8181 NA
NA 2.104 2.1525 NA
NA 0.85719 2.81799 NA
NA 1.54986 2.33143 NA
NA 1.89483 2.46971 NA
NA 2.01744 1.68255 NA
NA 0.814072 2.32402 NA
NA 1.00649 2.56611 NA
NA 0.636561 2.31668 NA
NA 1.95767 2.82995 NA
NA 1.62366 2.47255 NA
NA 2.04821 2.75669 NA
NA 1.96028 2.79072 NA
NA 1.96275 2.76565 NA
NA 2.13353 2.92069 NA
NA 1.87844 1.90874 NA
NA 2.13436 3.08547 NA
NA 2.18635 2.33877 NA
NA 2.10919 2.1159 NA
NA 2.03266 2.56072 NA
NA 1.40752 2.54633 NA
NA 1.61855 2.50388 NA
NA 2.24518 2.63463 NA
NA 2.09426 2.71313 NA
NA 0.549204 1.77034 NA
NA 1.59354 2.74633 NA
NA 1.82724 1.79641 NA
NA 1.92671 2.56722 NA
NA 2.03034 2.69945 NA
NA 1.0172 2.9143 NA
NA 1.38934 1.74168 NA
NA 1.2122 2.217 NA
NA 0.674127 3.18884 NA
NA 0.969178 1.71228 NA
NA 0.960511 1.82986 NA
NA 1.29034 3.10725 NA
NA 0.383608 2.72385 NA
NA 0.946378 2.66971 NA
NA 1.1058 1.30193 NA
NA 1.40332 1.95988 NA
NA 0.627168 2.57576 NA
NA 1.09708 3.48055 NA
NA 0.713408 3.49047 NA
NA 0.902665 3.28463 NA
NA 1.2609 3.29809 NA
NA 0.688179 3.47055 NA
NA 1.34508 3.15633 NA
NA 0.995876 3.15599 NA
NA 0.952865 3.34574 NA
NA 0.27621 3.65756 NA
NA 0.688733 3.40602 NA
NA 0.778456 2.53802 NA
NA 1.19075 3.42638 NA
NA 1.14574 2.18079 NA
NA 0.495728 3.82535 NA
NA 1.32113 2.23588 NA
NA 0.375483 3.15253 NA
NA 0.748999 3.45819 NA
NA 1.1483 2.37446 NA
NA 1.30306 3.19359 NA
NA 1.21115 2.19956 NA
NA 0.950267 3.4745 NA
NA 0.968161 2.31106 NA
NA 0.76096 1.80257 NA
NA 0.253372 3.1162 NA
NA 0.574434 3.41069 NA
NA 0.49569 3.45447 NA
NA 0.775136 2.81946 NA
NA 0.996328 2.59038 NA
NA 0.959335 3.09493 NA
NA 1.30101 3.87997 NA
NA 1.0308 2.96792 NA
NA 1.26396 3.5628 NA
NA 0.506234 2.80556 NA
NA 0.881244 3.15988 NA
NA 1.40548 3.1513 NA
NA 0.959332 3.57278 NA
NA 1.26836 3.32123 NA
NA 1.0756 2.32879 NA
NA 1.34507 3.06987 NA
NA 0.951907 2.4383 NA
NA 1.18717 2.18573 NA
NA 1.22114 2.90682 NA
NA 1.07495 3.18626 NA
NA 1.22158 2.82559 NA
NA 0.599002 3.28085 NA
NA 1.5289 2.88358 NA
NA 1.54806 3.07477 NA
NA 1.94039 3.09231 NA
NA 2.12505 3.53672 NA
NA 0.958627 3.34836 NA
NA 2.21588 3.51727 NA
NA 0.670178 3.23884 NA
NA 0.879422 3.11923 NA
NA 1.07557 2.36181 NA
NA 0.942327 3.34819 NA
NA 0.832423 2.38058 NA
NA 2.12886 3.07302 NA
NA 1.31428 2.45865 NA
NA 1.97754 2.60997 NA
NA 0.947842 2.38581 NA
NA 1.65738 2.60144 NA
NA 1.65948 2.59482 NA
NA 1.78204 3.35901 NA
NA 1.91151 2.85944 NA
NA 2.18727 1.64585 NA
NA 2.13259 3.38929 NA
NA 0.792154 2.44675 NA
NA 0.747161 3.55565 NA
NA 2.11891 2.71806 NA
NA 0.861958 3.54318 NA
NA 1.48185 3.2406 NA
NA 1.5449 3.11469 NA
NA 1.36405 3.56561 NA
NA 1.47951 4.03903 NA
NA 1.54219 3.21498 NA
NA 1.51714 3.38537 NA
NA 1.75186 3.10141 NA
NA 0.763372 3.45227 NA
NA 1.81136 2.84091 NA
NA 0.886864 2.92583 NA
NA 1.42163 2.92688 NA
NA 2.02735 2.10988 NA
NA 1.15677 1.41868 NA
NA 1.48135 2.74081 NA
NA 1.4126 2.19851 NA
NA 1.87257 3.5913 NA
NA 2.15544 3.4477 NA
NA 2.13688 2.29919 NA
NA 1.8653 3.17744 NA
NA 1.34587 2.59895 NA
NA 1.53424 2.99209 NA
NA 1.29626 3.77264 NA
NA 1.25908 3.9569 NA
NA 2.18762 2.97057 NA
NA 1.81044 3.44643 NA
NA 1.78888 3.62219 NA
NA 0.651563 3.45781 NA
NA 0.622726 3.96107 NA
NA 1.83209 3.35571 NA
NA 0.397633 3.00523 NA
NA 1.56992 2.01566 NA
NA 1.85585 3.02446 NA
NA 0.923958 3.37435 NA
NA 0.662399 3.28892 NA
NA 0.480074 3.02678 NA
NA 0.881954 2.49572 NA
NA 1.43567 2.19817 NA
NA 0.865823 3.25011 NA
NA 1.65803 2.95409 NA
NA 0.649975 1.87708 NA
NA 1.73515 2.21901 NA
NA 0.717051 2.37896 NA
NA 0.513216 2.52543 NA
NA 1.31191 3.00941 NA
NA 0.997752 1.89503 NA
NA 1.3131 3.46218 NA
NA 1.42071 3.52885 NA
NA 0.329513 2.05973 NA
NA 1.64009 2.88203 NA
NA 0.762757 3.21628 NA
NA 1.65188 2.96816 NA
NA 0.87636 2.01115 NA
NA 1.04051 1.96587 NA
NA 1.76896 2.99286 NA
NA 0.825842 3.06887 NA
NA 1.01111 3.01532 NA
NA 1.58558 3.52667 NA
NA 1.77754 2.45506 NA
NA 0.662152 2.69251 NA
NA 1.60963 2.67352 NA
NA 1.82355 4.12227 NA
NA 1.82565 3.60971 NA
NA 0.759214 3.44903 NA
NA 0.998964 4.13203 NA
NA 0.862166 3.13451 NA
NA 0.760968 3.81065 NA
NA 1.81751 2.93628 NA
NA 1.01393 2.78658 NA
NA 1.87273 2.01567 NA
NA 1.1764 3.06203 NA
NA 2.17302 2.59544 NA
NA 1.42247 3.33278 NA
NA 1.22017 2.79811 NA
NA 1.63622 2.81245 NA
NA 1.71778 3.39128 NA
NA 2.3626 3.33311 NA
NA 0.718281 3.77438 NA
NA 2.12509 3.32908 NA
NA 1.29108 3.14276 NA
NA 1.02386 2.33168 NA
NA 2.20036 3.2358 NA
NA 0.583408 3.24435 NA
NA 2.24072 2.70278 NA
NA 0.65787 3.00485 NA
NA 1.08719 2.24743 NA
NA 0.974465 2.52219 NA
NA 1.35914 0.793956 NA
NA 2.13133 2.62715 NA
NA 0.344563 2.55642 NA
NA 2.03016 0.995807 NA
NA 0.653657 0.578398 NA
NA 2.28465 0.4884 NA
NA 0.996202 0.996156 NA
NA 2.28471 2.71035 NA
NA 0.933635 0.37755 NA
NA 1.11679 2.56497 NA
NA 0.889268 0.833549 NA
NA 1.88388 0.722228 NA
NA 1.29355 2.76412 NA
NA 1.37779 1.05749 NA
NA 1.86574 1.09252 NA
NA 1.20603 0.614034 NA
NA 1.94863 0.742174 NA
NA 1.15188 2.69033 NA
NA 1.50622 2.6083 NA
NA 2.23039 0.972008 NA
NA 2.67304 0.84335 NA
NA 0.77449 2.41616 NA
NA 1.96196 0.883482 NA
NA 2.51602 0.984019 NA
NA 2.6114 2.32724 NA
NA 2.00258 2.52166 NA
NA 1.91314 2.38383 NA
NA 1.96361 2.54856 NA
NA 2.65695 2.26963 NA
NA 2.06713 2.51289 NA
NA 0.970317 2.63379 NA
NA 2.18498 2.57274 NA
NA 2.52836 2.45953 NA
NA 2.19548 2.49372 NA
NA 1.01575 1.09868 NA
NA 1.45108 0.749285 NA
NA 2.12388 2.56981 NA
NA 2.11966 2.98495 NA
NA 2.08025 1.30023 NA
NA 1.78918 0.813446 NA
NA 2.44249 2.52915 NA
NA 2.43369 0.962344 NA
NA 1.73903 0.796174 NA
NA 1.24702 0.921097 NA
NA 2.14726 2.60716 NA
NA 1.50306 2.55612 NA
NA 2.5995 2.64088 NA
NA 2.47997 3.06061 NA
NA 2.54132 1.12076 NA
NA 1.92616 3.06964 NA
NA 2.18893 1.01083 NA
NA 1.90656 2.6091 NA
NA 1.78495 3.13225 NA
NA 2.42563 2.5813 NA
NA 1.95751 3.01498 NA
NA 1.95335 0.754766 NA
NA 2.49798 0.802463 NA
NA 2.51166 0.999407 NA
NA 2.37258 0.870466 NA
NA 2.16426 1.1321 NA
NA 2.48423 0.688898 NA
NA 1.83521 1.17439 NA
NA 1.81853 1.15995 NA
NA 2.06355 1.10244 NA
NA 2.42545 1.15619 NA
NA 1.70016 2.18973 NA
NA 2.33975 2.12399 NA
NA 2.03717 2.42701 NA
NA 2.33719 1.17238 NA
NA 2.44174 3.16069 NA
NA 1.66566 2.32463 NA
NA 1.59746 1.25232 NA
NA 1.99549 1.24135 NA
NA 1.75596 0.735099 NA
NA 2.00843 1.22205 NA
NA 2.04661 1.13057 NA
NA 1.98191 2.45622 NA
NA 2.24868 2.34808 NA
NA 1.11261 3.1383 NA
NA 1.97103 3.37059 NA
NA 2.7161 2.44255 NA
NA 1.99251 1.25786 NA
NA 2.14747 1.11093 NA
NA 1.533 3.31579 NA
NA 2.15225 1.05811 NA
NA 2.15705 3.36176 NA
NA 1.97856 1.08513 NA
NA 2.33485 0.829268 NA
NA 2.13185 3.37905 NA
NA 2.59947 2.96058 NA
NA 1.60075 1.15529 NA
NA 1.75201 1.14915 NA
NA 1.83196 3.31496 NA
NA 2.41091 1.04711 NA
NA 2.25935 1.21304 NA
NA 2.19216 2.95832 NA
NA 2.05513 1.24702 NA
NA 2.5565 2.13042 NA
NA 1.27752 3.42538 NA
NA 2.37177 2.62186 NA
NA 1.9674 3.39586 NA
NA 2.44477 3.63498 NA
NA 1.13551 0.988535 NA
NA 1.90653 2.51183 NA
NA 1.92508 1.52073 NA
NA 2.64575 0.783988 NA
NA 2.17021 1.20864 NA
NA 2.19052 2.94464 NA
NA 1.85559 3.09551 NA
NA 2.43205 1.21604 NA
NA 2.0469 1.06597 NA
NA 2.13113 2.17867 NA
NA 2.48907 3.42893 NA
NA 2.05532 2.96245 NA
NA 1.7417 2.91417 NA
NA 2.35117 0.773846 NA
NA 1.64667 2.44072 NA
NA 2.49676 1.08764 NA
NA 2.33839 2.70645 NA
NA 1.95496 1.15409 NA
NA 1.48711 0.73283 NA
NA 1.886 2.46229 NA
NA 1.73673 1.50963 NA
NA 2.75358 2.76289 NA
NA 1.0775 1.56874 NA
NA 3.03532 0.666443 NA
NA 1.3013 3.32887 NA
NA 2.47048 1.29903 NA
NA 2.47524 0.638596 NA
NA 1.66795 2.35646 NA
NA 1.55929 2.42061 NA
NA 2.69553 1.28101 NA
NA 2.4702 2.95064 NA
NA 1.18583 2.60891 NA
NA 2.30399 2.20205 NA
NA 2.73568 2.57444 NA
NA 1.55658 1.2728 NA
NA 2.22636 2.58106 NA
NA 2.05778 1.46125 NA
NA 2.54011 2.66009 NA
NA 1.45473 3.56059 NA
NA 1.67001 2.99249 NA
NA 1.49758 2.18365 NA
NA 1.88033 2.199 NA
NA 1.44445 1.54678 NA
NA 2.41113 1.20051 NA
NA 1.75464 1.10434 NA
NA 1.48254 3.23555 NA
NA 1.7775 3.2225 NA
NA 1.1968 0.999025 NA
NA 1.84927 2.53753 NA
NA 1.10088 2.22124 NA
NA 2.6794 2.68917 NA
NA 2.82809 0.797931 NA
NA 1.24873 1.02035 NA
NA 2.24259 1.31978 NA
NA 3.56411 1.72611 NA
NA 1.83909 1.08864 NA
NA 2.40462 1.19961 NA
NA 1.04501 1.735 NA
NA 1.98263 1.19664 NA
NA 1.3952 1.00743 NA
NA 1.13546 1.26856 NA
NA 0.825921 1.00796 NA
NA 0.828054 1.12216 NA
NA 2.35799 1.32012 NA
NA 0.68903 2.01533 NA
NA 0.432239 1.66943 NA
NA 0.637317 1.41418 NA
NA 2.43137 1.22921 NA
NA 0.639109 3.15188 NA
NA 0.402001 3.07569 NA
NA 0.957381 1.81654 NA
NA 0.524694 1.30925 NA
NA 2.34362 1.35005 NA
NA 2.11971 1.82513 NA
NA 1.26741 1.41093 NA
NA 0.590148 1.42864 NA
NA 0.600475 1.88103 NA
NA 0.707974 1.50076 NA
NA 0.639998 1.92137 NA
NA 0.722726 1.74386 NA
NA 2.19376 2.38947 NA
NA 2.35881 1.73926 NA
NA 0.808974 1.96973 NA
NA 0.877661 2.29312 NA
NA 0.751858 1.99365 NA
NA 2.16314 1.9866 NA
NA 0.794826 2.41285 NA
NA 2.34284 1.96539 NA
NA 2.09742 2.22454 NA
NA 1.07374 2.17092 NA
NA 2.7072 2.15852 NA
NA 2.84175 1.41917 NA
NA 1.11791 2.00839 NA
NA 0.770184 1.22493 NA
NA 0.761999 1.16615 NA
NA 1.00184 1.43997 NA
NA 2.52346 1.38885 NA
NA 2.84394 1.50828 NA
NA 1.3109 1.42717 NA
NA 2.57035 2.15445 NA
NA 0.730522 2.0942 NA
NA 0.75404 2.11818 NA
NA 0.987167 2.41369 NA
NA 0.883192 1.05112 NA
NA 0.962648 1.77781 NA
NA 1.24104 2.39787 NA
NA 0.907591 2.13612 NA
NA 2.50996 1.7746 NA
NA 2.54418 1.51907 NA
NA 0.946406 2.08783 NA
NA 0.705527 2.88512 NA
NA 0.834051 2.89018 NA
NA 1.06427 1.46268 NA
NA 2.43581 2.14107 NA
NA 0.953246 2.87494 NA
NA 0.831286 1.81086 NA
NA 1.13774 2.80538 NA
NA 1.03118 2.14952 NA
NA 0.769517 1.92738 NA
NA 0.910501 2.34505 NA
NA 1.70723 3.43093 NA
NA 0.936716 2.06446 NA
NA 0.817362 3.39534 NA
NA 2.40817 1.79941 NA
NA 2.30022 2.51161 NA
NA 2.04852 2.08734 NA
NA 0.672292 2.84538 NA
NA 0.797906 2.31104 NA
NA 0.580999 2.28682 NA
NA 1.08112 2.62943 NA
NA 0.860845 2.13308 NA
NA 0.797323 2.01992 NA
NA 0.766571 1.8929 NA
NA 2.33364 2.35798 NA
NA 2.3948 2.48369 NA
NA 2.18694 2.33415 NA
NA 1.7583 3.88017 NA
NA 0.71652 1.97997 NA
NA 0.627609 2.22597 NA
NA 0.431377 2.88173 NA
NA 0.298297 2.87509 NA
NA 2.71224 3.48089 NA
NA 0.584955 2.0536 NA
NA 2.3853 2.09852 NA
NA 2.24944 3.47093 NA
NA 2.44362 3.44123 NA
NA 1.7749 2.22724 NA
NA 1.92228 3.35838 NA
NA 2.51006 3.27815 NA
NA 2.77994 3.32266 NA
NA 0.735448 1.67129 NA
NA 0.827405 3.96075 NA
NA 1.83273 2.89488 NA
NA 1.0658 1.71023 NA
NA 0.856319 1.72898 NA
NA 2.89612 1.56925 NA
NA 0.667868 1.66629 NA
NA 0.551242 2.11477 NA
NA 0.860794 2.0422 NA
NA 0.985106 1.63528 NA
NA 0.940764 2.16203 NA
NA 0.587069 1.71582 NA
NA 0.818895 1.48077 NA
NA 0.751187 1.47691 NA
NA 1.68683 1.87949 NA
NA 2.84682 1.90483 NA
NA 2.04878 1.72646 NA
NA 0.925767 1.74548 NA
NA 0.791846 1.88489 NA
NA 0.48258 1.58584 NA
NA 2.44563 2.11171 NA
NA 2.26948 1.92859 NA
NA 2.54605 2.2209 NA
NA 2.37059 1.9007 NA
NA 1.08109 2.18348 NA
NA 2.22292 2.32973 NA
NA 0.858346 2.24947 NA
NA 0.793046 2.05169 NA
NA 0.590745 1.9507 NA
NA 1.82115 1.64348 NA
NA 2.28496 1.48021 NA
NA 2.28995 1.63044 NA
NA 2.5029 2.18918 NA
NA 2.19486 2.30299 NA
NA 2.38533 1.78279 NA
NA 2.36203 1.58116 NA
NA 2.78678 1.35274 NA
NA 2.38564 1.76143 NA
NA 0.795804 1.70682 NA
NA 0.998306 3.82048 NA
NA 0.948951 3.76831 NA
NA 2.53494 1.95309 NA
NA 0.827052 2.94826 NA
NA 0.763173 2.37022 NA
NA 2.70665 1.41038 NA
NA 3.0049 1.51382 NA
NA 2.82042 1.67041 NA
NA 0.819868 1.8988 NA
NA 0.936174 1.54441 NA
NA 0.502161 2.18907 NA
NA 0.866037 1.51299 NA
NA 2.95924 3.08147 NA
NA 2.3989 1.59464 NA
NA 2.29304 1.23803 NA
NA 2.99808 2.05438 NA
NA 1.82427 2.05808 NA
NA 2.97847 3.06259 NA
NA 1.04148 2.0967 NA
NA 1.76785 2.21541 NA
NA 1.62174 2.106 NA
NA 0.721891 2.01897 NA
NA 0.550235 1.88375 NA
NA 1.76637 2.07373 NA
NA 1.58868 1.57175 NA
NA 1.90109 1.45314 NA
NA 0.930607 2.75874 NA
NA 0.596136 1.72425 NA
NA 1.77519 2.9727 NA
NA 1.55996 3.56147 NA
NA 0.838162 2.0609 NA
NA 1.78225 2.28926 NA
NA 1.81855 1.56281 NA
NA 2.01346 1.12712 NA
NA 1.79533 2.2525 NA
NA 1.83785 2.03131 NA
NA 1.73108 1.90656 NA
NA 1.81549 1.66847 NA
NA 1.6188 1.59716 NA
NA 1.61956 2.21296 NA
NA 1.77839 2.11392 NA
NA 1.90539 2.41854 NA
NA 0.732616 1.57393 NA
NA 1.789 2.30463 NA
NA 2.04135 2.09127 NA
NA 1.89048 2.07295 NA
NA 1.86279 1.61284 NA
NA 1.10239 1.73002 NA
NA 1.10872 1.25932 NA
NA 1.66835 0.999667 NA
NA 1.69172 3.55622 NA
NA 1.64273 2.15378 NA
NA 0.409003 1.90987 NA
NA 0.550262 2.60586 NA
NA 1.76137 1.09032 NA
NA 1.73625 1.08802 NA
NA 0.530261 3.30444 NA
NA 0.579986 3.5344 NA
NA 0.67445 2.09475 NA
NA 1.71033 2.05133 NA
NA 1.85949 1.63053 NA
NA 1.97675 3.45203 NA
NA 1.81091 3.46396 NA
NA 1.76638 3.22731 NA
NA 1.92351 3.44513 NA
NA 1.80176 2.96951 NA
NA 1.67493 3.54754 NA
NA 1.80724 3.00724 NA
NA 1.58215 2.85917 NA
NA 1.71244 3.69382 NA
NA 1.93588 2.80839 NA
NA 1.63345 2.76535 NA
NA 1.89859 3.92113 NA
NA 1.0515 2.96679 NA
NA 0.906435 2.70581 NA
NA 1.73455 3.77098 NA
NA 1.75192 3.63643 NA
NA 1.7206 3.02976 NA
NA 1.65864 3.01809 NA
NA 1.07893 2.67116 NA
NA 1.0007 3.94148 NA
NA 1.89815 3.55287 NA
NA 1.76106 2.95137 NA
NA 1.6985 2.55252 NA
NA 1.56574 2.44657 NA
NA 1.12374 3.02143 NA
NA 1.821 3.71114 NA
NA 1.98354 4.17452 NA
NA 1.32597 2.99256 NA
NA 1.86637 3.45316 NA
NA 1.77064 2.23566 NA
NA 1.62903 2.31012 NA
NA 1.76643 3.60909 NA
NA 1.81393 2.44694 NA
NA 2.02602 3.9182 NA
NA 1.58354 3.48039 NA
NA 1.31738 4.30348 NA
NA 1.40974 3.68938 NA
NA 1.35898 3.22509 NA
NA 1.45112 2.40355 NA
NA 1.45613 3.19249 NA
NA 0.906604 3.01054 NA
NA 0.997954 4.23339 NA
NA 0.960063 3.36013 NA
NA 0.967452 2.43942 NA
NA 0.935082 3.2227 NA
NA 1.5803 3.87764 NA
NA 1.5622 2.96741 NA
NA 1.33189 2.33011 NA
NA 1.30902 2.42427 NA
NA 1.66227 2.89917 NA
NA 1.63051 4.05617 NA
NA 1.64331 1.76676 NA
NA 1.434 2.94012 NA
NA 1.39693 3.12396 NA
NA 1.60949 3.0617 NA
NA 1.35068 3.0036 NA
NA 1.38122 3.10725 NA
NA 1.47293 1.71193 NA
NA 1.69039 2.6966 NA
NA 1.47063 4.45566 NA
NA 1.67118 3.40568 NA
NA 0.765634 3.40208 NA
NA 1.45103 3.6767 NA
NA 1.35327 2.50265 NA
NA 1.16919 2.8192 NA
NA 1.41913 3.8348 NA
NA 1.1365 2.96035 NA
NA 1.32248 3.24106 NA
NA 1.3112 3.3214 NA
NA 1.56758 2.53603 NA
NA 1.31972 2.31514 NA
NA 1.65272 3.9049 NA
NA 1.37365 4.20128 NA
NA 1.60084 4.08395 NA
NA 1.35996 3.63919 NA
NA 2.74698 1.44945 NA
NA 1.36162 3.31431 NA
NA 0.867078 4.28203 NA
NA 1.43986 2.36645 NA
NA 0.895342 1.65781 NA
NA 1.52392 2.36773 NA
NA 1.57768 2.53628 NA
NA 1.56185 1.66526 NA
NA 1.56228 1.80996 NA
NA 1.62974 1.55956 NA
NA 1.41977 0.579687 NA
NA 1.40642 0.778622 NA
NA 1.49125 0.676945 NA
NA 1.05389 1.7635 NA
NA 1.42612 1.78276 NA
NA 1.53787 1.47231 NA
NA 1.20774 2.4667 NA
NA 1.19342 3.57092 NA
NA 1.57073 2.41233 NA
NA 1.17487 2.78381 NA
NA 1.33862 2.12402 NA
NA 1.56395 1.62907 NA
NA 1.38484 3.22409 NA
NA 1.18952 1.7806 NA
NA 0.919211 2.98919 NA
NA 1.16642 2.26119 NA
NA 0.992648 2.35215 NA
NA 1.10557 2.26667 NA
NA 1.03571 1.96698 NA
NA 1.05219 3.23538 NA
NA 1.24768 2.1004 NA
NA 0.941038 1.83706 NA
NA 0.785332 2.73646 NA
NA 0.840128 2.74128 NA
NA 0.737826 1.75105 NA
NA 0.549929 3.0848 NA
NA 0.938671 2.21735 NA
NA 1.02041 2.27968 NA
NA 1.14176 3.04262 NA
NA 1.06098 3.27312 NA
NA 0.516479 2.42044 NA
NA 0.65561 2.67088 NA
NA 0.79637 1.08935 NA
NA 0.673254 0.967167 NA
NA 1.16482 2.44276 NA
NA 1.02921 1.92313 NA
NA 0.86202 2.38064 NA
NA 1.35006 1.91214 NA
NA 1.14951 0.690082 NA
NA 1.31265 1.58964 NA
NA 0.965738 2.40517 NA
NA 0.772971 2.4719 NA
NA 0.850384 2.47869 NA
NA 0.785309 2.61744 NA
NA 0.793507 2.04172 NA
NA 0.470355 2.24547 NA
NA 0.886205 2.36376 NA
NA 0.933953 2.33311 NA
NA 1.16207 3.51141 NA
NA 0.683525 2.30257 NA
NA 0.971666 2.81487 NA
NA 1.12733 2.14601 NA
NA 1.22624 2.45791 NA
NA 1.01628 2.23257 NA
NA 1.06614 3.35072 NA
NA 0.687421 2.78088 NA
NA 0.68637 1.8485 NA
NA 0.613407 2.42203 NA
NA 0.925336 2.65748 NA
NA 0.337598 2.83575 NA
NA 1.06709 1.93959 NA
NA 0.746459 2.18404 NA
NA 0.946963 2.02593 NA
NA 0.581173 2.829 NA
NA 1.14282 2.65936 NA
NA 0.942634 2.08599 NA
NA 0.827425 1.95815 NA
NA 0.850838 2.94769 NA
NA 0.429791 3.19723 NA
NA 0.906269 1.68817 NA
NA 0.916484 3.34219 NA
NA 0.968805 2.4771 NA
NA 0.624505 2.29397 NA
NA 0.429644 2.65019 NA
NA 0.908672 1.23095 NA
NA 0.541936 1.41054 NA
NA 0.594249 1.37876 NA
NA 0.941579 1.46745 NA
NA 1.89754 1.37673 NA
NA 2.23212 1.2521 NA
NA 0.971903 1.48639 NA
NA 0.582033 1.4117 NA
NA 0.697747 1.29707 NA
NA 0.921436 1.43046 NA
NA 0.764747 2.08391 NA
NA 1.87346 3.09334 NA
NA 2.23632 1.00464 NA
NA 2.25474 1.50049 NA
NA 2.23624 1.09308 NA
NA 1.76365 3.09209 NA
NA 1.56967 2.25945 NA
NA 0.944466 2.0093 NA
NA 0.65108 1.88017 NA
NA 1.91994 2.10852 NA
NA 0.914364 1.96534 NA
NA 1.79081 1.91732 NA
NA 0.645131 2.11012 NA
NA 0.482432 1.96197 NA
NA 1.58517 1.95186 NA
NA 2.26477 1.91018 NA
NA 2.532 1.93627 NA
NA 2.22912 1.2448 NA
NA 1.94314 2.04185 NA
NA 0.972688 2.26833 NA
NA 0.646992 1.85847 NA
NA 1.00723 1.26683 NA
NA 0.881655 1.19651 NA
NA 0.949051 1.91525 NA
NA 0.523545 1.98146 NA
NA 1.59921 1.93041 NA
NA 1.78562 1.23863 NA
NA 2.24368 2.19714 NA
NA 1.10373 1.2985 NA
NA 2.53039 2.09001 NA
NA 0.683454 2.04724 NA
NA 1.91025 1.98781 NA
NA 0.484607 1.41807 NA
NA 2.0561 2.1432 NA
NA 0.537999 1.27776 NA
NA 0.607552 2.36347 NA
NA 0.156918 1.62199 NA
NA 0.295199 1.19324 NA
NA 0.604876 1.77492 NA
NA 2.20358 3.01764 NA
NA 0.315097 2.04023 NA
NA 2.01917 2.37547 NA
NA 2.01964 1.46097 NA
NA 1.6661 3.10969 NA
NA 0.668135 1.89376 NA
NA 2.72947 3.09 NA
NA 0.392127 3.12711 NA
NA 1.68955 3.08943 NA
NA 1.69029 2.91962 NA
NA 2.88061 2.19545 NA
NA 0.853569 1.80783 NA
NA 1.30657 1.96424 NA
NA 2.74906 2.46436 NA
NA 1.28017 2.30031 NA
NA 0.744002 2.31716 NA
NA 0.297982 1.64542 NA
NA 0.78297 2.46566 NA
NA 0.427632 1.80395 NA
NA 2.29548 3.25687 NA
NA 1.94959 2.31409 NA
NA 0.445649 2.83842 NA
NA 0.780667 2.32965 NA
NA 0.896559 2.27823 NA
NA 0.688516 2.87066 NA
NA 0.866928 2.88582 NA
NA 2.28043 3.04885 NA
NA 0.808845 3.18812 NA
NA 1.66179 2.57449 NA
NA 1.49006 1.04189 NA
NA 1.67073 2.34797 NA
NA 1.5275 2.50221 NA
NA 0.747597 2.9628 NA
NA 1.95878 2.13975 NA
NA 2.29875 3.02851 NA
NA 2.25989 2.91287 NA
NA 2.0112 1.94775 NA
NA 0.774337 2.06812 NA
NA 0.464081 2.77243 NA
NA 2.58277 3.2054 NA
NA 2.30702 3.11755 NA
NA 0.930654 1.20871 NA
NA 2.57689 2.2185 NA
NA 2.29224 2.99446 NA
NA 1.55615 2.98222 NA
NA 1.60977 2.70402 NA
NA 1.70667 1.69522 NA
NA 1.72791 3.03967 NA
NA 0.40425 1.99006 NA
NA 2.54917 3.27342 NA
NA 0.676527 2.93381 NA
NA 2.02908 2.68836 NA
NA 1.67319 3.11369 NA
NA 2.10828 2.27581 NA
NA 1.93345 3.17601 NA
NA 1.98105 2.7834 NA
NA 2.17012 2.55827 NA
NA 3.21772 2.71793 NA
NA 2.04592 2.0489 NA
NA 3.15413 1.42315 NA
NA 3.07658 1.68755 NA
NA 2.23507 2.64058 NA
NA 2.00251 2.17396 NA
NA 3.13463 3.2635 NA
NA 3.15311 2.05387 NA
NA 3.24807 2.34655 NA
NA 2.8215 1.46695 NA
NA 3.05455 2.9536 NA
NA 2.1529 1.6015 NA
NA 2.01574 2.7065 NA
NA 3.05218 1.54161 NA
NA 2.04898 1.75449 NA
NA 0.821559 2.65809 NA
NA 2.02856 1.63511 NA
NA 0.796935 1.63275 NA
NA 3.12576 2.35433 NA
NA 1.10383 2.2326 NA
NA 2.07746 3.37974 NA
NA 1.9547 2.25012 NA
NA 2.08846 1.98986 NA
NA 1.09551 2.80601 NA
NA 2.07243 2.77121 NA
NA 2.02347 2.66859 NA
NA 3.0773 1.25527 NA
NA 3.07023 2.07649 NA
NA 2.01925 2.08487 NA
NA 3.08862 2.04781 NA
NA 1.91613 2.09737 NA
NA 2.78966 2.11508 NA
NA 3.14187 2.75106 NA
NA 2.09816 2.03094 NA
NA 3.1197 2.04522 NA
NA 3.02266 2.68238 NA
NA 2.03684 2.94215 NA
NA 2.8656 2.88131 NA
NA 2.86684 1.38004 NA
NA 1.59234 1.0215 NA
NA 1.59331 2.60435 NA
NA 0.604787 1.4229 NA
NA 1.46226 1.95719 NA
NA 1.58534 1.56581 NA
NA 1.53296 2.0406 NA
NA 1.52153 1.99091 NA
NA 0.47135 1.64975 NA
NA 0.802006 2.13522 NA
NA 1.61136 2.11261 NA
NA 1.69807 0.811168 NA
NA 1.60342 0.779849 NA
NA 1.50304 1.29023 NA
NA 0.454733 1.52653 NA
NA 0.900527 1.99484 NA
NA 1.52071 1.67119 NA
NA 1.58459 0.7586 NA
NA 0.92421 1.59521 NA
NA 0.772041 1.81783 NA
NA 0.929358 1.53309 NA
NA 0.661684 1.28012 NA
NA 0.507593 0.788821 NA
NA 0.570957 1.47127 NA
NA 1.70306 0.863509 NA
NA 0.493902 1.69932 NA
NA 1.66921 0.783956 NA
NA 1.68482 1.49182 NA
NA 0.579129 2.13005 NA
NA 0.859497 0.914279 NA
NA 0.751397 2.09111 NA
NA 1.53449 1.42901 NA
NA 0.88322 1.53414 NA
NA 0.577915 1.83397 NA
NA 1.11599 2.0107 NA
NA 1.66185 1.63234 NA
NA 0.702796 2.13239 NA
NA 1.49094 1.29009 NA
NA 1.44773 1.73709 NA
NA 1.52678 1.47085 NA
NA 1.32809 1.70624 NA
NA 0.819373 0.848664 NA
NA 1.49906 0.86997 NA
NA 0.494572 0.947238 NA
NA 0.611373 1.89635 NA
NA 1.37041 1.85554 NA
NA 1.74518 1.6458 NA
NA 1.27876 1.90799 NA
NA 1.52805 1.99966 NA
NA 1.74862 1.77943 NA
NA 1.86503 1.29243 NA
NA 1.32304 1.33892 NA
NA 0.770566 2.13951 NA
NA 1.3938 2.00869 NA
NA 1.51888 1.06698 NA
NA 1.4288 1.25379 NA
NA 1.37431 0.963807 NA
NA 1.50542 0.833256 NA
NA 1.42457 1.60063 NA
NA 1.39767 2.09565 NA
NA 1.96649 1.50612 NA
NA 1.56033 1.67743 NA
NA 1.708 0.871007 NA
NA 1.89912 0.723753 NA
NA 1.31793 1.54392 NA
NA 1.38287 2.06798 NA
NA 1.48209 0.866132 NA
NA 1.35475 2.04799 NA
NA 1.8342 1.43677 NA
NA 1.94548 1.39737 NA
NA 1.42173 0.876968 NA
NA 1.43458 1.27171 NA
NA 1.46171 1.68166 NA
NA 1.16563 1.36407 NA
NA 2.13006 2.07438 NA
NA 1.39925 1.93611 NA
NA 1.50045 1.66787 NA
NA 1.46626 2.08569 NA
NA 1.89497 0.66342 NA
NA 1.60126 1.05886 NA
NA 1.93654 1.70962 NA
NA 1.85257 1.03222 NA
NA 1.61596 1.40042 NA
NA 2.20761 1.52818 NA
NA 1.72366 1.76877 NA
NA 2.05721 1.7518 NA
NA 1.99717 2.01033 NA
NA 2.07218 1.58613 NA
NA 2.03159 1.54042 NA
NA 2.09572 1.98573 NA
NA 1.96181 1.09921 NA
NA 0.820039 1.44442 NA
NA 2.03802 1.54878 NA
NA 2.04025 1.89798 NA
NA 1.93908 1.30556 NA
NA 0.628931 1.52184 NA
NA 2.07815 1.964 NA
NA 1.97652 0.825556 NA
NA 0.944945 1.66685 NA
NA 1.96061 1.97783 NA
NA 0.863002 0.785596 NA
NA 1.96591 1.7185 NA
NA 2.08206 1.62814 NA
NA 2.10731 1.65183 NA
NA 0.754096 2.47506 NA
NA 0.872413 2.40746 NA
NA 1.06025 2.59695 NA
NA 0.755802 2.61744 NA
NA 0.974391 2.80708 NA
NA 1.88902 1.84327 NA
NA 1.89919 2.08385 NA
NA 2.16929 1.90354 NA
NA 0.749571 2.7273 NA
NA 0.842694 2.32076 NA
NA 0.85787 2.28523 NA
NA 0.914599 2.32966 NA
NA 2.33163 2.48902 NA
NA 1.89557 2.20591 NA
NA 1.90239 2.27103 NA
NA 2.26898 2.84561 NA
NA 1.7769 2.1504 NA
NA 1.79032 2.32793 NA
NA 2.23496 2.48081 NA
NA 1.78547 2.28982 NA
NA 1.4834 2.08687 NA
NA 1.75028 2.49596 NA
NA 1.12456 2.58191 NA
NA 2.32195 2.43171 NA
NA 1.77132 2.19006 NA
NA 0.84509 2.38917 NA
NA 0.887221 2.09274 NA
NA 1.29655 1.93665 NA
NA 1.16584 2.76342 NA
NA 0.768627 2.33375 NA
NA 1.27395 1.20548 NA
NA 1.88294 0.859064 NA
NA 0.926559 1.7655 NA
NA 1.94063 2.17613 NA
NA 2.44358 1.42511 NA
NA 2.89571 1.99899 NA
NA 2.44731 2.03708 NA
NA 2.70432 1.98636 NA
NA 1.05874 2.26873 NA
NA 1.91524 2.10796 NA
NA 1.70656 2.12639 NA
NA 2.23637 2.26327 NA
NA 2.26913 2.7429 NA
NA 2.49358 2.52416 NA
NA 1.58998 2.60783 NA
NA 2.26131 2.38159 NA
NA 0.882356 1.99269 NA
NA 1.80976 2.3664 NA
NA 2.06433 1.65881 NA
NA 1.15753 3.0095 NA
NA 0.685329 1.48005 NA
NA 2.57841 3.18832 NA
NA 1.53918 2.38659 NA
NA 3.26743 1.81599 NA
NA 2.95258 3.35593 NA
NA 1.86266 1.92221 NA
NA 2.99356 2.38186 NA
NA 2.38609 3.28827 NA
NA 2.73681 3.07394 NA
NA 2.4325 2.43219 NA
NA 2.63939 1.75605 NA
NA 2.63915 3.06158 NA
NA 2.13827 1.18997 NA
NA 2.19561 1.99319 NA
NA 2.8049 2.47549 NA
NA 2.15724 3.05543 NA
NA 2.38851 2.72977 NA
NA 2.74325 2.98069 NA
NA 2.80237 1.93541 NA
NA 0.914787 1.34507 NA
NA 1.71743 3.41875 NA
NA 3.07054 1.92632 NA
NA 1.6741 1.84949 NA
NA 2.23408 2.02111 NA
NA 2.34981 2.07333 NA
NA 2.60714 1.95298 NA
NA 2.02411 2.23725 NA
NA 2.23589 2.3675 NA
NA 2.33156 2.44188 NA
NA 2.51747 2.45214 NA
NA 2.66355 2.34716 NA
NA 2.31585 2.72647 NA
NA 1.63193 2.68108 NA
NA 2.02565 1.90395 NA
NA 3.36432 1.86665 NA
NA 3.00017 2.60597 NA
NA 2.67723 2.76499 NA
NA 2.55959 2.54575 NA
NA 3.31545 2.36826 NA
NA 2.48155 1.45349 NA
NA 3.11918 1.98899 NA
NA 2.18185 2.58883 NA
NA 2.47041 1.82036 NA
NA 2.71439 2.42268 NA
NA 2.45558 2.39585 NA
NA 1.47097 2.05434 NA
NA 2.22179 1.83509 NA
NA 3.20161 2.05908 NA
NA 1.83407 2.1571 NA
NA 1.88538 2.1538 NA
NA 2.0513 2.28884 NA
NA 2.57831 2.5604 NA
NA 1.90959 2.58136 NA
NA 1.22505 1.60851 NA
NA 3.27324 2.1841 NA
NA 2.36882 1.85301 NA
NA 1.674 2.66379 NA
NA 1.80591 2.50009 NA
NA 3.17276 1.76133 NA
NA 3.43696 2.73579 NA
NA 2.2687 2.6127 NA
NA 1.9684 2.13203 NA
NA 2.02656 2.7474 NA
NA 2.32742 2.62555 NA
NA 2.54818 2.77144 NA
NA 1.87034 2.54205 NA
NA 2.79395 2.54816 NA
NA 2.74119 2.28765 NA
NA 1.98761 2.48033 NA
NA 1.99781 1.82768 NA
NA 2.02059 2.22247 NA
NA 1.70297 2.33236 NA
NA 1.99488 1.09237 NA
NA 2.12742 2.63455 NA
NA 2.09441 2.14173 NA
NA 2.60275 2.37904 NA
NA 2.85191 1.24801 NA
NA 1.58361 2.72963 NA
NA 1.80526 1.64285 NA
NA 2.71619 2.64383 NA
NA 2.58392 2.54758 NA
NA 2.82049 2.45463 NA
NA 2.1568 2.06333 NA
NA 1.63817 2.54767 NA
NA 1.26386 1.66358 NA
NA 2.25871 2.3245 NA
NA 2.20767 1.92425 NA
NA 2.94548 2.38754 NA
NA 2.35698 2.603 NA
NA 3.2032 2.84937 NA
NA 2.49274 2.59822 NA
NA 1.48561 1.9577 NA
NA 2.71905 1.22965 NA
NA 1.81502 2.55429 NA
NA 2.86111 2.43085 NA
NA 2.35306 1.1339 NA
NA 2.74335 2.42739 NA
NA 2.7165 2.56267 NA
NA 2.64973 3.11247 NA
NA 1.93834 1.54547 NA
NA 2.09563 1.59044 NA
NA 2.68638 1.9136 NA
NA 2.87206 2.90367 NA
NA 2.29946 2.5882 NA
NA 2.5582 1.79625 NA
NA 2.55404 2.06765 NA
NA 1.40991 1.46766 NA
NA 2.53668 1.66887 NA
NA 2.80249 2.62749 NA
NA 2.63174 2.44545 NA
NA 3.07338 2.27169 NA
NA 2.18394 1.38841 NA
NA 2.71873 2.4337 NA
NA 2.70742 2.21136 NA
NA 2.84028 2.11341 NA
NA 3.34185 1.45004 NA
NA 3.12279 1.69645 NA
NA 2.95601 2.24256 NA
NA 2.87674 2.58516 NA
NA 1.47724 2.57244 NA
NA 3.11889 2.44796 NA
NA 0.879083 2.4125 NA
NA 1.52686 2.3713 NA
NA 1.52581 1.18974 NA
NA 2.54985 2.37939 NA
NA 2.26524 2.05724 NA
NA 3.1039 1.25572 NA
NA 3.00608 1.37494 NA
NA 2.16532 1.30483 NA
NA 2.48117 2.52063 NA
NA 3.27984 2.34181 NA
NA 2.80695 1.4326 NA
NA 2.87837 1.23648 NA
NA 2.17606 2.46664 NA
NA 2.85826 1.93308 NA
NA 2.52452 2.20108 NA
NA 3.25901 1.93697 NA
NA 2.59168 1.96571 NA
NA 2.99303 2.71885 NA
NA 2.96849 2.22456 NA
NA 1.32565 2.02043 NA
NA 3.04933 2.16046 NA
NA 3.40193 1.94951 NA
NA 2.44358 0.991091 NA
NA 1.86316 0.856809 NA
NA 1.10217 2.17585 NA
NA 2.50535 1.80827 NA
NA 3.35212 1.86264 NA
NA 1.09468 0.347807 NA
NA 1.60995 0.705421 NA
NA 3.10844 0.500591 NA
NA 3.14129 0.464012 NA
NA 3.04047 1.9713 NA
NA 3.73965 2.1976 NA
NA 2.66683 1.16756 NA
NA 2.44732 1.43779 NA
NA 2.53443 1.30871 NA
NA 2.0433 1.42924 NA
NA 1.26097 1.15097 NA
NA 1.15353 1.83875 NA
NA 1.00438 1.95845 NA
NA 0.918719 1.96229 NA
NA 1.13462 0.721735 NA
NA 0.949555 1.46636 NA
NA 1.19228 1.14558 NA
NA 1.17923 1.34491 NA
NA 0.971195 1.48978 NA
NA 1.57271 2.33801 NA
NA 1.41996 2.25699 NA
NA 1.30226 1.1627 NA
NA 1.46017 1.65906 NA
NA 1.54085 1.88456 NA
NA 1.69787 1.87003 NA
NA 1.21904 1.82148 NA
NA 1.48729 1.91013 NA
NA 1.47471 0.914355 NA
NA 1.47728 0.949543 NA
NA 2.02804 1.60247 NA
NA 1.91124 1.84528 NA
NA 1.53099 1.54682 NA
NA 1.479 1.12477 NA
NA 1.99127 1.54846 NA
NA 1.91115 1.49164 NA
NA 1.58686 1.51674 NA
NA 1.96762 1.45245 NA
NA 1.90255 2.22112 NA
NA 2.01359 1.21286 NA
NA 2.13504 2.16114 NA
NA 2.03259 2.26642 NA
NA 1.67818 1.5201 NA
NA 0.930934 1.34089 NA
NA 1.20855 1.83901 NA
NA 1.14357 1.11051 NA
NA 0.65812 1.30627 NA
NA 0.884669 1.83481 NA
NA 0.966502 1.79315 NA
NA 1.30692 1.92264 NA
NA 1.43511 1.53178 NA
NA 1.48899 1.91213 NA
NA 1.52429 1.58955 NA
NA 0.911581 1.50843 NA
NA 1.45592 1.63797 NA
NA 1.48244 1.43731 NA
NA 2.28393 1.67715 NA
NA 1.281 1.73191 NA
NA 1.60063 1.98145 NA
NA 0.690599 1.2717 NA
NA 1.03791 0.643879 NA
NA 2.2392 1.18487 NA
NA 2.32008 1.43208 NA
NA 1.90147 1.15944 NA
NA 2.29788 1.69117 NA
NA 1.84709 2.83242 NA
NA 1.98664 2.53907 NA
NA 2.7588 0.957909 NA
NA 2.72866 3.09892 NA
NA 2.76803 3.02251 NA
NA 0.790459 2.64511 NA
NA 0.863022 2.89628 NA
NA 0.989885 1.89421 NA
NA 0.902519 2.45959 NA
NA 2.71394 1.34698 NA
NA 2.78379 2.95288 NA
NA 2.62966 1.65945 NA
NA 2.79286 1.71674 NA
NA 2.73582 2.02929 NA
NA 2.7355 2.83546 NA
NA 2.79012 3.16749 NA
NA 0.833533 2.75881 NA
NA 0.671682 1.57193 NA
NA 0.803017 1.87178 NA
NA 2.56627 2.88495 NA
NA 2.67208 1.8913 NA
NA 0.729666 3.04343 NA
NA 2.59346 1.67701 NA
NA 2.80092 2.46872 NA
NA 2.71702 1.28805 NA
NA 2.7516 1.81323 NA
NA 2.68918 3.01634 NA
NA 0.856337 2.44867 NA
NA 2.70811 1.71948 NA
NA 2.66938 2.69305 NA
NA 2.67904 2.9996 NA
NA 0.952739 2.94516 NA
NA 2.77662 2.82482 NA
NA 2.75561 1.89303 NA
NA 2.72271 2.64138 NA
NA 2.75717 1.47106 NA
NA 0.721368 2.20442 NA
NA 0.883019 1.73543 NA
NA 2.80177 2.12225 NA
NA 0.800586 1.94872 NA
NA 0.631564 1.78145 NA
NA 0.771269 0.631671 NA
NA 2.81527 2.6681 NA
NA 2.6974 2.89157 NA
NA 0.909046 2.18733 NA
NA 2.53488 1.73894 NA
NA 0.605765 3.00448 NA
NA 2.66251 1.93926 NA
NA 0.659374 3.03486 NA
NA 0.581181 2.15187 NA
NA 1.00982 2.78218 NA
NA 2.69477 2.75162 NA
NA 0.686937 0.80121 NA
NA 0.616684 1.81415 NA
NA 0.461501 2.17331 NA
NA 2.73625 1.78574 NA
NA 0.616746 2.03371 NA
NA 0.793832 2.21919 NA
NA 2.1127 2.88415 NA
NA 2.00496 1.95013 NA
NA 2.09329 2.61649 NA
NA 2.24694 2.77443 NA
NA 2.13409 2.36279 NA
NA 1.97846 1.90977 NA
NA 2.25727 0.973831 NA
NA 2.07254 2.5181 NA
NA 1.96978 2.79557 NA
NA 2.01338 1.80104 NA
NA 1.97043 0.694547 NA
NA 2.21017 0.633296 NA
NA 2.05122 0.776352 NA
NA 1.97855 1.91518 NA
NA 2.06478 2.74523 NA
NA 2.06683 2.8714 NA
NA 2.04566 1.95408 NA
NA 2.04267 2.88937 NA
NA 2.1401 1.87944 NA
NA 2.27465 2.86114 NA
NA 2.46556 1.94032 NA
NA 2.31154 1.82221 NA
NA 2.12024 1.8842 NA
NA 2.40566 2.80902 NA
NA 2.32071 2.06599 NA
NA 2.04968 2.84768 NA
NA 2.24707 1.87483 NA
NA 2.06311 1.92167 NA
NA 2.17655 1.32761 NA
NA 1.87727 2.08521 NA
NA 2.41601 2.43272 NA
NA 2.08043 2.23539 NA
NA 2.10012 2.70757 NA
NA 2.24153 2.47195 NA
NA 2.08708 2.92222 NA
NA 1.97861 2.07173 NA
NA 2.53089 1.94793 NA
NA 2.5091 2.68556 NA
NA 2.44846 2.7224 NA
NA 1.83489 2.55503 NA
NA 1.92642 2.62147 NA
NA 1.94226 1.27267 NA
NA 1.98427 2.54732 NA
NA 2.4823 1.97846 NA
NA 2.27354 2.16272 NA
NA 2.18762 2.14994 NA
NA 1.97967 2.66502 NA
NA 2.39061 2.17808 NA
NA 2.2975 2.66109 NA
NA 2.25449 1.92996 NA
NA 2.14635 2.40188 NA
NA 2.27073 2.37496 NA
NA 2.15698 2.03204 NA
NA 2.29722 1.04368 NA
NA 2.28355 1.06584 NA
NA 2.4269 1.7797 NA
NA 2.59886 2.69108 NA
NA 2.11396 1.86373 NA
NA 2.71325 2.31529 NA
NA 2.15423 1.29916 NA
NA 2.42072 1.81589 NA
NA 2.55026 1.51729 NA
NA 2.53547 2.01532 NA
NA 2.40135 2.25974 NA
NA 2.36377 1.86975 NA
NA 2.75609 2.14364 NA
NA 2.65647 2.53971 NA
NA 2.60699 1.13864 NA
NA 2.77521 2.37882 NA
NA 2.57358 1.90491 NA
NA 2.58519 1.85891 NA
NA 2.21672 1.23216 NA
NA 2.44789 1.99572 NA
NA 2.24752 2.65246 NA
NA 1.12959 1.8528 NA
NA 0.596954 2.73781 NA
NA 1.26625 2.26662 NA
NA 0.660212 2.19445 NA
NA 1.05992 2.58082 NA
NA 0.62699 2.66232 NA
NA 0.76672 1.17945 NA
NA 0.398283 2.92848 NA
NA 1.27945 2.69166 NA
NA 0.984501 1.24304 NA
NA 0.848209 2.60546 NA
NA 1.37984 2.56971 NA
NA 1.11197 3.12549 NA
NA 0.928485 1.46032 NA
NA 0.906757 1.32388 NA
NA 0.889342 2.3049 NA
NA 0.61211 1.16211 NA
NA 1.21526 2.76628 NA
NA 1.10213 1.53126 NA
NA 1.2708 1.53784 NA
NA 1.48029 1.51552 NA
NA 1.01563 1.46703 NA
NA 1.59389 1.23564 NA
NA 0.925121 1.31286 NA
NA 1.63527 1.49915 NA
NA 1.42188 1.2112 NA
NA 1.22847 2.99045 NA
NA 1.78507 1.23539 NA
NA 1.03162 2.78194 NA
NA 1.76327 2.77199 NA
NA 1.40625 1.94878 NA
NA 1.35206 2.7326 NA
NA 1.69186 1.04991 NA
NA 0.839756 0.755048 NA
NA 1.15872 2.46223 NA
NA 1.85669 2.64767 NA
NA 1.14645 3.10296 NA
NA 1.39903 2.069 NA
NA 1.18366 3.12052 NA
NA 1.41957 3.14037 NA
NA 1.5585 0.743728 NA
NA 1.73585 0.681785 NA
NA 1.05562 3.24854 NA
NA 1.05824 2.21046 NA
NA 1.6395 1.77192 NA
NA 1.41879 1.44671 NA
NA 1.08093 1.40723 NA
NA 1.76763 1.64245 NA
NA 1.983 2.48833 NA
NA 1.41363 1.72964 NA
NA 1.25937 1.68184 NA
NA 1.86451 1.38264 NA
NA 1.11036 2.51486 NA
NA 1.7678 3.06524 NA
NA 1.87983 2.91518 NA
NA 1.17398 2.99591 NA
NA 1.76942 2.61641 NA
NA 1.21187 3.0218 NA
NA 1.3652 2.72513 NA
NA 1.0118 3.21506 NA
NA 1.67833 2.43449 NA
NA 1.6775 1.41533 NA
NA 1.45851 2.87355 NA
NA 1.2054 3.03325 NA
NA 1.73921 1.43389 NA
NA 1.81 2.81226 NA
NA 1.60063 2.49095 NA
NA 0.997322 1.5651 NA
NA 1.46724 0.919954 NA
NA 1.60946 3.17112 NA
NA 1.28132 3.02644 NA
NA 2.15076 2.37335 NA
NA 1.42293 1.8938 NA
NA 2.2711 2.04883 NA
NA 2.06443 2.22871 NA
NA 1.48789 2.15589 NA
NA 1.51267 0.892832 NA
NA 1.37737 3.1265 NA
NA 1.89084 2.0463 NA
NA 1.35739 2.59972 NA
NA 0.740148 2.27532 NA
NA 0.829414 2.86129 NA
NA 2.0023 1.98867 NA
NA 2.1773 2.26856 NA
NA 0.951156 3.06165 NA
NA 0.713133 1.87343 NA
NA 1.36412 2.01165 NA
NA 0.581219 2.25473 NA
NA 1.87989 2.07434 NA
NA 1.94008 2.92361 NA
NA 2.142 1.91036 NA
NA 0.787097 1.83402 NA
NA 2.08485 1.78318 NA
NA 1.63548 2.52268 NA
NA 1.70228 2.29961 NA
NA 1.0214 3.0212 NA
NA 1.05653 2.29785 NA
NA 1.85675 2.92475 NA
NA 2.09801 2.86147 NA
NA 2.0021 2.83869 NA
NA 2.13441 3.05324 NA
NA 0.976954 1.75653 NA
NA 1.81594 3.0077 NA
NA 1.95859 1.99757 NA
NA 1.5928 2.31939 NA
NA 0.959185 2.84018 NA
NA 1.82384 0.900024 NA
NA 1.77711 2.91062 NA
NA 0.974736 2.72026 NA
NA 1.93449 2.4067 NA
NA 1.27789 2.79586 NA
NA 1.98622 3.075 NA
NA 1.66545 2.10644 NA
NA 1.01439 2.40462 NA
NA 2.0213 3.0844 NA
NA 1.36047 2.92494 NA
NA 1.32494 1.60471 NA
NA 1.02283 3.04977 NA
NA 1.84411 1.43214 NA
NA 0.75529 3.01323 NA
NA 1.89822 1.83421 NA
NA 1.50117 1.84717 NA
NA 1.93259 1.98521 NA
NA 1.93186 1.94814 NA
NA 2.05833 1.68731 NA
NA 0.647508 2.86679 NA
NA 1.91846 2.65657 NA
NA 2.02298 2.45536 NA
NA 1.54416 3.11684 NA
NA 1.74224 2.92339 NA
NA 1.91752 1.72187 NA
NA 1.36916 1.91059 NA
NA 1.38581 2.12157 NA
NA 1.82917 0.654975 NA
NA 2.00905 2.36151 NA
NA 1.94116 2.59036 NA
NA 1.69233 1.88251 NA
NA 1.68077 2.74659 NA
NA 1.49219 1.40656 NA
NA 1.64409 1.86728 NA
NA 1.62971 2.03765 NA
NA 1.93958 0.858323 NA
NA 1.8673 1.47766 NA
NA 1.68509 1.79588 NA
NA 1.05502 1.81567 NA
NA 1.94048 1.45558 NA
NA 1.94691 1.73454 NA
NA 1.98454 2.67052 NA
NA 1.3299 2.42136 NA
NA 1.93 1.61189 NA
NA 1.78756 2.49474 NA
NA 1.90548 2.22929 NA
NA 1.85487 2.43488 NA
NA 1.66193 2.89686 NA
NA 1.50459 2.36666 NA
NA 1.77081 2.34851 NA
NA 0.600973 1.91724 NA
NA 2.18365 2.88103 NA
NA 1.71313 2.19208 NA
NA 0.596523 2.54155 NA
NA 2.21666 1.39972 NA
NA 1.62776 0.754524 NA
NA 1.01507 1.09331 NA
NA 2.07935 1.61377 NA
NA 1.79324 2.74449 NA
NA 2.033 2.9829 NA
NA 1.41541 2.93969 NA
NA 1.91324 1.50599 NA
NA 2.23708 1.51885 NA
NA 1.56911 0.857458 NA
NA 1.87598 2.04292 NA
NA 1.84449 1.4102 NA
NA 0.401381 2.48151 NA
NA 2.11006 2.62247 NA
NA 1.46741 1.52034 NA
NA 1.72276 2.71998 NA
NA 1.9731 0.633747 NA
NA 1.00813 1.0281 NA
NA 1.86614 1.00306 NA
NA 1.89252 2.14168 NA
NA 2.12473 2.20557 NA
NA 0.590387 1.38679 NA
NA 1.95006 0.687728 NA
NA 1.03997 2.85546 NA
NA 2.05617 2.56093 NA
NA 1.90528 2.90358 NA
NA 0.774041 1.64309 NA
NA 1.64157 2.39438 NA
NA 2.20292 2.73762 NA
NA 1.14059 2.63835 NA
NA 1.03375 2.79476 NA
NA 1.71512 2.96903 NA
NA 0.874249 1.84599 NA
NA 1.18049 1.24263 NA
NA 1.06445 2.20558 NA
NA 1.03086 2.73139 NA
NA 0.928012 2.51922 NA
NA 0.640221 1.7046 NA
NA 0.679547 2.28273 NA
NA 0.766802 2.87093 NA
NA 1.45428 2.80646 NA
NA 0.955933 2.79157 NA
NA 1.33225 3.01044 NA
NA 0.632556 0.620225 NA
NA 1.53012 0.970032 NA
NA 2.45034 3.01577 NA
NA 2.4911 1.65343 NA
NA 2.26157 2.514 NA
NA 0.827876 2.65331 NA
NA 2.4195 2.48679 NA
NA 2.31398 1.29698 NA
NA 1.31728 1.75334 NA
NA 2.0303 1.50801 NA
NA 2.60906 0.617669 NA
NA 2.22456 1.92338 NA
NA 1.43001 1.76386 NA
NA 1.87302 1.72906 NA
NA 1.33228 0.954979 NA
NA 2.03721 1.70701 NA
NA 2.48145 1.37138 NA
NA 2.6158 1.36586 NA
NA 2.14122 1.79802 NA
NA 1.07546 1.36517 NA
NA 2.57837 1.35603 NA
NA 2.58275 1.69298 NA
NA 2.15794 1.38766 NA
NA 2.32619 1.75421 NA
NA 0.954464 1.95352 NA
NA 1.41367 1.82019 NA
NA 1.1198 2.13019 NA
NA 0.819388 0.912079 NA
NA 1.80386 1.50879 NA
NA 2.1162 1.53886 NA
NA 2.27662 2.12206 NA
NA 2.26212 1.2649 NA
NA 2.31619 0.680806 NA
NA 1.07016 1.63289 NA
NA 2.23236 0.853962 NA
NA 1.23166 1.63682 NA
NA 2.49381 1.75945 NA
NA 1.57266 1.08159 NA
NA 1.58317 1.44518 NA
NA 2.22928 2.04313 NA
NA 2.24458 1.37616 NA
NA 2.38252 1.69684 NA
NA 2.14851 1.53161 NA
NA 1.26489 1.58453 NA
NA 2.62056 1.70159 NA
NA 1.47457 0.893594 NA
NA 0.956523 0.710387 NA
NA 2.50646 1.62457 NA
NA 1.57161 1.95604 NA
NA 1.27529 1.71592 NA
NA 0.668644 1.85115 NA
NA 0.572189 1.53207 NA
NA 0.6173 1.86191 NA
NA 1.08859 2.09053 NA
NA 1.30401 1.92696 NA
NA 1.5299 3.23034 NA
NA 1.42823 2.66638 NA
NA 0.544246 1.70823 NA
NA 1.60548 3.15108 NA
NA 1.60772 2.72842 NA
NA 0.585683 2.71776 NA
NA 1.64475 2.76567 NA
NA 2.26647 2.76712 NA
NA 2.19252 3.30091 NA
NA 2.12386 0.837424 NA
NA 2.05319 2.72482 NA
NA 1.94574 2.71372 NA
NA 1.153 1.78582 NA
NA 1.115 3.4278 NA
NA 1.64439 0.835752 NA
NA 1.14006 3.45487 NA
NA 2.11793 2.58709 NA
NA 0.599419 2.57768 NA
NA 1.79742 0.895175 NA
NA 1.82438 2.80744 NA
NA 2.08925 2.72025 NA
NA 0.848057 2.52346 NA
NA 2.03839 2.52191 NA
NA 1.3293 2.73183 NA
NA 2.21059 2.50034 NA
NA 1.50481 1.09859 NA
NA 1.04335 2.69072 NA
NA 1.41535 3.20816 NA
NA 0.574399 2.69303 NA
NA 1.58808 3.22183 NA
NA 0.897614 2.72163 NA
NA 1.89665 3.22524 NA
NA 1.17012 1.17842 NA
NA 1.70263 1.15967 NA
NA 1.57187 1.31824 NA
NA 1.07513 2.20642 NA
NA 0.626356 1.01867 NA
NA 1.88411 0.973778 NA
NA 2.00655 1.11512 NA
NA 0.767342 2.79921 NA
NA 2.01943 2.02434 NA
NA 1.60428 2.09533 NA
NA 1.60752 0.923575 NA
NA 1.54174 2.54465 NA
NA 0.856555 2.42156 NA
NA 1.08057 1.19141 NA
NA 1.6296 0.876627 NA
NA 1.61291 0.940904 NA
NA 1.67318 1.06278 NA
NA 1.13932 1.20375 NA
NA 1.54821 1.08023 NA
NA 1.07769 1.10835 NA
NA 1.54852 2.21729 NA
NA 1.95356 0.879058 NA
NA 1.23719 2.86368 NA
NA 1.44738 1.90036 NA
NA 0.999021 2.42288 NA
NA 1.09621 1.15235 NA
NA 1.60248 0.987843 NA
NA 1.81717 0.970332 NA
NA 2.12269 0.981627 NA
NA 2.16388 1.22642 NA
NA 2.13088 1.25131 NA
NA 0.90909 0.892016 NA
NA 1.2646 1.19945 NA
NA 1.25167 2.20297 NA
NA 2.13534 1.06844 NA
NA 1.08495 1.29489 NA
NA 1.70966 2.20936 NA
NA 2.02797 2.83344 NA
NA 0.837956 0.568135 NA
NA 1.91729 1.00738 NA
NA 1.67963 0.875835 NA
NA 1.46325 1.13714 NA
NA 1.934 1.01903 NA
NA 1.56749 1.22968 NA
NA 1.62212 0.929168 NA
NA 1.8949 2.1337 NA
NA 1.37268 1.20184 NA
NA 1.85771 1.28863 NA
NA 1.44898 2.84401 NA
NA 1.09223 0.658439 NA
NA 0.763144 2.1441 NA
NA 1.89454 0.605179 NA
NA 2.02192 0.571687 NA
NA 1.19678 2.01242 NA
NA 1.04284 1.52102 NA
NA 1.81129 1.86791 NA
NA 1.6216 1.24102 NA
NA 1.50773 1.24053 NA
NA 1.38682 1.82609 NA
NA 0.902122 2.52688 NA
NA 1.57424 2.10166 NA
NA 1.6625 1.79097 NA
NA 1.53717 2.2911 NA
NA 1.53945 2.57812 NA
NA 1.41462 2.1843 NA
NA 1.65562 2.24773 NA
NA 0.855406 1.96099 NA
NA 1.59636 1.84532 NA
NA 1.54375 2.39947 NA
NA 1.53019 2.69234 NA
NA 1.68574 2.24722 NA
NA 1.38193 2.24736 NA
NA 1.67679 1.97727 NA
NA 1.54747 2.27823 NA
NA 1.47473 2.01794 NA
NA 0.840144 2.52772 NA
NA 1.67751 2.0097 NA
NA 1.54099 2.36133 NA
NA 1.48427 2.32885 NA
NA 1.44183 1.99504 NA
NA 0.943625 2.31475 NA
NA 0.666894 2.70818 NA
NA 0.73226 2.31808 NA
NA 0.772438 2.46249 NA
NA 0.772161 1.23808 NA
NA 1.49566 2.72798 NA
NA 0.81596 2.55315 NA
NA 0.817545 2.13411 NA
NA 1.51786 2.34944 NA
NA 0.599934 2.49988 NA
NA 1.65372 2.51176 NA
NA 1.38651 2.53677 NA
NA 1.54089 2.53957 NA
NA 0.82429 2.09901 NA
NA 1.66674 2.44078 NA
NA 0.94404 1.61707 NA
NA 1.5807 2.93626 NA
NA 0.762908 2.16641 NA
NA 1.04264 2.91763 NA
NA 1.73152 2.13354 NA
NA 0.950784 2.3289 NA
NA 0.971737 2.50771 NA
NA 1.57965 2.58438 NA
NA 1.86407 2.537 NA
NA 0.904593 2.20581 NA
NA 1.56441 2.14208 NA
NA 1.63418 1.76189 NA
NA 1.77811 2.4919 NA
NA 0.951719 2.04953 NA
NA 1.02396 2.32078 NA
NA 1.56554 2.64309 NA
NA 1.26827 3.02131 NA
NA 0.994648 2.05891 NA
NA 1.32892 2.61983 NA
NA 0.953517 2.64278 NA
NA 1.5562 2.65138 NA
NA 1.494 2.87158 NA
NA 1.53349 2.02967 NA
NA 1.7311 0.939375 NA
NA 1.89038 2.11932 NA
NA 2.09189 2.4993 NA
NA 1.85387 1.7882 NA
NA 2.24715 2.22554 NA
NA 1.55322 2.47183 NA
NA 2.22636 2.56586 NA
NA 1.59636 2.59194 NA
NA 1.18696 1.77418 NA
NA 2.3071 2.47188 NA
NA 1.31005 2.6273 NA
NA 1.19067 1.88315 NA
NA 1.17397 2.26048 NA
NA 1.1247 2.57143 NA
NA 1.22725 1.41482 NA
NA 2.42373 2.52309 NA
NA 2.49568 2.53132 NA
NA 2.55922 2.34448 NA
NA 1.37937 1.84266 NA
NA 1.91691 2.51319 NA
NA 2.12916 2.34471 NA
NA 2.0957 2.56889 NA
NA 1.84963 2.724 NA
NA 1.89441 2.57872 NA
NA 1.23296 2.27404 NA
NA 2.04032 2.44599 NA
NA 1.93661 2.06886 NA
NA 2.88171 1.98854 NA
NA 2.57795 1.60108 NA
NA 2.46137 1.35501 NA
NA 1.80576 1.94781 NA
NA 1.5502 1.75392 NA
NA 1.49747 1.32078 NA
NA 1.87947 2.30576 NA
NA 2.06439 1.90681 NA
NA 2.27229 1.78528 NA
NA 1.8922 2.28849 NA
NA 1.45385 1.85861 NA
NA 1.43956 1.75891 NA
NA 2.42032 2.33928 NA
NA 2.07084 1.80762 NA
NA 1.99656 1.69991 NA
NA 2.68627 2.20716 NA
NA 1.68292 2.41668 NA
NA 1.20728 1.9804 NA
NA 0.882341 2.35885 NA
NA 1.65935 1.34515 NA
NA 1.34107 1.31308 NA
NA 1.63279 2.3564 NA
NA 1.78611 1.62143 NA
NA 1.56558 2.35276 NA
NA 2.45847 1.25262 NA
NA 0.549948 3.20799 NA
NA 1.95314 2.08066 NA
NA 0.88996 1.14112 NA
NA 0.648423 2.08019 NA
NA 2.12234 0.804247 NA
NA 2.62409 2.02524 NA
NA 2.589 2.03037 NA
NA 2.49475 0.870542 NA
NA 1.23686 1.43069 NA
NA 2.79409 2.2715 NA
NA 2.51994 1.29666 NA
NA 1.36542 1.69466 NA
NA 2.63327 2.92243 NA
NA 1.60061 1.60307 NA
NA 1.27822 1.73035 NA
NA 2.20679 1.54523 NA
NA 1.64634 2.13923 NA
NA 1.87598 2.24402 NA
NA 1.82374 1.79319 NA
NA 1.7173 0.920995 NA
NA 1.55287 1.84883 NA
NA 0.824569 1.44166 NA
NA 1.16345 2.11153 NA
NA 2.34311 1.72432 NA
NA 1.66223 1.91303 NA
NA 2.78693 2.20429 NA
NA 2.27384 3.24239 NA
NA 1.34613 1.36496 NA
NA 2.47096 1.88355 NA
NA 2.36266 1.93397 NA
NA 2.55694 2.80793 NA
NA 2.7836 2.37375 NA
NA 1.41987 3.58236 NA
NA 1.82524 2.92905 NA
NA 1.49421 2.87363 NA
NA 1.15314 3.10847 NA
NA 1.86084 2.84807 NA
NA 2.09921 2.81985 NA
NA 2.0927 2.49774 NA
NA 1.8793 2.43616 NA
NA 1.6586 2.46587 NA
NA 2.50954 1.52337 NA
NA 2.12182 3.71221 NA
NA 2.64589 2.1144 NA
NA 2.09391 2.17367 NA
NA 2.39566 2.25139 NA
NA 1.32523 2.15589 NA
NA 2.02641 2.40287 NA
NA 2.00364 2.85794 NA
NA 1.70887 3.13712 NA
NA 2.5363 3.10277 NA
NA 1.65345 2.07785 NA
NA 2.73287 1.61323 NA
NA 1.856 2.97188 NA
NA 2.09866 1.63025 NA
NA 1.94157 2.70833 NA
NA 1.72141 3.19585 NA
NA 1.71985 2.44245 NA
NA 1.24411 2.8228 NA
NA 1.39185 2.92836 NA
NA 2.02817 2.07345 NA
NA 2.14409 2.75698 NA
NA 1.51528 2.95801 NA
NA 1.47255 2.75473 NA
NA 1.72995 2.05864 NA
NA 2.08583 2.89098 NA
NA 1.5338 2.71702 NA
NA 2.25666 3.03578 NA
NA 1.92977 2.6501 NA
NA 1.43247 2.68014 NA
NA 1.2723 2.48395 NA
NA 1.51423 2.58431 NA
NA 0.98846 2.77021 NA
NA 1.77852 2.521 NA
NA 1.51296 2.35695 NA
NA 2.70558 2.14486 NA
NA 1.56914 2.84436 NA
NA 2.5338 1.67726 NA
NA 1.21668 2.01836 NA
NA 1.73125 2.23584 NA
NA 1.24765 2.061 NA
NA 2.43613 2.64204 NA
NA 2.39832 2.64546 NA
NA 1.7384 1.66622 NA
NA 2.57637 2.76898 NA
NA 2.40758 3.09163 NA
NA 1.65567 2.27861 NA
NA 0.99283 2.85065 NA
NA 1.74569 2.78069 NA
NA 2.34532 2.61298 NA
NA 2.26347 2.70909 NA
NA 1.3125 2.81871 NA
NA 2.1975 2.55498 NA
NA 1.54146 2.20593 NA
NA 2.06688 3.20573 NA
NA 2.39811 2.67202 NA
NA 2.08184 2.96443 NA
NA 1.49585 3.8253 NA
NA 2.38083 2.62387 NA
NA 2.27825 2.02977 NA
NA 1.66514 2.13067 NA
NA 2.06658 2.56652 NA
NA 2.23387 2.24638 NA
NA 1.98943 2.41275 NA
NA 0.967345 2.61178 NA
NA 1.1396 2.59109 NA
NA 2.41848 2.91238 NA
NA 1.18432 2.62813 NA
NA 1.93291 3.12275 NA
NA 1.85898 3.03658 NA
NA 1.60217 2.98869 NA
NA 1.7298 2.91118 NA
NA 1.49159 2.13367 NA
NA 2.78286 2.78192 NA
NA 2.47056 2.05308 NA
NA 2.12014 2.96023 NA
NA 1.15051 2.73114 NA
NA 2.86536 2.45012 NA
NA 1.56549 2.02373 NA
NA 2.6867 2.84681 NA
NA 1.74459 3.02406 NA
NA 1.82249 2.81989 NA
NA 2.1636 2.69094 NA
NA 1.91521 2.93066 NA
NA 2.22039 2.40256 NA
NA 1.66719 1.68714 NA
NA 2.81497 1.79926 NA
NA 1.66048 2.11928 NA
NA 1.35964 2.47357 NA
NA 1.85852 2.88695 NA
NA 1.9004 2.79724 NA
NA 1.71609 2.60179 NA
NA 1.58074 2.321 NA
NA 1.71715 2.27312 NA
NA 1.52609 2.1769 NA
NA 1.43686 2.61987 NA
NA 1.54965 3.26542 NA
NA 1.37151 3.0056 NA
NA 2.41062 1.86795 NA
NA 1.82685 3.20724 NA
NA 1.71382 2.61778 NA
NA 1.89532 2.89114 NA
NA 1.64521 3.05214 NA
NA 1.40009 1.80574 NA
NA 1.54713 1.94911 NA
NA 1.56369 1.91683 NA
NA 2.3081 2.53918 NA
NA 2.56175 2.65866 NA
NA 1.50626 2.38426 NA
NA 1.5527 2.99738 NA
NA 2.11436 2.1881 NA
NA 2.52016 2.42685 NA
NA 2.48634 2.80912 NA
NA 1.18083 3.40976 NA
NA 1.36187 1.94369 NA
NA 2.62964 2.49377 NA
NA 2.8886 2.30295 NA
NA 1.41156 2.79034 NA
NA 1.36868 3.15794 NA
NA 2.48407 2.85908 NA
NA 2.42101 2.62846 NA
NA 2.00333 1.95989 NA
NA 2.58509 2.26462 NA
NA 1.69938 3.16964 NA
NA 2.83548 3.69051 NA
NA 2.90335 3.44487 NA
NA 2.11944 3.16693 NA
NA 2.18819 3.12336 NA
NA 2.83432 2.55785 NA
NA 1.82942 1.61814 NA
NA 1.31597 1.90762 NA
NA 1.32531 3.14144 NA
NA 1.47697 1.96819 NA
NA 2.11125 1.89191 NA
NA 1.79678 2.19551 NA
NA 1.78492 1.89092 NA
NA 2.14531 1.94425 NA
NA 2.09531 1.52406 NA
NA 1.5776 2.53562 NA
NA 1.92006 1.43937 NA
NA 2.8469 2.5332 NA
NA 2.74651 1.43716 NA
NA 1.7016 2.26764 NA
NA 2.7846 2.27702 NA
NA 1.85161 1.41995 NA
NA 1.36424 2.06716 NA
NA 2.02735 2.5917 NA
NA 2.4202 1.72841 NA
NA 3.08072 2.18974 NA
NA 1.69029 2.57669 NA
NA 2.66384 2.48841 NA
NA 1.98567 2.64734 NA
NA 2.27243 1.80363 NA
NA 2.04344 1.69932 NA
NA 2.43238 1.71068 NA
NA 2.26722 1.93172 NA
NA 3.14908 1.88005 NA
NA 2.33061 2.20575 NA
NA 1.27221 2.1705 NA
NA 2.29324 1.7686 NA
NA 2.00728 2.02839 NA
NA 2.33545 2.16698 NA
NA 2.40824 2.29083 NA
NA 2.32212 2.12993 NA
NA 1.65352 1.37103 NA
NA 2.07266 2.68848 NA
NA 1.42257 1.33288 NA
NA 2.82107 2.58414 NA
NA 1.0867 0.809158 NA
NA 2.08389 2.23069 NA
NA 2.86179 1.98999 NA
NA 1.74467 2.08552 NA
NA 2.69173 1.61707 NA
NA 2.72421 2.50678 NA
NA 2.95366 0.781192 NA
NA 1.6727 1.45221 NA
NA 2.87449 2.60764 NA
NA 2.65432 1.9668 NA
NA 1.62927 2.08811 NA
NA 2.56172 2.25855 NA
NA 1.93526 1.5468 NA
NA 2.40648 1.4877 NA
NA 2.00983 2.08489 NA
NA 1.78216 2.27837 NA
NA 1.0559 1.59313 NA
NA 1.83691 2.30832 NA
NA 1.90683 2.64509 NA
NA 1.88558 2.4984 NA
NA 2.52023 1.34381 NA
NA 1.94885 1.98244 NA
NA 2.10938 2.61759 NA
NA 1.92197 2.10293 NA
NA 2.17551 2.1213 NA
NA 1.23659 2.2046 NA
NA 2.17665 2.30099 NA
NA 1.49766 1.36112 NA
NA 1.50596 1.54284 NA
NA 1.74765 1.2386 NA
NA 2.62133 1.77033 NA
NA 1.82374 2.12258 NA
NA 2.58514 1.83696 NA
NA 1.75801 1.74764 NA
NA 2.05974 2.42667 NA
NA 2.12302 1.78464 NA
NA 0.905111 2.07915 NA
NA 0.943089 2.42283 NA
NA 2.00333 2.25754 NA
NA 2.04581 1.95917 NA
NA 0.9738 2.02072 NA
NA 1.09186 2.60278 NA
NA 2.04918 2.56357 NA
NA 2.0051 1.35707 NA
NA 1.11844 1.95079 NA
NA 1.33263 2.27754 NA
NA 1.77942 1.28135 NA
NA 1.4095 1.94759 NA
NA 1.39407 1.22042 NA
NA 1.30877 2.64648 NA
NA 1.89167 0.782264 NA
NA 2.29233 1.95385 NA
NA 1.27397 1.87251 NA
NA 2.09122 1.39422 NA
NA 1.44652 2.38973 NA
NA 1.71393 1.86771 NA
NA 2.23871 1.41217 NA
NA 1.68057 1.25405 NA
NA 2.05432 1.22079 NA
NA 1.02118 2.03315 NA
NA 2.16926 1.93785 NA
NA 2.06269 2.28633 NA
NA 0.857355 2.39114 NA
NA 2.09883 2.17276 NA
NA 2.06427 1.99739 NA
NA 1.02905 2.05418 NA
NA 1.8058 2.00007 NA
NA 0.896471 1.88044 NA
NA 0.925855 2.92796 NA
NA 1.80898 2.96693 NA
NA 1.03714 2.02896 NA
NA 2.03868 1.76255 NA
NA 1.75663 2.19664 NA
NA 1.32308 2.44726 NA
NA 1.46429 2.47371 NA
NA 1.38063 1.8314 NA
NA 1.94219 1.91222 NA
NA 1.86365 2.167 NA
NA 2.1422 2.14369 NA
NA 1.22022 1.83174 NA
NA 1.57655 1.91959 NA
NA 1.02638 2.09438 NA
NA 1.4117 2.09951 NA
NA 0.622107 2.92275 NA
NA 1.26029 1.45404 NA
NA 1.15236 2.18582 NA
NA 1.86549 1.90271 NA
NA 1.20461 2.06685 NA
NA 2.09376 1.53937 NA
NA 1.75066 2.03018 NA
NA 1.99138 2.05236 NA
NA 2.28877 2.05887 NA
NA 2.03402 1.18825 NA
NA 2.00286 1.7699 NA
NA 0.771234 1.67447 NA
NA 2.0307 1.49527 NA
NA 1.16373 1.80492 NA
NA 1.26326 1.65255 NA
NA 1.12431 1.71631 NA
NA 0.834179 1.67351 NA
NA 1.59675 2.2184 NA
NA 1.68148 1.8344 NA
NA 0.676568 1.78836 NA
NA 1.36237 2.24436 NA
NA 1.84403 2.21662 NA
NA 1.11048 1.93633 NA
NA 1.21471 1.94889 NA
NA 1.05671 1.018 NA
NA 1.4862 1.19578 NA
NA 0.700361 1.02607 NA
NA 1.5755 2.15176 NA
NA 1.73254 1.24405 NA
NA 1.87746 1.92254 NA
NA 1.00428 2.01312 NA
NA 0.905024 2.03755 NA
NA 1.23506 1.8555 NA
NA 1.29617 3.00363 NA
NA 1.23478 3.04681 NA
NA 0.837847 2.10548 NA
NA 1.67202 1.87346 NA
NA 1.63716 2.09976 NA
NA 1.31242 1.80693 NA
NA 1.61635 2.53528 NA
NA 3.52695 1.93224 NA
NA 3.43148 2.98175 NA
NA 3.13815 2.02344 NA
NA 3.42818 1.96543 NA
NA 3.46326 1.81388 NA
NA 3.12464 1.88523 NA
NA 2.79672 1.92831 NA
NA 3.55568 3.08076 NA
NA 2.82386 1.67964 NA
NA 3.23825 2.92947 NA
NA 3.08606 1.61015 NA
NA 3.38866 1.99708 NA
NA 3.92346 3.79595 NA
NA 1.83069 1.72211 NA
NA 3.31295 2.75637 NA
NA 2.37073 1.9715 NA
NA 1.91299 1.63379 NA
NA 1.46297 2.12532 NA
NA 2.37043 2.19533 NA
NA 1.93044 2.30771 NA
NA 1.38898 2.17934 NA
NA 2.14234 1.95189 NA
NA 1.8611 2.00042 NA
NA 2.61125 2.17907 NA
NA 1.13931 2.2145 NA
NA 2.17094 2.1521 NA
NA 3.45862 1.53043 NA
NA 1.88291 1.49441 NA
NA 1.97512 2.98477 NA
NA 2.25073 2.22803 NA
NA 2.94774 1.89654 NA
NA 2.1412 2.13594 NA
NA 1.81002 1.78564 NA
NA 3.09231 2.05665 NA
NA 3.60415 2.08925 NA
NA 3.0499 2.23703 NA
NA 2.5039 3.0225 NA
NA 1.86379 1.43093 NA
NA 1.68105 1.56225 NA
NA 1.26275 1.64477 NA
NA 1.83721 1.02321 NA
NA 0.671659 1.64427 NA
NA 2.04342 1.72798 NA
NA 1.4477 1.63439 NA
NA 1.69583 1.92639 NA
NA 1.22486 1.77609 NA
NA 1.36155 1.73358 NA
NA 1.74681 1.71408 NA
NA 1.58555 1.52878 NA
NA 1.37313 1.66244 NA
NA 1.45902 1.5416 NA
NA 1.7518 1.80357 NA
NA 1.4807 2.05572 NA
NA 1.53048 1.4478 NA
NA 1.53975 1.38714 NA
NA 1.95497 1.54059 NA
NA 2.4037 1.64925 NA
NA 1.72846 2.15255 NA
NA 1.52878 1.69587 NA
NA 2.38906 1.79399 NA
NA 1.777 1.8381 NA
NA 2.06433 1.81177 NA
NA 2.23339 1.94832 NA
NA 1.12996 1.75487 NA
NA 1.70791 1.70406 NA
NA 2.21261 0.997494 NA
NA 1.58889 1.41229 NA
NA 1.95593 1.54565 NA
NA 1.98577 1.77274 NA
NA 0.827689 1.39317 NA
NA 0.73758 1.51053 NA
NA 1.63084 1.93379 NA
NA 1.33543 1.58335 NA
NA 0.876494 2.17834 NA
NA 1.3682 1.82709 NA
NA 1.54089 2.08174 NA
NA 1.59513 1.83433 NA
NA 0.899379 1.77948 NA
NA 2.16723 1.82431 NA
NA 0.92837 1.57699 NA
NA 1.58293 2.29723 NA
NA 2.12479 2.00905 NA
NA 1.52171 1.89972 NA
NA 1.42844 1.20701 NA
NA 1.43322 1.84633 NA
NA 2.34715 1.59118 NA
NA 2.10519 1.66733 NA
NA 1.78434 2.26255 NA
NA 1.36036 2.14609 NA
NA 1.72532 2.04336 NA
NA 0.481281 0.973761 NA
NA 1.38729 1.8216 NA
NA 1.02036 2.73163 NA
NA 2.45771 1.1646 NA
NA 1.48832 1.36549 NA
NA 1.70035 1.49042 NA
NA 1.68809 1.8256 NA
NA 1.30414 1.3564 NA
NA 1.3803 2.29799 NA
NA 2.00771 2.06401 NA
NA 1.23343 1.30091 NA
NA 0.959752 1.0019 NA
NA 1.30122 1.80097 NA
NA 1.87303 2.03922 NA
NA 0.823229 2.29324 NA
NA 1.47284 2.71352 NA
NA 2.33328 2.76268 NA
NA 1.75673 1.73014 NA
NA 1.65005 1.39961 NA
NA 0.44312 2.21998 NA
NA 1.6577 0.994981 NA
NA 2.00648 0.986546 NA
NA 0.996381 1.15863 NA
NA 1.34365 1.15676 NA
NA 0.356713 0.920999 NA
NA 1.53858 1.07726 NA
NA 2.00934 1.11191 NA
NA 1.88409 1.0579 NA
NA 1.64348 0.968552 NA
NA 1.50584 0.91074 NA
NA 1.71173 0.875464 NA
NA 1.67401 0.899183 NA
NA 1.81157 0.777362 NA
NA 1.76953 0.834482 NA
NA 1.20326 0.992128 NA
NA 2.03901 0.937186 NA
NA 1.01115 0.925968 NA
NA 2.12891 0.750253 NA
NA 0.90751 1.02133 NA
NA 2.01619 0.714457 NA
NA 0.657562 0.587609 NA
NA 1.96241 1.21242 NA
NA 0.807661 1.09737 NA
NA 0.728558 1.07481 NA
NA 0.932581 1.32838 NA
NA 2.12607 1.35186 NA
NA 1.02978 0.570394 NA
NA 1.88679 0.83926 NA
NA 0.81129 1.21261 NA
NA 2.28071 0.881913 NA
NA 1.06979 1.18236 NA
NA 2.40059 0.974343 NA
NA 1.34698 1.35139 NA
NA 0.95403 0.687226 NA
NA 2.02393 0.726997 NA
NA 1.14873 1.30359 NA
NA 2.00642 1.25172 NA
NA 1.62942 0.878591 NA
NA 1.31478 1.04069 NA
NA 1.02208 0.969044 NA
NA 1.97099 1.01412 NA
NA 1.74865 0.992873 NA
NA 1.04463 1.11758 NA
NA 1.60519 1.10907 NA
NA 0.770018 1.07275 NA
NA 0.930515 0.960815 NA
NA 2.55576 1.12858 NA
NA 1.37506 1.07257 NA
NA 1.55819 0.336638 NA
NA 1.19836 1.08498 NA
NA 2.49074 0.987616 NA
NA 2.2097 0.957013 NA
NA 0.440828 1.26679 NA
NA 0.857547 0.992557 NA
NA 1.52313 0.950446 NA
NA 1.67992 1.02764 NA
NA 1.3952 0.837328 NA
NA 1.76292 0.7242 NA
NA 1.44038 1.39463 NA
NA 2.11727 1.35356 NA
NA 0.771034 1.0718 NA
NA 1.2576 1.1372 NA
NA 1.98911 0.999334 NA
NA 1.24816 1.01351 NA
NA 1.83259 1.26945 NA
NA 1.85145 1.34999 NA
NA 1.80657 1.39437 NA
NA 1.85132 1.31113 NA
NA 1.09861 1.46383 NA
NA 2.17921 1.39383 NA
NA 1.73025 2.35949 NA
NA 1.87619 1.29043 NA
NA 2.06113 2.51409 NA
NA 2.45488 1.68013 NA
NA 1.19805 1.43129 NA
NA 1.0269 2.58705 NA
NA 2.33705 1.26144 NA
NA 1.1095 1.66819 NA
NA 1.39405 1.77265 NA
NA 1.65325 1.58903 NA
NA 1.13979 2.44074 NA
NA 1.40684 1.36697 NA
NA 0.995032 1.32514 NA
NA 1.16459 1.63904 NA
NA 1.11116 1.69506 NA
NA 1.15441 1.4125 NA
NA 1.51826 1.80983 NA
NA 1.5063 1.80987 NA
NA 1.47204 1.82559 NA
NA 1.28734 2.53955 NA
NA 1.5136 1.26005 NA
NA 1.40351 1.55589 NA
NA 1.44931 1.60089 NA
NA 0.987196 1.28617 NA
NA 1.65633 1.55391 NA
NA 1.5419 1.28596 NA
NA 1.34066 1.57722 NA
NA 1.60164 1.44458 NA
NA 1.51475 1.37732 NA
NA 1.40596 2.46357 NA
NA 1.47778 1.35022 NA
NA 1.55679 1.82848 NA
NA 1.62409 1.76528 NA
NA 1.4214 1.61743 NA
NA 0.555089 1.67623 NA
NA 1.29113 1.33749 NA
NA 1.60126 1.7142 NA
NA 1.51621 1.73693 NA
NA 1.19887 1.5044 NA
NA 0.953891 1.85165 NA
NA 1.45535 1.26528 NA
NA 1.01669 4.52222 NA
NA 1.65466 4.47383 NA
NA 1.38178 4.53749 NA
NA 0.803221 0.924085 NA
NA 1.65601 4.68781 NA
NA 0.869977 4.48105 NA
NA 1.70826 2.15834 NA
NA 1.10548 2.07677 NA
NA 1.44009 4.18868 NA
NA 1.71356 4.49606 NA
NA 0.972323 4.48908 NA
NA 1.15976 0.98268 NA
NA 1.62181 5.06899 NA
NA 1.63818 5.06232 NA
NA 1.03737 1.96915 NA
NA 1.00187 1.93463 NA
NA 1.09465 4.22275 NA
NA 1.39072 0.662443 NA
NA 1.60274 1.0698 NA
NA 1.57473 4.60774 NA
NA 1.57673 4.10739 NA
NA 1.46385 1.89163 NA
NA 1.67789 4.64212 NA
NA 1.08509 0.900899 NA
NA 1.10934 1.09913 NA
NA 1.50723 4.43419 NA
NA 1.51869 1.25336 NA
NA 1.58031 0.972459 NA
NA 1.61914 5.16065 NA
NA 1.61032 1.88419 NA
NA 1.15848 4.61634 NA
NA 1.866 4.58419 NA
NA 1.52966 4.35116 NA
NA 1.11401 4.35733 NA
NA 1.52944 4.31783 NA
NA 1.00831 4.48712 NA
NA 0.735556 4.21615 NA
NA 1.31586 4.74907 NA
NA 1.15069 4.72019 NA
NA 0.911998 4.44263 NA
NA 1.66527 0.564528 NA
NA 0.63251 4.65732 NA
NA 1.61965 0.873786 NA
NA 1.39683 4.32934 NA
NA 1.38417 1.20801 NA
NA 1.0529 5.20927 NA
NA 1.14497 1.94946 NA
NA 1.47662 1.92093 NA
NA 0.985285 4.14983 NA
NA 1.47915 4.4108 NA
NA 0.770866 4.25936 NA
NA 1.40627 4.51623 NA
NA 1.54046 4.76245 NA
NA 0.784016 2.04362 NA
NA 1.55018 4.47118 NA
NA 1.11543 0.935291 NA
NA 1.30914 4.37339 NA
NA 1.16886 4.21421 NA
NA 1.3498 4.59027 NA
NA 1.40189 5.23748 NA
NA 0.520648 0.902926 NA
NA 1.06657 4.94221 NA
NA 1.63852 5.25669 NA
NA 1.0414 4.42442 NA
NA 1.50329 1.90595 NA
NA 1.08346 1.81184 NA
NA 1.64692 4.56377 NA
NA 1.27461 4.58988 NA
NA 1.0118 4.27553 NA
NA 1.03101 1.83332 NA
NA 1.39434 4.99657 NA
NA 1.12899 4.78732 NA
NA 1.71231 4.47475 NA
NA 0.834803 4.5688 NA
NA 1.54347 4.63606 NA
NA 1.05725 4.53461 NA
NA 1.39103 4.64486 NA
NA 0.915146 4.54338 NA
NA 1.57201 4.80808 NA
NA 0.640987 4.71089 NA
NA 1.58552 4.88441 NA
NA 1.12088 5.09888 NA
NA 1.52862 4.53582 NA
NA 1.38736 0.724314 NA
NA 1.09338 0.747345 NA
NA 1.02129 0.758375 NA
NA 1.70445 0.808738 NA
NA 1.77072 2.33042 NA
NA 0.712324 2.34312 NA
NA 1.27666 2.21223 NA
NA 0.877531 0.850133 NA
NA 1.19177 2.22484 NA
NA 1.17011 0.946946 NA
NA 1.56205 0.750597 NA
NA 0.888937 2.26889 NA
NA 0.667774 0.839334 NA
NA 1.02263 2.27008 NA
NA 1.18692 0.810324 NA
NA 1.43711 0.833129 NA
NA 1.04496 2.2018 NA
NA 1.68812 0.811132 NA
NA 1.66263 0.692796 NA
NA 1.43897 2.24385 NA
NA 1.48032 0.831658 NA
NA 1.12776 2.21753 NA
NA 1.57787 0.835316 NA
NA 1.36552 2.30674 NA
NA 0.900405 0.842798 NA
NA 1.66823 2.32888 NA
NA 1.1184 0.817495 NA
NA 1.51172 0.969481 NA
NA 0.947446 0.902049 NA
NA 1.5996 0.712838 NA
NA 1.64297 2.23057 NA
NA 1.07793 2.32946 NA
NA 2.03191 2.45546 NA
NA 1.88686 2.35975 NA
NA 1.15632 1.04136 NA
NA 1.69786 0.749993 NA
NA 2.37008 0.944206 NA
NA 2.11487 1.03817 NA
NA 2.29909 0.792684 NA
NA 1.29592 0.811312 NA
NA 2.31178 0.868771 NA
NA 2.19346 0.828074 NA
NA 1.26889 2.28946 NA
NA 0.841875 0.943509 NA
NA 0.900247 0.921373 NA
NA 1.15807 2.41335 NA
NA 2.10917 2.36146 NA
NA 1.83294 2.41102 NA
NA 1.45555 0.858749 NA
NA 2.10143 2.35931 NA
NA 2.25523 0.944835 NA
NA 1.22326 2.32193 NA
NA 2.17281 0.93051 NA
NA 2.38056 0.986269 NA
NA 2.17123 2.37365 NA
NA 0.829356 2.288 NA
NA 2.07983 0.921984 NA
NA 2.11035 2.4685 NA
NA 1.7216 0.963279 NA
NA 2.21491 0.998991 NA
NA 1.34732 0.954095 NA
NA 1.08366 0.893435 NA
NA 0.845737 2.30803 NA
NA 0.831972 0.998104 NA
NA 1.82942 1.08241 NA
NA 2.2357 1.161 NA
NA 0.711804 2.27684 NA
NA 0.523018 2.26451 NA
NA 2.07901 0.886442 NA
NA 0.896935 2.29036 NA
NA 0.886165 2.30611 NA
NA 0.990722 1.00314 NA
NA 1.38494 0.82701 NA
NA 2.18363 2.3587 NA
NA 1.37802 0.955306 NA
NA 2.13665 2.32062 NA
NA 2.24778 0.960718 NA
NA 2.16133 2.31405 NA
NA 2.27844 2.33772 NA
NA 2.0664 2.32792 NA
NA 0.849432 0.948966 NA
NA 0.908323 1.27829 NA
NA 2.07599 0.888274 NA
NA 2.1807 0.899162 NA
NA 1.41141 2.25478 NA
NA 2.1016 1.18832 NA
NA 2.08272 0.900658 NA
NA 0.789825 2.3359 NA
NA 1.16634 0.988183 NA
NA 1.2592 2.26276 NA
NA 2.06508 1.15786 NA
NA 0.725635 2.35274 NA
NA 2.04957 2.42963 NA
NA 0.798402 2.33601 NA
NA 0.669006 1.12952 NA
NA 0.917146 1.09375 NA
NA 2.16803 2.26176 NA
NA 0.959596 2.34108 NA
NA 0.942349 0.923552 NA
NA 0.954363 0.8826 NA
NA 2.18082 2.91123 NA
NA 2.10333 1.75226 NA
NA 0.905584 1.93187 NA
NA 2.06642 1.72835 NA
NA 0.6971 3.10512 NA
NA 1.80762 1.81894 NA
NA 3.03938 3.08502 NA
NA 1.6487 1.92373 NA
NA 1.74453 2.64638 NA
NA 1.59664 3.17053 NA
NA 2.3927 2.2312 NA
NA 2.53532 2.58644 NA
NA 3.03059 2.92518 NA
NA 2.90974 1.8242 NA
NA 2.91819 3.13922 NA
NA 3.05091 1.96618 NA
NA 2.9122 3.00823 NA
NA 3.07349 1.77064 NA
NA 1.64233 1.71543 NA
NA 2.64289 1.94864 NA
NA 2.68898 2.31321 NA
NA 2.43414 1.85563 NA
NA 1.93475 2.9758 NA
NA 2.96888 2.35108 NA
NA 3.00788 1.94006 NA
NA 2.44922 2.67493 NA
NA 2.47768 1.9241 NA
NA 2.68127 3.05597 NA
NA 2.39937 2.02254 NA
NA 2.64553 3.00135 NA
NA 1.77404 2.93291 NA
NA 3.03133 3.10445 NA
NA 1.75085 2.78862 NA
NA 2.87961 2.7503 NA
NA 1.55042 2.15216 NA
NA 1.54577 2.5849 NA
NA 1.7498 2.86491 NA
NA 1.82142 2.69469 NA
NA 3.05055 2.77099 NA
NA 1.38246 2.96763 NA
NA 2.96864 2.90407 NA
NA 1.44865 2.23436 NA
NA 1.86532 2.30592 NA
NA 1.46638 2.04795 NA
NA 1.37831 2.91403 NA
NA 2.65857 1.94328 NA
NA 1.80611 2.75779 NA
NA 2.88723 2.0176 NA
NA 1.94646 2.71665 NA
NA 1.89055 3.07058 NA
NA 2.87243 2.27413 NA
NA 1.47962 2.42081 NA
NA 2.49214 2.80256 NA
NA 2.76913 2.53829 NA
NA 2.0521 2.12201 NA
NA 3.11129 2.83954 NA
NA 2.90909 1.8545 NA
NA 1.4339 3.05373 NA
NA 1.46619 1.89917 NA
NA 1.4966 1.91175 NA
NA 2.28464 2.24035 NA
NA 2.1827 2.6416 NA
NA 1.30717 2.70999 NA
NA 1.20641 1.89844 NA
NA 1.35051 2.0475 NA
NA 2.38028 2.52175 NA
NA 3.55243 1.87963 NA
NA 1.87288 2.11023 NA
NA 1.883 2.06786 NA
NA 2.45769 2.42343 NA
NA 3.11677 2.35157 NA
NA 2.2649 2.29624 NA
NA 1.51887 2.75053 NA
NA 1.55753 2.81213 NA
NA 1.22019 3.14105 NA
NA 1.7801 2.64926 NA
NA 2.32091 2.33175 NA
NA 2.46884 1.90975 NA
NA 2.96074 2.76269 NA
NA 1.8158 1.84465 NA
NA 2.34473 3.05808 NA
NA 1.31629 2.16086 NA
NA 2.36243 3.02207 NA
NA 2.24867 2.48139 NA
NA 3.53319 3.09367 NA
NA 1.53352 2.73958 NA
NA 2.26743 2.76925 NA
NA 1.56772 2.07731 NA
NA 1.78728 2.98078 NA
NA 2.9161 2.68251 NA
NA 3.54451 2.8869 NA
NA 2.49036 2.34612 NA
NA 2.50552 3.07585 NA
NA 2.77761 2.19298 NA
NA 2.15822 2.24492 NA
NA 2.33266 2.41004 NA
NA 2.16371 2.44793 NA
NA 1.84032 1.82595 NA
NA 1.79098 2.47836 NA
NA 2.54418 2.98037 NA
NA 1.38194 2.83902 NA
NA 1.82223 2.2196 NA
NA 1.88978 2.28145 NA
NA 2.49777 2.91223 NA
NA 1.60104 2.82357 NA
NA 1.29903 2.32839 NA
NA 1.69117 2.65084 NA
NA 3.09827 2.15345 NA
NA 1.95173 2.31836 NA
NA 1.60775 2.12281 NA
NA 1.91344 2.20906 NA
NA 1.71413 2.01449 NA
NA 2.96264 1.72264 NA
NA 2.91357 2.14831 NA
NA 2.37428 1.69625 NA
NA 1.86289 1.94847 NA
NA 1.72139 1.79472 NA
NA 1.52684 1.76021 NA
NA 2.12106 2.24528 NA
NA 1.69192 1.93334 NA
NA 2.08792 2.08134 NA
NA 1.97033 2.04479 NA
NA 2.29257 1.81535 NA
NA 1.91986 1.82682 NA
NA 3.28198 2.01233 NA
NA 1.7157 2.69 NA
NA 1.70894 2.12972 NA
NA 2.198 2.1247 NA
NA 1.73811 1.63643 NA
NA 1.95102 1.98015 NA
NA 1.74556 2.15218 NA
NA 2.00351 1.58802 NA
NA 2.31235 2.16187 NA
NA 2.00368 1.7767 NA
NA 1.93498 2.45645 NA
NA 1.88303 2.03734 NA
NA 1.87 2.42749 NA
NA 3.07628 2.4578 NA
NA 1.78113 1.41731 NA
NA 2.02636 2.22697 NA
NA 2.63266 2.10235 NA
NA 2.59586 1.92165 NA
NA 1.74086 1.95387 NA
NA 1.7379 2.42254 NA
NA 1.79368 2.51462 NA
NA 1.59422 1.90332 NA
NA 1.60347 1.92579 NA
NA 2.83591 2.44761 NA
NA 2.05584 2.66172 NA
NA 2.86183 2.15996 NA
NA 1.94713 2.19997 NA
NA 2.69396 2.35474 NA
NA 2.18691 2.14226 NA
NA 2.08883 2.14474 NA
NA 1.97006 2.33088 NA
NA 2.7084 2.08845 NA
NA 3.3209 1.92428 NA
NA 2.10674 2.59935 NA
NA 0.764698 2.45824 NA
NA 1.45383 2.25044 NA
NA 1.66819 2.35534 NA
NA 0.83139 2.2326 NA
NA 0.780214 2.0867 NA
NA 1.06135 1.83878 NA
NA 1.60191 2.26829 NA
NA 0.922366 2.35804 NA
NA 1.66815 1.82378 NA
NA 0.45825 2.31795 NA
NA 0.835886 2.02309 NA
NA 1.60545 2.1278 NA
NA 0.857373 2.41057 NA
NA 1.5709 1.4157 NA
NA 1.22438 1.84317 NA
NA 1.24479 2.00146 NA
NA 1.53874 1.53686 NA
NA 1.45078 2.15067 NA
NA 1.48307 2.01531 NA
NA 1.01971 2.04307 NA
NA 1.38868 1.79578 NA
NA 1.52874 2.23411 NA
NA 1.34736 2.14962 NA
NA 1.6104 1.99397 NA
NA 1.49862 2.25209 NA
NA 1.20776 2.79167 NA
NA 0.976516 2.32761 NA
NA 1.4563 2.34334 NA
NA 1.47662 2.70287 NA
NA 1.00909 1.69268 NA
NA 1.33914 1.71496 NA
NA 0.919612 1.79593 NA
NA 1.0008 1.66482 NA
NA 1.53949 1.64163 NA
NA 1.20353 2.16671 NA
NA 1.35538 2.2463 NA
NA 1.68381 2.12135 NA
NA 1.3051 2.16876 NA
NA 1.50324 2.25871 NA
NA 1.46472 1.44626 NA
NA 1.69508 2.08923 NA
NA 0.689164 2.3426 NA
NA 1.68749 1.5093 NA
NA 0.728277 1.93065 NA
NA 1.70654 2.00056 NA
NA 1.33685 2.66067 NA
NA 1.339 2.73758 NA
NA 1.33873 2.95764 NA
NA 1.66178 2.46335 NA
NA 1.4965 2.0344 NA
NA 1.51887 1.31412 NA
NA 1.67784 1.82988 NA
NA 1.7064 2.35899 NA
NA 0.755621 2.20205 NA
NA 1.18142 2.50448 NA
NA 0.692352 1.52435 NA
NA 1.56827 1.93032 NA
NA 1.18087 2.31825 NA
NA 1.31628 2.04 NA
NA 1.20842 2.03295 NA
NA 1.31556 1.57594 NA
NA 1.48498 2.68881 NA
NA 1.41153 3.19402 NA
NA 1.21032 2.08513 NA
NA 1.46437 2.9504 NA
NA 0.858277 1.34941 NA
NA 1.40091 2.06523 NA
NA 1.61801 2.95502 NA
NA 0.463346 1.47363 NA
NA 1.48397 2.99307 NA
NA 1.44963 2.17959 NA
NA 1.44321 1.90049 NA
NA 1.73343 2.90154 NA
NA 1.26759 1.53451 NA
NA 1.29232 3.02755 NA
NA 1.54543 1.84198 NA
NA 1.55841 1.62835 NA
NA 1.29779 2.3376 NA
NA 1.35782 1.99378 NA
NA 1.50349 2.29531 NA
NA 1.41991 1.95491 NA
NA 1.57584 2.11196 NA
NA 1.69399 2.75578 NA
NA 1.38725 1.75778 NA
NA 1.68613 1.67089 NA
NA 1.372 2.93471 NA
NA 1.50317 2.19779 NA
NA 1.1499 2.22353 NA
NA 1.63653 2.97423 NA
NA 0.779107 2.68397 NA
NA 1.4685 1.77528 NA
NA 1.6299 2.43513 NA
NA 1.57438 1.59056 NA
NA 1.59889 2.41658 NA
NA 1.54907 2.82162 NA
NA 1.68045 2.50429 NA
NA 1.74358 1.99195 NA
NA 1.52871 2.13097 NA
NA 1.09918 2.96615 NA
NA 1.03866 2.97697 NA
NA 1.16315 2.3471 NA
NA 0.874463 2.10557 NA
NA 1.09383 2.2486 NA
NA 1.12942 1.54798 NA
NA 1.20229 2.22113 NA
NA 1.11218 2.964 NA
NA 1.02072 2.79375 NA
NA 2.04588 1.74942 NA
NA 1.99886 2.44122 NA
NA 2.45609 2.3397 NA
NA 1.74805 2.6713 NA
NA 0.605597 2.37129 NA
NA 0.654736 2.93462 NA
NA 2.11483 2.01671 NA
NA 1.05092 1.9167 NA
NA 1.76877 2.26599 NA
NA 1.11813 2.28337 NA
NA 1.91051 2.69566 NA
NA 2.39154 2.71428 NA
NA 1.95584 3.16143 NA
NA 1.60049 2.64788 NA
NA 1.92094 3.1864 NA
NA 2.03452 1.58223 NA
NA 0.730974 1.9583 NA
NA 1.69512 2.75243 NA
NA 2.04499 3.01606 NA
NA 0.73401 2.36351 NA
NA 1.42817 1.86775 NA
NA 0.843905 2.04854 NA
NA 2.1268 2.03273 NA
NA 0.880514 3.09507 NA
NA 1.79604 3.03162 NA
NA 1.25117 2.50925 NA
NA 1.27502 2.94554 NA
NA 1.24348 2.32121 NA
NA 1.56078 2.61875 NA
NA 1.70821 1.68456 NA
NA 0.924335 2.20873 NA
NA 2.16501 2.91454 NA
NA 1.25044 2.97114 NA
NA 1.18688 2.20458 NA
NA 0.741555 1.99125 NA
NA 1.16439 1.76782 NA
NA 1.44345 3.29402 NA
NA 1.1687 3.31084 NA
NA 3.34386 3.30252 NA
NA 1.63701 3.28365 NA
NA 1.32191 3.30055 NA
NA 1.56948 3.28039 NA
NA 1.85196 3.04931 NA
NA 1.62591 3.27994 NA
NA 2.03938 3.19696 NA
NA 0.546357 3.06198 NA
NA 1.57004 3.04243 NA
NA 1.11469 3.20671 NA
NA 1.34985 3.15844 NA
NA 1.30545 3.04046 NA
NA 1.727 3.14921 NA
NA 0.947915 1.91787 NA
NA 2.16968 3.09139 NA
NA 1.29495 3.07385 NA
NA 2.34778 3.13045 NA
NA 1.76877 1.69244 NA
NA 2.76592 3.15044 NA
NA 2.7376 3.0723 NA
NA 3.0215 3.18856 NA
NA 1.91165 3.0645 NA
NA 1.80091 3.10499 NA
NA 2.23179 1.22435 NA
NA 2.14778 1.58315 NA
NA 2.15873 1.60593 NA
NA 1.86482 1.81187 NA
NA 2.83632 1.81031 NA
NA 3.07588 1.05909 NA
NA 1.99412 2.06915 NA
NA 1.66986 1.5438 NA
NA 1.74271 1.84471 NA
NA 1.89014 1.63097 NA
NA 2.29401 2.07336 NA
NA 1.57732 2.1886 NA
NA 2.25143 1.94668 NA
NA 2.1705 1.10146 NA
NA 1.74935 1.67446 NA
NA 1.31688 1.81068 NA
NA 1.48194 2.26398 NA
NA 2.33346 2.2695 NA
NA 1.68959 2.01373 NA
NA 1.67303 1.97287 NA
NA 2.34982 1.31326 NA
NA 1.25695 2.05445 NA
NA 2.07159 1.51631 NA
NA 1.43772 1.70475 NA
NA 1.90118 2.07777 NA
NA 1.22998 1.27692 NA
NA 1.94879 1.83575 NA
NA 1.98939 1.2076 NA
NA 1.87413 3.06842 NA
NA 2.69828 1.74175 NA
NA 1.95566 1.60848 NA
NA 2.53142 0.903234 NA
NA 1.83772 1.82856 NA
NA 1.87037 2.93449 NA
NA 1.85348 2.90673 NA
NA 1.6045 3.06665 NA
NA 1.39677 1.0683 NA
NA 1.92238 1.84239 NA
NA 1.7621 2.99902 NA
NA 1.3887 3.01098 NA
NA 1.84564 1.84642 NA
NA 2.68419 1.57664 NA
NA 1.92492 3.21452 NA
NA 2.45826 1.91225 NA
NA 2.62801 2.99626 NA
NA 1.99928 1.52963 NA
NA 2.66346 1.13251 NA
NA 2.62117 1.90587 NA
NA 2.01239 1.99821 NA
NA 2.03871 2.97143 NA
NA 2.43947 2.29084 NA
NA 2.56859 1.31888 NA
NA 1.896 2.04102 NA
NA 2.77474 1.31447 NA
NA 1.89588 1.29166 NA
NA 2.05004 1.19627 NA
NA 1.37258 1.24607 NA
NA 2.43568 1.32868 NA
NA 1.88082 2.94484 NA
NA 2.8329 1.84113 NA
NA 2.86029 1.06435 NA
NA 1.38694 1.25838 NA
NA 2.32069 3.17243 NA
NA 1.96258 2.72281 NA
NA 2.8336 3.01574 NA
NA 2.53306 2.97828 NA
NA 1.36086 3.16914 NA
NA 2.26609 3.0239 NA
NA 2.24196 2.23571 NA
NA 2.58588 1.93259 NA
NA 1.51083 1.03476 NA
NA 2.32322 1.90533 NA
NA 2.38167 2.23618 NA
NA 2.88365 1.73435 NA
NA 0.917499 NA NA
NA 1.99951 NA NA
NA 1.27001 NA NA
NA 2.23049 NA NA
NA 2.38203 NA NA
NA 2.71848 NA NA
NA 2.41434 NA NA
NA 2.35663 NA NA
NA 2.28152 NA NA
NA 0.975035 NA NA
NA 0.966844 NA NA
NA 0.901716 NA NA
NA 0.867136 NA NA
NA 0.797192 NA NA
NA 0.971961 NA NA
NA 0.851351 NA NA
NA 0.805187 NA NA
NA 0.966464 NA NA
NA 0.77778 NA NA
NA 0.822372 NA NA
NA 0.813602 NA NA
NA 0.908924 NA NA
NA 0.895956 NA NA
NA 0.768035 NA NA
NA 1.13101 NA NA
NA 1.18192 NA NA
NA 0.983577 NA NA
NA 1.17467 NA NA
NA 0.841213 NA NA
NA 0.707586 NA NA
NA 0.842325 NA NA
NA 0.866525 NA NA
NA 1.13404 NA NA
NA 1.1012 NA NA
NA 1.00501 NA NA
NA 1.06138 NA NA
NA 1.15549 NA NA
NA 1.03287 NA NA
NA 0.894978 NA NA
NA 1.0936 NA NA
NA 1.05385 NA NA
NA 0.987374 NA NA
NA 0.934319 NA NA
NA 1.02545 NA NA
NA 1.0448 NA NA
NA 0.981087 NA NA
NA 0.840879 NA NA
NA 1.02486 NA NA
NA 0.966106 NA NA
NA 1.00313 NA NA
NA 1.01016 NA NA
NA 1.22934 NA NA
NA 0.671078 NA NA
NA 1.2198 NA NA
NA 1.30826 NA NA
NA 0.888703 NA NA
NA 1.05117 NA NA
NA 1.11891 NA NA
NA 1.00096 NA NA
NA 1.09393 NA NA
NA 1.09387 NA NA
NA 0.816154 NA NA
NA 1.1693 NA NA
NA 1.09044 NA NA
NA 0.975306 NA NA
NA 1.35654 NA NA
NA 1.32394 NA NA
NA 0.683907 NA NA
NA 0.67434 NA NA
NA 1.37453 NA NA
NA 1.55065 NA NA
NA 1.20797 NA NA
NA 1.29149 NA NA
NA 0.828258 NA NA
NA 0.646115 NA NA
NA 1.86037 NA NA
NA 1.76557 NA NA
NA 0.93094 NA NA
NA 1.06968 NA NA
NA 0.740261 NA NA
NA 1.00233 NA NA
NA 0.807821 NA NA
NA 1.72351 NA NA
NA 1.85556 NA NA
NA 1.80316 NA NA
NA 0.614983 NA NA
NA 0.704133 NA NA
NA 1.58448 NA NA
NA 1.39308 NA NA
NA 1.45511 NA NA
NA 1.50764 NA NA
NA 1.30435 NA NA
NA 1.11533 NA NA
NA 1.93144 NA NA
NA 1.44064 NA NA
NA 1.11361 NA NA
NA 1.60743 NA NA
NA 0.844542 NA NA
NA 0.836524 NA NA
NA 0.610523 NA NA
NA 1.48404 NA NA
NA 1.15433 NA NA
NA 0.997598 NA NA
NA 1.83133 NA NA
NA 1.36136 NA NA
NA 1.14043 NA NA
NA 0.77784 NA NA
NA 0.532364 NA NA
NA 1.00846 NA NA
NA 1.26327 NA NA
NA 0.929036 NA NA
NA 1.85148 NA NA
NA 1.79386 NA NA
NA 1.50269 NA NA
NA 1.38448 NA NA
NA 1.14242 NA NA
NA 1.27571 NA NA
NA 0.630182 NA NA
NA 1.24975 NA NA
NA 1.19044 NA NA
NA 1.02062 NA NA
NA 0.948522 NA NA
NA 0.882729 NA NA
NA 0.738648 NA NA
NA 0.813974 NA NA
NA 0.837555 NA NA
NA 0.739441 NA NA
NA 0.991467 NA NA
NA 0.922573 NA NA
NA 0.687832 NA NA
NA 0.530291 NA NA
NA 1.50046 NA NA
NA 0.665962 NA NA
NA 1.63812 NA NA
NA 1.56552 NA NA
NA 0.945726 NA NA
NA 1.64132 NA NA
NA 1.46158 NA NA
NA 1.47932 NA NA
NA 0.906478 NA NA
NA 0.746599 NA NA
NA 0.934206 NA NA
NA 1.16321 NA NA
NA 1.57485 NA NA
NA 0.603435 NA NA
NA 0.491141 NA NA
NA 1.66259 NA NA
NA 1.60795 NA NA
NA 1.48251 NA NA
NA 0.982766 NA NA
NA 1.57263 NA NA
NA 0.817724 NA NA
NA 1.13956 NA NA
NA 0.844833 NA NA
NA 0.682253 NA NA
NA 0.481319 NA NA
NA 1.62247 NA NA
NA 0.797309 NA NA
NA 1.14866 NA NA
NA 1.14146 NA NA
NA 1.13282 NA NA
NA 1.3863 NA NA
NA 1.0113 NA NA
NA 1.29221 NA NA
NA 1.06897 NA NA
NA 0.9949 NA NA
NA 1.01736 NA NA
NA 1.12779 NA NA
NA 0.84081 NA NA
NA 0.820007 NA NA
NA 1.49091 NA NA
NA 1.68185 NA NA
NA 0.949661 NA NA
NA 1.69347 NA NA
NA 0.937379 NA NA
NA 1.10203 NA NA
NA 1.19538 NA NA
NA 1.05948 NA NA
NA 1.40844 NA NA
NA 1.54964 NA NA
NA 1.40351 NA NA
NA 1.34126 NA NA
NA 0.947831 NA NA
NA 0.746737 NA NA
NA 0.73558 NA NA
NA 0.521045 NA NA
NA 0.929921 NA NA
NA 0.644731 NA NA
NA 0.755302 NA NA
NA 0.35088 NA NA
NA 0.810085 NA NA
NA 1.06329 NA NA
NA 0.624471 NA NA
NA 0.946003 NA NA
NA 1.10201 NA NA
NA 0.97189 NA NA
NA 0.988543 NA NA
NA 0.656695 NA NA
NA 0.947405 NA NA
NA 0.786445 NA NA
NA 0.888858 NA NA
NA 0.83993 NA NA
NA 1.04329 NA NA
NA 0.60402 NA NA
NA 0.861481 NA NA
NA 0.672546 NA NA
NA 0.475655 NA NA
NA 1.01437 NA NA
NA 0.957896 NA NA
NA 0.97046 NA NA
NA 0.911069 NA NA
NA 0.549605 NA NA
NA 0.83342 NA NA
NA 0.678048 NA NA
NA 0.735753 NA NA
NA 1.28648 NA NA
NA 0.882139 NA NA
NA 1.12743 NA NA
NA 1.2654 NA NA
NA 1.23526 NA NA
NA 1.41624 NA NA
NA 1.37501 NA NA
NA 1.31051 NA NA
NA 0.996934 NA NA
NA 1.12944 NA NA
NA 1.30483 NA NA
NA 1.1487 NA NA
NA 1.27882 NA NA
NA 1.4777 NA NA
NA 1.28047 NA NA
NA 0.833944 NA NA
NA 1.23495 NA NA
NA 1.08215 NA NA
NA 0.915376 NA NA
NA 0.840402 NA NA
NA 1.34544 NA NA
NA 1.09253 NA NA
NA 1.31672 NA NA
NA 1.22064 NA NA
NA 1.18071 NA NA
NA 1.44324 NA NA
NA 1.14761 NA NA
NA 1.06723 NA NA
NA 1.34588 NA NA
NA 0.661515 NA NA
NA 1.51867 NA NA
NA 0.62139 NA NA
NA 1.43158 NA NA
NA 0.966709 NA NA
NA 0.816316 NA NA
NA 1.25503 NA NA
NA 1.42474 NA NA
NA 1.35271 NA NA
NA 1.03467 NA NA
NA 0.840924 NA NA
NA 0.894393 NA NA
NA 0.88311 NA NA
NA 1.81852 NA NA
NA 1.71535 NA NA
NA 1.74517 NA NA
NA 1.1667 NA NA
NA 1.84371 NA NA
NA 1.13732 NA NA
NA 1.16619 NA NA
NA 1.45631 NA NA
NA 1.949 NA NA
NA 1.29374 NA NA
NA 1.76421 NA NA
NA 1.44533 NA NA
NA 1.0418 NA NA
NA 1.34832 NA NA
NA 1.28176 NA NA
NA 1.11509 NA NA
NA 1.10059 NA NA
NA 1.81036 NA NA
NA 1.33873 NA NA
NA 1.20639 NA NA
NA 1.36603 NA NA
NA 1.11734 NA NA
NA 1.6632 NA NA
NA 1.03453 NA NA
NA 1.65541 NA NA
NA 1.14467 NA NA
NA 1.86011 NA NA
NA 1.05975 NA NA
NA 1.16663 NA NA
NA 1.65405 NA NA
NA 1.62339 NA NA
NA 0.846255 NA NA
NA 0.757515 NA NA
NA 1.96009 NA NA
NA 0.630544 NA NA
NA 1.51798 NA NA
NA 1.45919 NA NA
NA 1.51274 NA NA
NA 1.20911 NA NA
NA 1.43209 NA NA
NA 1.33205 NA NA
NA 1.38198 NA NA
NA 1.78375 NA NA
NA 1.72515 NA NA
NA 1.77437 NA NA
NA 1.41565 NA NA
NA 1.63363 NA NA
NA 1.34881 NA NA
NA 1.65718 NA NA
NA 0.556078 NA NA
NA 1.14127 NA NA
NA 1.2415 NA NA
NA 1.17902 NA NA
NA 0.742395 NA NA
NA 1.24584 NA NA
NA 0.822863 NA NA
NA 1.1744 NA NA
NA 0.561693 NA NA
NA 1.65241 NA NA
NA 1.37174 NA NA
NA 1.06396 NA NA
NA 1.58385 NA NA
NA 0.88278 NA NA
NA 1.07133 NA NA
NA 0.606739 NA NA
NA 1.01182 NA NA
NA 0.613641 NA NA
NA 1.18035 NA NA
NA 1.28075 NA NA
NA 1.45258 NA NA
NA 1.34057 NA NA
NA 1.49286 NA NA
NA 1.16668 NA NA
NA 1.12895 NA NA
NA 1.24345 NA NA
NA 1.16737 NA NA
NA 1.40411 NA NA
NA 0.961971 NA NA
NA 1.43493 NA NA
NA 0.939429 NA NA
NA 1.33181 NA NA
NA 1.03999 NA NA
NA 0.220765 NA NA
NA 0.462658 NA NA
NA 1.04348 NA NA
NA 1.52312 NA NA
NA 1.42504 NA NA
NA 0.388472 NA NA
NA 1.69335 NA NA
NA 0.571501 NA NA
NA 1.14418 NA NA
NA 1.17511 NA NA
NA 1.04112 NA NA
NA 1.52972 NA NA
NA 1.06304 NA NA
NA 1.71663 NA NA
NA 1.00567 NA NA
NA 0.641115 NA NA
NA 0.506316 NA NA
NA 0.623846 NA NA
NA 1.20011 NA NA
NA 1.73931 NA NA
NA 1.72114 NA NA
NA 0.498366 NA NA
NA 1.10838 NA NA
NA 0.798923 NA NA
NA 1.75341 NA NA
NA 0.540298 NA NA
NA 0.668988 NA NA
NA 1.30969 NA NA
NA 1.25069 NA NA
NA 1.31944 NA NA
NA 1.80333 NA NA
NA 1.15067 NA NA
NA 1.00776 NA NA
NA 1.24879 NA NA
NA 1.84012 NA NA
NA 1.81814 NA NA
NA 0.644508 NA NA
NA 1.61826 NA NA
NA 1.08687 NA NA
NA 0.76669 NA NA
NA 0.723215 NA NA
NA 1.34452 NA NA
NA 1.68069 NA NA
NA 1.03539 NA NA
NA 0.889323 NA NA
NA 1.29275 NA NA
NA 1.14381 NA NA
NA 0.634806 NA NA
NA 1.26661 NA NA
NA 1.19182 NA NA
NA 1.17044 NA NA
NA 0.727546 NA NA
NA 0.637611 NA NA
NA 0.509746 NA NA
NA 1.06996 NA NA
NA 0.401746 NA NA
NA 1.48246 NA NA
NA 1.52887 NA NA
NA 1.5901 NA NA
NA 1.56886 NA NA
NA 1.44338 NA NA
NA 1.14758 NA NA
NA 1.61627 NA NA
NA 1.5366 NA NA
NA 1.37017 NA NA
NA 0.286633 NA NA
NA 0.644404 NA NA
NA 1.47848 NA NA
NA 1.51604 NA NA
NA 1.64691 NA NA
NA 1.30621 NA NA
NA 1.19769 NA NA
NA 0.513119 NA NA
NA 1.17779 NA NA
NA 1.66556 NA NA
NA 0.91966 NA NA
NA 1.01604 NA NA
NA 1.33027 NA NA
NA 1.64665 NA NA
NA 1.43439 NA NA
NA 1.68885 NA NA
NA 0.790187 NA NA
NA 0.510101 NA NA
NA 1.10178 NA NA
NA 1.49119 NA NA
NA 0.304417 NA NA
NA 1.63005 NA NA
NA 0.86895 NA NA
NA 1.43936 NA NA
NA 0.556052 NA NA
NA 0.704773 NA NA
NA 1.27257 NA NA
NA 1.47526 NA NA
NA 1.47639 NA NA
NA 1.36413 NA NA
NA 1.68076 NA NA
NA 1.70523 NA NA
NA 1.53821 NA NA
NA 1.52368 NA NA
NA 0.989995 NA NA
NA 1.01017 NA NA
NA 0.903887 NA NA
NA 0.930776 NA NA
NA 0.89266 NA NA
NA 0.817383 NA NA
NA 1.04987 NA NA
NA 0.924225 NA NA
NA 0.843939 NA NA
NA 0.768653 NA NA
NA 1.02279 NA NA
NA 0.727258 NA NA
NA 0.679984 NA NA
NA 1.02434 NA NA
NA 0.853133 NA NA
NA 0.673857 NA NA
NA 0.715284 NA NA
NA 1.01887 NA NA
NA 1.39003 NA NA
NA 0.765859 NA NA
NA 1.05529 NA NA
NA 0.768781 NA NA
NA 0.398709 NA NA
NA 0.423571 NA NA
NA 0.644991 NA NA
NA 0.395085 NA NA
NA 0.843193 NA NA
NA 0.80329 NA NA
NA 0.576106 NA NA
NA 0.975822 NA NA
NA 0.549804 NA NA
NA 0.997884 NA NA
NA 0.705477 NA NA
NA 0.919792 NA NA
NA 0.89781 NA NA
NA 0.558273 NA NA
NA 0.407538 NA NA
NA 0.973687 NA NA
NA 0.58999 NA NA
NA 0.666398 NA NA
NA 0.662407 NA NA
NA 0.926616 NA NA
NA 0.885554 NA NA
NA 0.834547 NA NA
NA 0.610652 NA NA
NA 0.866421 NA NA
NA 0.662329 NA NA
NA 0.94162 NA NA
NA 0.855136 NA NA
NA 1.0081 NA NA
NA 0.925982 NA NA
NA 0.82434 NA NA
NA 0.642365 NA NA
NA 0.881386 NA NA
NA 0.881356 NA NA
NA 1.00947 NA NA
NA 0.979693 NA NA
NA 1.01648 NA NA
NA 1.00776 NA NA
NA 0.946246 NA NA
NA 0.999271 NA NA
NA 1.06459 NA NA
NA 0.934082 NA NA
NA 0.683709 NA NA
NA 1.37636 NA NA
NA 1.05128 NA NA
NA 1.10512 NA NA
NA 0.94714 NA NA
NA 0.990497 NA NA
NA 0.91078 NA NA
NA 0.869336 NA NA
NA 1.87031 NA NA
NA 0.649619 NA NA
NA 1.11658 NA NA
NA 1.53595 NA NA
NA 1.49327 NA NA
NA 0.784891 NA NA
NA 1.44046 NA NA
NA 2.26839 NA NA
NA 1.17966 NA NA
NA 0.982128 NA NA
NA 1.94115 NA NA
NA 2.01591 NA NA
NA 1.93932 NA NA
NA 0.8812 NA NA
NA 1.24261 NA NA
NA 1.64697 NA NA
NA 1.03668 NA NA
NA 1.42788 NA NA
NA 0.749969 NA NA
NA 1.00585 NA NA
NA 1.52157 NA NA
NA 1.64964 NA NA
NA 1.3372 NA NA
NA 1.61823 NA NA
NA 1.50304 NA NA
NA 1.19656 NA NA
NA 1.36427 NA NA
NA 1.47348 NA NA
NA 1.55828 NA NA
NA 1.88774 NA NA
NA 1.0554 NA NA
NA 0.976755 NA NA
NA 1.33373 NA NA
NA 2.02131 NA NA
NA 2.18783 NA NA
NA 1.45939 NA NA
NA 1.06706 NA NA
NA 1.1651 NA NA
NA 0.912831 NA NA
NA 1.00091 NA NA
NA 1.19636 NA NA
NA 1.34162 NA NA
NA 1.29307 NA NA
NA 1.21186 NA NA
NA 1.90395 NA NA
NA 1.95833 NA NA
NA 1.17665 NA NA
NA 1.32098 NA NA
NA 1.92013 NA NA
NA 1.42396 NA NA
NA 1.25046 NA NA
NA 1.99104 NA NA
NA 1.84209 NA NA
NA 1.55871 NA NA
NA 2.09072 NA NA
NA 2.28316 NA NA
NA 1.93933 NA NA
NA 1.92389 NA NA
NA 1.83809 NA NA
NA 1.75083 NA NA
NA 0.915329 NA NA
NA 1.01185 NA NA
NA 1.75263 NA NA
NA 1.79882 NA NA
NA 1.477 NA NA
NA 1.20059 NA NA
NA 1.06655 NA NA
NA 1.15497 NA NA
NA 2.49851 NA NA
NA 0.975642 NA NA
NA 2.44177 NA NA
NA 2.15134 NA NA
NA 1.5811 NA NA
NA 1.73266 NA NA
NA 1.44752 NA NA
NA 2.3226 NA NA
NA 1.49459 NA NA
NA 1.5844 NA NA
NA 1.22264 NA NA
NA 1.88835 NA NA
NA 1.84294 NA NA
NA 1.51742 NA NA
NA 1.82825 NA NA
NA 2.34578 NA NA
NA 1.83358 NA NA
NA 1.8775 NA NA
NA 2.49134 NA NA
NA 0.7818 NA NA
NA 1.0839 NA NA
NA 1.21415 NA NA
NA 1.91961 NA NA
NA 1.78942 NA NA
NA 1.67822 NA NA
NA 1.98662 NA NA
NA 2.0411 NA NA
NA 2.20768 NA NA
NA 1.31364 NA NA
NA 1.74604 NA NA
NA 1.19828 NA NA
NA 1.89292 NA NA
NA 1.99204 NA NA
NA 1.93007 NA NA
NA 1.85284 NA NA
NA 2.64428 NA NA
NA 2.71101 NA NA
NA 1.84312 NA NA
NA 1.95956 NA NA
NA 2.25153 NA NA
NA 1.88071 NA NA
NA 1.95452 NA NA
NA 2.2707 NA NA
NA 1.16036 NA NA
NA 1.67714 NA NA
NA 1.76707 NA NA
NA 1.55985 NA NA
NA 1.58032 NA NA
NA 1.17968 NA NA
NA 1.53825 NA NA
NA 1.58592 NA NA
NA 2.08623 NA NA
NA 1.65805 NA NA
NA 1.16943 NA NA
NA 1.60646 NA NA
NA 1.53567 NA NA
NA 2.10829 NA NA
NA 1.67575 NA NA
NA 2.0802 NA NA
NA 1.35081 NA NA
NA 2.05552 NA NA
NA 3.07207 NA NA
NA 2.3369 NA NA
NA 2.34255 NA NA
NA 2.26603 NA NA
NA 1.94719 NA NA
NA 0.573574 NA NA
NA 2.06104 NA NA
NA 2.67618 NA NA
NA 2.60576 NA NA
NA 3.23361 NA NA
NA 2.22457 NA NA
NA 3.3363 NA NA
NA 2.2041 NA NA
NA 2.22259 NA NA
NA 2.37967 NA NA
NA 2.71361 NA NA
NA 1.19078 NA NA
NA 2.92957 NA NA
NA 2.37155 NA NA
NA 2.16962 NA NA
NA 2.92874 NA NA
NA 3.35708 NA NA
NA 2.37726 NA NA
NA 1.51898 NA NA
NA 2.90054 NA NA
NA 2.46708 NA NA
NA 2.90654 NA NA
NA 3.21132 NA NA
NA 2.85191 NA NA
NA 2.02583 NA NA
NA 0.682735 NA NA
NA 2.65273 NA NA
NA 0.71516 NA NA
NA 2.03332 NA NA
NA 2.6435 NA NA
NA 2.95707 NA NA
NA 2.64432 NA NA
NA 3.15992 NA NA
NA 2.16298 NA NA
NA 2.20364 NA NA
NA 3.31671 NA NA
NA 2.64669 NA NA
NA 1.99948 NA NA
NA 2.09393 NA NA
NA 2.51137 NA NA
NA 2.53394 NA NA
NA 2.4577 NA NA
NA 3.48482 NA NA
NA 1.84164 NA NA
NA 3.32678 NA NA
NA 1.76769 NA NA
NA 1.46052 NA NA
NA 3.05566 NA NA
NA 2.06154 NA NA
NA 2.89168 NA NA
NA 2.77043 NA NA
NA 2.83914 NA NA
NA 2.75907 NA NA
NA 2.99214 NA NA
NA 2.84005 NA NA
NA 2.6591 NA NA
NA 2.04635 NA NA
NA 2.21359 NA NA
NA 2.95779 NA NA
NA 2.4496 NA NA
NA 3.4672 NA NA
NA 2.10915 NA NA
NA 1.87862 NA NA
NA 3.00984 NA NA
NA 1.71496 NA NA
NA 2.6681 NA NA
NA 2.18712 NA NA
NA 2.15766 NA NA
NA 2.24983 NA NA
NA 1.3856 NA NA
NA 2.54628 NA NA
NA 1.87453 NA NA
NA 2.94271 NA NA
NA 1.54131 NA NA
NA 2.30133 NA NA
NA 2.13185 NA NA
NA 2.37425 NA NA
NA 2.06883 NA NA
NA 1.81845 NA NA
NA 1.84874 NA NA
NA 1.21579 NA NA
NA 3.02301 NA NA
NA 2.56956 NA NA
NA 3.23465 NA NA
NA 2.654 NA NA
NA 3.02991 NA NA
NA 3.03064 NA NA
NA 2.41714 NA NA
NA 2.16403 NA NA
NA 2.74031 NA NA
NA 2.78118 NA NA
NA 3.22041 NA NA
NA 3.23088 NA NA
NA 3.19781 NA NA
NA 2.05124 NA NA
NA 0.682237 NA NA
NA 1.83457 NA NA
NA 1.75126 NA NA
NA 0.761358 NA NA
NA 0.991015 NA NA
NA 1.21902 NA NA
NA 0.703837 NA NA
NA 0.641207 NA NA
NA 1.22545 NA NA
NA 1.4608 NA NA
NA 1.34745 NA NA
NA 0.873234 NA NA
NA 1.83399 NA NA
NA 0.812597 NA NA
NA 0.877046 NA NA
NA 0.820379 NA NA
NA 1.26963 NA NA
NA 1.42788 NA NA
NA 0.997955 NA NA
NA 1.1579 NA NA
NA 1.8871 NA NA
NA 1.31308 NA NA
NA 0.972276 NA NA
NA 1.17288 NA NA
NA 0.825051 NA NA
NA 0.725545 NA NA
NA 1.10473 NA NA
NA 1.08296 NA NA
NA 1.19234 NA NA
NA 0.761443 NA NA
NA 1.01657 NA NA
NA 0.779051 NA NA
NA 1.13958 NA NA
NA 0.951869 NA NA
NA 0.824266 NA NA
NA 1.68834 NA NA
NA 1.80884 NA NA
NA 0.837261 NA NA
NA 0.971059 NA NA
NA 1.75651 NA NA
NA 1.66391 NA NA
NA 0.87608 NA NA
NA 1.56314 NA NA
NA 1.51944 NA NA
NA 1.96451 NA NA
NA 1.1883 NA NA
NA 0.924711 NA NA
NA 1.92075 NA NA
NA 1.83203 NA NA
NA 1.05349 NA NA
NA 2.01089 NA NA
NA 1.68204 NA NA
NA 0.892403 NA NA
NA 1.8435 NA NA
NA 0.882461 NA NA
NA 1.73287 NA NA
NA 1.73421 NA NA
NA 0.540405 NA NA
NA 1.59668 NA NA
NA 0.705021 NA NA
NA 1.61423 NA NA
NA 1.42721 NA NA
NA 1.51302 NA NA
NA 0.947326 NA NA
NA 1.1159 NA NA
NA 1.61565 NA NA
NA 0.637595 NA NA
NA 1.16734 NA NA
NA 0.843426 NA NA
NA 1.57293 NA NA
NA 1.4801 NA NA
NA 2.04554 NA NA
NA 1.52268 NA NA
NA 1.03029 NA NA
NA 1.36639 NA NA
NA 1.5572 NA NA
NA 1.81618 NA NA
NA 1.7164 NA NA
NA 0.99477 NA NA
NA 1.12259 NA NA
NA 1.03895 NA NA
NA 0.756536 NA NA
NA 1.60242 NA NA
NA 1.17092 NA NA
NA 1.10673 NA NA
NA 0.708281 NA NA
NA 1.90905 NA NA
NA 1.74193 NA NA
NA 1.74308 NA NA
NA 1.24748 NA NA
NA 1.18289 NA NA
NA 0.990779 NA NA
NA 1.2272 NA NA
NA 1.43829 NA NA
NA 0.926054 NA NA
NA 1.51573 NA NA
NA 0.800539 NA NA
NA 1.54384 NA NA
NA 1.15303 NA NA
NA 2.08235 NA NA
NA 0.257925 NA NA
NA 1.87818 NA NA
NA 2.0724 NA NA
NA 1.16042 NA NA
NA 1.45871 NA NA
NA 1.75436 NA NA
NA 1.73593 NA NA
NA 1.60663 NA NA
NA 1.78756 NA NA
NA 1.5477 NA NA
NA 1.40056 NA NA
NA 1.39123 NA NA
NA 1.92355 NA NA
NA 1.89211 NA NA
NA 1.70901 NA NA
NA 1.68674 NA NA
NA 1.74557 NA NA
NA 1.78847 NA NA
NA 0.604748 NA NA
NA 1.22777 NA NA
NA 1.87445 NA NA
NA 1.63125 NA NA
NA 1.53682 NA NA
NA 1.25954 NA NA
NA 0.944976 NA NA
NA 1.68098 NA NA
NA 1.65542 NA NA
NA 1.69614 NA NA
NA 1.80303 NA NA
NA 1.17749 NA NA
NA 2.00529 NA NA
NA 1.84302 NA NA
NA 2.08029 NA NA
NA 2.08819 NA NA
NA 2.04348 NA NA
NA 1.25794 NA NA
NA 1.91001 NA NA
NA 1.62815 NA NA
NA 1.61503 NA NA
NA 1.49279 NA NA
NA 1.81332 NA NA
NA 1.56688 NA NA
NA 1.48375 NA NA
NA 1.75743 NA NA
NA 1.20032 NA NA
NA 1.66634 NA NA
NA 1.81361 NA NA
NA 1.85822 NA NA
NA 1.23537 NA NA
NA 1.8541 NA NA
NA 1.74345 NA NA
NA 1.77266 NA NA
NA 1.50898 NA NA
NA 2.01143 NA NA
NA 1.70719 NA NA
NA 1.90996 NA NA
NA 2.06632 NA NA
NA 1.28234 NA NA
NA 1.82534 NA NA
NA 1.5427 NA NA
NA 1.68343 NA NA
NA 1.84744 NA NA
NA 1.46898 NA NA
NA 1.14744 NA NA
NA 1.51936 NA NA
NA 1.45094 NA NA
NA 1.95815 NA NA
NA 1.42657 NA NA
NA 1.72819 NA NA
NA 1.54032 NA NA
NA 1.92826 NA NA
NA 1.6416 NA NA
NA 2.01942 NA NA
NA 1.9248 NA NA
NA 1.95925 NA NA
NA 1.71201 NA NA
NA 2.14667 NA NA
NA 0.507087 NA NA
NA 1.74137 NA NA
NA 1.55653 NA NA
NA 1.57425 NA NA
NA 2.22981 NA NA
NA 1.55504 NA NA
NA 1.59872 NA NA
NA 1.65377 NA NA
NA 0.536046 NA NA
NA 2.09723 NA NA
NA 2.05752 NA NA
NA 0.948508 NA NA
NA 1.51146 NA NA
NA 1.55124 NA NA
NA 0.676726 NA NA
NA 1.52408 NA NA
NA 1.84383 NA NA
NA 2.02439 NA NA
NA 1.67972 NA NA
NA 1.57771 NA NA
NA 1.94649 NA NA
NA 2.08654 NA NA
NA 2.32095 NA NA
NA 1.68763 NA NA
NA 1.97801 NA NA
NA 0.574674 NA NA
NA 2.63059 NA NA
NA 0.603188 NA NA
NA 0.622759 NA NA
NA 2.03766 NA NA
NA 1.63297 NA NA
NA 0.717925 NA NA
NA 0.61421 NA NA
NA 2.66809 NA NA
NA 0.543899 NA NA
NA 2.40414 NA NA
NA 1.80943 NA NA
NA 1.49861 NA NA
NA 1.57715 NA NA
NA 0.666395 NA NA
NA 0.873302 NA NA
NA 1.67116 NA NA
NA 2.0242 NA NA
NA 2.70822 NA NA
NA 2.92444 NA NA
NA 2.27733 NA NA
NA 1.67512 NA NA
NA 1.53389 NA NA
NA 1.70809 NA NA
NA 2.36943 NA NA
NA 0.686845 NA NA
NA 2.67576 NA NA
NA 2.45373 NA NA
NA 2.44029 NA NA
NA 2.06073 NA NA
NA 2.21608 NA NA
NA 1.83503 NA NA
NA 2.10698 NA NA
NA 2.37598 NA NA
NA 1.87043 NA NA
NA 1.63265 NA NA
NA 2.12366 NA NA
NA 2.6604 NA NA
NA 2.44364 NA NA
NA 2.2174 NA NA
NA 2.46517 NA NA
NA 2.20019 NA NA
NA 0.751834 NA NA
NA 2.13077 NA NA
NA 2.28132 NA NA
NA 2.23182 NA NA
NA 2.44089 NA NA
NA 0.703298 NA NA
NA 2.65979 NA NA
NA 2.76023 NA NA
NA 1.68425 NA NA
NA 1.70555 NA NA
NA 2.44323 NA NA
NA 2.42066 NA NA
NA 1.50666 NA NA
NA 0.781239 NA NA
NA 1.67827 NA NA
NA 1.75672 NA NA
NA 2.48327 NA NA
NA 1.79624 NA NA
NA 0.90542 NA NA
NA 1.41734 NA NA
NA 2.43685 NA NA
NA 2.39718 NA NA
NA 1.70373 NA NA
NA 2.4305 NA NA
NA 0.745304 NA NA
NA 2.19977 NA NA
NA 2.39742 NA NA
NA 1.44342 NA NA
NA 1.39448 NA NA
NA 2.13544 NA NA
NA 1.62225 NA NA
NA 1.76101 NA NA
NA 2.22726 NA NA
NA 1.50062 NA NA
NA 2.52028 NA NA
NA 1.61984 NA NA
NA 2.64388 NA NA
NA 2.17701 NA NA
NA 1.58615 NA NA
NA 2.74804 NA NA
NA 1.88663 NA NA
NA 1.92895 NA NA
NA 1.88027 NA NA
NA 2.26976 NA NA
NA 2.197 NA NA
NA 1.67185 NA NA
NA 1.71986 NA NA
NA 1.90573 NA NA
NA 1.67734 NA NA
NA 2.08323 NA NA
NA 1.81986 NA NA
NA 1.75683 NA NA
NA 1.87846 NA NA
NA 2.18671 NA NA
NA 1.68227 NA NA
NA 1.72426 NA NA
NA 1.87522 NA NA
NA 1.8737 NA NA
NA 2.18471 NA NA
NA 2.13831 NA NA
NA 1.63728 NA NA
NA 1.98465 NA NA
NA 1.64623 NA NA
NA 1.75724 NA NA
NA 1.4295 NA NA
NA 2.24282 NA NA
NA 1.39072 NA NA
NA 1.92837 NA NA
NA 1.39014 NA NA
NA 1.36144 NA NA
NA 2.15421 NA NA
NA 2.20295 NA NA
NA 1.98623 NA NA
NA 1.76625 NA NA
NA 1.90681 NA NA
NA 1.26555 NA NA
NA 2.37321 NA NA
NA 1.95492 NA NA
NA 1.71219 NA NA
NA 2.0406 NA NA
NA 1.88351 NA NA
NA 1.73005 NA NA
NA 2.31686 NA NA
NA 1.28083 NA NA
NA 1.92432 NA NA
NA 1.80655 NA NA
NA 2.21783 NA NA
NA 2.02694 NA NA
NA 2.17013 NA NA
NA 2.02574 NA NA
NA 1.70245 NA NA
NA 2.21351 NA NA
NA 1.68401 NA NA
NA 1.72032 NA NA
NA 1.82988 NA NA
NA 1.36689 NA NA
NA 1.97434 NA NA
NA 2.23127 NA NA
NA 1.7308 NA NA
NA 1.66678 NA NA
NA 1.95199 NA NA
NA 2.16921 NA NA
NA 2.1858 NA NA
NA 2.01273 NA NA
NA 1.69253 NA NA
NA 1.85448 NA NA
NA 2.06289 NA NA
NA 1.89847 NA NA
NA 2.20646 NA NA
NA 1.38184 NA NA
NA 1.87989 NA NA
NA 1.81269 NA NA
NA 1.85847 NA NA
NA 2.2964 NA NA
NA 1.73765 NA NA
NA 1.65523 NA NA
NA 1.71481 NA NA
NA 1.9928 NA NA
NA 1.99406 NA NA
NA 2.01725 NA NA
NA 2.00234 NA NA
NA 2.40836 NA NA
NA 1.35463 NA NA
NA 1.78018 NA NA
NA 1.74239 NA NA
NA 1.80173 NA NA
NA 1.79676 NA NA
NA 2.27606 NA NA
NA 1.55004 NA NA
NA 1.84504 NA NA
NA 1.75429 NA NA
NA 1.629 NA NA
NA 2.18027 NA NA
NA 0.945672 NA NA
NA 0.895094 NA NA
NA 1.63193 NA NA
NA 1.69742 NA NA
NA 1.56219 NA NA
NA 1.45654 NA NA
NA 0.864876 NA NA
NA 2.12545 NA NA
NA 1.59489 NA NA
NA 1.78041 NA NA
NA 1.63716 NA NA
NA 1.9861 NA NA
NA 1.38933 NA NA
NA 2.1942 NA NA
NA 1.652 NA NA
NA 1.67035 NA NA
NA 2.30421 NA NA
NA 1.0836 NA NA
NA 1.70867 NA NA
NA 1.95357 NA NA
NA 2.15221 NA NA
NA 1.62003 NA NA
NA 2.73531 NA NA
NA 1.34861 NA NA
NA 2.02242 NA NA
NA 1.76807 NA NA
NA 1.84596 NA NA
NA 1.31209 NA NA
NA 1.75454 NA NA
NA 2.54072 NA NA
NA 1.63451 NA NA
NA 1.73211 NA NA
NA 1.61271 NA NA
NA 1.20698 NA NA
NA 2.68368 NA NA
NA 1.81944 NA NA
NA 2.43271 NA NA
NA 1.89466 NA NA
NA 2.03885 NA NA
NA 0.891172 NA NA
NA 1.23228 NA NA
NA 2.55088 NA NA
NA 1.72471 NA NA
NA 2.21754 NA NA
NA 2.11583 NA NA
NA 1.87216 NA NA
NA 1.74364 NA NA
NA 2.26297 NA NA
NA 2.59949 NA NA
NA 1.30794 NA NA
NA 1.22385 NA NA
NA 1.13465 NA NA
NA 2.01874 NA NA
NA 1.23955 NA NA
NA 1.48495 NA NA
NA 2.49217 NA NA
NA 1.43561 NA NA
NA 1.2572 NA NA
NA 1.65534 NA NA
NA 1.72741 NA NA
NA 0.939007 NA NA
NA 1.23999 NA NA
NA 1.21122 NA NA
NA 1.3529 NA NA
NA 2.15971 NA NA
NA 2.07021 NA NA
NA 1.17477 NA NA
NA 1.21518 NA NA
NA 2.46744 NA NA
NA 2.09466 NA NA
NA 1.3987 NA NA
NA 2.31024 NA NA
NA 2.54997 NA NA
NA 2.01816 NA NA
NA 1.36524 NA NA
NA 1.27795 NA NA
NA 1.96083 NA NA
NA 1.3963 NA NA
NA 1.88844 NA NA
NA 1.57013 NA NA
NA 0.845734 NA NA
NA 1.1492 NA NA
NA 2.29288 NA NA
NA 1.57849 NA NA
NA 1.43424 NA NA
NA 1.40461 NA NA
NA 1.98527 NA NA
NA 1.02267 NA NA
NA 1.40815 NA NA
NA 1.69346 NA NA
NA 2.15608 NA NA
NA 2.25223 NA NA
NA 2.4436 NA NA
NA 1.61423 NA NA
NA 1.21668 NA NA
NA 1.68419 NA NA
NA 1.67437 NA NA
NA 2.43181 NA NA
NA 0.940486 NA NA
NA 0.962726 NA NA
NA 2.16665 NA NA
NA 2.47103 NA NA
NA 0.651828 NA NA
NA 1.15562 NA NA
NA 1.98734 NA NA
NA 2.47279 NA NA
NA 1.57674 NA NA
NA 1.90174 NA NA
NA 2.25905 NA NA
NA 1.57854 NA NA
NA 1.62212 NA NA
NA 2.11922 NA NA
NA 2.49938 NA NA
NA 2.4763 NA NA
NA 2.44715 NA NA
NA 1.34324 NA NA
NA 2.44961 NA NA
NA 0.642048 NA NA
NA 2.20551 NA NA
NA 2.29015 NA NA
NA 1.26592 NA NA
NA 1.67348 NA NA
NA 2.1054 NA NA
NA 1.06318 NA NA
NA 2.03651 NA NA
NA 1.28142 NA NA
NA 2.25801 NA NA
NA 1.80917 NA NA
NA 2.46409 NA NA
NA 2.45336 NA NA
NA 1.78816 NA NA
NA 2.13826 NA NA
NA 1.74802 NA NA
NA 0.944285 NA NA
NA 1.61349 NA NA
NA 0.910384 NA NA
NA 1.25146 NA NA
NA 2.27518 NA NA
NA 1.7172 NA NA
NA 1.9085 NA NA
NA 1.04559 NA NA
NA 0.963917 NA NA
NA 1.9378 NA NA
NA 0.868717 NA NA
NA 2.32222 NA NA
NA 1.66335 NA NA
NA 1.42705 NA NA
NA 1.0203 NA NA
NA 0.811434 NA NA
NA 1.88983 NA NA
NA 1.09244 NA NA
NA 1.90529 NA NA
NA 2.21881 NA NA
NA 0.958023 NA NA
NA 2.1639 NA NA
NA 2.2264 NA NA
NA 1.59469 NA NA
NA 2.27163 NA NA
NA 1.70388 NA NA
NA 1.49146 NA NA
NA 1.23863 NA NA
NA 2.15688 NA NA
NA 2.0483 NA NA
NA 1.07795 NA NA
NA 1.05546 NA NA
NA 0.937604 NA NA
NA 1.30319 NA NA
NA 2.11168 NA NA
NA 1.27756 NA NA
NA 2.01337 NA NA
NA 2.35657 NA NA
NA 2.2917 NA NA
NA 0.879625 NA NA
NA 1.46037 NA NA
NA 0.859258 NA NA
NA 1.96128 NA NA
NA 1.32454 NA NA
NA 1.56149 NA NA
NA 1.30265 NA NA
NA 1.11203 NA NA
NA 1.09497 NA NA
NA 1.85564 NA NA
NA 1.25961 NA NA
NA 1.54135 NA NA
NA 1.44131 NA NA
NA 1.27959 NA NA
NA 1.1346 NA NA
NA 1.66048 NA NA
NA 1.497 NA NA
NA 1.15683 NA NA
NA 1.11997 NA NA
NA 1.17895 NA NA
NA 1.07422 NA NA
NA 1.30942 NA NA
NA 1.05507 NA NA
NA 1.89153 NA NA
NA 1.08534 NA NA
NA 2.09506 NA NA
NA 1.12972 NA NA
NA 1.23529 NA NA
NA 1.55774 NA NA
NA 1.29327 NA NA
NA 1.93126 NA NA
NA 1.57291 NA NA
NA 1.03306 NA NA
NA 1.37604 NA NA
NA 1.17883 NA NA
NA 1.08281 NA NA
NA 2.20804 NA NA
NA 1.39978 NA NA
NA 1.14974 NA NA
NA 0.664422 NA NA
NA 1.31478 NA NA
NA 1.27154 NA NA
NA 1.48041 NA NA
NA 1.11779 NA NA
NA 1.92734 NA NA
NA 2.05871 NA NA
NA 1.17464 NA NA
NA 1.51553 NA NA
NA 1.10992 NA NA
NA 1.69112 NA NA
NA 0.83333 NA NA
NA 1.12518 NA NA
NA 2.11656 NA NA
NA 0.987347 NA NA
NA 2.23313 NA NA
NA 1.55162 NA NA
NA 1.36209 NA NA
NA 1.03487 NA NA
NA 1.77545 NA NA
NA 1.57345 NA NA
NA 2.10186 NA NA
NA 1.94595 NA NA
NA 1.54444 NA NA
NA 1.5672 NA NA
NA 0.560098 NA NA
NA 1.68617 NA NA
NA 0.921429 NA NA
NA 1.7916 NA NA
NA 1.62659 NA NA
NA 2.13662 NA NA
NA 2.21643 NA NA
NA 2.16384 NA NA
NA 2.25875 NA NA
NA 2.22671 NA NA
NA 1.93521 NA NA
NA 1.18905 NA NA
NA 1.56341 NA NA
NA 0.782078 NA NA
NA 1.70835 NA NA
NA 1.61975 NA NA
NA 2.16903 NA NA
NA 1.64715 NA NA
NA 2.0486 NA NA
NA 0.83849 NA NA
NA 0.919845 NA NA
NA 2.155 NA NA
NA 2.21057 NA NA
NA 2.2132 NA NA
NA 1.76649 NA NA
NA 2.26774 NA NA
NA 1.58004 NA NA
NA 1.26625 NA NA
NA 1.82988 NA NA
NA 2.21004 NA NA
NA 2.26867 NA NA
NA 1.58825 NA NA
NA 1.9156 NA NA
NA 1.19321 NA NA
NA 2.29609 NA NA
NA 1.93278 NA NA
NA 1.37111 NA NA
NA 1.87175 NA NA
NA 1.36991 NA NA
NA 1.04725 NA NA
NA 2.27745 NA NA
NA 1.88133 NA NA
NA 2.19514 NA NA
NA 2.3298 NA NA
NA 2.43839 NA NA
NA 1.95919 NA NA
NA 2.28403 NA NA
NA 1.70325 NA NA
NA 2.3438 NA NA
NA 2.50348 NA NA
NA 1.93016 NA NA
NA 2.39101 NA NA
NA 2.40331 NA NA
NA 1.9111 NA NA
NA 2.15597 NA NA
NA 2.06842 NA NA
NA 2.4993 NA NA
NA 1.96498 NA NA
NA 2.10196 NA NA
NA 1.18183 NA NA
NA 2.06467 NA NA
NA 2.21287 NA NA
NA 1.66001 NA NA
NA 2.13688 NA NA
NA 2.05333 NA NA
NA 1.86104 NA NA
NA 2.01618 NA NA
NA 1.96197 NA NA
NA 2.43022 NA NA
NA 1.87707 NA NA
NA 1.84441 NA NA
NA 2.27787 NA NA
NA 2.08865 NA NA
NA 1.87868 NA NA
NA 1.48759 NA NA
NA 2.04686 NA NA
NA 1.96521 NA NA
NA 1.82508 NA NA
NA 1.99872 NA NA
NA 2.2186 NA NA
NA 2.10976 NA NA
NA 1.51392 NA NA
NA 2.27396 NA NA
NA 2.39574 NA NA
NA 2.06874 NA NA
NA 1.94406 NA NA
NA 2.06796 NA NA
NA 1.78975 NA NA
NA 1.7044 NA NA
NA 1.90447 NA NA
NA 2.02766 NA NA
NA 1.17885 NA NA
NA 1.93052 NA NA
NA 1.97647 NA NA
NA 1.98478 NA NA
NA 2.11785 NA NA
NA 1.37806 NA NA
NA 1.79545 NA NA
NA 1.93025 NA NA
NA 2.29756 NA NA
NA 1.95152 NA NA
NA 1.51521 NA NA
NA 2.3759 NA NA
NA 1.74733 NA NA
NA 1.525 NA NA
NA 1.98015 NA NA
NA 2.36768 NA NA
NA 2.4943 NA NA
NA 2.42017 NA NA
NA 2.5123 NA NA
NA 2.50837 NA NA
NA 2.5329 NA NA
NA 2.57891 NA NA
NA 2.54309 NA NA
NA 2.51909 NA NA
NA 2.5333 NA NA
NA 2.66093 NA NA
NA 2.63191 NA NA
NA 1.30078 NA NA
NA 1.56892 NA NA
NA 1.18721 NA NA
NA 2.63561 NA NA
NA 1.66308 NA NA
NA 1.17239 NA NA
NA 1.09197 NA NA
NA 1.61856 NA NA
NA 2.42858 NA NA
NA 2.11448 NA NA
NA 2.65647 NA NA
NA 2.48815 NA NA
NA 2.63466 NA NA
NA 1.63463 NA NA
NA 1.17366 NA NA
NA 1.29643 NA NA
NA 2.17246 NA NA
NA 1.59283 NA NA
NA 1.15204 NA NA
NA 2.62553 NA NA
NA 1.01015 NA NA
NA 2.58813 NA NA
NA 2.0747 NA NA
NA 2.66058 NA NA
NA 2.08454 NA NA
NA 1.03923 NA NA
NA 1.50391 NA NA
NA 2.61345 NA NA
NA 1.93483 NA NA
NA 1.00247 NA NA
NA 2.35925 NA NA
NA 2.47443 NA NA
NA 1.07477 NA NA
NA 1.38684 NA NA
NA 1.60793 NA NA
NA 2.02775 NA NA
NA 2.53803 NA NA
NA 2.38234 NA NA
NA 2.5019 NA NA
NA 2.20496 NA NA
NA 2.12123 NA NA
NA 2.40286 NA NA
NA 1.55031 NA NA
NA 1.31594 NA NA
NA 1.622 NA NA
NA 1.63225 NA NA
NA 1.55307 NA NA
NA 2.53756 NA NA
NA 2.48547 NA NA
NA 2.52892 NA NA
NA 2.5061 NA NA
NA 2.22446 NA NA
NA 2.58299 NA NA
NA 1.38932 NA NA
NA 1.69786 NA NA
NA 2.47746 NA NA
NA 2.34927 NA NA
NA 1.36628 NA NA
NA 2.60966 NA NA
NA 1.63385 NA NA
NA 1.29088 NA NA
NA 2.57959 NA NA
NA 1.56736 NA NA
NA 2.46588 NA NA
NA 2.34368 NA NA
NA 2.13643 NA NA
NA 1.1193 NA NA
NA 1.11383 NA NA
NA 2.48924 NA NA
NA 2.60543 NA NA
NA 2.45389 NA NA
NA 1.93122 NA NA
NA 2.61099 NA NA
NA 2.18128 NA NA
NA 2.56539 NA NA
NA 2.15302 NA NA
NA 2.27231 NA NA
NA 2.69343 NA NA
NA 2.37955 NA NA
NA 2.05188 NA NA
NA 2.54301 NA NA
NA 1.99972 NA NA
NA 2.44425 NA NA
NA 2.50958 NA NA
NA 2.2266 NA NA
NA 2.10819 NA NA
