# Supplementary material for: BCL::Conf: small molecule conformational sampling using a knowledge based rotamer library
Source: J Cheminform. 2015 Sep 30;7:47. doi: 10.1186/s13321-015-0095-1 (PMC4607025; doi:10.1186/s13321-015-0095-1)
Supplement: Supplementary file 3 — Additional file 3. protocol capture files mentioned in Supplement.docx. [file 13321_2015_95_MOESM3_ESM.zip › protocol_capture/input/vernalis_confimport_R.txt.transpose]

0.755327 1.8884 2.01188 2.02358
0.72519 1.02149 2.10205 2.09255
0.497692 0.872297 1.95712 1.73264
0.532145 1.84599 2.12247 1.83409
0.193389 1.89442 2.01687 1.95665
0.751424 0.645828 2.11726 2.04221
0.640349 0.905082 1.96049 1.64404
0.576736 2.00088 2.13468 1.7431
0.399107 2.23393 1.87739 1.92908
0.694785 1.35365 1.98991 2.05729
0.764948 1.18574 1.81431 1.59967
0.565926 2.08861 2.00379 1.67611
0.609448 1.70818 1.1571 1.99049
0.386485 1.58625 1.41348 2.08632
0.786487 1.67207 1.13593 1.67314
0.688551 1.84384 1.33007 1.76712
0.634379 1.9569 1.15752 1.79973
0.468204 0.633828 1.4113 1.95042
0.709398 0.917061 1.13359 1.43317
1.22703 2.03939 1.32628 1.5084
1.4777 1.92222 0.971011 1.83375
1.45005 1.31991 1.22925 1.97657
0.530864 1.43634 0.935748 1.46979
0.786406 2.05752 1.12472 1.55047
0.690913 2.26322 1.63458 1.81519
0.313824 1.19448 1.603 1.91372
0.895448 1.35002 1.64654 1.48121
0.887861 2.15502 1.61279 1.58194
0.373259 2.0704 1.97721 1.81287
1.09954 1.42507 1.57694 1.93899
1.09185 1.26251 2.07845 1.46466
0.728611 2.04547 1.68219 1.55252
0.536907 2.20465 1.99786 2.6889
0.306248 0.978404 1.57498 2.74664
0.578494 1.17746 2.09524 2.6084
0.764278 2.22534 1.68071 2.66476
0.779479 1.85816 1.48193 2.87386
0.202623 1.42562 1.43906 2.89723
0.721593 1.23716 1.88711 2.79001
0.915018 1.82634 1.4833 2.81208
0.756121 2.15284 1.9815 2.58939
0.730042 1.33086 1.58635 2.68569
1.05568 1.16011 2.09819 2.64429
0.656923 2.27065 2.22955 2.74661
1.20687 2.06019 2.10005 2.51392
1.38875 1.22713 2.24089 2.60694
1.05169 1.02618 1.96859 2.56776
0.844339 2.09872 2.12723 2.66665
1.21883 2.05187 1.90991 2.90244
1.38344 1.07545 2.08948 2.76261
1.34488 0.953453 1.99057 2.91912
1.15273 1.93112 2.09308 2.78229
1.08361 1.47786 1.91462 2.8195
1.15298 1.47307 2.10273 2.68482
1.60772 1.51163 1.99688 2.83516
0.825078 1.61195 2.10958 2.70333
0.633117 1.96449 1.12133 3.19141
1.54679 1.09397 1.05117 3.24433
1.76308 1.02157 1.12902 3.08516
1.73457 1.93888 1.05658 3.13544
0.165385 1.98725 1.76525 1.17997
0.343651 0.865286 1.96978 1.19799
0.389213 0.994491 1.85546 0.991561
1.89773 2.04562 1.97929 1.00645
0.592282 1.73118 0.898676 1.60859
1.82691 1.14275 0.796828 1.59719
0.768045 1.21438 1.25296 1.41624
2.01385 1.8597 1.49349 1.39893
0.889236 2.06495 1.24478 3.72944
1.9461 0.849023 1.48883 3.76802
0.788405 0.995938 1.10455 3.85524
2.01523 2.10194 1.32898 3.89105
0.907805 2.11024 1.18551 3.20734
1.95084 1.13062 1.30989 3.25967
1.81375 0.906498 1.20674 3.26438
1.25089 1.97744 1.40946 3.30831
1.21559 1.53161 1.18455 3.10157
0.556243 1.39869 1.30727 3.14952
0.625261 1.51696 1.20849 3.15581
0.937487 1.69577 1.40828 3.19562
1.88405 2.08467 0.981338 3.71672
2.20767 1.28556 1.09337 3.72512
2.26266 1.16095 1.01785 3.80243
1.18964 2.04483 1.2186 3.80093
1.18148 2.01935 1.85185 2.27163
2.39263 1.05891 2.07887 2.25934
2.38813 1.23702 1.80038 2.20087
1.12821 2.12935 2.07703 2.19215
1.11461 1.79341 2.01137 2.82331
2.37552 1.07684 2.07013 2.83133
2.36952 1.24506 1.85837 2.7526
1.33062 1.95588 2.09111 2.76382
1.33523 2.12342 1.80511 3.40975
2.40682 1.02255 2.08665 3.33028
2.40318 1.22395 2.02902 3.3922
1.30709 2.20351 2.08441 3.33297
1.30667 1.89152 2.0437 1.19968
2.38919 1.08224 1.92718 1.23554
2.37732 0.961453 2.00765 1.20805
0.738043 1.85758 1.94079 1.25592
0.166429 1.14567 2.09738 1.01837
1.19005 0.847396 1.62941 1.06608
1.47876 1.0566 2.07338 1.02131
1.25617 0.785122 1.60789 1.08337
1.21986 1.12635 2.71361 1.75921
1.41761 0.894963 1.89987 1.64327
1.00891 0.811462 1.82491 1.74559
1.47886 0.854365 2.8751 1.6249
0.832821 1.04202 2.56976 1.56918
0.970333 0.806062 2.08664 1.45737
1.08551 0.904026 1.90949 1.55002
0.835029 0.819936 2.84264 1.43223
0.74242 1.14304 1.94516 1.65337
0.988485 0.969196 1.76225 1.69742
0.912441 1.21423 2.2167 1.45651
0.816383 0.92732 1.47004 1.49816
1.04234 1.12782 2.22877 3.77924
0.779182 0.930139 1.61147 3.64404
0.682094 0.872193 2.03051 3.8189
0.954058 0.975464 1.75233 3.68737
1.58284 1.19901 2.02037 3.90518
1.6699 0.940642 1.62972 3.77661
2.43889 0.938759 2.09274 3.94195
2.47457 0.881613 1.51818 3.8179
2.14736 1.15742 2.19782 3.62725
2.0541 0.911395 1.79587 3.76711
0.734806 1.08051 2.20238 3.63066
0.866996 0.736864 1.75489 3.77387
1.13786 0.950109 2.06453 3.70479
1.50919 0.758743 1.58432 3.84464
1.05838 1.16095 2.0466 3.70155
1.32287 1.02276 1.55536 3.84183
1.08945 1.2319 2.80781 2.0709
0.361102 0.884801 2.0376 2.07651
0.889844 0.984982 1.97337 2.33937
0.976348 0.823775 2.96146 2.33234
0.286641 1.33007 2.68762 2.29338
0.710002 1.27562 1.87214 2.33609
1.46829 1.0083 1.7884 2.11698
1.29896 1.19818 2.86923 2.06961
1.54331 1.18667 2.77624 2.03358
1.8651 1.14024 1.83089 2.0388
1.72854 1.04413 1.81983 2.30794
1.39276 1.34922 2.86811 2.3013
1.30607 0.983372 2.6766 2.25906
1.40348 0.942657 1.95199 2.30234
1.67646 1.29341 1.84542 2.08268
1.51174 1.28822 2.8822 2.03467
0.664329 1.1612 2.52546 2.20897
1.23027 0.969774 0.939454 2.24455
0.831382 1.21573 1.20217 2.55655
1.07467 0.919193 2.33314 2.51739
0.827399 1.17424 2.47336 2.5301
0.425403 1.16626 1.06205 2.58862
0.658152 1.08924 0.987599 2.2326
0.931554 0.945864 2.54378 2.1694
0.787304 0.884648 2.14486 2.21994
1.03617 1.27897 2.425 2.25692
0.64715 1.20549 2.06712 2.56385
0.638613 0.858507 2.44705 2.52315
1.23297 1.28781 1.90008 2.54137
0.9192 1.20644 2.68776 2.59935
1.19016 1.04282 2.33615 2.23972
1.35875 1.40652 2.15088 2.17709
1.17124 1.3389 2.13358 2.17085
1.38998 1.33945 1.81692 2.10165
1.42251 1.23876 2.23698 2.25122
1.21599 1.30449 1.68929 2.31784
1.18197 1.05415 2.22531 2.09656
1.05403 1.04095 1.57448 2.11939
0.812163 1.22977 2.00321 2.33099
1.48556 1.23062 1.73609 2.30091
1.5535 1.11213 2.77006 2.1536
0.9577 1.00573 1.79244 2.08412
1.81021 1.42351 1.78701 2.23243
1.8377 1.03175 2.86554 2.29929
0.627966 1.33038 2.77274 2.07806
0.74695 1.35867 2.10183 2.10045
2.45911 1.27914 2.00991 2.31319
2.46047 1.0186 2.97918 2.28365
0.696875 0.987092 2.50749 2.35164
0.801494 1.21926 2.22311 2.32018
2.46606 1.1573 2.01498 2.47351
2.46068 0.979845 2.80165 2.50467
0.817317 1.35239 2.59634 2.37697
0.897336 1.302 1.98155 2.39269
2.63723 0.981354 1.83292 2.45109
2.61789 1.22312 2.85121 2.43032
0.879151 1.1968 2.66686 2.36913
0.95048 1.16235 2.19314 2.33771
2.63887 1.05414 2.03889 2.49089
2.60578 0.966856 2.9269 2.52197
0.990363 0.895932 2.56108 2.39522
0.986157 1.30653 2.02041 2.41114
0.854757 1.16547 1.85264 2.46759
0.35406 0.867032 2.84106 2.44664
1.51471 1.31234 2.06075 2.10331
1.41409 1.22985 1.90516 2.06844
1.22783 1.02253 2.32613 2.34645
1.50392 1.42661 1.63746 2.37739
1.73614 1.16297 2.28939 2.19617
1.81426 1.21637 2.3759 2.23973
0.665404 0.958786 2.79257 2.25644
0.915701 0.877199 2.84101 2.21055
0.680312 0.429188 2.36557 2.06473
0.768738 0.499877 2.45199 2.02916
0.74345 1.32044 2.80712 2.31053
0.755929 1.43505 2.83401 2.34209
0.6429 1.31211 1.74728 2.15672
1.37505 0.851947 1.85011 2.20065
1.32799 0.230834 1.95166 2.22169
1.13275 1.45875 1.98904 2.17546
0.719252 1.34497 1.80446 2.2414
1.29452 1.48186 1.8971 2.20764
0.982758 0.604582 1.83237 2.62069
2.07147 0.446052 1.85954 2.65112
1.97466 1.28237 2.74611 2.43221
1.89679 1.15818 2.81614 2.51523
1.76449 1.15478 2.29444 2.43022
1.03199 1.2748 2.32206 2.34161
1.16283 1.59997 2.80627 2.24781
1.23294 1.66541 2.8445 2.21509
1.30687 1.12662 2.36004 2.62915
2.10289 0.972812 2.36301 2.65849
2.06633 1.33821 2.16408 2.44293
1.90472 1.48585 2.23749 2.52664
1.9096 1.31405 3.38134 2.43409
0.679961 1.29958 3.39068 2.34481
0.791186 1.53382 2.23115 2.24461
1.48929 0.606717 2.27694 2.1913
1.55727 1.29695 3.24527 2.10271
1.35948 1.40099 3.281 2.14927
1.41293 1.83615 1.21939 2.4873
1.0817 1.6358 1.30344 1.64956
1.17494 1.97231 2.54157 1.98086
0.885139 1.66282 2.55883 2.18274
1.12657 1.78572 1.14852 2.40974
1.58793 1.68013 1.21526 2.15219
1.76838 1.67693 2.35932 2.01666
1.4846 1.70896 2.38614 2.64254
1.6271 1.90864 1.99422 2.84059
1.207 1.41979 2.02391 1.52981
1.43908 1.75887 2.60888 2.5598
0.857886 1.16022 2.61249 1.75077
0.22924 1.47371 2.11682 2.91567
1.56396 1.26953 2.10122 1.91811
0.82947 1.5293 2.67794 2.48854
1.72408 1.01376 2.65829 2.25305
1.96854 1.36438 1.65939 2.43561
1.30082 1.04817 1.62686 1.69077
1.4046 1.61959 1.89792 1.82945
1.64899 1.76208 1.87802 2.33536
1.72528 1.78445 1.7834 2.26226
1.73249 1.42233 1.69277 2.21678
1.11712 1.86828 1.77226 1.83882
1.38317 1.74382 1.72037 2.775
1.77986 1.44002 2.17869 2.98539
1.54157 1.78307 2.08109 1.42315
1.93983 1.7024 2.72724 2.57059
1.63963 1.0511 2.67687 1.79928
0.595181 1.86494 2.44923 2.87481
1.84475 1.20251 2.37204 1.86889
1.30382 1.19834 2.8593 2.38336
1.95437 0.843095 2.84789 2.32739
1.89678 1.63383 1.80835 2.48416
1.62238 1.15579 1.76013 1.62893
1.64362 0.993938 1.88687 2.46949
1.60493 1.01851 1.87139 1.64269
1.56531 1.66866 2.091 1.95164
1.98756 1.82229 2.07348 2.18872
1.49586 1.53804 1.93898 1.9507
1.67973 1.55603 1.95368 2.18853
1.75831 1.7661 2.58168 2.38276
1.77133 1.24559 2.59035 2.13883
1.80411 1.35929 3.00879 2.42414
1.50484 1.12822 3.01872 2.11872
1.15079 1.12535 2.6455 1.9787
0.144077 1.74888 2.61397 2.64679
1.04797 1.8874 2.96681 2.00437
0.871962 1.66524 2.94051 2.62503
1.62688 1.68244 2.116 2.81612
0.813445 1.83927 2.1109 1.47978
0.109023 1.46622 2.16802 2.82299
1.64668 1.4817 2.1758 1.49993
0.988274 1.29783 2.15478 2.56397
2.47832 1.42443 2.12409 1.72362
1.36312 2.55011 2.13048 2.53889
2.33892 2.51089 2.14289 1.74014
1.35407 2.65132 3.36466 2.90483
0.494119 2.4019 3.36877 1.88311
1.98357 2.58841 2.18229 2.9318
0.142745 2.41007 2.26573 1.87452
0.756288 2.6008 3.2254 2.46784
0.695333 1.77214 3.26425 2.23525
0.935989 2.57807 2.23019 2.50044
1.06476 1.71413 2.32234 2.21594
0.834236 2.26535 2.34383 2.43688
0.684105 1.6666 2.83083 1.7145
0.512346 1.61823 2.406 2.4231
0.891652 1.75864 2.78711 1.68892
0.757889 1.67407 2.26003 1.84628
1.21103 2.55191 2.31977 2.32781
1.52582 2.45168 2.2372 1.7984
1.12578 2.64422 2.14015 2.34615
1.47117 2.55049 2.20112 2.28041
1.15582 2.46264 2.15906 2.23075
1.08971 2.56652 2.11576 2.28051
1.3728 1.75358 1.96822 2.1878
1.14722 2.62286 2.00618 1.86249
1.48857 1.84323 2.02018 2.77083
1.09521 2.3165 1.75524 1.8275
1.35621 1.62618 1.80035 2.76599
1.17508 2.43368 1.88711 2.99007
1.29904 1.75033 1.80334 1.45218
1.70873 1.90514 2.03772 2.96512
2.22471 2.04011 2.0771 1.39343
1.68795 2.02394 2.12094 2.56404
2.21831 1.92506 1.87062 1.8212
1.40982 2.1736 1.91393 2.55379
1.95657 1.88439 2.06069 1.79299
1.00255 1.9515 1.94988 2.88284
1.22348 1.89793 2.22081 1.891
1.26096 1.76358 2.20782 2.89314
1.12655 1.80726 2.24459 1.82209
1.00375 2.00147 2.05946 2.39584
0.936745 1.23408 2.05574 2.34061
1.46049 2.10683 2.06431 2.39973
1.39097 1.44618 2.07914 2.29405
1.77137 1.78753 2.11071 2.69349
1.96071 1.09673 2.19276 1.56665
1.46016 1.72041 2.0859 2.11859
0.510465 1.31738 2.15952 2.14953
1.57388 2.32863 2.23875 1.60854
1.38075 2.29185 2.16435 1.65834
2.04229 0.998567 2.13696 1.54974
2.48305 1.8126 1.23218 1.47784
2.38628 1.01352 1.31421 1.47133
2.18871 1.78327 1.37012 1.45544
1.42887 2.58937 1.12357 1.0554
1.12965 2.60523 1.21515 1.21511
1.71706 1.81754 1.41614 1.22324
0.584624 2.12019 1.24576 1.29291
1.64148 1.85026 1.36755 1.31102
1.77226 2.07937 1.45326 1.16828
2.01654 0.807009 1.55275 1.45252
1.36989 0.511501 1.35968 1.60496
1.79344 2.40394 1.44621 1.55471
2.02809 2.36636 1.65792 1.44589
1.46668 2.07585 1.53286 1.5603
0.591982 2.06903 1.43908 1.40506
1.53655 2.7322 1.42731 2.61651
1.31974 2.69811 1.50936 2.67789
2.40441 2.20116 1.34798 2.54947
2.13693 2.13053 1.3455 2.69181
2.01653 1.75368 1.40809 2.74458
2.41049 1.66415 1.39601 2.67143
1.69056 2.20667 2.05358 2.49685
0.660224 2.12878 2.11879 2.57656
1.50107 1.07023 2.03558 2.58062
1.04569 0.86412 2.00473 2.65512
1.94268 0.834759 1.90943 2.5254
1.51808 2.28605 1.95842 2.66733
1.70879 0.930785 2.03622 2.74835
1.783 0.851294 1.95061 2.68804
2.41998 2.25452 1.94208 2.52294
2.44521 2.43569 1.99625 2.65117
1.60086 0.47746 2.09673 2.56798
2.1626 0.89808 2.00091 1.49725
0.928898 2.21753 2.25985 1.54963
1.68449 2.09546 2.25708 1.42873
1.1116 0.61728 2.27088 1.35038
2.14529 0.94468 2.28381 1.34739
1.98173 0.500453 1.93824 1.31889
1.80315 0.853553 2.02678 0.903945
2.02118 2.17127 1.92331 1.09048
1.60536 2.10951 1.89687 1.09469
2.62958 2.39418 1.18223 1.11969
2.22008 2.26025 1.27377 1.15292
1.96672 1.30567 1.46363 0.983528
2.38363 2.536 1.30848 1.36297
1.83767 1.36754 1.23677 1.51945
2.07942 1.31086 1.33861 1.4679
2.3564 2.49228 1.53951 1.30693
1.65823 2.67061 1.41487 1.43636
1.48253 1.38378 1.58612 1.27138
1.94183 2.07807 1.5778 2.47717
1.0799 1.53444 1.66195 2.54074
1.3749 1.91563 1.6547 2.40928
1.30881 0.773904 1.16442 2.53592
1.20808 1.15195 1.25403 2.59126
1.54536 2.19197 1.40163 2.51402
1.77418 1.90132 1.13251 2.35157
0.610047 0.892072 1.22678 2.48888
1.07215 1.1892 1.49239 2.43055
1.45074 0.747864 1.35578 2.41641
1.92903 1.01413 1.46807 2.49539
1.59971 2.12699 1.44157 2.363
2.10776 1.94817 1.52188 2.53795
1.26906 2.38623 1.38186 2.61887
1.95808 2.07821 1.37349 2.55706
1.59869 1.21551 2.24006 2.38369
1.43921 1.53878 2.26692 2.51486
2.00072 1.92553 2.23052 2.4307
2.3846 1.77906 2.25562 1.75872
2.1928 1.37667 2.2649 1.80164
2.04117 1.63796 2.26724 1.68532
2.46328 1.45103 2.26989 1.69474
2.23128 1.91771 2.27207 1.69442
2.3021 1.70836 2.13041 1.65991
2.19689 1.62552 2.17101 1.33202
2.33402 1.7204 2.11693 1.48192
1.85677 2.36289 2.15502 1.4821
2.38118 1.8567 2.26404 1.50603
2.25444 2.21894 2.22768 1.5437
2.10903 0.928041 2.23998 1.40512
2.1756 0.93019 2.20451 1.64744
2.0962 2.16795 2.27658 1.78196
2.2025 2.26021 2.27594 1.74012
2.2408 1.35062 2.31439 1.5834
1.71333 1.78385 2.31598 1.70487
0.636708 1.80296 2.16714 1.56617
1.46786 1.48261 2.19994 2.82219
1.10244 0.915567 2.15811 2.88022
1.99205 1.01446 2.18923 2.75914
1.40677 2.41504 2.19341 2.95173
1.64514 2.12311 2.1964 3.01194
1.76763 1.47492 2.19325 2.9297
1.56985 1.82561 2.1962 2.93294
0.227928 1.57058 0.738566 2.86994
0.710938 1.60726 0.720057 2.84847
0.728296 1.54193 0.823788 2.93194
0.58087 1.34226 0.801567 2.81365
0.910498 0.651749 2.03675 4.12444
1.02436 1.04025 2.24889 4.65486
0.697416 0.640362 2.69434 4.44889
0.211168 1.02647 1.48211 3.18578
1.26308 2.07984 2.00883 4.32938
1.18719 1.96645 2.25191 4.5038
1.23785 2.18312 2.6914 4.69692
0.844268 2.0398 1.46012 3.50597
0.732311 0.627473 1.95134 3.98244
0.835517 0.958182 2.51987 2.84773
2.02018 0.766135 2.5299 3.4356
2.0712 1.08912 1.64866 3.48652
2.03575 2.36015 1.95053 4.04832
1.03072 2.2022 2.52839 4.22217
1.01178 2.02236 2.49294 3.96829
0.710353 1.96694 1.67444 4.19052
0.790635 1.3648 2.32948 4.68515
1.44879 1.37177 1.96265 4.72219
1.32167 2.43211 1.57366 3.83825
1.19676 2.51749 2.56763 4.22341
0.127391 1.23068 2.33234 3.66773
0.542351 1.20537 1.93529 3.86681
0.0872769 2.15527 1.54412 2.0181
0.513312 2.03133 2.57603 2.02295
0.927012 1.35655 1.98633 3.06652
0.71803 1.42221 2.33119 3.17912
0.563275 2.66008 2.74741 2.79448
0.229722 2.38087 1.45719 2.90087
1.28534 1.13235 2.03674 2.32517
0.650472 0.60677 2.32165 2.85079
1.48753 1.13235 2.76794 3.59558
1.66242 0.502913 1.4818 4.33571
2.23486 1.61058 1.95935 2.37444
1.62097 1.31329 2.15712 3.52356
1.70017 0.788674 2.60726 3.72798
1.71621 1.90546 1.35972 3.73124
0.235298 1.67581 1.92692 2.38035
1.35544 1.33407 2.15203 3.78582
0.852732 0.892865 2.59735 2.5073
0.622738 1.90189 1.3289 3.6789
0.632161 1.4466 2.53238 4.14403
0.454694 0.988494 1.94461 2.95136
1.94018 1.04029 1.50987 3.76875
1.79405 1.25693 2.70165 4.20653
1.89116 1.46105 2.53516 4.27513
1.8198 0.955177 1.94838 3.70681
1.40758 1.07697 1.53075 4.17076
1.41229 1.2208 2.6657 3.69198
0.275987 0.906586 2.10018 3.61034
1.47054 1.40493 2.64265 2.89564
1.96618 1.48029 2.34798 3.9484
1.72825 1.03388 1.91975 2.84869
1.40394 0.966421 2.09665 3.12738
1.53489 1.37689 2.64788 3.55981
1.53621 1.52467 2.37792 4.51755
0.705257 1.0164 1.88455 4.28739
1.30955 1.34045 2.40303 3.49917
1.94966 1.5545 1.93023 3.90494
1.61336 1.00212 1.48777 4.51106
1.52228 1.49601 2.7018 4.41965
0.891176 1.51069 2.3956 2.70331
1.49749 1.14457 1.97879 2.88216
1.67169 1.30278 1.5296 2.88848
0.564232 1.56874 2.69497 2.74237
0.444465 0.943438 2.21481 3.1414
1.56877 1.84224 1.90882 3.43458
1.50861 0.652608 1.49221 2.42416
1.43064 1.19895 2.46792 2.3005
1.59006 0.915759 2.20937 3.98936
1.99426 1.85058 1.87731 3.26818
1.74365 0.583266 1.45673 1.8813
0.294062 1.2137 2.46625 3.40654
0.298208 0.961469 1.60195 3.24747
0.88169 0.464043 2.67412 2.98725
0.265543 1.28972 2.2392 2.72976
0.69574 0.926363 2.24022 4.09999
1.42723 0.34978 1.60236 3.7938
1.10819 1.28918 2.65224 2.37827
1.38474 1.4974 2.23107 3.03486
0.881716 1.44389 2.22775 3.14215
1.31327 1.14213 2.58685 3.99793
1.59473 1.38266 2.10812 3.58404
0.863113 1.49825 1.76765 4.12368
0.573661 1.40179 2.52157 3.59291
1.43099 1.15143 2.62266 4.37377
0.793973 1.45271 2.09493 3.25396
1.62775 1.49028 1.72384 4.12137
1.02019 1.48243 2.54493 4.30036
1.3709 1.11787 1.91283 2.56415
1.0609 1.39465 2.22677 4.11174
1.63954 1.4824 2.66284 3.06187
1.1661 1.42858 1.31918 3.91898
0.944202 1.12792 1.96755 4.44625
0.511131 1.46909 2.22947 4.28149
0.885839 2.01029 2.68838 3.29866
1.17995 1.98659 1.35804 3.72329
0.866635 1.0444 2.1092 4.00376
0.864996 0.920286 2.31504 4.15578
0.500155 1.22988 2.32035 3.83566
2.24245 0.996398 2.32609 4.09181
2.25452 0.866203 2.24648 2.65837
0.65267 1.20385 1.59601 2.89259
1.57746 1.02082 3.06389 3.04999
1.48019 1.91518 2.23228 2.66319
2.28926 0.877618 1.79585 2.79881
2.30922 1.26406 1.42828 2.17451
0.803178 0.963007 2.85161 1.76244
1.49953 1.89596 1.91819 2.24213
1.57964 0.817207 2.97944 2.7662
2.41161 1.22038 2.28407 2.80531
1.91656 1.63983 2.57065 2.7585
1.03991 1.6019 2.02523 2.93593
1.60281 1.2136 3.25123 2.88328
1.75719 1.54992 2.17491 2.73486
1.78224 1.61292 3.12215 2.39372
2.12664 1.54811 2.48886 2.57214
2.48567 1.21135 2.285 1.97508
0.924102 1.5846 2.22266 2.08598
1.62287 1.60649 2.20212 2.83969
1.58633 1.57059 2.42317 3.00114
2.02467 1.13426 1.63947 2.40894
1.12473 1.58471 1.79148 2.69122
2.17542 1.57499 3.11668 2.14711
2.05481 1.50774 2.12201 1.96044
2.17764 1.13057 1.61283 2.94797
2.23347 1.62526 1.83181 2.63343
1.21159 1.07754 2.19116 2.69492
1.75113 1.86566 1.68728 2.89041
0.60173 1.04679 2.98872 2.53964
1.46892 1.83498 2.32013 2.73207
1.35485 1.97228 2.15053 3.1915
0.902874 0.917325 1.84914 3.36763
1.31998 2.00696 2.78569 2.72691
1.99505 0.970203 1.78253 2.85351
1.4777 1.18903 1.75691 2.5257
1.61153 1.10918 2.16439 2.84426
2.14719 1.72868 3.47446 3.50676
2.24966 1.7671 2.55114 3.22972
1.22335 0.983887 2.30989 2.8232
1.40755 1.90573 2.02686 2.56846
1.39599 0.950733 1.81495 2.34814
1.74303 1.87093 1.6997 2.87746
0.686698 1.91205 2.59787 2.37003
0.690177 1.14501 2.49055 2.45257
0.411637 1.94675 1.46985 3.23
0.341816 1.18858 1.35559 2.75544
0.80789 1.04246 2.32899 2.99646
0.737314 1.90584 2.20829 2.48821
0.725482 1.06035 2.60765 2.32463
0.391408 1.91295 2.51736 1.77574
0.109904 1.95946 2.26085 2.14033
2.25716 0.925748 2.16893 2.31742
2.18856 1.9512 2.68507 1.83865
2.42475 0.927383 2.57342 2.26846
2.50409 1.30168 2.75029 2.19448
0.764561 1.22736 2.67565 2.64952
0.364058 1.68036 2.60249 2.76337
2.27733 1.71682 1.86855 2.83203
2.50338 1.57635 3.47008 2.88977
1.369 2.34102 2.58158 2.7208
1.1487 1.5681 2.20763 2.62079
1.45716 2.32855 2.02581 2.66418
1.31176 2.04908 2.81022 3.24872
1.71609 1.03346 1.93146 3.3289
1.52842 2.07277 1.10891 2.92579
1.79905 1.09363 1.11772 2.65149
1.67184 1.42729 1.14768 2.68079
0.770068 1.38086 1.15408 2.69162
0.842016 1.89396 1.21441 3.30329
1.00689 1.93358 1.16986 3.42076
0.984041 1.71687 1.15442 2.61666
1.27327 1.67874 1.1035 2.76423
1.33941 1.37803 1.56601 2.788
1.45691 1.38479 1.58382 2.87351
1.45347 0.931918 1.58229 2.81986
1.59146 1.93693 1.60163 2.80669
1.69293 0.951835 1.35655 2.75412
1.88836 1.94562 1.36868 2.58931
1.98831 1.90883 1.32967 3.40723
1.18304 1.14711 1.33707 3.29292
0.703086 1.90787 1.04332 2.84152
1.24989 1.14867 1.17151 2.37944
0.994619 1.52381 1.10029 2.27781
1.57989 2.37039 1.22144 2.55455
1.21833 1.51552 1.46985 2.9565
1.64578 2.35295 1.30479 3.00658
1.43188 2.025 1.4154 2.64607
1.31289 1.22692 1.25151 2.82784
1.03009 2.05398 1.18059 1.90405
1.3983 1.27963 1.22375 2.21474
1.21829 1.49715 1.1848 2.44711
1.67385 1.45498 1.22357 2.0307
1.43968 1.85998 1.55015 2.01968
1.75408 1.90231 1.44892 2.13758
1.59878 1.34945 1.53849 2.39991
0.739582 2.23139 1.44244 2.49192
0.909959 1.37625 1.21394 2.84809
0.997015 2.25131 1.2777 2.81473
1.02069 2.3229 1.19941 2.83153
1.25124 1.34461 1.09725 2.63895
1.38733 2.33982 1.13304 1.93631
1.44392 1.3612 1.0243 1.9016
1.47969 1.78816 1.00641 2.20034
0.727839 1.75035 1.13224 2.14989
0.834319 1.27343 1.08284 1.78205
0.97789 1.2773 1.20198 1.7378
0.971821 1.92231 1.28259 2.17181
1.24879 1.89396 1.23657 2.16238
1.33684 1.79711 1.72389 1.44712
1.43662 1.81899 1.82527 1.39997
1.44637 0.977597 1.84525 1.67902
1.93378 0.964358 1.77002 1.60536
2.02294 1.01735 1.75992 1.12037
2.18402 0.957621 1.68516 1.06358
2.27568 1.38942 1.22662 1.66951
1.67377 1.40395 1.25557 1.66223
1.77228 1.13244 1.23172 1.82679
1.95821 0.474531 1.25757 1.78342
2.05646 1.06811 1.49301 2.03529
1.185 1.40431 1.50078 2.06332
0.787763 1.37506 0.812837 1.70995
1.25948 0.800969 0.800985 1.74844
1.0443 1.13324 0.909301 1.99023
1.58033 1.26067 0.786393 1.93227
1.27305 1.23914 0.89521 1.27401
1.65094 1.22459 0.764255 1.2155
1.46896 1.01266 1.40953 1.47706
2.02212 1.23312 1.46505 1.54556
1.51538 1.49075 1.38417 0.982396
0.619416 1.56134 1.45288 1.00331
1.65225 1.10563 1.15503 1.43215
1.71968 1.10559 1.07417 1.34264
1.76114 0.498262 1.29953 1.88759
2.6316 1.02793 1.28436 1.84463
2.04233 1.2953 1.06291 2.10594
0.797293 1.37692 1.02446 2.05028
1.6813 0.804364 1.06993 1.7359
2.20109 1.06945 1.02682 1.69324
1.73726 1.27726 1.79925 2.10052
2.2169 1.19778 1.79429 2.09334
1.73956 1.15468 1.79779 1.60181
0.479793 1.09044 1.78352 1.56551
1.65202 1.25447 1.70226 1.8841
1.48538 1.43512 1.59578 1.82072
1.56594 1.51361 1.24451 1.30709
2.7012 1.12752 1.35111 1.25208
2.15696 1.2093 1.28756 1.84158
0.518623 1.42766 1.39546 1.83072
1.60981 1.67591 1.08076 1.75768
2.37349 1.70778 0.999325 1.72004
1.95347 1.16077 1.02839 1.93302
2.13108 1.25607 0.93837 1.97118
1.62127 2.03613 1.83964 1.64086
0.3575 1.10097 1.91157 1.66289
1.58637 1.41179 1.91397 1.91774
1.60095 1.70705 1.9874 1.85393
1.63507 1.66552 1.83325 1.46397
2.71762 1.08319 1.77779 1.40362
2.16343 1.26546 1.76076 1.70014
0.545904 1.98503 1.703 1.74848
1.5827 0.659292 0.948508 1.21115
2.3165 1.45667 0.997211 1.25476
1.86128 1.91672 1.22243 1.61649
0.379293 1.48717 1.21414 1.54154
0.560348 1.0308 1.52187 1.96933
1.7554 1.16639 1.61824 2.14114
1.53227 1.7167 1.82968 1.78536
1.94008 1.86842 1.54077 2.15123
1.99331 1.03655 1.57994 1.48331
1.20344 1.21291 1.92359 1.60587
1.02586 1.32999 1.42691 1.13377
0.432754 0.925469 1.82156 1.63395
0.830362 0.779168 1.50861 1.86068
1.00195 1.32336 1.59622 1.98326
0.773345 1.42223 1.82307 1.71581
1.08703 1.01692 1.49954 1.90624
0.388982 1.02536 1.53882 1.32857
0.938749 1.75542 1.87081 1.41424
1.332 1.47951 1.36674 0.984665
1.62957 1.68091 1.78825 1.29602
1.22175 1.52796 1.0609 1.91193
0.904902 1.3559 1.40877 2.05171
1.41765 1.31384 1.35279 1.73832
1.05008 0.724458 1.379 2.08065
0.985499 1.33887 1.52515 1.64573
0.836867 1.73137 1.60892 1.81017
0.784828 1.10364 1.2464 1.32019
1.1703 1.53206 1.07013 1.80818
1.15106 1.92098 1.43166 1.797
0.647699 1.75033 1.14739 1.88215
0.541916 1.80504 1.50294 1.6378
0.391137 1.89081 1.65667 1.82837
0.255027 1.42605 1.17334 1.50754
0.833472 1.30789 0.843908 1.64049
0.800633 2.09471 1.70548 1.22551
1.18882 2.4626 1.55588 1.49927
1.02533 1.51007 1.38236 3.3698
1.34535 1.42135 1.8969 3.37664
1.40751 0.989394 1.71966 3.65171
1.3162 1.3628 1.96546 3.71678
1.11957 1.88411 1.58588 3.36802
1.0861 1.40085 2.05355 3.5127
1.43325 0.752998 1.64059 3.53857
1.46165 1.42953 1.81599 3.5105
0.882981 1.91529 1.88035 3.46973
0.728427 1.53726 1.32462 2.85818
1.07022 0.961971 2.03857 3.40493
1.02518 1.17924 1.76123 3.58959
0.91665 1.75174 1.86057 3.68905
0.906302 1.83953 1.3751 3.58496
0.860448 0.53086 2.0637 3.63573
1.0826 1.43298 1.65134 2.747
1.10044 0.537875 1.02856 2.8523
1.41454 1.36318 1.45972 3.31034
1.23915 0.624858 1.3285 3.33968
1.60434 1.50957 1.44421 3.27832
0.761913 0.653509 1.50216 3.25897
0.903526 1.35275 1.65314 2.13934
0.129493 0.612091 1.23136 2.84275
0.745085 1.41327 1.14925 3.33155
1.33076 0.598173 1.44139 3.44244
0.921392 1.43787 1.17404 3.30652
0.859982 0.573334 1.51674 3.38255
1.06066 1.42663 1.66582 1.96316
1.09337 0.660576 1.19359 3.50958
0.851955 1.42667 0.886703 3.2408
1.15354 0.675592 1.7303 3.08334
0.871031 1.49994 1.56761 3.16991
0.986837 0.603992 1.31874 2.98409
1.26577 1.36701 1.85584 3.49023
0.540349 0.715345 1.67608 3.42033
0.64295 1.43348 1.953 3.35582
0.767477 0.772763 1.52558 3.35634
0.669139 1.5269 2.0164 3.27089
0.904583 0.806708 1.59122 2.4297
0.570785 1.59867 1.83944 2.78611
1.02532 0.767696 1.84392 2.74622
1.22958 1.38321 1.28725 2.88288
0.867872 1.54567 2.00776 2.8382
1.09276 1.71603 1.72429 3.95452
1.11797 1.5413 1.80845 2.2913
1.18397 1.65181 1.34905 2.98797
1.73309 1.71887 2.03099 2.85209
1.65335 1.59379 1.62011 3.06875
0.672453 1.82901 1.18319 2.93892
0.87264 1.56727 1.67619 4.10665
1.37641 0.738317 1.35526 2.01167
1.26497 2.52659 1.56031 2.52649
1.59969 0.768519 1.07486 2.38137
1.36889 2.4999 0.798294 2.62754
1.14934 0.617276 1.86262 2.4813
0.960542 1.94262 1.59069 3.9444
0.963852 0.78843 1.55885 1.84666
1.22936 1.98849 1.42668 2.6952
1.52337 1.57849 1.5065 2.46493
1.03766 1.68489 1.61202 2.78203
1.11556 1.85078 1.51596 2.55739
0.886409 1.94362 1.19767 4.02054
0.917201 1.14617 1.76057 1.51248
1.32031 1.2684 1.80562 1.53825
1.38728 1.30689 1.47443 1.94755
1.023 1.04031 1.31011 1.80209
1.21121 1.22352 1.37926 1.63284
1.12008 0.970235 1.28026 1.71433
0.745579 0.620535 0.85339 2.14039
1.35832 0.41911 1.31651 2.04627
1.02143 1.33461 1.78385 2.54462
1.01925 1.17256 2.19785 2.3324
1.39897 1.25596 0.892749 2.7797
1.63133 1.01348 0.846216 2.43176
1.49761 1.29423 2.22242 2.31153
1.38605 1.06806 2.24936 2.43439
1.12264 1.43681 0.824416 2.77416
1.3536 1.10511 1.42603 2.72688
1.45823 1.03146 1.63614 1.5294
2.04166 1.5592 2.09552 1.56589
1.95665 1.21718 0.717744 1.94751
1.45432 1.39108 0.849801 1.80428
1.00212 1.47575 2.16233 2.20738
0.932227 1.24561 2.29971 2.10717
0.933013 1.33508 0.862474 2.56214
1.15916 1.12028 1.31432 2.35581
1.70112 0.758373 1.80082 2.78324
1.90815 0.52549 2.20853 2.43371
1.73593 0.617173 0.924705 2.82607
1.19413 0.821208 0.866487 2.76928
1.4708 1.06383 2.23548 2.64912
1.06477 1.1782 2.24316 2.40686
1.34757 1.29755 0.751615 2.80623
1.45298 1.01473 1.38884 2.41668
0.74476 1.22559 1.59846 1.37039
1.31483 1.1087 2.06767 1.86225
0.448059 1.33585 0.617919 1.70169
1.58625 0.978039 0.770106 2.07903
1.77489 1.3577 2.13429 1.52561
1.20416 1.13556 2.27849 2.10842
1.43057 1.15239 0.633003 1.92932
1.75425 1.63535 1.16102 2.38749
1.30267 1.26648 1.88004 2.22432
1.46525 1.29467 2.27405 2.77935
0.793254 1.32502 0.956399 2.37213
0.41222 1.51005 0.747552 2.84621
0.520197 0.993629 2.32889 2.2564
2.15572 1.58591 2.20112 2.9272
1.13558 0.948076 0.701405 2.60507
0.415415 0.714705 1.20464 3.16911
1.74078 1.38718 1.89275 2.84046
2.18568 1.03029 2.29221 2.43998
1.79719 1.47302 0.980963 1.96812
NA 1.14731 0.796399 2.21033
NA 1.26265 2.34383 2.67191
NA 1.11215 2.22701 2.74903
NA 1.19118 2.28693 1.89056
NA 1.10041 1.9446 2.2243
NA 1.13672 1.44476 2.60314
NA 1.67006 1.22592 2.75994
NA 1.38004 2.25154 2.5931
NA 1.43288 1.86252 3.00461
NA 0.603112 1.5082 3.1658
NA 0.577494 1.19988 3.42013
NA 0.613721 1.27114 2.33994
NA 0.753511 1.64231 2.83709
NA 1.21356 1.62665 2.8047
NA 1.27717 2.04848 3.16909
NA 1.24178 0.97594 1.41295
NA 1.00281 1.15502 1.87075
NA 1.09413 2.02629 1.71255
NA 1.42273 2.33466 2.07442
NA 1.27972 1.20906 1.9956
NA 1.48554 1.24278 2.44513
NA 1.1529 1.72 1.94456
NA 1.40666 1.72551 1.62546
NA 1.13714 1.40891 2.18467
NA 1.66289 1.75916 2.02326
NA 0.709555 1.89314 2.17369
NA 0.881247 2.19563 1.75728
NA 0.639897 0.714194 2.47949
NA 0.530432 1.04905 2.22163
NA 1.17487 1.09618 2.25655
NA 1.34516 1.23083 2.78586
NA 1.22034 1.91036 2.38114
NA 1.52239 2.24026 2.83998
NA 1.03242 2.26161 2.65146
NA 1.56369 2.48357 3.2119
NA 1.17772 2.30705 2.88458
NA 1.46222 1.96923 2.63652
NA 1.30235 1.45392 2.97424
NA 1.32541 1.25212 2.85785
NA 1.71372 2.23015 2.98128
NA 1.48654 1.84247 2.42872
NA 1.35995 1.46054 3.24757
NA 1.56705 1.13545 2.86614
NA 0.861779 2.28111 2.0314
NA 0.823933 2.077 2.25775
NA 1.29741 1.16103 2.72008
NA 1.57923 1.05518 2.7924
NA 1.22727 1.16895 1.85812
NA 1.68136 1.27647 2.19494
NA 1.06779 1.34169 3.28332
NA 1.54393 1.64831 3.34216
NA 1.11265 2.06493 3.31778
NA 1.48935 1.60978 3.19058
NA 0.561097 2.32197 3.22739
NA 0.978727 2.03283 3.26543
NA 0.660094 1.7228 4.01232
NA 1.08232 2.26898 3.26468
NA 2.07745 2.61131 3.32352
NA 1.64807 1.27143 3.36437
NA 1.73958 1.74544 3.3048
NA 2.15413 1.97401 3.06118
NA 0.786113 1.47388 3.10096
NA 0.90591 2.94346 3.12403
NA 0.88825 1.83756 3.4589
NA 1.64933 1.78685 3.50573
NA 1.88913 2.27237 3.5162
NA 1.38046 2.39976 2.56234
NA 1.79665 2.41513 2.59892
NA 1.60008 2.71515 2.60181
NA 0.989578 1.4846 3.30451
NA 1.68704 1.09549 3.38579
NA 1.90185 1.81136 3.43215
NA 1.41052 1.7901 3.50218
NA 0.874337 1.9286 3.43749
NA 1.67788 2.01214 2.50801
NA 1.85516 2.20978 2.54775
NA 1.33526 1.65525 2.53962
NA 0.86453 2.45405 3.27531
NA 1.69366 1.04363 3.33411
NA 1.93936 1.66554 3.31678
NA 1.40352 1.61534 3.2471
NA 0.84165 2.98896 3.28205
NA 1.55883 3.03903 3.32965
NA 1.82992 2.34258 4.04049
NA 1.3754 1.76962 3.26538
NA 1.86537 2.29129 3.32411
NA 1.52547 0.917895 3.37434
NA 1.72851 1.52449 3.3129
NA 1.60866 3.11157 3.11929
NA 1.71015 2.6358 3.1569
NA 1.66993 1.01989 3.19006
NA 1.78544 1.73058 3.27142
NA 1.53326 1.62215 3.33027
NA 1.62487 3.12595 3.30807
NA 1.04514 3.19907 3.23375
NA 1.11345 2.39068 3.26989
NA 1.85124 1.75747 3.30931
NA 1.65407 2.43259 2.5428
NA 1.15364 0.779854 2.61202
NA 0.893489 2.37043 2.62792
NA 1.73472 2.51545 2.55705
NA 1.82496 1.87452 2.95905
NA 2.112 1.78641 3.02053
NA 0.868481 2.37566 2.9686
NA 1.73536 1.74156 3.25436
NA 1.89739 2.41859 3.31331
NA 1.36942 1.78476 3.29513
NA 0.958976 1.78933 3.04587
NA 1.60208 2.10666 3.08605
NA 1.83703 2.8087 3.11105
NA 1.39337 1.25514 3.48482
NA 1.5871 1.81881 3.5325
NA 1.81682 1.8524 3.55042
NA 1.66187 2.08399 2.63827
NA 1.10703 2.10841 2.67206
NA 1.16302 2.58531 2.6847
NA 1.90202 2.8963 3.35583
NA 1.6454 1.46255 3.41778
NA 1.07653 0.998433 3.46516
NA 1.08199 1.72384 3.54684
NA 1.77279 2.27439 3.47796
NA 1.67355 2.91222 2.58442
NA 1.05483 3.06633 2.62105
NA 1.13541 3.08977 2.62343
NA 1.85701 2.82398 3.17764
NA 1.54113 2.48861 3.22712
NA 0.989842 3.0129 3.26475
NA 1.12239 2.65508 2.6165
NA 1.82144 2.73305 2.65118
NA 1.63073 2.86081 2.70803
NA 1.67791 2.53129 3.55646
NA 1.8497 3.08665 3.09987
NA 1.45389 2.51963 3.14966
NA 1.89228 2.26954 3.25583
NA 1.70257 2.38597 3.18401
NA 2.01832 3.58109 2.49175
NA 1.96045 3.54487 2.53006
NA 1.52105 3.7366 2.57335
NA 1.89993 3.6467 3.46752
NA 1.68996 3.57455 3.51464
NA 2.10979 3.63156 3.52775
NA 1.67119 3.37322 2.61987
NA 1.18846 3.44752 2.65538
NA 0.970979 2.90065 2.65903
NA 1.80688 3.02737 2.25604
NA 1.67372 3.15164 2.32913
NA 1.18129 2.99051 2.33852
NA 0.868997 3.16179 2.2582
NA 1.66801 2.86329 3.0905
NA 1.70733 3.09 1.95322
NA 1.17805 2.85599 3.81339
NA 0.897419 2.70538 2.06758
NA 1.73785 2.63922 1.96484
NA 1.57372 2.41711 3.8214
NA 1.11026 2.80994 3.89064
NA 0.891751 3.03547 2.03182
NA 1.7262 3.0031 1.53308
NA 1.80547 2.92125 3.48917
NA 2.15584 2.91265 2.3354
NA 1.84707 3.11901 3.69144
NA 2.04558 3.15676 1.98333
NA 1.86351 3.60785 1.8028
NA 2.06007 3.58377 3.5239
NA 1.46961 3.22814 2.20722
NA 1.46906 3.27764 3.47661
NA 2.46364 3.3613 2.5367
NA 2.45344 3.37906 3.29525
NA 1.47904 3.46114 2.12905
NA 1.48308 3.47576 2.06726
NA 2.46008 3.13909 1.55787
NA 2.46138 3.20136 1.51389
NA 1.48975 3.63642 3.52974
NA 1.45823 3.63623 3.56032
NA 2.19525 3.09247 2.40392
NA 2.18234 3.15811 2.30733
NA 1.44836 2.65564 3.74168
NA 1.41792 3.02197 3.678
NA 2.18537 2.74429 1.34976
NA 2.17178 2.84345 3.30084
NA 0.962741 2.9049 2.10628
NA 1.00748 2.77202 2.0051
NA 2.48035 3.09052 1.7818
NA 2.46606 2.71575 1.92222
NA 0.976129 2.88458 3.54435
NA 1.01519 2.96386 3.5984
NA 2.48997 2.89526 2.15032
NA 2.47586 3.00939 2.25625
NA 0.874216 3.03227 3.45062
NA 0.863916 2.80728 3.44022
NA 0.791299 3.02115 2.62023
NA 0.796762 2.86914 2.58476
NA 2.22995 3.19386 3.28959
NA 2.22272 2.89277 3.39583
NA 2.23355 2.92784 1.8827
NA 2.22535 2.79604 1.73077
NA 0.876382 3.10611 3.65331
NA 0.871812 2.89956 3.76289
NA 0.833774 2.90195 2.03677
NA 0.844429 2.8355 2.38815
NA 2.23884 3.0798 4.1168
NA 2.23087 2.9486 2.83357
NA 2.24657 3.03603 2.84387
NA 2.23821 2.8829 1.71132
NA 1.73597 2.59964 2.16167
NA 1.72468 2.64731 3.2724
NA 1.77912 3.14999 1.52218
NA 1.76074 3.12127 1.4346
NA 2.43521 2.91945 3.31144
NA 2.42143 3.23065 3.40119
NA 2.42064 3.25353 1.4895
NA 2.41097 3.19177 1.73659
NA 1.69174 3.07966 2.05633
NA 1.6776 3.18384 3.45033
NA 1.7486 2.83955 2.08724
NA 1.73223 2.97581 3.1262
NA 2.41576 2.9547 2.38318
NA 2.40121 2.82442 3.43462
NA 2.42421 3.15207 2.37714
NA 2.41122 2.94356 3.12727
NA 2.20683 3.28616 2.73884
NA 2.27838 3.3535 3.30212
NA 1.91011 2.25414 1.71449
NA 1.1586 2.51343 2.13562
NA 2.24431 3.00935 3.18715
NA 2.32442 3.08108 2.42416
NA 1.70353 2.25191 2.31428
NA 0.747472 2.51515 3.08587
NA 2.42462 2.99743 2.36141
NA 2.44195 3.089 3.00014
NA 1.9009 2.91498 1.8744
NA 0.99635 2.99911 2.00807
NA 1.66437 2.25288 1.748
NA 2.08057 2.09224 1.70273
NA 2.5645 2.91924 3.61827
NA 2.07388 3.00036 3.64908
NA 1.51384 2.23889 3.8351
NA 1.95084 2.07015 3.74781
NA 2.49766 3.37087 1.97491
NA 2.06006 2.06891 2.12444
NA 1.82925 2.79861 2.28246
NA 2.21058 3.2625 2.22499
NA 2.73434 3.36599 4.00747
NA 2.32344 2.0799 4.05653
NA 1.8273 2.79393 2.9022
NA 2.59571 3.27906 2.85837
NA 1.79054 3.20017 2.9333
NA 2.60169 3.2414 2.78349
NA 1.92567 1.98119 1.76512
NA 1.27428 2.00245 1.69209
NA 1.75999 3.20082 2.67332
NA 1.47628 3.24686 2.68478
NA 1.86168 1.95297 2.70125
NA 2.64312 1.98613 2.53413
NA 1.82806 2.52467 2.67544
NA 2.64642 2.00183 3.26459
NA 1.70567 2.27787 2.4654
NA 0.927704 2.27653 2.24355
NA 1.51348 2.55046 2.24382
NA 1.19704 1.93335 2.06664
NA 2.06965 2.44444 3.37009
NA 2.75097 2.0216 3.33725
NA 2.02516 2.32339 3.3844
NA 2.77125 2.00892 3.24733
NA 1.89307 2.09508 3.16287
NA 1.16389 2.32238 2.40137
NA 1.70213 2.39221 2.37946
NA 1.41494 1.85532 2.38967
NA 1.96768 2.22995 2.18399
NA 1.70255 2.03123 2.59155
NA 2.10454 2.74564 2.39916
NA 1.56164 0.946888 2.46933
NA 2.20849 2.12598 2.3745
NA 2.45421 1.46646 2.72138
NA 2.08511 2.47451 2.48202
NA 2.63559 1.05429 2.48415
NA 1.86642 2.70679 2.2929
NA 1.52897 0.930647 2.39351
NA 2.00807 2.53533 2.47583
NA 1.36996 0.803912 2.63584
NA 2.12948 1.86446 3.12916
NA 2.45677 1.57606 3.40021
NA 2.01668 2.55109 3.98982
NA 2.62908 0.588126 3.24739
NA 1.98807 2.51518 3.84575
NA 1.88751 0.774767 3.22269
NA 2.82188 2.49808 3.75354
NA 2.32087 1.98245 2.68012
NA 1.83013 2.23844 2.43841
NA 1.69698 2.27657 2.43398
NA 2.80831 2.5399 2.27363
NA 2.41073 1.89171 3.12917
NA 2.14631 2.41786 3.07703
NA 1.83171 1.99548 3.12477
NA 2.2755 2.35806 2.96958
NA 1.69806 2.04177 4.06344
NA 2.40707 2.12339 4.03261
NA 2.67482 2.33742 4.03785
NA 2.30756 2.42055 3.97286
NA 2.84107 1.88754 2.3574
NA 2.02963 2.26676 2.55459
NA 1.90793 2.06771 3.02295
NA 3.01086 2.3761 3.1197
NA 2.55658 1.956 2.66793
NA 2.02863 2.15167 2.68164
NA 2.21117 2.2446 2.84431
NA 1.97845 2.45746 2.70121
NA 1.06603 1.8936 2.52911
NA 2.01159 2.3042 3.24357
NA 2.24795 2.0004 3.2362
NA 1.82747 2.7338 3.22199
NA 0.649688 0.886762 2.96925
NA 2.27638 2.09674 3.07331
NA 2.42692 1.45885 3.67775
NA 2.09759 2.49066 3.55763
NA 1.13509 0.966791 3.63841
NA 2.82407 2.69011 2.67756
NA 2.48885 0.854555 2.46915
NA 2.95342 2.56588 2.53553
NA 2.49364 0.889187 2.4528
NA 2.87594 1.88711 3.02665
NA 2.8838 1.59416 2.72603
NA 2.92429 2.56243 2.91581
NA 2.93103 0.681437 2.70153
NA 1.47352 2.54766 2.07872
NA 1.42852 0.856707 2.20477
NA 1.68941 2.68915 4.23743
NA 1.67598 0.591383 4.10315
NA 2.82232 2.22935 4.14524
NA 2.83465 1.28762 4.14021
NA 2.86299 2.38549 2.50402
NA 2.87037 0.956583 2.65745
NA 1.21558 2.63284 4.11883
NA 1.16056 0.66419 4.35827
NA 1.46214 2.36043 3.98614
NA 1.44632 1.9395 4.24058
NA 2.96315 2.14674 3.99364
NA 2.97141 2.21793 4.26495
NA 3.03302 2.43067 3.95558
NA 3.04044 1.89249 4.29497
NA 1.12452 2.2864 3.07712
NA 1.06583 1.98867 2.82872
NA 1.43714 2.87178 2.82937
NA 1.42159 2.87921 2.67523
NA 1.95392 2.79974 2.57266
NA 1.94011 2.80801 2.79384
NA 1.76912 2.8862 2.73809
NA 1.72058 2.89459 2.46982
NA 2.63485 2.7853 2.23208
NA 2.64763 2.7926 2.13043
NA 2.91042 2.77989 2.90906
NA 2.93871 2.79113 2.95548
NA 1.7394 2.72542 2.59057
NA 1.72497 2.73759 2.60256
NA 1.52948 2.80544 1.7708
NA 1.47311 2.81764 1.83945
NA 2.56171 2.70011 1.56122
NA 2.58426 2.71132 1.65709
NA 2.81999 2.68729 1.84439
NA 2.85104 2.69849 1.94173
NA 1.87724 2.61839 1.43375
NA 1.85794 2.63048 1.49807
NA 1.68 2.70022 1.79088
NA 1.62861 2.71236 1.78464
NA 2.75301 2.60542 2.39331
NA 2.77507 2.61655 2.37753
NA 2.99476 2.95001 3.33895
NA 3.02358 2.9574 3.33861
NA 1.89311 2.89237 2.32881
NA 1.88128 2.90068 2.27412
NA 1.92725 2.97716 3.30036
NA 1.88903 2.98553 3.2469
NA 2.78711 2.86565 2.79717
NA 2.78873 2.87298 2.73903
NA 3.06741 3.23863 2.85251
NA 3.07672 3.25159 2.8052
NA 1.68839 3.16695 3.1173
NA 1.67666 3.17921 3.03835
NA 1.72926 3.23064 2.59964
NA 1.68687 3.24373 2.58683
NA 2.82738 3.17543 1.98664
NA 2.84193 3.18811 1.88801
NA 3.07876 3.03401 1.69659
NA 3.10551 3.04343 1.59134
NA 1.69906 2.93686 2.05981
NA 1.68382 2.94485 1.93817
NA 1.73921 3.01313 1.58327
NA 1.69633 3.02191 1.49908
NA 2.98035 2.9574 2.67124
NA 2.9794 2.96602 2.6794
NA 3.22471 3.16837 2.5698
NA 3.22134 3.17893 2.57199
NA 2.82908 3.07641 2.74554
NA 2.85396 3.08565 2.77048
NA 2.80179 3.15529 2.62561
NA 2.81859 3.16535 2.63447
NA 1.47755 3.08962 1.5525
NA 1.43537 3.09935 1.60932
NA 1.75487 3.1237 1.45377
NA 1.74283 3.13601 1.51778
NA 2.75465 3.04725 1.60389
NA 2.78342 3.05807 1.68109
NA 2.69613 3.10819 1.5075
NA 2.71107 3.11993 1.57537
NA 1.18342 3.06284 2.94071
NA 1.13077 3.07421 2.98939
NA 1.52916 2.26651 2.63818
NA 1.51524 2.28289 2.64797
NA 2.92918 2.15807 1.82464
NA 2.95583 2.17615 1.89495
NA 2.89116 2.29013 1.61599
NA 2.90481 2.30731 1.71302
NA 1.31136 2.13429 1.87838
NA 1.26565 2.15158 1.97735
NA 1.67042 2.28971 1.51346
NA 1.65837 2.29987 1.57903
NA 2.61286 2.21055 1.81067
NA 2.62077 2.22181 1.81084
NA 2.75203 2.32824 2.34488
NA 2.74373 2.33907 2.36677
NA 2.10998 2.17194 3.51274
NA 2.0452 2.18254 3.485
NA 2.16477 2.11954 2.35436
NA 2.14362 2.13626 2.39282
NA 1.05644 2.00857 3.31722
NA 1.14119 2.02699 3.35621
NA 0.853762 2.14021 2.77506
NA 0.939231 2.15772 2.82442
NA 2.1181 1.98764 2.91728
NA 2.05402 2.00527 2.94337
NA 2.14227 2.41071 3.00763
NA 2.10643 2.42103 2.9016
NA 1.05902 2.33247 2.89732
NA 1.13608 2.34401 2.86624
NA 0.905441 2.4523 2.21355
NA 0.992423 2.46332 2.1012
NA 2.21805 2.29112 2.0584
NA 2.2013 2.30198 1.95706
NA 2.2399 3.00678 2.3218
NA 2.23596 2.92277 2.19367
NA 0.907339 2.92055 1.90701
NA 1.01993 2.98526 1.81539
NA 0.707465 1.67174 1.85225
NA 0.829283 2.44481 1.86591
NA 2.25351 0.464677 2.36465
NA 2.22696 1.85484 2.37535
NA 2.22534 1.19938 1.6847
NA 2.22127 1.45581 1.69443
NA 0.922192 2.12187 1.86756
NA 1.02593 1.86518 1.88129
NA 0.750936 1.86853 1.74702
NA 0.87258 2.32027 1.77982
NA 1.68116 1.04998 1.87764
NA 1.7289 1.69542 1.97562
NA 1.58262 1.44623 2.52983
NA 1.63258 1.11036 2.51094
NA 2.83121 2.29773 2.31656
NA 2.88933 1.71636 2.29159
NA 1.51329 1.99023 1.71384
NA 1.5667 2.27164 1.74498
NA 1.41698 1.34269 2.46232
NA 1.47267 2.25082 2.49838
NA 2.92062 1.53079 2.38903
NA 2.9774 1.93183 2.40273
NA 1.74553 2.02772 1.84228
NA 1.65035 2.04337 1.94082
NA 2.98814 2.1457 2.98486
NA 2.96088 2.07433 3.00789
NA 3.04314 1.63238 2.10847
NA 3.01626 2.12397 2.09189
NA 1.58518 1.77325 2.52375
NA 1.49232 1.72827 2.50525
NA 3.07082 2.2136 2.86648
NA 3.05405 1.85953 2.94512
NA 3.12512 2.07321 2.30775
NA 3.10844 1.47708 2.28414
NA 1.7465 1.00456 2.45006
NA 1.788 2.36434 2.48912
NA 1.63748 2.34298 2.04718
NA 1.68102 2.25328 2.08924
NA 2.86576 1.54473 2.3808
NA 2.92947 2.5528 2.39459
NA 1.64659 1.56586 2.32722
NA 1.69224 2.18376 2.35351
NA 1.54173 2.22485 2.76228
NA 1.58894 1.89194 2.77077
NA 2.9328 2.19735 2.97781
NA 2.9965 1.25944 3.0015
NA 1.80322 1.30276 2.07444
NA 1.6974 2.26507 2.05593
NA 3.02096 2.45543 2.73764
NA 2.99524 2.11903 2.80796
NA 3.08129 1.83558 2.85667
NA 3.05589 2.47483 2.93585
NA 1.70843 1.82265 2.36406
NA 1.6061 2.00169 2.42988
NA 3.07959 2.37612 2.00847
NA 3.06442 1.71464 2.05045
NA 3.14071 2.08785 2.66901
NA 3.12553 1.75976 2.65001
NA 1.85616 1.16919 2.31675
NA 1.79272 2.4428 2.34381
NA 1.76849 0.905311 2.74838
NA 1.70292 1.95218 2.77936
NA 2.91555 1.586 2.74711
NA 2.88283 1.60852 2.75743
NA 2.97196 1.84969 2.71766
NA 2.93977 1.94301 2.79088
NA 1.70619 1.62603 2.35249
NA 1.63655 2.56564 2.41882
NA 1.62334 2.22994 2.65898
NA 1.55194 1.50263 2.64044
NA 3.01053 1.48325 2.73732
NA 2.98866 2.32436 2.76849
NA 3.06593 1.28614 1.99218
NA 3.04413 1.77919 1.98521
NA 1.52825 1.789 1.88207
NA 1.59276 1.34375 1.9223
NA 1.4167 2.04807 1.88049
NA 1.48527 1.7451 1.88924
NA 2.86123 1.77141 2.50316
NA 2.89218 2.40853 2.51821
NA 2.9187 1.85636 2.05222
NA 2.94908 1.83473 2.04486
NA 1.34436 1.90501 2.42604
NA 1.41881 2.67915 2.50336
NA 1.2292 2.03231 1.91712
NA 1.30823 1.64085 1.98918
NA 2.93756 2.04186 1.9368
NA 2.95826 2.61497 1.97388
NA 2.99424 1.85307 2.52319
NA 3.01481 1.95705 2.51302
NA 1.92128 1.71466 1.83414
NA 1.86663 2.37342 1.84282
NA 1.8234 1.59496 2.59343
NA 1.76686 2.26727 2.64554
NA 2.95009 1.52466 2.54962
NA 2.91885 2.08096 2.56569
NA 3.01189 2.03272 2.46599
NA 2.98111 1.70979 2.54309
NA 1.8304 1.91484 1.87661
NA 1.77075 2.21427 1.95139
NA 1.73824 1.85933 2.49527
NA 1.67766 1.97073 2.48517
NA 3.02217 1.87584 2.56885
NA 3.00183 2.30293 2.62259
NA 3.08432 2.38515 1.76842
NA 3.06395 2.37922 1.94849
NA 1.58113 2.31772 2.52549
NA 1.63551 0.803874 2.27338
NA 1.45827 0.996673 2.58935
NA 1.51647 0.859487 3.44478
NA 2.50103 1.17567 3.69719
NA 1.56091 1.31389 2.90572
NA 2.4452 1.29065 2.45359
NA 1.75352 1.15024 2.94175
NA 2.51406 1.0849 2.99912
NA 1.60963 1.23648 2.60742
NA 2.45133 1.22711 3.41798
NA 1.77698 1.69031 3.65411
NA 2.48556 1.7868 2.91253
NA 1.14253 1.85428 3.41304
NA 2.34211 1.7547 3.04233
NA 1.37617 0.993551 2.44846
NA 2.50614 1.08248 2.91916
NA 1.19286 0.966792 2.9754
NA 2.34829 1.25091 1.67825
NA 1.39854 1.34007 3.91597
NA 2.4186 1.23295 2.51011
NA 1.64949 1.16971 2.01921
NA 2.44058 2.76003 1.80287
NA 1.6584 2.83931 1.58333
NA 2.3416 2.75879 3.83953
NA 1.29701 3.17256 2.59402
NA 2.37054 3.22928 2.5008
NA 1.31107 3.24567 2.54889
NA 0.617023 3.19039 1.96355
NA 0.957571 2.02487 1.72289
NA 0.891439 2.11562 2.64478
NA 0.994583 2.05181 3.07632
NA 1.28087 2.54912 3.28473
NA 1.11483 2.62297 3.26533
NA 1.30211 2.58637 2.72257
NA 1.37174 2.52652 2.58332
NA 0.36549 2.23853 2.64667
NA 0.847053 2.32298 2.63096
NA 0.678606 2.31948 3.01211
NA 0.851254 2.86411 3.21525
NA 1.25717 2.92318 3.28587
NA 1.05874 2.98582 2.98973
NA 1.28371 2.92007 2.68413
NA 1.28932 1.87423 2.70574
NA 1.01158 1.90643 2.53718
NA 1.26674 1.86408 2.59347
NA 0.767189 2.29068 2.7075
NA 1.10842 2.32404 2.34795
NA 1.00071 2.24278 2.51206
NA 1.25023 2.22943 2.94822
NA 0.719081 2.27538 1.63586
NA 1.08837 2.36126 1.88049
NA 1.86695 2.35731 2.65104
NA 1.33378 2.90857 2.23145
NA 1.82755 2.97233 2.39744
NA 1.57065 3.02119 2.94442
NA 1.78697 2.96686 2.03953
NA 1.35109 1.74248 1.72025
NA 1.94919 1.78695 1.53602
NA 1.54049 1.72122 1.76842
NA 0.35911 2.06239 2.09008
NA 0.631979 2.10625 3.55569
NA 0.925454 2.00578 2.49005
NA 0.859235 1.98679 2.35111
NA 0.695339 1.81337 2.25941
NA 1.4067 1.88051 2.05811
NA 0.748602 1.91266 3.60876
NA 1.42706 2.40008 2.90502
NA 0.268118 2.44722 2.66629
NA 0.352551 2.48055 2.51885
NA 0.406019 2.43752 2.32403
NA 1.22874 2.13049 2.21685
NA 1.24018 2.08695 2.5292
NA 1.38761 2.00311 2.62215
NA 0.841552 2.2485 2.81383
NA 0.998879 2.23792 3.39254
NA 0.957803 2.02902 1.94825
NA 0.799134 2.08588 2.07583
NA 1.19822 1.78265 2.49133
NA 1.03215 1.89017 2.55243
NA 1.01266 1.83489 2.7342
NA 1.18357 2.23487 3.42752
NA 0.992878 2.31277 2.5333
NA 0.943767 2.34468 2.25979
NA 1.24074 2.27618 1.89498
NA 1.26087 0.713048 2.00805
NA 0.900887 0.911488 2.5959
NA 0.89057 0.822077 2.91487
NA 0.849742 1.12761 3.46712
NA 0.963041 1.26167 3.09524
NA 0.649199 1.27637 2.45201
NA 2.16359 1.1344 2.9473
NA 0.940077 1.01844 2.99664
NA 2.26686 1.16715 2.61448
NA 0.93267 2.00091 2.92153
NA 2.37581 2.1193 3.42291
NA 1.23606 2.25199 3.05356
NA 2.61959 2.12379 2.4472
NA 1.39382 1.93663 2.92494
NA 2.69133 2.06048 2.97316
NA 1.02829 2.20612 1.68767
NA 2.38605 2.07233 2.14213
NA 0.824809 3.33766 2.9559
NA 2.02359 3.4975 2.86736
NA 1.09274 3.65722 2.9199
NA 2.13925 3.46569 2.81552
NA 1.26525 3.3727 2.31884
NA 2.509 3.53038 2.19177
NA 1.34068 3.68852 2.25465
NA 1.87473 3.49978 2.14796
NA 1.08716 1.89675 2.33655
NA 1.99617 2.02226 2.29204
NA 1.0184 2.15538 2.3715
NA 1.89519 2.01869 2.3192
NA 1.397 1.83379 2.94584
NA 1.86583 1.96625 2.8768
NA 1.43215 2.11918 3.03878
NA 2.05283 1.97669 2.96248
NA 1.32155 3.55514 2.91849
NA 2.03629 3.71791 2.78614
NA 1.45713 3.63892 2.73053
NA 2.72282 3.44628 2.59782
NA 1.57978 3.58913 2.06398
NA 2.70517 3.74917 1.93577
NA 1.1971 3.66785 2.17444
NA 2.26454 3.47795 2.04899
NA 1.93292 2.07587 2.44086
NA 0.88899 2.10501 2.40518
NA 2.01793 1.39303 2.58251
NA 0.823371 1.42389 2.53205
NA 1.95095 2.02268 2.99372
NA 1.9042 2.04883 2.91134
NA 1.6738 1.29605 2.89154
NA 2.27301 1.33186 2.80727
NA 1.59185 3.32247 2.75994
NA 2.28632 3.218 2.70942
NA 0.918558 2.8265 2.84476
NA 0.916472 2.92436 2.77456
NA 2.54621 3.35943 2.73187
NA 2.539 3.25723 2.6134
NA 1.16962 2.87085 2.60742
NA 1.13589 2.96599 2.49698
NA 2.64995 1.96812 2.42302
NA 2.66922 1.99576 2.39903
NA 1.21742 1.23503 2.54208
NA 1.19809 1.26824 2.51155
NA 2.78555 1.92491 3.08939
NA 2.78885 1.94839 3.02237
NA 1.5126 1.13153 3.0565
NA 1.48427 1.17353 2.98481
NA 3.04482 3.25585 2.9917
NA 3.05909 3.14028 2.87017
NA 1.60161 2.99013 2.89446
NA 1.60437 3.10449 2.76704
NA 3.07398 3.29088 2.14545
NA 3.0626 3.17788 2.00581
NA 1.23818 3.0324 2.14207
NA 1.2184 3.1437 2.0065
NA 2.76886 1.71344 2.7217
NA 2.77461 1.72885 2.64509
NA 0.884933 2.52977 2.81531
NA 0.918054 2.46824 2.73231
NA 2.30329 1.63621 2.69171
NA 2.2837 1.65236 2.56732
NA 1.25369 2.48957 2.53886
NA 1.20105 2.42733 2.42096
NA 2.44882 3.00008 2.50643
NA 2.48102 3.08129 2.47548
NA 1.49246 4.03357 2.04406
NA 1.47807 3.92999 2.03421
NA 2.86643 3.0417 2.24585
NA 2.86687 3.12143 2.23846
NA 1.13778 4.06055 2.03726
NA 1.2452 3.95825 1.98723
NA 1.2184 1.58497 2.08409
NA 1.14967 1.60455 2.0363
NA 1.92986 2.44426 1.39072
NA 2.25421 2.37957 1.35095
NA 1.88081 1.5077 1.68018
NA 2.30414 1.52729 1.66817
NA 0.924999 2.41257 1.53922
NA 1.47378 2.34779 1.47153
NA 1.00602 3.14446 2.35172
NA 1.38236 3.25154 2.3395
NA 2.0707 4.04426 2.02415
NA 2.01203 3.90741 2.03862
NA 2.02568 3.18404 2.13053
NA 2.0735 3.28989 2.06712
NA 1.2459 4.06885 1.98638
NA 1.45488 3.93309 2.05571
NA 1.33458 1.99287 1.86846
NA 1.35039 2.10511 1.85973
NA 2.10176 1.51029 1.3736
NA 2.22008 1.35674 1.44749
NA 2.04153 0.76934 1.54104
NA 2.28674 2.44645 1.43811
NA 1.74177 0.848185 1.46524
NA 1.70222 0.806937 1.52771
NA 3.12163 2.40624 2.43696
NA 3.1514 2.53112 2.08478
NA 1.74346 2.38807 2.25869
NA 1.76494 2.27312 2.01019
NA 3.09001 2.55701 2.0022
NA 3.06012 2.12454 1.44907
NA 1.28523 0.666869 1.70672
NA 1.26682 2.46402 1.47897
NA 2.54697 0.718292 2.27101
NA 2.55298 0.724796 2.04667
NA 1.07651 2.4434 2.10608
NA 1.00379 2.53609 2.00502
NA 1.95426 1.8333 1.77497
NA 2.33552 1.37086 1.43252
NA 1.92571 1.87047 1.49474
NA 2.36669 2.69792 1.46967
NA 0.904547 1.30906 2.20446
NA 0.945353 1.83657 2.16337
NA 2.23422 2.77642 1.83293
NA 1.96889 1.96994 1.81658
NA 2.20949 2.40608 2.08337
NA 2.01196 2.2707 2.05053
NA 1.54859 2.58437 1.79064
NA 1.71515 2.13794 1.74398
NA 1.61929 1.5448 1.68638
NA 1.63181 1.50519 1.61806
NA 2.32917 2.64333 1.05707
NA 2.44939 1.74876 1.01728
NA 2.27063 1.54586 1.56524
NA 2.51031 1.6846 1.51599
NA 1.67356 1.83805 1.11026
NA 1.54846 1.39235 1.03251
NA 1.3991 1.94128 2.90739
NA 1.5809 2.70544 2.87754
NA 0.829952 1.32212 2.90586
NA 0.80577 1.82466 2.90093
NA 1.62411 2.77618 2.63296
NA 1.39321 2.0329 2.63913
NA 1.18822 2.52451 2.77511
NA 1.72514 1.69831 2.7638
NA 1.57707 1.58248 2.57472
NA 1.24956 1.49972 2.53062
NA 1.45567 2.65476 2.48933
NA 1.17169 1.82154 2.49025
NA 1.0902 0.738095 2.55296
NA 1.49343 2.5252 2.53031
NA 1.44427 1.5975 2.61093
NA 1.46903 1.75723 2.60018
NA 1.51601 0.869277 2.04631
NA 1.27227 0.751862 2.04469
NA 1.54314 2.47321 1.75252
NA 0.606314 2.60209 1.75286
NA 0.61066 3.25157 1.93454
NA 1.70524 3.60512 1.8911
NA 1.51865 3.43014 1.71377
NA 1.32165 3.03033 1.7701
NA 1.47602 3.25414 1.45776
NA 1.4798 3.60618 1.47101
NA 1.16271 3.41966 0.9286
NA 1.4588 3.01746 0.960512
NA 1.02075 3.35971 1.35043
NA 0.996428 3.63782 1.27282
NA 1.43738 3.43785 1.01204
NA 1.88364 3.085 1.09084
NA 1.79115 3.36866 2.94348
NA 1.77314 3.64667 2.9909
NA 1.6385 3.43791 2.88945
NA 1.51962 3.08607 2.90249
NA 1.32238 3.95157 4.71556
NA 1.36004 4.15757 4.80056
NA 0.913241 3.43074 3.31274
NA 1.22953 3.16089 3.25635
NA 0.343481 3.95194 1.57839
NA 0.939501 4.15684 1.52925
NA 1.00826 3.42484 3.50028
NA 2.33654 3.15359 3.54272
NA 2.35953 4.02249 4.75142
NA 1.39853 4.11366 4.83513
NA 1.21253 3.11825 3.33129
NA 2.26844 2.89527 3.27668
NA 2.29417 4.03076 1.57729
NA 1.34134 4.12498 1.53164
NA 1.13783 3.13064 3.51492
NA 1.87519 2.90695 3.55561
NA 1.92822 3.20885 4.79267
NA 2.2681 3.57371 4.89313
NA 2.2889 3.44971 3.161
NA 1.78186 3.04602 3.10063
NA 1.83831 3.21141 1.28635
NA 1.38942 3.57481 1.23825
NA 1.21971 3.43774 3.34285
NA 2.19728 3.03149 3.38935
NA 2.2205 3.34803 4.70403
NA 1.33784 3.63966 4.63558
NA 1.15167 3.4606 3.11497
NA 1.87998 3.09807 3.1696
NA 1.92491 3.35611 1.67873
NA 1.785 3.64823 1.72127
NA 1.83288 3.46229 3.62527
NA 1.89853 3.09968 3.57413
NA 1.85088 3.99113 4.73203
NA 1.89711 4.18657 4.81356
NA 1.83894 3.43318 3.30273
NA 1.81102 3.16984 3.24883
NA 1.75943 3.99193 1.55608
NA 1.80836 4.18636 1.5119
NA 1.74499 3.42844 3.49254
NA 2.34512 3.16369 3.5326
NA 2.36492 4.02085 4.9096
NA 1.35194 4.09591 4.95311
NA 1.1661 3.09722 3.25377
NA 1.89227 2.87946 3.20917
NA 1.94223 4.02978 1.68907
NA 2.27686 4.10783 1.66854
NA 2.29452 3.10904 3.45389
NA 1.33829 2.89048 3.48572
NA 1.16919 3.7419 4.73685
NA 1.89399 3.82477 4.67143
NA 1.93585 2.95668 3.13482
NA 1.8334 2.6545 3.18767
NA 1.79246 3.74777 1.67991
NA 1.74478 3.83477 1.71934
NA 1.69973 2.97523 3.63867
NA 2.41441 2.67111 3.58948
NA 1.2794 4.02014 4.8649
NA 2.34588 3.98898 4.75054
NA 1.22464 2.61478 2.94882
NA 1.96658 2.32173 3.00764
NA 2.34959 3.97908 1.41794
NA 1.89103 2.59919 1.45449
NA 1.28128 2.30261 3.47867
NA 2.27843 4.17385 3.4223
NA 1.23286 3.99372 4.71329
NA 1.96878 2.58168 4.6514
NA 1.89151 2.4713 3.10674
NA 1.85099 4.1759 3.15887
NA 1.84772 3.99947 1.66201
NA 1.76243 2.59221 1.69959
NA 1.75881 2.48011 3.61475
NA 2.4245 4.2299 3.56649
NA 1.21656 3.93796 4.82105
NA 1.99495 2.12822 4.85181
NA 2.35933 2.05728 3.0698
NA 1.21405 3.92911 3.11286
NA 1.99445 2.09682 1.82011
NA 1.77726 2.02294 1.83347
NA 1.68695 3.77995 3.56098
NA 2.23441 3.88191 3.52195
NA 2.21613 3.00771 4.87214
NA 1.60754 2.7054 4.75315
NA 1.37213 3.78479 3.16341
NA 2.16739 3.89098 3.14936
NA 2.16067 2.22267 1.52707
NA 1.54521 2.06511 1.53952
NA 1.28703 2.18703 3.39299
NA 1.74301 2.03249 3.39297
NA 1.83121 1.8358 4.90386
NA 2.16289 1.74201 4.78532
NA 2.14222 1.78856 3.20045
NA 1.63294 1.69619 3.18485
NA 1.73052 2.25729 1.5707
NA 1.59538 2.14936 1.57944
NA 1.38975 2.21315 3.42401
NA 2.09281 2.10782 3.42549
NA 2.08241 1.72608 4.88154
NA 1.53806 1.66805 4.7632
NA 1.31075 1.67982 3.36281
NA 1.75086 1.61639 3.34808
NA 1.81496 2.06499 2.05028
NA 1.64345 1.94853 2.00348
NA 1.71609 2.04735 2.55772
NA 2.03285 1.92517 2.37159
NA 2.00348 2.82117 3.57073
NA 2.02791 2.59435 3.713
NA 1.975 2.78881 3.37864
NA 1.57161 2.55976 3.37401
NA 1.45204 2.90238 1.82587
NA 1.3892 2.87872 1.82944
NA 1.24951 2.91292 2.24246
NA 1.57575 2.8959 2.05688
NA 1.44697 3.57754 3.62324
NA 1.39836 3.74615 3.64206
NA 1.2367 3.55812 4.0428
NA 0.723422 3.72908 3.87119
NA 0.448295 2.31594 1.92605
NA 0.790076 2.17142 1.88275
NA 0.318335 2.27803 2.32017
NA 1.24065 2.13713 2.17369
NA 1.13197 1.54421 3.75708
NA 1.2977 1.4768 3.60217
NA 1.06931 1.49207 3.56741
NA 2.24564 1.41999 3.61653
NA 0.709048 1.6525 1.74738
NA 1.58516 1.49325 1.75967
NA 2.35979 1.67361 2.30011
NA 0.983832 1.5228 2.06468
NA 1.52763 2.52917 3.6183
NA 2.25012 2.35099 3.71383
NA 0.824389 2.53199 3.8931
NA 1.57783 2.35881 3.75345
NA 2.34435 3.61531 2.04822
NA 0.965213 3.57506 2.01102
NA 1.42573 3.60115 2.60422
NA 2.5626 3.5826 2.39451
NA 3.39994 1.76435 3.4943
NA 1.30958 1.61471 3.65589
NA 1.32674 1.7507 3.35887
NA 2.45809 1.5952 3.32742
NA 3.35071 3.33414 1.84293
NA 1.1145 3.09985 1.8428
NA 1.38081 3.36265 2.20054
NA 1.13031 3.12401 2.03862
NA 1.72372 3.35665 3.57476
NA 1.76827 3.33726 3.55585
NA 1.31176 3.34821 4.05146
NA 1.85495 3.32487 3.86719
NA 1.87133 2.03254 1.97022
NA 2.51887 1.94254 1.92336
NA 3.40177 2.02057 2.421
NA 1.29346 1.92528 2.25547
NA 1.2022 2.71436 3.70471
NA 2.43001 2.50408 3.72535
NA 1.19723 2.68402 3.46418
NA 1.38626 2.46844 3.48959
NA 1.2642 2.9229 1.79128
NA 1.69992 2.9292 1.79944
NA 1.83983 2.92797 2.27989
NA 1.34065 2.94087 2.06629
NA 1.8168 3.74518 3.64121
NA 1.87759 3.90107 3.70471
NA 3.42183 3.72531 3.98722
NA 1.56736 3.88362 3.83207
NA 3.54113 3.46438 1.34812
NA 2.02412 3.57146 1.34264
NA 1.97709 3.46284 1.90848
NA 1.42377 3.56964 1.6753
NA 3.46121 3.14053 3.451
NA 1.9127 2.93158 3.49339
NA 1.90414 3.16989 3.82906
NA 1.58271 2.9659 3.66516
NA 3.51488 2.16007 2.31411
NA 2.01689 2.06697 2.27886
NA 1.99375 2.13842 2.75932
NA 1.53595 2.04727 2.59413
NA 3.45878 2.25453 3.38956
NA 1.92576 2.21194 3.45806
NA 2.03046 2.21786 3.16761
NA 1.78689 2.17537 3.18443
NA 1.38412 1.65829 1.39463
NA 1.49496 1.55921 1.39935
NA 2.67695 1.66607 2.07502
NA 1.82179 1.58013 1.80028
NA 1.35316 1.81868 3.45229
NA 1.63425 1.87532 3.57353
NA 2.63404 1.68005 3.67753
NA 1.87836 1.90876 3.54666
NA 1.34494 2.28874 2.19178
NA 1.52891 2.04636 2.15616
NA 2.67657 2.19574 2.51052
NA 1.77252 2.13152 2.39264
NA 1.49236 1.81659 3.49829
NA 1.63235 1.94976 3.40485
NA 2.72204 2.30558 3.29999
NA 1.75653 2.12565 3.36479
NA 1.20942 1.81333 1.43788
NA 1.76392 1.88483 1.42878
NA 1.76445 1.67356 1.90939
NA 1.30231 1.91538 1.70915
NA 1.6416 2.29865 2.3329
NA 2.04196 2.0709 2.4095
NA 1.63592 2.2045 2.51367
NA 1.67988 2.15358 2.58419
NA 2.09143 1.84681 2.32388
NA 1.78444 1.67498 2.40488
NA 1.72658 1.52912 2.5061
NA 1.66154 1.78519 2.57996
NA 1.37535 2.22919 2.59863
NA 1.77431 1.90329 2.67906
NA 1.78254 2.03995 2.78046
NA 1.32429 2.11437 2.8633
NA 1.70609 1.8098 2.58474
NA 2.05518 1.95876 2.65248
NA 1.6253 2.31403 2.77015
NA 1.55236 2.14985 2.84077
NA 2.09644 1.81315 1.32777
NA 1.75471 1.91589 1.49641
NA 1.70143 2.2868 1.42819
NA 2.27922 2.11113 1.57679
NA 1.90287 1.89134 1.31079
NA 2.01487 1.59642 1.48551
NA 1.75827 1.87793 1.41749
NA 0.95012 1.6886 1.57381
NA 1.15181 2.4499 1.77739
NA 0.430389 2.18335 1.91883
NA 1.16161 2.39932 1.7865
NA 1.72403 2.29454 1.92269
NA 1.67203 1.83681 1.75364
NA 1.71975 1.91392 1.88056
NA 1.76809 1.7708 1.76699
NA 1.51581 2.02741 1.88942
NA 1.71511 1.96258 2.65838
NA 1.21213 2.07176 3.26109
NA 1.36341 1.92146 2.82773
NA 0.896925 2.15127 3.40813
NA 1.28187 2.04455 2.65037
NA 1.61462 1.69981 3.25975
NA 1.50661 2.5272 2.82001
NA 1.21363 2.26297 3.40298
NA 1.35122 1.83318 2.96166
NA 1.81956 2.09361 3.22679
NA 1.83807 2.00006 3.15598
NA 1.72827 2.23829 3.37193
NA 1.76047 1.84557 2.95095
NA 1.46973 1.68495 3.24409
NA 1.7109 1.52498 3.14664
NA 1.3452 1.78807 3.39053
NA 1.52182 2.24332 1.97375
NA 1.89644 1.92775 2.48061
NA 1.87311 2.05079 1.99527
NA 0.960704 2.13269 2.55375
NA 1.20322 1.80733 1.96321
NA 1.64724 1.92472 2.48306
NA 1.41506 2.29601 1.98758
NA 1.70219 2.13488 2.54989
NA 1.17787 1.88307 2.37959
NA 1.62463 1.58753 2.42725
NA 0.97693 1.87187 2.33358
NA 1.14236 1.67779 2.5359
NA 1.66839 2.45299 2.36375
NA 2.18234 2.18913 2.45675
NA 0.660878 2.40401 2.32035
NA 1.37886 2.29813 2.56503
NA 2.11845 1.85208 2.50234
NA 1.70718 1.93034 2.58184
NA 1.54931 1.78499 2.49163
NA 1.48472 2.04351 2.57478
NA 1.39797 1.99196 2.71214
NA 1.9048 2.09886 2.75866
NA 0.664538 1.94978 2.69396
NA 1.3712 2.17873 2.75011
NA 1.85702 1.72879 1.23575
NA 1.81411 1.45832 1.42421
NA 1.89899 1.67377 1.21776
NA 1.26905 1.66207 1.41477
NA 1.50539 2.33089 1.56884
NA 1.37194 2.04063 1.71501
NA 1.757 2.20446 1.53816
NA 1.82881 2.27205 1.67032
NA 1.02361 1.81649 2.86789
NA 1.61238 1.63548 3.37595
NA 1.94617 1.5669 2.85874
NA 1.12957 1.88032 3.37846
NA 1.11237 2.87764 3.08384
NA 1.35655 2.10375 3.32415
NA 1.71728 2.88202 3.06978
NA 1.53692 2.11348 3.34588
NA 2.17349 1.93522 1.95703
NA 1.53421 1.49421 2.40123
NA 1.81006 2.55752 1.94594
NA 1.71419 2.88086 2.40299
NA 2.15781 2.1491 2.20067
NA 1.53975 2.9086 2.34579
NA 1.68212 2.11206 2.18138
NA 1.68077 2.91999 2.37888
NA 2.13694 2.1282 1.7836
NA 2.1949 2.90009 1.93531
NA 1.30633 2.18082 2.14932
NA 2.02571 1.87274 2.276
NA 1.97104 1.4202 NA
NA 2.06644 2.51853 NA
NA 0.731274 1.88109 NA
NA 2.26435 1.44599 NA
NA 1.50183 2.50189 NA
NA 1.71547 2.40203 NA
NA 1.04493 1.91231 NA
NA 2.25418 2.57514 NA
NA 1.31986 2.11904 NA
NA 2.172 2.50984 NA
NA 1.9403 2.99097 NA
NA 1.9615 1.43412 NA
NA 0.921463 1.6256 NA
NA 2.36906 2.42377 NA
NA 1.5782 1.93211 NA
NA 1.58295 2.56023 NA
NA 1.20079 2.08125 NA
NA 2.28049 2.44675 NA
NA 1.40528 1.97795 NA
NA 2.14138 2.60554 NA
NA 2.02266 2.11817 NA
NA 2.09338 2.46267 NA
NA 0.852673 2.95213 NA
NA 2.34944 1.34155 NA
NA 1.62905 1.60161 NA
NA 1.71634 2.4664 NA
NA 1.06083 2.94233 NA
NA 1.93054 1.32335 NA
NA 2.091 1.55291 NA
NA 1.11202 1.87503 NA
NA 1.92696 2.36231 NA
NA 1.98426 1.96818 NA
NA 2.15363 2.10787 NA
NA 1.22139 1.91023 NA
NA 1.81404 2.34687 NA
NA 2.17819 2.00978 NA
NA 2.01771 2.10388 NA
NA 2.26512 1.9289 NA
NA 2.10592 2.39845 NA
NA 2.0311 2.01005 NA
NA 2.10203 2.16893 NA
NA 1.10097 2.28788 NA
NA 1.99904 2.58034 NA
NA 2.30303 2.76472 NA
NA 2.14079 2.09877 NA
NA 1.72867 2.26638 NA
NA 1.87147 2.52978 NA
NA 1.80681 2.31473 NA
NA 1.60525 2.5201 NA
NA 1.90282 1.60479 NA
NA 1.85692 1.85724 NA
NA 1.87208 1.56235 NA
NA 1.92893 2.16179 NA
NA 1.65083 2.76393 NA
NA 2.03134 2.0876 NA
NA 1.81094 2.72929 NA
NA 1.96091 2.04638 NA
NA 1.86218 1.60926 NA
NA 1.70506 1.83842 NA
NA 1.94187 1.60374 NA
NA 1.66013 2.18738 NA
NA 2.16794 1.69902 NA
NA 1.75698 1.9028 NA
NA 2.19609 1.62642 NA
NA 1.62021 2.21138 NA
NA 2.28214 2.16212 NA
NA 1.85333 2.59392 NA
NA 2.14848 2.42428 NA
NA 1.58906 1.56587 NA
NA 1.72462 2.14658 NA
NA 1.87372 2.54371 NA
NA 2.07085 2.47419 NA
NA 1.74221 2.9604 NA
NA 1.88389 2.20373 NA
NA 1.1747 2.54238 NA
NA 0.688669 1.65886 NA
NA 0.953495 2.2522 NA
NA 0.956534 1.46381 NA
NA 1.02802 2.13451 NA
NA 0.841309 2.34727 NA
NA 1.24183 1.72208 NA
NA 1.02862 2.20225 NA
NA 1.574 1.5691 NA
NA 0.354335 2.31592 NA
NA 1.3825 2.66697 NA
NA 0.835465 1.68385 NA
NA 1.33046 2.20712 NA
NA 0.944088 2.73858 NA
NA 1.08635 2.32861 NA
NA 1.22092 2.25017 NA
NA 1.05909 1.77096 NA
NA 1.21996 1.81284 NA
NA 2.28062 1.31576 NA
NA 1.03024 2.35367 NA
NA 1.91556 1.61381 NA
NA 0.641618 1.9159 NA
NA 2.12168 2.00163 NA
NA 1.23779 1.85613 NA
NA 0.754359 1.80796 NA
NA 1.59511 1.27531 NA
NA 1.19296 1.85459 NA
NA 1.32795 1.60971 NA
NA 0.631615 2.3623 NA
NA 1.74985 1.87458 NA
NA 0.634726 1.6828 NA
NA 1.79671 2.84979 NA
NA 0.744378 2.25693 NA
NA 1.60799 2.05118 NA
NA 1.35756 1.87203 NA
NA 1.13896 1.88715 NA
NA 0.44568 1.80343 NA
NA 2.36225 2.0841 NA
NA 1.51714 2.19302 NA
NA 2.04065 2.19138 NA
NA 1.25613 2.12308 NA
NA 1.61303 1.65125 NA
NA 1.5476 1.94938 NA
NA 1.79317 2.26198 NA
NA 0.682659 2.85408 NA
NA 1.68974 2.23777 NA
NA 1.48604 2.08171 NA
NA 2.44736 2.19048 NA
NA 2.16782 2.14991 NA
NA 2.23451 2.24395 NA
NA 2.16418 2.12468 NA
NA 2.69581 1.84535 NA
NA 2.69925 1.8283 NA
NA 2.75874 2.17556 NA
NA 2.70662 2.34811 NA
NA 2.72844 1.8358 NA
NA 2.69401 1.96913 NA
NA 2.10459 2.67524 NA
NA 1.32863 2.5692 NA
NA 2.0719 1.62197 NA
NA 2.77144 1.69833 NA
NA 2.57449 2.61476 NA
NA 1.65661 2.74827 NA
NA 1.55761 1.69125 NA
NA 2.14538 1.76061 NA
NA 0.89073 2.09399 NA
NA 2.73983 2.46821 NA
NA 2.49422 1.98211 NA
NA 2.3221 2.36885 NA
NA 0.90887 2.53571 NA
NA 2.29825 2.17291 NA
NA 0.882228 2.44081 NA
NA 1.20356 2.06831 NA
NA 1.47463 2.98054 NA
NA 2.45614 2.81127 NA
NA 2.03484 2.57933 NA
NA 0.477835 2.6431 NA
NA 2.13475 2.85787 NA
NA 0.541565 2.97813 NA
NA 2.62027 2.65202 NA
NA 2.56433 2.61738 NA
NA 2.36881 1.71132 NA
NA 2.80347 2.30787 NA
NA 2.34845 1.22685 NA
NA 2.95548 1.98266 NA
NA 2.35983 2.37063 NA
NA 2.92173 1.98982 NA
NA 1.86645 2.34276 NA
NA 1.89656 1.95218 NA
NA 1.6763 1.83603 NA
NA 1.68505 1.74728 NA
NA 2.06066 1.98274 NA
NA 2.04999 1.50496 NA
NA 2.40723 2.37665 NA
NA 2.40551 2.46 NA
NA 1.54512 2.35774 NA
NA 1.5802 2.46398 NA
NA 1.67793 2.40262 NA
NA 1.64878 1.7721 NA
NA 2.21269 2.05467 NA
NA 2.24831 1.35073 NA
NA 2.32881 2.08066 NA
NA 2.29088 2.09045 NA
NA 1.70288 1.99224 NA
NA 1.70394 1.95589 NA
NA 1.70324 2.96189 NA
NA 1.71013 2.9549 NA
NA 1.71541 2.28712 NA
NA 1.67575 2.28442 NA
NA 1.80849 1.77589 NA
NA 1.77539 1.80503 NA
NA 1.57639 1.32598 NA
NA 1.60822 1.25431 NA
NA 1.467 2.52813 NA
NA 1.4713 2.52574 NA
NA 1.54462 2.66992 NA
NA 1.57423 2.67646 NA
NA 1.39219 2.0412 NA
NA 1.39882 2.04963 NA
NA 2.1925 1.62512 NA
NA 2.21014 1.58047 NA
NA 2.20153 3.06528 NA
NA 2.23479 3.06089 NA
NA 2.27876 2.38067 NA
NA 2.28107 2.37569 NA
NA 2.08992 1.87954 NA
NA 2.09251 1.91006 NA
NA 2.1238 1.82632 NA
NA 2.11597 1.77433 NA
NA 2.45169 2.40618 NA
NA 2.45059 2.39858 NA
NA 2.09386 2.57473 NA
NA 2.08682 2.58196 NA
NA 2.45153 2.10858 NA
NA 2.44311 2.11801 NA
NA 1.11071 2.0136 NA
NA 1.0785 1.97769 NA
NA 1.97145 2.98035 NA
NA 1.97545 2.97252 NA
NA 1.13624 2.30837 NA
NA 1.06845 2.30584 NA
NA 1.98619 1.8122 NA
NA 2.00474 1.84021 NA
NA 1.23077 1.36772 NA
NA 1.27209 1.29843 NA
NA 1.48926 2.54494 NA
NA 1.45259 2.54269 NA
NA 1.24182 2.69223 NA
NA 1.28029 2.69876 NA
NA 1.55228 2.06585 NA
NA 1.51525 2.07389 NA
NA 1.95176 1.64792 NA
NA 1.97552 1.60396 NA
NA 2.51034 3.07727 NA
NA 2.50016 3.07328 NA
NA 1.93247 2.3923 NA
NA 1.93501 2.38692 NA
NA 2.49583 1.9122 NA
NA 2.49882 1.94182 NA
NA 2.22402 1.86067 NA
NA 2.26042 1.80956 NA
NA 2.33683 2.42449 NA
NA 2.30018 2.41708 NA
NA 2.23592 2.5995 NA
NA 2.27256 2.60681 NA
NA 2.37369 1.85285 NA
NA 2.33818 1.87977 NA
NA 1.76171 1.45166 NA
NA 1.77423 1.38659 NA
NA 2.17021 2.55486 NA
NA 2.18103 2.5525 NA
NA 2.21224 2.70476 NA
NA 2.24144 2.71097 NA
NA 2.00882 2.0137 NA
NA 1.96936 2.02446 NA
NA 1.3964 1.90554 NA
NA 1.40047 1.86743 NA
NA 1.52152 2.91267 NA
NA 1.52687 2.90625 NA
NA 1.40091 2.24728 NA
NA 1.3547 2.24445 NA
NA 1.61112 2.04592 NA
NA 1.57268 2.05592 NA
NA 1.3794 1.56903 NA
NA 1.3847 1.52313 NA
NA 1.43599 3.02707 NA
NA 1.44264 3.0233 NA
NA 2.08202 2.42147 NA
NA 1.99368 2.41653 NA
NA 1.26815 1.88159 NA
NA 1.30315 1.91067 NA
NA 1.99414 1.85604 NA
NA 1.92455 1.80435 NA
NA 1.41065 2.46724 NA
NA 1.58166 2.45962 NA
NA 2.20378 2.57418 NA
NA 1.38129 2.58162 NA
NA 2.1099 1.88745 NA
NA 1.64089 1.91334 NA
NA 1.54849 1.48985 NA
NA 1.7666 1.42661 NA
NA 2.6449 2.40718 NA
NA 2.35695 2.41195 NA
NA 2.13315 1.9633 NA
NA 2.3452 1.9264 NA
NA 2.67372 2.90428 NA
NA 2.43989 2.89647 NA
NA 1.72261 2.79601 NA
NA 1.92362 2.78757 NA
NA 1.93744 1.99099 NA
NA 2.01281 2.00062 NA
NA 1.50309 1.66398 NA
NA 2.55522 1.62138 NA
NA 2.12443 2.80009 NA
NA 2.55012 2.78447 NA
NA 1.96348 2.39572 NA
NA 2.13483 2.38837 NA
NA 1.57828 2.26464 NA
NA 1.47724 2.27396 NA
NA 1.86436 1.34072 NA
NA 1.79502 1.29419 NA
NA 2.50991 2.81941 NA
NA 2.38377 2.81426 NA
NA 1.52714 2.77306 NA
NA 1.57861 2.76317 NA
NA 2.10639 2.20482 NA
NA 1.98697 2.21334 NA
NA 1.8018 2.25028 NA
NA 2.02353 2.21218 NA
NA 1.29508 2.90735 NA
NA 1.58003 2.89267 NA
NA 2.63539 2.46532 NA
NA 1.59848 2.46249 NA
NA 2.17053 2.41783 NA
NA 2.08884 2.42201 NA
NA 1.918 1.97131 NA
NA 2.1114 1.93463 NA
NA 3.26083 2.90721 NA
NA 2.97903 2.89967 NA
NA 2.83417 2.80446 NA
NA 3.05983 2.79581 NA
NA 3.0899 2.00775 NA
NA 2.86851 2.01683 NA
NA 2.01887 1.67514 NA
NA 1.87299 1.63291 NA
NA 1.89243 2.81306 NA
NA 1.65908 2.79703 NA
NA 1.26243 2.41471 NA
NA 1.34576 2.40729 NA
NA 1.35621 2.27267 NA
NA 1.54957 2.28144 NA
NA 1.96783 1.34446 NA
NA 1.92947 1.29823 NA
NA 1.83642 2.82295 NA
NA 1.63495 2.81805 NA
NA 1.3563 2.78418 NA
NA 1.31046 2.77415 NA
NA 1.61771 2.22257 NA
NA 1.76947 2.2305 NA
NA 2.14882 2.26188 NA
NA 2.38202 2.22401 NA
NA 2.36594 2.92102 NA
NA 2.37473 2.90548 NA
NA 1.84002 2.4842 NA
NA 3.17309 2.48126 NA
NA 2.82897 2.35248 NA
NA 2.89021 2.35838 NA
NA 2.25496 1.8936 NA
NA 2.45729 1.85533 NA
NA 1.47046 2.89283 NA
NA 1.79493 2.88415 NA
NA 2.16618 2.76342 NA
NA 2.38235 2.756 NA
NA 1.72156 2.06418 NA
NA 2.02349 2.07257 NA
NA 1.54274 1.75431 NA
NA 1.57302 1.71396 NA
NA 1.89033 2.84288 NA
NA 2.29367 2.82722 NA
NA 2.65392 2.45088 NA
NA 2.71381 2.44356 NA
NA 2.23036 2.2927 NA
NA 1.87392 2.30013 NA
NA 2.09103 1.43532 NA
NA 2.0028 1.39191 NA
NA 2.43976 2.86779 NA
NA 2.7566 2.86278 NA
NA 0.521339 2.76457 NA
NA 1.95009 2.75419 NA
NA 0.916198 2.22856 NA
NA 2.10446 2.23833 NA
NA 0.883911 2.2648 NA
NA 2.19799 2.2272 NA
NA 1.17805 2.8685 NA
NA 2.44749 2.85295 NA
NA 1.30589 2.48552 NA
NA 2.49728 2.48267 NA
NA 0.924193 2.36382 NA
NA 2.1912 2.36912 NA
NA 0.640905 1.90216 NA
NA 1.76771 1.86413 NA
NA 1.09886 2.99199 NA
NA 1.984 3.40594 NA
NA 1.2433 2.93221 NA
NA 2.34453 3.36115 NA
NA 1.16353 2.56533 NA
NA 1.58693 1.72996 NA
NA 1.13019 2.33429 NA
NA 1.85345 1.33171 NA
NA 0.841335 3.04481 NA
NA 1.6141 2.81252 NA
NA 1.43873 3.0473 NA
NA 1.73609 2.84648 NA
NA 1.24867 2.88411 NA
NA 1.76527 3.53274 NA
NA 1.37926 2.83547 NA
NA 1.91831 3.45808 NA
NA 1.44544 3.66776 NA
NA 2.57989 2.87771 NA
NA 1.47716 3.82121 NA
NA 2.52829 3.07389 NA
NA 1.09995 2.82752 NA
NA 2.05899 3.15674 NA
NA 1.69957 2.68269 NA
NA 0.895029 3.02067 NA
NA 1.84791 4.02133 NA
NA 0.72425 3.36969 NA
NA 1.72121 4.15266 NA
NA 1.75397 3.51846 NA
NA 1.54704 3.20129 NA
NA 2.02969 2.26308 NA
NA 1.65513 3.37356 NA
NA 2.18743 2.51564 NA
NA 1.21239 3.01986 NA
NA 1.24179 3.84547 NA
NA 2.2072 3.14287 NA
NA 2.16383 3.79169 NA
NA 0.726591 2.36196 NA
NA 0.627805 2.55467 NA
NA 2.01221 2.3627 NA
NA 2.05046 2.54483 NA
NA 1.93132 3.37817 NA
NA 1.95252 3.89872 NA
NA 2.88818 3.35744 NA
NA 2.81718 3.8336 NA
NA 1.59633 3.45696 NA
NA 1.53802 2.95403 NA
NA 2.55516 3.5924 NA
NA 2.6254 3.14302 NA
NA 1.44935 2.2284 NA
NA 0.707693 3.04259 NA
NA 1.70221 2.98562 NA
NA 1.45107 3.4574 NA
NA 1.58231 2.91995 NA
NA 0.360674 3.40527 NA
NA 1.59056 2.32843 NA
NA 1.57452 1.23519 NA
NA 1.37696 3.10649 NA
NA 1.17973 2.91271 NA
NA 1.78428 2.66874 NA
NA 1.61903 3.52232 NA
NA 1.54604 2.66015 NA
NA 1.3914 3.48667 NA
NA 1.79561 3.0222 NA
NA 1.61164 2.26349 NA
NA 0.564909 3.20634 NA
NA 0.35035 2.52201 NA
NA 0.589014 2.732 NA
NA 0.366352 3.42641 NA
NA 0.864074 3.81753 NA
NA 0.750255 3.05232 NA
NA 0.898849 2.40755 NA
NA 0.766753 3.25965 NA
NA 0.39154 2.3793 NA
NA 0.594827 3.22315 NA
NA 0.934569 2.57418 NA
NA 0.829019 2.12581 NA
NA 0.414561 2.76091 NA
NA 0.611452 2.39049 NA
NA 0.960988 2.70066 NA
NA 0.860387 3.07695 NA
NA 0.800581 4.14779 NA
NA 0.921874 3.51261 NA
NA 1.18596 3.37239 NA
NA 1.1041 2.49557 NA
NA 1.13504 2.89335 NA
NA 1.04533 3.77663 NA
NA 0.769805 3.02855 NA
NA 0.890958 3.74185 NA
NA 0.592206 2.41312 NA
NA 0.750324 2.64792 NA
NA 0.578352 2.4139 NA
NA 0.723851 2.63778 NA
NA 1.43422 2.8631 NA
NA 1.46043 3.55371 NA
NA 2.26382 2.94822 NA
NA 2.21821 3.45833 NA
NA 1.42576 2.78577 NA
NA 1.44525 3.52046 NA
NA 2.24434 2.87579 NA
NA 2.21948 3.42415 NA
NA 0.666041 3.2718 NA
NA 0.72199 3.26273 NA
NA 1.9474 1.65995 NA
NA 1.89296 1.2956 NA
NA 0.645872 2.63989 NA
NA 0.688815 2.68559 NA
NA 1.92702 3.16717 NA
NA 1.89451 3.17652 NA
NA 1.60397 2.07382 NA
NA 2.51419 1.80186 NA
NA 1.59171 2.96873 NA
NA 2.50602 3.03218 NA
NA 0.877201 3.30745 NA
NA 2.1187 3.25491 NA
NA 0.855237 2.74068 NA
NA 2.11132 2.91911 NA
NA 1.76178 3.1169 NA
NA 2.6046 3.04241 NA
NA 1.74824 3.23051 NA
NA 2.59411 3.36586 NA
NA 0.774115 3.10038 NA
NA 1.98553 3.08374 NA
NA 0.746079 1.79678 NA
NA 1.97751 1.4739 NA
NA 1.4572 2.45426 NA
NA 2.33434 2.48435 NA
NA 1.34689 2.92413 NA
NA 2.26036 2.8893 NA
NA 0.751559 3.33843 NA
NA 2.02237 3.48213 NA
NA 0.473761 2.94819 NA
NA 1.94406 2.8578 NA
NA 2.94533 3.7237 NA
NA 2.90755 3.84153 NA
NA 2.76794 2.20441 NA
NA 2.71169 2.43019 NA
NA 0.80529 3.63165 NA
NA 0.585755 3.56771 NA
NA 1.93545 2.4198 NA
NA 1.89404 2.42902 NA
NA 1.76209 3.25937 NA
NA 1.66885 3.26033 NA
NA 1.86547 2.13863 NA
NA 1.77685 1.88528 NA
NA 2.10017 3.17694 NA
NA 2.12014 3.2364 NA
NA 1.37469 3.3325 NA
NA 1.42247 3.28442 NA
NA 1.32798 2.86833 NA
NA 1.32281 3.03527 NA
NA 1.56028 3.07071 NA
NA 1.59612 2.99837 NA
NA 1.40631 3.31363 NA
NA 1.47579 3.43546 NA
NA 1.33236 2.91592 NA
NA 1.38993 3.04008 NA
NA 1.30517 3.00561 NA
NA 1.37958 3.11703 NA
NA 1.38594 3.0802 NA
NA 1.46437 2.44679 NA
NA 1.60169 2.50486 NA
NA 1.71967 3.7142 NA
NA 1.59106 3.6716 NA
NA 1.70183 2.66966 NA
NA 1.48205 2.85269 NA
NA 1.49069 2.91623 NA
NA 0.515319 2.89424 NA
NA 0.672856 3.33615 NA
NA 0.90892 3.47414 NA
NA 0.763447 3.08088 NA
NA 0.924763 3.01332 NA
NA 0.974155 3.70155 NA
NA 1.1843 3.81195 NA
NA 1.49732 2.3664 NA
NA 1.41862 2.57648 NA
NA 1.0905 3.61612 NA
NA 1.05002 3.48094 NA
NA 0.837305 2.19908 NA
NA 0.731652 2.19524 NA
NA 1.05789 3.35342 NA
NA 0.842225 3.33033 NA
NA 0.371399 3.05485 NA
NA 1.23234 3.18816 NA
NA 1.3006 2.79929 NA
NA 1.30532 2.9382 NA
NA 0.876657 3.04544 NA
NA 0.871279 3.01926 NA
NA 1.20319 3.167 NA
NA 0.933989 3.14048 NA
NA 0.562767 2.67483 NA
NA 1.04651 2.72613 NA
NA 1.38654 3.71643 NA
NA 1.18189 3.67811 NA
NA 1.14198 2.85317 NA
NA 1.50151 3.02482 NA
NA 1.18279 2.26628 NA
NA 1.6436 2.18043 NA
NA 1.75612 3.31374 NA
NA 1.68424 3.30412 NA
NA 1.52147 1.15954 NA
NA 1.00583 0.964935 NA
NA 1.4267 1.03881 NA
NA 0.788004 2.43022 NA
NA 1.16426 2.41948 NA
NA 1.04551 0.684435 NA
NA 0.515595 0.743503 NA
NA 0.992643 2.33159 NA
NA 1.61711 2.34145 NA
NA 1.66739 0.909243 NA
NA 1.27573 1.08847 NA
NA 0.988 2.4506 NA
NA 1.46055 2.39942 NA
NA 1.53377 0.585091 NA
NA 1.23456 0.824725 NA
NA 1.45221 2.35922 NA
NA 1.60537 2.31403 NA
NA 1.45247 0.988733 NA
NA 0.72079 1.05762 NA
NA 1.61387 2.4485 NA
NA 0.245309 2.44322 NA
NA 1.79469 0.714051 NA
NA 2.81905 0.76682 NA
NA 1.91887 2.32934 NA
NA 1.29968 2.34472 NA
NA 2.31242 0.932689 NA
NA 3.24866 1.10818 NA
NA 2.73074 2.47021 NA
NA 1.60444 2.42179 NA
NA 1.27171 0.617394 NA
NA 1.89007 0.847256 NA
NA 2.66049 2.35803 NA
NA 1.95933 2.31621 NA
NA 1.88743 0.929915 NA
NA 2.42662 0.989257 NA
NA 1.56776 2.54696 NA
NA 0.541059 2.54836 NA
NA 1.74434 0.865841 NA
NA 2.88025 1.04658 NA
NA 1.95414 2.56955 NA
NA 1.43473 2.52621 NA
NA 2.24679 0.954958 NA
NA 3.24254 1.00855 NA
NA 2.86372 2.55439 NA
NA 1.70185 2.56186 NA
NA 1.08084 0.890661 NA
NA 1.71745 1.06634 NA
NA 2.81394 2.57828 NA
NA 2.07142 2.5384 NA
NA 1.77781 1.10649 NA
NA 2.26393 1.18869 NA
NA 1.52392 2.27637 NA
NA 0.867189 2.25364 NA
NA 1.99369 0.844612 NA
NA 2.75546 0.870292 NA
NA 1.8656 2.15048 NA
NA 1.56275 2.16829 NA
NA 2.41406 1.06501 NA
NA 3.21223 1.22656 NA
NA 2.76309 2.29468 NA
NA 1.78528 2.23559 NA
NA 1.55533 0.759171 NA
NA 1.782 0.946391 NA
NA 2.73818 2.18292 NA
NA 2.10394 2.13601 NA
NA 2.0433 1.1202 NA
NA 2.35596 1.19911 NA
NA 1.86959 2.29973 NA
NA 3.35519 2.28211 NA
NA 2.28952 0.877852 NA
NA 2.61955 0.899742 NA
NA 2.16852 2.14588 NA
NA 2.97567 2.16894 NA
NA 2.79483 1.07773 NA
NA 2.81082 1.23804 NA
NA 2.22144 2.31937 NA
NA 2.84728 2.26271 NA
NA 1.84803 0.794711 NA
NA 3.2355 0.974517 NA
NA 2.08873 2.17916 NA
NA 3.1036 2.13579 NA
NA 2.3905 1.26197 NA
NA 3.67128 1.36537 NA
NA 1.4508 2.0688 NA
NA 1.01949 2.02283 NA
NA 1.91965 1.24036 NA
NA 2.83132 1.38549 NA
NA 1.88754 2.08066 NA
NA 1.67447 2.01103 NA
NA 2.3394 1.05993 NA
NA 3.22881 1.03643 NA
NA 2.88238 1.88199 NA
NA 1.85827 1.92014 NA
NA 1.40035 0.984337 NA
NA 1.59343 1.10877 NA
NA 2.90373 1.92312 NA
NA 2.18005 1.87917 NA
NA 1.95977 1.23878 NA
NA 2.18506 1.3425 NA
NA 2.17553 2.09372 NA
NA 2.42502 2.05204 NA
NA 3.24416 1.4243 NA
NA 2.50176 1.51494 NA
NA 4.01013 1.78304 NA
NA 3.07564 1.82307 NA
NA 2.81932 3.02498 NA
NA 3.94241 2.9759 NA
NA 3.12514 2.63783 NA
NA 3.0542 2.63254 NA
NA 3.18216 1.21549 NA
NA 2.85077 1.27416 NA
NA 1.28313 1.81371 NA
NA 2.66934 1.86624 NA
NA 1.50117 3.11189 NA
NA 2.7294 3.09216 NA
NA 2.07276 2.45166 NA
NA 2.39652 2.41462 NA
NA 2.61971 1.29808 NA
NA 2.21336 1.27181 NA
NA 3.24117 1.47442 NA
NA 2.87167 1.53529 NA
NA 2.71548 2.95964 NA
NA 3.20777 3.01359 NA
NA 2.48884 2.88939 NA
NA 2.35016 2.81835 NA
NA 2.9195 1.02378 NA
NA 2.99035 1.05529 NA
NA 3.82274 1.52563 NA
NA 4.17354 1.57608 NA
NA 3.73464 3.03915 NA
NA 3.66086 3.07009 NA
NA 2.12252 2.65235 NA
NA 2.36371 2.63325 NA
NA 3.16845 1.9921 NA
NA 2.65041 2.02018 NA
NA 3.86292 2.47284 NA
NA 3.00655 2.50442 NA
NA 2.6461 3.45493 NA
NA 3.95135 3.47146 NA
NA 2.38732 2.95649 NA
NA 2.15566 2.91496 NA
NA 3.04163 2.14028 NA
NA 2.58451 2.19713 NA
NA 4.05836 2.44324 NA
NA 3.24233 2.46179 NA
NA 2.75149 3.27817 NA
NA 3.85719 3.23462 NA
NA 2.25784 3.18388 NA
NA 2.37559 3.17406 NA
NA 3.2264 1.9395 NA
NA 2.5377 1.94592 NA
NA 4.06667 2.26924 NA
NA 3.17885 2.30868 NA
NA 2.77853 3.49021 NA
NA 4.00492 3.47667 NA
NA 3.03555 3.09487 NA
NA 3.3625 3.10545 NA
NA 3.19911 2.11307 NA
NA 2.88745 2.08464 NA
NA 2.94137 2.22705 NA
NA 3.22928 2.27495 NA
NA 2.62172 3.31143 NA
NA 2.49357 3.35272 NA
NA 1.44824 3.40106 NA
NA 0.704325 3.34362 NA
NA 1.47631 1.52357 NA
NA 1.84238 1.79936 NA
NA 2.67888 3.00884 NA
NA 2.24039 2.62993 NA
NA 2.56082 1.35072 NA
NA 2.99818 1.7883 NA
NA 2.99748 3.01912 NA
NA 2.78807 2.46695 NA
NA 3.19132 1.2626 NA
NA 2.90186 1.43225 NA
NA 1.41164 2.97546 NA
NA 2.73583 2.86998 NA
NA 1.26752 1.07681 NA
NA 2.5576 1.42912 NA
NA 3.30055 2.97211 NA
NA 3.05849 2.70271 NA
NA 2.94249 2.075 NA
NA 2.74416 2.44314 NA
NA 1.22529 3.38265 NA
NA 2.50282 2.97214 NA
NA 1.54386 2.20605 NA
NA 2.86133 2.44875 NA
NA 3.19853 3.29687 NA
NA 3.10368 3.17205 NA
NA 3.17335 1.97332 NA
NA 2.93804 2.20261 NA
NA 1.27295 3.41281 NA
NA 2.66459 3.15838 NA
NA 1.49217 2.09129 NA
NA 2.78466 2.20262 NA
NA 1.89567 3.37928 NA
NA 2.50653 3.38559 NA
NA 2.61233 1.78779 NA
NA 2.04783 1.87284 NA
NA 1.83911 1.24228 NA
NA 1.79361 1.2806 NA
NA 1.61541 3.21604 NA
NA 1.67748 1.85058 NA
NA 0.878641 2.90369 NA
NA 0.73731 2.35695 NA
NA 0.640038 2.46243 NA
NA 0.587682 0.56643 NA
NA 0.541046 2.11964 NA
NA 0.685368 1.44937 NA
NA 0.481114 2.45208 NA
NA 0.87231 2.70789 NA
NA 0.63417 2.43794 NA
NA 0.683438 2.65379 NA
NA 0.809053 2.24566 NA
NA 0.720886 2.06177 NA
NA 0.811254 2.07083 NA
NA 0.583784 2.14113 NA
NA 0.952977 3.22681 NA
NA 2.75869 1.89167 NA
NA 0.877901 2.91179 NA
NA 2.4903 2.38775 NA
NA 1.33613 2.47029 NA
NA 2.73514 0.686 NA
NA 1.30402 2.12491 NA
NA 2.38828 1.49134 NA
NA 1.70915 2.47998 NA
NA 2.76533 2.74196 NA
NA 0.951302 2.46951 NA
NA 2.51102 2.69355 NA
NA 1.33995 2.25442 NA
NA 2.74881 2.08941 NA
NA 1.33893 2.08584 NA
NA 2.40746 2.17183 NA
NA 1.70051 3.4498 NA
NA 2.45293 2.12356 NA
NA 2.44791 3.30208 NA
NA 1.51782 2.7355 NA
NA 2.0603 3.3802 NA
NA 2.22108 2.65311 NA
NA 1.92302 3.48439 NA
NA 2.28443 3.14103 NA
NA 2.55999 2.91481 NA
NA 0.562548 3.69573 NA
NA 1.91089 3.15292 NA
NA 2.36321 3.55861 NA
NA 1.09651 2.48121 NA
NA 2.48441 3.69021 NA
NA 2.47835 2.92735 NA
NA 1.55652 3.51223 NA
NA 2.09577 3.46604 NA
NA 2.2754 2.1536 NA
NA 1.92428 3.30746 NA
NA 2.33685 2.7375 NA
NA 2.57161 3.39364 NA
NA 0.720483 2.65608 NA
NA 1.97326 3.48117 NA
NA 2.39822 3.13543 NA
NA 1.13272 2.92685 NA
NA 2.26171 3.69608 NA
NA 1.9508 3.17453 NA
NA 2.0581 3.57355 NA
NA 2.13619 2.50278 NA
NA 2.29282 3.70599 NA
NA 2.11652 2.96028 NA
NA 2.06564 3.54278 NA
NA 2.32543 3.27627 NA
NA 2.33296 1.89643 NA
NA 1.88125 2.97866 NA
NA 2.19229 2.43134 NA
NA 2.0168 2.57046 NA
NA 2.39522 0.867603 NA
NA 2.01673 2.25358 NA
NA 2.20799 1.63453 NA
NA 2.19635 2.5334 NA
NA 0.917289 2.69798 NA
NA 0.720498 2.51485 NA
NA 1.20901 2.6827 NA
NA 0.750393 2.37003 NA
NA 0.936027 2.09642 NA
NA 0.89223 2.20099 NA
NA 1.17079 2.21634 NA
NA 0.740115 3.27537 NA
NA 0.69884 1.9472 NA
NA 0.87397 2.96779 NA
NA 0.516549 2.46211 NA
NA 0.92319 2.54203 NA
NA 1.18594 0.934126 NA
NA 1.18066 2.21368 NA
NA 1.44227 1.64892 NA
NA 1.07894 2.56219 NA
NA 1.00064 2.7694 NA
NA 0.750369 2.56112 NA
NA 0.580688 2.75915 NA
NA 0.904982 2.37962 NA
NA 1.24996 2.17349 NA
NA 0.830538 2.23093 NA
NA 0.765293 2.29101 NA
NA 0.958968 3.18803 NA
NA 1.50812 1.93378 NA
NA 1.12171 2.88024 NA
NA 0.659545 2.36339 NA
NA 1.20791 2.11988 NA
NA 0.923562 1.62565 NA
NA 1.28892 1.9362 NA
NA 1.30605 1.83511 NA
NA 1.08675 1.89729 NA
NA 0.945228 1.28672 NA
NA 0.62623 1.65518 NA
NA 0.754334 1.57899 NA
NA 0.761847 1.97861 NA
NA 1.18964 1.86607 NA
NA 1.53659 2.17985 NA
NA 1.55761 1.76951 NA
NA 1.30637 2.05248 NA
NA 1.21172 1.87742 NA
NA 0.735795 2.25037 NA
NA 0.674388 1.78681 NA
NA 1.08632 2.06364 NA
NA 1.05554 2.02651 NA
NA 1.32388 2.28571 NA
NA 0.869543 1.90305 NA
NA 0.527847 1.98295 NA
NA 1.4349 2.00514 NA
NA 1.23769 2.21288 NA
NA 1.6578 1.87686 NA
NA 1.78392 2.20576 NA
NA 1.51382 1.77069 NA
NA 1.69397 1.97198 NA
NA 1.0228 2.02391 NA
NA 0.954215 2.39146 NA
NA 1.30272 2.0159 NA
NA 1.08251 2.20448 NA
NA 1.76777 2.21475 NA
NA 1.7412 2.03545 NA
NA 1.35402 1.52684 NA
NA 0.80263 1.85485 NA
NA 1.43541 1.73866 NA
NA 1.85813 2.08142 NA
NA 1.72064 1.53849 NA
NA 1.12292 1.90125 NA
NA 1.29615 1.74977 NA
NA 1.91695 1.80902 NA
NA 1.28402 1.16505 NA
NA 1.54761 1.56625 NA
NA 0.73652 1.47015 NA
NA 0.47841 1.86091 NA
NA 1.23931 1.18252 NA
NA 0.973599 1.62125 NA
NA 1.72624 1.48539 NA
NA 1.77108 2.02636 NA
NA 1.58573 1.89706 NA
NA 1.43076 2.2231 NA
NA 1.72786 1.802 NA
NA 1.8418 1.98616 NA
NA 1.21717 1.87696 NA
NA 1.45032 2.18203 NA
NA 1.19513 1.7874 NA
NA 0.953863 2.10183 NA
NA 0.731794 1.91271 NA
NA 1.40244 2.29531 NA
NA 1.05563 1.8241 NA
NA 0.673722 2.0562 NA
NA 1.51699 1.88536 NA
NA 0.971078 2.24955 NA
NA 1.29672 1.80124 NA
NA 1.56281 2.03143 NA
NA 1.56731 2.01791 NA
NA 0.759066 2.25294 NA
NA 1.21642 1.89438 NA
NA 1.91375 2.08141 NA
NA 1.16668 2.04635 NA
NA 1.56041 2.30451 NA
NA 1.07727 1.91932 NA
NA 1.15826 1.95389 NA
NA 1.45399 1.99848 NA
NA 0.992222 2.18268 NA
NA 1.56353 1.87091 NA
NA 1.44774 1.99894 NA
NA 1.58816 2.02064 NA
NA 1.89796 2.22999 NA
NA 1.44551 1.88851 NA
NA 1.14071 2.23983 NA
NA 1.628 1.78368 NA
NA 1.2286 2.0129 NA
NA 1.56792 2.03007 NA
NA 1.89913 2.19938 NA
NA 0.783341 1.77627 NA
NA 0.593836 1.97163 NA
NA 1.55217 2.02267 NA
NA 1.3496 2.4174 NA
NA 1.59385 2.02139 NA
NA 1.67424 2.23577 NA
NA 0.880523 2.21463 NA
NA 1.06112 2.38011 NA
NA 1.86542 2.01611 NA
NA 1.42763 2.19885 NA
NA 1.52025 2.20921 NA
NA 2.01748 2.03419 NA
NA 0.982805 1.6159 NA
NA 1.07987 1.69019 NA
NA 1.31792 1.97238 NA
NA 1.10466 3.99472 NA
NA 1.65888 3.8269 NA
NA 1.6173 3.7809 NA
NA 1.36261 3.58804 NA
NA 1.56289 2.74857 NA
NA 0.846669 2.50098 NA
NA 1.55801 2.88517 NA
NA 1.75798 2.67836 NA
NA 1.16431 2.81314 NA
NA 1.22898 2.68175 NA
NA 1.27602 3.08385 NA
NA 1.75958 2.95706 NA
NA 1.58051 3.77202 NA
NA 0.872022 3.63338 NA
NA 1.48288 3.8252 NA
NA 0.897866 3.66053 NA
NA 0.792349 4.00567 NA
NA 0.779206 3.83739 NA
NA 0.737613 3.79061 NA
NA 1.83275 3.59726 NA
NA 1.93413 2.74777 NA
NA 1.52978 2.49795 NA
NA 1.6407 2.88436 NA
NA 1.40418 2.67536 NA
NA 1.4665 2.81969 NA
NA 1.76829 2.68676 NA
NA 1.8805 3.09025 NA
NA 1.01992 2.96205 NA
NA 0.933671 3.76521 NA
NA 0.996246 3.62852 NA
NA 0.725918 3.82739 NA
NA 0.986777 3.66551 NA
NA 0.72455 3.65149 NA
NA 1.8782 3.43718 NA
NA 1.9599 3.38347 NA
NA 1.97899 3.17574 NA
NA 2.04721 2.60969 NA
NA 0.677898 2.40764 NA
NA 0.83441 2.96435 NA
NA 0.601053 2.78584 NA
NA 0.771094 3.24407 NA
NA 1.81471 3.14573 NA
NA 1.77175 3.47434 NA
NA 1.91576 3.34326 NA
NA 1.88308 3.81683 NA
NA 0.840428 3.57832 NA
NA 0.705082 3.58299 NA
NA 1.84829 3.38515 NA
NA 1.89507 3.65698 NA
NA 1.63601 3.44179 NA
NA 1.45262 3.39112 NA
NA 1.74186 3.18163 NA
NA 1.58136 2.61321 NA
NA 1.37101 2.41038 NA
NA 1.56435 2.96788 NA
NA 1.41455 2.78874 NA
NA 1.60791 3.24938 NA
NA 1.83027 3.15041 NA
NA 1.92573 3.4805 NA
NA 1.2867 3.34878 NA
NA 1.19927 3.81384 NA
NA 1.08941 3.57259 NA
NA 0.645899 3.58615 NA
NA 1.06409 3.38143 NA
NA 0.625396 2.56999 NA
NA 1.84155 2.78374 NA
NA 1.96899 2.98855 NA
NA 1.95095 3.05414 NA
NA 2.05329 2.56676 NA
NA 1.46826 2.78076 NA
NA 1.5937 2.96452 NA
NA 1.58272 3.03535 NA
NA 1.69742 2.84802 NA
NA 1.45625 3.02194 NA
NA 1.3192 2.99766 NA
NA 1.52563 2.81339 NA
NA 1.39338 2.8576 NA
NA 1.75891 3.03369 NA
NA 1.79393 3.011 NA
NA 1.87551 2.81476 NA
NA 1.89952 3.1216 NA
NA 1.0071 3.2374 NA
NA 0.893824 2.59153 NA
NA 0.941751 2.44646 NA
NA 0.820688 3.1347 NA
NA 1.45271 3.24746 NA
NA 1.46296 2.60959 NA
NA 1.35101 2.45483 NA
NA 1.2989 3.30763 NA
NA 1.80096 3.33476 NA
NA 1.87494 2.09665 NA
NA 1.08714 1.96405 NA
NA 0.98039 3.2871 NA
NA 1.03916 3.31427 NA
NA 0.743575 2.05512 NA
NA 0.945028 1.91742 NA
NA 0.580616 3.30353 NA
NA 1.87358 2.13199 NA
NA 1.9699 2.90847 NA
NA 1.89301 3.20801 NA
NA 2.0121 3.27415 NA
NA 1.73651 2.10292 NA
NA 1.40943 2.89859 NA
NA 1.83474 3.19016 NA
NA 1.54242 3.01353 NA
NA 1.30269 1.84939 NA
NA 1.65008 3.29773 NA
NA 1.35773 2.73586 NA
NA 1.70047 3.0009 NA
NA 1.88133 1.85856 NA
NA 1.96964 3.30894 NA
NA 1.31022 2.72936 NA
NA 1.24169 3.0449 NA
NA 0.756269 3.11522 NA
NA 0.915748 1.44641 NA
NA 0.585678 1.48082 NA
NA 0.789339 3.065 NA
NA 1.85903 3.13391 NA
NA 1.76731 1.4365 NA
NA 1.78882 1.47587 NA
NA 1.19831 3.41527 NA
NA 1.92928 3.45648 NA
NA 1.7393 2.24096 NA
NA 1.82779 2.26712 NA
NA 1.1287 3.42218 NA
NA 2.24394 3.46616 NA
NA 1.07001 2.23864 NA
NA 2.24835 2.27102 NA
NA 1.10365 2.00683 NA
NA 1.88344 1.81063 NA
NA 0.623687 2.43671 NA
NA 1.83124 2.52483 NA
NA 0.444123 2.03559 NA
NA 1.35958 2.21911 NA
NA 1.30708 1.54183 NA
NA 1.31799 1.45013 NA
NA 0.887032 2.84943 NA
NA 2.01207 3.021 NA
NA 2.44492 2.21664 NA
NA 1.5791 2.20894 NA
NA 1.93911 2.49622 NA
NA 1.60534 2.35799 NA
NA 1.64502 3.14867 NA
NA 1.88589 3.09895 NA
NA 2.39756 1.94418 NA
NA 1.52757 2.60964 NA
NA 1.00731 2.27819 NA
NA 1.43655 1.5156 NA
NA 1.12715 3.03184 NA
NA 1.19299 2.20218 NA
NA 0.873139 2.44695 NA
NA 2.04766 3.2587 NA
NA 2.41299 2.10304 NA
NA 2.14536 1.94045 NA
NA 2.53052 2.20753 NA
NA 1.26618 2.26112 NA
NA 0.74165 1.72924 NA
NA 1.38714 1.92444 NA
NA 0.910068 1.63022 NA
NA 1.99333 1.52669 NA
NA 2.45055 0.769415 NA
NA 1.94068 0.985671 NA
NA 2.40872 1.01401 NA
NA 1.45181 0.778465 NA
NA 0.748025 1.40545 NA
NA 2.24695 1.22303 NA
NA 2.15181 1.27795 NA
NA 1.6775 1.42538 NA
NA 2.06695 2.1198 NA
NA 1.4775 2.34544 NA
NA 1.91777 1.89381 NA
NA 1.60832 1.70151 NA
NA 1.57513 1.05181 NA
NA 1.79323 1.11554 NA
NA 1.76719 1.4544 NA
NA 1.94741 1.49333 NA
NA 2.43231 2.14516 NA
NA 1.76187 1.63792 NA
NA 1.25914 2.13803 NA
NA 1.5352 2.2991 NA
NA 1.19287 1.79752 NA
NA 1.13347 2.24803 NA
NA 0.753195 1.70669 NA
NA 1.99768 1.61276 NA
NA 2.38379 2.58631 NA
NA 2.15506 2.97691 NA
NA 2.56506 2.3488 NA
NA 1.52274 2.43062 NA
NA 1.86238 2.70017 NA
NA 1.64922 2.33491 NA
NA 1.96495 2.95851 NA
NA 1.61756 2.83413 NA
NA 1.70214 2.06861 NA
NA 1.48966 2.65094 NA
NA 1.57956 2.48779 NA
NA 1.88328 1.83405 NA
NA 2.38785 3.10331 NA
NA 1.92983 2.37263 NA
NA 2.41761 2.53301 NA
NA 1.51302 3.25694 NA
NA 1.04549 2.27689 NA
NA 1.40951 2.27703 NA
NA 0.912116 1.64787 NA
NA 1.91436 1.82013 NA
NA 1.58518 2.41978 NA
NA 1.88606 2.48797 NA
NA 1.38088 2.75399 NA
NA 2.08224 2.58141 NA
NA 2.11324 2.90404 NA
NA 1.58422 2.82516 NA
NA 0.993608 2.52812 NA
NA 1.58306 2.69478 NA
NA 0.989415 1.7237 NA
NA 1.42077 1.66863 NA
NA 0.591711 2.2931 NA
NA 2.32355 2.12551 NA
NA 2.11445 2.12915 NA
NA 2.36842 1.71689 NA
NA 2.25667 1.94604 NA
NA 1.77947 2.1159 NA
NA 2.12465 1.56132 NA
NA 1.43142 1.9817 NA
NA 1.85418 1.78369 NA
NA 1.50147 1.57685 NA
NA 1.51949 0.518067 NA
NA 1.8346 0.967639 NA
NA 1.85415 1.02005 NA
NA 2.01493 0.627542 NA
NA 2.48152 3.27093 NA
NA 1.77309 2.76575 NA
NA 1.32319 3.36616 NA
NA 1.39813 2.87389 NA
NA 0.601729 2.6672 NA
NA 1.48801 3.23956 NA
NA 0.829065 2.72982 NA
NA 0.813953 3.32869 NA
NA 1.9092 3.22895 NA
NA 0.998054 2.78959 NA
NA 1.9925 3.31961 NA
NA 0.704375 2.90227 NA
NA 1.5805 2.72235 NA
NA 1.63421 3.26787 NA
NA 2.15404 2.79268 NA
NA 0.642197 3.36811 NA
NA 1.62587 3.25781 NA
NA 1.62079 2.74979 NA
NA 1.93177 3.35326 NA
NA 1.37365 2.85911 NA
NA 1.40861 2.65459 NA
NA 1.32002 3.22289 NA
NA 1.60818 2.71831 NA
NA 1.2315 3.31185 NA
NA 1.17854 3.23753 NA
NA 1.97089 2.79847 NA
NA 1.87943 3.32716 NA
NA 1.11952 2.91046 NA
NA 1.25709 2.7287 NA
NA 2.04168 3.28058 NA
NA 1.71761 2.79802 NA
NA 1.76522 3.38081 NA
NA 1.56229 3.35171 NA
NA 1.71075 2.61552 NA
NA 1.40304 3.44337 NA
NA 1.58705 2.72497 NA
NA 1.78878 2.50998 NA
NA 1.58256 3.29714 NA
NA 1.79217 2.56965 NA
NA 1.69037 3.37447 NA
NA 1.88072 3.33763 NA
NA 1.67417 2.61731 NA
NA 1.89704 3.43021 NA
NA 1.89407 2.72659 NA
NA 1.48846 2.51012 NA
NA 2.02366 3.28911 NA
NA 1.4985 2.56977 NA
NA 2.04657 3.36874 NA
NA 1.46189 2.93705 NA
NA 1.86475 2.93587 NA
NA 1.52576 3.04044 NA
NA 1.4516 3.03881 NA
NA 1.96021 2.81979 NA
NA 0.585983 2.9291 NA
NA 0.873617 2.87837 NA
NA 0.656296 3.03778 NA
NA 0.80159 2.86067 NA
NA 1.48795 2.99442 NA
NA 1.49522 2.95904 NA
NA 1.43831 2.91206 NA
NA 1.55719 2.95948 NA
NA 1.45214 3.08655 NA
NA 1.68531 3.06793 NA
NA 1.46044 3.01932 NA
NA 1.67872 2.87856 NA
NA 2.01796 2.8243 NA
NA 1.54091 2.91901 NA
NA 2.07067 3.06328 NA
NA 1.59059 2.94717 NA
NA 2.15597 2.8883 NA
NA 1.48336 3.03505 NA
NA 1.92691 3.17423 NA
NA 1.64429 2.78273 NA
NA 1.54965 2.74973 NA
NA 2.06296 2.22374 NA
NA 2.0893 3.20362 NA
NA 1.35251 2.64816 NA
NA 2.05587 2.48359 NA
NA 1.40932 1.88442 NA
NA 1.5955 3.04855 NA
NA 1.81465 2.67535 NA
NA 1.59273 2.87194 NA
NA 1.81866 2.31198 NA
NA 1.01953 3.12726 NA
NA 0.723974 2.63086 NA
NA 1.3348 2.60303 NA
NA 0.934669 1.91083 NA
NA 1.25875 3.06545 NA
NA 0.846311 2.82196 NA
NA 1.10069 3.0389 NA
NA 0.761183 2.34517 NA
NA 1.74996 3.3348 NA
NA 1.44491 2.78259 NA
NA 1.66526 2.37542 NA
NA 1.6705 1.92452 NA
NA 1.90281 3.14342 NA
NA 1.55275 2.72629 NA
NA 1.50649 3.14952 NA
NA 1.61064 2.43361 NA
NA 1.73676 3.25776 NA
NA 2.00303 2.15665 NA
NA 1.83409 1.26975 NA
NA 1.9048 2.11275 NA
NA 2.33073 1.26354 NA
NA 2.39059 2.16883 NA
NA 2.27577 1.23712 NA
NA 2.45566 2.13278 NA
NA 0.463325 1.2041 NA
NA 1.0007 2.05129 NA
NA 1.40945 1.4018 NA
NA 1.61589 2.08855 NA
NA 1.82178 1.30058 NA
NA 1.37862 2.06499 NA
NA 1.95415 1.35935 NA
NA 1.39527 2.1105 NA
NA 1.98684 1.23561 NA
NA 1.35104 2.17229 NA
NA 1.78517 1.23704 NA
NA 1.42186 2.13071 NA
NA 1.30739 1.22535 NA
NA 1.86231 2.18623 NA
NA 2.21106 1.21556 NA
NA 1.4035 2.14742 NA
NA 2.12862 1.17758 NA
NA 1.51665 2.1288 NA
NA 0.879737 1.22577 NA
NA 1.08704 2.01577 NA
NA 0.935133 1.32041 NA
NA 1.02234 2.06366 NA
NA 1.5466 1.37597 NA
NA 1.57988 2.10164 NA
NA 1.51072 1.26554 NA
NA 1.62815 2.07909 NA
NA 1.94839 1.34346 NA
NA 1.46751 2.1207 NA
NA 2.85039 1.21193 NA
NA 2.68029 2.23571 NA
NA 1.84049 1.34829 NA
NA 2.01909 2.18858 NA
NA 2.20488 1.32713 NA
NA 1.93304 2.23846 NA
NA 2.26452 1.3124 NA
NA 2.31218 2.19762 NA
NA 1.60297 1.27453 NA
NA 1.76172 2.01679 NA
NA 1.15979 1.35178 NA
NA 1.26897 1.98518 NA
NA 2.08427 1.3526 NA
NA 1.87328 2.13777 NA
NA 2.58534 1.20407 NA
NA 2.4886 2.02896 NA
NA 2.80208 1.2942 NA
NA 2.70872 2.13513 NA
NA 1.8297 1.4864 NA
NA 1.99076 2.17272 NA
NA 2.26649 1.3788 NA
NA 2.00331 2.13851 NA
NA 2.21192 1.44261 NA
NA 2.24298 2.184 NA
NA 1.50986 1.32197 NA
NA 1.65611 2.24757 NA
NA 1.11981 1.31097 NA
NA 1.20141 2.20244 NA
NA 2.09983 1.28413 NA
NA 1.90684 2.25169 NA
NA 2.50284 1.28508 NA
NA 2.43902 2.20778 NA
NA 2.76056 1.24253 NA
NA 2.86122 2.02197 NA
NA 2.66778 1.33541 NA
NA 2.41646 1.99324 NA
NA 1.35205 1.32871 NA
NA 1.51787 2.2002 NA
NA 1.76297 1.31953 NA
NA 1.90476 2.08934 NA
NA 2.41233 1.39118 NA
NA 2.109 2.14367 NA
NA 1.96322 1.45639 NA
NA 1.72018 2.18209 NA
NA 1.7749 1.33959 NA
NA 1.85201 2.14834 NA
NA 2.13674 1.42159 NA
NA 2.177 2.19016 NA
NA 1.07075 1.29344 NA
NA 1.28393 2.09306 NA
NA 1.57167 1.48606 NA
NA 1.72491 2.01665 NA
NA 0.592571 1.58613 NA
NA 0.665539 1.54643 NA
NA 1.15913 0.953562 NA
NA 1.2383 1.53114 NA
NA 2.24661 0.806482 NA
NA 2.00817 2.1225 NA
NA 1.88992 1.46745 NA
NA 1.67761 2.04554 NA
NA 2.46482 1.53972 NA
NA 2.5032 1.62443 NA
NA 2.60147 0.921346 NA
NA 2.37955 1.63908 NA
NA 2.73635 0.6315 NA
NA 2.91599 2.40908 NA
NA 2.55845 1.31786 NA
NA 2.30368 1.97806 NA
NA 1.5906 2.43959 NA
NA 1.72266 1.9423 NA
NA 1.56661 1.53903 NA
NA 1.74014 2.19525 NA
NA 2.53914 2.31741 NA
NA 2.25998 2.37838 NA
NA 1.79823 1.27632 NA
NA 1.51689 1.95912 NA
NA 1.92477 2.44984 NA
NA 1.97508 2.06286 NA
NA 2.02365 1.53368 NA
NA 2.08805 2.1616 NA
NA 1.29732 2.2904 NA
NA 1.44927 2.34176 NA
NA 1.40753 1.31986 NA
NA 1.60384 2.09873 NA
NA 1.02626 2.32555 NA
NA 1.04903 1.94624 NA
NA 0.82467 1.69352 NA
NA 0.959235 2.3403 NA
NA 2.41245 2.17509 NA
NA 2.18841 2.29667 NA
NA 1.68588 1.2875 NA
NA 1.44411 2.09403 NA
NA 2.51517 2.32532 NA
NA 2.59809 2.07098 NA
NA 2.45004 1.68058 NA
NA 2.2177 2.29734 NA
NA 2.71751 2.1533 NA
NA 2.53194 2.69891 NA
NA 3.0858 1.76155 NA
NA 3.14699 2.07497 NA
NA 1.65325 2.60737 NA
NA 1.71851 1.85482 NA
NA 1.56176 1.82331 NA
NA 1.67961 2.36987 NA
NA 0.927896 2.28912 NA
NA 1.49875 2.49501 NA
NA 1.82527 1.22343 NA
NA 1.75254 1.9717 NA
NA 1.27382 2.55253 NA
NA 1.23517 2.29962 NA
NA 2.02822 1.83591 NA
NA 1.50633 2.31052 NA
NA 2.30874 2.31087 NA
NA 2.23089 2.65483 NA
NA 1.6326 1.6959 NA
NA 2.17302 2.04638 NA
NA 2.05184 2.53884 NA
NA 2.36987 1.79272 NA
NA 1.99144 1.72385 NA
NA 1.83146 2.34101 NA
NA 1.7632 2.31194 NA
NA 2.08438 2.55033 NA
NA 1.6891 1.32979 NA
NA 2.01136 2.00798 NA
NA 1.97267 2.5973 NA
NA 1.06203 2.27245 NA
NA 1.62737 1.93622 NA
NA 2.32392 2.38352 NA
NA 2.0004 2.32582 NA
NA 2.2886 2.62614 NA
NA 1.60898 1.71451 NA
NA 1.77537 2.14339 NA
NA 1.07675 2.53107 NA
NA 2.0793 1.86761 NA
NA 2.26704 1.99848 NA
NA 1.39474 2.5121 NA
NA 2.1619 2.17076 NA
NA 2.17031 2.40084 NA
NA 1.65895 1.21215 NA
NA 1.69497 2.10087 NA
NA 1.76075 2.4341 NA
NA 1.88287 2.3264 NA
NA 1.55256 1.95708 NA
NA 1.90065 2.40665 NA
NA 1.95524 2.21104 NA
NA 1.65068 2.59312 NA
NA 1.78056 1.66132 NA
NA 1.69335 2.12225 NA
NA 2.49838 2.46321 NA
NA 2.59567 1.80946 NA
NA 1.34872 1.90922 NA
NA 1.25465 2.48871 NA
NA 2.55271 2.18837 NA
NA 2.55626 2.46145 NA
NA 1.98171 1.29295 NA
NA 2.16235 2.11475 NA
NA 1.25169 2.49678 NA
NA 1.20417 2.29474 NA
NA 1.80775 2.0577 NA
NA 1.64357 2.48126 NA
NA 2.2533 2.22736 NA
NA 2.40962 2.29958 NA
NA 2.29547 1.28417 NA
NA 2.24211 2.008 NA
NA 1.63361 2.46158 NA
NA 2.02322 0.718564 NA
NA 1.47397 1.09041 NA
NA 1.86528 1.62103 NA
NA 2.07371 1.15555 NA
NA 2.31552 2.43479 NA
NA 2.1601 2.46672 NA
NA 2.1058 2.15983 NA
NA 2.7153 2.33233 NA
NA 2.82746 2.46023 NA
NA 1.92435 2.63181 NA
NA 1.78561 1.89139 NA
NA 2.39662 1.61822 NA
NA 2.62873 2.54154 NA
NA 2.87772 2.59067 NA
NA 2.83662 1.98936 NA
NA 2.1574 2.11351 NA
NA 2.42177 1.33999 NA
NA 2.4312 1.20396 NA
NA 2.60324 2.44445 NA
NA 1.17759 2.59147 NA
NA 2.07881 2.49453 NA
NA 0.959029 1.99545 NA
NA 1.99313 2.34802 NA
NA 2.91057 1.95965 NA
NA 2.74899 1.12012 NA
NA 2.87694 1.07631 NA
NA 2.59427 1.28749 NA
NA 1.34046 1.86993 NA
NA 1.9975 1.78424 NA
NA 1.60151 2.0931 NA
NA 2.08392 1.83192 NA
NA 2.11382 0.968537 NA
NA 1.42481 2.71832 NA
NA 2.11484 2.73888 NA
NA 1.48269 2.85765 NA
NA 1.92194 2.41353 NA
NA 2.46112 2.26307 NA
NA 1.67437 2.05065 NA
NA 2.33364 2.36441 NA
NA 2.86871 2.43843 NA
NA 2.63903 2.57309 NA
NA 2.93321 2.56174 NA
NA 2.85336 2.78063 NA
NA 2.18901 2.72803 NA
NA 2.84104 2.36218 NA
NA 2.04203 2.23669 NA
NA 2.79349 1.88896 NA
NA 2.27671 1.90336 NA
NA 1.56152 2.43004 NA
NA 1.67649 2.67848 NA
NA 2.57705 2.70559 NA
NA 2.18272 2.13458 NA
NA 1.458 1.81377 NA
NA 1.45288 2.50084 NA
NA 2.43495 2.58514 NA
NA 1.35098 2.3638 NA
NA 2.10738 1.91985 NA
NA 1.62975 1.4328 NA
NA 2.24076 0.82918 NA
NA 2.64434 1.26272 NA
NA 1.8654 2.35266 NA
NA 2.6084 2.75978 NA
NA 1.81377 2.58292 NA
NA 2.13747 2.69565 NA
NA 2.57472 2.67549 NA
NA 2.40461 2.6105 NA
NA 2.72838 2.13355 NA
NA 2.52657 2.27251 NA
NA 1.73497 2.06486 NA
NA 2.44748 2.22457 NA
NA 1.69631 2.14049 NA
NA 3.05051 1.691 NA
NA 2.65678 1.75487 NA
NA 3.23439 1.9187 NA
NA 2.85762 1.49724 NA
NA 3.2146 1.44723 NA
NA 2.83838 2.2876 NA
NA 3.10494 2.12247 NA
NA 2.68837 1.70336 NA
NA 2.46724 1.92452 NA
NA 2.57563 1.07602 NA
NA 1.31003 1.53476 NA
NA 1.20074 2.42631 NA
NA 0.53348 2.37146 NA
NA 0.517201 2.24086 NA
NA 1.05294 2.51102 NA
NA 1.06149 1.87856 NA
NA 1.67097 2.06548 NA
NA 1.70722 2.30256 NA
NA 1.55926 1.82678 NA
NA 1.52421 2.04553 NA
NA 0.35447 1.6182 NA
NA 1.10904 0.989157 NA
NA 1.72937 2.50373 NA
NA 1.55222 2.34238 NA
NA 2.21767 2.09012 NA
NA 2.18097 1.98428 NA
NA 1.95642 1.89307 NA
NA 1.98686 1.96672 NA
NA 1.56056 2.17543 NA
NA 1.48456 1.18936 NA
NA 1.74544 1.24823 NA
NA 1.81966 1.67031 NA
NA 2.19796 1.75035 NA
NA 1.90916 1.69959 NA
NA 1.41638 1.77013 NA
NA 1.74595 2.00277 NA
NA 2.31134 2.0328 NA
NA 2.00877 1.65766 NA
NA 2.88063 1.75387 NA
NA 2.73569 1.21996 NA
NA 2.37144 1.29209 NA
NA 2.80217 1.34738 NA
NA 1.91976 1.36568 NA
NA 1.8987 1.40177 NA
NA 2.06558 1.4101 NA
NA 3.03525 1.76711 NA
NA 2.78585 1.7849 NA
NA 1.78805 1.8333 NA
NA 2.33552 1.86218 NA
NA 2.01371 1.17544 NA
NA 2.83738 1.11441 NA
NA 2.72538 1.23588 NA
NA 2.40197 1.18353 NA
NA 2.71699 1.657 NA
NA 1.97051 1.67415 NA
NA 1.91017 1.74397 NA
NA 1.99777 1.75406 NA
NA 2.90677 1.33449 NA
NA 2.77356 1.3207 NA
NA 1.75809 1.24785 NA
NA 2.70585 1.13022 NA
NA 2.53609 1.69747 NA
NA 2.13905 1.77299 NA
NA 2.5416 1.81482 NA
NA 1.9829 1.72266 NA
NA 2.19758 0.808404 NA
NA 2.55776 0.857849 NA
NA 2.12516 2.12461 NA
NA 2.76518 2.07464 NA
NA 2.40501 1.71198 NA
NA 2.04513 1.59831 NA
NA 2.30453 1.79071 NA
NA 2.65119 1.67297 NA
NA 2.51922 1.88275 NA
NA 2.18734 1.96603 NA
NA 2.46614 1.91329 NA
NA 2.09082 2.00055 NA
NA 2.16954 1.71574 NA
NA 2.50758 1.81965 NA
NA 2.18079 1.27845 NA
NA 2.64738 1.35882 NA
NA 2.33865 1.30025 NA
NA 2.01209 1.39236 NA
NA 2.25929 1.36192 NA
NA 0.777947 1.4347 NA
NA 1.36953 1.79509 NA
NA 1.33847 1.78783 NA
NA 0.679221 1.85776 NA
NA 1.90257 1.87076 NA
NA 1.55219 1.72481 NA
NA 1.60392 1.76241 NA
NA 1.99269 1.78833 NA
NA 0.780683 1.82968 NA
NA 0.597291 2.02717 NA
NA 2.11578 1.98686 NA
NA 2.14658 2.07214 NA
NA 1.1806 2.02743 NA
NA 1.13062 1.64439 NA
NA 0.680645 1.61745 NA
NA 0.87959 1.73371 NA
NA 2.40039 1.71428 NA
NA 2.33285 1.18354 NA
NA 2.37807 1.24903 NA
NA 2.42631 1.25518 NA
NA 1.89376 1.31216 NA
NA 1.97838 1.67697 NA
NA 1.9185 1.78557 NA
NA 1.81399 1.8274 NA
NA 1.66306 1.80462 NA
NA 1.73754 2.00842 NA
NA 2.99805 2.06297 NA
NA 2.96074 2.02327 NA
NA 2.64863 1.93038 NA
NA 2.57399 1.70846 NA
NA 2.14765 1.76296 NA
NA 2.24155 1.82141 NA
NA 3.51175 1.67705 NA
NA 3.51059 1.33768 NA
NA 2.43746 1.3699 NA
NA 2.4352 1.28504 NA
NA 2.05079 1.1912 NA
NA 1.9787 1.48566 NA
NA 2.23933 1.49878 NA
NA 2.24672 1.46284 NA
NA 2.08164 1.46923 NA
NA 2.09122 1.41729 NA
NA 1.70601 1.399 NA
NA 1.78163 1.29285 NA
NA 3.31554 1.29347 NA
NA 3.30747 2.18739 NA
NA 4.11083 1.71947 NA
NA 4.17131 1.21272 NA
NA 1.14948 2.27837 NA
NA 1.27678 3.0038 NA
NA 1.54899 1.67983 NA
NA 1.37475 1.28463 NA
NA 2.666 3.0822 NA
NA 2.75839 1.5806 NA
NA 2.71996 2.50287 NA
NA 2.66257 1.57545 NA
NA 0.721931 2.59136 NA
NA 2.07268 2.03638 NA
NA 2.72979 1.98277 NA
NA 2.73009 2.08169 NA
NA 1.80301 2.06113 NA
NA 1.7733 1.60356 NA
NA 2.40355 3.01928 NA
NA 2.50743 1.53885 NA
NA 2.27917 3.06552 NA
NA 2.23761 2.39283 NA
NA 1.83834 1.26263 NA
NA 1.87788 2.49052 NA
NA 2.23992 1.31114 NA
NA 2.13398 2.18666 NA
NA 3.76649 1.96531 NA
NA 3.71228 1.81342 NA
NA 3.61108 1.84671 NA
NA 3.67036 1.37745 NA
NA 2.71981 1.29187 NA
NA 2.64652 2.26671 NA
NA 2.67327 2.05024 NA
NA 2.74693 2.86357 NA
NA 0.70619 3.02461 NA
NA 0.914489 1.78882 NA
NA 1.04087 1.81466 NA
NA 1.03557 1.44709 NA
NA 1.99568 1.37628 NA
NA 1.92601 2.94439 NA
NA 2.03417 3.10319 NA
NA 2.06089 2.16897 NA
NA 2.97834 2.27601 NA
NA 3.07416 1.67139 NA
NA 2.99596 1.64104 NA
NA 2.90509 1.12379 NA
NA 3.79372 1.20286 NA
NA 3.84429 2.26422 NA
NA 3.99819 2.3684 NA
NA 3.9376 3.0331 NA
NA 3.50205 2.98269 NA
NA 3.52952 1.62376 NA
NA 2.70039 1.59333 NA
NA 2.71999 1.19477 NA
NA 1.23769 1.26587 NA
NA 0.816697 3.10228 NA
NA 2.4021 3.06116 NA
NA 2.40687 1.57836 NA
NA 3.06377 1.42349 NA
NA 2.99887 2.62973 NA
NA 2.85147 2.52064 NA
NA 2.92284 1.56043 NA
NA 2.14726 1.40433 NA
NA 2.07322 2.71603 NA
NA 1.91438 2.61459 NA
NA 1.49934 2.07467 NA
NA 0.312209 2.20165 NA
NA 1.33678 1.88133 NA
NA 1.31463 2.00472 NA
NA 1.40329 2.12531 NA
NA 2.40386 2.2453 NA
NA 1.95316 1.95443 NA
NA 1.71384 2.07205 NA
NA 2.10937 1.66423 NA
NA 1.32534 3.00469 NA
NA 0.492489 1.5918 NA
NA 2.05805 2.98793 NA
NA 1.67444 2.55529 NA
NA 0.534044 1.40346 NA
NA 1.44028 2.64842 NA
NA 1.17142 1.43301 NA
NA 1.31732 2.28901 NA
NA 2.39922 1.91909 NA
NA 1.97266 1.76469 NA
NA 1.85027 1.82403 NA
NA 2.20474 1.39896 NA
NA 1.36755 1.23319 NA
NA 0.502281 2.36901 NA
NA 2.05712 2.00666 NA
NA 1.6606 2.82926 NA
NA 0.451574 3.09024 NA
NA 1.39095 1.73486 NA
NA 1.26237 1.78524 NA
NA 1.35318 1.45957 NA
NA 2.47467 1.31821 NA
NA 2.05471 2.90989 NA
NA 1.864 3.16705 NA
NA 2.23484 0.940285 NA
NA 1.34032 2.09561 NA
NA 0.501283 1.028 NA
NA 2.22281 2.12796 NA
NA 2.3134 1.36359 NA
NA 2.44402 2.27178 NA
NA 2.13747 3.06522 NA
NA 1.25585 1.88353 NA
NA 1.48284 1.11234 NA
NA 1.37048 2.42578 NA
NA 1.44993 2.95282 NA
NA 1.07149 1.94205 NA
NA 1.31135 2.63124 NA
NA 1.17149 1.89129 NA
NA 1.03192 2.48717 NA
NA 2.76142 1.99978 NA
NA 1.82634 2.11418 NA
NA 1.71977 2.23994 NA
NA 1.85452 1.94405 NA
NA 1.75226 2.3736 NA
NA 1.66547 3.09667 NA
NA 1.30254 1.76194 NA
NA 1.86054 3.02582 NA
NA 1.17085 1.8145 NA
NA 0.40598 1.35469 NA
NA 1.67118 2.40155 NA
NA 0.541066 1.11299 NA
NA 1.39477 2.54855 NA
NA 1.80347 1.51617 NA
NA 2.10394 1.44264 NA
NA 2.3922 2.31241 NA
NA 2.38258 2.09728 NA
NA 2.07467 2.86517 NA
NA 2.23203 3.05572 NA
NA 2.20727 1.95602 NA
NA 2.52139 1.99825 NA
NA 2.07537 1.29502 NA
NA 1.22051 1.19642 NA
NA 1.58019 2.46297 NA
NA 1.35665 2.25563 NA
NA 1.46606 2.7348 NA
NA 1.28455 2.93185 NA
NA 1.4657 2.02571 NA
NA 1.47946 2.05203 NA
NA 1.43229 1.26696 NA
NA 1.03648 1.33971 NA
NA 1.45134 2.22978 NA
NA 1.0143 2.33058 NA
NA 1.10301 3.0969 NA
NA 0.967241 3.03371 NA
NA 1.27316 1.81721 NA
NA 1.31661 1.79893 NA
NA 0.812293 0.994204 NA
NA 2.65701 1.09096 NA
NA 1.83464 2.38546 NA
NA 1.78653 2.48164 NA
NA 1.77226 2.99688 NA
NA 1.82331 2.92295 NA
NA 1.60305 1.86931 NA
NA 1.23522 1.85782 NA
NA 1.69556 1.2933 NA
NA 1.11313 2.28981 NA
NA 0.608886 3.04299 NA
NA 1.30769 1.94458 NA
NA 0.611462 1.17352 NA
NA 1.28867 2.40128 NA
NA 1.64677 2.96702 NA
NA 2.30885 1.87039 NA
NA 2.19898 2.55398 NA
NA 1.6155 2.61458 NA
NA 1.81519 2.47742 NA
NA 1.7752 2.68812 NA
NA 1.76912 2.74559 NA
NA 1.50959 2.61639 NA
NA 1.41321 1.88222 NA
NA 1.2002 1.7309 NA
NA 1.39519 2.60669 NA
NA 1.72603 2.47299 NA
NA 1.85885 1.97689 NA
NA 1.55576 1.83785 NA
NA 2.07655 1.96743 NA
NA 1.93678 2.09968 NA
NA 1.34147 2.22506 NA
NA 2.12086 2.37316 NA
NA 1.31465 1.78953 NA
NA 1.33723 1.93641 NA
NA 1.80431 2.36022 NA
NA 1.43169 2.50083 NA
NA 1.73735 3.01427 NA
NA 1.59569 1.78888 NA
NA 0.7293 3.02219 NA
NA 1.50498 1.82682 NA
NA 0.706007 1.43761 NA
NA 2.31388 2.54271 NA
NA 2.24678 1.22658 NA
NA 2.31334 2.68334 NA
NA 2.09456 1.51425 NA
NA 1.54979 1.3656 NA
NA 1.8974 2.38254 NA
NA 1.76372 2.03006 NA
NA 1.75122 2.80476 NA
NA 1.65245 3.10897 NA
NA 1.76846 1.89375 NA
NA 2.2846 1.95018 NA
NA 2.11144 1.49323 NA
NA 2.66604 2.37479 NA
NA 2.61474 3.11236 NA
NA 2.35428 2.19742 NA
NA 2.58757 1.29468 NA
NA 2.04028 2.51251 NA
NA 1.99905 3.00817 NA
NA 2.11928 2.27833 NA
NA 2.73979 2.70893 NA
NA 2.55734 2.05091 NA
NA 1.91169 2.58125 NA
NA 2.50487 2.16517 NA
NA 2.44478 2.14102 NA
NA 2.14052 2.5004 NA
NA 2.34094 1.9967 NA
NA 2.13001 2.62953 NA
NA 2.21217 1.54787 NA
NA 2.5025 1.71366 NA
NA 2.26559 2.19143 NA
NA 2.54081 2.4574 NA
NA 2.2423 3.15755 NA
NA 2.10037 2.92457 NA
NA 2.35903 2.36391 NA
NA 1.39872 2.28341 NA
NA 1.19343 1.34362 NA
NA 1.2953 1.54102 NA
NA 1.50651 2.33983 NA
NA 0.749538 2.59344 NA
NA 1.07391 3.04731 NA
NA 0.960875 2.80692 NA
NA 0.568547 2.43935 NA
NA 1.41969 2.37533 NA
NA 1.58017 3.07123 NA
NA 1.14919 1.88573 NA
NA 0.89741 3.00237 NA
NA 2.60499 1.95698 NA
NA 2.78662 1.38858 NA
NA 2.09595 2.50207 NA
NA 2.04659 1.19817 NA
NA 2.34302 2.62447 NA
NA 2.21775 1.20054 NA
NA 2.92035 1.47047 NA
NA 2.88715 2.21958 NA
NA 2.75133 2.51761 NA
NA 2.01556 3.17973 NA
NA 2.24643 2.98985 NA
NA 2.98949 2.06641 NA
NA 2.37073 1.97793 NA
NA 2.79374 0.948925 NA
NA 2.25789 1.28786 NA
NA 2.25086 2.36278 NA
NA 2.53854 2.64406 NA
NA 2.20831 3.09786 NA
NA 2.74382 2.88608 NA
NA 2.64586 2.13176 NA
NA 2.78857 2.06289 NA
NA 2.12656 1.4329 NA
NA 2.26533 2.39654 NA
NA 2.92991 3.08567 NA
NA 2.20257 2.25154 NA
NA 2.24986 1.34222 NA
NA 2.58715 2.48894 NA
NA 2.40998 3.02591 NA
NA 2.73919 2.21848 NA
NA 2.6954 2.5634 NA
NA 2.33892 2.95049 NA
NA 2.48969 2.49614 NA
NA 2.21296 3.0255 NA
NA 2.47422 2.66171 NA
NA 2.76408 2.85647 NA
NA 2.43896 1.82305 NA
NA 2.30541 2.03386 NA
NA 2.48075 2.53477 NA
NA 2.75744 2.73568 NA
NA 2.32808 1.93961 NA
NA 2.61782 2.1344 NA
NA 2.47433 2.15474 NA
NA 2.18523 1.94839 NA
NA 2.58359 2.6705 NA
NA 1.50451 2.46557 NA
NA 1.35086 2.02191 NA
NA 1.56169 1.7975 NA
NA 1.7261 2.7942 NA
NA 0.947807 2.59621 NA
NA 1.18069 3.04238 NA
NA 0.907494 1.89179 NA
NA 0.601822 3.01543 NA
NA 2.24338 1.94579 NA
NA 2.28407 1.54239 NA
NA 2.27812 2.67928 NA
NA 2.27463 1.3883 NA
NA 2.32075 2.78951 NA
NA 2.32028 1.41683 NA
NA 1.16134 2.43563 NA
NA 1.12786 3.04183 NA
NA 2.35744 2.27946 NA
NA 3.50626 1.47544 NA
NA 2.00793 2.41932 NA
NA 3.32985 3.04962 NA
NA 2.13573 2.25427 NA
NA 3.19478 2.17808 NA
NA 2.32292 1.86372 NA
NA 3.59333 1.3496 NA
NA 1.50531 2.09337 NA
NA 3.2711 3.15619 NA
NA 0.680365 1.91699 NA
NA 3.59743 1.27262 NA
NA 0.956615 3.08514 NA
NA 3.48075 1.6219 NA
NA 1.41286 2.63799 NA
NA 3.38581 1.64518 NA
NA 2.39055 2.55406 NA
NA 3.06006 2.03809 NA
NA 1.99085 2.11174 NA
NA 2.92862 2.00708 NA
NA 1.97013 2.03318 NA
NA 3.05412 1.7225 NA
NA 2.39135 3.09537 NA
NA 3.01755 1.79709 NA
NA 2.65131 3.07897 NA
NA 2.76242 2.37608 NA
NA 2.28907 1.34985 NA
NA 2.67328 2.28408 NA
NA 2.16258 1.29276 NA
NA 2.84683 2.16761 NA
NA 2.67473 1.96419 NA
NA 2.7165 1.94597 NA
NA 2.32859 1.98363 NA
NA 3.5349 1.50358 NA
NA 1.97037 1.43748 NA
NA 3.39115 2.09446 NA
NA 2.11084 1.88606 NA
NA 3.26522 2.99573 NA
NA 2.28697 3.1545 NA
NA 3.65344 1.98552 NA
NA 1.96571 2.02977 NA
NA 3.00203 1.42949 NA
NA 1.28023 1.35062 NA
NA 3.11674 2.92168 NA
NA 1.29286 3.08181 NA
NA 3.25804 2.15819 NA
NA 1.8799 2.25597 NA
NA 2.97997 1.82792 NA
NA 2.80303 1.78891 NA
NA 2.12282 1.25193 NA
NA 2.38929 1.31533 NA
NA 1.89877 2.0684 NA
NA 2.28127 2.16907 NA
NA 2.13466 3.1776 NA
NA 2.79104 3.13508 NA
NA 2.06355 1.88747 NA
NA 1.54509 1.84856 NA
NA 3.30274 1.17476 NA
NA 0.803355 1.24506 NA
NA 3.64545 3.12028 NA
NA 1.04694 3.06542 NA
NA 3.49808 1.61794 NA
NA 1.46283 1.46723 NA
NA 3.41362 2.75341 NA
NA 2.37577 2.65451 NA
NA 3.12378 1.65281 NA
NA 1.98612 1.50384 NA
NA 3.01787 2.67171 NA
NA 1.94735 2.56595 NA
NA 3.14969 2.07031 NA
NA 2.3873 2.19315 NA
NA 3.07447 1.99926 NA
NA 2.66048 2.11219 NA
NA 2.75801 2.03309 NA
NA 2.27983 2.16239 NA
NA 2.6624 1.92488 NA
NA 2.16348 2.04346 NA
NA 2.82897 1.77301 NA
NA 2.67318 2.95687 NA
NA 2.71975 1.85353 NA
NA 1.96401 3.00884 NA
NA 2.96202 2.52566 NA
NA 1.2603 1.45657 NA
NA 3.09114 2.43821 NA
NA 1.24918 1.41789 NA
NA 3.23971 2.25842 NA
NA 1.88205 1.9197 NA
NA 2.93743 1.89488 NA
NA 2.81222 1.97107 NA
NA 2.10512 1.50094 NA
NA 2.38105 1.37003 NA
NA 1.86746 2.18452 NA
NA 2.28643 1.83781 NA
NA 2.10946 2.95057 NA
NA 2.78748 3.22214 NA
NA 2.04126 1.9385 NA
NA 2.77155 2.02272 NA
NA 1.00732 1.43427 NA
NA 2.44623 1.28215 NA
NA 1.81079 2.87892 NA
NA 2.2922 3.14958 NA
NA 2.36336 0.963513 NA
NA 2.25383 2.26177 NA
NA 2.41152 0.875792 NA
NA 2.68458 2.23987 NA
NA 0.790717 1.94779 NA
NA 2.34197 1.91138 NA
NA 1.65618 1.78844 NA
NA 2.15717 1.89092 NA
NA 2.32512 1.5658 NA
NA 2.11568 1.74192 NA
NA 2.32485 1.86851 NA
NA 3.2762 1.83141 NA
NA 1.94849 3.05069 NA
NA 3.13964 3.04011 NA
NA 2.5824 1.86183 NA
NA 2.49098 1.97246 NA
NA 3.33724 1.46522 NA
NA 2.79122 1.64934 NA
NA 3.2142 3.043 NA
NA 3.20753 3.05694 NA
NA 1.86788 1.60629 NA
NA 3.08841 1.50397 NA
NA 2.51196 2.91689 NA
NA 2.37349 2.86713 NA
NA 3.33449 1.66868 NA
NA 2.71424 1.55627 NA
NA 3.18611 2.85522 NA
NA 2.05556 2.79938 NA
NA 2.43912 1.6452 NA
NA 2.0158 1.7373 NA
NA 2.33883 2.37852 NA
NA 2.58243 2.41447 NA
NA 1.09082 1.6314 NA
NA 2.27738 1.7376 NA
NA 1.65704 2.28704 NA
NA 2.05526 2.32612 NA
NA 2.34362 1.82088 NA
NA 2.01004 1.89612 NA
NA 2.28434 2.06247 NA
NA 2.60763 2.01429 NA
NA 0.838115 1.98037 NA
NA 2.26892 1.90494 NA
NA 1.58971 1.76156 NA
NA 1.923 1.77269 NA
NA 2.23714 1.99761 NA
NA 2.95243 2.19024 NA
NA 1.73263 2.07307 NA
NA 2.23575 1.73174 NA
NA 3.35718 1.75808 NA
NA 2.59514 1.85837 NA
NA 3.14864 2.02457 NA
NA 3.04376 1.95355 NA
NA 1.94222 3.13454 NA
NA 2.96669 3.1878 NA
NA 2.44687 3.0606 NA
NA 1.76052 3.10431 NA
NA 2.19694 2.05881 NA
NA 2.8722 1.97297 NA
NA 1.64095 1.81558 NA
NA 2.2828 1.83124 NA
NA 3.3578 1.90806 NA
NA 2.65295 2.10567 NA
NA 3.17869 1.99192 NA
NA 3.12477 1.63912 NA
NA 1.87842 3.15152 NA
NA 3.03147 3.14988 NA
NA 2.47144 2.99484 NA
NA 2.25546 3.05876 NA
NA 3.32094 1.93056 NA
NA 2.32012 1.87078 NA
NA 1.40518 2.90561 NA
NA 1.68408 2.96963 NA
NA 1.15928 2.01555 NA
NA 1.47687 1.94828 NA
NA 1.38927 2.94469 NA
NA 1.39271 2.98952 NA
NA 1.12872 2.07736 NA
NA 1.44815 2.08006 NA
NA 1.38425 1.64158 NA
NA 1.64917 1.4335 NA
NA 1.29684 1.98276 NA
NA 1.58235 1.98538 NA
NA 0.964659 1.55896 NA
NA 1.26124 1.33818 NA
NA 1.46344 1.9589 NA
NA 1.71863 1.94707 NA
NA 1.4509 1.89863 NA
NA 1.72487 1.95701 NA
NA 1.09781 1.38672 NA
NA 1.4024 1.53784 NA
NA 1.47597 1.86616 NA
NA 1.7257 1.85422 NA
NA 1.48165 3.03624 NA
NA 1.68826 2.99943 NA
NA 0.610632 1.97144 NA
NA 1.11466 2.03553 NA
NA 1.33115 1.28553 NA
NA 1.61015 1.44613 NA
NA 0.840617 3.04851 NA
NA 1.24839 3.02812 NA
NA 0.628185 1.552 NA
NA 1.12291 1.79652 NA
NA 1.58242 1.89323 NA
NA 1.82755 1.74662 NA
NA 1.72266 2.31965 NA
NA 1.91829 1.58991 NA
NA 0.76585 2.20471 NA
NA 1.15935 1.54438 NA
NA 1.46294 1.96943 NA
NA 1.72993 0.981148 NA
NA 0.994621 1.82951 NA
NA 1.24059 0.972415 NA
NA 1.26114 2.29915 NA
NA 1.56825 1.50304 NA
NA 1.63733 2.20835 NA
NA 1.84217 1.52055 NA
NA 1.10477 1.94126 NA
NA 1.3785 0.84222 NA
NA 1.95119 1.81252 NA
NA 1.83415 0.967767 NA
NA 2.35692 2.22446 NA
NA 2.35822 1.65359 NA
NA 2.31279 2.18507 NA
NA 2.21018 1.54143 NA
NA 2.25002 1.86552 NA
NA 2.20899 1.04264 NA
NA 1.87175 1.79611 NA
NA 1.85072 0.937909 NA
NA 1.64197 2.20304 NA
NA 1.5377 1.57669 NA
NA 2.39658 2.18499 NA
NA 2.32424 1.52399 NA
NA 2.04938 1.8349 NA
NA 1.9811 0.932292 NA
NA 1.52589 1.77562 NA
NA 1.51788 0.941823 NA
NA 1.55247 1.97403 NA
NA 1.54924 0.938726 NA
NA 2.25924 1.82867 NA
NA 2.22007 0.933545 NA
NA 1.58044 2.32193 NA
NA 1.48802 1.56064 NA
NA 1.70127 2.20192 NA
NA 1.63438 1.51748 NA
NA 2.11291 1.94352 NA
NA 2.14037 0.781181 NA
NA 1.37157 1.81356 NA
NA 1.31998 0.914974 NA
NA 1.9282 2.29973 NA
NA 1.94946 1.46621 NA
NA 1.7726 2.20781 NA
NA 1.84159 1.48461 NA
NA 1.10926 1.86707 NA
NA 1.98083 1.00935 NA
NA 1.75524 1.78975 NA
NA 2.04923 0.896739 NA
NA 1.66351 2.22417 NA
NA 1.33212 1.62644 NA
NA 1.75983 2.17799 NA
NA 1.77723 1.51417 NA
NA 1.7003 1.83399 NA
NA 1.76269 0.879174 NA
NA 2.44604 1.77087 NA
NA 2.38451 0.886689 NA
NA 1.8255 2.20099 NA
NA 0.968244 1.54265 NA
NA 2.2815 2.17989 NA
NA 1.05106 1.4878 NA
NA 2.20135 2.39848 NA
NA 0.955333 1.53054 NA
NA 1.72282 2.25399 NA
NA 1.15141 1.46082 NA
NA 0.826326 2.05117 NA
NA 0.939865 0.890077 NA
NA 0.79704 1.88858 NA
NA 1.31435 0.840748 NA
NA 1.83754 2.30841 NA
NA 1.78882 1.59894 NA
NA 1.76401 2.23858 NA
NA 1.13298 1.46008 NA
NA 1.66437 1.95649 NA
NA 0.982613 0.968642 NA
NA 1.90077 1.86038 NA
NA 1.77844 0.8051 NA
NA 1.65121 2.06059 NA
NA 1.867 0.835925 NA
NA 1.76586 1.89156 NA
NA 1.52178 0.781887 NA
NA 1.83189 2.40321 NA
NA 1.67419 1.49591 NA
NA 2.77288 2.25468 NA
NA 1.66753 1.42457 NA
NA 2.87049 1.96323 NA
NA 1.83132 0.920973 NA
NA 1.78293 1.85812 NA
NA 2.21199 0.742707 NA
NA 1.65034 2.31074 NA
NA 2.51326 1.56703 NA
NA 2.62858 2.23514 NA
NA 2.07321 1.42361 NA
NA 2.6868 2.30744 NA
NA 2.55794 1.63003 NA
NA 2.09949 2.21149 NA
NA 1.9085 1.58382 NA
NA 2.84378 1.60233 NA
NA 1.50199 1.53217 NA
NA 2.71787 1.45266 NA
NA 2.19554 0.874176 NA
NA 1.81715 1.07605 NA
NA 2.22937 1.64017 NA
NA 1.58781 1.52748 NA
NA 2.08472 1.28787 NA
NA 2.06583 1.6774 NA
NA 2.17951 1.63573 NA
NA 1.38387 1.52415 NA
NA 1.58452 1.00484 NA
NA 1.40755 1.21077 NA
NA 1.59016 1.7214 NA
NA 1.7648 1.57841 NA
NA 1.79744 1.36037 NA
NA 1.5245 0.752215 NA
NA 1.6252 1.3741 NA
NA 1.6445 1.46877 NA
NA 1.78319 1.52951 NA
NA 1.58736 1.57692 NA
NA 1.65953 0.982557 NA
NA 2.1979 1.20856 NA
NA 2.0791 1.45801 NA
NA 1.98404 1.60102 NA
NA 0.858903 1.46439 NA
NA 2.06681 1.45504 NA
NA 0.949693 0.809608 NA
NA 1.90209 1.0044 NA
NA 0.949139 1.61901 NA
NA 1.846 1.53699 NA
NA 1.31571 1.27903 NA
NA 0.585017 0.89325 NA
NA 0.796897 1.44452 NA
NA 0.83226 1.57225 NA
NA 1.47681 1.60337 NA
NA 1.86023 1.65715 NA
NA 1.82533 1.12261 NA
NA 1.98776 1.28034 NA
NA 1.17722 1.50683 NA
NA 1.87796 1.59148 NA
NA 0.948879 1.42547 NA
NA 1.93914 1.45878 NA
NA 1.75213 0.793683 NA
NA 1.52227 0.954234 NA
NA 1.85096 1.59476 NA
NA 2.13145 1.5499 NA
NA 1.35532 1.28546 NA
NA 1.04162 0.700931 NA
NA 1.84369 1.39009 NA
NA 1.16558 1.41001 NA
NA 1.33329 1.54075 NA
NA 2.39752 1.56598 NA
NA 2.16115 0.921944 NA
NA 2.40002 1.21325 NA
NA 2.63752 1.47905 NA
NA 1.13466 0.692506 NA
NA 1.74003 1.39931 NA
NA 1.06582 1.37433 NA
NA 1.43417 1.53658 NA
NA 2.45236 1.54499 NA
NA 2.14812 0.87446 NA
NA 2.317 1.2257 NA
NA 2.6589 1.49689 NA
NA 1.0917 1.559 NA
NA 2.37501 1.53127 NA
NA 1.1483 1.61001 NA
NA 2.37523 1.47568 NA
NA 1.101 1.46682 NA
NA 1.367 0.905124 NA
NA 2.45027 1.41491 NA
NA 2.57963 0.93557 NA
NA 1.36707 1.11405 NA
NA 1.11144 1.64443 NA
NA 2.57833 1.13079 NA
NA 2.4638 1.61806 NA
NA 1.94662 1.47418 NA
NA 2.62216 1.29701 NA
NA 2.76543 1.54812 NA
NA 2.03106 1.26274 NA
NA 2.65203 1.63784 NA
NA 1.19557 1.63099 NA
NA 2.16488 1.68251 NA
NA 1.64535 1.5806 NA
NA 1.95229 1.53437 NA
NA 2.60302 1.03215 NA
NA 2.78835 1.48941 NA
NA 2.12323 1.05203 NA
NA 2.74924 1.24498 NA
NA 1.21145 1.72202 NA
NA 2.04636 1.25426 NA
NA 1.62466 1.70281 NA
NA 2.42235 1.52755 NA
NA 2.04937 1.36602 NA
NA 2.394 1.59716 NA
NA 2.05562 1.33825 NA
NA 1.77121 0.787654 NA
NA 2.4893 1.38835 NA
NA 1.88837 0.819336 NA
NA 2.39758 1.33473 NA
NA 0.849079 2.44487 NA
NA 0.930972 2.02868 NA
NA 0.767916 2.4932 NA
NA 0.877394 2.49706 NA
NA 0.769434 2.46264 NA
NA 0.699094 2.01466 NA
NA 0.923859 2.45457 NA
NA 0.79621 2.4964 NA
NA 0.530837 1.84352 NA
NA 0.695667 2.31218 NA
NA 0.413531 1.42226 NA
NA 0.591107 2.46014 NA
NA 0.955231 1.84133 NA
NA 0.82559 2.24471 NA
NA 0.75585 1.34145 NA
NA 0.573142 2.38118 NA
NA 0.469964 2.50951 NA
NA 0.796658 2.09143 NA
NA 1.41876 2.46344 NA
NA 1.40781 2.70247 NA
NA 0.696279 2.67672 NA
NA 0.597364 2.03596 NA
NA 1.47311 2.4388 NA
NA 1.47713 2.48954 NA
NA 1.44911 2.51643 NA
NA 1.46844 2.06596 NA
NA 0.779852 2.53286 NA
NA 0.710074 2.68811 NA
NA 0.754361 2.61458 NA
NA 0.787259 2.08317 NA
NA 1.45188 2.4523 NA
NA 1.37855 2.49774 NA
NA 0.652114 1.99575 NA
NA 0.632728 2.87752 NA
NA 1.10208 1.86892 NA
NA 1.39119 2.32553 NA
NA 1.77391 1.95545 NA
NA 1.88519 2.83474 NA
NA 1.51396 1.81423 NA
NA 1.51805 2.29184 NA
NA 1.44989 1.88358 NA
NA 1.4637 2.33253 NA
NA 0.695814 1.49068 NA
NA 0.838163 2.51716 NA
NA 0.819557 2.15603 NA
NA 0.751415 2.23021 NA
NA 1.08194 1.44645 NA
NA 1.16522 2.48419 NA
NA 1.49989 1.93117 NA
NA 1.45657 2.34765 NA
NA 1.82191 1.6016 NA
NA 1.83411 2.5598 NA
NA 1.93042 2.11185 NA
NA 1.89712 2.30432 NA
NA 1.3948 1.48917 NA
NA 1.43031 2.55252 NA
NA 0.76837 2.04367 NA
NA 0.495783 2.78904 NA
NA 1.23073 2.01774 NA
NA 1.27346 2.42478 NA
NA 1.8151 2.24889 NA
NA 1.84365 2.84785 NA
NA 1.47558 1.87866 NA
NA 1.46217 2.40433 NA
NA 1.50693 2.13423 NA
NA 1.47473 2.79197 NA
NA 0.92542 2.10528 NA
NA 0.85304 2.42482 NA
NA 0.630359 2.26123 NA
NA 0.689516 2.90287 NA
NA 1.29989 1.9052 NA
NA 1.35252 2.44783 NA
NA 1.34129 2.23513 NA
NA 1.30939 2.02056 NA
NA 1.87644 1.98385 NA
NA 1.87236 2.3544 NA
NA 1.86634 2.21262 NA
NA 1.91182 1.95098 NA
NA 1.18881 1.9445 NA
NA 1.30559 2.30611 NA
NA 1.77867 2.29277 NA
NA 1.8833 2.52082 NA
NA 1.28937 2.16995 NA
NA 1.16807 1.88733 NA
NA 1.36918 2.33654 NA
NA 1.43299 2.4706 NA
NA 1.83065 2.13711 NA
NA 1.82989 1.88011 NA
NA 1.94656 2.23895 NA
NA 1.93289 1.98945 NA
NA 1.57425 2.05775 NA
NA 1.33503 2.44198 NA
NA 0.465176 3.05445 NA
NA 0.937221 2.4705 NA
NA 1.64425 1.88723 NA
NA 1.62294 1.9542 NA
NA 1.43005 2.2973 NA
NA 1.42311 2.29751 NA
NA 0.56953 2.00025 NA
NA 0.714824 2.15005 NA
NA 1.07874 1.7036 NA
NA 1.02885 1.89335 NA
NA 1.49164 1.83218 NA
NA 1.32301 2.31811 NA
NA 0.505895 1.10117 NA
NA 0.779403 1.58062 NA
NA 1.28233 1.73521 NA
NA 1.30285 2.02174 NA
NA 1.92856 1.36348 NA
NA 1.77963 2.08281 NA
NA 1.54948 1.88944 NA
NA 1.55781 2.42899 NA
NA 1.40687 1.97849 NA
NA 1.39108 2.11387 NA
NA 0.744059 2.00762 NA
NA 0.704119 2.24188 NA
NA 0.88107 1.62389 NA
NA 0.844486 1.67512 NA
NA 1.02323 2.03075 NA
NA 1.16034 2.16332 NA
NA 1.11972 2.13063 NA
NA 1.00532 1.72586 NA
NA 1.28968 2.44561 NA
NA 1.27486 2.15851 NA
NA 1.00499 1.72435 NA
NA 0.965571 1.66539 NA
NA 0.304394 1.59266 NA
NA 0.516221 1.84968 NA
NA 0.970985 2.09125 NA
NA 0.831272 2.16497 NA
NA 0.995856 2.20972 NA
NA 0.968771 2.30863 NA
NA 1.47985 2.20648 NA
NA 1.18295 2.17537 NA
NA 0.485395 1.67855 NA
NA 0.856032 1.881 NA
NA 0.854454 2.48903 NA
NA 1.00197 2.56592 NA
NA 1.26274 2.2291 NA
NA 1.15961 2.28467 NA
NA 0.67022 2.01687 NA
NA 0.801163 1.81769 NA
NA 0.809765 2.28373 NA
NA 0.650352 2.02023 NA
NA 1.07631 1.98859 NA
NA 1.24926 2.25584 NA
NA 1.5318 2.20694 NA
NA 1.3958 2.40209 NA
NA 0.813979 2.05643 NA
NA 1.12827 2.12928 NA
NA 0.747384 1.90557 NA
NA 0.644838 1.89978 NA
NA 1.3177 2.41524 NA
NA 1.61508 2.33879 NA
NA 1.43465 2.03344 NA
NA 1.26022 2.16185 NA
NA 1.40828 2.03449 NA
NA 1.54895 2.10839 NA
NA 0.819301 2.31245 NA
NA 0.539028 2.33652 NA
NA 0.934869 2.33944 NA
NA 1.07702 2.26676 NA
NA 0.926474 2.38445 NA
NA 1.14037 2.52965 NA
NA 1.01434 1.38402 NA
NA 0.83998 1.31397 NA
NA 0.65956 1.77817 NA
NA 0.858782 1.78917 NA
NA 1.06915 1.86042 NA
NA 0.904009 1.81867 NA
NA 0.40132 2.01767 NA
NA 0.653032 2.0189 NA
NA 0.838257 1.88249 NA
NA 0.714796 1.8898 NA
NA 0.913051 2.2967 NA
NA 0.506809 2.25394 NA
NA 0.90379 1.19011 NA
NA 0.829534 1.50594 NA
NA 1.16983 1.82171 NA
NA 1.11665 1.98134 NA
NA 1.20743 1.41007 NA
NA 0.76127 2.03345 NA
NA 1.10311 1.94509 NA
NA 0.842284 2.40094 NA
NA 1.29247 2.16015 NA
NA 1.14028 2.36256 NA
NA 1.19854 2.19244 NA
NA 1.16718 2.29853 NA
NA 1.43154 2.41081 NA
NA 0.690774 2.48662 NA
NA 1.33901 2.4378 NA
NA 0.733143 2.0889 NA
NA 1.35787 2.56132 NA
NA 0.646911 2.48113 NA
NA 1.26904 2.08036 NA
NA 0.745661 2.21864 NA
NA 1.29735 2.03936 NA
NA 1.0709 2.04756 NA
NA 1.20583 2.07228 NA
NA 1.11742 2.0305 NA
NA 1.46779 2.92211 NA
NA 0.784462 2.92044 NA
NA 1.38914 2.96089 NA
NA 0.841627 2.87464 NA
NA 1.32032 2.79263 NA
NA 0.568487 2.67329 NA
NA 1.21599 2.56147 NA
NA 0.653307 2.81672 NA
NA 1.15155 2.84713 NA
NA 1.41134 2.30816 NA
NA 1.16414 2.33941 NA
NA 1.15254 2.50963 NA
NA 1.05939 2.25106 NA
NA 1.19313 2.34775 NA
NA 1.47171 2.48756 NA
NA 0.844811 2.30058 NA
NA 0.49069 2.22519 NA
NA 0.328135 1.14271 NA
NA 1.3453 1.42206 NA
NA 1.41448 1.51373 NA
NA 0.660075 1.20405 NA
NA 0.542887 2.11754 NA
NA 1.43976 1.99583 NA
NA 1.50492 2.3377 NA
NA 1.73469 2.25034 NA
NA 1.68883 1.7506 NA
NA 0.949286 1.51678 NA
NA 0.946565 1.8065 NA
NA 1.81012 1.60943 NA
NA 1.76449 3.05172 NA
NA 1.04282 3.14366 NA
NA 1.04115 2.94274 NA
NA 0.363074 2.8998 NA
NA 0.479982 1.93246 NA
NA 1.5839 2.09085 NA
NA 1.52371 2.24707 NA
NA 0.557012 1.98678 NA
NA 0.644337 2.84462 NA
NA 1.66698 2.75427 NA
NA 1.60942 3.01648 NA
NA 0.676643 2.97025 NA
NA 0.57794 2.68499 NA
NA 1.44537 2.2675 NA
NA 1.50953 2.33869 NA
NA 1.80964 2.30164 NA
NA 1.76962 2.16968 NA
NA 1.06042 1.7571 NA
NA 1.05882 2.04843 NA
NA 0.593984 1.99521 NA
NA 0.664504 1.88133 NA
NA 1.67162 2.01261 NA
NA 1.61529 1.8432 NA
NA 1.01518 2.2013 NA
NA 0.90565 2.17217 NA
NA 0.957568 1.51557 NA
NA 0.846425 1.41739 NA
NA 1.64615 1.75465 NA
NA 1.55892 1.4632 NA
NA 1.70227 2.44874 NA
NA 1.61693 2.6646 NA
NA 1.36518 2.52426 NA
NA 1.65918 2.55053 NA
NA 1.90739 2.20431 NA
NA 1.82178 2.17683 NA
NA 2.10425 2.36957 NA
NA 2.03206 2.2519 NA
NA 1.33139 2.59362 NA
NA 1.54669 2.48003 NA
NA 1.38591 2.63602 NA
NA 1.61766 2.43824 NA
NA 1.80607 3.07996 NA
NA 1.6827 2.99425 NA
NA 2.11882 3.23048 NA
NA 2.02764 3.18734 NA
NA 1.6951 1.57406 NA
NA 2.20747 1.83642 NA
NA 2.01376 1.84364 NA
NA 1.90723 1.63026 NA
NA 1.2865 2.51362 NA
NA 1.62378 2.5801 NA
NA 1.56582 2.50528 NA
NA 2.20599 2.39329 NA
NA 1.89632 1.30988 NA
NA 1.91195 0.967586 NA
NA 1.32452 1.46029 NA
NA 0.978868 1.33015 NA
NA 1.27857 2.01033 NA
NA 1.42102 1.93235 NA
NA 1.3969 2.22366 NA
NA 1.55222 2.07391 NA
NA 1.99143 2.5659 NA
NA 2.01003 2.78697 NA
NA 1.64867 2.82003 NA
NA 1.75028 2.68669 NA
NA 2.0631 3.04246 NA
NA 2.10382 3.03233 NA
NA 2.35724 3.07501 NA
NA 2.42036 2.98812 NA
NA 0.823037 2.15833 NA
NA 0.50822 1.91252 NA
NA 1.5439 1.92904 NA
NA 1.52806 1.35019 NA
NA 1.759 1.75481 NA
NA 1.64481 1.47166 NA
NA 1.38654 1.93527 NA
NA 1.35853 1.35302 NA
NA 2.17455 1.76365 NA
NA 2.25211 1.49134 NA
NA 1.24663 1.96373 NA
NA 1.41423 1.37395 NA
NA 1.96396 1.77484 NA
NA 1.93965 1.45895 NA
NA 2.55661 1.9691 NA
NA 2.50568 1.36681 NA
NA 1.77898 1.79009 NA
NA 1.88961 1.46772 NA
NA 2.11679 1.85989 NA
NA 2.21744 1.39466 NA
NA 2.50822 1.79809 NA
NA 2.4825 1.38991 NA
NA 2.64529 1.86987 NA
NA 2.60575 1.38892 NA
NA 2.19661 1.80135 NA
NA 2.16476 1.40872 NA
NA 2.22394 1.89614 NA
NA 2.14443 1.4069 NA
NA 1.23117 1.8188 NA
NA 1.27865 1.37195 NA
NA 1.27616 1.90559 NA
NA 1.21803 1.39092 NA
NA 1.90538 1.82807 NA
NA 2.00018 1.37931 NA
NA 1.91128 1.87754 NA
NA 2.02844 1.22235 NA
NA 2.50613 1.70356 NA
NA 2.52978 1.35737 NA
NA 2.46367 1.88516 NA
NA 2.52096 1.22723 NA
NA 2.93895 1.7141 NA
NA 2.88967 1.38005 NA
NA 2.59977 1.91452 NA
NA 2.62673 1.25904 NA
NA 2.30061 1.71989 NA
NA 2.22845 1.35435 NA
NA 1.84655 1.92134 NA
NA 1.80882 1.25281 NA
NA 0.725359 1.73751 NA
NA 0.9781 1.36496 NA
NA 2.01577 1.87543 NA
NA 2.07914 1.33974 NA
NA 1.82599 1.62547 NA
NA 1.80537 1.53694 NA
NA 1.85395 1.88789 NA
NA 1.76732 1.33511 NA
NA 2.12038 1.63212 NA
NA 2.13767 1.55786 NA
NA 2.14581 1.80137 NA
NA 2.10097 1.273 NA
NA 2.4563 1.74002 NA
NA 2.52339 1.26631 NA
NA 2.44801 1.81282 NA
NA 2.53699 1.2685 NA
NA 2.60069 1.74448 NA
NA 2.64708 1.28851 NA
NA 2.57536 1.84004 NA
NA 2.64914 1.29662 NA
NA 3.04326 1.75757 NA
NA 3.02384 1.25819 NA
NA 3.08311 1.85101 NA
NA 3.10345 1.28083 NA
NA 2.96722 1.76869 NA
NA 2.90527 1.26759 NA
NA 2.93683 2.33764 NA
NA 2.90496 1.82127 NA
NA 2.60658 2.2005 NA
NA 2.53485 1.92554 NA
NA 2.65107 2.33013 NA
NA 2.55947 1.81609 NA
NA 2.28331 2.18967 NA
NA 2.23549 1.90755 NA
NA 2.24979 2.34789 NA
NA 2.24747 1.81856 NA
NA 1.76363 2.20343 NA
NA 1.8452 1.90958 NA
NA 1.76652 2.34048 NA
NA 1.87719 1.82149 NA
NA 0.647974 2.18559 NA
NA 0.760157 1.90108 NA
NA 0.70691 1.79906 NA
NA 0.636451 1.3769 NA
NA 2.02969 1.6625 NA
NA 1.96895 1.4574 NA
NA 2.0687 1.81553 NA
NA 1.96666 1.36371 NA
NA 2.49574 1.66363 NA
NA 2.42452 1.47731 NA
NA 2.24285 1.81441 NA
NA 2.21069 1.22248 NA
NA 1.76714 1.56304 NA
NA 1.88136 1.43686 NA
NA 1.55621 1.58759 NA
NA 1.65524 1.3756 NA
NA 1.75282 2.05757 NA
NA 1.7573 2.0866 NA
NA 1.59456 1.67138 NA
NA 1.71896 1.47623 NA
NA 2.73986 2.12384 NA
NA 1.46941 2.14783 NA
NA 2.88795 1.43399 NA
NA 3.23584 1.71983 NA
NA 1.97716 0.942274 NA
NA 2.31316 0.772881 NA
NA 3.16884 1.5407 NA
NA 2.0727 1.80553 NA
NA 2.47234 1.09789 NA
NA 0.438759 0.962398 NA
NA 2.77275 1.84748 NA
NA 1.49408 1.79346 NA
NA 2.44719 2.61612 NA
NA 3.50045 2.47192 NA
NA 2.56876 1.81907 NA
NA 3.27718 1.76076 NA
NA 1.79677 2.6191 NA
NA 2.27095 2.47256 NA
NA 2.3786 2.4441 NA
NA 2.74184 2.55966 NA
NA 3.43073 1.65587 NA
NA 2.30196 1.75766 NA
NA 3.27141 2.43808 NA
NA 2.01213 2.55832 NA
NA 2.97769 1.61595 NA
NA 2.42886 1.72064 NA
NA 3.10165 1.49079 NA
NA 2.69506 2.18084 NA
NA 2.80232 1.58114 NA
NA 1.62502 2.24046 NA
NA 2.88727 1.64084 NA
NA 3.19544 0.89471 NA
NA 2.8298 1.73278 NA
NA 3.31554 1.06111 NA
NA 1.83454 1.7712 NA
NA 2.19968 2.59728 NA
NA 3.17459 1.73335 NA
NA 2.02271 2.59969 NA
NA 3.19307 2.5849 NA
NA 2.15747 1.63543 NA
NA 2.82697 2.58219 NA
NA 1.70109 1.58972 NA
NA 2.73631 1.67786 NA
NA 3.38425 1.48122 NA
NA 2.85799 2.13393 NA
NA 3.17593 2.15914 NA
NA 1.76055 1.6187 NA
NA 2.11636 1.41633 NA
NA 3.23765 2.09854 NA
NA 2.26217 2.12049 NA
NA 3.1866 1.54637 NA
NA 2.00408 1.81346 NA
NA 2.71783 1.09821 NA
NA 2.23824 0.961368 NA
NA 3.33443 1.51203 NA
NA 2.73768 1.78139 NA
NA 2.95727 1.02447 NA
NA 2.83611 0.883373 NA
NA 3.05787 1.75803 NA
NA 2.27816 1.70239 NA
NA 1.79689 2.5614 NA
NA 1.80877 2.41103 NA
NA 1.25443 1.85984 NA
NA 1.07176 1.80676 NA
NA 1.87031 2.63309 NA
NA 1.89743 2.48742 NA
NA 1.33535 2.38916 NA
NA 1.18351 2.50663 NA
NA 0.539656 1.56236 NA
NA 0.455228 1.67237 NA
NA 1.51312 2.46551 NA
NA 1.45847 2.57983 NA
NA 0.733189 1.67291 NA
NA 0.629363 1.77558 NA
NA 1.62162 1.71743 NA
NA 1.53518 1.15361 NA
NA 0.551746 1.7465 NA
NA 0.575561 1.85949 NA
NA 1.7016 1.79449 NA
NA 1.65201 1.28051 NA
NA 0.748776 1.83039 NA
NA 0.722833 1.92815 NA
NA 1.79609 1.16654 NA
NA 1.71391 1.82222 NA
NA 1.87302 1.243 NA
NA 1.88948 0.96845 NA
NA 1.35973 1.29511 NA
NA 1.17646 1.89718 NA
NA 0.739641 1.35613 NA
NA 0.64923 1.12411 NA
NA 1.61816 2.07676 NA
NA 1.56909 1.83693 NA
NA 0.743665 2.49775 NA
NA 0.737321 2.19111 NA
NA 1.79757 1.69445 NA
NA 1.75108 1.87575 NA
NA 1.08219 1.517 NA
NA 0.874875 1.3133 NA
NA 1.70714 1.70592 NA
NA 1.78709 1.88408 NA
NA 1.16571 1.55182 NA
NA 1.00744 1.3542 NA
NA 1.78768 1.63431 NA
NA 1.88136 1.80131 NA
NA 2.03404 1.90616 NA
NA 2.03571 1.75412 NA
NA 1.42262 1.62723 NA
NA 1.38795 1.7922 NA
NA 1.96124 1.91573 NA
NA 1.95566 1.76583 NA
NA 1.37547 1.6695 NA
NA 1.30309 1.83703 NA
NA 1.20013 1.90807 NA
NA 1.00471 1.75397 NA
NA 1.79142 1.66456 NA
NA 1.87183 1.82984 NA
NA 2.05259 1.91836 NA
NA 2.06809 1.7665 NA
NA 1.98296 1.66425 NA
NA 1.98152 1.84605 NA
NA 1.58671 1.49816 NA
NA 1.43326 1.29543 NA
NA 1.51442 1.67455 NA
NA 1.33748 1.8534 NA
NA 1.87021 1.53315 NA
NA 1.9937 1.33646 NA
NA 1.82665 1.93616 NA
NA 1.72034 1.908 NA
NA 0.876041 0.799074 NA
NA 0.993298 0.873132 NA
NA 1.05472 1.95261 NA
NA 0.835553 1.92744 NA
NA 1.41993 0.879401 NA
NA 1.49043 0.94433 NA
NA 1.69743 2.01922 NA
NA 1.65065 2.05029 NA
NA 2.18959 1.50647 NA
NA 1.67181 1.48375 NA
NA 1.66903 2.01693 NA
NA 1.49231 2.05012 NA
NA 1.51133 1.5316 NA
NA 1.1255 1.50766 NA
NA 0.98748 2.02816 NA
NA 0.58279 2.05898 NA
NA 0.61733 1.49291 NA
NA 1.39745 1.46762 NA
NA 1.26243 2.02674 NA
NA 1.68649 2.05954 NA
NA 1.68782 1.51953 NA
NA 1.76775 1.49322 NA
NA 1.85088 1.93078 NA
NA 1.80651 1.89816 NA
NA 1.72827 0.774729 NA
NA 1.6535 0.863131 NA
NA 0.843374 1.94713 NA
NA 0.966536 1.91766 NA
NA 1.45475 0.855557 NA
NA 1.43438 0.933358 NA
NA 1.51119 1.8676 NA
NA 1.46965 1.5012 NA
NA 1.78521 1.87594 NA
NA 2.08651 1.53936 NA
NA 1.3838 1.75611 NA
NA 1.29939 1.93543 NA
NA 1.4001 1.74669 NA
NA 1.54104 1.94693 NA
NA 0.97738 1.79355 NA
NA 0.829305 1.93046 NA
NA 0.431415 1.7864 NA
NA 0.563996 1.94274 NA
NA 1.27158 1.83823 NA
NA 1.29539 1.49244 NA
NA 1.49251 1.84531 NA
NA 1.48419 1.53054 NA
NA 0.876343 2.05871 NA
NA 0.938322 0.887374 NA
NA 1.22973 2.07417 NA
NA 1.19623 0.961992 NA
NA 0.285089 2.13522 NA
NA 1.08874 1.56094 NA
NA 1.35123 2.13197 NA
NA 1.09138 1.58616 NA
NA 0.60221 2.14879 NA
NA 1.31266 1.54887 NA
NA 1.5466 2.14639 NA
NA 0.351768 1.57578 NA
NA 1.09521 2.04739 NA
NA 1.23426 0.860546 NA
NA 1.08522 2.06276 NA
NA 0.612224 0.935117 NA
NA 1.29776 1.40947 NA
NA 1.45056 1.89766 NA
NA 1.49239 1.70108 NA
NA 0.880401 1.15188 NA
NA 1.01438 0.968486 NA
NA 1.50945 1.05476 NA
NA 1.84817 0.90609 NA
NA 0.961993 1.00962 NA
NA 1.52706 0.980171 NA
NA 0.85023 0.985408 NA
NA 1.09302 1.06088 NA
NA 1.44268 1.06184 NA
NA 1.8951 0.872948 NA
NA 0.947591 0.816358 NA
NA 1.52818 0.976309 NA
NA 1.89409 0.91968 NA
NA 1.56785 0.995083 NA
NA 0.700245 1.06668 NA
NA 1.10769 0.770678 NA
NA 0.87228 0.875083 NA
NA 0.832063 0.915997 NA
NA 1.13135 0.858352 NA
NA 0.965925 0.920971 NA
NA 0.826336 0.926361 NA
NA 1.71261 0.8209 NA
NA 1.90682 0.755149 NA
NA 2.05205 0.93002 NA
NA 1.28785 0.702866 NA
NA 1.06419 1.01043 NA
NA 2.14286 0.885024 NA
NA 1.5219 1.04281 NA
NA 1.88607 0.9089 NA
NA 1.56315 0.922506 NA
NA 0.74737 0.776466 NA
NA 1.1057 0.951958 NA
NA 0.942782 0.826734 NA
NA 0.888449 0.702568 NA
NA 1.04092 0.844066 NA
NA 1.01563 0.717668 NA
NA 0.751266 0.682809 NA
NA 1.7049 0.844944 NA
NA 1.89654 0.82066 NA
NA 2.06751 0.695373 NA
NA 1.2951 0.818881 NA
NA 1.15494 0.522331 NA
NA 2.16429 0.68233 NA
NA 0.586274 1.08407 NA
NA 1.33473 0.973631 NA
NA 1.96937 0.584927 NA
NA 1.92679 0.388489 NA
NA 1.45461 0.727297 NA
NA 1.56879 0.577247 NA
NA 2.34718 1.07931 NA
NA 1.23331 1.0751 NA
NA 1.47752 0.960128 NA
NA 1.29982 0.959486 NA
NA 0.750738 0.481191 NA
NA 0.714107 0.639233 NA
NA 1.38024 1.06983 NA
NA 1.93408 0.945312 NA
NA 1.89691 0.86191 NA
NA 1.38733 0.89797 NA
NA 1.53137 0.74503 NA
NA 2.31375 0.794727 NA
NA 1.19001 0.747275 NA
NA 1.45321 0.756775 NA
NA 1.22373 0.728924 NA
NA 0.836421 0.736459 NA
NA 1.1127 0.589217 NA
NA 1.55995 0.950077 NA
NA 1.5296 0.643497 NA
NA 2.24426 0.452893 NA
NA 1.50083 0.941825 NA
NA 1.82047 0.941211 NA
NA 1.25578 0.53274 NA
NA 0.98462 0.932547 NA
NA 1.5305 1.64346 NA
NA 2.52793 1.66688 NA
NA 1.80658 2.16314 NA
NA 1.84803 1.97811 NA
NA 1.10194 1.27614 NA
NA 1.53536 1.32064 NA
NA 1.54388 1.80756 NA
NA 2.19383 1.63098 NA
NA 2.25203 1.69066 NA
NA 2.44332 1.87813 NA
NA 2.55311 2.58243 NA
NA 2.32807 1.30867 NA
NA 2.20338 1.57213 NA
NA 2.39381 1.90668 NA
NA 2.56398 1.68808 NA
NA 2.33341 2.31396 NA
NA 2.20143 1.42007 NA
NA 2.17046 1.98252 NA
NA 2.45059 1.63508 NA
NA 2.47752 1.87413 NA
NA 2.54772 2.52061 NA
NA 2.23643 1.32709 NA
NA 2.26083 1.62019 NA
NA 2.16546 2.03868 NA
NA 2.10891 0.851964 NA
NA 2.38861 0.8541 NA
NA 2.4407 0.659578 NA
NA 2.54594 0.749617 NA
NA 2.22141 4.56514 NA
NA 2.25562 4.47534 NA
NA 2.36572 4.60381 NA
NA 2.27405 4.47163 NA
NA 2.30079 0.973582 NA
NA 2.43546 0.976846 NA
NA 2.45914 0.964831 NA
NA 2.61371 0.902567 NA
NA 2.71658 4.57994 NA
NA 2.52691 4.68738 NA
NA 2.33393 4.5097 NA
NA 2.39709 4.65619 NA
NA 2.29058 3.3051 NA
NA 2.2231 3.12514 NA
NA 2.28308 2.91242 NA
NA 2.3242 2.74084 NA
NA 2.42619 2.40675 NA
NA 2.20055 2.52584 NA
NA 2.1647 2.80024 NA
NA 2.20289 2.89593 NA
NA 2.28015 2.95449 NA
NA 2.41545 3.14127 NA
NA 2.38294 2.54802 NA
NA 2.61347 2.72941 NA
NA 2.64329 2.79131 NA
NA 2.62475 2.68518 NA
NA 2.7971 3.16148 NA
NA 2.71272 3.07607 NA
NA 2.44427 0.919104 NA
NA 2.47223 0.749912 NA
NA 2.98977 4.47486 NA
NA 2.76339 4.50721 NA
NA 2.24158 0.937299 NA
NA 2.42023 0.925952 NA
NA 2.1586 4.72454 NA
NA 2.22386 4.6554 NA
NA 2.19448 3.26549 NA
NA 2.12477 2.88536 NA
NA 2.56639 2.39418 NA
NA 2.35144 2.77265 NA
NA 2.19097 3.02133 NA
NA 2.24109 2.5985 NA
NA 2.26014 2.81689 NA
NA 2.60295 3.20514 NA
NA 2.54797 0.747531 NA
NA 2.79338 0.768121 NA
NA 2.84662 0.67446 NA
NA 2.70923 0.744264 NA
NA 2.6087 4.57333 NA
NA 2.95884 4.47316 NA
NA 2.65959 4.6014 NA
NA 2.68593 4.47719 NA
NA 2.60825 0.918958 NA
NA 2.74423 0.907508 NA
NA 2.23068 0.94263 NA
NA 2.40824 0.894571 NA
NA 2.60709 4.56408 NA
NA 2.38484 4.68169 NA
NA 2.20079 4.53006 NA
NA 2.16709 4.66973 NA
NA 2.42952 0.85511 NA
NA 2.4603 0.754313 NA
NA 2.54867 4.55475 NA
NA 2.26189 4.55131 NA
NA 2.2766 1.05051 NA
NA 1.23648 0.983399 NA
NA 1.41038 4.55361 NA
NA 1.95944 4.52646 NA
NA 1.79414 3.20451 NA
NA 2.50821 3.02519 NA
NA 2.47169 2.99508 NA
NA 2.67998 2.82162 NA
NA 2.73824 2.48105 NA
NA 2.6163 2.59521 NA
NA 2.55752 2.70398 NA
NA 0.799044 2.80495 NA
NA 0.95407 2.84898 NA
NA 0.630524 3.03585 NA
NA 0.704555 2.63338 NA
NA 1.85286 2.81596 NA
NA 2.05305 2.86175 NA
NA 1.55741 2.75996 NA
NA 1.82746 3.07126 NA
NA 0.835633 2.9811 NA
NA 0.460001 0.824073 NA
NA 2.08051 0.7614 NA
NA 1.62239 4.48028 NA
NA 1.73257 4.50457 NA
NA 1.90583 0.880479 NA
NA 1.82259 0.903447 NA
NA 1.76182 4.71053 NA
NA 1.68846 4.67686 NA
NA 1.62176 3.15797 NA
NA 1.06957 2.76088 NA
NA 0.957129 2.5477 NA
NA 1.90609 2.93009 NA
NA 1.65123 1.09399 NA
NA 1.03677 1.09401 NA
NA 1.69401 0.952394 NA
NA 2.21439 0.96988 NA
NA 2.14588 0.953819 NA
NA 2.34845 0.945906 NA
NA 0.881268 0.768095 NA
NA 1.00064 0.801616 NA
NA 0.809602 1.13146 NA
NA 0.848881 1.14134 NA
NA 1.82841 1.01937 NA
NA 2.05352 1.02216 NA
NA 1.55302 1.00783 NA
NA 1.80394 1.01126 NA
NA 0.899461 0.861009 NA
NA 0.693077 0.875802 NA
NA 2.04682 0.859299 NA
NA 1.58084 0.756178 NA
NA 1.79913 1.06505 NA
NA 1.96178 1.04577 NA
NA 1.8831 0.64445 NA
NA 1.81534 0.510717 NA
NA 1.75286 0.912328 NA
NA 1.68729 0.88409 NA
NA 1.14915 0.941301 NA
NA 1.07157 0.837585 NA
NA 1.96324 1.11561 NA
NA 1.70707 1.1051 NA
NA 1.11412 0.762974 NA
NA 1.787 0.640154 NA
NA 1.40979 0.98211 NA
NA 1.28916 0.964674 NA
NA 1.25121 1.03282 NA
NA 1.18897 0.951716 NA
NA 2.46097 1.15746 NA
NA 2.239 1.16093 NA
NA 2.03206 0.892517 NA
NA 1.77704 0.808631 NA
NA 1.17885 1.02737 NA
NA 1.01739 1.02752 NA
NA 2.34078 1.0642 NA
NA 1.83976 0.972956 NA
NA 1.90001 1.18951 NA
NA 2.40063 1.19746 NA
NA 1.99394 0.939858 NA
NA 2.33562 0.846105 NA
NA 1.73752 1.07399 NA
NA 1.0546 1.07907 NA
NA 1.69046 1.24719 NA
NA 1.99074 1.21719 NA
NA 2.12585 1.07237 NA
NA 1.82315 1.15245 NA
NA 2.32187 1.13563 NA
NA 2.61242 1.09363 NA
NA 2.43176 0.942847 NA
NA 2.49102 1.0403 NA
NA 1.71134 1.26448 NA
NA 2.31895 1.24658 NA
NA 2.28463 1.09392 NA
NA 1.82277 1.16286 NA
NA 2.19235 1.1648 NA
NA 1.10423 1.13634 NA
NA 2.47352 0.978157 NA
NA 1.76721 1.06228 NA
NA 1.71505 1.13454 NA
NA 1.54699 1.13456 NA
NA 2.38688 1.02467 NA
NA 1.03307 1.03407 NA
NA 2.46465 1.00504 NA
NA 2.28959 0.997361 NA
NA 1.57166 0.860562 NA
NA 1.96303 0.883061 NA
NA 1.87282 0.937933 NA
NA 2.17266 0.844667 NA
NA 1.63149 1.10708 NA
NA 2.47542 1.09424 NA
NA 1.63928 0.75132 NA
NA 2.23901 0.640584 NA
NA 2.1549 0.965916 NA
NA 1.01001 0.945822 NA
NA 2.12821 1.08152 NA
NA 1.32308 1.00166 NA
NA 1.49335 1.1881 NA
NA 1.9663 1.19828 NA
NA 1.85642 0.952903 NA
NA 2.17744 0.871847 NA
NA 1.65888 1.06612 NA
NA 2.40063 1.07374 NA
NA 1.63405 1.27301 NA
NA 2.19676 1.24597 NA
NA 1.70611 1.11743 NA
NA 1.91867 1.18852 NA
NA 1.50982 1.1682 NA
NA 1.83547 1.12975 NA
NA 1.80389 0.997996 NA
NA 2.71448 1.08437 NA
NA 1.55186 1.15869 NA
NA 1.68837 1.04885 NA
NA 2.07441 1.02458 NA
NA 1.97742 0.891121 NA
NA 2.24178 2.57924 NA
NA 1.7032 2.09845 NA
NA 2.40961 2.29211 NA
NA 1.6478 1.58425 NA
NA 2.23591 2.09778 NA
NA 2.0484 1.93665 NA
NA 2.35219 2.96685 NA
NA 2.16336 2.45048 NA
NA 2.30206 2.83821 NA
NA 1.88786 2.57904 NA
NA 2.4617 2.7256 NA
NA 1.81098 1.54391 NA
NA 2.4177 1.66575 NA
NA 2.13241 2.37824 NA
NA 1.04637 2.51008 NA
NA 2.18358 2.05889 NA
NA 1.43449 2.60357 NA
NA 2.00432 2.04342 NA
NA 1.99081 2.24337 NA
NA 1.70899 1.56439 NA
NA 2.5882 2.18484 NA
NA 2.31671 1.84454 NA
NA 0.944927 3.08218 NA
NA 2.1652 2.51809 NA
NA 0.864829 2.97638 NA
NA 1.63808 2.66767 NA
NA 1.91642 2.79199 NA
NA 1.42079 1.43463 NA
NA 1.8517 1.61575 NA
NA 1.84301 2.37729 NA
NA 1.62371 2.56249 NA
NA 2.13465 2.01542 NA
NA 1.0952 2.56048 NA
NA 2.20283 2.06242 NA
NA 1.48165 2.26226 NA
NA 2.25949 1.61372 NA
NA 1.39923 2.09915 NA
NA 2.25573 1.92819 NA
NA 1.43767 2.95194 NA
NA 2.02769 2.45144 NA
NA 2.36303 2.82624 NA
NA 2.1051 2.5675 NA
NA 2.23522 2.70985 NA
NA 1.95858 1.54176 NA
NA 2.50901 1.69194 NA
NA 1.85008 2.34565 NA
NA 2.47657 2.5166 NA
NA 2.49406 2.08334 NA
NA 1.39889 2.60499 NA
NA 1.64339 2.07247 NA
NA 1.89729 2.27289 NA
NA 1.56614 1.53447 NA
NA 1.90905 2.1492 NA
NA 1.74127 1.86862 NA
NA 1.5716 3.06883 NA
NA 2.38236 2.48561 NA
NA 1.98597 2.97704 NA
NA 1.93693 2.66151 NA
NA 1.67007 2.79056 NA
NA 2.61094 1.45583 NA
NA 2.32066 1.60127 NA
NA 0.86279 2.39959 NA
NA 2.09918 2.5293 NA
NA 0.740469 2.00062 NA
NA 2.06179 2.75512 NA
NA 2.25459 2.30305 NA
NA 1.76074 2.46308 NA
NA 2.48395 1.43501 NA
NA 2.09653 1.87675 NA
NA 2.35673 2.08621 NA
NA 2.27804 2.85698 NA
NA 2.68198 2.24917 NA
NA 1.62578 2.88511 NA
NA 2.19866 2.76075 NA
NA 2.12163 2.8884 NA
NA 2.13903 1.68659 NA
NA 1.25526 1.56323 NA
NA 1.44847 2.57433 NA
NA 0.833636 2.31537 NA
NA 1.06951 1.94304 NA
NA 2.54494 2.76293 NA
NA 0.285081 2.29608 NA
NA 2.41035 2.45363 NA
NA 0.870572 1.42659 NA
NA 2.17504 1.89771 NA
NA 1.00192 2.05321 NA
NA 2.25593 2.88043 NA
NA 1.16168 2.26584 NA
NA 2.36522 2.88791 NA
NA 0.917294 2.76914 NA
NA 2.48725 2.89729 NA
NA 0.577929 1.63972 NA
NA 2.30065 1.53975 NA
NA 1.08282 2.56934 NA
NA 2.14728 2.32474 NA
NA 1.09329 1.92799 NA
NA 0.979256 1.77979 NA
NA 2.40865 1.95155 NA
NA 1.25633 2.28221 NA
NA 2.50199 2.54898 NA
NA 1.32557 2.54086 NA
NA 2.57291 2.36826 NA
NA 1.14538 2.40342 NA
NA 2.49536 2.25971 NA
NA 2.64355 2.41033 NA
NA 1.7777 2.16615 NA
NA 2.16296 2.25684 NA
NA 1.8352 2.09909 NA
NA 2.59145 2.12342 NA
NA 1.91758 2.26808 NA
NA 2.19904 2.24418 NA
NA 1.87817 2.36985 NA
NA 2.46493 2.34646 NA
NA 2.03021 2.317 NA
NA 2.12058 2.50318 NA
NA 2.58603 2.39756 NA
NA 1.87432 1.94311 NA
NA 2.19843 2.19451 NA
NA 2.18028 1.79888 NA
NA 0.430944 2.03353 NA
NA 2.21425 1.91688 NA
NA 0.513728 2.04786 NA
NA 2.18947 1.7745 NA
NA 0.684875 1.92237 NA
NA 1.99191 1.46709 NA
NA 0.993547 1.81128 NA
NA 0.940963 1.60643 NA
NA 2.42605 1.95076 NA
NA 1.05193 1.75692 NA
NA 2.3023 2.06103 NA
NA 2.17537 1.92342 NA
NA 0.611399 2.21342 NA
NA 2.03342 2.58263 NA
NA 0.919809 2.40615 NA
NA 1.09642 2.45734 NA
NA 2.36152 2.30931 NA
NA 1.06681 2.47491 NA
NA 1.33944 2.23118 NA
NA 1.85679 2.32681 NA
NA 2.02422 2.16455 NA
NA 1.71454 2.17664 NA
NA 2.40856 2.29971 NA
NA 1.96835 2.28363 NA
NA 1.72901 2.38542 NA
NA 2.52352 2.38912 NA
NA 2.12964 2.34259 NA
NA 1.43725 2.53785 NA
NA 1.60872 2.421 NA
NA 1.6194 2.00778 NA
NA 2.2753 2.25321 NA
NA 2.38717 1.86979 NA
NA 2.35269 2.09872 NA
NA 1.84055 1.96353 NA
NA 1.98926 2.09391 NA
NA 1.91956 1.83868 NA
NA 1.80221 1.98428 NA
NA 1.91039 1.60045 NA
NA 1.97769 1.93152 NA
NA 2.19262 1.73327 NA
NA 2.18798 2.07747 NA
NA 1.20405 1.85357 NA
NA 1.40458 2.14702 NA
NA 2.16723 2.0032 NA
NA 1.41861 2.28474 NA
NA 2.30012 2.69883 NA
NA 2.40152 2.54457 NA
NA 2.10853 2.37408 NA
NA 2.22904 2.27688 NA
NA 2.3047 2.53299 NA
NA 2.2207 2.67031 NA
NA 2.12752 2.61848 NA
NA 2.24775 2.74319 NA
NA 1.63143 2.62754 NA
NA 1.80024 2.50279 NA
NA 2.25319 2.60167 NA
NA 1.72666 2.45015 NA
NA 2.02555 2.14544 NA
NA 2.45793 2.25395 NA
NA 2.39528 2.41872 NA
NA 1.61897 2.57719 NA
NA 1.73824 2.70354 NA
NA 2.34358 2.55098 NA
NA 2.01187 2.38657 NA
NA 1.81584 2.2866 NA
NA 2.10974 2.51025 NA
NA 2.12858 2.64498 NA
NA 2.01354 2.5994 NA
NA 2.22796 2.73514 NA
NA 1.93498 2.66719 NA
NA 2.07703 2.54499 NA
NA 2.28564 2.62611 NA
NA 2.16869 2.48468 NA
NA 2.06641 2.21374 NA
NA 2.21251 2.3209 NA
NA 1.96784 2.4701 NA
NA 2.01098 2.62203 NA
NA 2.05174 2.43675 NA
NA 2.11964 2.29691 NA
NA 1.86419 2.34781 NA
NA 2.04503 2.13716 NA
NA 2.21047 3.1168 NA
NA 2.24972 2.78621 NA
NA 1.79199 2.7143 NA
NA 1.85631 2.53132 NA
NA 2.09793 3.26587 NA
NA 1.7609 3.12008 NA
NA 1.73658 2.6124 NA
NA 1.91053 2.54446 NA
NA 1.62259 2.93121 NA
NA 1.92468 2.59327 NA
NA 1.79004 2.62184 NA
NA 1.99653 2.39637 NA
NA 2.08735 3.14591 NA
NA 1.57382 2.9528 NA
NA 1.97593 2.47414 NA
NA 1.54573 2.38472 NA
NA 2.13319 3.11073 NA
NA 1.65698 2.78016 NA
NA 2.95117 2.71194 NA
NA 2.49177 2.52679 NA
NA 2.66271 3.25951 NA
NA 2.25586 3.11821 NA
NA 1.18063 2.60685 NA
NA 1.12137 2.53855 NA
NA 2.7664 2.93987 NA
NA 2.42774 2.60347 NA
NA 1.49906 2.63035 NA
NA 1.32308 2.40741 NA
NA 2.81653 3.15615 NA
NA 2.36109 2.95606 NA
NA 1.24075 2.48488 NA
NA 0.715124 2.39552 NA
NA 1.43544 3.02646 NA
NA 1.60548 2.69857 NA
NA 2.39958 2.52867 NA
NA 2.39336 2.35535 NA
NA 2.024 3.10925 NA
NA 1.88332 3.09353 NA
NA 2.01324 2.48134 NA
NA 1.93835 2.43444 NA
NA 2.41788 3.01021 NA
NA 2.26685 2.67871 NA
NA 2.61981 2.50179 NA
NA 2.54252 2.32801 NA
NA 1.10654 3.09044 NA
NA 2.62696 3.07619 NA
NA 1.39315 2.45625 NA
NA 2.55646 2.40975 NA
NA 1.0196 2.91396 NA
NA 1.43936 2.96031 NA
NA 2.32503 3.18673 NA
NA 2.2429 3.34354 NA
NA 2.07506 2.79188 NA
NA 2.59231 2.87861 NA
NA 3.00082 3.05241 NA
NA 2.83462 3.29457 NA
NA 2.32621 3.03594 NA
NA 2.34468 2.73325 NA
NA 2.62921 2.82961 NA
NA 2.51152 2.62066 NA
NA 2.11921 3.25996 NA
NA 2.17986 2.95223 NA
NA 1.35214 2.62815 NA
NA 1.18961 2.52256 NA
NA 1.35798 2.86586 NA
NA 2.70912 2.88377 NA
NA 2.64559 2.55907 NA
NA 2.26889 2.56467 NA
NA 2.30518 2.75062 NA
NA 1.58929 2.64025 NA
NA 1.52749 2.50267 NA
NA 1.47429 2.41212 NA
NA 2.89838 3.11319 NA
NA 2.7141 3.12449 NA
NA 2.21883 2.8017 NA
NA 2.25575 2.8636 NA
NA 1.426 2.50346 NA
NA 1.28486 2.46813 NA
NA 0.959176 2.37907 NA
NA 1.50793 2.36698 NA
NA 1.42029 1.62828 NA
NA 1.78661 2.12457 NA
NA 2.40874 2.04676 NA
NA 2.43925 2.3417 NA
NA 1.8927 1.09982 NA
NA 2.00252 2.62863 NA
NA 2.01912 2.58885 NA
NA 2.02846 1.9149 NA
NA 2.22732 2.27189 NA
NA 2.35367 1.91341 NA
NA 2.14887 1.49825 NA
NA 2.10287 2.76314 NA
NA 1.82346 1.76509 NA
NA 2.55144 2.20618 NA
NA 2.75444 2.10278 NA
NA 2.24869 2.38329 NA
NA 2.48018 1.5597 NA
NA 2.05473 2.15028 NA
NA 1.10059 2.13426 NA
NA 1.02999 2.33254 NA
NA 2.63938 3.10843 NA
NA 2.22548 3.10024 NA
NA 1.41098 3.10908 NA
NA 1.31372 3.08497 NA
NA 2.63254 3.08423 NA
NA 2.12769 3.0722 NA
NA 1.12449 2.05262 NA
NA 0.559577 2.13963 NA
NA 1.38915 3.08451 NA
NA 1.59566 3.06083 NA
NA 2.29004 2.07038 NA
NA 2.58642 2.15253 NA
NA 2.10551 2.04183 NA
NA 2.01149 2.11766 NA
NA 1.9137 2.05025 NA
NA 2.08878 2.11103 NA
NA 2.57553 3.07391 NA
NA 2.42791 3.08143 NA
NA NA 3.0976 NA
NA NA 3.10832 NA
NA NA 3.18938 NA
NA NA 3.1646 NA
NA NA 2.18854 NA
NA NA 2.09892 NA
NA NA 3.20917 NA
NA NA 3.16413 NA
NA NA 2.20235 NA
NA NA 2.11472 NA
NA NA 2.16949 NA
NA NA 2.08722 NA
NA NA 2.17398 NA
NA NA 2.09437 NA
NA NA 3.05559 NA
NA NA 3.08397 NA
NA NA 3.04226 NA
NA NA 3.061 NA
NA NA 3.12927 NA
NA NA 3.1982 NA
NA NA 2.45473 NA
NA NA 2.48568 NA
NA NA 3.12323 NA
NA NA 3.19062 NA
NA NA 2.43634 NA
NA NA 2.47328 NA
NA NA 2.37411 NA
NA NA 2.41028 NA
NA NA 2.35944 NA
NA NA 2.39372 NA
NA NA 1.51771 NA
NA NA 1.6566 NA
NA NA 2.75482 NA
NA NA 2.68727 NA
NA NA 1.55893 NA
NA NA 1.69238 NA
NA NA 2.76994 NA
NA NA 2.70772 NA
NA NA 1.45917 NA
NA NA 1.59649 NA
NA NA 0.866401 NA
NA NA 0.897289 NA
NA NA 2.77392 NA
NA NA 2.70511 NA
NA NA 2.10234 NA
NA NA 2.0738 NA
NA NA 1.49347 NA
NA NA 1.6247 NA
NA NA 0.931567 NA
NA NA 0.959596 NA
NA NA 2.78888 NA
NA NA 2.72511 NA
NA NA 2.12952 NA
NA NA 2.10749 NA
NA NA 0.649928 NA
NA NA 0.693561 NA
NA NA 2.08043 NA
NA NA 2.04787 NA
NA NA 0.720064 NA
NA NA 0.758353 NA
NA NA 2.10953 NA
NA NA 2.08322 NA
NA NA 1.76716 NA
NA NA 1.63241 NA
NA NA 3.03981 NA
NA NA 2.99656 NA
NA NA 1.79054 NA
NA NA 1.66197 NA
NA NA 3.05837 NA
NA NA 3.00896 NA
NA NA 1.68915 NA
NA NA 1.56208 NA
NA NA 1.18583 NA
NA NA 1.07058 NA
NA NA 3.06215 NA
NA NA 3.01746 NA
NA NA 2.40411 NA
NA NA 2.31285 NA
NA NA 1.70485 NA
NA NA 1.58455 NA
NA NA 1.2164 NA
NA NA 1.11226 NA
