# Supplementary material for: BCL::Conf: small molecule conformational sampling using a knowledge based rotamer library
Source: J Cheminform. 2015 Sep 30;7:47. doi: 10.1186/s13321-015-0095-1 (PMC4607025; doi:10.1186/s13321-015-0095-1)
Supplement: Supplementary file 3 — Additional file 3. protocol capture files mentioned in Supplement.docx. [file 13321_2015_95_MOESM3_ESM.zip › protocol_capture/input/vernalis_recovery_transpose.tmp]

bin bcl confgen confimport dihedral omega rdkit
0.125 25 18 18 21 26 27
0.375 94 68 79 62 83 101
0.625 154 123 159 117 128 144
0.875 195 164 189 155 161 190
1.125 217 194 215 192 192 207
1.375 235 210 236 218 205 222
1.625 245 227 240 230 217 238
1.875 252 239 247 245 222 244
2.125 252 245 250 248 226 248
2.375 253 248 253 250 231 249
