# Supplementary material for: BCL::Conf: small molecule conformational sampling using a knowledge based rotamer library
Source: J Cheminform. 2015 Sep 30;7:47. doi: 10.1186/s13321-015-0095-1 (PMC4607025; doi:10.1186/s13321-015-0095-1)
Supplement: Supplementary file 3 — Additional file 3. protocol capture files mentioned in Supplement.docx. [file 13321_2015_95_MOESM3_ESM.zip › protocol_capture/input/vernalis_recovery_percentage.tmp]

bin bcl confgen confimport dihedral omega rdkit
0.125 9.88142 7.11462 7.11462 8.3004 10.2767 10.6719
0.375 37.1542 26.8775 31.2253 24.5059 32.8063 39.9209
0.625 60.8696 48.6166 62.8458 46.2451 50.5929 56.917
0.875 77.0751 64.8221 74.7036 61.2648 63.6364 75.0988
1.125 85.7708 76.6798 84.9802 75.8893 75.8893 81.8182
1.375 92.8854 83.004 93.2806 86.166 81.0277 87.747
1.625 96.8379 89.7233 94.8617 90.9091 85.7708 94.0711
1.875 99.6047 94.4664 97.6285 96.8379 87.747 96.4427
2.125 99.6047 96.8379 98.8142 98.0237 89.3281 98.0237
2.375 100 98.0237 100 98.8142 91.3043 98.419
