# Supplementary material for: BCL::Conf: small molecule conformational sampling using a knowledge based rotamer library
Source: J Cheminform. 2015 Sep 30;7:47. doi: 10.1186/s13321-015-0095-1 (PMC4607025; doi:10.1186/s13321-015-0095-1)
Supplement: Supplementary file 3 — Additional file 3. protocol capture files mentioned in Supplement.docx. [file 13321_2015_95_MOESM3_ESM.zip › protocol_capture/input/vernalis_dihedral_R.txt.min]

1 26.46875 0.546939396875 0.461362160431 64
2 57.738317757 0.851876252336 0.469964680774 107
3 71.9508196721 1.14055160656 0.440272396082 61
4 68.0 1.60566466667 0.452105654957 21
