# Supplementary material for: BCL::Conf: small molecule conformational sampling using a knowledge based rotamer library
Source: J Cheminform. 2015 Sep 30;7:47. doi: 10.1186/s13321-015-0095-1 (PMC4607025; doi:10.1186/s13321-015-0095-1)
Supplement: Supplementary file 3 — Additional file 3. protocol capture files mentioned in Supplement.docx. [file 13321_2015_95_MOESM3_ESM.zip › protocol_capture/input/vernalis_rdkit_R.txt.transpose]

1.48605 1.80666 1.38073 2.72096
0.224596 1.75462 1.18611 3.38951
1.10622 1.7834 1.10122 1.91866
0.694313 1.84035 1.17142 2.95064
0.597106 1.88402 0.985912 3.05808
0.47779 1.87816 0.702747 2.76643
0.813323 1.76508 1.27543 3.48639
1.31122 1.87396 1.31132 3.30349
0.734779 1.84483 1.1361 2.83796
1.22305 1.45428 1.96461 3.17299
1.18174 1.49631 1.73811 3.12143
1.4121 1.84164 0.911981 2.23525
0.374133 1.85009 1.64704 2.26372
1.31018 1.5093 1.19026 3.08083
0.743739 0.929546 1.71607 2.48901
0.681697 0.901805 1.34662 2.72687
0.446298 1.54247 1.10599 2.40184
1.26593 1.07392 1.03339 2.47703
1.24763 1.74577 1.13811 2.43638
0.129845 1.80269 1.37561 2.63413
0.37929 1.34784 1.25523 2.68395
0.434438 1.79514 1.26403 2.0716
0.510623 1.36848 1.0768 2.58752
0.64676 1.72832 1.08623 3.05647
0.450207 1.61051 1.05974 2.73863
0.555787 1.83644 1.31281 2.29851
0.557053 1.44086 1.43069 2.85156
0.617258 1.23856 0.793527 2.94279
0.413996 1.82622 1.02549 2.85712
0.414583 1.4673 1.19769 2.5215
0.512 1.7914 0.839678 2.52947
0.389289 1.63835 1.28387 2.21709
0.681181 1.42481 1.125 3.35977
0.843879 1.07131 0.999674 2.11184
0.701658 1.28509 1.08103 2.15759
0.709145 1.26892 1.01079 2.59994
0.665746 1.6934 1.18885 2.70511
0.72846 1.77599 1.47805 2.7411
0.732559 1.21279 1.0731 2.99524
0.633352 1.37539 1.07607 3.02665
0.459571 1.27738 1.10091 2.97046
0.624472 1.44057 1.03354 2.41843
0.608939 1.58136 1.51212 3.03503
1.1263 1.38452 0.875562 2.77601
0.872428 1.44947 1.00931 2.87959
0.763687 0.958979 1.32763 2.19667
1.25982 1.79322 1.17754 2.47682
1.46157 1.90517 0.941534 2.29752
1.23305 1.46187 1.36787 2.5554
0.588361 0.95283 1.1858 2.74652
0.761369 1.5792 1.05462 1.94118
1.05451 1.89375 1.20623 2.53048
1.32889 1.22948 1.09477 2.76197
1.59508 1.70342 1.05777 1.97109
1.60609 1.7383 0.788747 2.72879
1.35658 1.42743 1.03522 3.17612
1.01621 1.43793 1.43279 2.8684
0.965074 1.2577 1.0587 2.87391
1.12253 1.62979 1.09248 2.83008
1.36677 1.07021 1.13742 2.19738
1.17473 1.30033 1.66516 2.0856
1.35065 0.72643 1.27194 2.27988
0.774635 1.83471 1.29302 2.26843
0.840658 1.49264 1.01112 2.15611
0.739544 1.67492 1.1089 2.82789
0.684375 1.77906 1.25364 2.9016
0.479787 1.78976 1.23774 2.20744
0.755732 1.20055 1.36354 2.87338
0.36057 1.00532 1.35329 2.64501
0.667585 1.26931 0.876365 2.45751
1.52108 1.35795 1.88257 2.4407
1.14969 1.4908 1.35778 2.00519
1.42455 1.18096 1.08173 3.2178
1.21221 0.946341 1.05221 2.63608
1.14716 1.111 1.14818 2.7141
1.45537 1.12018 1.23308 2.28271
1.33605 1.38112 1.02259 2.40555
1.19986 1.91818 0.982617 2.28334
2.73862 1.13842 1.58212 2.87294
2.75616 1.25638 1.11367 2.43595
1.21773 1.27943 0.968057 2.64173
1.23742 1.44524 1.27692 2.46584
1.32247 1.98153 1.49399 3.01224
1.22713 1.32549 1.01548 2.25453
1.24304 1.75869 1.3622 1.79596
1.136 1.27211 1.33594 1.92854
1.30957 1.40632 1.38613 2.20076
1.26755 1.07379 1.64309 1.898
0.49829 1.75698 1.31992 2.87669
0.679957 1.59535 1.39896 2.09604
1.29528 2.17377 1.34419 3.08352
1.16221 1.00448 1.19832 2.96877
0.865968 1.21535 2.01527 2.49459
0.886252 0.965975 1.46066 1.66361
1.34396 1.19775 0.973077 2.63951
1.42543 0.544419 1.63442 2.38121
0.662099 1.3845 1.49179 1.83911
0.216105 0.483367 1.36417 2.24691
0.921647 1.44545 1.13906 2.18591
0.908876 1.29039 0.963016 2.62545
0.586632 1.26995 2.37807 1.9005
0.905384 1.23831 1.47845 3.73951
0.728674 1.17339 2.27891 3.75654
1.13836 0.470737 2.12049 2.93366
1.1491 1.14249 2.04714 1.8094
0.972129 1.365 2.05407 2.73656
1.15528 1.27495 2.66542 3.7475
0.773149 1.75347 2.36831 3.06478
1.15136 1.46068 2.1391 2.40002
0.695423 0.634661 2.87731 3.16751
0.2782 1.50231 2.44669 3.78415
0.608897 1.43179 2.54807 1.89417
0.916267 1.16534 1.9945 3.48428
0.644931 1.73048 1.05976 3.98189
0.872535 1.42092 2.21617 2.47845
0.317733 1.56668 1.28354 2.51539
0.633777 0.987087 1.63102 2.14647
0.809503 1.22666 1.93564 2.8556
0.275553 1.61785 2.97847 3.15689
0.789086 1.32376 2.52101 3.18665
0.608865 1.68569 2.63026 2.38137
1.03381 1.40332 2.08458 2.37997
0.913746 1.46555 1.85027 3.52744
0.754238 2.05621 1.50722 3.71368
0.737795 1.61161 2.70793 2.25617
1.08279 1.78515 2.48225 2.27133
0.92445 1.86401 2.62791 3.34633
0.418942 1.29407 2.26189 2.65858
0.806 1.24355 2.3137 3.80047
0.436615 1.51951 2.48749 2.4975
0.912448 1.15203 2.35761 3.98124
0.748079 1.48381 1.08267 3.87182
1.21845 1.69299 2.1134 2.67385
1.08265 1.52228 2.49617 3.75121
1.11646 1.29633 0.918878 2.36315
1.18588 1.60764 2.36626 3.05612
0.93554 1.69056 2.4709 2.83857
0.860644 1.51257 2.29274 2.4304
1.10248 0.979937 2.84787 3.39927
0.999828 1.14652 2.12479 3.33236
0.886971 1.61765 2.29451 2.82021
0.881548 1.74658 2.41394 3.56134
0.882786 1.71149 2.54422 2.65652
0.95498 1.05395 2.22442 2.12231
1.08907 1.4527 0.888301 3.42676
1.1089 1.68715 2.48575 3.24401
1.20619 1.55153 2.93017 2.97555
1.50408 1.47574 2.93503 2.57808
0.61218 1.21985 2.11289 3.70319
0.581525 1.4827 2.51337 2.34555
0.46428 1.44703 0.890444 3.52998
0.487876 1.06584 0.922708 2.44775
0.487638 1.35021 1.72407 3.05963
0.728645 1.36775 2.53132 2.88673
1.35585 1.35907 2.09724 2.35314
1.20954 1.59102 2.86188 2.88097
0.931267 1.1723 2.82109 3.03934
0.859627 1.17673 2.14423 3.42677
1.50262 1.41311 2.85966 3.92526
1.44823 1.31117 2.32009 3.35774
0.924159 1.19182 1.7375 3.72352
0.886708 1.64931 1.46945 2.93614
0.837216 2.01114 2.91354 2.97578
0.768945 1.44237 1.4719 2.58655
1.98656 1.43722 0.968904 3.15796
1.9929 1.53229 1.11997 2.83874
1.96227 1.33602 2.88738 2.43695
2.09257 1.76264 2.88765 2.54859
1.96138 1.55185 2.03505 2.43835
2.09619 1.72634 1.73225 1.51594
0.591427 1.29961 0.918797 2.98664
0.352895 1.16296 1.56389 2.40722
0.382614 1.39521 1.81707 3.68269
1.82572 1.29019 2.88119 3.06217
0.67045 1.81353 1.9903 2.51416
1.86444 1.42899 2.93624 3.01565
1.98194 1.46518 2.9772 3.2999
1.84944 1.90502 2.95888 3.49511
2.30076 1.61278 2.08236 3.93853
0.886241 2.08427 2.46369 2.73381
2.31195 2.05314 2.1791 3.11106
0.831602 1.22004 2.50824 3.83533
1.33203 1.39569 1.66234 3.54084
0.873678 2.14035 2.13794 3.17011
1.13831 1.2431 2.09118 2.85449
1.16948 1.39391 2.18883 3.41434
2.24289 1.34829 2.64097 3.31362
0.776412 1.86645 3.33196 2.8477
1.19339 1.48064 2.23564 2.78042
1.00234 1.4933 2.86044 3.05065
0.920748 1.49942 2.99232 3.71584
0.908626 1.20498 2.78933 3.66998
1.28934 1.52307 2.15769 3.05233
1.26424 1.32007 2.19391 3.81059
2.24524 1.54259 3.00633 2.31543
1.02573 1.46173 2.24573 2.35644
1.98222 1.35442 1.60563 2.74733
1.53524 1.24463 3.08499 2.83439
0.608579 1.63342 2.43747 3.75467
0.733957 1.91476 3.3606 3.21716
2.34145 1.54469 2.00224 2.22349
2.35724 1.1835 2.60964 2.11513
2.49216 1.73715 1.35638 2.31557
2.45103 1.66003 2.15055 2.21333
1.05399 1.56701 2.0791 3.18001
1.5627 1.46729 2.60025 2.69356
1.01905 1.72466 2.73605 2.95093
1.56206 1.38551 2.28848 1.93519
2.32622 1.6746 1.9094 1.92943
2.23768 1.46551 1.63387 3.02674
1.6604 1.25966 1.62699 2.63141
1.66067 1.6469 2.57591 1.78633
2.58867 1.02497 2.34141 2.66802
1.37514 1.4474 2.59398 2.3833
2.62123 1.4783 1.85952 2.54228
1.52908 0.884339 2.47689 1.85816
0.806727 1.13996 3.26582 2.81479
0.815635 1.26866 2.59611 2.77551
1.48926 1.86251 2.57108 2.43148
2.16335 2.59186 2.46547 2.38688
1.6925 2.26915 1.8229 2.35496
1.98986 1.87734 1.72544 2.56703
1.5329 0.604404 3.3161 2.40641
1.77691 0.730666 2.63535 2.52161
1.82567 1.98869 2.40455 2.8779
1.93906 2.0829 2.01324 2.35476
1.88472 0.980739 1.56121 2.24897
1.91378 0.63499 2.30627 2.70927
1.5974 1.38335 2.10183 1.41157
1.95984 2.67024 2.31867 2.3447
0.518281 2.14238 1.78996 2.14994
2.28526 2.47579 2.25162 2.5719
0.623621 2.47199 2.49588 2.32373
0.775407 0.934102 2.32293 2.55628
0.65391 0.880209 2.01022 2.68421
0.974952 1.75965 2.05759 1.77497
1.31634 2.37945 1.2322 2.58782
1.02361 2.40592 1.67702 2.56766
1.35473 1.8377 2.6312 1.7836
2.32116 3.08527 2.65047 2.3963
1.37523 1.93332 2.21643 2.90405
2.20976 2.01206 2.59939 2.21116
0.416372 1.84536 2.30971 2.91072
1.5186 1.94156 2.94837 2.51134
0.361945 1.92471 1.72249 2.18301
0.474801 1.89728 2.74634 2.84337
2.35331 0.833785 2.54869 2.44541
0.286334 1.38615 2.53276 2.67643
0.50169 1.43724 2.20921 2.89479
0.36652 2.41353 1.99665 2.39216
2.43311 1.94577 1.8201 2.90777
0.552536 1.89351 2.80439 3.04474
0.568953 1.5297 2.12463 2.56727
1.35481 0.773607 2.16727 2.65285
1.21229 2.37708 2.1716 2.27449
1.21794 1.82805 2.76418 2.1483
0.414008 2.01402 2.69854 2.60582
1.18521 1.33412 2.58373 2.98755
0.188956 1.38941 3.05687 2.67159
0.549414 1.54911 0.876807 2.26563
1.29195 1.96248 2.59988 2.75719
1.51016 1.33422 2.4059 2.81246
1.31632 1.46384 3.31864 2.88308
1.17553 1.47381 2.62061 2.77589
1.24662 1.70686 2.40828 2.6852
1.31937 1.41852 2.52835 2.53585
1.47067 1.64813 2.30833 2.69344
0.43877 1.5758 2.30701 2.50991
0.432792 2.52561 2.81634 2.78294
0.813076 2.11542 2.18484 2.85685
0.820204 2.10983 2.40992 2.69924
0.790909 2.07542 2.17906 2.90425
0.80428 2.19238 2.15499 2.74606
0.980475 1.3716 1.70267 3.30099
0.981203 1.3767 2.1491 2.4273
0.686741 2.63608 1.85861 2.00057
0.675212 1.60489 2.35328 2.30927
0.929631 1.89845 2.06773 2.95185
0.947377 0.99787 2.03637 1.5306
0.981028 1.88952 2.14945 2.17602
1.90019 2.22021 2.46211 2.6682
1.58701 1.39719 1.47481 1.92579
1.92784 2.05639 2.26128 1.88187
1.72802 2.24338 2.37275 2.72233
2.0518 2.22076 2.39412 2.83109
2.29014 2.01378 2.28314 2.55124
1.77872 2.22889 2.76346 3.01587
1.83365 2.15132 2.43842 1.80337
0.92967 2.01289 2.50446 2.52207
2.17699 0.71819 2.86308 2.03598
2.35956 1.46004 2.11045 2.86212
1.95762 0.824435 2.13267 1.9562
1.73538 1.02968 1.51187 2.22553
1.43851 1.86182 2.70218 3.14081
1.10494 1.41648 2.24355 2.5708
1.87488 1.68313 2.5874 2.32553
1.21484 1.65913 2.72836 2.8183
1.33961 2.05626 2.69919 2.69945
1.9251 2.37613 2.50276 2.49186
1.74927 2.23037 2.72986 2.38509
2.17059 1.71921 0.969776 2.00192
1.9278 0.569908 2.46818 2.31119
1.85446 1.45599 2.20674 3.32238
2.36245 2.2068 2.81136 2.35773
1.96354 2.12885 2.18254 2.2993
2.50161 0.822187 2.31247 1.73689
1.0285 1.68649 2.56491 2.2538
1.97295 1.28835 2.45399 1.87906
1.43692 2.08349 2.21423 1.96415
2.16723 0.488108 1.97857 3.06112
1.39585 2.02754 2.53646 2.16435
1.76695 2.48297 2.29659 2.34321
1.37387 0.854146 1.00561 2.38267
2.11205 0.693033 2.38836 2.64043
1.83908 1.65084 1.95282 1.84746
2.1948 1.78087 2.7497 2.24824
2.26717 0.646869 2.20867 2.56385
1.35655 0.921906 2.8012 2.20454
1.05934 0.626775 2.35322 2.66783
1.96108 0.90329 1.79857 1.92384
2.0418 0.83661 2.01481 2.13989
2.7668 2.15948 2.16714 2.52563
2.12863 1.80541 2.18791 2.46066
2.30303 1.41754 1.9901 2.72166
2.24704 0.879061 2.02198 2.13961
1.96985 2.20431 2.15938 3.60315
2.19867 0.836612 1.77413 2.03434
2.61655 1.47772 2.32175 2.5687
2.60122 2.26604 2.52999 2.55314
2.55131 2.18455 2.7968 2.73098
2.34462 0.736722 1.88083 2.41882
2.8134 2.10505 2.55162 2.33858
1.90733 1.99451 1.84002 2.44727
2.54612 1.71691 2.60919 2.64047
1.94293 1.6022 2.033 1.42182
1.96824 1.21642 2.31569 1.92327
2.31545 1.45597 2.66816 2.50138
1.89353 1.91714 2.41959 2.99823
2.06776 1.22314 2.66711 2.29286
2.649 0.923451 2.77591 2.60628
2.25418 0.716059 2.69392 2.29965
2.46727 2.20651 2.71733 2.37148
2.60102 1.28708 1.84852 2.68046
2.47822 0.907204 2.42983 2.18202
2.37709 0.863743 2.06073 2.01107
2.64775 1.4798 2.14803 1.52203
2.11127 1.09623 2.25646 2.91196
2.65869 1.9527 1.2849 2.97976
1.3059 1.98065 2.41489 2.59384
1.80366 2.19377 1.83147 2.48024
2.42333 0.991142 1.532 1.82911
2.72798 2.01317 1.21242 2.9994
2.65859 2.05744 2.45803 2.68502
2.30591 0.67625 2.2165 2.48805
1.51237 2.04992 2.55634 3.13108
2.66211 1.31477 2.6976 2.317
1.8534 1.20647 2.70469 1.13111
1.68777 0.928578 1.81567 1.32654
1.96985 0.345184 2.47864 2.50337
2.56758 0.801921 2.44111 2.02467
2.46766 1.04105 2.62807 2.87098
2.34623 1.57072 2.15922 2.41435
2.69497 0.82528 2.46446 2.40282
2.32037 1.55557 2.55618 2.5156
1.54997 1.12767 1.48942 2.15282
1.2614 1.11743 2.68495 2.14415
2.84167 1.49632 1.988 1.97457
2.58976 1.04064 2.50727 2.00729
1.95519 0.981078 2.28256 1.74483
1.24849 0.998246 1.57032 2.04265
2.30956 1.35236 1.77294 1.12969
1.54898 1.68367 1.12862 2.42547
2.22519 1.1682 2.30297 2.21633
1.65615 1.31473 2.22692 2.79914
2.39848 0.73055 1.55645 2.40496
1.783 1.0022 2.41408 2.85881
1.73507 1.63886 2.04462 2.04236
2.16045 1.34862 2.12966 2.54909
1.15031 0.952015 1.83345 3.16271
0.341918 1.40294 2.43427 1.89226
1.49228 1.07095 1.58125 2.27827
1.35531 1.51278 2.33588 2.41182
0.824076 1.34266 2.04324 2.9199
0.894231 1.15304 1.73063 2.22858
1.00981 1.58862 1.4071 2.66571
1.4623 1.08501 2.01925 1.97768
0.853323 1.02384 1.9081 2.3232
1.04583 0.814482 2.2042 2.35112
1.47472 1.45579 2.20054 2.69577
1.97805 0.753391 2.59258 1.90195
1.59152 0.937744 2.35119 2.51904
1.4787 1.52396 2.63961 2.51783
0.859375 1.65353 2.21899 3.04045
0.473219 1.72215 1.93037 2.19144
0.73735 0.995585 1.70683 2.3008
0.928205 1.06805 2.0718 2.38375
1.16322 1.43249 2.18165 2.01753
0.999453 1.40498 2.05914 2.76079
0.773509 1.18614 1.96846 2.43963
0.910452 1.50284 2.38298 2.60373
1.04283 0.616221 2.31576 2.74858
0.798077 1.34757 2.01041 3.094
0.639491 1.57359 2.03176 3.59952
1.13342 1.04665 2.64485 2.49258
1.56185 0.693274 1.55965 3.00842
0.816486 1.13628 1.21085 2.68031
0.29831 0.99463 2.1163 2.64555
0.607463 1.44997 2.45471 3.60552
0.968681 1.2446 2.26115 2.2113
1.28516 0.959503 1.9811 1.63693
1.02588 1.45485 2.36846 3.12688
0.897112 1.555 1.03984 2.44867
0.742099 1.14148 2.14927 2.22415
1.05369 1.47387 2.40223 3.34309
0.892176 1.50764 2.34564 2.76922
0.927321 1.10179 2.18848 2.35671
0.992501 1.22779 2.30287 2.51603
1.04164 1.56044 1.72732 3.1214
0.787948 1.08743 2.22894 3.5311
1.47721 1.18472 1.88562 3.08562
1.28698 0.784511 2.08937 2.94982
1.22048 0.859423 2.55618 3.3389
1.29235 1.5349 2.34681 2.50378
0.766396 1.03508 2.08919 3.35595
0.830254 1.37103 2.16449 2.3153
2.57167 1.48119 1.24445 3.48258
2.59049 1.19004 2.39449 3.49556
2.42254 0.983478 2.46006 2.60456
2.46224 1.36118 2.39451 3.0205
0.868265 1.3741 2.0838 2.60919
0.807097 1.28023 2.18373 2.86135
0.859936 0.972531 2.43905 2.89224
0.888744 1.11009 2.81451 2.1416
2.34773 1.38085 1.28773 2.55311
0.91186 0.957758 2.08511 1.72913
0.88705 0.903882 2.05358 3.41083
0.842565 1.58455 1.54983 3.70077
2.46897 0.828923 2.47842 3.09563
2.53542 1.57552 2.34495 2.87999
0.456294 1.73022 1.25379 2.5985
0.324929 1.38708 2.43213 3.44263
2.55878 1.26475 2.13583 3.46468
1.48673 1.34519 2.74665 3.64903
1.46973 1.01081 1.78394 3.51834
1.60315 1.33896 2.60148 2.07353
1.28284 0.436069 2.32612 2.87872
1.60505 1.75582 2.23947 3.67763
1.53137 1.40191 2.45814 2.62081
1.44623 1.1427 1.28167 2.16229
1.28725 1.78276 2.29589 3.83434
1.56258 1.36375 2.72076 2.86442
1.54255 1.44014 2.57808 3.62815
1.4966 1.18537 1.72211 2.13352
0.725934 1.44313 1.03543 3.58598
0.83585 1.42362 1.5965 2.33078
1.16007 1.53035 2.12277 2.12134
1.13822 1.10199 2.04967 1.75449
0.882319 1.44112 1.62369 2.84023
0.879169 1.44678 1.78711 1.90817
0.89396 1.17399 2.2992 2.57346
1.16841 1.18943 1.80849 3.72402
0.897296 2.04628 1.70235 2.38996
0.333714 2.27639 1.48475 3.04825
1.04925 2.15675 2.68792 1.57176
0.715001 2.28387 2.86194 3.25519
0.386036 2.13796 1.93481 3.62258
1.12212 1.83234 2.26448 2.8351
1.31215 2.74648 2.12389 3.14375
1.76393 2.47772 2.54291 2.6492
1.65216 2.19691 1.69529 2.61026
1.43786 2.27668 2.28225 2.80973
1.56274 2.42752 2.02102 3.07043
2.15995 2.18024 2.6231 3.49914
1.65351 2.42663 2.48115 3.23871
1.65652 2.17818 2.09495 3.0291
2.22809 1.69867 2.0802 2.60263
1.06943 2.29463 1.87231 2.28461
2.24126 2.05179 1.98439 3.45183
2.29257 1.50564 2.78853 2.89037
2.31356 1.64048 2.19163 2.65873
2.32032 1.54345 2.21527 2.63131
0.284379 0.970483 1.52271 3.08344
0.678878 2.18738 2.38937 2.20635
0.753662 1.38693 2.28884 2.72905
0.749248 1.691 1.42171 3.67817
1.44338 1.84018 1.71962 1.98498
1.40183 2.29253 2.39596 2.86783
1.72689 2.50288 1.86541 2.48706
1.33095 1.64663 2.48221 2.85005
1.27181 1.91786 2.86521 2.12904
2.56408 1.15725 2.20274 3.47021
1.36438 2.11391 2.07099 2.88612
1.19045 1.92923 2.84578 2.46294
1.56912 1.95827 2.59681 3.03935
1.61375 2.16494 2.59609 2.41289
1.23417 2.27361 2.90134 2.55287
1.48179 1.51196 2.27814 2.34184
1.4882 1.95464 2.86386 1.70316
1.18918 2.14177 2.50281 2.63276
0.968183 2.3631 1.88076 2.95918
1.40894 2.53558 2.91323 4.3654
2.55073 2.34416 2.52187 4.30595
1.31163 1.85156 2.946 4.33933
1.43354 1.36995 3.01549 4.86426
1.19841 2.20752 1.45209 3.89355
1.10824 2.20116 2.61083 4.4696
1.24795 1.87266 2.39161 4.09438
0.64935 1.98862 2.04749 4.85115
1.27356 1.48703 0.910411 4.66361
0.748681 2.24498 1.13867 3.39726
1.21702 1.82932 3.17653 3.85886
0.723131 1.72393 2.30668 3.56786
1.26192 1.84047 2.50965 4.63742
0.736524 2.30683 2.7856 3.57685
1.28828 1.61066 3.16724 3.59258
0.531716 1.7069 2.43248 4.42837
0.464408 2.11115 2.68012 4.29089
1.29455 1.89964 2.73311 4.62929
1.30514 2.04205 2.03191 4.33421
1.28416 1.80553 2.73069 4.76158
0.652977 2.1471 2.15784 4.74408
0.552936 2.02322 1.66725 3.57065
0.508246 1.25915 2.90281 4.87049
0.543779 1.45449 2.64143 4.14743
0.411186 1.63504 2.41652 4.06539
1.33788 1.03087 2.85922 4.49699
0.323665 2.61951 1.83882 4.47143
1.27704 1.83479 2.70457 4.64721
0.416097 1.36145 2.2906 4.8117
0.619261 2.45472 2.90564 3.49748
0.743387 1.87887 2.42379 4.01704
0.569267 2.18336 2.26031 4.38282
0.616503 2.08162 2.71398 3.77744
0.607904 1.82426 2.54303 4.35865
1.2825 2.55149 2.72184 4.64025
0.518487 1.26529 2.58264 4.00239
0.791453 1.23012 2.52535 3.74205
1.93619 1.247 3.05225 4.33923
2.13545 1.19232 2.21159 4.21379
1.23396 2.76951 2.34807 3.74498
1.10388 1.71803 2.56335 3.82442
2.06102 2.15873 2.51361 2.93748
2.22048 1.89814 2.3064 3.91606
1.19442 1.49784 2.74373 4.06878
1.31933 2.53141 1.8786 4.80964
1.13074 2.18538 1.94622 4.01998
1.23408 1.35512 2.3907 4.26358
2.17443 2.37351 2.40738 3.2883
2.02771 2.38093 2.79056 4.66249
2.27895 2.26157 2.83513 4.30926
2.14083 1.49752 2.13897 4.20679
1.97335 1.72651 1.95396 3.78295
2.04507 1.88253 2.98778 4.69409
0.926573 1.64952 2.23621 4.85361
1.2844 1.70478 2.1176 3.79633
0.746806 2.5025 2.84655 4.53627
1.57812 0.991996 2.35119 3.96583
1.35731 1.22727 2.7547 4.37981
1.43335 1.16111 2.82886 5.20152
1.16861 0.955159 2.59349 3.2513
0.636004 1.35226 2.15555 4.46895
1.49786 1.17512 2.12065 3.85894
1.34973 1.13193 1.80704 4.56683
1.00775 1.21187 2.51092 3.47989
1.1327 1.12108 1.30107 4.58426
1.61068 1.15595 1.50301 4.21915
1.32103 1.41401 2.83044 4.55376
0.72551 0.975891 2.40181 4.49693
1.56118 1.44935 2.2437 4.68553
1.07279 0.860101 2.21004 4.56655
1.57502 0.625382 2.25066 4.24183
1.61111 1.39855 1.55996 4.36886
0.807831 1.4272 2.40099 4.29107
0.401591 1.17187 2.45688 4.25116
1.80835 1.39472 1.74118 4.16194
0.492966 0.979288 2.48248 4.32281
1.39078 0.952865 2.60316 4.29618
0.757917 1.17907 2.65052 4.56116
0.822494 1.2095 2.37069 3.88579
1.54536 1.61499 2.47706 4.06022
1.54185 1.00038 1.79952 4.80714
1.06767 1.08 2.56692 4.59951
1.31024 1.68302 1.77244 4.50338
1.42056 1.29061 2.46072 4.70206
1.17705 0.732148 2.20683 4.06748
1.48928 0.93601 2.11263 4.34504
0.590154 1.62972 2.13621 4.339
1.71046 1.19852 2.19726 4.18856
1.45366 1.32039 2.08547 4.96187
0.193333 1.40093 2.22782 3.62315
0.941757 1.37782 2.40063 4.0581
1.21128 1.60414 1.57773 3.64602
1.27878 1.41533 2.24191 4.21368
1.70106 0.970747 1.71519 4.06759
0.386899 1.01479 2.05922 4.44732
1.61455 1.19638 2.31428 4.53519
1.68827 1.03909 2.45838 4.11535
1.13918 0.840106 1.48665 4.45412
2.04414 0.680681 1.51955 4.66493
1.39014 1.01218 2.1883 4.75452
1.17835 1.2189 2.35737 2.59583
0.830356 1.63187 1.98802 2.66353
1.58629 0.96339 2.30342 2.74823
1.48235 1.60557 2.38596 2.23585
1.14012 1.36165 1.86737 2.89109
1.86605 1.23073 2.38956 2.09066
1.57514 1.84817 1.42688 2.40956
2.00996 1.05158 2.18098 2.81717
1.65443 1.50111 1.98965 2.70486
2.00471 1.26267 2.16706 2.65223
1.80201 1.08167 1.84193 2.50218
1.16956 1.21692 2.30592 2.81467
1.31769 1.23106 1.71676 2.49474
1.70762 1.54207 2.25794 2.89179
0.231029 1.39995 1.12105 2.28358
0.807651 1.02322 2.23459 2.2251
1.11057 1.44046 1.61239 2.09031
1.68939 1.13262 1.6911 2.1446
0.424187 0.680853 2.52401 2.57346
1.68801 1.4436 1.97857 2.3552
1.1064 1.24892 2.5537 2.72232
1.56179 1.46901 2.11902 2.6004
2.59285 1.02941 2.11125 2.24123
1.08606 1.52034 2.0205 2.16439
2.02607 1.39055 1.55709 2.30629
1.44824 1.54269 2.34337 1.59582
2.39756 0.924151 1.7597 2.8084
1.75093 1.12288 1.70859 2.80125
0.249626 1.35172 1.99873 2.4165
0.186033 1.0128 1.3901 2.64854
0.819821 1.39981 1.98719 2.87514
1.03111 1.4573 1.58425 2.91803
1.10684 0.913849 1.97423 3.49291
0.964571 1.28372 1.76836 2.94725
0.833381 1.25462 1.83713 2.16274
0.665053 1.73393 1.98882 2.69083
0.348065 1.38496 1.74355 2.84141
0.721998 1.29773 1.44258 2.89018
0.724101 0.697533 2.07528 2.0898
0.78684 0.721903 1.98891 2.39694
1.02233 1.46456 1.55021 1.90173
0.803641 1.35661 2.00943 2.78658
1.26202 1.43554 2.58029 2.66379
1.16283 0.84513 2.08825 2.47692
1.14308 0.821933 1.75409 2.12176
1.71157 1.32926 2.35374 2.56797
1.64173 1.41722 1.68655 2.64408
1.68611 0.777252 1.44717 2.513
1.22721 0.797041 2.09998 2.47616
1.52616 0.831723 1.88854 2.37046
1.18036 1.59638 2.10169 2.3822
1.37138 1.67174 1.91327 2.04266
1.28522 1.74905 1.94603 2.40579
0.946808 1.43916 2.28888 1.83176
1.34491 1.33572 2.1665 2.69987
0.457287 1.31728 2.19765 3.39149
0.688575 1.57193 2.16031 1.94963
0.620508 0.913562 2.22478 2.71957
0.424532 1.52444 1.97346 1.7703
1.00407 1.25592 1.87738 2.39037
0.96917 1.49717 1.84193 2.13048
0.684276 1.76341 1.66092 2.90211
0.942825 1.18956 2.45054 2.48822
1.02499 1.75773 1.68381 2.92859
0.879452 2.19346 1.63665 2.6264
0.675265 1.55389 2.24024 2.52671
0.571676 2.05177 1.66303 2.70651
1.15196 2.2417 1.34154 1.76951
0.781749 2.36132 1.88041 2.35658
1.1759 1.30204 1.95379 2.99644
1.13485 2.28743 2.53405 2.08219
1.16151 1.66221 1.58938 2.12815
1.06525 1.71871 1.81796 2.56375
0.998423 2.53697 1.27345 3.02488
0.900285 0.576819 2.3311 2.79876
1.02213 0.615653 2.04003 2.2833
1.11464 1.55787 1.81496 2.52588
0.951976 2.43587 2.09357 3.12117
1.01972 1.77572 1.38302 1.9731
1.41677 0.52443 2.07026 2.46228
0.631609 0.438356 2.2932 2.51234
1.12527 1.80932 1.81445 2.86529
1.13316 1.97953 2.49238 2.82808
0.965352 1.90224 2.22187 2.58728
0.674821 2.20768 1.03137 2.8022
1.30169 2.20453 1.31792 2.40313
0.696953 1.82782 1.18344 2.90745
1.15593 2.09484 1.42948 2.54111
1.03513 1.32861 1.73969 2.5894
1.03755 0.928364 1.94915 2.25477
1.09446 1.09573 0.930272 2.57518
1.7003 1.52314 1.53871 2.39419
1.50601 1.52554 2.09139 2.38022
1.44602 1.18988 2.40753 2.20761
1.33073 0.808935 1.57627 2.65483
1.3811 1.16926 1.06217 1.35382
1.67809 0.440221 1.66238 2.78619
1.8733 0.579557 2.48442 2.29372
1.59602 1.12005 2.15576 2.29663
2.39936 0.952418 1.68451 2.42187
1.12113 1.45878 1.14214 3.55363
2.10444 1.07986 1.62427 3.80621
1.54394 1.19059 1.66464 3.66266
2.01313 1.54757 1.89666 4.19307
1.13004 1.23696 1.83229 3.44837
1.43539 1.60296 1.5776 3.815
1.47476 0.587514 1.42193 2.93427
2.04219 0.711008 1.67426 3.58666
1.979 1.52104 1.87399 3.48392
1.43594 1.58631 1.78636 3.88021
1.54378 1.23415 1.60812 3.59655
1.98749 1.35112 1.1286 3.58994
2.13141 1.40327 2.09053 3.04265
1.26117 1.52157 2.15386 4.1798
0.749966 1.55157 1.08597 4.31091
1.85139 1.36907 1.77701 3.77032
1.36346 0.740522 1.58444 4.14
1.48074 0.615492 1.65198 3.25782
1.49567 0.604178 1.85553 4.05282
1.84542 0.82976 2.33023 3.65725
2.26843 1.02844 1.87087 3.31648
1.65858 0.872692 1.83318 4.07423
1.0446 0.839376 2.28129 3.52935
1.49629 0.868295 1.31675 4.13272
0.659393 0.830267 2.20529 4.1114
2.15263 0.882134 2.49896 3.50822
2.01298 1.01995 1.83814 3.22403
1.44066 1.02055 1.32218 4.09359
1.99596 1.54402 1.98583 3.40065
2.11396 1.58296 2.44921 4.18376
0.519023 0.849363 2.27685 3.30631
1.56262 0.810898 1.89987 4.18959
1.37543 2.24887 1.41744 4.04103
0.940123 0.996068 1.19489 3.36329
0.614458 1.02002 1.28914 3.74101
1.19337 0.666991 1.56239 3.59905
1.19413 1.06261 0.961937 3.58703
2.02373 1.21229 1.15441 4.20165
1.80923 1.65202 1.52274 4.18078
2.39281 0.907014 1.37545 3.58701
0.862368 1.22114 1.90769 3.24524
1.39792 1.23533 1.75832 3.88013
1.54148 1.1211 2.69185 4.33098
2.12826 0.780084 2.04741 3.72624
0.706401 1.02216 1.8254 4.00929
1.53416 0.96735 1.03708 4.15579
1.51494 1.28649 2.21023 3.87573
1.10197 1.55289 2.07721 3.61201
1.45115 1.23721 1.4649 3.55824
1.52771 1.7954 2.01024 4.27599
1.13403 0.691779 2.34591 3.34596
1.86514 1.06351 1.30631 3.42424
1.46076 1.05289 1.58538 3.53653
1.5999 1.63865 1.90635 3.7886
1.12974 0.882939 1.8367 3.96871
1.24015 1.30966 1.88113 4.09852
1.627 1.86514 1.47969 3.82799
1.29681 1.26044 1.88503 4.05469
1.68873 1.38458 1.7925 4.11978
1.79896 1.07018 1.65118 3.53607
1.44447 1.20818 1.30582 3.56389
0.964531 1.32817 1.94766 3.62242
1.93332 0.778858 1.78232 3.70982
1.64346 1.59723 1.73734 3.66037
1.28105 0.670811 1.49103 4.15719
1.13518 1.01606 2.20314 4.26237
1.70274 1.07258 1.83112 3.76043
1.20413 1.40111 1.5337 3.99156
0.636727 1.17921 1.28867 3.4734
0.14019 0.867838 1.02673 2.73136
0.776287 1.18786 2.22048 3.65978
0.384915 0.935177 1.9874 2.9668
0.660738 1.199 1.78174 3.53078
0.93533 1.32603 1.49129 3.91431
0.984881 1.20985 2.06788 3.81385
0.655462 1.09592 2.25764 3.53224
0.342466 1.49665 2.05797 4.4521
0.516921 1.47677 1.69924 3.25376
0.833584 1.59973 1.21062 4.15958
0.673489 0.944931 2.03762 3.60313
0.657261 1.79511 2.41778 4.30099
0.599959 1.41854 2.12241 4.10195
0.999529 1.05555 1.37693 3.6858
0.672768 2.19704 1.90373 3.9254
0.132319 1.52326 0.859814 3.68269
0.530562 0.951016 1.73558 4.0523
0.854156 1.1331 1.08129 4.18757
0.412343 1.21648 1.60175 3.17031
2.16803 1.88784 1.36107 3.36556
1.63281 1.49309 1.86913 3.98185
1.33908 1.84794 1.40637 4.21412
0.997907 1.93546 1.46261 4.08827
1.98267 1.50301 1.64299 3.61971
2.24189 1.1918 0.694689 3.67543
1.26593 1.29018 1.42827 3.50196
1.16348 1.32325 1.39061 4.13877
1.30144 1.08829 1.86912 3.64453
0.60178 1.51648 0.85351 3.62759
1.10531 1.39618 0.857062 3.71675
1.19843 1.68964 1.40997 3.27091
0.918732 1.49803 0.994307 2.46266
1.29922 1.58309 1.45207 3.40547
0.557154 1.85889 1.44679 1.79608
0.471066 1.36043 1.35679 2.46888
0.759184 1.37598 1.7934 3.51981
0.895153 1.17898 1.62124 2.96993
1.02308 1.93929 1.07075 1.96802
0.52115 2.84541 1.40398 2.97452
1.00892 0.42813 1.8736 3.13691
1.291 1.02421 1.78902 3.83283
0.683213 0.860217 1.90251 3.94489
1.30103 1.85448 1.69359 3.24318
1.24438 1.94041 0.953625 2.02458
1.11403 1.42912 1.33625 3.51539
1.07846 0.968909 1.6983 3.15246
0.746448 1.951 1.85721 3.29886
1.01652 1.93407 1.81065 3.16711
0.725416 1.94266 1.02403 3.0836
1.20169 0.248147 1.83049 3.26903
1.1769 1.9015 1.75285 3.04239
1.13539 1.01798 1.47846 1.90201
0.58875 1.96675 1.99751 3.14629
1.14968 2.20591 1.23373 3.21098
1.21732 1.49339 1.83912 3.20709
0.922073 2.06399 1.48617 3.06731
0.799601 2.13934 1.86935 3.29152
1.06849 1.56548 1.66507 2.28776
0.96258 1.36672 2.06531 3.16874
0.81633 2.31759 1.50794 3.44714
1.08007 1.00841 2.09199 3.74852
1.20544 0.992636 1.99153 4.16286
1.13571 0.866185 1.8467 2.4057
1.18945 1.33944 1.91303 3.36461
0.543557 1.76767 1.39757 2.15429
0.982929 0.859483 1.73954 3.18135
0.642497 1.64387 2.07933 2.92767
1.44787 1.46154 1.69943 3.50694
1.0932 1.80106 2.08762 3.05013
1.28205 1.21046 2.10931 2.1861
1.04954 1.68616 2.04433 3.20715
1.15599 1.3212 1.69238 2.04977
1.10978 1.58464 1.27508 3.04512
1.25578 1.4125 1.00848 2.78434
0.816815 1.90645 1.98928 2.86626
1.23311 1.59859 2.10598 2.99953
1.3234 0.677458 1.29392 1.94078
1.04901 1.43908 2.01146 2.77355
1.06732 0.976381 1.40103 2.35867
1.26992 1.40266 1.27331 2.21839
1.38927 2.06487 1.83403 2.20101
1.50388 1.44168 1.77978 2.89316
1.26093 1.24006 1.84431 3.70459
1.39888 1.58088 1.86377 2.11814
1.45358 1.33979 1.91687 2.95445
0.184543 1.09416 1.10468 2.46867
1.15997 1.30129 2.24677 3.2047
0.0800967 1.86098 1.70186 2.88055
0.521888 0.906699 1.52604 3.05192
0.531932 1.88396 1.91471 2.75581
0.71925 1.10612 0.920829 2.34716
0.559794 1.028 1.67396 2.53906
0.730024 1.46226 1.56433 2.3228
0.52134 1.71214 1.59777 2.58034
0.337715 1.91882 1.41836 2.08257
0.334024 2.0567 1.61395 2.3793
0.49029 1.03523 1.88869 3.23414
0.500283 1.49739 1.33567 2.09302
0.484237 1.56773 1.9748 3.25984
0.412131 1.18832 1.79845 2.13136
0.515872 1.69511 1.6848 2.90091
0.471324 1.64789 1.35473 3.64415
0.457639 2.07783 1.82485 2.39138
0.719373 1.74794 1.63618 3.8833
0.731007 1.64594 1.7512 2.5029
0.689011 0.979664 1.73067 2.49022
0.223004 1.71159 1.42005 1.98646
0.416708 2.1836 1.24298 2.19311
0.520052 1.51135 1.468 2.67707
1.29376 1.27776 1.91717 1.78848
1.37622 2.7777 1.62273 2.64037
2.32565 1.72662 1.71505 2.71425
1.92535 1.19078 2.29943 4.02168
1.68093 2.2588 2.16974 3.27057
1.49374 1.87618 1.18553 1.78652
1.71902 1.27938 1.3987 2.83022
1.71968 1.18368 1.87733 2.76169
0.159271 1.86591 0.940535 2.61726
1.23226 1.78608 1.18403 2.16831
1.12315 2.20551 1.13337 2.24143
1.02253 2.69852 1.57759 2.18618
1.17665 1.49666 1.90798 3.45171
1.18373 1.87391 1.54939 2.08989
0.539385 1.47179 2.16294 2.45337
0.814819 2.47866 0.685465 2.91347
1.02533 2.77982 2.26993 3.43634
0.616432 2.7708 1.44454 3.03832
1.21204 2.77153 2.40836 2.21373
1.21856 1.41582 0.73332 2.77004
1.0419 1.65051 1.23778 2.49531
1.15353 1.24436 1.83511 3.18185
0.987472 1.1484 0.777546 2.64242
0.571493 2.1235 1.85623 3.26093
0.391285 2.20956 1.01264 3.49293
0.943489 2.44974 0.775261 4.17326
1.8366 2.21996 2.32304 3.6649
1.77852 1.54942 0.870981 2.85865
1.93973 0.943291 1.79699 3.39471
1.92739 1.5563 0.737456 3.0672
1.70218 1.35907 1.95899 2.83569
2.03724 1.37383 0.993246 3.76819
1.4382 0.8588 1.05677 3.82484
1.41096 0.888996 0.785708 3.15637
1.41083 2.4242 2.18402 3.09233
1.45867 1.34931 2.21857 3.04101
1.33327 2.6306 1.53276 3.30272
1.76423 0.836088 1.57638 3.86973
0.150344 2.46704 2.11127 3.1445
1.34761 2.44808 2.16543 4.08485
1.58041 1.026 1.9066 3.91315
0.29701 2.51066 1.69498 4.17496
1.48109 1.50086 1.51922 2.77192
1.40261 2.13507 1.68254 3.01205
1.41958 2.49419 1.23909 3.56416
1.55278 2.45377 2.41051 4.31459
1.6661 1.19313 1.67827 3.61309
1.8081 2.52696 2.38369 3.79291
1.98497 2.45064 1.30702 3.80277
1.72448 1.79683 2.09311 3.84872
1.54855 2.45844 1.45762 3.40137
1.08474 2.57457 1.43102 3.21861
1.76667 2.14797 2.3289 3.48768
1.3566 1.12398 1.96982 2.11809
0.832753 2.09811 1.99216 3.20492
1.30031 1.99177 1.56635 3.27125
1.1665 1.9978 1.23525 3.84213
1.44071 1.23092 2.45105 4.04935
0.295411 1.14021 1.45045 4.04842
0.303484 1.21556 2.07002 2.80835
0.887282 2.18266 0.789327 4.0365
0.115723 1.70644 2.22997 3.61204
0.573449 1.46423 1.92902 4.00971
1.45723 0.52266 2.50746 2.97975
1.393 1.19243 1.916 3.35548
0.456444 2.25111 1.8946 3.6744
1.4486 1.59772 1.95363 3.71249
0.724278 1.085 1.18065 3.38754
0.796746 1.62108 2.39373 3.86018
1.5388 2.35506 1.99058 3.51065
1.18066 1.44176 2.62712 4.36999
0.854847 2.42579 2.793 3.76697
0.990318 2.04432 1.87785 3.26746
1.14885 1.9381 1.96552 3.52625
1.74607 1.49977 2.01597 3.82646
0.993008 2.52032 2.094 3.84577
1.15233 1.58448 2.41588 2.82959
0.815907 2.54576 1.90277 2.92202
0.431163 2.20769 1.94295 3.6407
0.989407 2.52329 2.01343 3.82554
1.6727 1.451 1.91671 3.55573
1.55302 1.92953 1.88166 2.65062
0.57848 2.25601 2.30399 4.40921
1.0713 1.82141 1.90602 3.72343
1.11061 1.70469 2.07632 3.35742
1.066 1.84831 1.5868 4.31673
0.995855 1.47397 1.87132 3.17946
1.49477 0.712801 2.32663 3.40942
1.07162 2.01953 1.7269 3.10257
1.21742 1.81658 1.76858 3.42592
0.841454 1.80702 1.86723 3.22324
1.35058 1.40264 1.42617 2.92383
1.07688 1.38509 2.15477 3.28052
1.62454 2.18141 2.07164 2.56427
0.938374 1.35023 2.47223 3.4634
1.53116 2.78312 1.9529 3.68633
1.57328 1.50837 1.22331 3.45867
1.41792 1.66938 2.37501 3.66799
1.57348 1.68171 1.84119 3.75573
1.34375 1.3968 1.81599 3.4911
1.18483 1.54323 3.00935 3.39695
1.40506 1.67833 2.39424 4.22705
1.07175 2.20791 3.06213 3.58804
1.04995 2.21765 2.53734 4.07474
0.891647 1.7729 1.27172 3.56575
1.48184 2.01502 1.76025 3.37573
1.04494 1.66122 2.12061 3.69114
1.44544 1.74628 2.32187 3.1458
1.67512 1.41618 1.485 4.59817
1.2636 2.21398 2.05811 3.74305
0.766573 2.0303 3.1307 3.53482
1.29838 1.88514 2.50859 3.87189
1.01119 1.46046 1.66348 3.72668
1.47508 1.51837 2.73739 3.54124
0.383167 2.7052 2.12041 3.91695
0.877405 1.71948 2.40834 3.42697
1.68229 1.92905 2.00197 2.76763
1.0881 1.87388 1.77235 3.86824
0.474228 2.33223 3.17915 3.63199
0.500015 2.15573 2.06016 2.91933
1.4506 1.83469 2.03831 3.0554
0.597608 2.16096 2.26935 2.93483
0.80127 1.94158 2.76576 3.32617
1.25547 2.134 1.60551 2.24852
1.45578 2.593 3.10462 2.43686
1.15336 2.54849 2.4448 2.25385
0.897235 0.80601 2.51885 2.43905
0.914262 1.92095 1.93595 3.21441
0.750872 2.1397 2.05367 2.53628
1.75226 2.64213 2.37256 3.09622
1.18901 1.53005 2.51618 3.46666
0.620021 3.03332 1.87459 2.25139
0.980948 2.48091 2.44927 3.34436
1.31244 2.81474 3.00541 2.46306
1.19656 2.45061 2.05265 2.0414
2.09601 2.66606 2.46039 3.4658
1.02107 3.00179 1.84792 3.70213
0.958255 2.08899 1.50617 2.21153
1.83551 2.95234 3.06017 1.70405
2.21672 3.13569 2.38076 3.8081
2.05219 2.75069 2.39208 2.46716
1.57147 1.74708 1.42445 2.40352
1.87036 2.40369 2.09647 2.45466
1.80599 1.74519 1.87538 1.26133
2.04908 2.10221 2.1385 3.38909
1.58846 2.82232 3.23928 3.63959
2.06895 2.97394 2.78059 3.33097
1.69394 2.89577 2.30567 3.80132
1.74224 2.65274 1.42908 3.34849
1.80367 2.81324 2.3703 2.35942
1.9145 2.16844 1.47004 3.10069
1.9164 2.33081 2.01238 2.17711
0.854146 3.10283 1.93609 3.45143
1.20096 2.81315 2.94488 2.3598
1.2151 2.88338 1.7417 3.24429
0.917815 2.84094 3.0614 2.90105
0.295994 2.26584 3.0872 3.19973
1.69912 2.19884 3.23686 2.84236
1.75505 2.93867 1.75722 3.65562
1.46443 1.4169 1.4413 3.27805
1.95201 2.76135 3.08826 3.44363
1.47166 2.96204 1.99188 2.6989
1.94058 2.46597 1.23066 2.31431
1.27949 2.13261 3.00949 2.99563
2.06641 2.50265 2.08954 3.51106
1.51436 2.36844 1.41002 3.05247
1.36804 2.45979 1.92005 3.67266
1.41703 3.09457 3.06778 2.73317
2.12507 1.83254 2.44551 3.24986
1.73305 2.1813 2.82207 3.14714
1.24719 2.68926 3.03077 2.53378
2.18284 2.02526 3.05177 1.49325
1.51504 3.03026 2.16731 3.19453
0.404861 2.40941 2.47054 2.6157
0.974516 2.72272 2.91408 2.48124
2.00153 2.47506 2.88145 2.75585
1.87454 1.7163 3.27964 3.34759
1.7439 2.60349 2.79599 2.63117
1.37924 2.54106 3.79319 2.33075
2.02745 2.76683 3.38663 3.29653
1.28212 2.82144 3.35993 2.87238
2.19048 2.08084 2.97711 2.11837
1.37943 2.2728 3.30842 2.37881
1.40077 2.96662 3.15719 2.97299
1.95372 2.40834 3.02598 2.26627
2.15077 2.77158 3.2108 1.76736
1.75323 2.59574 2.87189 3.44806
1.33737 2.38594 3.21744 2.76389
1.75958 2.32442 3.39191 3.24132
1.28793 2.29515 2.09522 3.77465
1.34019 2.21523 2.15814 3.16563
1.80903 2.50285 2.93765 3.15423
2.1284 2.03025 3.61057 2.70344
2.2439 2.05442 2.59156 3.73587
1.58261 2.45606 2.26782 4.19353
1.60164 2.02167 3.20485 3.2459
1.51384 2.46006 2.69722 3.58098
0.481914 2.56505 2.88093 2.68897
1.40659 2.98047 3.4126 2.88082
1.9553 2.76201 2.7392 3.02325
2.06461 2.5909 2.79722 3.26766
0.609863 2.80027 2.55891 2.53955
1.63123 2.20344 2.09578 3.18728
2.16855 2.37588 2.58657 2.28877
1.25192 2.23815 3.20489 3.7658
0.795066 1.90997 1.82467 2.9053
2.03343 1.74065 2.76968 2.7419
1.70088 2.43248 2.45182 2.62524
1.38974 1.38133 2.06711 2.28485
1.29186 2.01243 3.07735 3.21638
2.06186 2.36313 2.7837 3.55004
1.21777 2.68634 2.87447 2.57235
0.378813 2.01339 2.37804 3.36064
0.684811 2.58467 2.476 3.7211
1.02754 2.06295 2.9521 3.29527
0.345771 1.76475 3.20046 3.70044
0.72699 2.9544 2.85001 3.10099
0.187536 2.01187 3.0626 3.30196
0.767788 2.03739 1.98168 3.31493
0.392196 2.66531 3.39952 3.8095
0.789109 1.65089 2.19896 1.95815
0.791884 2.34781 2.96457 3.55119
0.376913 2.10452 3.16227 2.86384
0.460842 2.76066 3.17473 2.92999
0.608335 2.82126 3.42514 1.35357
2.57577 2.09218 2.57551 1.90054
2.37688 2.78526 3.23324 2.88337
2.30497 2.46402 3.32129 2.15718
2.49444 2.0926 3.07527 3.04864
2.57711 2.62523 2.98355 1.22683
2.38118 2.66007 3.00323 3.00884
1.17419 2.46046 2.62605 2.46753
0.456606 2.25486 3.61168 2.15355
0.722334 2.71687 3.00997 1.30867
1.24743 3.04664 2.80928 1.33633
1.23206 2.69713 3.26667 1.1636
0.640994 2.67755 3.30266 2.37925
2.5617 2.23131 2.70235 1.98029
2.47115 2.78153 3.30534 2.0001
2.68171 2.52653 2.64459 1.31773
2.30831 2.6307 2.65269 0.893968
2.5465 3.00551 3.12533 1.94956
1.4778 2.53105 3.29089 2.16886
2.82168 2.68303 3.38419 1.83817
2.4428 2.36242 3.07918 1.99698
2.24677 2.0052 2.49042 1.90232
2.27063 2.94412 3.07009 2.34311
1.45176 1.3424 2.53189 2.86079
1.73794 2.67332 2.59762 2.40485
1.51868 2.31085 3.4246 2.3939
1.9515 2.66974 2.40674 2.91779
2.20073 2.14 2.52461 3.06847
2.33922 2.72573 2.97609 1.32045
2.37977 2.34654 2.48047 2.68124
2.21336 2.21886 3.39365 1.75069
2.3378 2.67409 3.46705 1.62085
2.09453 3.02066 2.81739 1.00987
2.79271 2.15889 2.88453 1.3552
2.01434 2.32597 3.28602 1.68049
2.58322 1.77605 3.21929 1.97824
2.10669 2.67772 3.31243 3.181
1.73848 2.71909 2.39679 1.9442
1.55334 2.3695 3.70561 2.28199
3.01294 2.65825 3.44062 2.33245
2.30423 0.804851 2.94578 2.91486
2.68777 0.852354 2.99953 1.70549
2.23521 2.73572 2.53604 1.00744
2.48452 2.22079 2.423 2.49339
1.62548 1.71783 1.77855 1.54375
2.47552 2.50457 2.47185 2.03703
2.51112 2.54802 2.51312 1.54122
1.8537 2.75866 3.09451 2.35346
1.64881 1.93453 2.41028 2.24825
2.23286 2.14318 2.40066 2.17649
2.27071 2.32636 2.00244 2.75356
2.83798 2.20869 2.84594 1.54259
2.1244 2.21483 2.70693 2.79661
2.07188 2.47813 1.54735 2.35766
2.42808 2.02417 2.33459 1.8079
2.71415 2.47526 2.2236 2.8626
2.74515 2.70813 2.42123 2.16801
2.3011 2.18059 2.29701 2.30187
2.55157 1.9468 1.54694 2.26669
2.55792 2.9364 2.50069 2.2751
2.4704 2.01991 2.24108 2.96411
2.82416 2.55785 1.88032 2.76297
2.10566 2.7498 2.32096 2.69999
1.79713 2.76948 2.44726 2.5838
2.37889 2.45541 2.80867 2.01585
1.68216 2.30528 3.08723 2.08433
2.79773 2.23543 2.39752 1.74856
2.20908 2.74368 2.25969 2.20885
1.48813 2.53619 2.2739 2.4595
1.78866 2.70341 2.33839 1.5212
1.71352 2.59844 1.80595 2.09112
2.13014 2.65138 2.53246 2.32655
2.70393 2.52977 1.78601 2.34047
1.9317 2.48918 2.43078 2.34489
2.34296 2.5483 2.70199 2.34682
1.8937 2.66364 2.53957 2.73221
2.25657 1.39282 2.42622 1.9244
2.82623 1.41247 2.38222 1.923
2.11143 0.727106 2.13816 2.91894
2.13183 1.29899 2.37374 2.46928
2.38721 2.25334 2.2886 2.15337
2.01262 1.79264 1.9162 2.80162
2.4808 2.27116 2.44397 1.84838
1.24784 0.835796 1.99486 2.87692
2.08132 1.79418 2.09649 2.5051
1.6537 1.28717 2.43791 1.97801
2.31786 0.641387 2.5038 2.52678
1.23665 0.711523 2.73841 2.63287
2.23847 1.77407 2.39162 2.38764
2.49309 2.29831 2.47572 2.91491
2.83886 1.39453 1.92058 2.69542
1.82352 0.195038 2.30334 2.38962
2.45813 1.24768 3.06789 2.60764
2.52021 1.59888 1.96728 2.64643
2.54016 2.33665 2.04147 2.65673
2.33006 1.73934 2.534 2.1841
2.23072 2.36143 2.11273 2.49712
2.39738 1.56934 1.91169 1.81422
1.80324 1.71865 1.56562 2.68145
2.0405 0.821488 1.57054 4.19153
2.07586 1.69579 1.9663 3.02915
2.46785 2.36015 2.5357 2.99819
2.55942 2.35599 2.46127 3.15604
1.98537 1.52718 1.9901 4.19182
2.59465 0.361007 2.52285 2.94432
2.19001 1.49973 2.48285 3.21221
1.92083 0.410596 2.90556 3.19255
0.367783 2.99418 2.20778 2.58362
1.56709 1.88675 1.52284 3.18256
1.57489 1.39411 2.75533 2.29713
0.544019 1.83323 2.07333 3.07046
2.1503 1.40257 1.97114 2.62778
1.80331 1.96003 1.66163 2.26385
1.60455 1.05767 2.25481 3.45859
1.62549 2.11931 1.55548 3.14721
2.12086 2.04968 2.72748 2.91084
1.86518 2.47656 3.08453 3.08702
1.69817 2.44775 2.71072 2.4786
1.91826 1.57607 1.88938 2.97997
2.65874 1.82173 1.84361 2.42409
2.15978 2.07056 2.19575 3.38101
2.64587 2.50689 2.42985 2.79844
2.20693 1.79453 2.91342 2.69651
1.73676 2.47117 2.49754 4.0062
1.81373 2.32901 2.7689 3.10593
0.25893 1.80308 2.01579 3.33973
1.41289 2.1285 2.50069 2.76242
1.37076 1.85182 2.45529 2.65315
1.94629 2.12812 1.75436 3.62568
0.492129 1.96084 2.31134 3.12864
1.58703 1.65009 2.71947 3.07603
1.31196 0.991725 1.72457 3.15822
1.99352 1.83692 2.61908 3.1559
1.45811 1.8563 2.64291 2.53832
0.384959 1.59539 2.50481 3.58347
0.368352 1.20214 2.02759 2.92722
1.54322 1.71656 2.45707 2.76637
0.362431 1.85745 2.5145 3.56043
1.32912 1.85903 2.35405 2.96192
1.19683 0.973739 2.21828 3.30552
1.9516 1.67517 2.58208 2.67792
2.02065 1.05114 1.67868 2.93901
1.77156 1.64573 1.84844 2.82775
0.557296 1.25162 1.04173 3.49026
0.780516 0.93888 2.34765 2.73986
0.935795 1.82971 2.62109 3.05354
0.477052 1.682 2.0529 3.30706
0.767545 1.99604 2.1103 3.20472
1.07819 0.998617 2.07482 2.69426
0.82694 1.04792 2.61696 2.54232
1.30384 1.67105 2.25601 3.62058
1.31164 1.31911 2.38393 4.08725
1.04834 1.76945 0.795165 2.26772
1.13299 1.258 2.06024 3.19912
0.784517 2.02288 2.01801 2.56142
1.36588 1.4089 2.06951 2.88125
1.16666 1.45923 2.51737 2.76694
1.24104 1.84849 1.86123 3.25567
1.46599 1.82116 1.78332 2.52179
1.2551 2.56166 2.19798 3.20779
1.58065 1.79997 2.12024 3.15241
1.38078 2.44815 2.27359 2.09899
0.796673 0.935177 1.87197 3.50707
0.508315 1.53157 1.684 2.68324
0.182694 1.62816 1.79344 2.89326
0.808602 1.05134 1.96665 3.5478
0.879584 0.992627 1.66021 2.34835
0.632634 0.834624 2.40731 2.87278
1.04513 1.1687 1.66073 3.23412
0.801355 1.12979 2.0214 3.04447
0.770138 0.852956 1.84608 3.41297
1.01579 1.0848 2.03888 2.51045
0.594552 1.58174 2.2824 3.10375
0.462269 1.71367 1.79611 2.91027
0.286094 1.09025 2.59758 2.01072
0.545342 1.60352 2.40045 3.34278
0.728699 2.17572 1.98027 3.20194
0.774045 2.26193 2.45168 3.78457
0.77281 2.32284 1.95518 3.41209
0.900016 1.60468 1.924 3.14686
0.875095 1.83116 2.51145 3.06924
1.00091 1.7691 1.832 2.55175
0.82397 1.66748 1.98957 3.42184
0.880358 2.23962 2.38806 2.60281
0.526841 3.00305 2.71818 2.63699
0.862369 3.048 2.50045 3.92939
0.584093 1.7649 2.49275 3.27537
0.681185 1.52628 2.25163 2.19269
0.973007 1.81088 2.40952 3.14229
0.699525 1.68693 2.72693 3.0222
1.13728 2.30945 2.61144 2.08893
0.954262 1.35119 2.10637 2.46614
0.799207 1.26248 2.48067 3.36624
0.847036 2.39112 2.25304 2.46105
0.557129 1.43663 1.36143 3.6222
1.02206 1.3661 2.17616 2.64202
0.394673 1.26501 2.63243 1.90032
1.01913 1.23972 2.19965 2.11553
0.887921 2.46661 2.44199 2.15111
0.691026 2.42283 1.82011 3.04717
0.744908 1.23928 1.20993 2.88637
0.932911 2.45369 1.53684 1.58603
0.851028 1.76124 2.05972 2.06972
0.650005 1.25198 1.21881 1.94239
0.930103 1.76114 1.66994 2.71318
0.736235 2.59035 2.42722 2.04839
0.781009 2.66078 1.94981 2.83431
0.0887337 1.7626 2.04265 2.91633
0.953306 2.55703 1.4705 3.54525
1.19183 2.46078 1.71215 2.54413
0.905441 1.28157 2.52518 3.56549
0.563485 1.2356 2.22781 3.05721
1.15739 1.51083 1.861 2.47662
0.877055 1.73319 1.81495 3.24383
0.527496 1.61218 1.228 2.8689
0.871498 1.58143 1.94417 2.70575
0.754073 2.45177 1.79348 3.10812
1.05539 2.47445 2.50974 2.26031
0.601196 2.46102 1.61212 3.60763
1.0052 2.55083 2.26995 2.78467
1.00643 1.60946 2.12542 3.58687
0.632025 2.48384 2.53015 2.73701
0.869487 2.35011 2.10855 2.42751
1.06632 2.33414 2.47499 3.0303
0.579925 1.15987 2.20576 2.63148
1.32819 2.57652 2.19387 3.19459
1.57915 1.23847 2.27174 1.76551
1.16983 2.46341 1.68751 3.03064
0.865784 1.21466 1.83668 3.55606
0.86298 2.47256 1.82852 2.98067
1.35728 2.45737 1.83071 3.32595
0.943109 1.73612 2.5827 3.71087
1.47206 2.5463 2.10664 3.70499
0.964536 1.72736 2.18626 2.52418
1.08349 2.37113 2.40295 3.90359
0.974329 1.15583 1.40446 2.69145
0.907 1.55768 2.21039 3.68659
0.733833 2.39966 2.51928 1.88909
0.953247 2.45128 2.01929 2.29256
1.06252 2.33938 1.81554 2.23823
1.04919 1.27952 1.7274 3.17138
0.90937 1.35213 2.09807 2.99429
0.761363 2.38217 2.01979 2.66782
0.931385 2.42724 2.77671 2.93397
1.14237 1.38667 1.87901 3.2196
0.789846 2.39236 2.29555 3.32036
0.907712 2.38488 1.90173 2.91007
1.33244 1.46004 2.15073 2.96939
1.12088 2.35745 2.10832 3.7473
1.60348 2.42481 2.21995 3.45999
1.07547 1.78009 2.13017 2.61511
1.38335 1.87956 2.29912 3.44871
0.352179 1.15088 2.41812 3.31949
1.2478 1.24154 2.42868 3.30913
1.08963 1.26902 2.77878 3.48651
1.22822 1.35657 1.87337 3.06099
1.46835 1.30561 2.84842 2.93461
1.24462 1.35763 2.19519 3.87724
1.50743 0.950839 2.16381 3.91166
1.31144 0.719353 2.26657 2.92401
0.597257 1.08875 2.29801 2.47221
1.34121 1.09751 2.31386 1.93987
1.4771 1.24551 1.85183 2.66462
1.58064 1.14712 2.08477 3.90529
1.10003 0.796863 2.17915 3.10163
1.33944 1.15653 2.22916 3.02753
1.07283 1.31802 2.4368 3.5655
1.44035 1.28364 2.67334 2.84993
1.27805 0.898829 2.09743 2.5541
0.417228 1.05555 2.60135 3.88252
1.25959 1.05161 1.45615 3.75199
0.482273 1.02264 1.79166 3.36583
1.17281 1.21312 2.34113 3.20704
1.30401 0.946592 2.19096 1.96226
1.36417 1.31249 2.56283 3.27183
0.509945 1.18812 2.50347 4.27955
1.38277 0.893747 2.98075 2.65695
0.712044 1.30161 2.63277 3.5316
1.11605 1.14237 2.5082 2.45938
1.15145 1.48498 2.53993 2.44986
0.516704 1.32566 1.55691 3.12918
1.87796 0.925474 2.32273 3.49154
0.365854 0.914916 1.2859 3.41714
0.316129 1.37766 2.0746 2.78044
1.16661 1.41173 1.60116 2.85856
0.643389 2.12436 1.80845 4.06248
1.87101 1.96289 2.83161 3.67866
1.79619 1.74509 2.50222 3.74011
1.44671 1.12566 2.1217 2.7493
0.472665 0.996509 1.70292 3.87112
1.94535 1.23178 2.16032 3.40835
0.940537 1.2673 2.33119 2.85228
2.68761 1.34963 2.23014 3.02659
1.92278 1.07757 2.68788 2.81817
1.61169 1.28184 2.43754 3.37512
1.13816 1.27267 2.24903 2.16335
2.29313 0.834727 2.53578 3.09995
2.31154 1.46345 2.27579 2.83539
2.10148 1.38399 2.36299 2.69749
1.34031 1.3319 1.80248 1.77548
1.73101 1.28028 2.90372 2.43473
1.43656 1.52024 2.46125 2.65369
2.06253 0.616283 1.65819 2.09478
1.42553 0.545805 2.10171 2.80783
1.00736 1.3076 1.97497 2.59605
1.43279 1.31958 1.06506 2.64014
0.909018 0.831874 2.36797 2.81095
1.90449 1.40311 2.13233 2.4408
1.6667 0.871064 2.10326 2.3318
NA 0.954891 2.54713 2.86221
NA 1.32441 2.5784 2.9249
NA 0.809856 2.9103 2.56351
NA 1.37743 1.73104 2.23103
NA 0.658235 1.70783 2.31535
NA 0.791806 0.784192 3.27957
NA 1.34294 1.79552 2.6565
NA 0.948523 1.90923 2.60588
NA 1.39442 2.70411 2.90879
NA 1.47087 2.2724 2.71398
NA 1.55113 1.48571 2.42542
NA 1.4172 2.42865 2.74563
NA 1.39055 2.35888 2.19477
NA 1.1848 2.20907 2.07424
NA 0.821644 2.3089 3.19704
NA 0.873373 1.90611 2.33061
NA 1.31353 2.63456 2.4994
NA 1.02083 2.0294 2.85807
NA 1.37474 2.63998 2.57007
NA 1.10317 1.99071 2.22217
NA 1.11964 2.53415 2.66998
NA 0.68579 2.12207 2.51724
NA 0.761633 1.7713 2.61173
NA 1.43763 2.81917 2.99184
NA 1.43213 3.14807 2.44723
NA 1.1246 2.45379 2.97622
NA 0.175647 2.15538 3.05505
NA 0.827469 2.52887 3.36757
NA 0.759048 2.28128 2.23773
NA 1.03432 2.00315 2.17129
NA 1.27015 1.97722 2.45701
NA 0.893423 1.24315 2.69265
NA 0.826942 1.49001 2.96112
NA 1.11588 1.0092 2.42177
NA 1.18376 2.32239 2.61172
NA 1.15004 1.59302 1.67724
NA 1.53497 2.18691 2.28801
NA 0.281014 1.92522 2.65118
NA 1.06178 1.50039 2.00922
NA 1.09079 2.08499 2.64515
NA 1.37382 1.95167 2.37651
NA 1.122 1.36392 2.53446
NA 1.77327 2.1999 2.73328
NA 1.23857 2.5609 2.42175
NA 1.2618 1.73618 2.19115
NA 1.18645 1.47914 2.33838
NA 1.12666 1.72424 2.6033
NA 0.980969 1.89168 2.00243
NA 1.65233 1.36188 2.13679
NA 1.31202 1.74845 2.4966
NA 1.142 2.15569 2.60355
NA 1.1879 2.01999 2.563
NA 1.68507 1.92502 3.20964
NA 1.67072 2.06296 2.27654
NA 2.49625 2.34484 2.72089
NA 2.42494 2.37587 2.56577
NA 2.31788 1.96448 2.79506
NA 2.53207 2.2957 1.67042
NA 1.99385 2.17657 2.38955
NA 2.61294 2.24718 2.28729
NA 2.79421 2.23332 2.87198
NA 2.63136 1.92066 2.89828
NA 1.22641 2.50391 2.77926
NA 2.1149 2.13286 1.86849
NA 1.95984 2.27872 2.29112
NA 2.33005 1.66403 3.15857
NA 2.50351 1.40911 2.41679
NA 2.73617 2.05782 2.68016
NA 2.855 2.20098 2.46803
NA 2.69886 2.32158 2.20943
NA 1.4119 1.88961 2.80767
NA 2.86671 1.90622 2.28851
NA 2.39051 2.3801 2.06313
NA 1.18907 2.30936 2.34893
NA 1.73549 2.20916 2.51517
NA 2.41648 1.89087 2.68436
NA 2.75374 1.96055 2.92637
NA 2.4844 2.1834 2.48575
NA 2.61616 1.97263 2.19276
NA 2.5387 2.16917 2.76209
NA 0.950403 1.90651 2.69089
NA 2.33298 2.15215 2.53308
NA 2.45585 2.16787 2.68
NA 2.3569 2.54125 2.63718
NA 2.61022 2.36162 2.7876
NA 2.47317 1.76014 2.69496
NA 2.43796 2.37339 2.65062
NA 2.03487 2.30083 2.56593
NA 2.21232 1.59596 2.36423
NA 2.05938 2.20665 2.09347
NA 2.37151 1.83324 2.82042
NA 1.91988 2.36923 3.36189
NA 2.01682 2.21246 2.2473
NA 2.86182 1.10191 3.01203
NA 2.23854 2.43831 2.28891
NA 2.40927 2.4712 2.97131
NA 2.60495 1.70952 3.49108
NA 2.64425 2.42069 2.83129
NA 2.67187 2.05206 2.62757
NA 2.69566 2.51569 3.07119
NA 2.78849 1.63942 3.37251
NA 2.5877 2.37509 2.85801
NA 2.77546 2.33699 2.71758
NA 2.78951 1.6699 2.72389
NA 2.74174 1.5919 2.72001
NA 2.47273 1.66412 2.74729
NA 2.40475 2.53703 3.01597
NA 1.38396 1.7097 2.97336
NA 1.53184 2.57266 3.29142
NA 2.85224 2.35838 3.4803
NA 2.85843 2.48459 1.763
NA 2.38585 1.73059 3.00422
NA 2.76888 2.18659 2.89547
NA 2.77797 2.55279 3.69828
NA 2.78027 2.62107 1.85162
NA 2.7095 1.87351 2.67363
NA 2.75142 2.20256 2.27563
NA 2.5366 2.2384 3.02227
NA 2.88542 3.11785 2.58359
NA 2.92679 2.32818 2.1633
NA 3.01569 2.3387 3.11968
NA 2.96133 2.05047 3.42492
NA 3.03089 2.36655 2.25242
NA 2.34393 1.64398 3.59887
NA 3.05406 2.52414 2.67466
NA 2.27228 2.66624 3.33008
NA 2.09274 3.14703 2.03834
NA 3.09225 2.02986 3.74882
NA 1.35041 3.09785 3.47482
NA 1.50423 2.71014 2.97351
NA 1.2082 2.47764 2.53199
NA 2.5516 2.03174 1.97225
NA 2.54898 2.43454 2.65205
NA 3.00027 2.6561 3.23726
NA 3.01991 1.69627 2.47349
NA 1.70064 2.32287 2.60642
NA 2.9607 1.78622 2.37516
NA 3.04982 1.35787 3.24518
NA 3.21495 3.20635 3.17413
NA 3.30391 2.82089 2.62372
NA 2.72397 1.94982 2.63572
NA 1.85588 1.9907 3.16136
NA 3.13039 1.49669 3.60506
NA 3.27696 2.28417 1.81476
NA 3.00085 2.56388 3.43261
NA 2.90312 2.85404 2.49301
NA 3.0278 1.6365 2.25028
NA 3.0079 2.10595 2.20994
NA 2.88229 2.89587 2.30899
NA 2.8555 2.16382 3.49903
NA 2.8058 2.19181 3.46897
NA 0.769351 3.01343 3.23353
NA 3.03955 1.60404 3.34044
NA 3.11467 2.07526 2.46204
NA 3.09977 2.19201 2.91395
NA 3.08929 2.51607 2.91409
NA 3.09445 2.74292 2.55146
NA 3.15284 2.64395 3.29223
NA 2.73442 2.3699 2.99643
NA 3.16454 2.29804 3.01621
NA 2.84466 1.42663 3.33634
NA 3.04936 3.06992 2.86491
NA 3.14785 1.8255 1.61366
NA 2.32406 2.00705 2.86853
NA 2.44937 2.6562 1.95176
NA 2.66221 1.86562 2.82203
NA 2.27991 2.55106 2.92947
NA 2.28061 1.26412 2.95166
NA 2.38285 2.41141 2.87168
NA 2.65421 2.28811 3.00063
NA 2.74321 1.42319 1.92461
NA 2.78828 3.20896 3.38766
NA 2.768 2.49141 2.44557
NA 2.84401 2.40918 3.20075
NA 1.19964 2.21823 2.86879
NA 1.04133 1.9795 2.59718
NA 2.43414 2.07979 3.74334
NA 3.21531 1.48278 2.77788
NA 3.17227 2.70394 3.26587
NA 2.34733 2.28208 3.38664
NA 3.14863 2.6719 3.31687
NA 3.1735 2.19767 3.2045
NA 3.24018 1.48664 3.35976
NA 2.95841 2.13314 3.17395
NA 3.07472 1.88352 3.03544
NA 3.00475 2.42346 2.95242
NA 3.24752 2.05361 3.65976
NA 2.81784 3.05217 3.08422
NA 2.83731 2.48078 2.99787
NA 2.86698 2.34903 2.86345
NA 2.80198 2.84796 2.55122
NA 3.13166 2.81806 2.07775
NA 3.32752 1.82048 2.54554
NA 3.17692 2.58615 2.46845
NA 3.31588 2.27516 2.20419
NA 3.18827 2.14881 2.14978
NA 2.63095 3.28514 2.62691
NA 3.05109 1.851 2.39325
NA 3.15561 1.9272 2.44564
NA 3.16254 2.77876 3.24186
NA 2.88604 3.07975 2.44939
NA 3.33175 2.47905 2.59221
NA 3.24568 2.38109 2.3868
NA 3.33487 3.0121 2.55984
NA 3.22592 2.19116 2.70704
NA 3.26674 2.37218 2.43379
NA 1.54685 2.91836 2.77049
NA 1.4649 2.68567 1.65621
NA 3.07369 2.16751 2.6971
NA 3.11594 1.87 2.13185
NA 3.19083 2.68532 1.80099
NA 0.992628 1.74802 2.63104
NA 1.44092 2.41006 2.37304
NA 1.5007 2.12019 2.7204
NA 1.38915 2.24389 2.75217
NA 1.28355 1.22089 2.48846
NA 1.56696 2.08733 2.3533
NA 1.53827 2.27912 2.52876
NA 1.76288 1.27229 2.96544
NA 1.6435 1.82001 2.00366
NA 1.94691 2.29843 2.17326
NA 1.43046 2.08744 2.37974
NA 1.68651 1.7297 2.59112
NA 1.54674 1.82288 2.84219
NA 1.43211 1.7391 2.47768
NA 1.73338 2.42832 3.08605
NA 0.714172 2.45504 2.53514
NA 0.224212 2.27294 2.85368
NA 0.650499 1.79809 1.99332
NA 1.6632 1.67295 1.96758
NA 0.518082 2.18318 2.39597
NA 1.25717 2.72457 2.75954
NA 1.28284 2.24139 2.42402
NA 1.53009 1.95644 2.31294
NA 1.60565 2.5834 2.46234
NA 1.55313 2.12398 2.44796
NA 1.17523 2.37095 2.27983
NA 1.4021 1.41953 2.51854
NA 1.88948 1.18316 1.28963
NA 1.82403 2.66269 2.44047
NA 1.28581 1.78988 2.96152
NA 1.29243 1.91334 2.1853
NA 1.28222 2.07937 2.53259
NA 1.61436 1.93909 2.58859
NA 1.43868 1.98994 1.90868
NA 1.25272 2.06668 2.01237
NA 0.429649 1.86152 2.5686
NA 0.75173 1.624 2.14371
NA 0.945271 1.03322 2.5294
NA 1.6843 2.17466 2.30987
NA 1.06845 2.12025 2.72746
NA 0.622427 2.06773 2.23616
NA 1.08994 2.10539 2.42708
NA 1.62212 1.83125 2.63878
NA 1.21661 2.02823 2.32829
NA 0.770971 2.00482 2.55889
NA 0.88249 2.11554 2.50633
NA 0.266357 2.12566 2.56522
NA 1.48851 2.06139 2.84414
NA 1.51705 2.14868 2.47198
NA 1.83009 2.31616 2.46934
NA 1.33213 2.49028 2.3813
NA 1.30996 1.58895 2.20374
NA 1.02959 2.56203 2.60418
NA 1.36126 2.02774 2.46472
NA 1.20312 1.81038 2.25459
NA 1.32504 2.05093 1.78439
NA 1.59597 2.04321 2.63909
NA 2.24055 2.13795 2.61578
NA 1.1846 2.39627 2.75619
NA 1.50911 2.11744 2.25564
NA 1.63245 2.46937 2.74419
NA 1.73966 1.97822 2.52602
NA 2.0197 2.55459 2.31875
NA 1.60931 2.46633 2.27882
NA 1.42638 2.1673 2.80559
NA 1.84522 1.74829 2.35071
NA 1.08376 1.34565 2.30813
NA 0.843225 3.06835 2.25675
NA 1.23145 2.69858 2.34885
NA 1.63154 1.33377 2.20072
NA 1.30018 2.15356 2.63869
NA 0.995638 2.28819 2.83638
NA 2.04356 2.21636 2.43882
NA 2.01882 2.12395 2.97639
NA 1.68509 1.96335 2.49575
NA 1.90145 1.87582 1.92325
NA 1.87392 1.88727 3.01879
NA 1.7634 1.74276 2.50691
NA 2.1859 2.1826 3.31431
NA 1.76439 1.90694 3.56406
NA 1.51548 2.11934 3.12706
NA 1.63075 1.54789 2.94972
NA 1.4754 1.4968 3.55665
NA 1.51027 2.85387 3.08576
NA 1.49266 2.28489 3.41519
NA 1.6646 1.54352 3.07942
NA 2.23374 2.39291 3.0193
NA 1.58586 0.803657 3.76261
NA 0.94675 1.2607 3.90066
NA 1.7608 2.12971 3.59393
NA 2.31243 2.52118 2.68682
NA 1.96495 2.75959 3.88364
NA 1.09222 2.05796 3.9092
NA 1.76721 2.33894 3.15934
NA 2.32908 2.20082 3.82248
NA 1.2018 1.56819 3.70317
NA 2.31574 2.02419 2.8387
NA 2.01833 2.18014 2.96358
NA 1.73947 2.27275 3.09171
NA 1.8313 1.72473 3.65294
NA 2.23749 1.90737 3.97748
NA 2.24936 1.65208 3.70347
NA 1.93731 2.52969 2.96356
NA 1.8627 2.88567 3.20826
NA 1.26882 1.86054 3.73055
NA 1.85547 2.5503 3.44137
NA 2.27246 0.830767 2.92997
NA 2.35895 1.88949 2.40949
NA 1.861 2.65987 3.92612
NA 1.13562 2.53157 2.13201
NA 2.37889 0.888012 2.79011
NA 1.96802 1.44732 3.34404
NA 1.67886 2.88662 3.38736
NA 1.68995 2.05869 3.54597
NA 1.06688 0.919338 3.32721
NA 1.9385 1.70715 3.16343
NA 1.22155 1.72621 3.82743
NA 2.26867 0.698933 3.52176
NA 2.32094 2.52781 2.7067
NA 2.40614 1.34806 3.25066
NA 1.94288 2.34454 3.61375
NA 2.35122 1.82871 3.05055
NA 1.70547 1.23605 3.62491
NA 1.98122 0.903441 2.75455
NA 2.04113 2.2 2.67638
NA 0.948141 1.76453 3.20269
NA 2.03571 2.43609 3.325
NA 2.2594 1.62956 3.66431
NA 2.33718 1.98764 3.77243
NA 1.19256 2.24778 3.19341
NA 1.9815 1.90518 3.12045
NA 1.6507 1.85256 2.68818
NA 1.05702 2.59476 3.10223
NA 1.17027 1.79514 3.06519
NA 1.05165 2.39823 3.56776
NA 1.79771 2.47999 2.88766
NA 2.35273 0.735037 2.87351
NA 2.08262 0.978182 3.75193
NA 1.869 2.33053 3.04834
NA 1.35148 2.01767 3.54125
NA 2.06631 2.3423 2.53715
NA 2.16566 2.76268 3.03132
NA 1.79074 2.05018 3.36394
NA 1.94178 1.88885 3.17283
NA 1.94481 1.65288 3.53531
NA 1.12256 1.39489 3.57719
NA 1.87284 2.10833 3.59533
NA 1.76907 1.91945 2.24391
NA 1.95637 0.681361 3.60495
NA 2.02267 1.33395 2.88495
NA 1.15639 2.09959 2.5752
NA 2.01853 1.79211 3.51094
NA 1.75589 1.88305 3.73046
NA 1.73114 1.93029 2.41645
NA 2.25686 2.07137 2.46276
NA 2.23426 0.899958 2.7406
NA 1.16769 0.971656 3.16424
NA 2.32606 2.18506 3.3322
NA 1.77961 1.73094 3.49352
NA 2.24161 0.99865 3.75626
NA 2.36744 2.19013 3.42784
NA 1.8472 2.16244 3.4391
NA 2.31852 1.42427 3.21322
NA 1.96652 2.19991 2.7686
NA 1.18711 2.18908 3.70736
NA 1.82721 1.80413 3.5365
NA 2.03782 2.18086 3.36562
NA 1.94591 2.1565 3.89078
NA 1.38867 1.79877 3.61408
NA 2.03018 2.05783 3.39229
NA 1.36277 1.59027 2.5402
NA 1.15412 0.829691 3.2589
NA 1.62537 2.32148 3.62555
NA 1.61405 0.981088 3.19418
NA 1.1763 1.35713 2.35432
NA 1.4475 2.55335 3.67527
NA 1.34808 1.09716 3.60169
NA 1.46383 2.56281 3.68965
NA 0.39241 1.28581 4.33266
NA 1.13077 1.96656 3.47191
NA 1.35313 3.48671 3.88693
NA 0.758861 3.81746 3.40487
NA 1.17329 4.16384 4.44755
NA 0.836152 2.73907 4.47931
NA 0.281396 4.13134 4.62439
NA 1.37806 3.55795 4.01726
NA 3.21955 3.59278 4.42948
NA 3.85982 3.71381 4.07928
NA 2.95673 2.86151 4.14462
NA 1.19167 3.21124 4.33411
NA 2.69177 3.41575 3.29118
NA 2.67007 3.0227 4.65323
NA 2.05487 3.20019 4.26248
NA 1.21535 2.72796 4.41328
NA 1.37652 3.16508 4.46037
NA 1.40833 3.78715 3.86578
NA 1.37031 2.9521 3.17115
NA 1.84456 3.58871 4.55966
NA 1.43494 2.5757 4.42394
NA 1.72488 3.70005 3.75869
NA 1.0348 2.81762 3.33025
NA 1.4122 2.23808 4.30059
NA 1.69582 2.91186 3.00099
NA 1.05511 3.46172 4.24623
NA 1.73972 2.77699 3.70318
NA 1.36794 3.01479 3.85894
NA 1.22896 3.00055 4.02409
NA 1.53651 2.62897 4.09402
NA 1.3571 3.21121 4.49884
NA 1.30643 3.49215 3.89997
NA 1.67747 2.57325 4.00344
NA 1.68119 3.64496 3.95146
NA 1.83381 3.16016 4.30216
NA 2.31484 2.83479 4.09741
NA 1.64371 3.20583 3.87975
NA 1.5714 3.4305 4.13846
NA 2.22008 2.94361 3.76373
NA 1.92583 3.11224 4.55166
NA 1.29758 2.93606 3.60016
NA 1.14828 2.16062 4.27968
NA 1.50411 2.5425 4.34085
NA 1.18079 2.27634 4.84023
NA 1.355 2.18217 4.12185
NA 1.7046 3.01715 3.8934
NA 1.15615 2.98261 4.14557
NA 1.63883 3.10165 3.84542
NA 1.6021 3.11613 4.3089
NA 1.60499 2.93527 4.19658
NA 1.62262 2.9745 3.9876
NA 1.93221 2.54186 4.21701
NA 1.29854 3.67806 3.69925
NA 1.51236 3.35088 2.96641
NA 1.40816 3.07274 4.36046
NA 1.44418 2.63139 4.18555
NA 1.97494 3.20687 3.96948
NA 1.56767 3.25764 4.26757
NA 1.84097 3.20405 3.76315
NA 1.4698 3.46684 3.52424
NA 1.64279 3.63984 4.60641
NA 2.94879 3.85181 4.35016
NA 2.14492 3.45384 4.15514
NA 1.46673 2.9529 4.02257
NA 1.85947 3.23358 3.38646
NA 1.98743 3.19216 4.00245
NA 2.00691 2.45027 4.2893
NA 2.27602 3.02753 3.79227
NA 2.46679 2.52756 4.60337
NA 2.04859 2.20773 4.47996
NA 2.10203 3.16572 4.08874
NA 2.58896 3.49967 4.26037
NA 1.92106 1.63471 4.15054
NA 1.40154 2.61019 3.95271
NA 1.91405 3.43901 3.71382
NA 2.06457 2.47302 3.88786
NA 1.92586 3.12522 4.34362
NA 1.91496 2.44821 4.45856
NA 2.53568 2.94715 4.02352
NA 1.84175 3.51281 3.94102
NA 1.93685 3.84715 3.53641
NA 1.82772 3.34377 2.9066
NA 2.6017 3.66934 4.45515
NA 1.57098 3.62287 4.52931
NA 1.87505 3.8598 3.61162
NA 2.42851 3.41103 3.71774
NA 1.84096 3.08218 3.99702
NA 1.29674 3.31623 4.46922
NA 1.19703 3.88646 4.02337
NA 1.26748 3.17985 4.18752
NA 1.64778 3.20841 4.17334
NA 1.70835 2.27527 3.87595
NA 1.50708 2.32829 3.58047
NA 1.44716 3.25789 3.72052
NA 1.69829 3.18485 3.92465
NA 1.89731 2.44725 4.6167
NA 2.91031 3.38631 3.88071
NA 1.36662 3.85102 2.86222
NA 2.05799 2.38255 4.62107
NA 1.42557 2.77333 4.24942
NA 1.13084 3.57201 2.58468
NA 2.00753 3.41734 2.2147
NA 1.82092 3.64953 3.66245
NA 1.57567 2.85484 2.61472
NA 1.19527 2.54915 2.84298
NA 1.645 2.84577 3.36249
NA 1.10031 3.58158 3.09648
NA 0.913565 2.87194 2.93438
NA 0.924634 3.49981 3.07656
NA 0.324083 3.61485 3.30507
NA 1.62706 3.54947 2.68739
NA 1.84575 3.35167 2.7949
NA 1.07799 2.42578 2.23657
NA 1.19931 2.93347 2.48035
NA 1.30259 3.72539 2.5382
NA 1.56543 3.08712 2.73662
NA 1.67158 3.45523 2.82921
NA 1.46163 3.19324 2.45102
NA 1.28315 2.90486 2.8193
NA 1.73125 3.25414 2.65919
NA 1.54079 2.94887 3.27758
NA 1.54531 2.97946 2.38774
NA 1.86684 3.44638 3.20806
NA 1.42782 2.51923 3.24548
NA 1.43653 3.10689 2.69938
NA 1.4074 2.78161 3.111
NA 1.19549 3.88038 2.84566
NA 1.7006 3.88936 3.29003
NA 1.45491 3.20135 3.05763
NA 1.28649 3.26767 2.50347
NA 1.72679 2.83676 3.57532
NA 1.0649 3.6548 2.59958
NA 1.16579 3.51555 2.67616
NA 1.86898 3.87848 1.91391
NA 1.52397 3.15611 2.79779
NA 1.35809 3.17753 3.0954
NA 1.99087 2.94345 2.81232
NA 1.93054 3.4222 3.24456
NA 0.364338 3.22946 3.66736
NA 1.13013 3.52179 2.89558
NA 1.57499 1.5426 2.67566
NA 1.62724 3.59836 2.2898
NA 1.58401 2.96922 2.99781
NA 1.55334 3.34118 3.0643
NA 1.61988 2.03404 2.2549
NA 0.915658 3.41961 3.25121
NA 1.02459 2.99709 2.40822
NA 1.40945 3.11937 2.56078
NA 1.974 3.13934 2.91646
NA 2.00976 2.57155 2.76549
NA 0.732265 2.84998 2.76344
NA 1.26568 3.81247 3.04552
NA 2.14002 2.20322 2.92966
NA 1.83097 2.9303 2.83435
NA 1.70673 3.48806 2.3301
NA 1.22468 2.42056 2.0109
NA 0.949255 3.26377 2.53502
NA 1.97349 2.80717 3.29741
NA 1.28575 2.96109 1.86257
NA 1.33997 3.51706 2.92292
NA 1.62589 3.2972 2.68461
NA 1.34665 1.57085 3.00899
NA 1.69802 3.13723 2.56157
NA 1.24904 3.24117 3.3733
NA 1.3132 3.34672 2.50696
NA 1.96935 3.6221 2.50062
NA 1.6177 2.66859 2.56157
NA 1.49335 3.71336 2.99104
NA 1.7877 2.76147 2.44013
NA 1.33684 2.0142 2.6528
NA 1.58322 3.11057 3.12133
NA 1.34158 3.34359 2.34311
NA 1.79328 3.81642 1.98999
NA 0.943294 3.32872 2.416
NA 0.96392 2.63309 3.21891
NA 1.58981 2.69228 3.03621
NA 1.45517 3.49051 2.89798
NA 1.7906 2.81996 3.11297
NA 1.05216 1.72213 2.6067
NA 1.80034 2.80419 2.06773
NA 1.06954 2.62568 3.45549
NA 1.72758 3.21685 2.6378
NA 0.74356 2.35011 3.19662
NA 2.05514 2.44546 2.73409
NA 1.93629 3.42376 3.24103
NA 1.57268 3.001 1.96972
NA 1.65902 3.25179 3.47676
NA 1.78134 3.37739 2.7972
NA 1.92493 2.64748 2.64802
NA 0.910683 3.54174 3.19508
NA 1.22942 3.41339 2.56098
NA 1.43678 2.93801 1.5626
NA 1.82328 3.05306 3.2986
NA 1.98283 3.06601 1.89502
NA 1.51121 2.46392 3.14391
NA 1.07035 3.47153 2.76164
NA 1.01785 3.40968 2.47418
NA 1.88885 3.01313 2.50253
NA 1.14027 3.08895 3.28102
NA 1.97987 2.41031 3.01604
NA 2.00744 3.42525 2.42169
NA 1.22851 3.152 2.27029
NA 1.83417 2.3128 1.7847
NA 1.19731 3.84268 2.35128
NA 2.53908 2.12943 1.51143
NA 1.66822 2.5907 2.58522
NA 1.70927 1.3538 2.05941
NA 1.18605 2.91019 1.78201
NA 1.93094 2.26275 1.99335
NA 2.27032 2.38611 1.21163
NA 0.932843 2.83294 2.25313
NA 0.97298 2.02803 2.68547
NA 1.79426 1.74646 2.35945
NA 0.605996 2.64839 1.25964
NA 1.49071 2.18515 1.74751
NA 2.08271 2.43924 2.25257
NA 1.43755 2.35841 2.13348
NA 2.20343 3.18184 1.91108
NA 2.16989 2.50222 2.38778
NA 2.14187 1.67714 2.02839
NA 2.23985 2.37444 1.7898
NA 2.0615 2.29585 2.34325
NA 2.29712 2.9767 2.79544
NA 0.937453 1.87881 1.92405
NA 0.95339 2.48315 2.2126
NA 2.01211 2.50994 2.36825
NA 1.55821 2.35236 1.88154
NA 2.11238 1.60719 2.2278
NA 2.19491 2.53493 2.09293
NA 2.44813 1.47512 2.01331
NA 0.990751 1.62318 2.37848
NA 1.47591 2.22399 2.61696
NA 1.99234 1.59115 2.37255
NA 1.98824 1.84169 1.5861
NA 1.80585 2.3151 2.61394
NA 2.204 2.16035 2.51867
NA 1.93372 2.39761 2.1959
NA 1.65424 2.76161 1.81775
NA 1.54581 2.47885 2.33583
NA 1.93363 2.02129 1.77015
NA 1.94374 3.14446 2.05079
NA 1.98316 2.6685 1.94685
NA 1.70301 3.06262 1.49914
NA 2.11162 2.00068 2.54024
NA 1.60138 2.09072 1.78679
NA 1.69293 1.92695 1.80416
NA 2.05424 1.35221 2.28263
NA 2.27426 2.12998 2.02679
NA 2.13416 2.89347 2.1024
NA 1.53842 1.92337 1.3858
NA 1.86084 1.36856 1.95219
NA 2.10923 1.71945 1.78956
NA 1.93489 2.08551 2.33216
NA 2.27885 1.75075 2.0096
NA 2.36034 2.13516 2.22478
NA 1.78199 1.78925 2.79804
NA 1.93455 1.74103 1.82248
NA 1.64703 1.81788 1.67622
NA 1.9513 2.815 2.62087
NA 2.0947 2.83967 2.35348
NA 2.10855 2.75953 1.95627
NA 1.60033 1.35536 1.87835
NA 2.11122 2.62974 1.93369
NA 2.08056 1.97187 2.82572
NA 1.7981 2.90692 1.90607
NA 1.86038 1.51154 2.40045
NA 1.86082 2.20876 1.74827
NA 1.08019 2.23426 1.96021
NA 1.05569 2.98619 1.33932
NA 1.02101 2.37545 1.78881
NA 0.582763 3.13203 1.65917
NA 1.16423 2.3981 2.16362
NA 1.22479 1.54008 1.94616
NA 1.13414 2.96662 2.12954
NA 1.0884 2.10662 2.00964
NA 0.558194 1.96313 2.43445
NA 0.856682 2.18055 1.91622
NA 0.438479 2.068 1.63022
NA 1.00118 2.04684 1.62683
NA 1.20511 3.08032 1.90761
NA 1.16021 2.88217 1.91745
NA 1.09635 2.6551 1.73941
NA 0.580043 1.74733 1.40975
NA 1.01104 1.28341 1.84347
NA 0.789612 2.55069 2.46414
NA 1.82569 2.66153 1.82312
NA 1.73191 1.9666 2.31539
NA 1.66134 2.28047 1.98699
NA 1.91439 1.79029 2.06996
NA 1.64003 2.99051 2.122
NA 1.63721 2.57316 1.56066
NA 1.40408 3.0409 1.91114
NA 1.52253 1.8077 1.35078
NA 1.20286 1.78111 2.11496
NA 1.13082 2.63479 2.35709
NA 0.645859 2.91478 1.75055
NA 0.961411 1.52018 3.61301
NA 1.3487 2.01187 2.52139
NA 1.09128 2.16212 3.02911
NA 1.54657 3.03012 2.56832
NA 0.474565 2.43743 NA
NA 1.19778 1.26401 NA
NA 1.00383 3.05343 NA
NA 1.27936 2.70944 NA
NA 1.4017 1.07536 NA
NA 0.846186 2.58464 NA
NA 0.857059 1.53147 NA
NA 1.20693 2.57001 NA
NA 0.968319 2.10642 NA
NA 1.10599 2.2675 NA
NA 0.782568 2.75009 NA
NA 1.493 2.39025 NA
NA 1.28163 2.26965 NA
NA 0.945853 3.01783 NA
NA 1.52795 1.91352 NA
NA 2.06569 2.42409 NA
NA 1.3407 2.20783 NA
NA 1.50405 3.04808 NA
NA 1.56209 2.94819 NA
NA 1.62073 2.0442 NA
NA 1.77624 2.09749 NA
NA 1.98073 2.73729 NA
NA 1.95399 2.71154 NA
NA 1.65106 2.09974 NA
NA 1.81685 2.35266 NA
NA 1.36131 2.55651 NA
NA 2.14056 2.1979 NA
NA 0.42664 2.28798 NA
NA 2.02109 2.54159 NA
NA 0.90834 2.91859 NA
NA 2.29835 2.99693 NA
NA 2.0293 2.23177 NA
NA 0.822559 2.03833 NA
NA 0.965185 2.77517 NA
NA 2.17347 3.04054 NA
NA 1.94998 1.44701 NA
NA 0.661639 1.96616 NA
NA 1.77635 2.02675 NA
NA 0.951781 2.85715 NA
NA 2.23761 1.53983 NA
NA 2.09533 2.78923 NA
NA 2.0777 2.14659 NA
NA 1.13519 1.96692 NA
NA 2.21243 2.84005 NA
NA 1.6128 2.36349 NA
NA 1.40591 2.18495 NA
NA 1.82175 2.68546 NA
NA 1.45166 2.6882 NA
NA 2.30824 2.41859 NA
NA 1.43429 2.44897 NA
NA 1.40727 2.31163 NA
NA 1.80982 3.14929 NA
NA 1.84462 2.5808 NA
NA 1.31579 2.90771 NA
NA 2.08051 1.7532 NA
NA 1.07061 2.19158 NA
NA 1.66622 2.58734 NA
NA 2.07276 1.71037 NA
NA 1.35718 2.91339 NA
NA 1.42478 3.11629 NA
NA 1.43795 2.54506 NA
NA 1.65054 2.44113 NA
NA 1.46596 1.90572 NA
NA 2.24343 1.75244 NA
NA 1.62092 2.05271 NA
NA 0.814033 2.37893 NA
NA 2.63622 1.24768 NA
NA 2.11961 2.61958 NA
NA 1.41028 2.96254 NA
NA 1.63992 2.25551 NA
NA 2.18038 2.87343 NA
NA 2.41329 1.95723 NA
NA 2.01602 2.38029 NA
NA 2.0305 2.71711 NA
NA 2.14553 2.48433 NA
NA 0.359519 2.32282 NA
NA 1.06132 3.07677 NA
NA 1.81109 2.46173 NA
NA 0.765195 2.75352 NA
NA 1.92034 2.53973 NA
NA 1.95914 2.02446 NA
NA 0.809696 2.28235 NA
NA 1.65283 2.85581 NA
NA 0.872113 2.36824 NA
NA 1.71192 2.71812 NA
NA 1.73929 2.69468 NA
NA 1.0598 2.70869 NA
NA 1.75584 3.06314 NA
NA 0.859937 2.21614 NA
NA 1.67788 2.10861 NA
NA 0.906323 1.94488 NA
NA 1.51692 2.21771 NA
NA 1.29421 2.31635 NA
NA 1.39732 2.14464 NA
NA 0.927328 2.19877 NA
NA 1.48178 2.9053 NA
NA 0.487984 2.38674 NA
NA 0.807994 2.72434 NA
NA 1.66351 2.69752 NA
NA 1.58768 2.99719 NA
NA 0.924526 2.60786 NA
NA 1.70891 2.92038 NA
NA 1.84807 1.84353 NA
NA 1.64251 1.9369 NA
NA 1.68604 1.7455 NA
NA 2.07353 1.86713 NA
NA 2.03309 2.29662 NA
NA 1.77664 1.86016 NA
NA 1.98289 1.30557 NA
NA 1.16269 2.15523 NA
NA 0.952939 1.70312 NA
NA 2.47595 1.68978 NA
NA 1.93299 2.11628 NA
NA 1.24794 2.35145 NA
NA 2.09391 1.8966 NA
NA 1.84088 2.63406 NA
NA 1.77497 2.19885 NA
NA 1.19659 1.42586 NA
NA 1.83416 1.87547 NA
NA 1.08712 1.43494 NA
NA 1.73162 2.03931 NA
NA 0.574786 1.9276 NA
NA 0.669545 2.06185 NA
NA 0.744607 1.38754 NA
NA 2.07576 2.09909 NA
NA 3.02593 2.50987 NA
NA 2.44679 3.27114 NA
NA 1.45254 1.48682 NA
NA 3.22285 2.78648 NA
NA 0.698822 1.84909 NA
NA 0.816003 3.43119 NA
NA 0.570498 2.07421 NA
NA 0.593429 2.10748 NA
NA 1.97452 1.72818 NA
NA 1.45467 1.70514 NA
NA 1.99489 2.24898 NA
NA 1.14644 1.54429 NA
NA 1.71698 2.20318 NA
NA 2.02104 2.10562 NA
NA 2.57433 2.35873 NA
NA 1.40726 1.92448 NA
NA 1.26662 1.71437 NA
NA 2.57267 2.80735 NA
NA 2.13458 1.56607 NA
NA 2.33578 3.01436 NA
NA 1.15365 2.98568 NA
NA 2.33648 2.31187 NA
NA 0.88451 1.94817 NA
NA 2.14906 2.46422 NA
NA 2.19399 2.00203 NA
NA 1.65608 2.32819 NA
NA 1.67012 2.06062 NA
NA 1.86967 1.83643 NA
NA 1.93493 2.52019 NA
NA 2.2923 2.64455 NA
NA 1.33213 3.18565 NA
NA 1.67739 2.24961 NA
NA 1.88672 1.76133 NA
NA 1.68891 2.82788 NA
NA 2.23955 1.78618 NA
NA 0.944941 3.18982 NA
NA 1.10408 2.79567 NA
NA 1.1533 2.0745 NA
NA 2.1955 2.06963 NA
NA 1.02971 2.08678 NA
NA 0.912408 1.88239 NA
NA 2.73744 1.97086 NA
NA 2.65497 2.20158 NA
NA 1.1745 2.66366 NA
NA 3.37783 1.88687 NA
NA 2.58445 1.31933 NA
NA 1.57702 2.11191 NA
NA 1.92341 2.49379 NA
NA 2.38245 2.52915 NA
NA 2.3904 2.65714 NA
NA 3.00162 2.35294 NA
NA 1.76337 1.08184 NA
NA 1.31608 2.38373 NA
NA 2.21944 2.52851 NA
NA 2.1301 2.38503 NA
NA 1.9101 2.49593 NA
NA 1.67613 1.14856 NA
NA 2.31368 2.0142 NA
NA 2.23977 1.81223 NA
NA 1.85704 2.14033 NA
NA 1.75572 1.90087 NA
NA 2.26133 2.08992 NA
NA 1.53573 2.82018 NA
NA 1.50086 2.16252 NA
NA 2.29638 1.70269 NA
NA 2.20734 2.10216 NA
NA 1.80767 2.3517 NA
NA 2.15848 2.44927 NA
NA 1.81592 2.9662 NA
NA 1.84777 2.91002 NA
NA 1.86652 3.37047 NA
NA 2.04165 1.75044 NA
NA 1.94796 2.45755 NA
NA 0.865737 2.01868 NA
NA 1.51234 2.68808 NA
NA 2.03765 2.44059 NA
NA 1.99927 2.72546 NA
NA 1.59209 2.58821 NA
NA 2.11558 2.35495 NA
NA 2.54152 2.66098 NA
NA 2.18054 2.28534 NA
NA 1.25725 2.10979 NA
NA 1.94541 3.05375 NA
NA 1.69233 2.02024 NA
NA 2.25558 2.46834 NA
NA 0.926427 2.19381 NA
NA 1.94268 2.73298 NA
NA 1.82138 2.49763 NA
NA 2.18818 2.2564 NA
NA 2.29432 2.71141 NA
NA 2.04433 2.28388 NA
NA 1.88037 2.01077 NA
NA 2.61736 2.00455 NA
NA 1.87086 2.75739 NA
NA 1.7513 2.66088 NA
NA 2.43728 2.74609 NA
NA 2.48208 2.84649 NA
NA 2.16789 2.17937 NA
NA 1.93627 2.19925 NA
NA 2.00889 2.90567 NA
NA 2.46835 3.04472 NA
NA 1.79182 2.64661 NA
NA 1.64514 3.05798 NA
NA 2.11528 2.75546 NA
NA 1.87638 1.81651 NA
NA 2.42177 2.15807 NA
NA 1.98024 2.99038 NA
NA 1.43369 3.0703 NA
NA 1.95093 3.05675 NA
NA 1.83611 3.07729 NA
NA 2.08538 2.30946 NA
NA 1.44142 1.88291 NA
NA 1.83515 2.37956 NA
NA 2.54904 2.85167 NA
NA 1.88019 2.62348 NA
NA 1.4298 2.62144 NA
NA 1.97562 3.14732 NA
NA 1.82625 2.10519 NA
NA 2.5235 1.8275 NA
NA 1.82854 2.50624 NA
NA 1.85852 2.21677 NA
NA 1.1594 3.11644 NA
NA 2.64089 3.20947 NA
NA 1.45234 2.98605 NA
NA 1.48743 1.97235 NA
NA 2.15899 2.17696 NA
NA 1.5042 2.89864 NA
NA 2.51583 2.76789 NA
NA 2.27433 2.51636 NA
NA 1.57769 2.00937 NA
NA 1.41866 2.61334 NA
NA 2.62997 2.97447 NA
NA 2.06296 2.45544 NA
NA 2.74052 2.32774 NA
NA 1.31017 3.00966 NA
NA 1.87804 2.88124 NA
NA 1.78945 2.43879 NA
NA 2.074 2.64867 NA
NA 2.50065 2.74049 NA
NA 2.34192 2.39521 NA
NA 2.12823 2.17952 NA
NA 2.21663 2.79527 NA
NA 2.13385 2.36383 NA
NA 0.724928 1.74584 NA
NA 2.28456 1.56863 NA
NA 2.25833 2.42446 NA
NA 2.03896 2.60712 NA
NA 2.0837 2.10188 NA
NA 1.85641 2.18364 NA
NA 1.97302 2.35812 NA
NA 1.98817 2.30775 NA
NA 1.69915 2.5204 NA
NA 2.06182 2.90897 NA
NA 1.11712 2.10817 NA
NA 2.2675 2.46024 NA
NA 1.9725 2.34429 NA
NA 3.41577 2.23658 NA
NA 1.46744 1.66442 NA
NA 2.63828 2.99865 NA
NA 2.13016 1.98549 NA
NA 2.37627 2.27201 NA
NA 2.16405 2.3427 NA
NA 1.54516 1.37441 NA
NA 1.93011 2.95803 NA
NA 2.57081 2.20524 NA
NA 1.69415 3.11701 NA
NA 2.74223 1.87807 NA
NA 2.48742 2.74651 NA
NA 2.75892 1.62662 NA
NA 2.47973 3.04938 NA
NA 1.70313 2.4073 NA
NA 2.19484 2.68211 NA
NA 1.61571 2.68483 NA
NA 1.81488 2.2596 NA
NA 2.57378 2.92166 NA
NA 1.56731 2.91059 NA
NA 2.00735 2.35034 NA
NA 1.53493 2.42762 NA
NA 1.98989 2.82819 NA
NA 2.6133 2.99634 NA
NA 2.27997 2.59489 NA
NA 1.56245 2.46054 NA
NA 2.64497 2.552 NA
NA 1.77003 2.51013 NA
NA 2.81585 2.88856 NA
NA 2.41897 2.63877 NA
NA 2.90397 2.86628 NA
NA 2.10929 2.8588 NA
NA 1.37318 2.96631 NA
NA 1.78938 2.71905 NA
NA 2.16362 2.88414 NA
NA 2.04868 2.86361 NA
NA 2.08709 2.8886 NA
NA 1.42659 2.6014 NA
NA 1.82392 3.2337 NA
NA 3.06934 3.10871 NA
NA 2.5232 2.53157 NA
NA 2.66617 2.91419 NA
NA 2.4819 2.76708 NA
NA 2.51301 2.78686 NA
NA 2.06999 2.5867 NA
NA 2.54367 3.08338 NA
NA 2.15611 2.98658 NA
NA 1.99546 3.29091 NA
NA 1.825 2.89922 NA
NA 2.33418 3.21668 NA
NA 2.07856 3.0627 NA
NA 1.90452 2.54194 NA
NA 2.22492 3.1164 NA
NA 2.77992 2.62684 NA
NA 2.6637 2.90901 NA
NA 1.54968 3.3174 NA
NA 1.88635 2.82606 NA
NA 2.19896 3.0612 NA
NA 1.84423 2.61088 NA
NA 2.78402 3.17275 NA
NA 2.96753 2.85553 NA
NA 1.89042 2.82944 NA
NA 1.26506 2.43264 NA
NA 1.4148 3.1716 NA
NA 2.33742 2.85094 NA
NA 2.74309 2.43132 NA
NA 3.0591 3.22281 NA
NA 2.13773 2.92754 NA
NA 2.34298 2.48102 NA
NA 1.97201 2.54997 NA
NA 2.44944 2.47497 NA
NA 1.02601 2.94019 NA
NA 2.11489 2.85745 NA
NA 1.73308 2.29179 NA
NA 2.38119 3.31892 NA
NA 2.31169 2.6095 NA
NA 2.59874 2.4094 NA
NA 2.16314 2.39008 NA
NA 2.13482 1.94859 NA
NA 1.81994 2.46463 NA
NA 1.9472 2.3993 NA
NA 2.34426 1.73939 NA
NA 1.52791 1.51881 NA
NA 2.46062 2.84361 NA
NA 1.78767 2.01909 NA
NA 2.27895 2.92749 NA
NA 1.67857 2.0249 NA
NA 2.5241 2.98215 NA
NA 2.34777 2.42843 NA
NA 2.56531 2.14222 NA
NA 2.77917 2.58915 NA
NA 2.51498 2.78218 NA
NA 2.16734 2.59058 NA
NA 2.24401 2.63169 NA
NA 2.36618 2.93826 NA
NA 1.05015 2.50769 NA
NA 0.751776 2.05997 NA
NA 0.80753 2.99979 NA
NA 2.24204 2.80716 NA
NA 2.36129 1.33818 NA
NA 2.18863 2.6262 NA
NA 2.42482 3.1055 NA
NA 1.78763 2.13224 NA
NA 1.12795 2.94048 NA
NA 2.05166 2.78405 NA
NA 2.19732 2.2093 NA
NA 0.608488 2.51382 NA
NA 0.970803 2.52704 NA
NA 2.56027 2.85196 NA
NA 2.53583 2.82248 NA
NA 2.63466 3.03912 NA
NA 1.93903 2.4038 NA
NA 0.945354 2.70624 NA
NA 1.81635 2.57028 NA
NA 2.31925 2.35107 NA
NA 2.3213 1.90942 NA
NA 2.55344 2.37436 NA
NA 2.53355 3.18956 NA
NA 1.28657 2.34887 NA
NA 1.16112 3.59685 NA
NA 1.4459 1.578 NA
NA 2.5942 2.97708 NA
NA 2.603 3.39488 NA
NA 2.35031 2.33916 NA
NA 2.08161 3.12447 NA
NA 2.24157 1.73688 NA
NA 2.42407 3.33055 NA
NA 1.04558 3.81521 NA
NA 2.13695 4.03432 NA
NA 1.3762 2.44345 NA
NA 2.52357 2.63341 NA
NA 2.1387 2.9651 NA
NA 1.05953 3.64052 NA
NA 1.06468 2.21584 NA
NA 1.22743 3.79306 NA
NA 1.12867 3.19812 NA
NA 2.65739 3.63093 NA
NA 2.62986 2.23436 NA
NA 2.46252 3.12391 NA
NA 2.61173 2.971 NA
NA 2.2221 2.16535 NA
NA 1.5668 2.30902 NA
NA 2.63091 3.27765 NA
NA 2.33206 3.10978 NA
NA 2.69618 3.51912 NA
NA 2.69117 1.77079 NA
NA 2.56186 2.56484 NA
NA 2.6846 3.26246 NA
NA 2.67121 2.44384 NA
NA 2.47673 2.4494 NA
NA 2.53721 2.96171 NA
NA 2.36149 3.40395 NA
NA 3.04134 3.02923 NA
NA 2.774 3.26007 NA
NA 0.770872 3.53498 NA
NA 2.30039 3.58293 NA
NA 2.27081 3.29819 NA
NA 2.30442 3.82405 NA
NA 2.27602 3.45843 NA
NA 2.17681 3.11928 NA
NA 2.39785 3.30927 NA
NA 2.26577 3.21073 NA
NA 2.21612 3.13853 NA
NA 2.1931 2.59368 NA
NA 2.34638 2.4358 NA
NA 2.24183 2.99288 NA
NA 2.28241 2.45633 NA
NA 2.28392 3.21366 NA
NA 2.40935 2.4652 NA
NA 1.9484 3.38563 NA
NA 1.6258 2.80849 NA
NA 1.67606 2.74699 NA
NA 1.99649 1.97536 NA
NA 1.89903 3.55945 NA
NA 1.52795 2.89579 NA
NA 1.87321 3.15215 NA
NA 1.86608 2.37296 NA
NA 2.74454 3.71882 NA
NA 2.75715 2.86791 NA
NA 2.65244 3.05864 NA
NA 2.85185 2.51575 NA
NA 2.75281 3.84974 NA
NA 2.84425 3.66966 NA
NA 2.76432 2.5174 NA
NA 2.85552 2.96095 NA
NA 2.67756 3.79199 NA
NA 2.9503 2.9289 NA
NA 3.08866 2.97664 NA
NA 3.10661 2.06749 NA
NA 2.74188 3.31985 NA
NA 3.0422 3.08021 NA
NA 2.9085 3.05109 NA
NA 2.90111 1.73668 NA
NA 1.72159 3.80311 NA
NA 1.7498 2.55213 NA
NA 0.549424 2.14885 NA
NA 1.74677 3.11267 NA
NA 0.808072 2.17076 NA
NA 0.438977 2.50729 NA
NA 0.886707 2.69853 NA
NA 1.1225 2.50409 NA
NA 0.505135 3.14091 NA
NA 1.09336 1.67566 NA
NA 0.474788 2.30297 NA
NA 1.91155 2.43698 NA
NA 1.71432 3.25276 NA
NA 2.0133 2.73115 NA
NA 1.65661 2.47375 NA
NA 1.64839 2.96257 NA
NA 1.9881 3.19994 NA
NA 1.61028 2.53225 NA
NA 1.95814 1.88527 NA
NA 1.62985 3.32717 NA
NA 1.4573 2.51468 NA
NA 1.48394 3.17237 NA
NA 1.49483 3.47682 NA
NA 1.77506 3.23727 NA
NA 1.60265 3.59629 NA
NA 1.46234 3.2343 NA
NA 1.3843 1.9792 NA
NA 1.79488 3.29739 NA
NA 1.63223 2.74165 NA
NA 1.82913 3.08727 NA
NA 1.55017 3.86592 NA
NA 1.42203 2.78135 NA
NA 1.95813 2.91356 NA
NA 1.68383 3.66523 NA
NA 1.95004 2.90667 NA
NA 1.44968 2.50911 NA
NA 1.39882 2.84609 NA
NA 1.41808 3.02877 NA
NA 1.37096 2.67917 NA
NA 1.06826 3.40797 NA
NA 1.60245 2.45785 NA
NA 0.94605 3.00257 NA
NA 1.30961 2.95834 NA
NA 1.89257 3.49287 NA
NA 1.51828 3.76456 NA
NA 1.49828 3.2283 NA
NA 0.466091 3.04883 NA
NA 0.663914 3.03364 NA
NA 0.638047 2.09285 NA
NA 0.466484 3.88669 NA
NA 0.894564 3.0826 NA
NA 0.811094 3.03849 NA
NA 0.807507 2.64716 NA
NA 0.954235 3.25335 NA
NA 0.768315 2.65567 NA
NA 0.4434 2.61993 NA
NA 0.798392 2.89502 NA
NA 0.984856 1.83544 NA
NA 1.05015 2.71538 NA
NA 0.777757 2.35411 NA
NA 0.565087 2.09642 NA
NA 0.588744 2.8746 NA
NA 0.961428 1.71581 NA
NA 0.991548 2.76173 NA
NA 0.90338 3.02834 NA
NA 1.20935 2.89218 NA
NA 0.645745 2.64261 NA
NA 0.644238 2.40215 NA
NA 0.65165 2.63821 NA
NA 0.651924 2.45816 NA
NA 0.408529 3.15441 NA
NA 0.640487 2.74719 NA
NA 0.434298 2.14708 NA
NA 0.945342 3.28891 NA
NA 0.939184 2.75029 NA
NA 0.912545 2.90843 NA
NA 0.802999 3.17334 NA
NA 0.761349 3.00784 NA
NA 0.400672 1.42895 NA
NA 0.392318 3.46032 NA
NA 0.768358 2.33787 NA
NA 1.0031 3.16682 NA
NA 1.102 2.8803 NA
NA 0.95575 2.70858 NA
NA 0.779133 3.23523 NA
NA 0.550557 2.47994 NA
NA 0.768739 3.30253 NA
NA 1.15827 2.92216 NA
NA 0.765423 1.97671 NA
NA 1.02502 2.82435 NA
NA 0.646936 3.22167 NA
NA 0.966664 3.54188 NA
NA 0.878144 2.2273 NA
NA 1.14574 1.72463 NA
NA 0.947146 2.66387 NA
NA 0.727161 1.90258 NA
NA 0.853601 3.15518 NA
NA 0.883895 2.91429 NA
NA 0.741371 2.9661 NA
NA 0.968141 2.55532 NA
NA 0.985549 1.91683 NA
NA 0.99505 2.83372 NA
NA 1.60544 3.09415 NA
NA 1.65905 2.87672 NA
NA 2.50767 2.62596 NA
NA 2.48642 3.10294 NA
NA 2.51304 2.80139 NA
NA 2.49977 2.89026 NA
NA 1.68603 3.072 NA
NA 0.730615 3.08755 NA
NA 0.800004 2.3945 NA
NA 0.895972 2.72529 NA
NA 0.700906 3.04101 NA
NA 0.825469 2.71548 NA
NA 2.15985 2.74819 NA
NA 2.18474 2.79697 NA
NA 2.12088 2.70068 NA
NA 2.15106 2.83591 NA
NA 2.14356 2.88553 NA
NA 2.20605 2.82113 NA
NA 2.18888 2.39127 NA
NA 2.13955 2.1853 NA
NA 1.69018 2.50617 NA
NA 1.67625 0.791454 NA
NA 2.75973 2.68896 NA
NA 2.75369 0.973564 NA
NA 1.87483 2.82802 NA
NA 2.89025 1.06813 NA
NA 2.87388 2.43772 NA
NA 0.760693 2.18373 NA
NA 0.81825 2.37914 NA
NA 0.821653 2.5271 NA
NA 0.556264 2.36671 NA
NA 0.60647 2.73131 NA
NA 2.34099 2.79714 NA
NA 2.32818 2.88327 NA
NA 2.27955 2.96756 NA
NA 2.29008 2.96395 NA
NA 2.5955 1.07897 NA
NA 2.17839 2.70526 NA
NA 2.18952 2.68781 NA
NA 2.12181 2.82439 NA
NA 2.10871 2.62795 NA
NA 2.58314 2.69033 NA
NA 2.56519 3.04911 NA
NA 1.64441 2.8687 NA
NA 0.540196 2.80842 NA
NA 2.22601 2.85101 NA
NA 0.711043 2.83189 NA
NA 0.823723 2.59497 NA
NA 0.630491 2.61138 NA
NA 2.25186 2.69503 NA
NA 2.30482 2.55527 NA
NA 2.23015 1.10107 NA
NA 2.19845 2.718 NA
NA 2.28609 2.37627 NA
NA 2.22412 2.65896 NA
NA 0.992848 2.42263 NA
NA 0.919204 1.25764 NA
NA 1.7878 2.54275 NA
NA 1.61505 2.63961 NA
NA 1.92115 2.8194 NA
NA 1.92689 2.72203 NA
NA 1.85478 2.80514 NA
NA 2.13314 0.994175 NA
NA 2.11209 2.9695 NA
NA 1.82723 2.53447 NA
NA 2.74273 2.82271 NA
NA 2.66155 2.73238 NA
NA 2.90483 2.83127 NA
NA 2.93828 2.73608 NA
NA 1.42497 2.90376 NA
NA 1.56089 2.80962 NA
NA 1.52898 3.05048 NA
NA 1.40984 2.81372 NA
NA 1.39096 2.87537 NA
NA 1.62686 2.9336 NA
NA 1.50607 2.53938 NA
NA 1.1408 1.01264 NA
NA 1.3881 0.760373 NA
NA 1.4734 2.10049 NA
NA 1.17456 2.10064 NA
NA 1.59406 2.63482 NA
NA 1.43907 2.32266 NA
NA 1.66655 2.74675 NA
NA 1.88828 2.70618 NA
NA 1.57914 2.91763 NA
NA 1.17338 2.9475 NA
NA 1.59551 2.92198 NA
NA 1.53339 2.90421 NA
NA 1.6723 2.75076 NA
NA 1.41243 2.72229 NA
NA 1.64177 3.01586 NA
NA 1.53443 2.84456 NA
NA 0.82427 2.43763 NA
NA 1.52669 2.81796 NA
NA 1.50427 2.95322 NA
NA 0.674214 3.03684 NA
NA 1.15193 1.09132 NA
NA 1.62314 3.08731 NA
NA 1.1728 3.13187 NA
NA 1.34184 2.6643 NA
NA 1.49206 2.773 NA
NA 1.72007 2.17688 NA
NA 2.09089 2.79653 NA
NA 1.55952 2.02656 NA
NA 1.6868 2.30993 NA
NA 1.48357 1.12918 NA
NA 1.49016 3.17986 NA
NA 1.62704 3.15835 NA
NA 1.91778 2.82825 NA
NA 0.669723 3.35446 NA
NA 1.28831 3.40737 NA
NA 1.30413 3.00472 NA
NA 1.14104 3.48253 NA
NA 1.26586 3.16148 NA
NA 1.2972 2.9761 NA
NA 1.1011 3.2935 NA
NA 1.854 3.1576 NA
NA 1.37421 3.6301 NA
NA 1.32989 3.56436 NA
NA 1.54588 3.40841 NA
NA 1.54555 3.3425 NA
NA 1.56795 3.31002 NA
NA 1.7468 3.09154 NA
NA 1.59543 2.2177 NA
NA 1.62691 3.10435 NA
NA 1.48362 2.80698 NA
NA 1.86976 2.90275 NA
NA 0.76104 3.28924 NA
NA 0.760579 2.51663 NA
NA 1.2426 3.48867 NA
NA 2.06952 2.67592 NA
NA 1.11933 2.84269 NA
NA 2.00415 2.98233 NA
NA 2.03508 3.16309 NA
NA 1.57326 2.37366 NA
NA 2.15142 3.11257 NA
NA 1.65727 2.94559 NA
NA 1.99924 2.53252 NA
NA 1.77187 2.84028 NA
NA 2.14192 3.20193 NA
NA 1.78617 3.50018 NA
NA 2.33939 3.38638 NA
NA 1.8563 3.36543 NA
NA 0.927991 2.56612 NA
NA 1.37656 3.10836 NA
NA 1.26959 3.19603 NA
NA 1.84667 3.1016 NA
NA 2.14082 2.94996 NA
NA 1.62478 3.3125 NA
NA 2.03169 2.75729 NA
NA 1.71204 3.23324 NA
NA 1.69344 3.47883 NA
NA 2.15505 3.01861 NA
NA 1.691 3.21868 NA
NA 1.88107 3.12434 NA
NA 1.73428 3.38861 NA
NA 2.17584 3.6076 NA
NA 2.07841 2.79888 NA
NA 2.18565 3.31076 NA
NA 2.18643 2.61375 NA
NA 1.90524 3.23567 NA
NA 1.99747 3.61782 NA
NA 1.52993 2.99435 NA
NA 1.82728 3.61237 NA
NA 2.18639 3.61209 NA
NA 1.74559 3.17122 NA
NA 2.08904 3.31156 NA
NA 1.49768 2.93067 NA
NA 2.10478 3.61904 NA
NA 2.46207 2.70448 NA
NA 2.51285 2.62148 NA
NA 1.15401 3.37357 NA
NA 1.76363 2.97233 NA
NA 1.72971 3.08112 NA
NA 2.37281 3.61387 NA
NA 1.13891 2.47053 NA
NA 2.03213 3.50557 NA
NA 2.18346 3.41819 NA
NA 1.81943 3.13792 NA
NA 2.1278 3.09381 NA
NA 2.07193 2.90137 NA
NA 2.4067 3.29046 NA
NA 2.3157 3.28692 NA
NA 2.15991 3.31916 NA
NA 2.47588 3.19457 NA
NA 2.40275 2.99804 NA
NA 2.22655 2.30187 NA
NA 2.39109 3.04969 NA
NA 2.09631 2.44653 NA
NA 2.13671 2.83546 NA
NA 2.42582 3.08289 NA
NA 2.91047 3.40247 NA
NA 2.53983 3.16903 NA
NA 2.5069 3.17976 NA
NA 3.06049 3.17923 NA
NA 2.73324 3.26371 NA
NA 3.07239 2.84712 NA
NA 3.28951 3.41499 NA
NA 3.06291 2.38051 NA
NA 2.70737 3.25825 NA
NA 2.80824 3.2568 NA
NA 3.14398 3.2563 NA
NA 3.04064 2.21446 NA
NA 2.64553 2.49934 NA
NA 2.90681 3.4092 NA
NA 2.17591 2.12592 NA
NA 2.39125 0.872235 NA
NA 2.15137 2.09276 NA
NA 2.20324 1.99302 NA
NA 3.44881 1.54238 NA
NA 3.08796 2.94435 NA
NA 3.09439 1.96036 NA
NA 3.0031 3.10171 NA
NA 2.40694 2.19028 NA
NA 2.91139 2.73315 NA
NA 2.7624 2.35992 NA
NA 3.19655 2.7181 NA
NA 3.49529 1.96786 NA
NA 2.94059 2.20593 NA
NA 2.4423 1.78948 NA
NA 3.48687 1.98019 NA
NA 2.40475 3.87462 NA
NA 2.46701 2.72507 NA
NA 2.98201 2.72759 NA
NA 3.29904 2.06442 NA
NA 2.20615 2.05856 NA
NA 3.38354 2.5818 NA
NA 3.40868 3.19498 NA
NA 2.04125 2.45825 NA
NA 2.13322 1.75539 NA
NA 2.47071 2.89696 NA
NA 2.09805 3.24338 NA
NA 2.48805 2.17547 NA
NA 3.52496 2.86999 NA
NA 2.77647 1.96179 NA
NA 2.97301 1.98966 NA
NA 3.18718 2.67439 NA
NA 2.5772 2.62291 NA
NA 2.89215 2.86209 NA
NA 3.06755 2.51612 NA
NA 2.94119 2.644 NA
NA 2.40095 2.07701 NA
NA 3.00332 3.24497 NA
NA 2.21784 2.14404 NA
NA 2.98812 2.48037 NA
NA 2.27116 2.14521 NA
NA 2.59364 2.30774 NA
NA 2.9327 2.42592 NA
NA 2.73899 3.24549 NA
NA 3.00842 3.33024 NA
NA 3.15953 1.93517 NA
NA 2.60163 2.27908 NA
NA 3.25717 2.49951 NA
NA 3.01952 2.00435 NA
NA 2.83697 2.43497 NA
NA 2.32165 2.22212 NA
NA 3.17763 2.9204 NA
NA 3.387 1.97031 NA
NA 2.69816 2.71 NA
NA 3.37087 2.03903 NA
NA 2.01952 3.11055 NA
NA 2.95383 3.01146 NA
NA 3.38346 2.46129 NA
NA 2.96422 2.39706 NA
NA 2.83897 2.91589 NA
NA 2.18017 2.80691 NA
NA 2.1422 2.43802 NA
NA 3.01052 3.09478 NA
NA 2.75217 2.92986 NA
NA 3.14394 3.19862 NA
NA 3.02113 2.2205 NA
NA 2.79798 2.92018 NA
NA 3.53784 2.8228 NA
NA 3.10608 2.69953 NA
NA 2.01645 3.3684 NA
NA 2.55692 3.22566 NA
NA 3.41041 2.19667 NA
NA 2.38537 2.79817 NA
NA 3.53865 2.86876 NA
NA 3.30843 2.27572 NA
NA 3.08681 3.19241 NA
NA 3.17296 2.90067 NA
NA 2.60698 3.05558 NA
NA 3.09991 2.53696 NA
NA 2.08614 1.82708 NA
NA 2.63895 1.31789 NA
NA 3.20399 3.17495 NA
NA 2.70319 2.67409 NA
NA 1.2222 2.15781 NA
NA 3.15376 2.36976 NA
NA 2.90467 3.73758 NA
NA 3.37195 1.84678 NA
NA 1.81655 1.73857 NA
NA 3.89912 2.39895 NA
NA 3.99017 2.6875 NA
NA 3.23777 2.59602 NA
NA 3.27857 3.00558 NA
NA 0.982535 2.39732 NA
NA 3.00551 2.22722 NA
NA 2.48224 3.60227 NA
NA 4.07637 3.4295 NA
NA 3.26439 3.02101 NA
NA 4.14378 2.04564 NA
NA 2.66218 2.17402 NA
NA 0.848296 3.36681 NA
NA 1.69428 2.1666 NA
NA 2.74154 2.54587 NA
NA 2.8022 2.33164 NA
NA 3.54753 2.00248 NA
NA 2.99861 3.33667 NA
NA 4.00944 2.1486 NA
NA 3.20469 2.56445 NA
NA 2.71513 2.05468 NA
NA 4.07345 1.9803 NA
NA 2.44973 2.09965 NA
NA 3.51751 2.09621 NA
NA 2.74566 3.0012 NA
NA 3.01093 1.72501 NA
NA 2.98155 2.92358 NA
NA 2.32364 2.12729 NA
NA 3.04346 2.07008 NA
NA 2.96449 2.49169 NA
NA 3.79024 3.07756 NA
NA 2.88311 2.19846 NA
NA 3.26536 2.02292 NA
NA 2.8221 1.92738 NA
NA 3.36609 1.66088 NA
NA 3.48747 2.34064 NA
NA 3.57767 3.03033 NA
NA 4.07728 2.04265 NA
NA 3.78291 2.51262 NA
NA 3.19836 1.32998 NA
NA 3.18525 3.41492 NA
NA 2.19018 2.13902 NA
NA 2.75803 1.66864 NA
NA 3.91787 3.3594 NA
NA 2.60492 2.76134 NA
NA 2.28456 2.73369 NA
NA 2.584 1.76493 NA
NA 3.03782 2.07142 NA
NA 3.88328 2.57894 NA
NA 2.59216 2.3865 NA
NA 3.85512 1.8653 NA
NA 2.88221 2.1864 NA
NA 2.78291 2.16947 NA
NA 1.46603 2.5084 NA
NA 3.95008 2.9028 NA
NA 2.64461 2.33833 NA
NA 3.72864 2.0548 NA
NA 2.81783 2.08325 NA
NA 3.54127 1.89142 NA
NA 2.79621 2.01123 NA
NA 2.92816 1.97223 NA
NA 2.00406 1.96888 NA
NA 2.68411 2.06277 NA
NA 2.81143 2.59581 NA
NA 3.32622 2.2744 NA
NA 2.62268 2.43109 NA
NA 3.27819 2.18111 NA
NA 2.58889 2.88706 NA
NA 3.94035 1.99172 NA
NA 3.24908 2.15958 NA
NA 2.83013 2.84475 NA
NA 2.82205 1.83165 NA
NA 2.88408 2.71067 NA
NA 3.86768 2.43633 NA
NA 2.80885 2.01875 NA
NA 1.51879 2.17129 NA
NA 2.6683 1.8812 NA
NA 1.17893 2.53332 NA
NA 2.61033 1.95657 NA
NA 3.07687 3.14601 NA
NA 1.43752 2.10958 NA
NA 2.44437 2.04103 NA
NA 3.96393 2.28081 NA
NA 3.80462 2.85153 NA
NA 2.64388 2.20216 NA
NA 1.25031 2.84881 NA
NA 1.3126 2.78409 NA
NA 1.61711 2.15542 NA
NA 0.933124 3.21952 NA
NA 1.05291 2.13795 NA
NA 1.42949 2.56068 NA
NA 1.46475 2.2833 NA
NA 1.27685 2.65618 NA
NA 1.39616 1.70878 NA
NA 1.6494 1.84787 NA
NA 1.15374 2.09483 NA
NA 1.63731 3.05354 NA
NA 1.3282 2.48888 NA
NA 1.20692 2.23291 NA
NA 1.34076 2.60229 NA
NA 1.91139 3.36324 NA
NA 1.30527 2.14988 NA
NA 1.46794 2.11846 NA
NA 1.0452 2.52508 NA
NA 1.6289 2.01356 NA
NA 1.80504 2.80916 NA
NA 1.06923 1.61752 NA
NA 1.75047 2.47538 NA
NA 1.38428 3.25389 NA
NA 1.33952 3.6501 NA
NA 1.69015 2.95494 NA
NA 1.7672 3.06709 NA
NA 1.63343 3.45607 NA
NA 1.66471 1.85335 NA
NA 0.811782 3.01421 NA
NA 0.85977 3.26404 NA
NA 1.35565 2.76927 NA
NA 1.52532 2.80068 NA
NA 1.62644 3.26534 NA
NA 1.77628 3.00856 NA
NA 1.42173 3.42392 NA
NA 1.48755 3.45957 NA
NA 1.24831 3.11518 NA
NA 1.63934 3.41951 NA
NA 1.32227 2.79993 NA
NA 1.83543 3.29117 NA
NA 0.927665 2.85621 NA
NA 1.76371 3.07396 NA
NA 1.24493 2.82849 NA
NA 1.04879 2.98217 NA
NA 2.191 3.34273 NA
NA 1.85435 3.33659 NA
NA 2.06371 2.35239 NA
NA 2.08684 3.98929 NA
NA 2.28806 3.4814 NA
NA 0.842349 3.25922 NA
NA 1.14539 2.50275 NA
NA 1.49458 3.31952 NA
NA 2.28638 4.01483 NA
NA 2.36533 3.25266 NA
NA 2.24458 3.20383 NA
NA 2.32711 2.34153 NA
NA 2.25548 2.66739 NA
NA 1.70384 2.78301 NA
NA 1.9037 2.95885 NA
NA 1.49433 2.85786 NA
NA 2.1829 3.47965 NA
NA 1.50789 3.23252 NA
NA 1.8902 3.45226 NA
NA 1.99101 2.84418 NA
NA 1.66242 2.37249 NA
NA 1.92749 2.62076 NA
NA 2.02145 2.84343 NA
NA 2.13347 2.86188 NA
NA 1.61614 2.91035 NA
NA 1.96052 3.08018 NA
NA 1.86054 2.98392 NA
NA 1.56686 3.33031 NA
NA 1.46324 2.96024 NA
NA 2.05755 3.85826 NA
NA 1.42375 3.6125 NA
NA 1.54655 2.96833 NA
NA 0.37742 3.22998 NA
NA 0.642902 3.2074 NA
NA 0.473641 3.16249 NA
NA 0.453506 3.58545 NA
NA 0.286852 3.70609 NA
NA 1.78885 3.35687 NA
NA 2.52634 3.429 NA
NA 2.64391 3.34389 NA
NA 2.236 3.03018 NA
NA 2.23152 3.17013 NA
NA 2.20842 3.52823 NA
NA 1.74198 3.24223 NA
NA 2.15319 3.39995 NA
NA 1.84668 3.3185 NA
NA 2.01129 2.33163 NA
NA 2.87061 3.71349 NA
NA 1.98312 2.74416 NA
NA 2.84031 3.19369 NA
NA 2.34656 2.95436 NA
NA 2.69411 3.38924 NA
NA 2.4516 3.2956 NA
NA 2.73804 3.81472 NA
NA 2.37329 3.29051 NA
NA 2.41588 3.261 NA
NA 2.73935 3.4783 NA
NA 3.05015 3.16049 NA
NA 2.66145 2.81013 NA
NA 2.2201 3.50962 NA
NA 2.78642 3.45301 NA
NA 2.95994 3.6062 NA
NA 1.75385 2.64198 NA
NA 1.86391 2.92004 NA
NA 1.77818 3.08498 NA
NA 1.83451 2.44981 NA
NA 2.12043 2.32275 NA
NA 1.12063 2.94335 NA
NA 2.23073 3.52371 NA
NA 2.33827 3.01918 NA
NA 2.20681 2.97382 NA
NA 2.55538 3.22833 NA
NA 2.08732 3.25227 NA
NA 2.23211 2.71153 NA
NA 2.13662 2.93569 NA
NA 2.1157 3.39687 NA
NA 0.776752 3.38439 NA
NA 2.63386 3.50405 NA
NA 2.78357 2.6317 NA
NA 1.83389 2.65919 NA
NA 2.06246 2.57924 NA
NA 2.52862 2.55654 NA
NA 3.05908 2.65579 NA
NA 2.72389 2.2768 NA
NA 2.37651 3.21684 NA
NA 3.03829 1.95324 NA
NA 2.95977 3.10455 NA
NA 2.01607 2.18851 NA
NA 2.62809 1.78097 NA
NA 2.68038 2.57507 NA
NA 2.30748 3.19928 NA
NA 1.70106 2.77835 NA
NA 2.34524 2.1125 NA
NA 2.17129 2.66604 NA
NA 1.71189 1.59795 NA
NA 2.80772 2.74657 NA
NA 2.73054 3.34759 NA
NA 1.89146 2.77914 NA
NA 1.9736 2.46337 NA
NA 2.10864 2.62784 NA
NA 2.6284 2.84541 NA
NA 2.22744 2.6776 NA
NA 3.05147 1.97904 NA
NA 2.08976 3.03431 NA
NA 2.03297 2.54829 NA
NA 1.92583 1.936 NA
NA 2.28389 2.6426 NA
NA 2.39853 2.65658 NA
NA 2.21239 2.11622 NA
NA 2.3232 1.87287 NA
NA 2.37049 3.26208 NA
NA 2.31735 2.61528 NA
NA 2.96352 3.01367 NA
NA 2.62782 2.62018 NA
NA 0.89719 2.11987 NA
NA 0.660068 2.95586 NA
NA 1.27444 1.94486 NA
NA 0.753858 2.34192 NA
NA 0.943443 2.3269 NA
NA 0.871179 2.48404 NA
NA 0.8595 2.6573 NA
NA 1.40013 2.65414 NA
NA 0.628517 1.88121 NA
NA 1.28095 2.24117 NA
NA 0.827671 2.08635 NA
NA 0.720173 2.81475 NA
NA 0.943201 2.19721 NA
NA 1.25636 2.3068 NA
NA 0.710992 2.25517 NA
NA 1.13064 2.69932 NA
NA 0.894663 3.1716 NA
NA 0.431169 1.8562 NA
NA 0.551789 2.39644 NA
NA 1.04822 2.24482 NA
NA 1.02845 2.30529 NA
NA 0.618877 2.01092 NA
NA 1.19204 2.58062 NA
NA 0.681284 2.35027 NA
NA 0.746375 2.26639 NA
NA 0.77211 2.01565 NA
NA 0.790133 2.43628 NA
NA 1.49918 2.47538 NA
NA 0.926098 2.48369 NA
NA 1.35312 2.03141 NA
NA 1.46519 2.79353 NA
NA 1.06407 2.96274 NA
NA 1.33555 2.9192 NA
NA 1.71496 2.41867 NA
NA 1.53618 2.76389 NA
NA 1.574 2.98458 NA
NA 1.54154 2.52075 NA
NA 1.65584 2.48305 NA
NA 1.83505 2.39874 NA
NA 0.890196 1.84864 NA
NA 1.51329 2.21006 NA
NA 1.46612 2.17203 NA
NA 1.38319 2.24965 NA
NA 1.1541 2.66823 NA
NA 1.36849 2.68831 NA
NA 0.934604 2.25366 NA
NA 1.45988 2.26165 NA
NA 1.10071 2.52278 NA
NA 2.14746 2.03494 NA
NA 1.61064 2.68697 NA
NA 1.51105 2.52097 NA
NA 1.16331 2.14454 NA
NA 1.99141 1.53341 NA
NA 1.56741 2.89197 NA
NA 0.861586 2.5591 NA
NA 1.94646 2.3273 NA
NA 0.943024 1.91204 NA
NA 0.944498 2.80348 NA
NA 1.46106 2.84507 NA
NA 1.23893 2.38511 NA
NA 1.18814 2.70324 NA
NA 1.7785 2.70156 NA
NA 1.8209 2.64111 NA
NA 1.3992 2.7838 NA
NA 1.33509 2.24883 NA
NA 1.34198 1.93903 NA
NA 1.33395 1.65734 NA
NA 1.80709 1.16671 NA
NA 1.6992 1.55235 NA
NA 1.57966 1.71587 NA
NA 0.812229 1.57236 NA
NA 1.65244 1.96593 NA
NA 1.4782 2.14772 NA
NA 2.21456 2.30037 NA
NA 1.49119 2.43525 NA
NA 1.10136 1.17437 NA
NA 1.42351 1.72811 NA
NA 0.948547 1.63972 NA
NA 1.27654 1.98821 NA
NA 1.33621 0.836918 NA
NA 0.877846 2.2642 NA
NA 1.91512 1.61895 NA
NA 1.16231 1.21441 NA
NA 1.23119 3.68973 NA
NA 1.49692 1.60559 NA
NA 1.17632 1.03658 NA
NA 1.40649 1.71144 NA
NA 0.972395 2.33718 NA
NA 2.5496 2.23197 NA
NA 1.65617 2.09915 NA
NA 1.49299 1.18203 NA
NA 1.81501 1.91105 NA
NA 0.817336 1.79903 NA
NA 1.73527 1.55952 NA
NA 1.98754 0.566893 NA
NA 1.96298 1.16521 NA
NA 1.73532 1.26491 NA
NA 2.04002 1.46256 NA
NA 0.730936 2.6067 NA
NA 1.17536 1.44249 NA
NA 1.77249 2.1021 NA
NA 1.75712 1.99208 NA
NA 1.7358 1.72855 NA
NA 1.98654 1.53635 NA
NA 2.01334 1.52029 NA
NA 1.81682 2.38311 NA
NA 1.33937 2.08981 NA
NA 1.2844 1.91329 NA
NA 1.85611 1.8966 NA
NA 2.28767 1.964 NA
NA 1.54289 1.89385 NA
NA 1.9782 0.915222 NA
NA 1.67836 1.58279 NA
NA 1.87639 1.74184 NA
NA 2.18827 1.38149 NA
NA 1.23915 1.87103 NA
NA 1.82009 2.32187 NA
NA 1.65997 1.31084 NA
NA 1.64699 2.09945 NA
NA 1.95479 1.46931 NA
NA 1.93728 1.3206 NA
NA 2.00382 1.75406 NA
NA 2.28856 1.84523 NA
NA 2.19316 1.96503 NA
NA 2.32017 1.71076 NA
NA 1.31707 2.64041 NA
NA 1.47967 2.7364 NA
NA 1.25772 1.79335 NA
NA 1.14754 0.758283 NA
NA 0.891357 1.45078 NA
NA 1.91265 1.26231 NA
NA 0.92071 1.5179 NA
NA 1.81328 1.22596 NA
NA 1.86254 2.17981 NA
NA 0.717478 1.51807 NA
NA 1.94649 2.034 NA
NA 1.88982 1.61331 NA
NA 0.54386 1.10873 NA
NA 0.951699 1.35187 NA
NA 1.80539 1.67967 NA
NA 1.13916 0.930641 NA
NA 1.94536 1.67502 NA
NA 1.19287 2.10794 NA
NA 2.03543 0.925618 NA
NA 1.98097 2.14341 NA
NA 0.96022 1.51619 NA
NA 2.03338 2.28798 NA
NA 0.749245 2.31254 NA
NA 1.98404 1.36866 NA
NA 0.852557 2.06839 NA
NA 2.03159 1.39262 NA
NA 1.83412 2.25212 NA
NA 0.738134 1.8831 NA
NA 0.922131 2.48437 NA
NA 1.72463 1.09426 NA
NA 0.773081 2.62885 NA
NA 1.80062 1.49629 NA
NA 1.87906 2.23414 NA
NA 1.93486 2.4057 NA
NA 0.448084 2.08409 NA
NA 0.807039 2.51204 NA
NA 1.88366 2.9354 NA
NA 1.67398 2.76186 NA
NA 1.779 3.15212 NA
NA 1.48667 3.47452 NA
NA 1.55704 3.64621 NA
NA 1.54605 3.30554 NA
NA 1.17058 2.5048 NA
NA 0.880382 3.10317 NA
NA 1.07234 3.16555 NA
NA 1.0721 3.54728 NA
NA 1.74757 2.61632 NA
NA 1.05515 3.06205 NA
NA 0.73908 3.34267 NA
NA 1.79362 2.91063 NA
NA 0.851665 2.51791 NA
NA 1.48576 2.53221 NA
NA 1.53635 2.19954 NA
NA 2.02161 3.13801 NA
NA 2.05177 1.9572 NA
NA 1.31123 3.30587 NA
NA 1.52521 2.17898 NA
NA 1.89747 3.01011 NA
NA 1.0106 2.9849 NA
NA 1.59732 3.00469 NA
NA 1.38459 2.73569 NA
NA 1.48029 3.69831 NA
NA 1.74812 2.26368 NA
NA 1.72372 3.04257 NA
NA 1.52828 3.18726 NA
NA 1.61798 3.16257 NA
NA 1.54459 3.03268 NA
NA 1.97501 3.12398 NA
NA 1.572 3.06053 NA
NA 1.79142 3.28059 NA
NA 1.00552 2.51749 NA
NA 1.53501 3.053 NA
NA 1.84484 3.56406 NA
NA 1.97159 2.49518 NA
NA 0.915785 2.25142 NA
NA 1.34088 2.89386 NA
NA 1.89678 2.5839 NA
NA 1.23446 3.19051 NA
NA 1.79329 2.77019 NA
NA 0.793116 2.6394 NA
NA 1.98906 3.19664 NA
NA 1.73279 3.432 NA
NA 2.02901 3.19643 NA
NA 2.0393 3.21535 NA
NA 1.87682 3.25763 NA
NA 1.46589 2.80298 NA
NA 2.14252 2.79394 NA
NA 1.82324 3.23266 NA
NA 1.43556 2.40212 NA
NA 1.85195 3.30408 NA
NA 0.455194 3.13973 NA
NA 1.8441 3.17835 NA
NA 2.41587 1.70618 NA
NA 1.43513 3.57531 NA
NA 1.19516 2.35765 NA
NA 2.31321 2.88099 NA
NA 2.11628 3.04598 NA
NA 2.23988 2.56014 NA
NA 2.43294 2.63276 NA
NA 1.80591 2.36007 NA
NA 2.0831 2.67685 NA
NA 2.18379 2.95473 NA
NA 2.57602 2.98841 NA
NA 1.84492 2.84699 NA
NA 1.77863 3.12945 NA
NA 1.35212 2.90959 NA
NA 2.46125 3.13297 NA
NA 2.55058 3.00774 NA
NA 2.13676 2.42509 NA
NA 1.3122 2.85382 NA
NA 2.36881 3.15532 NA
NA 2.13723 3.62155 NA
NA 1.39332 3.35326 NA
NA 1.06721 3.25429 NA
NA 2.2618 3.23059 NA
NA 2.32721 3.54633 NA
NA 2.09121 2.68013 NA
NA 1.91279 2.64973 NA
NA 1.4852 2.9036 NA
NA 1.95451 3.25958 NA
NA 1.40204 3.59818 NA
NA 2.0248 2.29743 NA
NA 0.433978 3.4777 NA
NA 1.31909 3.1265 NA
NA 2.48864 3.54225 NA
NA 2.06733 3.466 NA
NA 0.705857 2.67601 NA
NA 1.91437 2.41109 NA
NA 2.25873 3.06959 NA
NA 1.10102 3.10994 NA
NA 2.28702 3.0491 NA
NA 1.82806 2.90063 NA
NA 1.99086 2.97341 NA
NA 1.26429 3.18447 NA
NA 1.44261 3.03692 NA
NA 2.14912 2.94993 NA
NA 1.76382 1.20098 NA
NA 1.58042 2.1045 NA
NA 2.19791 1.38816 NA
NA 2.13929 1.22652 NA
NA 1.76575 1.3147 NA
NA 1.26816 2.14874 NA
NA 1.44079 2.12161 NA
NA 2.51946 2.18671 NA
NA 0.373025 1.21359 NA
NA 2.08189 1.29385 NA
NA 1.35561 1.3565 NA
NA 2.20431 1.37533 NA
NA 1.84278 2.36975 NA
NA 1.35873 1.41001 NA
NA 1.03836 1.27852 NA
NA 1.48074 2.12475 NA
NA 1.89974 2.17143 NA
NA 1.76043 2.10453 NA
NA 1.44424 1.15789 NA
NA 1.33184 1.37877 NA
NA 1.79311 2.19014 NA
NA 1.90827 2.3463 NA
NA 1.72628 1.2438 NA
NA 1.63742 2.31317 NA
NA 1.80603 1.4725 NA
NA 1.38699 1.54708 NA
NA 1.99232 2.30803 NA
NA 1.98019 1.85035 NA
NA 1.08318 1.50716 NA
NA 1.11317 1.57785 NA
NA 1.72469 1.42737 NA
NA 1.23572 1.51138 NA
NA 1.90333 2.11947 NA
NA 2.02367 2.36179 NA
NA 1.73078 1.36506 NA
NA 0.971487 1.40321 NA
NA 1.16299 1.45272 NA
NA 1.38217 1.53371 NA
NA 1.70264 1.85466 NA
NA 1.23238 2.08954 NA
NA 1.49142 1.33779 NA
NA 1.81624 2.30467 NA
NA 1.55862 0.732427 NA
NA 0.880226 2.35639 NA
NA 0.659242 1.44472 NA
NA 1.84635 1.52574 NA
NA 2.04957 1.50613 NA
NA 1.65529 2.22712 NA
NA 0.531379 1.93257 NA
NA 1.60746 2.22614 NA
NA 1.75004 1.51818 NA
NA 1.6272 1.04596 NA
NA 1.70948 1.47801 NA
NA 1.2175 1.93366 NA
NA 1.14693 1.15767 NA
NA 2.11527 2.23956 NA
NA 1.75826 1.78848 NA
NA 1.62955 1.85465 NA
NA 1.99825 1.81064 NA
NA 1.55385 1.76219 NA
NA 1.82047 1.46088 NA
NA 1.94448 2.19279 NA
NA 2.16651 1.66599 NA
NA 1.91241 2.23308 NA
NA 1.50794 2.16089 NA
NA 1.75681 2.47196 NA
NA 2.01898 1.79475 NA
NA 1.49619 1.90991 NA
NA 1.67388 2.38687 NA
NA 1.43519 2.53721 NA
NA 1.85744 1.56461 NA
NA 1.65063 1.92079 NA
NA 2.27691 2.42743 NA
NA 1.92154 1.6575 NA
NA 2.38364 2.59205 NA
NA 1.93087 2.09712 NA
NA 1.72748 2.44522 NA
NA 1.38618 2.2881 NA
NA 2.00235 1.68246 NA
NA 1.37996 2.38182 NA
NA 1.2969 2.19414 NA
NA 1.60246 2.04036 NA
NA 1.36525 1.4212 NA
NA 2.02073 1.94039 NA
NA 1.3997 2.36462 NA
NA 1.43329 2.2551 NA
NA 1.43547 2.24989 NA
NA 1.40596 2.24331 NA
NA 1.9735 2.57752 NA
NA 1.97916 2.33718 NA
NA 2.04332 1.99387 NA
NA 1.0319 1.75039 NA
NA 1.45737 1.7848 NA
NA 1.94269 2.56032 NA
NA 1.94927 2.2632 NA
NA 1.4413 2.63451 NA
NA 1.53652 2.65798 NA
NA 1.55923 2.41576 NA
NA 1.82952 2.17011 NA
NA 1.81491 2.37269 NA
NA 1.39378 2.50312 NA
NA 0.575323 2.99538 NA
NA 1.52524 3.00402 NA
NA 1.10857 2.74757 NA
NA 1.56926 3.02911 NA
NA 0.805291 2.27988 NA
NA 0.821076 1.44247 NA
NA 1.40314 2.27005 NA
NA 1.88264 2.81369 NA
NA 1.46871 2.44892 NA
NA 2.08553 2.77985 NA
NA 1.76934 2.52278 NA
NA 1.0716 2.20611 NA
NA 1.23108 2.44722 NA
NA 1.82413 2.40084 NA
NA 2.1585 2.88348 NA
NA 1.40555 2.91721 NA
NA 1.58907 2.61378 NA
NA 1.50627 2.93721 NA
NA 2.15484 1.83911 NA
NA 1.52241 2.18679 NA
NA 1.51983 3.24496 NA
NA 1.59194 2.53455 NA
NA 1.56931 2.67699 NA
NA 2.11379 2.52806 NA
NA 1.55311 2.30833 NA
NA 2.14162 2.73068 NA
NA 1.59193 2.68217 NA
NA 1.21862 2.67035 NA
NA 1.97956 3.28027 NA
NA 1.70088 3.11642 NA
NA 2.12029 2.70426 NA
NA 1.95447 2.15341 NA
NA 1.67112 2.7836 NA
NA 1.96154 2.97788 NA
NA 1.93875 3.12115 NA
NA 1.43067 2.18545 NA
NA 1.46518 2.26375 NA
NA 2.19748 3.30863 NA
NA 1.59131 2.46201 NA
NA 2.38071 2.25233 NA
NA 1.4474 2.30818 NA
NA 2.31443 3.06395 NA
NA 1.59393 1.55157 NA
NA 2.06678 2.23779 NA
NA 2.30441 2.96867 NA
NA 2.28405 2.46937 NA
NA 2.07618 2.21573 NA
NA 1.40551 2.94194 NA
NA 1.89488 2.56033 NA
NA 2.12636 2.77163 NA
NA 2.3351 2.31495 NA
NA 1.49875 1.94706 NA
NA 1.75617 2.38587 NA
NA 1.74217 2.28287 NA
NA 1.80959 2.37811 NA
NA 2.37978 2.45217 NA
NA 1.96512 2.52168 NA
NA 1.99242 2.32087 NA
NA 1.81169 2.70875 NA
NA 2.17044 3.00806 NA
NA 2.18011 2.49327 NA
NA 1.91215 2.53534 NA
NA 2.04639 2.41202 NA
NA 1.78068 2.74093 NA
NA 1.78804 2.43074 NA
NA 1.62821 2.98966 NA
NA 2.24157 3.02695 NA
NA 1.97775 2.71826 NA
NA 1.41412 2.42948 NA
NA 2.30624 2.62686 NA
NA 2.1715 2.62047 NA
NA 2.2116 3.12901 NA
NA 2.10122 3.01914 NA
NA 2.72433 2.62251 NA
NA 2.16244 2.66761 NA
NA 1.41546 1.86503 NA
NA 1.70605 2.642 NA
NA 2.58544 2.54281 NA
NA 1.70721 2.79266 NA
NA 1.4476 2.16149 NA
NA 2.54099 3.20834 NA
NA 1.0695 2.53491 NA
NA 2.12335 2.79136 NA
NA 1.25605 3.01307 NA
NA 2.32426 3.24552 NA
NA 1.51766 3.02883 NA
NA 1.49517 3.05758 NA
NA 1.91268 2.9969 NA
NA 1.76298 2.3222 NA
NA 2.56422 3.03585 NA
NA 2.53371 2.35041 NA
NA 1.81934 2.54337 NA
NA 2.53522 1.92004 NA
NA 2.76421 2.89185 NA
NA 2.13999 2.792 NA
NA 2.57713 1.48248 NA
NA 2.10129 2.3617 NA
NA 1.5749 2.03395 NA
NA 2.74132 2.00116 NA
NA 1.77584 2.38183 NA
NA 2.81691 2.26353 NA
NA 2.04219 2.03723 NA
NA 1.41821 1.99006 NA
NA 2.69239 2.45723 NA
NA 1.98693 2.60193 NA
NA 2.46954 1.73319 NA
NA 2.42279 2.07727 NA
NA 2.76757 1.8368 NA
NA 2.9039 2.77547 NA
NA 1.36072 1.53978 NA
NA 2.82428 2.61236 NA
NA 1.23228 2.39705 NA
NA 2.87753 1.83392 NA
NA 2.30427 1.95754 NA
NA 2.22122 2.49717 NA
NA 2.29089 2.58885 NA
NA 2.73051 2.40431 NA
NA 2.70429 1.70045 NA
NA 2.56118 1.98566 NA
NA 1.26694 2.61979 NA
NA 1.97349 2.34942 NA
NA 2.16977 1.23921 NA
NA 1.87953 2.29703 NA
NA 1.94037 2.80829 NA
NA 2.06033 2.04828 NA
NA 2.10897 1.81504 NA
NA 2.35064 2.80157 NA
NA 2.15414 2.70815 NA
NA 2.57414 2.33068 NA
NA 2.69685 2.66818 NA
NA 1.72313 1.73924 NA
NA 2.58583 2.48698 NA
NA 0.626866 2.14944 NA
NA 1.49037 2.4261 NA
NA 1.02105 1.89438 NA
NA 2.39284 2.8264 NA
NA 1.81359 1.8127 NA
NA 1.7601 1.73086 NA
NA 2.12694 2.0824 NA
NA 1.80624 2.37912 NA
NA 2.15129 1.17351 NA
NA 2.52797 2.19172 NA
NA 2.02199 1.75787 NA
NA 2.25392 2.07326 NA
NA 1.37598 2.35458 NA
NA 2.18577 2.38532 NA
NA 2.50891 1.90512 NA
NA 2.50926 2.84074 NA
NA 2.56202 2.56755 NA
NA 2.43295 2.22076 NA
NA 1.52937 2.28487 NA
NA 2.29615 2.63284 NA
NA 0.670167 2.70697 NA
NA 2.44652 2.17511 NA
NA 2.46522 2.76189 NA
NA 2.19193 1.38568 NA
NA 2.20311 2.39854 NA
NA 2.4252 2.14597 NA
NA 2.4285 1.97198 NA
NA 1.82494 1.86586 NA
NA 1.11593 2.15249 NA
NA 1.703 1.89576 NA
NA 1.5769 1.97957 NA
NA 1.45669 1.94141 NA
NA 1.4123 2.31352 NA
NA 2.01212 2.35616 NA
NA 2.38397 1.90466 NA
NA 1.34119 1.78314 NA
NA 2.58398 2.72635 NA
NA 1.4196 2.51614 NA
NA 2.12525 2.03943 NA
NA 2.3495 2.68531 NA
NA 1.59781 2.82801 NA
NA 1.58564 2.42792 NA
NA 1.73535 1.82082 NA
NA 1.84097 2.74679 NA
NA 1.73391 2.28199 NA
NA 1.77005 2.3249 NA
NA 1.73987 2.59136 NA
NA 1.37794 1.83131 NA
NA 1.29774 1.75898 NA
NA 1.19067 1.23633 NA
NA 1.24731 1.33438 NA
NA 1.55646 1.05057 NA
NA 1.85435 1.99824 NA
NA 1.31457 1.76615 NA
NA 1.29174 0.706055 NA
NA 1.94144 1.7149 NA
NA 1.67856 1.54872 NA
NA 1.88736 0.536038 NA
NA 1.77864 1.88063 NA
NA 2.02077 1.50491 NA
NA 2.02389 1.53436 NA
NA 1.69189 1.81622 NA
NA 2.2106 2.10758 NA
NA 2.15193 2.02009 NA
NA 2.10208 1.84939 NA
NA 1.87835 2.01824 NA
NA 2.52142 1.85136 NA
NA 2.0268 2.03503 NA
NA 1.96401 1.80835 NA
NA 1.74771 1.73578 NA
NA 2.33241 1.48241 NA
NA 1.55793 1.63801 NA
NA 2.26606 1.67074 NA
NA 1.29832 1.87513 NA
NA 1.74268 0.681669 NA
NA 1.63112 1.81056 NA
NA 2.32214 2.16409 NA
NA 2.11422 1.82186 NA
NA 1.65417 1.58721 NA
NA 3.25561 1.73979 NA
NA 1.77588 1.47227 NA
NA 2.26745 2.01684 NA
NA 2.15158 1.79505 NA
NA 2.11332 2.16982 NA
NA 1.66618 1.43648 NA
NA 1.60806 1.8278 NA
NA 1.6774 0.698879 NA
NA 1.81725 1.83278 NA
NA 1.84278 1.5907 NA
NA 2.01802 1.2061 NA
NA 2.31463 1.71737 NA
NA 2.09233 1.85328 NA
NA 1.6717 1.74392 NA
NA 2.24655 2.11804 NA
NA 1.82832 0.894696 NA
NA 1.74151 1.5551 NA
NA 2.58088 1.60545 NA
NA 2.6598 1.88477 NA
NA 2.2424 1.94335 NA
NA 1.67328 2.31349 NA
NA 2.31535 2.01837 NA
NA 1.97656 0.749796 NA
NA 2.09901 2.09628 NA
NA 1.90651 1.88755 NA
NA 2.3071 0.985972 NA
NA 1.93653 1.87288 NA
NA 1.93173 2.05593 NA
NA 2.45555 2.04591 NA
NA 2.35652 1.90148 NA
NA 1.95629 2.00094 NA
NA 1.73475 2.00244 NA
NA 1.69359 1.16214 NA
NA 2.54415 1.49837 NA
NA 1.98181 1.30932 NA
NA 1.6383 0.468726 NA
NA 1.87043 1.9642 NA
NA 1.95805 1.71581 NA
NA 3.09556 1.31652 NA
NA 2.21966 1.93373 NA
NA 1.50579 1.80121 NA
NA 2.56925 1.78961 NA
NA 1.90723 1.50802 NA
NA 1.59076 2.04741 NA
NA 2.09313 1.87743 NA
NA 1.39889 1.96338 NA
NA 1.9844 1.77979 NA
NA 2.33459 1.93795 NA
NA 2.45527 1.35877 NA
NA 1.71492 1.01886 NA
NA 2.03981 1.04057 NA
NA 2.27197 0.922778 NA
NA 2.14808 1.91771 NA
NA 0.962072 2.03159 NA
NA 1.15436 1.91924 NA
NA 2.62501 1.76079 NA
NA 2.34572 2.0437 NA
NA 2.53612 1.92721 NA
NA 2.43655 2.0789 NA
NA 2.26077 2.86339 NA
NA 2.56978 1.80461 NA
NA 2.92208 0.581584 NA
NA 0.786351 1.76336 NA
NA 2.74822 1.64124 NA
NA 1.99408 1.79084 NA
NA 1.77111 3.08647 NA
NA 2.47892 1.51202 NA
NA 2.30679 2.30964 NA
NA 2.62612 1.60786 NA
NA 1.23544 2.23808 NA
NA 2.18127 2.89424 NA
NA 1.17901 2.43746 NA
NA 2.04915 1.97936 NA
NA 2.57626 1.08825 NA
NA 2.70381 0.764695 NA
NA 1.79586 1.87458 NA
NA 2.09278 2.16156 NA
NA 2.86801 2.80117 NA
NA 2.71732 2.86518 NA
NA 2.61954 1.63274 NA
NA 2.50291 1.54587 NA
NA 1.67849 1.4819 NA
NA 2.41619 1.64429 NA
NA 2.64587 2.49107 NA
NA 2.83761 2.28426 NA
NA 2.90584 3.13218 NA
NA 2.20104 2.15793 NA
NA 2.7173 2.92976 NA
NA 2.17977 1.59116 NA
NA 2.86496 1.67084 NA
NA 2.59857 0.703341 NA
NA 2.84675 1.82036 NA
NA 2.51793 1.59783 NA
NA 2.93553 2.15255 NA
NA 2.20446 2.02596 NA
NA 2.50167 3.00165 NA
NA 2.12731 1.51694 NA
NA 2.6233 2.05633 NA
NA 2.59988 2.46337 NA
NA 2.9287 2.42835 NA
NA 2.65025 2.9394 NA
NA 2.95287 1.59673 NA
NA 2.66389 2.57683 NA
NA 2.86038 2.23525 NA
NA 2.97227 2.95767 NA
NA 2.26606 1.6706 NA
NA 1.86057 2.70514 NA
NA 1.80239 2.97224 NA
NA 2.42107 2.93184 NA
NA 2.27185 2.02412 NA
NA 2.58754 3.15564 NA
NA 2.26856 1.91963 NA
NA 2.85769 1.77411 NA
NA 2.63966 2.65879 NA
NA 1.51886 1.78768 NA
NA 2.99595 1.57246 NA
NA 2.72961 2.14681 NA
NA 1.69895 2.98598 NA
NA 2.72718 2.19606 NA
NA 2.59726 2.49209 NA
NA 2.86336 2.02576 NA
NA 2.49047 2.00855 NA
NA 2.51494 1.75435 NA
NA 1.41125 2.02687 NA
NA 2.40304 1.99661 NA
NA 2.61417 3.17385 NA
NA 2.78076 1.80344 NA
NA 2.76295 3.12099 NA
NA 2.48615 0.974843 NA
NA 3.03177 1.60224 NA
NA 2.62522 1.53878 NA
NA 0.7908 2.1597 NA
NA 1.99322 2.14542 NA
NA 3.01439 1.89304 NA
NA 2.72318 2.64999 NA
NA 2.20286 1.88606 NA
NA 1.63739 2.02784 NA
NA 1.33285 0.924196 NA
NA 2.49637 1.91692 NA
NA 1.91585 2.14553 NA
NA 1.82271 1.44473 NA
NA 1.43867 2.69266 NA
NA 0.512337 2.51233 NA
NA 1.01265 2.46735 NA
NA 2.25072 2.5711 NA
NA 1.56058 2.66675 NA
NA 1.58315 1.87194 NA
NA 0.371345 2.01902 NA
NA 2.01616 2.61423 NA
NA 0.388391 2.73767 NA
NA 1.06653 1.9704 NA
NA 2.23298 2.05916 NA
NA 1.48005 2.13071 NA
NA 1.85395 2.79826 NA
NA 1.97044 0.831135 NA
NA 1.5824 1.50149 NA
NA 2.21251 2.11053 NA
NA 1.5382 2.5652 NA
NA 1.4325 2.10936 NA
NA 1.52325 2.35464 NA
NA 1.83207 1.95545 NA
NA 2.16752 1.18751 NA
NA 1.57833 2.88018 NA
NA 2.3258 2.35752 NA
NA 1.6165 2.16402 NA
NA 2.14242 2.71457 NA
NA 2.30365 2.41706 NA
NA 1.52817 2.4368 NA
NA 1.7739 3.07498 NA
NA 2.06166 2.64155 NA
NA 2.28301 1.78092 NA
NA 0.815284 2.0803 NA
NA 2.06824 2.85081 NA
NA 2.26362 2.58339 NA
NA 1.33668 1.84154 NA
NA 1.76973 2.70827 NA
NA 2.15851 2.78179 NA
NA 1.64762 1.96815 NA
NA 1.34739 2.00159 NA
NA 2.8312 2.73523 NA
NA 2.37664 2.212 NA
NA 1.61257 2.74653 NA
NA 3.00776 2.8815 NA
NA 2.37752 1.76349 NA
NA 2.39925 2.93924 NA
NA 1.06608 2.28308 NA
NA 2.1962 2.32093 NA
NA 1.0723 2.95009 NA
NA 2.2824 2.87876 NA
NA 1.95583 2.79994 NA
NA 2.28855 0.995473 NA
NA 2.38829 2.13839 NA
NA 1.50358 3.05844 NA
NA 1.86466 1.55588 NA
NA 1.7144 2.4385 NA
NA 2.0868 2.70164 NA
NA 1.89039 2.13769 NA
NA 0.912939 2.10374 NA
NA 1.34768 2.69209 NA
NA 1.10293 1.88671 NA
NA 1.66545 1.60604 NA
NA 1.92676 2.40038 NA
NA 2.72128 1.49292 NA
NA 1.93481 2.66649 NA
NA 2.67746 2.66593 NA
NA 2.0133 2.00373 NA
NA 2.07547 1.86167 NA
NA 1.13916 2.29448 NA
NA 2.70741 1.28755 NA
NA 1.17402 1.47438 NA
NA 1.75261 1.82751 NA
NA 2.0262 2.05109 NA
NA 1.95257 2.82866 NA
NA 1.77789 2.22337 NA
NA 1.80037 2.28942 NA
NA 2.44766 2.56534 NA
NA 2.09736 1.94868 NA
NA 2.32869 2.12188 NA
NA 2.51634 2.27161 NA
NA 1.48197 1.00005 NA
NA 2.60088 2.29127 NA
NA 2.69225 2.3229 NA
NA 2.21769 1.95001 NA
NA 2.78603 2.47111 NA
NA 1.61444 2.47102 NA
NA 2.50988 2.3983 NA
NA 2.32144 2.68439 NA
NA 2.97084 2.33183 NA
NA 2.85448 2.76343 NA
NA 1.76732 3.29607 NA
NA 1.36352 1.96383 NA
NA 2.41565 2.86293 NA
NA 2.34782 2.65621 NA
NA 2.77536 2.66332 NA
NA 2.06017 1.74796 NA
NA 0.860313 2.26992 NA
NA 2.74406 2.22096 NA
NA 1.74961 2.56078 NA
NA 1.71693 1.96007 NA
NA 2.00227 3.23283 NA
NA 2.16748 2.04694 NA
NA 2.58305 3.1086 NA
NA 2.10512 1.95079 NA
NA 1.3095 2.53361 NA
NA 2.23805 1.91349 NA
NA 1.44897 3.02097 NA
NA 2.91786 2.76332 NA
NA 1.93035 2.29817 NA
NA 1.73267 2.22599 NA
NA 2.19841 0.781783 NA
NA 2.75947 2.71074 NA
NA 1.94576 2.8018 NA
NA 2.45358 3.35355 NA
NA 2.11595 1.0814 NA
NA 1.83612 2.51867 NA
NA 1.16562 2.1083 NA
NA 2.74806 2.1054 NA
NA 1.93008 2.67043 NA
NA 1.97997 2.33586 NA
NA 2.94223 0.968839 NA
NA 2.12661 2.3456 NA
NA 2.63359 2.84469 NA
NA 2.19478 2.22337 NA
NA 1.16927 2.18771 NA
NA 1.82991 2.14872 NA
NA 1.63594 2.04613 NA
NA 2.52181 2.43654 NA
NA 1.43156 2.51241 NA
NA 1.7921 2.0241 NA
NA 1.82445 2.02142 NA
NA 2.08837 1.72561 NA
NA 3.52927 1.01912 NA
NA 1.88641 1.00372 NA
NA 3.48144 2.76479 NA
NA 2.83299 2.62294 NA
NA 3.43385 2.4669 NA
NA 0.801084 2.04635 NA
NA 2.79693 2.60716 NA
NA 3.41981 2.32158 NA
NA 2.03302 2.29107 NA
NA 3.02152 3.35657 NA
NA 3.53149 2.64079 NA
NA 2.49516 1.8028 NA
NA 3.07032 2.63199 NA
NA 3.05683 1.96582 NA
NA 3.65947 2.70469 NA
NA 2.20034 2.01109 NA
NA 2.56044 2.34535 NA
NA 1.86965 2.21904 NA
NA 1.80416 1.87884 NA
NA 3.14581 1.15114 NA
NA 2.37736 2.60783 NA
NA 3.56096 2.08605 NA
NA 4.17319 2.66177 NA
NA 2.1222 3.06022 NA
NA 3.0156 2.54593 NA
NA 0.95743 2.27626 NA
NA 1.66977 3.07122 NA
NA 1.91714 2.69109 NA
NA 2.07277 2.4319 NA
NA 2.21759 2.60647 NA
NA 3.03825 2.34696 NA
NA 3.2701 2.06544 NA
NA 2.54281 1.15609 NA
NA 1.74974 2.61178 NA
NA 2.41744 2.36242 NA
NA 3.66383 2.14773 NA
NA 2.79229 2.42263 NA
NA 2.79219 3.13276 NA
NA 1.3304 2.69327 NA
NA 2.19106 1.93293 NA
NA 2.12296 2.22547 NA
NA 3.44251 1.24541 NA
NA 2.354 2.25724 NA
NA 2.06584 2.36393 NA
NA 1.99747 2.20644 NA
NA 2.51374 2.21965 NA
NA 1.86884 2.51517 NA
NA 2.07776 2.39993 NA
NA 2.40301 1.08728 NA
NA 1.72265 1.90806 NA
NA 2.96081 2.49833 NA
NA 3.84876 2.77634 NA
NA 1.98953 1.18854 NA
NA 3.57029 1.85326 NA
NA 3.46523 2.17588 NA
NA 2.63714 2.07612 NA
NA 2.06051 1.82215 NA
NA 2.4933 2.00919 NA
NA 3.49219 3.17794 NA
NA 2.17428 2.35059 NA
NA 2.66392 1.83654 NA
NA 3.44719 2.98967 NA
NA 3.93688 2.78974 NA
NA 1.77432 2.04764 NA
NA 3.90905 0.993214 NA
NA 2.5891 1.73281 NA
NA 2.46358 1.88856 NA
NA 1.81513 1.99757 NA
NA 2.24484 1.66034 NA
NA 0.833786 1.63834 NA
NA 2.64805 2.14496 NA
NA 2.71075 1.91752 NA
NA 2.25138 2.80563 NA
NA 2.303 1.89145 NA
NA 2.29481 1.0557 NA
NA 2.58787 1.09772 NA
NA 1.44593 1.95085 NA
NA 2.91159 2.23613 NA
NA 1.4735 3.20846 NA
NA 2.39985 0.501174 NA
NA 2.27385 1.99588 NA
NA 2.32869 2.81106 NA
NA 2.17655 2.17759 NA
NA 2.02946 2.90827 NA
NA 0.549975 3.02679 NA
NA 1.8323 2.8809 NA
NA 1.42966 2.46189 NA
NA 1.51505 1.66397 NA
NA 1.99443 1.81064 NA
NA 0.177498 1.85426 NA
NA 1.6909 1.90124 NA
NA 1.31991 1.7266 NA
NA 1.95704 2.28938 NA
NA 1.40213 1.91496 NA
NA 1.56615 1.96085 NA
NA 2.35765 3.12972 NA
NA 2.00417 2.75968 NA
NA 1.52991 2.44188 NA
NA 1.39592 2.04401 NA
NA 2.41198 1.65147 NA
NA 1.93561 2.22776 NA
NA 1.46849 0.923561 NA
NA 2.0654 1.85306 NA
NA 1.98039 1.76526 NA
NA 1.19621 1.91937 NA
NA 2.30012 1.93708 NA
NA 1.42829 2.975 NA
NA 2.16671 1.81322 NA
NA 1.47061 1.80394 NA
NA 1.11338 1.94306 NA
NA 1.35718 1.70757 NA
NA 1.86458 2.14644 NA
NA 1.51301 2.16459 NA
NA 1.191 2.2072 NA
NA 2.13781 1.58216 NA
NA 1.22916 2.00837 NA
NA 1.17631 2.09414 NA
NA 1.58666 1.9358 NA
NA 1.18679 2.05101 NA
NA 2.33303 1.92753 NA
NA 1.14802 1.76414 NA
NA 1.93027 2.03113 NA
NA 1.59286 1.96763 NA
NA 1.42079 1.49973 NA
NA 1.89487 1.93197 NA
NA 0.813244 2.08923 NA
NA 0.962465 2.0816 NA
NA 2.19099 2.4621 NA
NA 1.2803 1.91009 NA
NA 1.59976 1.92672 NA
NA 1.95162 2.09389 NA
NA 0.506406 2.11919 NA
NA 0.987748 2.44119 NA
NA 1.75711 1.34474 NA
NA 2.20851 0.773813 NA
NA 1.87772 2.08792 NA
NA 1.48513 2.7472 NA
NA 2.17313 1.02036 NA
NA 1.08884 1.00847 NA
NA 1.74263 2.7861 NA
NA 1.60625 0.744556 NA
NA 1.9216 2.41659 NA
NA 1.37663 1.0797 NA
NA 1.14001 1.9908 NA
NA 2.04224 1.99883 NA
NA 0.692116 2.09928 NA
NA 1.47031 2.21379 NA
NA 1.57067 3.10413 NA
NA 1.53515 1.4496 NA
NA 2.1732 1.69453 NA
NA 1.13321 1.94539 NA
NA 0.858246 3.04018 NA
NA 0.716063 0.787432 NA
NA 2.14557 2.29049 NA
NA 1.14647 2.23645 NA
NA 1.57695 2.07807 NA
NA 2.2216 2.19696 NA
NA 1.90748 1.53911 NA
NA 1.09507 3.04749 NA
NA 0.926435 2.16247 NA
NA 1.58621 2.8123 NA
NA 1.23724 1.88044 NA
NA 1.44804 2.07837 NA
NA 1.42156 1.96722 NA
NA 1.63748 1.63004 NA
NA 1.08843 2.0076 NA
NA 1.14392 1.56029 NA
NA 1.66538 2.79911 NA
NA 1.48226 2.35576 NA
NA 0.974742 1.86642 NA
NA 0.460783 2.06867 NA
NA 1.91553 2.93724 NA
NA 1.88746 2.72741 NA
NA 1.46535 2.12359 NA
NA 1.53619 1.07085 NA
NA 1.3367 2.30071 NA
NA 2.16418 2.00576 NA
NA 2.20624 2.23591 NA
NA 2.80768 2.04464 NA
NA 2.23313 1.85883 NA
NA 2.43927 2.40923 NA
NA 2.06843 2.26075 NA
NA 2.37202 2.3163 NA
NA 2.37168 2.01252 NA
NA 2.19586 1.81735 NA
NA 1.97298 2.04013 NA
NA 2.47337 2.60632 NA
NA 2.75542 1.75208 NA
NA 1.87831 2.40691 NA
NA 1.93388 2.07829 NA
NA 2.59317 1.99174 NA
NA 2.77314 2.31789 NA
NA 2.53842 2.63932 NA
NA 2.15552 1.6303 NA
NA 2.04717 1.96982 NA
NA 2.17997 1.82659 NA
NA 2.49281 1.08745 NA
NA 1.51032 3.05112 NA
NA 1.14402 3.02708 NA
NA 0.978439 2.25712 NA
NA 1.22744 2.90863 NA
NA 2.07152 3.00343 NA
NA 1.57017 2.29167 NA
NA 1.139 1.61538 NA
NA 1.31106 1.70059 NA
NA 2.11982 2.25 NA
NA 2.36228 1.96646 NA
NA 0.834933 1.98921 NA
NA 1.50711 2.1117 NA
NA 1.29823 3.10187 NA
NA 2.51491 1.69269 NA
NA 2.22402 2.51997 NA
NA 1.24058 2.35895 NA
NA 1.41931 2.93715 NA
NA 2.17342 3.05737 NA
NA 1.38331 2.33501 NA
NA 0.972101 1.85661 NA
NA 0.901512 2.8104 NA
NA 1.44567 2.82857 NA
NA 2.39865 1.06534 NA
NA 2.48627 0.870755 NA
NA 2.03493 0.572875 NA
NA 2.72311 1.9785 NA
NA 2.70242 2.04858 NA
NA 2.39703 2.21079 NA
NA 1.03055 1.92886 NA
NA 1.99757 1.12389 NA
NA 1.6259 1.50668 NA
NA 2.14276 2.04617 NA
NA 2.358 1.99767 NA
NA 0.864696 1.65733 NA
NA 0.790901 1.27594 NA
NA 1.60738 1.63979 NA
NA 0.868755 2.17083 NA
NA 2.2558 1.93273 NA
NA 1.38504 2.07364 NA
NA 1.13282 1.62353 NA
NA 0.859668 1.95769 NA
NA 1.16123 2.13855 NA
NA 1.10635 2.51702 NA
NA 2.33779 1.70224 NA
NA 1.46948 1.93769 NA
NA 2.22442 2.37367 NA
NA 1.96027 2.50204 NA
NA 1.97868 2.0218 NA
NA 1.18954 3.21722 NA
NA 1.35806 2.55223 NA
NA 0.932038 1.43012 NA
NA 2.2052 2.37165 NA
NA 2.79304 3.10122 NA
NA 2.48431 3.20028 NA
NA 1.31795 2.38815 NA
NA 1.02863 3.23717 NA
NA 1.24505 2.29963 NA
NA 1.4151 2.57386 NA
NA 1.6212 2.62108 NA
NA 1.06139 2.6993 NA
NA 2.24824 2.45442 NA
NA 2.56132 2.61691 NA
NA 2.47597 2.6187 NA
NA 1.93276 2.47465 NA
NA 3.08959 3.12479 NA
NA 1.7228 2.48725 NA
NA 2.69765 3.08811 NA
NA 2.38583 2.38043 NA
NA 2.66879 3.21364 NA
NA 2.76077 2.36449 NA
NA 1.70211 3.25884 NA
NA 0.874623 2.55856 NA
NA 1.62032 3.00889 NA
NA 2.35799 3.1022 NA
NA 2.2728 2.82109 NA
NA 1.58706 2.46789 NA
NA 0.981951 2.60378 NA
NA 1.35062 2.41818 NA
NA 1.32091 3.1051 NA
NA 1.58582 2.76481 NA
NA 1.46983 2.34797 NA
NA 2.06762 2.67887 NA
NA 2.13389 2.67891 NA
NA 2.46856 2.68974 NA
NA 1.36268 3.28828 NA
NA 2.16172 2.80802 NA
NA 2.80961 2.55669 NA
NA 3.35597 2.85954 NA
NA 0.773782 2.42095 NA
NA 1.00092 2.30936 NA
NA 2.34218 2.63545 NA
NA 1.88081 3.00017 NA
NA 2.77806 2.77654 NA
NA 3.07864 2.81826 NA
NA 2.33514 2.17629 NA
NA 0.766049 3.37155 NA
NA 2.52866 2.88613 NA
NA 1.63196 2.55773 NA
NA 2.65066 2.66544 NA
NA 2.2011 2.43859 NA
NA 2.39754 2.71041 NA
NA 2.3721 3.29831 NA
NA 2.88251 2.78687 NA
NA 2.37674 3.42171 NA
NA 2.2748 2.60761 NA
NA 3.0223 2.52098 NA
NA 1.37157 3.09968 NA
NA 2.19671 2.72953 NA
NA 2.64788 2.73756 NA
NA 1.83052 2.53928 NA
NA 2.20913 1.7628 NA
NA 1.09586 1.95297 NA
NA 1.41873 2.56385 NA
NA 1.84104 2.82214 NA
NA 1.1609 2.94888 NA
NA 2.35497 1.23523 NA
NA 1.90131 1.60702 NA
NA 1.94457 1.50415 NA
NA 1.42716 1.73702 NA
NA 1.941 2.45903 NA
NA 0.933125 1.89456 NA
NA 2.43943 2.18165 NA
NA 1.01897 2.18626 NA
NA 1.94293 1.64536 NA
NA 2.16273 1.81214 NA
NA 0.713149 2.67937 NA
NA 1.36438 1.5294 NA
NA 1.39765 1.73084 NA
NA 0.779538 2.43412 NA
NA 1.09507 2.20048 NA
NA 1.68187 2.14591 NA
NA 0.681841 2.1738 NA
NA 1.62025 2.57139 NA
NA 2.02071 2.38987 NA
NA 1.50897 1.59952 NA
NA 0.815226 1.44656 NA
NA 2.64241 2.3992 NA
NA 1.52464 1.98558 NA
NA 1.33166 1.77193 NA
NA 1.79118 1.75162 NA
NA 1.43202 2.27724 NA
NA 1.67912 1.82352 NA
NA 1.51822 2.59087 NA
NA 1.19323 2.11503 NA
NA 1.30112 1.72322 NA
NA 1.16561 1.75581 NA
NA 0.929254 1.63785 NA
NA 2.01526 1.39671 NA
NA 1.35732 2.6691 NA
NA 1.54882 2.08899 NA
NA 1.27639 1.59187 NA
NA 1.20227 1.64023 NA
NA 1.36876 2.3537 NA
NA 1.18125 2.32931 NA
NA 1.93834 1.90113 NA
NA 2.38668 2.25959 NA
NA 2.48097 2.46347 NA
NA 2.41574 1.629 NA
NA 2.51368 1.34845 NA
NA 2.42034 1.74483 NA
NA 2.39139 2.15012 NA
NA 2.18972 1.87647 NA
NA 2.45222 2.28987 NA
NA 2.39587 2.35053 NA
NA 2.3665 2.60281 NA
NA 2.23488 1.66887 NA
NA 2.43545 1.73816 NA
NA 2.1765 2.33969 NA
NA 2.51603 2.31348 NA
NA 2.18492 2.19355 NA
NA 2.06511 2.16087 NA
NA 2.17084 1.66756 NA
NA 2.40849 2.55719 NA
NA 2.2183 2.56392 NA
NA 2.16652 2.55186 NA
NA 2.31976 2.15981 NA
NA 2.08332 1.55786 NA
NA 2.24217 2.20367 NA
NA 2.09789 2.42346 NA
NA 2.19185 2.15002 NA
NA 2.14499 2.47436 NA
NA 2.22146 2.59274 NA
NA 1.999 2.47952 NA
NA 2.54183 1.52002 NA
NA 2.17212 2.18507 NA
NA 2.47519 1.81172 NA
NA 2.09755 2.31006 NA
NA 2.24113 1.7179 NA
NA 2.4773 1.47513 NA
NA 2.10188 2.24325 NA
NA 2.1813 1.80845 NA
NA 2.22636 1.70704 NA
NA 1.23647 2.03171 NA
NA 1.25954 2.1899 NA
NA 0.827597 1.81571 NA
NA 0.83282 1.60887 NA
NA 2.12279 2.57254 NA
NA 1.2666 1.62742 NA
NA 2.13509 1.58882 NA
NA 2.04758 1.55247 NA
NA 2.09873 2.73411 NA
NA 2.03546 2.51945 NA
NA 2.13701 2.01786 NA
NA 2.22951 1.81926 NA
NA 2.27708 2.20734 NA
NA 2.13385 1.8941 NA
NA 1.97108 2.44063 NA
NA 0.908727 2.22559 NA
NA 3.09949 2.66026 NA
NA 2.50588 2.56095 NA
NA 2.2942 2.11472 NA
NA 3.38586 2.2847 NA
NA 2.92651 2.4806 NA
NA 3.19466 1.49261 NA
NA 3.31696 3.12504 NA
NA 2.43273 3.08205 NA
NA 2.19481 2.37432 NA
NA 3.27913 2.04219 NA
NA 2.58147 2.53651 NA
NA 3.47862 3.18269 NA
NA 3.23755 2.60855 NA
NA 3.36193 3.20044 NA
NA 2.85659 2.50861 NA
NA 2.15955 2.81438 NA
NA 3.18244 2.66908 NA
NA 2.18088 3.1152 NA
NA 2.70667 3.1961 NA
NA 3.4243 2.63388 NA
NA 3.61161 2.63649 NA
NA 3.13956 2.97264 NA
NA 3.39803 2.9746 NA
NA 3.21172 2.9041 NA
NA 2.65734 2.96416 NA
NA 2.65441 2.68295 NA
NA 3.2872 2.98304 NA
NA 2.52561 2.81787 NA
NA 3.53955 2.61083 NA
NA 2.77107 2.96661 NA
NA 2.74849 3.17537 NA
NA 2.43728 2.52723 NA
NA 2.67408 2.60518 NA
NA 2.43189 2.01289 NA
NA 2.90407 2.67923 NA
NA 3.25733 2.29778 NA
NA 3.35588 3.04822 NA
NA 2.88666 2.74209 NA
NA 2.53651 2.47213 NA
NA 3.11693 2.89248 NA
NA 3.02446 2.04269 NA
NA 3.50509 3.13197 NA
NA 3.40064 3.07199 NA
NA 3.3237 2.25748 NA
NA 3.36992 1.86644 NA
NA 3.30844 3.09134 NA
NA 3.51338 2.54867 NA
NA 3.65877 2.62358 NA
NA 3.61507 2.70138 NA
NA 3.06756 0.879778 NA
NA 3.37462 3.2061 NA
NA 2.57928 1.89844 NA
NA 3.37077 2.06802 NA
NA 3.33003 2.69394 NA
NA 2.59485 3.05271 NA
NA 2.63 2.72807 NA
NA 2.72386 3.02127 NA
NA 2.90805 2.34654 NA
NA 2.9972 2.5375 NA
NA 3.38582 2.85168 NA
NA 2.04915 3.13051 NA
NA 2.60813 2.35176 NA
NA 3.13019 2.11877 NA
NA 3.1753 2.19919 NA
NA 3.3921 2.35381 NA
NA 2.45752 2.52531 NA
NA 3.18287 2.88761 NA
NA 2.60263 2.5424 NA
NA 2.58521 2.41947 NA
NA 2.32119 2.75949 NA
NA 2.43698 1.98747 NA
NA 2.55186 3.03736 NA
NA 2.64903 2.71442 NA
NA 2.59252 2.41122 NA
NA 3.27188 2.48632 NA
NA 2.80367 2.98495 NA
NA 3.46223 2.18082 NA
NA 3.18329 2.47126 NA
NA 3.41061 2.73584 NA
NA 3.39923 2.87751 NA
NA 3.42696 2.51129 NA
NA 3.4439 2.72935 NA
NA 2.94231 2.73202 NA
NA 2.41209 2.03594 NA
NA 2.91399 2.2063 NA
NA 2.88595 2.00586 NA
NA 3.31403 2.21401 NA
NA 3.47676 2.6344 NA
NA 1.7448 2.51464 NA
NA 3.32445 2.49892 NA
NA 3.43251 2.86248 NA
NA 3.50441 2.33651 NA
NA 2.94188 2.39641 NA
NA 3.24921 2.23904 NA
NA 2.10467 1.81849 NA
NA 2.0192 2.04507 NA
NA 2.11552 2.505 NA
NA 2.61019 0.766931 NA
NA 2.53749 1.2452 NA
NA 2.50025 2.2065 NA
NA 3.1864 2.91449 NA
NA 2.23872 2.59466 NA
NA 1.49142 2.26401 NA
NA 2.80085 2.67745 NA
NA 1.61796 3.24184 NA
NA 2.01305 3.08889 NA
NA 2.56374 2.1165 NA
NA 2.63496 2.98703 NA
NA 2.10891 1.8686 NA
NA 2.55296 2.7773 NA
NA 0.919684 2.21883 NA
NA 3.23416 3.08099 NA
NA 2.08569 2.0807 NA
NA 2.01457 1.78035 NA
NA 1.87947 2.96765 NA
NA 2.47861 2.98484 NA
NA 2.60182 2.37223 NA
NA 2.14336 2.30229 NA
NA 2.20792 2.23617 NA
NA 2.66837 2.64831 NA
NA 2.51752 2.15784 NA
NA 2.17263 2.92196 NA
NA 2.14064 2.78589 NA
NA 2.62212 3.07961 NA
NA 1.62409 2.97438 NA
NA 2.01781 2.92339 NA
NA 1.92901 1.99188 NA
NA 2.35544 3.09957 NA
NA 2.32935 1.96491 NA
NA 2.15017 1.85886 NA
NA 1.85871 1.9886 NA
NA 2.00058 2.21423 NA
NA 2.36293 2.99637 NA
NA 2.67952 2.92816 NA
NA 2.02009 1.97713 NA
NA 1.91675 2.88272 NA
NA 2.5303 2.93234 NA
NA 3.20143 2.17973 NA
NA 2.53651 2.24949 NA
NA 1.59093 2.37426 NA
NA 2.17049 2.06737 NA
NA 2.13274 2.05314 NA
NA 2.25808 2.57187 NA
NA 2.2322 3.01799 NA
NA 2.83285 3.08804 NA
NA 1.94752 2.7103 NA
NA 1.9941 2.82345 NA
NA 2.98608 1.50744 NA
NA 2.50279 2.22855 NA
NA 2.91206 2.37466 NA
NA 3.16415 2.37228 NA
NA 1.83011 2.91424 NA
NA 2.31296 1.95066 NA
NA 3.20393 2.2984 NA
NA 1.99537 2.35526 NA
NA 2.14752 2.18754 NA
NA 2.16998 2.37641 NA
NA 2.5048 3.19839 NA
NA 1.8233 2.87439 NA
NA 2.79607 1.65233 NA
NA 1.65956 2.29695 NA
NA 2.80574 3.21839 NA
NA 2.40278 3.22103 NA
NA 2.05678 3.14924 NA
NA 2.60159 2.97154 NA
NA 1.86241 2.16628 NA
NA 2.30037 2.9903 NA
NA 1.20138 2.98426 NA
NA 2.70677 3.04586 NA
NA 2.69543 2.82801 NA
NA 3.24653 2.31722 NA
NA 2.25429 3.19008 NA
NA 2.99313 2.1701 NA
NA 2.28131 2.59725 NA
NA 2.69873 1.87959 NA
NA 2.57748 2.28208 NA
NA 2.64235 2.97473 NA
NA 2.50097 2.85511 NA
NA 2.69675 2.32538 NA
NA 1.68823 3.14978 NA
NA 1.92549 2.26487 NA
NA 1.84865 2.9993 NA
NA 2.04681 2.91988 NA
NA 2.24218 3.32152 NA
NA 1.82918 2.25556 NA
NA 1.28435 2.10554 NA
NA 1.50573 2.92233 NA
NA 1.75408 3.09377 NA
NA 1.40379 2.74303 NA
NA 0.998382 3.00924 NA
NA 1.79504 3.20408 NA
NA 1.50957 2.50632 NA
NA 1.68713 2.82025 NA
NA 1.37543 3.71114 NA
NA 1.01183 3.24556 NA
NA 1.62856 3.82399 NA
NA 1.35946 3.08104 NA
NA 1.23456 3.46328 NA
NA 1.1423 2.84627 NA
NA 1.13838 3.81319 NA
NA 1.27843 2.35086 NA
NA 1.41239 3.54383 NA
NA 1.25014 3.2305 NA
NA 1.60676 2.40963 NA
NA 1.38722 3.85477 NA
NA 1.61993 2.85062 NA
NA 1.72785 3.31319 NA
NA 0.577709 2.52031 NA
NA 1.70765 2.92196 NA
NA 1.05916 3.04364 NA
NA 1.5828 2.99882 NA
NA 1.30363 3.54787 NA
NA 0.891308 3.40156 NA
NA 1.11664 3.60386 NA
NA 1.54085 3.41103 NA
NA 1.49877 3.64002 NA
NA 1.33677 3.18245 NA
NA 1.66299 3.84394 NA
NA 1.38173 2.65284 NA
NA 1.38527 3.15154 NA
NA 0.852717 3.05821 NA
NA 1.66697 2.07551 NA
NA 1.28957 2.30844 NA
NA 0.735693 2.82519 NA
NA 1.70265 3.08376 NA
NA 1.53535 3.3277 NA
NA 1.68027 3.15973 NA
NA 1.1808 3.12037 NA
NA 1.17564 2.46454 NA
NA 1.25016 2.93767 NA
NA 1.13193 3.09132 NA
NA 1.10635 3.18837 NA
NA 1.29404 2.82268 NA
NA 2.36716 3.64956 NA
NA 2.52587 3.60935 NA
NA 2.02845 3.4939 NA
NA 1.94146 3.14192 NA
NA 1.96183 3.41825 NA
NA 1.67791 2.43965 NA
NA 1.35355 2.77925 NA
NA 1.93309 3.03289 NA
NA 0.87065 3.61698 NA
NA 1.55395 2.82244 NA
NA 1.61727 1.92219 NA
NA 1.365 3.30277 NA
NA 1.25846 3.78084 NA
NA 1.33213 2.1031 NA
NA 1.79841 3.12757 NA
NA 1.11985 3.45192 NA
NA 1.64549 2.05626 NA
NA 1.43638 2.76507 NA
NA 1.66833 2.69606 NA
NA 1.35423 2.45627 NA
NA 1.14345 3.37363 NA
NA 1.75386 3.39704 NA
NA 1.7494 2.94899 NA
NA 1.48942 3.20303 NA
NA 1.06379 3.17646 NA
NA 1.53481 3.71552 NA
NA 1.30224 2.87512 NA
NA 1.45696 3.83675 NA
NA 1.41597 3.0281 NA
NA 1.97076 3.35678 NA
NA 1.34162 3.13007 NA
NA 1.58021 2.50031 NA
NA 0.855358 2.97076 NA
NA 2.21384 2.31931 NA
NA 0.840245 2.91727 NA
NA 0.839842 2.81127 NA
NA 1.59894 3.71523 NA
NA 1.93173 3.64652 NA
NA 1.49848 3.39668 NA
NA 1.32603 2.8339 NA
NA 2.04623 3.5667 NA
NA 1.9861 2.658 NA
NA 2.70354 2.44645 NA
NA 1.65736 3.27973 NA
NA 1.1429 2.90406 NA
NA 1.17113 2.00757 NA
NA 1.59605 3.32409 NA
NA 1.58388 3.08118 NA
NA 1.7297 2.97886 NA
NA 1.67947 3.48322 NA
NA 1.61885 3.08953 NA
NA 1.18927 3.01679 NA
NA 1.79229 3.22226 NA
NA 1.4847 2.68286 NA
NA 1.45064 2.71617 NA
NA 1.38795 3.66521 NA
NA 0.946503 3.05477 NA
NA 1.66893 3.55301 NA
NA 1.93698 2.06018 NA
NA 1.80428 1.81146 NA
NA 1.71793 1.97797 NA
NA 1.62563 1.65496 NA
NA 1.83801 1.53096 NA
NA 1.88144 1.93129 NA
NA 2.41669 1.99122 NA
NA 1.661 1.58291 NA
NA 0.873379 1.69958 NA
NA 1.45967 1.50738 NA
NA 2.15319 1.89555 NA
NA 1.71693 1.7256 NA
NA 1.38466 1.98895 NA
NA 1.33527 1.88591 NA
NA 1.65563 1.60284 NA
NA 0.872754 1.9522 NA
NA 1.38851 2.09401 NA
NA 1.78481 1.59427 NA
NA 2.25564 2.0153 NA
NA 1.73553 2.0491 NA
NA 1.36093 2.17452 NA
NA 0.993048 1.6121 NA
NA 1.37788 1.64718 NA
NA 1.06302 1.49655 NA
NA 1.62758 1.99671 NA
NA 1.52467 1.59704 NA
NA 1.91335 1.57839 NA
NA 1.94967 1.59828 NA
NA 1.6475 1.93328 NA
NA 1.52089 1.88865 NA
NA 1.90577 1.84141 NA
NA 1.24016 2.02229 NA
NA 1.42493 1.91661 NA
NA 1.54367 2.03989 NA
NA 1.88633 1.68334 NA
NA 1.59467 1.58325 NA
NA 1.87508 1.55102 NA
NA 1.96299 2.04511 NA
NA 2.0881 1.85179 NA
NA 1.91348 1.56385 NA
NA 1.47453 1.8192 NA
NA 1.14226 2.18531 NA
NA 1.09966 1.67653 NA
NA 1.46691 1.59048 NA
NA 1.16451 1.74584 NA
NA 1.62573 2.02573 NA
NA 2.23491 1.72153 NA
NA 2.83014 2.04159 NA
NA 2.12334 1.59341 NA
NA 1.97634 1.85687 NA
NA 2.85594 2.17946 NA
NA 2.89518 1.72113 NA
NA 2.16415 1.6333 NA
NA 2.00247 1.97374 NA
NA 2.57309 2.33076 NA
NA 2.49737 2.5159 NA
NA 2.47599 1.72459 NA
NA 2.47744 2.20342 NA
NA 2.64337 2.04458 NA
NA 2.30554 2.02377 NA
NA 2.03934 1.36051 NA
NA 1.77932 2.27623 NA
NA 1.3998 2.12792 NA
NA 1.30751 2.35069 NA
NA 1.86948 2.52595 NA
NA 2.35145 2.34792 NA
NA 1.23264 2.56473 NA
NA 1.16921 2.0241 NA
NA 2.78223 2.28361 NA
NA 2.02919 2.41384 NA
NA 1.36432 2.59367 NA
NA 2.33553 2.11705 NA
NA 1.18213 2.05957 NA
NA 2.30262 1.84943 NA
NA 1.10704 2.12262 NA
NA 2.56151 2.34474 NA
NA 2.18708 2.06859 NA
NA 2.5576 1.73645 NA
NA 2.44394 1.81241 NA
NA 1.25619 2.25285 NA
NA 1.33418 2.02867 NA
NA 0.92928 1.67432 NA
NA 1.07413 2.13198 NA
NA 2.357 1.87962 NA
NA 1.44647 2.21868 NA
NA 2.35349 2.07633 NA
NA 0.893341 2.24467 NA
NA 1.05884 2.43455 NA
NA 2.42209 1.85518 NA
NA 1.17676 2.2411 NA
NA 1.25143 2.07883 NA
NA 0.769788 2.14436 NA
NA 2.38266 2.3589 NA
NA 2.37965 1.99403 NA
NA 1.46371 1.96087 NA
NA 2.65214 1.91997 NA
NA 2.50581 1.98993 NA
NA 2.33819 2.17069 NA
NA 0.818802 2.05817 NA
NA 0.960452 1.45895 NA
NA 1.55539 1.23176 NA
NA 1.75638 1.48173 NA
NA 2.20765 1.66823 NA
NA 1.13725 1.71539 NA
NA 1.15117 1.25387 NA
NA 0.79796 1.60371 NA
NA 2.12888 1.21723 NA
NA 1.16022 1.20722 NA
NA 1.75863 1.86721 NA
NA 1.66848 1.61698 NA
NA 0.79725 1.93112 NA
NA 0.849721 1.89933 NA
NA 0.820212 1.40753 NA
NA 0.643655 1.33784 NA
NA 0.975359 1.34341 NA
NA 0.753442 0.997925 NA
NA 0.963302 1.39417 NA
NA 0.487525 1.86201 NA
NA 0.790256 1.56528 NA
NA 0.5786 1.44672 NA
NA 0.9444 2.03382 NA
NA 0.997847 1.76793 NA
NA 0.918352 1.70977 NA
NA 0.664788 2.01285 NA
NA 0.440821 2.06123 NA
NA 0.806076 1.95671 NA
NA 1.06121 1.47513 NA
NA 0.85479 1.79552 NA
NA 0.61217 1.90899 NA
NA 1.07919 1.39677 NA
NA 1.19888 2.32258 NA
NA 1.11239 1.31084 NA
NA 0.853177 1.6 NA
NA 0.716309 1.60022 NA
NA 0.977562 2.14636 NA
NA 1.04049 1.63155 NA
NA 0.695931 1.55993 NA
NA 0.659141 1.68257 NA
NA 1.46017 2.19134 NA
NA 0.738217 1.62232 NA
NA 0.496087 1.35622 NA
NA 0.691407 1.4516 NA
NA 1.47225 1.86717 NA
NA 0.80787 2.21195 NA
NA 1.52175 1.55989 NA
NA 1.52733 1.34546 NA
NA 1.55416 1.83723 NA
NA 1.92472 1.98079 NA
NA 0.78841 2.31813 NA
NA 0.735976 2.1253 NA
NA 1.41565 1.48782 NA
NA 1.78914 1.89356 NA
NA 1.11402 1.58763 NA
NA 1.81263 2.16956 NA
NA 1.52659 1.80278 NA
NA 1.61558 1.74842 NA
NA 1.9324 1.31514 NA
NA 1.96336 1.56486 NA
NA 1.57204 1.95255 NA
NA 1.5901 2.08867 NA
NA 0.901195 1.77098 NA
NA 1.57555 1.73608 NA
NA 1.21413 1.33945 NA
NA 1.58615 1.88352 NA
NA 1.8356 1.99602 NA
NA 1.95929 1.36782 NA
NA 1.58897 1.54223 NA
NA 0.958155 1.66513 NA
NA 1.92131 1.77484 NA
NA 1.67962 1.29317 NA
NA 1.44774 1.23871 NA
NA 1.69139 1.75791 NA
NA 2.05744 0.964318 NA
NA 1.61973 2.11927 NA
NA 1.06471 1.51712 NA
NA 1.91397 1.33753 NA
NA 1.79725 1.6293 NA
NA 1.69774 1.63534 NA
NA 1.59653 2.17504 NA
NA 1.44807 1.53141 NA
NA 1.29126 2.01665 NA
NA 1.91426 2.04722 NA
NA 1.82292 1.60112 NA
NA 2.09652 1.52196 NA
NA 1.85273 1.53378 NA
NA 2.14677 1.48373 NA
NA 1.23288 1.25614 NA
NA 1.82359 1.54997 NA
NA 1.14467 1.26061 NA
NA 1.93615 1.18321 NA
NA 1.69785 1.74948 NA
NA 1.93228 1.98991 NA
NA 1.38877 1.98611 NA
NA 1.72867 1.9249 NA
NA 2.16156 1.96275 NA
NA 1.74928 1.02991 NA
NA 2.09251 2.23394 NA
NA 2.04793 2.03805 NA
NA 2.26884 1.62614 NA
NA 1.71394 2.50329 NA
NA 1.96299 1.93635 NA
NA 1.49206 1.83756 NA
NA 1.3972 1.59827 NA
NA 1.46677 1.49761 NA
NA 1.09851 1.48768 NA
NA 1.09185 1.70891 NA
NA 1.24304 1.81457 NA
NA 1.21282 1.94239 NA
NA 1.07 2.01111 NA
NA 1.401 1.99475 NA
NA 1.09295 1.37344 NA
NA 0.782029 1.6117 NA
NA 0.975208 1.70979 NA
NA 0.907378 1.72788 NA
NA 1.2244 2.10931 NA
NA 1.18662 1.68483 NA
NA 1.09697 1.86842 NA
NA 0.959599 2.38963 NA
NA 1.21067 1.89906 NA
NA 1.2271 2.0433 NA
NA 1.50421 1.73701 NA
NA 0.663057 2.2345 NA
NA 1.02449 1.4319 NA
NA 1.25692 2.48728 NA
NA 1.17292 1.27391 NA
NA 1.46044 0.840793 NA
NA 0.562458 2.02478 NA
NA 1.20761 1.67272 NA
NA 0.884991 0.809227 NA
NA 1.3683 1.81448 NA
NA 1.25597 1.5117 NA
NA 1.59311 1.76471 NA
NA 1.28198 1.17351 NA
NA 1.43661 1.41725 NA
NA 1.50054 1.31859 NA
NA 1.31321 1.3768 NA
NA 0.364752 2.04979 NA
NA 0.748409 0.967871 NA
NA 0.822042 2.13897 NA
NA 1.03072 2.28757 NA
NA 0.842807 1.45372 NA
NA 0.478691 1.55415 NA
NA 1.11698 1.53698 NA
NA 1.09273 2.14972 NA
NA 0.901395 1.32544 NA
NA 0.906412 1.16034 NA
NA 0.712137 0.866044 NA
NA 1.12524 1.2947 NA
NA 0.866199 1.8877 NA
NA 0.821894 2.0223 NA
NA 1.00924 1.37635 NA
NA 0.87896 1.28531 NA
NA 1.1258 2.40842 NA
NA 0.845316 1.21169 NA
NA 1.16703 2.16515 NA
NA 1.09498 1.26539 NA
NA 0.910488 2.3243 NA
NA 0.92867 1.16916 NA
NA 1.23595 2.11925 NA
NA 0.975352 2.28032 NA
NA 1.21053 2.3022 NA
NA 1.04569 1.89906 NA
NA 1.05903 1.89501 NA
NA 0.848286 1.63017 NA
NA 0.784243 1.61937 NA
NA 1.09555 1.90278 NA
NA 1.04322 0.752547 NA
NA 0.988716 1.47221 NA
NA 0.846268 2.18452 NA
NA 1.10009 1.43539 NA
NA 0.993774 1.99267 NA
NA 1.02399 1.78725 NA
NA 1.0585 2.09416 NA
NA 1.08755 1.71922 NA
NA 0.938979 1.36917 NA
NA 0.770486 2.21596 NA
NA 1.11648 1.09619 NA
NA 0.651062 1.57043 NA
NA 0.867464 1.61917 NA
NA 1.01474 2.18467 NA
NA 0.830679 1.28764 NA
NA 0.45468 1.33383 NA
NA 0.71838 1.3397 NA
NA 0.933485 1.30796 NA
NA 0.891085 1.71808 NA
NA 0.738736 1.44228 NA
NA 0.673502 1.08806 NA
NA 1.29069 1.65993 NA
NA 0.629571 1.50521 NA
NA 0.848371 1.59244 NA
NA 0.845354 1.77434 NA
NA 0.637341 1.32485 NA
NA 1.25745 1.11348 NA
NA 0.883886 1.72108 NA
NA 1.06777 2.4234 NA
NA 0.704336 0.736465 NA
NA 1.15499 1.03979 NA
NA 0.756446 0.700609 NA
NA 1.22872 0.906474 NA
NA 1.31797 0.798313 NA
NA 0.900408 0.76561 NA
NA 1.13516 0.842254 NA
NA 1.13471 1.07113 NA
NA 0.754976 0.834954 NA
NA 1.01107 0.849703 NA
NA 1.36049 0.89141 NA
NA 0.761133 0.959589 NA
NA 1.14521 0.754006 NA
NA 1.35432 0.896115 NA
NA 0.741713 0.53553 NA
NA 1.50756 0.440455 NA
NA 0.698666 0.941531 NA
NA 1.26571 0.932088 NA
NA 1.10684 0.958101 NA
NA 1.07521 0.671645 NA
NA 1.10612 0.972354 NA
NA 0.67807 0.892066 NA
NA 1.20042 0.920742 NA
NA 1.20461 0.68269 NA
NA 0.919081 0.52001 NA
NA 1.10221 1.07677 NA
NA 0.759161 0.610068 NA
NA 1.49161 0.753054 NA
NA 1.55841 0.853731 NA
NA 0.7913 0.931237 NA
NA 1.12909 0.990302 NA
NA 0.899221 0.753211 NA
NA 1.10548 0.96859 NA
NA 0.745727 0.579221 NA
NA 0.999927 0.304825 NA
NA 0.74089 0.950925 NA
NA 0.98228 0.432033 NA
NA 1.03976 1.1635 NA
NA 1.05938 0.776749 NA
NA 0.810554 0.768308 NA
NA 0.912564 0.732708 NA
NA 0.750445 0.864811 NA
NA 1.10145 1.03483 NA
NA 1.16549 1.42067 NA
NA 0.868987 1.25348 NA
NA 1.37147 0.857871 NA
NA 0.771828 1.33876 NA
NA 1.40606 1.14737 NA
NA 0.894222 0.648184 NA
NA 1.21865 1.18608 NA
NA 1.02487 0.783446 NA
NA 1.17877 1.10968 NA
NA 1.01165 0.876983 NA
NA 0.978077 0.755125 NA
NA 1.4204 0.981067 NA
NA 1.3875 1.36083 NA
NA 1.41731 2.18183 NA
NA 1.29829 1.24079 NA
NA 1.54423 1.123 NA
NA 1.0222 2.35419 NA
NA 1.36671 1.10569 NA
NA 0.907905 1.82864 NA
NA 0.812825 1.98777 NA
NA 1.27731 2.12714 NA
NA 1.31457 2.18727 NA
NA 0.958251 1.22794 NA
NA 1.46669 2.13416 NA
NA 1.33983 2.18278 NA
NA 1.0148 1.3082 NA
NA 1.45425 1.05364 NA
NA 1.33485 1.93888 NA
NA 1.35018 1.12248 NA
NA 1.09429 1.68967 NA
NA 0.488026 2.28745 NA
NA 1.48222 1.42388 NA
NA 0.598067 2.19178 NA
NA 1.52659 1.13704 NA
NA 0.439429 2.0439 NA
NA 1.44346 2.09442 NA
NA 1.47346 2.15834 NA
NA 0.495275 1.92311 NA
NA 1.60597 1.85833 NA
NA 1.23201 2.02857 NA
NA 1.79313 1.96523 NA
NA 1.20661 1.51487 NA
NA 0.583703 2.10914 NA
NA 0.170924 0.972891 NA
NA 1.45576 0.841951 NA
NA 1.76986 2.32892 NA
NA 1.17071 1.73153 NA
NA 1.80882 2.17479 NA
NA 0.989089 2.0516 NA
NA 1.17352 2.56612 NA
NA 0.896585 0.979305 NA
NA 1.73705 2.23397 NA
NA 1.51433 1.91897 NA
NA 1.18654 1.00368 NA
NA 1.66236 1.79151 NA
NA 1.7128 1.32624 NA
NA 1.668 2.25334 NA
NA 0.662666 1.10646 NA
NA 0.742822 2.16264 NA
NA 1.9614 1.42684 NA
NA 1.63964 1.15382 NA
NA 1.8023 1.7942 NA
NA 1.82958 2.23094 NA
NA 1.30301 2.12073 NA
NA 1.38442 1.3752 NA
NA 1.48214 1.07933 NA
NA 1.56793 1.47509 NA
NA 0.718408 1.59205 NA
NA 1.74124 2.06678 NA
NA 1.5315 1.0833 NA
NA 0.960521 1.83188 NA
NA 1.69795 1.49382 NA
NA 0.872809 1.5548 NA
NA 1.43443 2.48299 NA
NA 1.89724 2.51217 NA
NA 1.10778 1.03751 NA
NA 0.817174 2.35928 NA
NA 1.53637 2.30949 NA
NA 1.23755 1.81749 NA
NA 1.4209 1.92264 NA
NA 0.694442 1.18952 NA
NA 1.55393 3.24744 NA
NA 1.28007 3.32613 NA
NA 1.45822 3.31947 NA
NA 2.09812 2.69301 NA
NA 1.68711 2.69889 NA
NA 0.927487 3.30367 NA
NA 1.96496 2.89335 NA
NA 0.891436 3.21438 NA
NA 1.10041 2.97635 NA
NA 1.69052 3.90144 NA
NA 1.34849 3.24851 NA
NA 1.48773 3.40125 NA
NA 1.01577 2.7821 NA
NA 1.60218 3.81875 NA
NA 1.30122 3.50969 NA
NA 1.37459 3.01505 NA
NA 1.09055 3.24742 NA
NA 1.15392 3.15837 NA
NA 1.54004 3.22351 NA
NA 1.46838 2.9325 NA
NA 1.06381 3.51293 NA
NA 1.6121 2.99008 NA
NA 1.20202 2.82639 NA
NA 1.54598 2.98181 NA
NA 1.59663 2.94025 NA
NA 1.70824 3.10414 NA
NA 1.14561 3.123 NA
NA 1.14293 3.17405 NA
NA 1.7435 2.783 NA
NA 0.448999 2.37557 NA
NA 1.5784 3.38432 NA
NA 1.20927 2.97859 NA
NA 1.16538 3.35471 NA
NA 1.53876 2.71598 NA
NA 1.79217 3.42308 NA
NA 0.462796 2.88951 NA
NA 0.521779 3.0862 NA
NA 1.79789 2.83701 NA
NA 2.21281 3.39941 NA
NA 1.20987 2.54676 NA
NA 1.75249 3.48223 NA
NA 1.58274 3.01058 NA
NA 1.5752 3.22591 NA
NA 1.75561 3.52065 NA
NA 1.10071 3.34486 NA
NA 1.51581 3.00758 NA
NA 1.50317 2.43687 NA
NA 1.20974 3.07613 NA
NA 1.79783 3.14027 NA
NA 1.423 3.53709 NA
NA 0.922154 3.1598 NA
NA 1.59111 3.10366 NA
NA 1.25644 2.9035 NA
NA 1.51974 2.55688 NA
NA 1.21301 3.59119 NA
NA 1.52772 3.0998 NA
NA 1.46876 2.92264 NA
NA 1.47349 3.58121 NA
NA 1.39752 3.00583 NA
NA 1.38716 3.31452 NA
NA 1.31974 3.31568 NA
NA 1.43125 3.498 NA
NA 1.10108 3.84173 NA
NA 1.37422 2.87766 NA
NA 1.39976 3.22231 NA
NA 1.32907 2.73525 NA
NA 1.40533 3.35011 NA
NA 1.30889 4.03805 NA
NA 1.17102 3.482 NA
NA 1.29892 3.37679 NA
NA 1.05242 2.28757 NA
NA 0.842345 3.71682 NA
NA 1.01223 3.60255 NA
NA 1.04879 3.3412 NA
NA 0.646173 2.88222 NA
NA 0.849348 3.35387 NA
NA 0.985743 3.10937 NA
NA 0.591827 3.07351 NA
NA 0.840001 3.72784 NA
NA 1.39014 3.24839 NA
NA 2.11956 2.68118 NA
NA 1.88005 3.87911 NA
NA 1.46338 3.04148 NA
NA 1.41287 3.67136 NA
NA 1.61421 2.94862 NA
NA 1.30777 3.39579 NA
NA 1.48229 2.79064 NA
NA 1.55348 2.68285 NA
NA 1.47102 3.37478 NA
NA 1.56326 3.95857 NA
NA 1.99663 3.84785 NA
NA 2.01334 3.02595 NA
NA 1.75531 2.49091 NA
NA 2.32697 3.32459 NA
NA 1.8816 3.19678 NA
NA 2.31273 3.45696 NA
NA 1.96209 3.34191 NA
NA 2.23541 2.72342 NA
NA 1.97644 2.60925 NA
NA 2.29408 3.2226 NA
NA 1.41423 0.463074 NA
NA 0.777502 1.18605 NA
NA 2.13025 1.18666 NA
NA 2.40236 0.617652 NA
NA 2.89161 1.08953 NA
NA 2.85598 1.09283 NA
NA 2.81318 0.595235 NA
NA 1.92274 1.13936 NA
NA 1.35798 0.614437 NA
NA 0.596148 0.672107 NA
NA 2.23091 0.806927 NA
NA 2.84313 0.914533 NA
NA 2.35942 1.00157 NA
NA 1.53676 1.4692 NA
NA 1.86789 1.15793 NA
NA 2.95815 1.06959 NA
NA 2.99213 0.857732 NA
NA 2.95292 0.916606 NA
NA 2.65686 1.32053 NA
NA 2.59859 1.36859 NA
NA 2.61554 1.01188 NA
NA 2.54542 1.0625 NA
NA 2.46907 1.31241 NA
NA 2.94076 0.885802 NA
NA 2.45213 1.38837 NA
NA 2.02114 1.2867 NA
NA 2.37404 0.966314 NA
NA 2.82143 0.9938 NA
NA 2.55873 1.30801 NA
NA 1.34622 1.26549 NA
NA 2.82363 2.50006 NA
NA 2.46427 1.0594 NA
NA 2.8803 0.642906 NA
NA 2.84523 1.26168 NA
NA 2.82337 1.38237 NA
NA 3.01061 1.51889 NA
NA 2.9813 0.742926 NA
NA 3.08821 1.1625 NA
NA 3.05447 1.18869 NA
NA 2.46352 1.44087 NA
NA 2.95065 1.45336 NA
NA 3.10454 1.30615 NA
NA 3.00429 1.29217 NA
NA 2.98967 1.04167 NA
NA 2.18591 1.24618 NA
NA 2.31719 0.887207 NA
NA 2.51381 1.09144 NA
NA 2.51499 0.993238 NA
NA 1.59834 0.90521 NA
NA 2.15727 1.22617 NA
NA 2.29512 0.973731 NA
NA 2.04382 1.4905 NA
NA 2.48007 1.36555 NA
NA 2.62938 0.857742 NA
NA 2.11982 1.06972 NA
NA 1.48503 0.896091 NA
NA 2.5941 0.884839 NA
NA 2.23981 1.18217 NA
NA 2.24852 1.03332 NA
NA 2.97153 1.09663 NA
NA 2.02888 1.01115 NA
NA 2.00088 0.715226 NA
NA 2.18689 1.07825 NA
NA 2.10179 0.726319 NA
NA 1.98807 0.874352 NA
NA 2.21567 1.52085 NA
NA 2.62774 1.3167 NA
NA 2.68522 1.33924 NA
NA 2.75706 1.10193 NA
NA 2.77975 0.558136 NA
NA 2.1599 1.22913 NA
NA 2.55527 0.967168 NA
NA 2.66625 1.35536 NA
NA 2.72631 1.00144 NA
NA 2.25347 1.70583 NA
NA 2.69713 1.1465 NA
NA 2.74825 1.05303 NA
NA 2.81457 1.31466 NA
NA 2.74568 1.23666 NA
NA 2.72446 1.2667 NA
NA 2.12933 0.957134 NA
NA 3.14336 0.970179 NA
NA 2.94889 1.27948 NA
NA 3.05081 0.889355 NA
NA 3.24216 0.777753 NA
NA 2.75077 1.45385 NA
NA 3.16868 0.974355 NA
NA 3.10363 2.25581 NA
NA 2.94806 2.67133 NA
NA 2.46702 2.8261 NA
NA 3.29572 1.94691 NA
NA 2.45248 2.88053 NA
NA 3.30659 3.20129 NA
NA 2.48434 2.9928 NA
NA 2.57378 2.78034 NA
NA 3.26664 2.98772 NA
NA 2.50859 2.53095 NA
NA 3.34828 2.36978 NA
NA 3.17558 3.16791 NA
NA 3.43591 3.21432 NA
NA 2.38228 2.63503 NA
NA 3.15662 1.76211 NA
NA 2.87185 2.85064 NA
NA 3.28792 2.44266 NA
NA 2.96017 2.49916 NA
NA 3.06963 3.17512 NA
NA 2.98884 2.44774 NA
NA 3.14285 3.14338 NA
NA 2.41624 3.03754 NA
NA 2.85956 2.87475 NA
NA 2.79207 3.24651 NA
NA 2.27126 2.51148 NA
NA 2.20494 2.52653 NA
NA 3.60079 2.51583 NA
NA 3.0233 3.07794 NA
NA 2.78105 2.58199 NA
NA 3.34249 2.27794 NA
NA 3.14642 2.83801 NA
NA 2.40995 2.31804 NA
NA 3.1701 2.95575 NA
NA 3.01963 2.52972 NA
NA 2.7128 2.32992 NA
NA 3.36883 2.26703 NA
NA 3.35519 3.15071 NA
NA 3.36527 2.82477 NA
NA 1.78103 2.58299 NA
NA 2.89561 2.6085 NA
NA 2.44796 2.6901 NA
NA 3.34652 2.21936 NA
NA 2.66522 2.94102 NA
NA 2.83067 2.86747 NA
NA 3.39752 2.319 NA
NA 3.02755 2.83624 NA
NA 2.04123 2.72905 NA
NA 2.09405 2.08061 NA
NA 1.82304 2.37164 NA
NA 3.26099 2.27373 NA
NA 2.39276 3.08721 NA
NA 2.24042 2.15535 NA
NA 3.23053 2.02383 NA
NA 2.67832 2.51496 NA
NA 2.2866 2.71719 NA
NA 2.60102 2.29068 NA
NA 1.87068 2.79576 NA
NA 2.15221 2.41887 NA
NA 2.69576 3.17679 NA
NA 2.52964 2.4212 NA
NA 2.77233 2.39624 NA
NA 3.08978 2.69187 NA
NA 2.49897 2.56317 NA
NA 3.01324 2.1889 NA
NA 2.26572 2.6808 NA
NA 2.44446 2.86104 NA
NA 2.73376 2.67623 NA
NA 2.4444 2.21717 NA
NA 2.93848 2.48853 NA
NA 2.55995 2.27962 NA
NA 2.09879 2.66642 NA
NA 2.49913 1.63738 NA
NA 3.00527 2.52927 NA
NA 2.80047 2.9612 NA
NA 2.57651 2.43501 NA
NA 2.79471 1.68479 NA
NA 2.47503 2.469 NA
NA 3.49116 2.86499 NA
NA 3.09379 2.79216 NA
NA 2.74202 2.77515 NA
NA 2.56284 3.128 NA
NA 3.08636 2.75047 NA
NA 2.92577 3.23573 NA
NA 2.39337 1.82897 NA
NA 0.48753 2.69298 NA
NA 1.49617 2.47109 NA
NA 1.39188 2.59925 NA
NA 1.08716 2.55311 NA
NA 1.74651 2.57185 NA
NA 1.14031 2.36295 NA
NA 1.86354 2.88794 NA
NA 1.76664 2.64574 NA
NA 1.09376 3.15052 NA
NA 0.972046 2.52836 NA
NA 1.68001 2.56913 NA
NA 1.2977 2.84802 NA
NA 1.42207 2.88094 NA
NA 0.719096 2.23883 NA
NA 1.31056 3.15158 NA
NA 1.85742 1.92187 NA
NA 0.815441 1.79094 NA
NA 0.903515 1.84458 NA
NA 1.99175 2.02908 NA
NA 1.86887 2.18119 NA
NA 1.94826 1.91338 NA
NA 1.42872 1.80791 NA
NA 0.625749 1.59111 NA
NA 1.17173 2.03049 NA
NA 1.46542 1.62068 NA
NA 0.578267 2.07172 NA
NA 0.292568 1.94715 NA
NA 1.82991 1.69407 NA
NA 1.83721 2.17723 NA
NA 1.41249 1.98881 NA
NA 1.57374 1.44114 NA
NA 0.322828 1.92016 NA
NA 1.14335 2.09411 NA
NA 0.62259 1.68357 NA
NA 2.01389 1.69054 NA
NA 0.588935 1.89955 NA
NA 0.957503 1.89638 NA
NA 1.17259 1.69005 NA
NA 0.858296 1.54025 NA
NA 0.599273 1.99857 NA
NA 1.87033 1.88397 NA
NA 0.753402 2.06102 NA
NA 1.61944 2.51504 NA
NA 2.07869 1.86296 NA
NA 1.50658 1.67164 NA
NA 1.51535 1.91466 NA
NA 0.693844 1.9346 NA
NA 1.45289 1.90324 NA
NA 1.88572 1.69499 NA
NA 0.794801 1.56755 NA
NA 1.37523 1.97089 NA
NA 0.835517 1.87735 NA
NA 1.78532 2.05295 NA
NA 1.7497 2.62162 NA
NA 1.89401 1.85578 NA
NA 1.21756 1.80814 NA
NA 1.5079 1.57722 NA
NA 0.756023 1.87675 NA
NA 0.851297 2.45746 NA
NA 1.6754 2.33016 NA
NA 1.46777 2.16263 NA
NA 1.87891 1.87687 NA
NA 1.15696 1.5297 NA
NA 0.870895 1.44632 NA
NA 1.77099 1.62046 NA
NA 1.02515 2.67584 NA
NA 1.85641 1.7544 NA
NA 1.59355 1.63023 NA
NA 1.1999 1.9325 NA
NA 2.07337 1.64543 NA
NA 1.38033 1.75923 NA
NA 0.914594 1.52667 NA
NA 1.98579 1.98935 NA
NA 0.971445 1.43976 NA
NA 1.53498 1.97369 NA
NA 0.757979 1.6982 NA
NA 1.38602 2.18584 NA
NA 0.957228 1.66778 NA
NA 1.79259 2.0137 NA
NA 1.37823 2.08913 NA
NA 1.39304 1.75577 NA
NA 0.791031 2.23068 NA
NA 0.676383 2.29504 NA
NA 0.929915 1.97002 NA
NA 1.43019 1.7345 NA
NA 1.65073 1.77532 NA
NA 0.898016 2.07443 NA
NA 0.761908 1.80457 NA
NA 1.76576 1.72182 NA
NA 1.45948 1.91117 NA
NA 1.26473 1.49416 NA
NA 1.97677 1.63829 NA
NA 0.589786 1.73844 NA
NA 1.08082 1.96041 NA
NA 1.32316 1.781 NA
NA 1.747 1.6943 NA
NA 1.2689 1.43451 NA
NA 1.70975 1.16749 NA
NA 1.29576 1.75849 NA
NA 1.72207 1.89179 NA
NA 0.675095 1.81879 NA
NA 1.87214 2.17551 NA
NA 1.95085 2.57823 NA
NA 1.3195 2.40957 NA
NA 0.668756 1.88629 NA
NA 1.51168 1.92474 NA
NA 1.30784 1.70669 NA
NA 1.80168 1.5224 NA
NA 0.684475 1.47774 NA
NA 1.36635 1.77325 NA
NA 1.42564 1.86288 NA
NA 0.494807 1.9204 NA
NA 1.2545 1.45788 NA
NA 1.19992 1.28434 NA
NA 1.63871 1.79538 NA
NA 1.17209 2.56869 NA
NA 1.26344 2.80611 NA
NA 1.30028 3.15203 NA
NA 1.44636 2.73522 NA
NA 0.494556 2.30335 NA
NA 0.999083 2.72395 NA
NA 1.06698 2.65044 NA
NA 0.183611 2.76068 NA
NA 0.799883 2.94778 NA
NA 1.41845 3.2591 NA
NA 0.514499 2.26065 NA
NA 1.15284 2.71813 NA
NA 1.03328 1.54641 NA
NA 1.12844 3.02863 NA
NA 2.04363 3.23252 NA
NA 1.04542 3.17062 NA
NA 0.959456 2.67619 NA
NA 1.03831 2.64565 NA
NA 1.44875 3.27659 NA
NA 0.451014 3.05546 NA
NA 1.28587 3.07802 NA
NA 1.81047 2.7559 NA
NA 1.21965 2.8494 NA
NA 0.912755 2.94964 NA
NA 0.228332 2.81012 NA
NA 1.14242 2.89901 NA
NA 1.43708 2.63627 NA
NA 0.638839 3.17692 NA
NA 1.72301 3.34359 NA
NA 1.36001 2.67586 NA
NA 0.940355 2.92936 NA
NA 0.860985 2.76964 NA
NA 0.917072 2.58895 NA
NA 0.752285 2.90248 NA
NA 0.831512 2.95886 NA
NA 0.980414 3.25759 NA
NA 1.41869 2.43414 NA
NA 1.94713 3.19103 NA
NA 1.02671 2.53815 NA
NA 1.17716 3.3004 NA
NA 1.39832 2.80436 NA
NA 0.625875 2.93047 NA
NA 1.53319 2.77827 NA
NA 0.590592 1.92924 NA
NA 0.840522 2.50049 NA
NA 1.57969 2.56055 NA
NA 1.01606 2.1315 NA
NA 1.35559 1.7091 NA
NA 1.17761 2.64632 NA
NA 1.09365 2.9192 NA
NA 1.13411 2.32716 NA
NA 1.40683 3.08605 NA
NA 1.50749 1.83924 NA
NA 1.58223 2.47079 NA
NA 1.09458 2.22335 NA
NA 0.735682 2.57438 NA
NA 0.997721 2.65869 NA
NA 1.04087 2.41438 NA
NA 1.42321 2.33167 NA
NA 0.828352 2.39943 NA
NA 1.39062 2.71225 NA
NA 0.720001 2.78928 NA
NA 1.12512 3.04185 NA
NA 0.969133 3.26538 NA
NA 1.14911 2.79573 NA
NA 1.47375 3.2508 NA
NA 1.44744 2.5369 NA
NA 0.994527 2.55199 NA
NA 0.82538 2.32408 NA
NA 1.43504 3.10265 NA
NA 1.58001 3.32368 NA
NA 1.22636 2.75631 NA
NA 1.42056 2.69293 NA
NA 1.1303 2.46856 NA
NA 1.00867 3.16799 NA
NA 1.42313 3.06344 NA
NA 1.17961 1.41191 NA
NA 1.35791 3.13492 NA
NA 1.54719 2.65028 NA
NA 0.788747 3.3452 NA
NA 1.63999 2.87269 NA
NA 1.02932 2.58499 NA
NA 0.739895 2.90001 NA
NA 1.16278 2.00755 NA
NA 1.57113 3.19043 NA
NA 1.40966 3.07552 NA
NA 1.03476 2.59513 NA
NA 1.0543 2.39635 NA
NA 1.78974 2.59147 NA
NA 1.40758 2.91378 NA
NA 1.00171 2.69475 NA
NA 1.71836 2.94319 NA
NA 1.30262 2.99951 NA
NA 0.982036 3.06049 NA
NA 1.49318 2.85135 NA
NA 0.99904 2.91498 NA
NA 1.38723 2.85898 NA
NA 1.24988 3.31777 NA
NA 0.692057 2.73635 NA
NA 1.7693 1.73642 NA
NA 1.51326 2.47257 NA
NA 1.34802 2.68063 NA
NA 1.4144 2.50276 NA
NA 1.97519 2.7801 NA
NA 1.88395 1.86847 NA
NA 1.72067 1.85629 NA
NA 2.21193 2.22242 NA
NA 2.40178 2.15105 NA
NA 1.21136 2.23021 NA
NA 1.59505 2.38835 NA
NA 1.57929 1.96773 NA
NA 1.40778 2.39999 NA
NA 1.01039 3.13738 NA
NA 1.21149 1.84558 NA
NA 1.30775 2.54557 NA
NA 1.8102 3.01149 NA
NA 1.46792 1.79875 NA
NA 2.41091 1.83699 NA
NA 1.17542 2.61644 NA
NA 1.68501 3.24067 NA
NA 1.66454 2.65323 NA
NA 1.91951 2.89391 NA
NA 2.36952 2.7239 NA
NA 1.68397 2.51568 NA
NA 1.27493 1.79625 NA
NA 1.62935 2.61637 NA
NA 1.70319 2.57155 NA
NA 2.37326 2.62679 NA
NA 1.55211 2.82287 NA
NA 1.79108 2.72301 NA
NA 2.00608 2.20123 NA
NA 1.18393 2.29939 NA
NA 1.61658 2.32501 NA
NA 2.77071 2.81738 NA
NA 1.96432 2.21497 NA
NA 1.70375 1.75815 NA
NA 1.65236 3.20351 NA
NA 2.31637 2.57841 NA
NA 1.60998 3.17238 NA
NA 1.88612 1.87239 NA
NA 2.56532 1.72619 NA
NA 2.30869 1.36404 NA
NA 2.23999 2.74546 NA
NA 2.22604 2.67257 NA
NA 2.18984 2.04669 NA
NA 1.54459 2.34972 NA
NA 2.3257 2.55788 NA
NA 2.62231 2.25771 NA
NA 2.33255 2.85536 NA
NA 2.99284 2.92639 NA
NA 2.58788 2.46211 NA
NA 2.5177 3.22142 NA
NA 2.01959 3.11023 NA
NA 2.84316 2.68847 NA
NA 2.40673 2.52086 NA
NA 2.33445 1.8504 NA
NA 1.89939 2.87118 NA
NA 2.25135 2.89619 NA
NA 2.76909 2.93956 NA
NA 2.66361 2.73993 NA
NA 2.02879 2.72391 NA
NA 2.1415 2.23296 NA
NA 2.83757 2.59233 NA
NA 1.74418 1.90871 NA
NA 1.80641 2.76796 NA
NA 2.13855 2.01107 NA
NA 0.525771 2.23028 NA
NA 0.551144 1.9454 NA
NA 0.606686 1.39116 NA
NA 0.800117 2.15147 NA
NA 1.13723 1.76046 NA
NA 1.28039 2.73336 NA
NA 1.06504 3.41408 NA
NA 2.22663 1.65334 NA
NA 1.96583 2.46869 NA
NA 1.32858 2.42558 NA
NA 1.04624 3.05833 NA
NA 0.922947 2.24933 NA
NA 1.96317 2.49792 NA
NA 1.85558 1.61567 NA
NA 1.63822 2.27031 NA
NA 1.02505 2.02128 NA
NA 1.15739 2.94025 NA
NA 1.57091 1.58775 NA
NA 1.725 2.36066 NA
NA 2.07717 2.593 NA
NA 0.941985 3.23896 NA
NA 1.09832 2.68825 NA
NA 1.60115 2.74576 NA
NA 1.60653 2.10101 NA
NA 1.91675 1.82202 NA
NA 1.66284 2.19749 NA
NA 1.57946 1.79631 NA
NA 1.71534 2.11142 NA
NA 1.63634 2.95022 NA
NA 1.4286 2.18244 NA
NA 1.30545 2.16428 NA
NA 1.51138 3.04787 NA
NA 1.27679 1.75468 NA
NA 2.37699 NA NA
NA 2.03113 NA NA
NA 2.53978 NA NA
NA 2.28473 NA NA
NA 2.44596 NA NA
NA 2.47922 NA NA
NA 1.14033 NA NA
NA 2.03337 NA NA
NA 2.46437 NA NA
NA 2.16473 NA NA
NA 1.34853 NA NA
NA 2.00166 NA NA
NA 1.77697 NA NA
NA 1.7909 NA NA
NA 1.58415 NA NA
NA 2.42303 NA NA
NA 2.30522 NA NA
NA 2.21335 NA NA
NA 2.17356 NA NA
NA 2.1297 NA NA
NA 2.35748 NA NA
NA 1.9205 NA NA
NA 1.70991 NA NA
NA 2.37377 NA NA
NA 2.29727 NA NA
NA 2.33721 NA NA
NA 1.7513 NA NA
NA 2.28749 NA NA
NA 0.961101 NA NA
NA 2.48129 NA NA
NA 2.29244 NA NA
NA 2.31078 NA NA
NA 1.99076 NA NA
NA 1.63104 NA NA
NA 2.53299 NA NA
NA 1.14691 NA NA
NA 1.97762 NA NA
NA 1.88311 NA NA
NA 2.52521 NA NA
NA 1.81115 NA NA
NA 1.64766 NA NA
NA 1.3988 NA NA
NA 2.54531 NA NA
NA 2.7217 NA NA
NA 2.37161 NA NA
NA 2.35155 NA NA
NA 2.33586 NA NA
NA 2.28405 NA NA
NA 2.05515 NA NA
NA 2.53337 NA NA
NA 1.37979 NA NA
NA 2.2813 NA NA
NA 1.89023 NA NA
NA 2.48717 NA NA
NA 1.92725 NA NA
NA 1.91821 NA NA
NA 1.87038 NA NA
NA 1.72719 NA NA
NA 2.22946 NA NA
NA 1.76146 NA NA
NA 2.29485 NA NA
NA 1.65147 NA NA
NA 2.20101 NA NA
NA 1.94935 NA NA
NA 1.87586 NA NA
NA 2.23496 NA NA
NA 1.83486 NA NA
NA 1.85326 NA NA
NA 2.2877 NA NA
NA 2.22315 NA NA
NA 1.49455 NA NA
NA 2.37247 NA NA
NA 2.45578 NA NA
NA 1.66248 NA NA
NA 1.93306 NA NA
NA 1.58473 NA NA
NA 2.21932 NA NA
NA 1.90465 NA NA
NA 1.35378 NA NA
NA 0.732916 NA NA
NA 1.85637 NA NA
NA 1.99866 NA NA
NA 2.07651 NA NA
NA 1.83554 NA NA
NA 2.04738 NA NA
NA 2.31303 NA NA
NA 1.72586 NA NA
NA 2.28917 NA NA
NA 1.58954 NA NA
NA 1.76775 NA NA
NA 0.861687 NA NA
NA 1.24891 NA NA
NA 1.73473 NA NA
NA 2.13534 NA NA
NA 2.29261 NA NA
NA 1.66467 NA NA
NA 2.03461 NA NA
NA 1.70772 NA NA
NA 2.34841 NA NA
NA 2.27457 NA NA
NA 1.76736 NA NA
NA 1.77269 NA NA
NA 1.73238 NA NA
NA 1.00426 NA NA
NA 1.84897 NA NA
NA 1.39893 NA NA
NA 2.30371 NA NA
NA 0.928408 NA NA
NA 1.67224 NA NA
NA 1.8934 NA NA
NA 1.77007 NA NA
NA 1.65344 NA NA
NA 1.99604 NA NA
NA 1.65811 NA NA
NA 2.19645 NA NA
NA 1.31236 NA NA
NA 1.22424 NA NA
NA 1.78417 NA NA
NA 2.10245 NA NA
NA 1.7631 NA NA
NA 2.41652 NA NA
NA 1.57048 NA NA
NA 1.88142 NA NA
NA 1.93269 NA NA
NA 2.09906 NA NA
NA 2.26962 NA NA
NA 2.31374 NA NA
NA 2.27037 NA NA
NA 0.734794 NA NA
NA 2.18829 NA NA
NA 0.895739 NA NA
NA 2.18446 NA NA
NA 0.485621 NA NA
NA 2.0531 NA NA
NA 1.70402 NA NA
NA 1.62207 NA NA
NA 2.20207 NA NA
NA 2.17318 NA NA
NA 2.17547 NA NA
NA 1.9799 NA NA
NA 2.30568 NA NA
NA 2.26619 NA NA
NA 1.63839 NA NA
NA 1.60295 NA NA
NA 1.68345 NA NA
NA 2.18166 NA NA
NA 2.35597 NA NA
NA 1.48376 NA NA
NA 2.04663 NA NA
NA 1.75216 NA NA
NA 1.72145 NA NA
NA 1.38916 NA NA
NA 1.795 NA NA
NA 1.74245 NA NA
NA 2.07251 NA NA
NA 1.3745 NA NA
NA 2.45024 NA NA
NA 2.16824 NA NA
NA 1.70043 NA NA
NA 1.80786 NA NA
NA 1.69814 NA NA
NA 1.75112 NA NA
NA 2.09218 NA NA
NA 2.21172 NA NA
NA 1.57106 NA NA
NA 2.20226 NA NA
NA 1.83502 NA NA
NA 2.17393 NA NA
NA 2.24305 NA NA
NA 1.86638 NA NA
NA 2.40602 NA NA
NA 2.47075 NA NA
NA 2.46495 NA NA
NA 0.88676 NA NA
NA 2.57419 NA NA
NA 2.42789 NA NA
NA 0.526951 NA NA
NA 0.823957 NA NA
NA 0.30634 NA NA
NA 1.99262 NA NA
NA 1.3826 NA NA
NA 1.2081 NA NA
NA 2.46659 NA NA
NA 1.69386 NA NA
NA 1.06058 NA NA
NA 1.3311 NA NA
NA 2.59376 NA NA
NA 2.64227 NA NA
NA 1.54662 NA NA
NA 1.43922 NA NA
NA 1.88062 NA NA
NA 2.48297 NA NA
NA 2.42046 NA NA
NA 0.91664 NA NA
NA 1.76606 NA NA
NA 2.46659 NA NA
NA 1.9816 NA NA
NA 0.697077 NA NA
NA 2.12601 NA NA
NA 2.3744 NA NA
NA 1.22619 NA NA
NA 2.67782 NA NA
NA 1.31914 NA NA
NA 1.53921 NA NA
NA 0.738577 NA NA
NA 2.24831 NA NA
NA 1.58111 NA NA
NA 2.48443 NA NA
NA 2.5612 NA NA
NA 1.43948 NA NA
NA 2.16813 NA NA
NA 2.1638 NA NA
NA 2.29503 NA NA
NA 2.25657 NA NA
NA 0.566779 NA NA
NA 1.83887 NA NA
NA 0.660102 NA NA
NA 1.9462 NA NA
NA 1.17573 NA NA
NA 1.00245 NA NA
NA 0.475502 NA NA
NA 2.03888 NA NA
NA 2.15232 NA NA
NA 0.228835 NA NA
NA 1.55074 NA NA
NA 2.34292 NA NA
NA 1.14919 NA NA
NA 2.45042 NA NA
NA 2.37894 NA NA
NA 2.46572 NA NA
NA 1.07982 NA NA
NA 2.34565 NA NA
NA 2.41935 NA NA
NA 1.10619 NA NA
NA 1.49078 NA NA
NA 1.9316 NA NA
NA 2.1423 NA NA
NA 1.14632 NA NA
NA 2.03424 NA NA
NA 1.85415 NA NA
NA 2.12634 NA NA
NA 2.19391 NA NA
NA 1.98905 NA NA
NA 1.44268 NA NA
NA 2.20296 NA NA
NA 2.19706 NA NA
NA 2.45747 NA NA
NA 1.50751 NA NA
NA 1.42593 NA NA
NA 1.74032 NA NA
NA 1.8845 NA NA
NA 1.31872 NA NA
NA 2.05854 NA NA
NA 1.64293 NA NA
NA 2.05431 NA NA
NA 2.40292 NA NA
NA 1.94748 NA NA
NA 1.77833 NA NA
NA 1.61862 NA NA
NA 2.52656 NA NA
NA 1.91529 NA NA
NA 1.46249 NA NA
NA 2.15162 NA NA
NA 1.96422 NA NA
NA 2.2861 NA NA
NA 1.94597 NA NA
NA 2.32242 NA NA
NA 1.91012 NA NA
NA 2.13953 NA NA
NA 1.80932 NA NA
NA 1.62393 NA NA
NA 1.6531 NA NA
NA 2.20758 NA NA
NA 1.78683 NA NA
NA 1.82244 NA NA
NA 2.30922 NA NA
NA 1.58103 NA NA
NA 1.7631 NA NA
NA 1.94727 NA NA
NA 2.23606 NA NA
NA 2.07434 NA NA
NA 2.46553 NA NA
NA 2.1325 NA NA
NA 1.96422 NA NA
NA 2.35959 NA NA
NA 1.86114 NA NA
NA 1.51549 NA NA
NA 2.1374 NA NA
NA 2.20341 NA NA
NA 1.73518 NA NA
NA 2.08507 NA NA
NA 1.74026 NA NA
NA 2.34836 NA NA
NA 2.12264 NA NA
NA 1.75864 NA NA
NA 2.4047 NA NA
NA 2.27957 NA NA
NA 1.17317 NA NA
NA 1.60495 NA NA
NA 1.72799 NA NA
NA 2.08972 NA NA
NA 1.96752 NA NA
NA 2.13619 NA NA
NA 1.65627 NA NA
NA 1.88669 NA NA
NA 1.29255 NA NA
NA 1.40056 NA NA
NA 1.70895 NA NA
NA 1.77097 NA NA
NA 2.11025 NA NA
NA 2.02973 NA NA
NA 0.842483 NA NA
NA 1.64482 NA NA
NA 1.64055 NA NA
NA 2.11375 NA NA
NA 2.30033 NA NA
NA 2.27157 NA NA
NA 2.21675 NA NA
NA 1.89961 NA NA
NA 2.00107 NA NA
NA 2.07291 NA NA
NA 1.77829 NA NA
NA 1.70773 NA NA
NA 2.3358 NA NA
NA 2.16268 NA NA
NA 1.60349 NA NA
NA 2.07262 NA NA
NA 1.82414 NA NA
NA 1.73474 NA NA
NA 2.09913 NA NA
NA 2.17899 NA NA
NA 2.43564 NA NA
NA 1.30109 NA NA
NA 2.26945 NA NA
NA 2.05876 NA NA
NA 2.21678 NA NA
NA 2.15377 NA NA
NA 2.13105 NA NA
NA 2.67602 NA NA
NA 2.38092 NA NA
NA 2.14974 NA NA
NA 2.11907 NA NA
NA 1.92394 NA NA
NA 2.09935 NA NA
NA 2.51106 NA NA
NA 2.32131 NA NA
NA 1.0918 NA NA
NA 1.19928 NA NA
NA 1.41496 NA NA
NA 2.59362 NA NA
NA 2.34506 NA NA
NA 2.37374 NA NA
NA 1.7748 NA NA
NA 2.6028 NA NA
NA 0.986426 NA NA
NA 1.01445 NA NA
NA 1.50519 NA NA
NA 2.16783 NA NA
NA 2.34867 NA NA
NA 2.20356 NA NA
NA 2.2722 NA NA
NA 2.42159 NA NA
NA 2.16909 NA NA
NA 1.28868 NA NA
NA 1.35224 NA NA
NA 1.15839 NA NA
NA 2.09656 NA NA
NA 2.47569 NA NA
NA 2.36064 NA NA
NA 2.22403 NA NA
NA 1.43418 NA NA
NA 1.91864 NA NA
NA 2.58551 NA NA
NA 2.28661 NA NA
NA 1.83832 NA NA
NA 2.2378 NA NA
NA 2.18033 NA NA
NA 2.35017 NA NA
NA 1.21396 NA NA
NA 1.53741 NA NA
NA 1.37349 NA NA
NA 2.26716 NA NA
NA 2.53964 NA NA
NA 1.57874 NA NA
NA 1.87275 NA NA
NA 2.38022 NA NA
NA 2.22785 NA NA
NA 2.52351 NA NA
NA 2.58244 NA NA
NA 2.24131 NA NA
NA 1.94047 NA NA
NA 2.3668 NA NA
NA 2.07071 NA NA
NA 1.69233 NA NA
NA 1.63301 NA NA
NA 2.0248 NA NA
NA 0.923853 NA NA
NA 2.01807 NA NA
NA 2.0969 NA NA
NA 2.32745 NA NA
NA 2.43755 NA NA
NA 2.60121 NA NA
NA 1.66108 NA NA
NA 1.29755 NA NA
NA 2.46811 NA NA
NA 2.66399 NA NA
NA 2.11639 NA NA
NA 2.48347 NA NA
NA 1.78001 NA NA
NA 1.38384 NA NA
NA 2.76162 NA NA
NA 0.981675 NA NA
NA 1.28978 NA NA
NA 2.62256 NA NA
NA 1.31175 NA NA
NA 1.84187 NA NA
NA 2.30304 NA NA
NA 2.15625 NA NA
NA 2.57623 NA NA
NA 2.66751 NA NA
NA 1.99582 NA NA
NA  NA NA
