# Supplementary material for: BCL::Conf: small molecule conformational sampling using a knowledge based rotamer library
Source: J Cheminform. 2015 Sep 30;7:47. doi: 10.1186/s13321-015-0095-1 (PMC4607025; doi:10.1186/s13321-015-0095-1)
Supplement: Supplementary file 3 — Additional file 3. protocol capture files mentioned in Supplement.docx. [file 13321_2015_95_MOESM3_ESM.zip › protocol_capture/input/vernalis_bcl_moe_comparison.txt]

234-2	0.800215	0.853811	b
233-5	0.227744	0.350266	b
28-6	0.767502	0.73072	b
204-3	0.478483	0.458932	b
245-7	0.889456	1.03649	b
72-3	0.480511	1.32218	b
118-2	0.220352	0.222869	b
85-9	1.49359	1.17856	b
86-4	0.347928	0.493868	b
26-4	0.953433	0.9572	b
157-9	1.49652	0.783854	b
103-7	1.44076	1.28403	b
44-10	1.36674	1.45798	b
230-4	0.480597	0.589532	b
199-6	1.20964	1.34982	b
116-4	0.959566	0.869172	b
88-4	0.281073	1.4998	b
251-6	0.839444	1.20732	b
70-5	0.311421	0.262466	b
90-3	0.660317	1.61857	b
65-11	1.1826	2.00513	b
30-7	0.980459	0.768461	b
32-5	0.617756	0.424102	b
183-1	0.134019	0.133285	b
211-8	1.10454	2.69321	b
110-5	0.295623	0.364972	b
22-8	0.98407	0.950251	b
178-6	1.1396	1.08164	b
175-6	0.854743	0.748734	b
52-9	1.57213	1.83646	b
19-8	1.07396	1.40213	b
173-3	0.242567	0.487246	b
137-6	0.528913	0.649994	b
61-4	0.272167	0.421772	b
57-5	0.720708	0.429989	b
76-12	2.28608	2.47413	b
11-4	0.653153	0.785477	b
144-6	0.827847	1.3154	b
79-7	1.17998	1.036	b
248-9	0.916708	0.711629	b
12-5	0.485473	0.646949	b
104-7	1.07893	1.69078	b
138-7	1.09871	1.03055	b
68-3	0.201167	0.293578	b
176-3	0.199207	0.242682	b
77-5	1.05784	1.29025	b
156-6	0.746349	0.788376	b
38-10	0.700278	0.885679	b
185-3	0.668814	0.658314	b
246-4	1.41852	1.89309	b
74-9	1.39884	1.29831	b
54-10	1.7637	1.54263	b
150-11	1.76946	0.758773	b
218-5	0.504433	0.344059	b
196-5	0.64972	0.346334	b
219-6	0.915669	0.772267	b
231-3	0.39812	0.670308	b
16-4	0.818484	0.855071	b
21-5	0.438377	0.38857	b
153-1	0.224367	0.226789	b
166-7	0.397289	0.77574	b
98-9	1.43351	0.750036	b
92-4	0.289492	1.53862	b
182-2	0.234308	0.20853	b
109-10	1.56876	1.55442	b
24-3	0.309153	0.439716	b
40-9	1.93841	1.85682	b
126-4	0.128406	0.177199	b
238-3	0.688691	0.744317	b
46-6	1.09631	0.930241	b
124-1	0.197947	0.174753	b
143-6	1.433	1.83535	b
43-4	0.812475	0.700586	b
25-11	1.3355	1.1667	b
145-10	2.55073	2.87266	b
210-6	1.17151	1.0227	b
91-5	0.598841	1.44382	b
171-2	0.536449	0.322545	b
128-4	0.228035	0.22659	b
15-8	1.88579	1.94205	b
135-10	1.75992	1.73638	b
177-6	1.0029	0.937144	b
115-7	1.39033	1.2848	b
232-7	0.610958	0.636836	b
131-1	0.16277	0.161465	b
147-4	0.390194	1.84783	b
107-12	1.61634	1.66829	b
181-1	0.0914293	0.0919614	b
18-3	0.154927	0.162024	b
200-1	0.747115	1.00348	b
164-8	1.87125	1.03735	b
58-5	0.469254	0.523738	b
64-4	1.59025	1.59557	b
236-3	1.09218	1.09215	b
37-4	0.676605	0.781933	b
113-4	0.33235	0.600126	b
241-6	0.272858	0.913545	b
192-8	1.37577	1.27095	b
34-1	0.454652	0.986033	b
213-5	0.407698	0.35612	b
119-4	0.361519	0.328955	b
31-4	0.209796	0.409667	b
206-8	1.06213	1.06586	b
222-4	0.326736	0.447749	b
95-4	0.103912	0.367791	b
161-6	0.504029	0.540481	b
159-8	0.979036	0.730457	b
235-6	1.8136	1.34531	b
39-8	1.01623	1.05489	b
96-6	1.14103	1.15251	b
6-3	0.260103	0.250255	b
221-4	0.172539	0.323258	b
188-7	1.03349	0.839668	b
190-2	0.387436	0.387448	b
121-7	1.26118	0.989012	b
122-9	1.61451	1.55909	b
193-2	0.297654	0.334229	b
169-8	0.981543	1.17676	b
217-5	0.25187	0.525705	b
47-3	0.568557	0.585328	b
240-6	0.718927	1.07354	b
242-9	1.0356	1.64937	b
214-3	0.376222	0.458472	b
100-12	1.68761	1.72419	b
8-2	0.320522	0.314306	b
243-3	0.24745	0.254612	b
71-6	0.523502	0.555804	b
83-3	0.392427	0.315251	b
208-10	1.10917	1.1288	b
195-6	1.99927	2.01961	b
228-4	0.522059	0.411824	b
158-10	1.41067	1.30199	b
29-4	0.256852	0.259303	b
225-4	0.402338	1.01184	b
209-5	0.623688	0.523121	b
148-5	1.5477	1.75871	b
84-9	1.5777	1.68844	b
151-1	0.209743	0.599979	b
27-7	0.572411	0.648288	b
101-6	0.555666	1.11827	b
212-7	0.548159	0.328321	b
249-4	1.12395	1.16809	b
114-4	0.555903	0.437229	b
87-5	0.604217	0.557568	b
187-3	0.4255	0.4163	b
149-8	1.26417	2.24791	b
112-8	0.539266	0.513029	b
162-7	0.470317	0.66557	b
89-5	0.361956	0.992778	b
117-3	0.70901	0.688995	b
80-6	0.587354	0.756933	b
239-8	0.450244	1.70569	b
132-5	0.459902	0.425354	b
23-1	0.519591	0.601495	b
203-8	1.59841	1.16196	b
130-4	0.641768	1.1717	b
250-6	1.47115	1.23995	b
179-3	0.242802	0.266904	b
0-6	0.441541	1.68571	b
139-4	1.39543	0.564464	b
134-2	0.493463	0.379079	b
2-7	0.979609	1.14017	b
223-4	0.573889	0.591164	b
102-8	1.08857	1.19641	b
55-7	1.12707	1.06885	b
180-4	0.929539	0.498557	b
53-3	0.70414	0.910965	b
198-7	0.721686	0.854567	b
197-5	1.17579	1.29237	b
13-7	0.897229	0.877912	b
141-3	0.188187	0.526301	b
105-8	1.45984	1.55067	b
50-3	0.519881	0.780338	b
146-2	0.528638	0.266567	b
174-6	0.528944	0.509716	b
78-4	0.337969	0.475716	b
201-10	1.94796	1.79863	b
9-3	0.344874	3.01226	b
7-8	1.20333	1.17643	b
184-6	1.6211	1.62079	b
247-9	1.48827	0.977473	b
4-7	0.96567	0.764711	b
108-7	0.398711	0.403303	b
194-6	1.88643	1.89026	b
20-5	0.568727	2.10936	b
106-8	1.96921	1.53772	b
17-6	1.26741	0.688579	b
152-1	0.205416	0.221479	b
170-10	1.84471	0.93648	b
172-4	0.202569	0.195389	b
10-4	0.443274	0.328155	b
73-4	1.06741	0.934812	b
127-4	0.165191	0.167234	b
69-3	0.4427	0.44685	b
252-5	0.36427	0.325483	b
75-12	1.66471	1.83405	b
42-6	0.842315	0.849193	b
168-5	0.407825	0.577679	b
94-8	0.736547	0.641596	b
120-3	0.568907	0.555178	b
229-8	1.26593	1.4792	b
41-7	0.83681	0.95935	b
111-2	0.193661	0.192931	b
165-4	0.29617	0.533068	b
66-4	0.259154	0.126972	b
205-8	0.547725	1.33183	b
93-3	0.196512	0.452124	b
216-5	0.547677	0.440414	b
167-7	0.519964	1.11587	b
129-2	0.29208	0.679697	b
51-4	0.438945	1.04255	b
67-10	1.46557	1.06697	b
60-3	0.411883	1.39305	b
59-3	0.60828	0.524712	b
63-3	1.35554	0.705837	b
45-5	1.29929	1.315	b
142-3	0.355421	0.470109	b
202-5	0.508581	0.543362	b
14-4	0.597268	0.578481	b
136-2	0.203655	0.228735	b
224-5	0.808349	0.77755	b
133-3	0.502988	0.490203	b
48-9	1.06208	1.34226	b
244-5	0.895381	0.931088	b
81-5	0.868417	0.921968	b
62-2	0.201626	0.203002	b
1-1	0.0787158	0.0818635	b
154-4	0.216819	0.159774	b
35-3	0.169705	0.189987	b
33-3	0.227595	0.222069	b
49-12	1.39938	1.36077	b
163-8	0.53587	0.954362	b
36-3	0.187932	0.193615	b
97-6	0.347992	1.01295	b
82-7	1.05823	0.628022	b
220-5	0.263714	0.537519	b
227-2	0.547258	0.334696	b
237-5	0.49057	0.400796	b
207-3	0.570637	0.522852	b
123-7	1.4977	0.844895	b
99-3	0.370269	0.30555	b
140-2	0.325255	0.273821	b
3-6	0.915741	0.715835	b
186-6	1.48085	1.35629	b
5-9	0.803329	1.13264	b
160-8	0.338037	0.793431	b
56-12	1.32749	1.53083	b
191-5	0.599746	0.645193	b
215-6	0.513719	0.637024	b
226-10	0.786194	0.844004	b
125-1	0.114308	0.123619	b
189-4	0.372261	0.60362	b
155-8	0.567877	1.071	b
