# Supplementary material for: BCL::Conf: small molecule conformational sampling using a knowledge based rotamer library
Source: J Cheminform. 2015 Sep 30;7:47. doi: 10.1186/s13321-015-0095-1 (PMC4607025; doi:10.1186/s13321-015-0095-1)
Supplement: Supplementary file 3 — Additional file 3. protocol capture files mentioned in Supplement.docx. [file 13321_2015_95_MOESM3_ESM.zip › protocol_capture/input/vernalis_melted_data.txt]

bin	value	method
a	0.192295	bcl
a	0.142365	bcl
a	0.52233	bcl
a	0.664925	bcl
a	0.695074	bcl
a	0.457578	bcl
a	0.236431	bcl
a	0.663834	bcl
a	0.517542	bcl
a	0.427848	bcl
a	0.272157	bcl
a	0.604529	bcl
a	0.682024	bcl
a	0.636255	bcl
a	0.484366	bcl
a	0.603133	bcl
a	0.753539	bcl
a	0.732187	bcl
a	0.862797	bcl
a	0.835992	bcl
a	0.78613	bcl
a	0.855765	bcl
a	0.988772	bcl
a	0.939326	bcl
a	0.681054	bcl
a	0.448621	bcl
a	0.628224	bcl
a	0.77577	bcl
a	0.521069	bcl
a	0.626342	bcl
a	0.595632	bcl
a	0.847626	bcl
a	0.77065	bcl
a	0.886297	bcl
a	0.39784	bcl
a	0.745238	bcl
a	0.812725	bcl
a	0.841863	bcl
a	0.696324	bcl
a	0.696608	bcl
a	0.696731	bcl
a	0.312074	bcl
a	0.527209	bcl
a	0.260983	bcl
a	0.982872	bcl
a	1.01008	bcl
a	1.0183	bcl
a	1.02033	bcl
a	0.76764	bcl
a	1.15005	bcl
a	1.34683	bcl
a	0.74257	bcl
a	0.795867	bcl
a	0.821745	bcl
a	0.778839	bcl
a	0.714335	bcl
a	0.887627	bcl
a	0.538192	bcl
a	0.504962	bcl
a	0.594641	bcl
a	0.67332	bcl
a	0.81246	bcl
a	0.819867	bcl
a	0.680071	bcl
a	0.80797	bcl
a	1.45089	bcl
a	1.3065	bcl
a	0.395061	bcl
a	1.38918	bcl
a	1.30982	bcl
a	0.656928	bcl
a	1.31385	bcl
a	1.48536	bcl
a	1.47364	bcl
a	1.3062	bcl
a	1.41729	bcl
a	1.22936	bcl
a	0.843762	bcl
a	1.33261	bcl
a	1.22267	bcl
a	1.53097	bcl
a	0.329463	bcl
a	0.27887	bcl
a	1.02288	bcl
a	0.506336	bcl
a	1.07038	bcl
a	0.43033	bcl
a	1.12996	bcl
a	0.758463	bcl
a	0.975607	bcl
a	0.806355	bcl
a	1.12541	bcl
a	1.08756	bcl
a	1.13937	bcl
a	1.13517	bcl
a	0.738107	bcl
a	0.56192	bcl
a	0.551605	bcl
a	0.764028	bcl
a	0.70008	bcl
a	0.435289	bcl
a	0.444943	bcl
a	0.752682	bcl
a	0.780993	bcl
a	0.685644	bcl
a	0.674121	bcl
a	0.644532	bcl
a	0.905582	bcl
a	0.770467	bcl
a	0.82508	bcl
a	0.692799	bcl
a	0.189944	bcl
a	0.733753	bcl
a	0.799264	bcl
a	0.715893	bcl
a	1.08732	bcl
a	0.625328	bcl
a	0.945275	bcl
a	0.847176	bcl
a	0.755309	bcl
a	0.961549	bcl
a	0.862224	bcl
a	0.983463	bcl
a	1.32308	bcl
a	0.820724	bcl
a	1.36447	bcl
a	0.530023	bcl
a	1.04614	bcl
a	0.630206	bcl
a	0.692715	bcl
a	1.47608	bcl
a	1.62041	bcl
a	1.62879	bcl
a	0.347486	bcl
a	0.281511	bcl
a	0.564802	bcl
a	1.04145	bcl
a	1.05949	bcl
a	0.52455	bcl
a	0.935858	bcl
a	0.401952	bcl
a	1.80568	bcl
a	1.91947	bcl
a	1.94718	bcl
a	2.03426	bcl
a	0.431397	bcl
a	0.638796	bcl
a	0.818341	bcl
a	0.952237	bcl
a	2.0187	bcl
a	0.189757	bcl
a	1.57084	bcl
a	0.87841	bcl
a	1.87923	bcl
a	1.76789	bcl
a	1.09024	bcl
a	2.14514	bcl
a	0.74288	bcl
a	1.73149	bcl
a	1.15842	bcl
a	2.01294	bcl
a	0.90196	bcl
a	0.435248	bcl
a	1.77309	bcl
a	0.668356	bcl
a	0.984911	bcl
a	1.8943	bcl
a	1.65757	bcl
a	1.3805	bcl
a	1.09356	bcl
a	1.5536	bcl
a	1.58195	bcl
a	1.29146	bcl
a	1.56977	bcl
a	1.922	bcl
a	1.99949	bcl
a	2.03291	bcl
a	0.887177	bcl
a	1.22422	bcl
a	1.32459	bcl
a	1.45216	bcl
a	2.22474	bcl
a	1.45047	bcl
a	2.08645	bcl
a	1.98884	bcl
a	1.76594	bcl
a	0.437766	bcl
a	2.03712	bcl
a	0.611539	bcl
a	0.732354	bcl
a	1.48672	bcl
a	2.08793	bcl
a	0.639907	bcl
a	1.47192	bcl
a	0.998091	bcl
a	0.461608	bcl
a	1.88701	bcl
a	1.79908	bcl
a	0.474458	bcl
a	0.956366	bcl
a	1.04269	bcl
a	1.7028	bcl
a	1.07046	bcl
a	0.82606	bcl
a	1.68859	bcl
a	0.968017	bcl
a	0.912196	bcl
a	2.30305	bcl
a	1.70646	bcl
a	2.02599	bcl
a	2.14497	bcl
a	0.876012	bcl
a	1.82538	bcl
a	2.23083	bcl
a	1.73669	bcl
a	0.895692	bcl
a	1.70177	bcl
a	0.717392	bcl
a	1.24364	bcl
a	1.48673	bcl
a	0.838218	bcl
a	0.938215	bcl
a	0.575086	bcl
a	1.61145	bcl
a	0.719562	bcl
a	1.43637	bcl
a	2.11824	bcl
a	0.733563	bcl
a	1.91958	bcl
a	0.547967	bcl
a	2.27866	bcl
a	0.696452	bcl
a	1.09699	bcl
a	1.5225	bcl
a	0.810677	bcl
a	1.4884	bcl
a	1.71274	bcl
a	2.27713	bcl
a	1.07376	bcl
a	2.25929	bcl
a	0.698559	bcl
a	2.24218	bcl
a	2.31705	bcl
a	2.19157	bcl
a	1.81574	bcl
a	0.78309	bcl
a	2.2774	bcl
a	1.27534	bcl
a	2.30953	bcl
a	1.72201	bcl
a	1.97296	bcl
a	0.989486	bcl
a	1.67412	bcl
a	2.27076	bcl
a	2.26028	bcl
a	0.396621	bcl
a	1.98026	bcl
a	1.72447	bcl
a	1.97581	bcl
a	2.04423	bcl
a	0.940698	bcl
a	1.19615	bcl
a	1.48982	bcl
a	2.12646	bcl
a	1.61242	bcl
a	1.44188	bcl
a	1.12897	bcl
a	0.959194	bcl
a	2.00023	bcl
a	2.25724	bcl
a	0.688179	bcl
a	2.21735	bcl
a	2.59629	bcl
a	1.36215	bcl
a	1.08808	bcl
a	2.14522	bcl
a	1.62921	bcl
a	0.836374	bcl
a	2.34854	bcl
a	1.74272	bcl
a	1.5262	bcl
a	1.55051	bcl
a	1.60017	bcl
a	1.70516	bcl
a	2.24656	bcl
a	2.57799	bcl
a	1.28642	bcl
a	1.68175	bcl
a	1.56179	bcl
a	1.834	bcl
a	2.26653	bcl
a	2.61791	bcl
a	2.2544	bcl
a	1.7882	bcl
a	1.9031	bcl
a	1.86923	bcl
a	2.1284	bcl
a	1.96234	bcl
a	2.09818	bcl
a	2.04754	bcl
a	1.23997	bcl
a	2.67101	bcl
a	2.12245	bcl
a	1.40017	bcl
a	2.0466	bcl
a	2.12777	bcl
a	2.46316	bcl
a	2.62951	bcl
a	2.34366	bcl
a	2.25352	bcl
a	2.45391	bcl
a	1.44482	bcl
a	1.47256	bcl
a	1.6781	bcl
a	1.47637	bcl
a	2.38646	bcl
a	2.32842	bcl
a	2.49331	bcl
a	1.67671	bcl
a	0.731293	bcl
a	1.86589	bcl
a	2.34466	bcl
a	0.462503	bcl
a	0.644371	bcl
a	2.25828	bcl
a	1.78724	bcl
a	2.28803	bcl
a	2.17725	bcl
a	2.03295	bcl
a	1.50097	bcl
a	2.09932	bcl
a	1.60062	bcl
a	1.88938	bcl
a	2.51052	bcl
a	2.5931	bcl
a	2.02199	bcl
a	1.05147	bcl
a	1.60915	bcl
a	1.924	bcl
a	1.34663	bcl
a	2.29208	bcl
a	2.68013	bcl
a	1.23734	bcl
a	1.42317	bcl
a	1.30957	bcl
a	1.77095	bcl
a	2.45005	bcl
a	2.6923	bcl
a	2.17974	bcl
a	0.785424	bcl
a	0.909914	bcl
a	1.16847	bcl
a	0.245378	bcl
a	1.10293	bcl
a	0.319973	bcl
a	1.20329	bcl
a	0.464581	bcl
a	1.32257	bcl
a	1.46326	bcl
a	1.42368	bcl
a	1.33104	bcl
a	1.38827	bcl
a	1.18433	bcl
a	0.179048	bcl
a	1.57308	bcl
a	1.33695	bcl
a	1.27191	bcl
a	1.26068	bcl
a	0.595363	bcl
a	1.42396	bcl
a	1.64895	bcl
a	0.764902	bcl
a	0.776875	bcl
a	0.974298	bcl
a	0.978059	bcl
a	0.78828	bcl
a	0.471219	bcl
a	0.671376	bcl
a	0.718827	bcl
a	0.975533	bcl
a	0.637865	bcl
a	0.804954	bcl
a	0.78602	bcl
a	0.447758	bcl
a	0.97805	bcl
a	0.201599	bcl
a	1.9944	bcl
a	1.73838	bcl
a	1.42757	bcl
a	1.43321	bcl
a	1.70828	bcl
a	1.12853	bcl
a	1.75476	bcl
a	1.84897	bcl
a	0.513901	bcl
a	1.70489	bcl
a	1.90754	bcl
a	0.43574	bcl
a	1.00404	bcl
a	2.08946	bcl
a	1.6115	bcl
a	0.902218	bcl
a	1.15752	bcl
a	1.15692	bcl
a	1.31499	bcl
a	1.99906	bcl
a	1.0939	bcl
a	2.02165	bcl
a	1.05659	bcl
a	1.20011	bcl
a	2.4976	bcl
a	1.1919	bcl
a	2.34539	bcl
a	1.26773	bcl
a	1.58659	bcl
a	1.27876	bcl
a	1.21215	bcl
a	1.99585	bcl
a	1.63389	bcl
a	1.54003	bcl
a	2.5387	bcl
a	1.50147	bcl
a	1.52445	bcl
a	2.0139	bcl
a	1.72922	bcl
a	2.38107	bcl
a	2.58395	bcl
a	2.32714	bcl
a	1.40691	bcl
a	2.34327	bcl
a	1.36463	bcl
a	1.34107	bcl
a	1.54733	bcl
a	2.56524	bcl
a	1.53857	bcl
a	2.47088	bcl
a	2.0797	bcl
a	1.40623	bcl
a	2.5674	bcl
a	1.38892	bcl
a	2.85008	bcl
a	1.57534	bcl
a	2.46424	bcl
a	2.0194	bcl
a	3.01144	bcl
a	1.92286	bcl
a	2.32259	bcl
a	1.32331	bcl
a	1.28986	bcl
a	2.55722	bcl
a	2.84749	bcl
a	1.42071	bcl
a	1.85659	bcl
a	2.25434	bcl
a	1.5574	bcl
a	2.97134	bcl
a	1.84584	bcl
a	2.92406	bcl
a	1.74303	bcl
a	1.48061	bcl
a	2.20643	bcl
a	1.49435	bcl
a	1.39368	bcl
a	2.43582	bcl
a	1.5286	bcl
a	2.33486	bcl
a	0.63441	bcl
a	1.81537	bcl
a	2.91523	bcl
a	1.51282	bcl
a	2.45131	bcl
a	1.84941	bcl
a	2.46089	bcl
a	1.48299	bcl
a	1.41908	bcl
a	1.41876	bcl
a	2.47936	bcl
a	2.39742	bcl
a	1.55506	bcl
a	1.48111	bcl
a	2.70533	bcl
a	2.66754	bcl
a	1.56418	bcl
a	1.40232	bcl
a	1.75649	bcl
a	2.5681	bcl
a	1.40485	bcl
a	2.66324	bcl
a	2.03113	bcl
a	2.68886	bcl
a	2.74315	bcl
a	2.78865	bcl
a	1.60063	bcl
a	1.68386	bcl
a	2.30355	bcl
a	0.570055	bcl
a	2.39547	bcl
a	2.3668	bcl
a	2.13727	bcl
a	1.5593	bcl
a	1.54306	bcl
a	1.30202	bcl
a	1.84828	bcl
a	2.40902	bcl
a	1.42626	bcl
a	1.58706	bcl
a	2.62363	bcl
a	1.56114	bcl
a	1.67868	bcl
a	1.88114	bcl
a	1.48544	bcl
a	2.48159	bcl
a	2.43695	bcl
a	1.46131	bcl
a	2.82263	bcl
a	1.02679	bcl
a	1.47187	bcl
a	1.80263	bcl
a	1.44182	bcl
a	0.301348	bcl
a	1.16671	bcl
a	0.428912	bcl
a	1.2546	bcl
a	1.54056	bcl
a	0.514698	bcl
a	0.414567	bcl
a	0.81236	bcl
a	1.47479	bcl
a	1.65499	bcl
a	0.808434	bcl
a	0.95561	bcl
a	1.01784	bcl
a	1.56379	bcl
a	1.06607	bcl
a	1.28379	bcl
a	1.18573	bcl
a	1.80402	bcl
a	1.06673	bcl
a	0.892456	bcl
a	1.57147	bcl
a	1.06608	bcl
a	1.44173	bcl
a	1.0394	bcl
a	0.469405	bcl
a	0.618303	bcl
a	0.888363	bcl
a	0.783628	bcl
a	0.585505	bcl
a	0.768917	bcl
a	1.05971	bcl
a	0.966972	bcl
a	0.742975	bcl
a	0.97124	bcl
a	1.16176	bcl
a	0.754208	bcl
a	0.289027	bcl
a	0.965733	bcl
a	1.06227	bcl
a	0.905382	bcl
a	0.817861	bcl
a	0.977803	bcl
a	0.836061	bcl
a	1.05573	bcl
a	0.66892	bcl
a	0.785831	bcl
a	0.708665	bcl
a	0.698413	bcl
a	0.605192	bcl
a	0.869866	bcl
a	0.756861	bcl
a	0.869543	bcl
a	0.975162	bcl
a	0.471301	bcl
a	1.08608	bcl
a	0.980805	bcl
a	1.06127	bcl
a	0.9268	bcl
a	0.441432	bcl
a	0.913759	bcl
a	1.21536	bcl
a	2.60485	bcl
a	0.884137	bcl
a	2.46479	bcl
a	0.893421	bcl
a	0.666288	bcl
a	2.59101	bcl
a	0.831161	bcl
a	2.64806	bcl
a	2.51557	bcl
a	1.12384	bcl
a	0.773622	bcl
a	2.65358	bcl
a	0.380251	bcl
a	0.981448	bcl
a	0.965306	bcl
a	1.14033	bcl
a	0.87532	bcl
a	2.521	bcl
a	0.737888	bcl
a	2.37214	bcl
a	0.90025	bcl
a	2.6204	bcl
a	0.947234	bcl
a	2.35381	bcl
a	2.50868	bcl
a	2.63293	bcl
a	0.796233	bcl
a	2.67464	bcl
a	0.45897	bcl
a	2.60224	bcl
a	2.65461	bcl
a	0.906895	bcl
a	1.06189	bcl
a	2.42254	bcl
a	0.945467	bcl
a	0.639909	bcl
a	2.51036	bcl
a	2.47154	bcl
a	0.258309	bcl
a	2.37049	bcl
a	2.25328	bcl
a	2.51054	bcl
a	0.945723	bcl
a	2.59074	bcl
a	1.98227	bcl
a	2.53342	bcl
a	1.20173	bcl
a	1.34962	bcl
a	2.63277	bcl
a	2.41667	bcl
a	2.00897	bcl
a	1.00347	bcl
a	0.582741	bcl
a	2.52047	bcl
a	2.64209	bcl
a	1.23759	bcl
a	1.9277	bcl
a	0.883628	bcl
a	0.550428	bcl
a	1.68181	bcl
a	2.59321	bcl
a	1.49917	bcl
a	0.84455	bcl
a	0.93905	bcl
a	0.79267	bcl
a	1.52386	bcl
a	1.68431	bcl
a	2.25174	bcl
a	1.95437	bcl
a	1.65886	bcl
a	0.882484	bcl
a	1.33152	bcl
a	2.47112	bcl
a	0.427939	bcl
a	2.35178	bcl
a	2.53995	bcl
a	2.63387	bcl
a	0.667511	bcl
a	1.87963	bcl
a	2.22815	bcl
a	1.80012	bcl
a	2.49661	bcl
a	2.16523	bcl
a	1.85227	bcl
a	2.11544	bcl
a	1.81957	bcl
a	1.88646	bcl
a	0.510407	bcl
a	2.04184	bcl
a	1.64185	bcl
a	2.51467	bcl
a	2.46835	bcl
a	1.74283	bcl
a	2.54583	bcl
a	1.70738	bcl
a	2.40512	bcl
a	2.45985	bcl
a	1.47087	bcl
a	1.40671	bcl
a	0.903885	bcl
a	1.01902	bcl
a	1.46255	bcl
a	1.34145	bcl
a	0.858314	bcl
a	0.442001	bcl
a	1.50843	bcl
a	1.51988	bcl
a	1.36852	bcl
a	1.33259	bcl
a	1.5501	bcl
a	1.46375	bcl
a	1.44579	bcl
a	1.4598	bcl
a	1.61752	bcl
a	1.41876	bcl
a	0.899917	bcl
a	1.50922	bcl
a	0.653632	bcl
a	1.43789	bcl
a	1.58452	bcl
a	0.9131	bcl
a	1.46578	bcl
a	1.40753	bcl
a	1.00594	bcl
a	1.59084	bcl
a	1.46835	bcl
a	0.755021	bcl
a	1.53418	bcl
a	0.716941	bcl
a	1.57694	bcl
a	1.48317	bcl
a	1.57175	bcl
a	1.45772	bcl
a	1.37825	bcl
a	0.920094	bcl
a	0.635807	bcl
a	1.57245	bcl
a	1.02126	bcl
a	0.86437	bcl
a	1.88998	bcl
a	1.9985	bcl
a	1.94196	bcl
a	1.94757	bcl
a	1.89068	bcl
a	0.390005	bcl
a	0.204245	bcl
a	0.534189	bcl
a	0.717834	bcl
a	0.55764	bcl
a	0.619685	bcl
a	0.464235	bcl
a	0.440046	bcl
a	1.73455	bcl
a	1.27611	bcl
a	1.06803	bcl
a	0.690739	bcl
a	1.44292	bcl
a	0.432139	bcl
a	1.37453	bcl
a	1.0307	bcl
a	1.36135	bcl
a	1.47526	bcl
a	1.15571	bcl
a	1.7732	bcl
a	1.16968	bcl
a	1.20707	bcl
a	0.811685	bcl
a	0.682497	bcl
a	1.18656	bcl
a	0.895954	bcl
a	1.24312	bcl
a	1.26094	bcl
a	0.822927	bcl
a	0.728611	bcl
a	0.872191	bcl
a	1.24743	bcl
a	0.795184	bcl
a	1.27359	bcl
a	1.2877	bcl
a	1.34193	bcl
a	0.941634	bcl
a	0.95669	bcl
a	1.32634	bcl
a	1.30205	bcl
a	0.95479	bcl
a	0.832794	bcl
a	0.647701	bcl
a	1.24604	bcl
a	0.588697	bcl
a	1.3156	bcl
a	0.719043	bcl
a	1.35149	bcl
a	1.32903	bcl
a	0.666362	bcl
a	0.742393	bcl
a	1.35905	bcl
a	0.862432	bcl
a	1.40545	bcl
a	1.39561	bcl
a	0.794385	bcl
a	1.3277	bcl
a	0.855086	bcl
a	0.813182	bcl
a	1.41563	bcl
a	1.22249	bcl
a	1.1446	bcl
a	0.792242	bcl
a	1.26224	bcl
a	0.825792	bcl
a	0.91991	bcl
a	1.31073	bcl
a	0.528576	bcl
a	1.38122	bcl
a	0.803448	bcl
a	0.78135	bcl
a	0.284957	bcl
a	0.204834	bcl
a	1.00424	bcl
a	2.55856	bcl
a	0.972782	bcl
a	0.964156	bcl
a	2.46506	bcl
a	0.935428	bcl
a	2.40543	bcl
a	2.20319	bcl
a	2.43658	bcl
a	2.30677	bcl
a	2.48419	bcl
a	0.678264	bcl
a	2.10954	bcl
a	1.87568	bcl
a	1.29743	bcl
a	1.69354	bcl
a	2.31478	bcl
a	0.745979	bcl
a	2.16761	bcl
a	2.06133	bcl
a	1.2096	bcl
a	1.68103	bcl
a	1.17162	bcl
a	1.51036	bcl
a	1.69466	bcl
a	1.22564	bcl
a	1.53667	bcl
a	1.27439	bcl
a	1.51788	bcl
a	1.32026	bcl
a	1.23688	bcl
a	1.29972	bcl
a	1.26541	bcl
a	1.58018	bcl
a	1.26688	bcl
a	1.25435	bcl
a	1.57843	bcl
a	1.55766	bcl
a	1.36031	bcl
a	1.3641	bcl
a	1.36251	bcl
a	1.31128	bcl
a	1.34135	bcl
a	1.12294	bcl
a	1.17368	bcl
a	1.61265	bcl
a	1.11976	bcl
a	0.698896	bcl
a	1.41668	bcl
a	1.56578	bcl
a	1.19135	bcl
a	0.771058	bcl
a	1.17884	bcl
a	1.39642	bcl
a	1.30805	bcl
a	1.64482	bcl
a	1.27089	bcl
a	1.72276	bcl
a	1.51878	bcl
a	0.910559	bcl
a	0.71131	bcl
a	1.5815	bcl
a	1.72411	bcl
a	1.23872	bcl
a	1.44372	bcl
a	1.7192	bcl
a	1.80221	bcl
a	1.60906	bcl
a	1.46581	bcl
a	1.23577	bcl
a	0.784511	bcl
a	1.42649	bcl
a	2.00799	bcl
a	1.71053	bcl
a	1.86673	bcl
a	1.40025	bcl
a	1.27144	bcl
a	1.74448	bcl
a	1.71153	bcl
a	1.78855	bcl
a	1.05057	bcl
a	1.6484	bcl
a	1.1842	bcl
a	1.0324	bcl
a	1.38406	bcl
a	1.63042	bcl
a	1.56552	bcl
a	1.03171	bcl
a	1.52231	bcl
a	1.60788	bcl
a	1.12344	bcl
a	1.13276	bcl
a	1.4565	bcl
a	1.5	bcl
a	1.6535	bcl
a	1.64284	bcl
a	1.29715	bcl
a	1.50378	bcl
a	1.11281	bcl
a	1.53713	bcl
a	1.517	bcl
a	1.29068	bcl
a	1.89318	bcl
a	1.34733	bcl
a	1.45582	bcl
a	1.56034	bcl
a	1.61558	bcl
a	0.367718	bcl
a	0.577004	bcl
a	0.220395	bcl
a	0.636752	bcl
a	0.765551	bcl
a	0.559847	bcl
a	0.480309	bcl
a	0.977795	bcl
a	0.593212	bcl
a	0.741198	bcl
a	0.730012	bcl
a	0.386276	bcl
a	0.512942	bcl
a	0.708559	bcl
a	0.337119	bcl
a	0.843133	bcl
a	0.664074	bcl
a	1.66014	bcl
a	1.95388	bcl
a	1.24481	bcl
a	1.24169	bcl
a	1.61381	bcl
a	1.59811	bcl
a	1.29055	bcl
a	1.61629	bcl
a	1.0342	bcl
a	1.62082	bcl
a	1.45831	bcl
a	1.37027	bcl
a	1.4286	bcl
a	1.34544	bcl
a	1.69343	bcl
a	1.17342	bcl
a	1.25396	bcl
a	1.76648	bcl
a	1.06999	bcl
a	0.639815	bcl
a	1.29325	bcl
a	1.09346	bcl
a	1.24823	bcl
a	1.16296	bcl
a	1.5505	bcl
a	1.52385	bcl
a	1.78798	bcl
a	1.07356	bcl
a	1.91206	bcl
a	1.51878	bcl
a	1.79921	bcl
a	1.42992	bcl
a	1.45377	bcl
a	1.10277	bcl
a	1.13857	bcl
a	0.919729	bcl
a	1.89772	bcl
a	1.81939	bcl
a	1.62381	bcl
a	1.54109	bcl
a	1.07108	bcl
a	0.801324	bcl
a	1.31822	bcl
a	1.66194	bcl
a	1.54139	bcl
a	0.953993	bcl
a	1.92372	bcl
a	1.67962	bcl
a	1.56914	bcl
a	0.732829	bcl
a	1.80395	bcl
a	1.84703	bcl
a	1.44434	bcl
a	1.29602	bcl
a	1.34494	bcl
a	1.7417	bcl
a	1.25129	bcl
a	1.50737	bcl
a	2.05864	bcl
a	1.47638	bcl
a	1.98665	bcl
a	1.72259	bcl
a	1.47409	bcl
a	1.54657	bcl
a	1.37327	bcl
a	0.76002	bcl
a	1.85953	bcl
a	1.79266	bcl
a	1.14327	bcl
a	1.40325	bcl
a	1.02847	bcl
a	0.921328	bcl
a	1.86356	bcl
a	1.68177	bcl
a	0.869901	bcl
a	1.43819	bcl
a	1.40347	bcl
a	1.3176	bcl
a	1.82459	bcl
a	1.74968	bcl
a	1.88471	bcl
a	1.86621	bcl
a	0.493859	bcl
a	1.44277	bcl
a	1.64799	bcl
a	0.156854	bcl
a	1.16823	bcl
a	0.835355	bcl
a	0.234587	bcl
a	1.63725	bcl
a	0.899132	bcl
a	1.1194	bcl
a	0.557955	bcl
a	1.42383	bcl
a	1.4147	bcl
a	0.436259	bcl
a	1.1903	bcl
a	0.761109	bcl
a	0.123919	bcl
a	0.247796	bcl
a	0.881153	bcl
a	1.04405	bcl
a	0.556982	bcl
a	1.33635	bcl
a	1.04217	bcl
a	2.67619	bcl
a	1.30954	bcl
a	1.6474	bcl
a	1.99198	bcl
a	1.66296	bcl
a	2.03045	bcl
a	1.028	bcl
a	2.62781	bcl
a	1.26248	bcl
a	2.35394	bcl
a	2.47448	bcl
a	0.453289	bcl
a	1.10017	bcl
a	2.6715	bcl
a	2.64208	bcl
a	2.47437	bcl
a	0.682124	bcl
a	2.50463	bcl
a	0.734302	bcl
a	2.53585	bcl
a	1.70353	bcl
a	2.40647	bcl
a	0.896785	bcl
a	1.67695	bcl
a	1.34192	bcl
a	2.10545	bcl
a	1.81697	bcl
a	1.57043	bcl
a	1.14976	bcl
a	2.18803	bcl
a	0.162435	bcl
a	1.02443	bcl
a	0.967257	bcl
a	0.582596	bcl
a	0.813047	bcl
a	0.717719	bcl
a	2.03153	bcl
a	0.294813	bcl
a	0.809743	bcl
a	0.618453	bcl
a	0.752385	bcl
a	0.853314	bcl
a	1.28856	bcl
a	1.29033	bcl
a	1.4187	bcl
a	1.45288	bcl
a	0.908019	bcl
a	1.6506	bcl
a	0.821362	bcl
a	0.647864	bcl
a	1.04644	bcl
a	0.893183	bcl
a	1.37243	bcl
a	1.05216	bcl
a	0.942073	bcl
a	1.5108	bcl
a	0.9211	bcl
a	1.62389	bcl
a	1.17248	bcl
a	1.60254	bcl
a	0.339319	bcl
a	0.78923	bcl
a	1.2914	bcl
a	0.751764	bcl
a	1.0423	bcl
a	1.14291	bcl
a	0.773523	bcl
a	1.7388	bcl
a	0.794218	bcl
a	1.15029	bcl
a	1.33904	bcl
a	0.875561	bcl
a	1.14285	bcl
a	1.32555	bcl
a	1.36272	bcl
a	1.65863	bcl
a	1.32784	bcl
a	1.06431	bcl
a	0.912279	bcl
a	1.40035	bcl
a	1.2737	bcl
a	1.65256	bcl
a	1.54787	bcl
a	1.53907	bcl
a	1.10818	bcl
a	1.6608	bcl
a	1.0542	bcl
a	1.74509	bcl
a	2.59748	bcl
a	1.73879	bcl
a	1.27833	bcl
a	1.76192	bcl
a	1.75341	bcl
a	3.08253	bcl
a	2.91953	bcl
a	1.39118	bcl
a	3.01422	bcl
a	2.46102	bcl
a	0.973244	bcl
a	1.82186	bcl
a	1.77049	bcl
a	2.11449	bcl
a	1.68188	bcl
a	2.16021	bcl
a	1.05806	bcl
a	1.84004	bcl
a	0.98562	bcl
a	2.13748	bcl
a	1.73825	bcl
a	1.79313	bcl
a	2.17116	bcl
a	0.533788	bcl
a	0.67647	bcl
a	2.20042	bcl
a	1.49106	bcl
a	0.259909	bcl
a	2.35144	bcl
a	2.44766	bcl
a	1.44278	bcl
a	2.36867	bcl
a	0.514794	bcl
a	2.40687	bcl
a	1.37013	bcl
a	2.01391	bcl
a	1.94851	bcl
a	1.95022	bcl
a	1.45349	bcl
a	1.47986	bcl
a	1.99095	bcl
a	1.59099	bcl
a	1.41792	bcl
a	2.00245	bcl
a	1.78595	bcl
a	0.990557	bcl
a	2.26664	bcl
a	2.19747	bcl
a	1.73714	bcl
a	1.0401	bcl
a	1.86541	bcl
a	1.79708	bcl
a	0.681587	bcl
a	1.00665	bcl
a	0.916719	bcl
a	0.105654	bcl
a	0.599147	bcl
a	0.688293	bcl
a	0.630312	bcl
a	0.358789	bcl
a	0.339345	bcl
a	0.917577	bcl
a	1.03274	bcl
a	1.09133	bcl
a	0.726654	bcl
a	0.996921	bcl
a	0.847213	bcl
a	0.710838	bcl
a	0.670319	bcl
a	0.609319	bcl
a	0.495935	bcl
a	0.756409	bcl
a	0.636271	bcl
a	0.700892	bcl
a	0.261373	bcl
a	0.571705	bcl
a	0.414273	bcl
a	0.513279	bcl
a	0.34031	bcl
a	0.72074	bcl
a	0.648355	bcl
a	0.58577	bcl
a	0.404529	bcl
a	0.573896	bcl
a	1.9418	bcl
a	0.216463	bcl
a	2.07357	bcl
a	1.62912	bcl
a	1.01933	bcl
a	0.347195	bcl
a	1.20776	bcl
a	0.606884	bcl
a	0.775007	bcl
a	1.14054	bcl
a	0.540477	bcl
a	1.22271	bcl
a	0.364621	bcl
a	0.712947	bcl
a	1.52572	bcl
a	1.11773	bcl
a	0.76107	bcl
a	1.3294	bcl
a	1.23252	bcl
a	0.492271	bcl
a	0.638371	bcl
a	1.33549	bcl
a	0.970208	bcl
a	0.859835	bcl
a	1.12152	bcl
a	1.13653	bcl
a	1.0695	bcl
a	0.875517	bcl
a	1.18961	bcl
a	1.16664	bcl
a	1.01269	bcl
a	1.2494	bcl
a	0.940989	bcl
a	0.868332	bcl
a	0.825711	bcl
a	0.759062	bcl
a	1.36235	bcl
a	1.21861	bcl
a	0.911764	bcl
a	0.75194	bcl
a	0.861071	bcl
a	0.59503	bcl
a	1.46338	bcl
a	1.33356	bcl
a	0.497155	bcl
a	0.602706	bcl
a	0.85228	bcl
a	1.44908	bcl
a	1.12506	bcl
a	0.614036	bcl
a	0.757458	bcl
a	1.04032	bcl
a	0.805838	bcl
a	0.904944	bcl
a	1.30012	bcl
a	0.922069	bcl
a	1.20503	bcl
a	1.13542	bcl
a	1.21819	bcl
a	1.06427	bcl
a	1.14409	bcl
a	0.898084	bcl
a	0.715904	bcl
a	0.991048	bcl
a	0.927701	bcl
a	0.845667	bcl
a	0.92499	bcl
a	1.07701	bcl
a	1.33	bcl
a	0.606426	bcl
a	1.10832	bcl
a	0.753849	bcl
a	1.52087	bcl
a	1.40741	bcl
a	1.46694	bcl
a	1.44838	bcl
a	0.807759	bcl
a	0.554446	bcl
a	0.636344	bcl
a	1.06475	bcl
a	1.49052	bcl
a	1.20564	bcl
a	0.307109	bcl
a	0.877742	bcl
a	1.25978	bcl
a	1.10483	bcl
a	0.661416	bcl
a	1.58635	bcl
a	1.46021	bcl
a	0.723022	bcl
a	1.10837	bcl
a	0.956592	bcl
a	1.46411	bcl
a	0.65193	bcl
a	1.33034	bcl
a	1.45408	bcl
a	0.360827	bcl
a	1.50505	bcl
a	1.37187	bcl
a	0.498166	bcl
a	0.766823	bcl
a	0.972642	bcl
a	0.130615	bcl
a	0.600952	bcl
a	0.544906	bcl
a	0.21033	bcl
a	0.220625	bcl
a	1.57158	bcl
a	1.46799	bcl
a	0.388347	bcl
a	1.48874	bcl
a	0.352638	bcl
a	0.614952	bcl
a	1.29201	bcl
a	0.910109	bcl
a	0.984569	bcl
a	0.702717	bcl
a	1.21009	bcl
a	1.52994	bcl
a	2.23814	bcl
a	2.05088	bcl
a	2.30915	bcl
a	1.45453	bcl
a	1.86605	bcl
a	1.90072	bcl
a	1.49445	bcl
a	2.25861	bcl
a	1.64708	bcl
a	2.10485	bcl
a	0.696419	bcl
a	1.67612	bcl
a	2.28627	bcl
a	1.36346	bcl
a	0.950272	bcl
a	1.82154	bcl
a	1.74473	bcl
a	0.54955	bcl
a	1.96495	bcl
a	1.94101	bcl
a	0.657006	bcl
a	1.64834	bcl
a	1.528	bcl
a	2.24803	bcl
a	0.895775	bcl
a	2.12974	bcl
a	1.38099	bcl
a	0.648021	bcl
a	1.57583	bcl
a	2.15713	bcl
a	1.88295	bcl
a	1.55831	bcl
a	0.95647	bcl
a	0.641697	bcl
a	0.485409	bcl
a	0.56804	bcl
a	0.632592	bcl
a	0.70532	bcl
a	0.805919	bcl
a	0.467566	bcl
a	0.636961	bcl
a	0.72462	bcl
a	0.420112	bcl
a	0.494843	bcl
a	0.495028	bcl
a	0.82378	bcl
a	0.533103	bcl
a	0.575716	bcl
a	1.18956	bcl
a	1.08323	bcl
a	1.18551	bcl
a	1.21684	bcl
a	1.1032	bcl
a	1.06035	bcl
a	1.12232	bcl
a	1.1826	bcl
a	1.03815	bcl
a	1.1525	bcl
a	1.19091	bcl
a	0.730035	bcl
a	1.14616	bcl
a	0.887201	bcl
a	1.40371	bcl
a	1.42214	bcl
a	1.99592	bcl
a	1.37003	bcl
a	1.40183	bcl
a	1.46291	bcl
a	1.47896	bcl
a	2.03886	bcl
a	1.97871	bcl
a	0.347649	bcl
a	1.52889	bcl
a	1.36296	bcl
a	0.21691	bcl
a	1.45716	bcl
a	1.55098	bcl
a	0.137508	bcl
a	0.450081	bcl
a	1.84739	bcl
a	1.88826	bcl
a	1.66867	bcl
a	0.496293	bcl
a	1.4839	bcl
a	0.829707	bcl
a	0.248436	bcl
a	1.77112	bcl
a	0.859952	bcl
a	1.42661	bcl
a	0.455732	bcl
a	1.7183	bcl
a	1.1352	bcl
a	1.20296	bcl
a	0.772413	bcl
a	1.47867	bcl
a	1.04588	bcl
a	1.30197	bcl
a	0.766946	bcl
a	1.51424	bcl
a	0.929037	bcl
a	1.37309	bcl
a	1.45434	bcl
a	0.303021	bcl
a	0.0917116	bcl
a	0.560977	bcl
a	0.26049	bcl
a	0.5168	bcl
a	0.620145	bcl
a	0.872676	bcl
a	0.737776	bcl
a	0.927979	bcl
a	0.243119	bcl
a	0.812015	bcl
a	0.54575	bcl
a	0.775095	bcl
a	0.99459	bcl
a	0.723267	bcl
a	0.395313	bcl
a	0.884019	bcl
a	1.06245	bcl
a	0.665824	bcl
a	0.875587	bcl
a	0.618755	bcl
a	0.981205	bcl
a	0.780263	bcl
a	0.767642	bcl
a	0.853832	bcl
a	0.678766	bcl
a	0.934026	bcl
a	0.557393	bcl
a	0.109706	bcl
a	0.387433	bcl
a	0.690826	bcl
a	1.41422	bcl
a	1.44018	bcl
a	1.0227	bcl
a	1.33595	bcl
a	0.939203	bcl
a	0.916428	bcl
a	1.57375	bcl
a	1.5227	bcl
a	1.28471	bcl
a	1.1234	bcl
a	1.50359	bcl
a	1.21865	bcl
a	1.21251	bcl
a	1.60873	bcl
a	1.35305	bcl
a	1.40094	bcl
a	1.50706	bcl
a	1.06721	bcl
a	0.605071	bcl
a	1.13432	bcl
a	1.63586	bcl
a	1.38214	bcl
a	1.26618	bcl
a	0.894703	bcl
a	1.66485	bcl
a	1.50668	bcl
a	1.64386	bcl
a	1.52668	bcl
a	1.60811	bcl
a	0.944701	bcl
a	0.914854	bcl
a	1.90257	bcl
a	2.07314	bcl
a	1.10769	bcl
a	1.79565	bcl
a	0.817247	bcl
a	1.91629	bcl
a	0.784101	bcl
a	0.862221	bcl
a	1.94198	bcl
a	1.93283	bcl
a	0.858926	bcl
a	1.75228	bcl
a	0.51047	bcl
a	0.568261	bcl
a	1.87541	bcl
a	1.66465	bcl
a	1.59793	bcl
a	0.498821	bcl
a	2.03277	bcl
a	1.02148	bcl
a	1.06884	bcl
a	0.682073	bcl
a	1.00038	bcl
a	1.87041	bcl
a	2.02819	bcl
a	1.70323	bcl
a	0.908963	bcl
a	0.959172	bcl
a	2.07823	bcl
a	1.82606	bcl
a	1.92017	bcl
a	0.619625	bcl
a	1.94815	bcl
a	1.1955	bcl
a	1.63249	bcl
a	0.806691	bcl
a	1.94519	bcl
a	1.83568	bcl
a	1.81221	bcl
a	0.840002	bcl
a	0.956903	bcl
a	0.61696	bcl
a	0.50426	bcl
a	0.729793	bcl
a	1.96406	bcl
a	0.695847	bcl
a	0.923166	bcl
a	0.821242	bcl
a	1.80172	bcl
a	0.2484	bcl
a	2.0161	bcl
a	1.80802	bcl
a	1.04231	bcl
a	2.15434	bcl
a	1.74326	bcl
a	1.25854	bcl
a	1.89839	bcl
a	2.13771	bcl
a	2.15706	bcl
a	1.76788	bcl
a	0.934409	bcl
a	0.65412	bcl
a	2.18601	bcl
a	1.56116	bcl
a	2.29989	bcl
a	0.460774	bcl
a	2.34042	bcl
a	1.48454	bcl
a	2.40976	bcl
a	1.44296	bcl
a	1.38949	bcl
a	2.00389	bcl
a	1.94913	bcl
a	1.11016	bcl
a	0.781924	bcl
a	2.48383	bcl
a	1.63154	bcl
a	1.5427	bcl
a	1.02157	bcl
a	1.82264	bcl
a	1.74873	bcl
a	1.18587	bcl
a	0.421804	bcl
a	0.337031	bcl
a	0.723129	bcl
a	0.71825	bcl
a	0.586434	bcl
a	0.432995	bcl
a	0.536893	bcl
a	0.524572	bcl
a	1.69952	bcl
a	1.74893	bcl
a	1.74139	bcl
a	2.51196	bcl
a	0.653217	bcl
a	2.60768	bcl
a	0.845239	bcl
a	2.51575	bcl
a	0.527782	bcl
a	2.60546	bcl
a	0.811958	bcl
a	2.57205	bcl
a	0.766834	bcl
a	2.42151	bcl
a	0.681958	bcl
a	2.55397	bcl
a	2.03763	bcl
a	1.29302	bcl
a	2.55614	bcl
a	0.571564	bcl
a	0.767393	bcl
a	1.73098	bcl
a	1.43256	bcl
a	2.47786	bcl
a	1.83605	bcl
a	1.39446	bcl
a	0.958246	bcl
a	2.23717	bcl
a	0.822113	bcl
a	1.87894	bcl
a	2.63653	bcl
a	0.693929	bcl
a	1.52256	bcl
a	1.35703	bcl
a	1.16575	bcl
a	2.32722	bcl
a	2.39358	bcl
a	0.888563	bcl
a	2.61427	bcl
a	2.54793	bcl
a	2.3394	bcl
a	0.777569	bcl
a	2.52482	bcl
a	0.980722	bcl
a	0.447825	bcl
a	2.60096	bcl
a	1.55747	bcl
a	1.08897	bcl
a	2.03666	bcl
a	1.30173	bcl
a	2.52191	bcl
a	2.23329	bcl
a	1.13059	bcl
a	0.751026	bcl
a	0.982704	bcl
a	1.68904	bcl
a	1.42953	bcl
a	1.09564	bcl
a	1.99809	bcl
a	0.569848	bcl
a	1.70904	bcl
a	1.62318	bcl
a	1.02581	bcl
a	1.70662	bcl
a	0.92584	bcl
a	1.96651	bcl
a	2.32952	bcl
a	2.28378	bcl
a	2.08401	bcl
a	1.33569	bcl
a	1.93528	bcl
a	1.99914	bcl
a	1.60068	bcl
a	1.51711	bcl
a	1.54783	bcl
a	1.33916	bcl
a	1.67372	bcl
a	1.20773	bcl
a	0.897184	bcl
a	2.11245	bcl
a	1.14285	bcl
a	1.3305	bcl
a	0.99944	bcl
a	1.88642	bcl
a	1.56818	bcl
a	1.14675	bcl
a	1.38236	bcl
a	1.48017	bcl
a	2.27922	bcl
a	0.995445	bcl
a	1.36032	bcl
a	2.04853	bcl
a	1.76368	bcl
a	0.762733	bcl
a	1.43426	bcl
a	1.34464	bcl
a	1.08938	bcl
a	2.00325	bcl
a	1.68197	bcl
a	2.12517	bcl
a	1.33983	bcl
a	1.07086	bcl
a	1.95866	bcl
a	1.69664	bcl
a	1.69228	bcl
a	0.532821	bcl
a	1.78413	bcl
a	1.11886	bcl
a	1.42944	bcl
a	1.00042	bcl
a	1.17089	bcl
a	1.63677	bcl
a	0.847244	bcl
a	1.26328	bcl
a	1.07352	bcl
a	1.18723	bcl
a	1.39284	bcl
a	0.603275	bcl
a	1.65424	bcl
a	1.63504	bcl
a	0.81963	bcl
a	1.70704	bcl
a	1.7279	bcl
a	2.13577	bcl
a	2.65945	bcl
a	1.24065	bcl
a	1.22316	bcl
a	0.519955	bcl
a	1.58194	bcl
a	1.3846	bcl
a	1.6375	bcl
a	0.607585	bcl
a	2.1137	bcl
a	1.71277	bcl
a	1.79366	bcl
a	1.46676	bcl
a	1.56992	bcl
a	0.894913	bcl
a	2.64718	bcl
a	2.06864	bcl
a	1.42987	bcl
a	1.57822	bcl
a	0.534938	bcl
a	1.59516	bcl
a	1.44778	bcl
a	2.16855	bcl
a	2.69959	bcl
a	1.71502	bcl
a	2.28031	bcl
a	2.3878	bcl
a	0.77842	bcl
a	1.93313	bcl
a	1.946	bcl
a	1.58583	bcl
a	1.28675	bcl
a	1.41504	bcl
a	2.35224	bcl
a	1.74396	bcl
a	1.17462	bcl
a	1.25135	bcl
a	2.38121	bcl
a	2.0168	bcl
a	1.83413	bcl
a	1.16379	bcl
a	0.827156	bcl
a	1.33545	bcl
a	2.21848	bcl
a	1.57793	bcl
a	1.80531	bcl
a	0.780571	bcl
a	2.37877	bcl
a	2.23682	bcl
a	0.452768	bcl
a	2.65726	bcl
a	1.56488	bcl
a	1.49134	bcl
a	0.754158	bcl
a	2.09401	bcl
a	2.25156	bcl
a	2.10762	bcl
a	2.44518	bcl
a	2.11266	bcl
a	2.12859	bcl
a	2.30646	bcl
a	1.69703	bcl
a	1.34545	bcl
a	1.47925	bcl
a	1.62082	bcl
a	0.769471	bcl
a	1.15936	bcl
a	1.28009	bcl
a	2.17721	bcl
a	2.16828	bcl
a	1.58959	bcl
a	2.07729	bcl
a	1.99134	bcl
a	2.55231	bcl
a	2.0941	bcl
a	2.3074	bcl
a	0.979091	bcl
a	1.7138	bcl
a	1.6134	bcl
a	1.24856	bcl
a	1.98807	bcl
a	1.89824	bcl
a	2.41411	bcl
a	1.52143	bcl
a	1.70922	bcl
a	0.956886	bcl
a	2.36967	bcl
a	1.39804	bcl
a	1.54037	bcl
a	0.931227	bcl
a	1.07971	bcl
a	0.840406	bcl
a	1.94351	bcl
a	0.771156	bcl
a	2.01301	bcl
a	0.623164	bcl
a	1.57271	bcl
a	1.44097	bcl
a	1.33337	bcl
a	2.02973	bcl
a	0.637548	bcl
a	0.585373	bcl
a	1.9821	bcl
a	1.01137	bcl
a	1.26664	bcl
a	1.72087	bcl
a	1.49274	bcl
a	0.685498	bcl
a	0.900136	bcl
a	1.95016	bcl
a	1.34128	bcl
a	1.12584	bcl
a	0.368292	bcl
a	0.745456	bcl
a	1.21772	bcl
a	0.991839	bcl
a	0.48939	bcl
a	1.24545	bcl
a	0.773148	bcl
a	0.959652	bcl
a	0.528154	bcl
a	1.54533	bcl
a	0.507726	bcl
a	1.34672	bcl
a	1.11077	bcl
a	0.412687	bcl
a	0.965487	bcl
a	1.68022	bcl
a	1.04331	bcl
a	1.1225	bcl
a	0.593473	bcl
a	1.94187	bcl
a	1.81894	bcl
a	0.987862	bcl
a	0.938169	bcl
a	1.18643	bcl
a	1.3839	bcl
a	1.4409	bcl
a	0.906263	bcl
a	1.44044	bcl
a	1.03508	bcl
a	1.40491	bcl
a	1.08125	bcl
a	1.41995	bcl
a	1.18508	bcl
a	0.85719	bcl
a	1.26195	bcl
a	1.29413	bcl
a	0.990206	bcl
a	1.16785	bcl
a	1.22479	bcl
a	1.13352	bcl
a	1.20385	bcl
a	1.15954	bcl
a	1.0348	bcl
a	1.0429	bcl
a	1.08333	bcl
a	1.40108	bcl
a	1.37443	bcl
a	0.97144	bcl
a	1.22586	bcl
a	1.0723	bcl
a	0.884753	bcl
a	1.2444	bcl
a	1.08531	bcl
a	1.04648	bcl
a	1.2737	bcl
a	1.16433	bcl
a	0.999568	bcl
a	1.08611	bcl
a	0.913263	bcl
a	1.06514	bcl
a	0.852187	bcl
a	1.10422	bcl
a	1.08795	bcl
a	1.12044	bcl
a	1.28361	bcl
a	1.4829	bcl
a	1.18929	bcl
a	1.04558	bcl
a	1.08473	bcl
a	1.03602	bcl
a	1.24915	bcl
a	1.27856	bcl
a	0.993372	bcl
a	1.21632	bcl
a	1.31186	bcl
a	1.12981	bcl
a	1.04703	bcl
a	1.17525	bcl
a	1.235	bcl
a	1.09704	bcl
a	1.30123	bcl
a	1.86227	bcl
a	1.53571	bcl
a	1.43766	bcl
a	1.64196	bcl
a	1.53375	bcl
a	1.43268	bcl
a	1.47663	bcl
a	1.85902	bcl
a	1.4601	bcl
a	1.36596	bcl
a	1.55958	bcl
a	1.47456	bcl
a	1.38258	bcl
a	0.99412	bcl
a	0.840455	bcl
a	1.64786	bcl
a	0.918479	bcl
a	1.33832	bcl
a	1.21812	bcl
a	1.14653	bcl
a	0.990176	bcl
a	1.41771	bcl
a	1.56507	bcl
a	1.14886	bcl
a	1.44852	bcl
a	1.93079	bcl
a	1.45717	bcl
a	1.2971	bcl
a	1.48283	bcl
a	1.4274	bcl
a	1.3759	bcl
a	0.668147	bcl
a	0.640663	bcl
a	1.11533	bcl
a	1.64269	bcl
a	0.950624	bcl
a	1.3509	bcl
a	1.53038	bcl
a	1.67921	bcl
a	1.18738	bcl
a	0.722896	bcl
a	1.39814	bcl
a	1.7508	bcl
a	1.57877	bcl
a	0.814143	bcl
a	1.30052	bcl
a	1.2103	bcl
a	0.770866	bcl
a	1.46367	bcl
a	0.28146	bcl
a	1.57587	bcl
a	0.805414	bcl
a	1.77263	bcl
a	1.4104	bcl
a	1.88754	bcl
a	0.799284	bcl
a	0.372918	bcl
a	1.91106	bcl
a	1.848	bcl
a	1.52474	bcl
a	1.35925	bcl
a	1.31369	bcl
a	1.78662	bcl
a	1.16873	bcl
a	0.373296	bcl
a	1.30515	bcl
a	0.716787	bcl
a	0.59117	bcl
a	2.23304	bcl
a	1.79138	bcl
a	2.02229	bcl
a	2.10754	bcl
a	2.28362	bcl
a	1.18788	bcl
a	1.72475	bcl
a	0.92252	bcl
a	0.807854	bcl
a	1.94791	bcl
a	1.06673	bcl
a	1.85217	bcl
a	1.12889	bcl
a	1.28053	bcl
a	0.34837	bcl
a	1.0642	bcl
a	1.16977	bcl
a	1.97309	bcl
a	1.7772	bcl
a	1.40485	bcl
a	1.85024	bcl
a	1.11795	bcl
a	2.06527	bcl
a	1.19109	bcl
a	2.19058	bcl
a	1.2512	bcl
a	1.88548	bcl
a	1.35427	bcl
a	0.738378	bcl
a	1.52709	bcl
a	2.14106	bcl
a	1.86843	bcl
a	1.89045	bcl
a	0.984365	bcl
a	1.06074	bcl
a	1.47149	bcl
a	1.8901	bcl
a	1.85356	bcl
a	1.11317	bcl
a	1.88117	bcl
a	1.53868	bcl
a	1.81634	bcl
a	1.97782	bcl
a	1.79688	bcl
[truncated: 160,177 more rows]
