# Supplementary material for: BCL::Conf: small molecule conformational sampling using a knowledge based rotamer library
Source: J Cheminform. 2015 Sep 30;7:47. doi: 10.1186/s13321-015-0095-1 (PMC4607025; doi:10.1186/s13321-015-0095-1)
Supplement: Supplementary file 3 — Additional file 3. protocol capture files mentioned in Supplement.docx. [file 13321_2015_95_MOESM3_ESM.zip › protocol_capture/input/vernalis_average_min.txt]

bins bcl confgen confimport dihedral omega rdkit
1 0.42808868125 0.493956730159 0.451758607812 0.546939396875 0.439116622951 0.3557110375
2 0.632197654206 0.764651877358 0.636156373832 0.851876252336 0.715437876289 0.644155716981
3 0.978838508197 1.23270928814 1.0758797377 1.14055160656 1.14272341379 1.10994491803
4 1.29961271429 1.66056785714 1.50540580952 1.60566466667 1.92739028571 1.72398371429
