# Supplementary material for: BCL::Conf: small molecule conformational sampling using a knowledge based rotamer library
Source: J Cheminform. 2015 Sep 30;7:47. doi: 10.1186/s13321-015-0095-1 (PMC4607025; doi:10.1186/s13321-015-0095-1)
Supplement: Supplementary file 3 — Additional file 3. protocol capture files mentioned in Supplement.docx. [file 13321_2015_95_MOESM3_ESM.zip › protocol_capture/input/vernalis_average_confs.txt]

bins bcl confgen confimport dihedral omega rdkit
1 31.25 13.84375 13.140625 26.46875 52.640625 22.046875
2 61.0841121495 59.8411214953 52.0654205607 57.738317757 89.5794392523 57.7289719626
3 81.6557377049 84.8032786885 92.6721311475 71.9508196721 95.0819672131 94.3606557377
4 83.3333333333 80.5714285714 93.0476190476 68.0 100.0 100.0
