# Supplementary material for: BCL::Conf: small molecule conformational sampling using a knowledge based rotamer library
Source: J Cheminform. 2015 Sep 30;7:47. doi: 10.1186/s13321-015-0095-1 (PMC4607025; doi:10.1186/s13321-015-0095-1)
Supplement: Supplementary file 3 — Additional file 3. protocol capture files mentioned in Supplement.docx. [file 13321_2015_95_MOESM3_ESM.zip › protocol_capture/input/vernalis_rdkit_R.txt]

0-6 
1-1 1.48605 0.224596 1.10622 0.694313 0.597106 0.47779 0.813323 1.31122 0.734779 1.22305 1.18174 1.4121 0.374133 1.31018 0.743739 0.681697 0.446298 1.26593 1.24763 
2-7 1.38073 1.18611 1.10122 1.17142 0.985912 0.702747 1.27543 1.31132 1.1361 1.96461 1.73811 0.911981 1.64704 1.19026 1.71607 1.34662 1.10599 1.03339 1.13811 1.37561 1.25523 1.26403 1.0768 1.08623 1.05974 1.31281 1.43069 0.793527 1.02549 1.19769 0.839678 1.28387 1.125 0.999674 1.08103 1.01079 1.18885 1.47805 1.0731 1.07607 1.10091 1.03354 1.51212 0.875562 1.00931 1.32763 1.17754 0.941534 1.36787 1.1858 1.05462 1.20623 1.09477 1.05777 0.788747 1.03522 1.43279 1.0587 1.09248 1.13742 1.66516 1.27194 1.29302 1.01112 1.1089 1.25364 1.23774 1.36354 1.35329 0.876365 1.88257 1.35778 1.08173 1.05221 1.14818 1.23308 1.02259 0.982617 1.58212 1.11367 0.968057 1.27692 1.49399 1.01548 1.3622 1.33594 1.38613 1.64309 1.31992 1.39896 1.34419 1.19832 2.01527 1.46066 0.973077 1.63442 1.49179 1.36417 1.13906 
3-6 1.80666 1.75462 1.7834 1.84035 1.88402 1.87816 1.76508 1.87396 1.84483 1.45428 1.49631 1.84164 1.85009 1.5093 0.929546 0.901805 1.54247 1.07392 1.74577 1.80269 1.34784 1.79514 1.36848 1.72832 1.61051 1.83644 1.44086 1.23856 1.82622 1.4673 1.7914 1.63835 1.42481 1.07131 1.28509 1.26892 1.6934 1.77599 1.21279 1.37539 1.27738 1.44057 1.58136 1.38452 1.44947 0.958979 1.79322 1.90517 1.46187 0.95283 1.5792 1.89375 1.22948 1.70342 1.7383 1.42743 1.43793 1.2577 1.62979 1.07021 1.30033 0.72643 1.83471 1.49264 1.67492 1.77906 1.78976 1.20055 1.00532 1.26931 1.35795 1.4908 1.18096 0.946341 1.111 1.12018 1.38112 1.91818 1.13842 1.25638 1.27943 1.44524 1.98153 1.32549 1.75869 1.27211 1.40632 1.07379 1.75698 1.59535 2.17377 
4-7 0.963016 2.37807 1.47845 2.27891 2.12049 2.04714 2.05407 2.66542 2.36831 2.1391 2.87731 2.44669 2.54807 1.9945 1.05976 2.21617 1.28354 1.63102 1.93564 2.97847 2.52101 2.63026 2.08458 1.85027 1.50722 2.70793 2.48225 2.62791 2.26189 2.3137 2.48749 2.35761 1.08267 2.1134 2.49617 0.918878 2.36626 2.4709 2.29274 2.84787 2.12479 2.29451 2.41394 2.54422 2.22442 0.888301 2.48575 2.93017 2.93503 2.11289 2.51337 0.890444 0.922708 1.72407 2.53132 2.09724 2.86188 2.82109 2.14423 2.85966 2.32009 1.7375 1.46945 2.91354 1.4719 0.968904 1.11997 2.88738 2.88765 2.03505 1.73225 0.918797 1.56389 1.81707 2.88119 1.9903 2.93624 2.9772 2.95888 2.08236 2.46369 2.1791 2.50824 1.66234 2.13794 2.09118 2.18883 2.64097 
5-9 3.33196 2.23564 2.86044 2.99232 2.78933 2.15769 2.19391 3.00633 2.24573 1.60563 3.08499 2.43747 3.3606 2.00224 2.60964 1.35638 2.15055 2.0791 2.60025 2.73605 2.28848 1.9094 1.63387 1.62699 2.57591 2.34141 2.59398 1.85952 2.47689 3.26582 2.59611 2.57108 2.46547 1.8229 1.72544 3.3161 2.63535 2.40455 2.01324 1.56121 2.30627 2.10183 2.31867 1.78996 2.25162 2.49588 2.32293 2.01022 2.05759 1.2322 1.67702 2.6312 2.65047 2.21643 2.59939 2.30971 2.94837 1.72249 2.74634 2.54869 2.53276 2.20921 1.99665 1.8201 2.80439 2.12463 2.16727 2.1716 2.76418 2.69854 2.58373 3.05687 0.876807 2.59988 2.4059 3.31864 2.62061 2.40828 2.52835 2.30833 2.30701 2.81634 2.18484 2.40992 2.17906 2.15499 1.70267 2.1491 1.85861 2.35328 2.06773 2.03637 2.14945 2.46211 1.47481 2.26128 2.37275 2.39412 
6-3 0.129845 0.37929 0.434438 0.510623 0.64676 0.450207 0.555787 0.557053 0.617258 0.413996 0.414583 0.512 0.389289 0.681181 0.843879 0.701658 0.709145 0.665746 0.72846 0.732559 0.633352 0.459571 0.624472 0.608939 1.1263 0.872428 0.763687 
7-8 2.28314 2.76346 2.43842 2.50446 2.86308 2.11045 2.13267 1.51187 2.70218 2.24355 2.5874 2.72836 2.69919 2.50276 2.72986 0.969776 2.46818 2.20674 2.81136 2.18254 2.31247 2.56491 2.45399 2.21423 1.97857 2.53646 2.29659 1.00561 2.38836 1.95282 2.7497 2.20867 2.8012 2.35322 1.79857 2.01481 2.16714 2.18791 1.9901 2.02198 2.15938 1.77413 2.32175 2.52999 2.7968 1.88083 2.55162 1.84002 2.60919 2.033 2.31569 2.66816 2.41959 2.66711 2.77591 2.69392 2.71733 1.84852 2.42983 2.06073 2.14803 2.25646 1.2849 2.41489 1.83147 1.532 1.21242 2.45803 2.2165 2.55634 2.6976 2.70469 1.81567 2.47864 2.44111 2.62807 2.15922 2.46446 2.55618 1.48942 2.68495 1.988 2.50727 2.28256 1.57032 1.77294 1.12862 2.30297 2.22692 1.55645 2.41408 2.04462 2.12966 1.83345 2.43427 1.58125 2.33588 2.04324 1.73063 
8-2 1.25982 1.46157 1.23305 0.588361 0.761369 1.05451 1.32889 1.59508 1.60609 1.35658 1.01621 0.965074 1.12253 1.36677 1.17473 1.35065 
9-3 0.774635 0.840658 0.739544 0.684375 0.479787 0.755732 0.36057 0.667585 1.52108 1.14969 1.42455 1.21221 1.14716 1.45537 1.33605 1.19986 2.73862 2.75616 1.21773 1.23742 1.32247 1.22713 1.24304 1.136 1.30957 1.26755 
10-4 1.00448 1.21535 0.965975 1.19775 0.544419 1.3845 0.483367 1.44545 1.29039 
11-4 1.26995 1.23831 1.17339 0.470737 1.14249 1.365 1.27495 1.75347 1.46068 0.634661 1.50231 1.43179 1.16534 1.73048 1.42092 1.56668 0.987087 1.22666 1.61785 1.32376 1.68569 1.40332 1.46555 
12-5 2.05621 1.61161 1.78515 1.86401 1.29407 1.24355 1.51951 1.15203 1.48381 1.69299 1.52228 1.29633 1.60764 1.69056 1.51257 0.979937 1.14652 1.61765 1.74658 1.71149 1.05395 1.4527 1.68715 1.55153 1.47574 1.21985 1.4827 1.44703 1.06584 1.35021 1.36775 1.35907 1.59102 1.1723 1.17673 1.41311 1.31117 1.19182 1.64931 2.01114 1.44237 1.43722 1.53229 1.33602 1.76264 1.55185 1.72634 1.29961 1.16296 1.39521 1.29019 1.81353 1.42899 1.46518 1.90502 1.61278 2.08427 2.05314 1.22004 1.39569 2.14035 1.2431 1.39391 1.34829 1.86645 1.48064 1.4933 1.49942 1.20498 1.52307 1.32007 1.54259 1.46173 1.35442 1.24463 1.63342 1.91476 1.54469 1.1835 1.73715 1.66003 1.56701 1.46729 1.72466 1.38551 1.6746 1.46551 1.25966 1.6469 1.02497 1.4474 1.4783 0.884339 1.13996 1.26866 1.86251 
13-7 1.4071 2.01925 1.9081 2.2042 2.20054 2.59258 2.35119 2.63961 2.21899 1.93037 1.70683 2.0718 2.18165 2.05914 1.96846 2.38298 2.31576 2.01041 2.03176 2.64485 1.55965 1.21085 2.1163 2.45471 2.26115 1.9811 2.36846 1.03984 2.14927 2.40223 2.34564 2.18848 2.30287 1.72732 2.22894 1.88562 2.08937 2.55618 2.34681 2.08919 2.16449 1.24445 2.39449 2.46006 2.39451 2.0838 2.18373 2.43905 2.81451 1.28773 2.08511 2.05358 1.54983 2.47842 2.34495 1.25379 2.43213 2.13583 2.74665 1.78394 2.60148 2.32612 2.23947 2.45814 1.28167 2.29589 2.72076 2.57808 1.72211 1.03543 1.5965 2.12277 2.04967 1.62369 1.78711 2.2992 1.80849 1.70235 1.48475 2.68792 2.86194 1.93481 2.26448 2.12389 2.54291 1.69529 2.28225 2.02102 2.6231 2.48115 2.09495 2.0802 1.87231 1.98439 2.78853 2.19163 2.21527 1.52271 2.38937 2.28884 
14-4 2.59186 2.26915 1.87734 0.604404 0.730666 1.98869 2.0829 0.980739 0.63499 1.38335 2.67024 2.14238 2.47579 2.47199 
15-8 1.42171 1.71962 2.39596 1.86541 2.48221 2.86521 2.20274 2.07099 2.84578 2.59681 2.59609 2.90134 2.27814 2.86386 2.50281 1.88076 2.91323 2.52187 2.946 3.01549 1.45209 2.61083 2.39161 2.04749 0.910411 1.13867 3.17653 2.30668 2.50965 2.7856 3.16724 2.43248 2.68012 2.73311 2.03191 2.73069 2.15784 1.66725 2.90281 2.64143 2.41652 2.85922 1.83882 2.70457 2.2906 2.90564 2.42379 2.26031 2.71398 2.54303 2.72184 2.58264 2.52535 3.05225 2.21159 2.34807 2.56335 2.51361 2.3064 2.74373 1.8786 1.94622 2.3907 2.40738 2.79056 2.83513 2.13897 1.95396 2.98778 2.23621 2.1176 2.84655 2.35119 2.7547 2.82886 2.59349 2.15555 2.12065 1.80704 2.51092 1.30107 1.50301 2.83044 2.40181 2.2437 2.21004 2.25066 1.55996 2.40099 2.45688 1.74118 2.48248 2.60316 2.65052 2.37069 2.47706 1.79952 2.56692 1.77244 2.46072 
16-4 0.934102 0.880209 1.75965 2.37945 2.40592 1.8377 3.08527 1.93332 2.01206 1.84536 1.94156 1.92471 1.89728 0.833785 1.38615 1.43724 2.41353 1.94577 1.89351 1.5297 0.773607 2.37708 1.82805 2.01402 1.33412 1.38941 1.54911 1.96248 1.33422 1.46384 1.47381 1.70686 1.41852 1.64813 1.5758 2.52561 2.11542 2.10983 2.07542 2.19238 1.3716 1.3767 2.63608 1.60489 1.89845 0.99787 
17-6 1.88952 2.22021 1.39719 2.05639 2.24338 2.22076 2.01378 2.22889 2.15132 2.01289 0.71819 1.46004 0.824435 1.02968 1.86182 1.41648 1.68313 1.65913 2.05626 2.37613 2.23037 1.71921 0.569908 1.45599 2.2068 2.12885 0.822187 1.68649 1.28835 2.08349 0.488108 2.02754 2.48297 0.854146 0.693033 1.65084 1.78087 0.646869 0.921906 0.626775 0.90329 0.83661 2.15948 1.80541 1.41754 0.879061 2.20431 0.836612 1.47772 2.26604 2.18455 0.736722 2.10505 1.99451 1.71691 1.6022 1.21642 1.45597 1.91714 1.22314 0.923451 0.716059 2.20651 1.28708 0.907204 0.863743 1.4798 1.09623 1.9527 1.98065 2.19377 0.991142 2.01317 2.05744 0.67625 2.04992 1.31477 1.20647 
18-3 0.49829 0.679957 1.29528 1.16221 0.865968 0.886252 1.34396 1.42543 
19-8 2.20683 2.11263 2.13621 2.19726 2.08547 2.22782 2.40063 1.57773 2.24191 1.71519 2.05922 2.31428 2.45838 1.48665 1.51955 2.1883 2.35737 1.98802 2.30342 2.38596 1.86737 2.38956 1.42688 2.18098 1.98965 2.16706 1.84193 2.30592 1.71676 2.25794 1.12105 2.23459 1.61239 1.6911 2.52401 1.97857 2.5537 2.11902 2.11125 2.0205 1.55709 2.34337 1.7597 1.70859 1.99873 1.3901 1.98719 1.58425 1.97423 1.76836 1.83713 1.98882 1.74355 1.44258 2.07528 1.98891 1.55021 2.00943 2.58029 2.08825 1.75409 2.35374 1.68655 1.44717 2.09998 1.88854 2.10169 1.91327 1.94603 2.28888 2.1665 2.19765 2.16031 2.22478 1.97346 1.87738 1.84193 1.66092 2.45054 1.68381 1.63665 2.24024 1.66303 1.34154 1.88041 1.95379 2.53405 1.58938 1.81796 1.27345 2.3311 2.04003 1.81496 2.09357 1.38302 2.07026 2.2932 1.81445 2.49238 2.22187 
20-5 0.928578 0.345184 0.801921 1.04105 1.57072 0.82528 1.55557 1.12767 1.11743 1.49632 1.04064 0.981078 0.998246 1.35236 1.68367 1.1682 1.31473 0.73055 1.0022 1.63886 1.34862 0.952015 1.40294 1.07095 1.51278 1.34266 1.15304 1.58862 1.08501 1.02384 0.814482 1.45579 0.753391 0.937744 1.52396 1.65353 1.72215 0.995585 1.06805 1.43249 1.40498 1.18614 1.50284 0.616221 1.34757 1.57359 1.04665 0.693274 1.13628 0.99463 1.44997 1.2446 0.959503 1.45485 1.555 1.14148 1.47387 1.50764 1.10179 1.22779 1.56044 1.08743 1.18472 0.784511 0.859423 1.5349 1.03508 1.37103 1.48119 1.19004 0.983478 1.36118 1.3741 1.28023 0.972531 1.11009 1.38085 0.957758 0.903882 1.58455 0.828923 1.57552 1.73022 1.38708 1.26475 1.34519 
21-5 1.01081 1.33896 0.436069 1.75582 1.40191 1.1427 1.78276 1.36375 1.44014 1.18537 1.44313 1.42362 1.53035 1.10199 1.44112 1.44678 1.17399 1.18943 2.04628 
22-8 1.03137 1.31792 1.18344 1.42948 1.73969 1.94915 0.930272 1.53871 2.09139 2.40753 1.57627 1.06217 1.66238 2.48442 2.15576 1.68451 1.14214 1.62427 1.66464 1.89666 1.83229 1.5776 1.42193 1.67426 1.87399 1.78636 1.60812 1.1286 2.09053 2.15386 1.08597 1.77701 1.58444 1.65198 1.85553 2.33023 1.87087 1.83318 2.28129 1.31675 2.20529 2.49896 1.83814 1.32218 1.98583 2.44921 2.27685 1.89987 1.41744 1.19489 1.28914 1.56239 0.961937 1.15441 1.52274 1.37545 1.90769 1.75832 2.69185 2.04741 1.8254 1.03708 2.21023 2.07721 1.4649 2.01024 2.34591 1.30631 1.58538 1.90635 1.8367 1.88113 1.47969 1.88503 1.7925 1.65118 1.30582 1.94766 1.78232 1.73734 1.49103 2.20314 1.83112 1.5337 1.28867 1.02673 2.22048 1.9874 1.78174 1.49129 2.06788 2.25764 2.05797 1.69924 1.21062 2.03762 2.41778 2.12241 
23-1 0.662099 0.216105 0.921647 0.908876 0.586632 0.905384 0.728674 1.13836 1.1491 0.972129 1.15528 0.773149 1.15136 
24-3 0.695423 0.2782 0.608897 0.916267 0.644931 0.872535 0.317733 0.633777 
25-11 2.72096 3.38951 1.91866 2.95064 3.05808 2.76643 3.48639 3.30349 2.83796 3.17299 3.12143 2.23525 2.26372 3.08083 2.48901 2.72687 2.40184 2.47703 2.43638 2.63413 2.68395 2.0716 2.58752 3.05647 2.73863 2.29851 2.85156 2.94279 2.85712 2.5215 2.52947 2.21709 3.35977 2.11184 2.15759 2.59994 2.70511 2.7411 2.99524 3.02665 2.97046 2.41843 3.03503 2.77601 2.87959 2.19667 2.47682 2.29752 2.5554 2.74652 1.94118 2.53048 2.76197 1.97109 2.72879 3.17612 2.8684 2.87391 2.83008 2.19738 2.0856 2.27988 2.26843 2.15611 2.82789 2.9016 2.20744 2.87338 2.64501 2.45751 2.4407 2.00519 3.2178 2.63608 2.7141 2.28271 2.40555 2.28334 2.87294 2.43595 2.64173 2.46584 3.01224 2.25453 1.79596 1.92854 2.20076 1.898 2.87669 2.09604 3.08352 2.96877 2.49459 1.66361 2.63951 2.38121 1.83911 2.24691 2.18591 2.62545 
26-4 2.27639 2.15675 2.28387 2.13796 1.83234 2.74648 2.47772 2.19691 2.27668 2.42752 2.18024 2.42663 2.17818 1.69867 2.29463 2.05179 1.50564 1.64048 1.54345 0.970483 2.18738 1.38693 1.691 1.84018 2.29253 2.50288 1.64663 1.91786 1.15725 2.11391 1.92923 1.95827 2.16494 2.27361 1.51196 1.95464 2.14177 2.3631 2.53558 2.34416 1.85156 1.36995 2.20752 2.20116 1.87266 1.98862 1.48703 2.24498 1.82932 1.72393 1.84047 2.30683 1.61066 1.7069 2.11115 1.89964 2.04205 1.80553 2.1471 2.02322 1.25915 1.45449 1.63504 1.03087 2.61951 1.83479 1.36145 2.45472 1.87887 2.18336 2.08162 1.82426 2.55149 1.26529 1.23012 1.247 1.19232 2.76951 1.71803 2.15873 1.89814 1.49784 2.53141 2.18538 1.35512 2.37351 2.38093 2.26157 1.49752 1.72651 1.88253 1.64952 1.70478 2.5025 
27-7 1.37693 1.90373 0.859814 1.73558 1.08129 1.60175 1.36107 1.86913 1.40637 1.46261 1.64299 0.694689 1.42827 1.39061 1.86912 0.85351 0.857062 1.40997 0.994307 1.45207 1.44679 1.35679 1.7934 1.62124 1.07075 1.40398 1.8736 1.78902 1.90251 1.69359 0.953625 1.33625 1.6983 1.85721 1.81065 1.02403 1.83049 1.75285 1.47846 1.99751 1.23373 1.83912 1.48617 1.86935 1.66507 2.06531 1.50794 2.09199 1.99153 1.8467 1.91303 1.39757 1.73954 2.07933 1.69943 2.08762 2.10931 2.04433 1.69238 1.27508 1.00848 1.98928 2.10598 1.29392 2.01146 1.40103 1.27331 1.83403 1.77978 1.84431 1.86377 1.91687 1.10468 2.24677 1.70186 1.52604 1.91471 0.920829 1.67396 1.56433 1.59777 1.41836 1.61395 1.88869 1.33567 1.9748 1.79845 1.6848 1.35473 1.82485 1.63618 1.7512 1.73067 1.42005 1.24298 1.468 1.91717 1.62273 1.71505 
28-6 0.991996 1.22727 1.16111 0.955159 1.35226 1.17512 1.13193 1.21187 1.12108 1.15595 1.41401 0.975891 1.44935 0.860101 0.625382 1.39855 1.4272 1.17187 1.39472 0.979288 0.952865 1.17907 1.2095 1.61499 1.00038 1.08 1.68302 1.29061 0.732148 0.93601 1.62972 1.19852 1.32039 1.40093 1.37782 1.60414 1.41533 0.970747 1.01479 1.19638 1.03909 0.840106 0.680681 1.01218 1.2189 1.63187 0.96339 1.60557 1.36165 1.23073 1.84817 1.05158 1.50111 1.26267 1.08167 1.21692 1.23106 1.54207 1.39995 1.02322 1.44046 1.13262 0.680853 1.4436 1.24892 1.46901 1.02941 1.52034 1.39055 1.54269 0.924151 1.12288 1.35172 1.0128 1.39981 1.4573 0.913849 1.28372 1.25462 1.73393 
29-4 1.38496 1.29773 0.697533 0.721903 1.46456 1.35661 1.43554 0.84513 0.821933 1.32926 1.41722 0.777252 0.797041 0.831723 1.59638 1.67174 1.74905 1.43916 1.33572 1.31728 1.57193 0.913562 
30-7 2.29943 2.16974 1.18553 1.3987 1.87733 0.940535 1.18403 1.13337 1.57759 1.90798 1.54939 2.16294 0.685465 2.26993 1.44454 2.40836 0.73332 1.23778 1.83511 0.777546 1.85623 1.01264 0.775261 2.32304 0.870981 1.79699 0.737456 1.95899 0.993246 1.05677 0.785708 2.18402 2.21857 1.53276 1.57638 2.11127 2.16543 1.9066 1.69498 1.51922 1.68254 1.23909 2.41051 1.67827 2.38369 1.30702 2.09311 1.45762 1.43102 2.3289 1.96982 1.99216 1.56635 1.23525 2.45105 1.45045 2.07002 0.789327 2.22997 1.92902 2.50746 1.916 1.8946 1.95363 1.18065 2.39373 1.99058 2.62712 2.793 1.87785 1.96552 2.01597 2.094 2.41588 1.90277 1.94295 2.01343 1.91671 1.88166 2.30399 1.90602 2.07632 1.5868 1.87132 2.32663 1.7269 1.76858 1.86723 1.42617 2.15477 2.07164 2.47223 1.9529 1.22331 
31-4 1.52444 1.25592 1.49717 1.76341 1.18956 1.75773 2.19346 1.55389 2.05177 2.2417 2.36132 1.30204 2.28743 1.66221 1.71871 2.53697 0.576819 0.615653 1.55787 2.43587 1.77572 0.52443 0.438356 1.80932 1.97953 1.90224 2.20768 2.20453 1.82782 2.09484 
32-5 1.32861 0.928364 1.09573 1.52314 1.52554 1.18988 0.808935 1.16926 0.440221 0.579557 1.12005 0.952418 1.45878 1.07986 1.19059 1.54757 1.23696 1.60296 0.587514 0.711008 1.52104 1.58631 1.23415 1.35112 1.40327 1.52157 1.55157 1.36907 0.740522 
33-3 0.809503 0.275553 0.789086 0.608865 1.03381 0.913746 0.754238 0.737795 1.08279 0.92445 0.418942 0.806 0.436615 0.912448 0.748079 1.21845 1.08265 1.11646 1.18588 0.93554 0.860644 1.10248 0.999828 0.886971 0.881548 0.882786 0.95498 1.08907 1.1089 1.20619 1.50408 
34-1 0.61218 0.581525 0.46428 0.487876 
35-3 0.487638 0.728645 1.35585 1.20954 0.931267 0.859627 1.50262 1.44823 
36-3 0.924159 0.886708 0.837216 0.768945 1.98656 1.9929 1.96227 2.09257 1.96138 2.09619 0.591427 0.352895 0.382614 1.82572 0.67045 1.86444 1.98194 1.84944 
37-4 0.615492 0.604178 0.82976 1.02844 0.872692 0.839376 0.868295 0.830267 0.882134 1.01995 1.02055 1.54402 1.58296 0.849363 0.810898 2.24887 0.996068 1.02002 0.666991 1.06261 1.21229 1.65202 0.907014 1.22114 1.23533 1.1211 0.780084 1.02216 0.96735 1.28649 1.55289 1.23721 1.7954 0.691779 1.06351 1.05289 1.63865 0.882939 1.30966 1.86514 1.26044 1.38458 1.07018 1.20818 1.32817 0.778858 1.59723 0.670811 1.01606 1.07258 1.40111 1.17921 0.867838 1.18786 0.935177 1.199 1.32603 1.20985 1.09592 1.49665 1.47677 1.59973 0.944931 1.79511 1.41854 1.05555 2.19704 1.52326 0.951016 1.1331 1.21648 1.88784 1.49309 1.84794 1.93546 1.50301 1.1918 1.29018 1.32325 1.08829 1.51648 1.39618 1.68964 1.49803 1.58309 1.85889 1.36043 1.37598 1.17898 
38-10 1.9005 3.73951 3.75654 2.93366 1.8094 2.73656 3.7475 3.06478 2.40002 3.16751 3.78415 1.89417 3.48428 3.98189 2.47845 2.51539 2.14647 2.8556 3.15689 3.18665 2.38137 2.37997 3.52744 3.71368 2.25617 2.27133 3.34633 2.65858 3.80047 2.4975 3.98124 3.87182 2.67385 3.75121 2.36315 3.05612 2.83857 2.4304 3.39927 3.33236 2.82021 3.56134 2.65652 2.12231 3.42676 3.24401 2.97555 2.57808 3.70319 2.34555 3.52998 2.44775 3.05963 2.88673 2.35314 2.88097 3.03934 3.42677 3.92526 3.35774 3.72352 2.93614 2.97578 2.58655 3.15796 2.83874 2.43695 2.54859 2.43835 1.51594 2.98664 2.40722 3.68269 3.06217 2.51416 3.01565 3.2999 3.49511 3.93853 2.73381 3.11106 3.83533 3.54084 3.17011 2.85449 3.41434 3.31362 2.8477 2.78042 3.05065 3.71584 3.66998 3.05233 3.81059 2.31543 2.35644 2.74733 2.83439 3.75467 3.21716 
39-8 2.37501 1.84119 1.81599 3.00935 2.39424 3.06213 2.53734 1.27172 1.76025 2.12061 2.32187 1.485 2.05811 3.1307 2.50859 1.66348 2.73739 2.12041 2.40834 2.00197 1.77235 3.17915 2.06016 2.03831 2.26935 2.76576 1.60551 3.10462 2.4448 2.51885 1.93595 2.05367 2.37256 2.51618 1.87459 2.44927 3.00541 2.05265 2.46039 1.84792 1.50617 3.06017 2.38076 2.39208 1.42445 2.09647 1.87538 2.1385 3.23928 2.78059 2.30567 1.42908 2.3703 1.47004 2.01238 1.93609 2.94488 1.7417 3.0614 3.0872 3.23686 1.75722 1.4413 3.08826 1.99188 1.23066 3.00949 2.08954 1.41002 
40-9 1.92005 3.06778 2.44551 2.82207 3.03077 3.05177 2.16731 2.47054 2.91408 2.88145 3.27964 2.79599 3.79319 3.38663 3.35993 2.97711 3.30842 3.15719 3.02598 3.2108 2.87189 3.21744 3.39191 2.09522 2.15814 2.93765 3.61057 2.59156 2.26782 3.20485 2.69722 2.88093 3.4126 2.7392 2.79722 2.55891 2.09578 2.58657 3.20489 1.82467 2.76968 2.45182 2.06711 3.07735 2.7837 2.87447 2.37804 2.476 2.9521 3.20046 2.85001 3.0626 1.98168 3.39952 2.19896 2.96457 3.16227 3.17473 3.42514 2.57551 3.23324 3.32129 3.07527 2.98355 3.00323 2.62605 3.61168 3.00997 2.80928 3.26667 3.30266 2.70235 3.30534 2.64459 2.65269 3.12533 3.29089 3.38419 3.07918 2.49042 3.07009 2.53189 2.59762 3.4246 2.40674 2.52461 2.97609 2.48047 3.39365 3.46705 2.81739 2.88453 3.28602 3.21929 3.31243 2.39679 3.70561 3.44062 2.94578 2.99953 
41-7 2.53604 2.423 1.77855 2.47185 2.51312 3.09451 2.41028 2.40066 2.00244 2.84594 2.70693 1.54735 2.33459 2.2236 2.42123 2.29701 1.54694 2.50069 2.24108 1.88032 2.32096 2.44726 2.80867 3.08723 2.39752 2.25969 2.2739 2.33839 1.80595 2.53246 1.78601 2.43078 2.70199 2.53957 2.42622 2.38222 2.13816 2.37374 2.2886 1.9162 2.44397 1.99486 2.09649 2.43791 2.5038 2.73841 2.39162 2.47572 1.92058 2.30334 3.06789 1.96728 2.04147 2.534 2.11273 1.91169 1.56562 1.57054 1.9663 2.5357 2.46127 1.9901 2.52285 2.48285 2.90556 2.20778 1.52284 2.75533 2.07333 1.97114 1.66163 2.25481 1.55548 2.72748 3.08453 2.71072 1.88938 1.84361 2.19575 2.42985 2.91342 2.49754 2.7689 2.01579 2.50069 2.45529 1.75436 2.31134 2.71947 1.72457 2.61908 2.64291 2.50481 2.02759 2.45707 2.5145 2.35405 2.21828 2.58208 
42-6 1.93929 2.84541 0.42813 1.02421 0.860217 1.85448 1.94041 1.42912 0.968909 1.951 1.93407 1.94266 0.248147 1.9015 1.01798 1.96675 2.20591 1.49339 2.06399 2.13934 1.56548 1.36672 2.31759 1.00841 0.992636 0.866185 1.33944 1.76767 0.859483 1.64387 1.46154 1.80106 1.21046 1.68616 1.3212 1.58464 1.4125 1.90645 1.59859 0.677458 1.43908 0.976381 1.40266 2.06487 1.44168 1.24006 1.58088 1.33979 1.09416 1.30129 1.86098 0.906699 1.88396 1.10612 1.028 1.46226 1.71214 1.91882 2.0567 1.03523 1.49739 1.56773 1.18832 1.69511 1.64789 2.07783 1.74794 1.64594 0.979664 1.71159 2.1836 1.51135 1.27776 2.7777 1.72662 1.19078 2.2588 1.87618 1.27938 1.18368 1.86591 1.78608 2.20551 2.69852 1.49666 1.87391 1.47179 2.47866 2.77982 2.7708 2.77153 1.41582 1.65051 1.24436 
43-4 1.1484 2.1235 2.20956 2.44974 2.21996 1.54942 0.943291 1.5563 1.35907 1.37383 0.8588 0.888996 2.4242 1.34931 2.6306 0.836088 2.46704 2.44808 1.026 2.51066 1.50086 2.13507 2.49419 2.45377 1.19313 2.52696 2.45064 1.79683 2.45844 2.57457 2.14797 1.12398 2.09811 1.99177 1.9978 1.23092 1.14021 1.21556 2.18266 1.70644 1.46423 0.52266 1.19243 2.25111 1.59772 1.085 1.62108 2.35506 1.44176 2.42579 2.04432 1.9381 1.49977 2.52032 1.58448 2.54576 2.20769 2.52329 1.451 1.92953 2.25601 1.82141 1.70469 1.84831 1.47397 0.712801 2.01953 1.81658 1.80702 1.40264 1.38509 2.18141 1.35023 2.78312 1.50837 1.66938 1.68171 1.3968 1.54323 1.67833 2.20791 2.21765 1.7729 2.01502 1.66122 1.74628 1.41618 2.21398 2.0303 1.88514 
44-10 2.22349 2.11513 2.31557 2.21333 3.18001 2.69356 2.95093 1.93519 1.92943 3.02674 2.63141 1.78633 2.66802 2.3833 2.54228 1.85816 2.81479 2.77551 2.43148 2.38688 2.35496 2.56703 2.40641 2.52161 2.8779 2.35476 2.24897 2.70927 1.41157 2.3447 2.14994 2.5719 2.32373 2.55628 2.68421 1.77497 2.58782 2.56766 1.7836 2.3963 2.90405 2.21116 2.91072 2.51134 2.18301 2.84337 2.44541 2.67643 2.89479 2.39216 2.90777 3.04474 2.56727 2.65285 2.27449 2.1483 2.60582 2.98755 2.67159 2.26563 2.75719 2.81246 2.88308 2.77589 2.6852 2.53585 2.69344 2.50991 2.78294 2.85685 2.69924 2.90425 2.74606 3.30099 2.4273 2.00057 2.30927 2.95185 1.5306 2.17602 2.6682 1.92579 1.88187 2.72233 2.83109 2.55124 3.01587 1.80337 2.52207 2.03598 2.86212 1.9562 2.22553 3.14081 2.5708 2.32553 2.8183 2.69945 2.49186 2.38509 
45-5 1.46046 1.51837 2.7052 1.71948 1.92905 1.87388 2.33223 2.15573 1.83469 2.16096 1.94158 2.134 2.593 2.54849 0.80601 1.92095 2.1397 2.64213 1.53005 3.03332 2.48091 2.81474 2.45061 2.66606 3.00179 2.08899 2.95234 3.13569 2.75069 1.74708 2.40369 1.74519 2.10221 2.82232 2.97394 2.89577 2.65274 2.81324 2.16844 2.33081 3.10283 2.81315 2.88338 2.84094 2.26584 2.19884 2.93867 1.4169 2.76135 2.96204 2.46597 2.13261 2.50265 2.36844 2.45979 3.09457 1.83254 2.1813 2.68926 2.02526 3.03026 2.40941 2.72272 2.47506 1.7163 2.60349 2.54106 2.76683 2.82144 2.08084 2.2728 2.96662 2.40834 2.77158 2.59574 2.38594 2.32442 2.29515 2.21523 2.50285 2.03025 2.05442 2.45606 2.02167 2.46006 2.56505 2.98047 2.76201 2.5909 2.80027 2.20344 2.37588 
46-6 2.23815 1.90997 1.74065 2.43248 1.38133 2.01243 2.36313 2.68634 2.01339 2.58467 2.06295 1.76475 2.9544 2.01187 2.03739 2.66531 1.65089 2.34781 2.10452 2.76066 2.82126 2.09218 2.78526 2.46402 2.0926 2.62523 2.66007 2.46046 2.25486 2.71687 3.04664 2.69713 2.67755 2.23131 2.78153 2.52653 2.6307 3.00551 2.53105 2.68303 2.36242 2.0052 2.94412 1.3424 2.67332 2.31085 2.66974 2.14 2.72573 2.34654 2.21886 2.67409 3.02066 2.15889 2.32597 1.77605 2.67772 2.71909 2.3695 2.65825 0.804851 0.852354 2.73572 2.22079 1.71783 2.50457 2.54802 2.75866 1.93453 2.14318 2.32636 2.20869 2.21483 2.47813 2.02417 2.47526 2.70813 2.18059 1.9468 2.9364 2.01991 2.55785 2.7498 2.76948 2.45541 2.30528 2.23543 2.74368 2.53619 2.70341 2.59844 2.65138 2.52977 2.48918 2.5483 2.66364 
47-3 2.30076 0.886241 2.31195 0.831602 1.33203 0.873678 1.13831 1.16948 2.24289 0.776412 1.19339 1.00234 0.920748 0.908626 1.28934 1.26424 2.24524 1.02573 1.98222 1.53524 0.608579 0.733957 
48-9 1.67868 1.84844 1.04173 2.34765 2.62109 2.0529 2.1103 2.07482 2.61696 2.25601 2.38393 0.795165 2.06024 2.01801 2.06951 2.51737 1.86123 1.78332 2.19798 2.12024 2.27359 1.87197 1.684 1.79344 1.96665 1.66021 2.40731 1.66073 2.0214 1.84608 2.03888 2.2824 1.79611 2.59758 2.40045 1.98027 2.45168 1.95518 1.924 2.51145 1.832 1.98957 2.38806 2.71818 2.50045 2.49275 2.25163 2.40952 2.72693 2.61144 2.10637 2.48067 2.25304 1.36143 2.17616 2.63243 2.19965 2.44199 1.82011 1.20993 1.53684 2.05972 1.21881 1.66994 2.42722 1.94981 2.04265 1.4705 1.71215 2.52518 2.22781 1.861 1.81495 1.228 1.94417 1.79348 2.50974 1.61212 2.26995 2.12542 2.53015 2.10855 2.47499 2.20576 2.19387 2.27174 1.68751 1.83668 1.82852 1.83071 2.5827 2.10664 2.18626 2.40295 1.40446 2.21039 2.51928 2.01929 
49-12 2.00192 2.31119 3.32238 2.35773 2.2993 1.73689 2.2538 1.87906 1.96415 3.06112 2.16435 2.34321 2.38267 2.64043 1.84746 2.24824 2.56385 2.20454 2.66783 1.92384 2.13989 2.52563 2.46066 2.72166 2.13961 3.60315 2.03434 2.5687 2.55314 2.73098 2.41882 2.33858 2.44727 2.64047 1.42182 1.92327 2.50138 2.99823 2.29286 2.60628 2.29965 2.37148 2.68046 2.18202 2.01107 1.52203 2.91196 2.97976 2.59384 2.48024 1.82911 2.9994 2.68502 2.48805 3.13108 2.317 1.13111 1.32654 2.50337 2.02467 2.87098 2.41435 2.40282 2.5156 2.15282 2.14415 1.97457 2.00729 1.74483 2.04265 1.12969 2.42547 2.21633 2.79914 2.40496 2.85881 2.04236 2.54909 3.16271 1.89226 2.27827 2.41182 2.9199 2.22858 2.66571 1.97768 2.3232 2.35112 2.69577 1.90195 2.51904 2.51783 3.04045 2.19144 2.3008 2.38375 2.01753 2.76079 2.43963 2.60373 
50-3 2.34145 2.35724 2.49216 2.45103 1.05399 1.5627 1.01905 1.56206 2.32622 2.23768 1.6604 1.66067 2.58867 1.37514 2.62123 1.52908 0.806727 0.815635 1.48926 2.16335 1.6925 1.98986 1.5329 1.77691 1.82567 1.93906 1.88472 1.91378 1.5974 1.95984 0.518281 2.28526 0.623621 0.775407 0.65391 0.974952 1.31634 1.02361 1.35473 2.32116 1.37523 2.20976 0.416372 1.5186 
51-4 1.39282 1.41247 0.727106 1.29899 2.25334 1.79264 2.27116 0.835796 1.79418 1.28717 0.641387 0.711523 1.77407 2.29831 1.39453 0.195038 1.24768 1.59888 2.33665 1.73934 2.36143 1.56934 1.71865 0.821488 1.69579 2.36015 2.35599 1.52718 0.361007 1.49973 0.410596 
52-9 1.81554 1.7274 2.09807 2.01979 2.77671 1.87901 2.29555 1.90173 2.15073 2.10832 2.21995 2.13017 2.29912 2.41812 2.42868 2.77878 1.87337 2.84842 2.19519 2.16381 2.26657 2.29801 2.31386 1.85183 2.08477 2.17915 2.22916 2.4368 2.67334 2.09743 2.60135 1.45615 1.79166 2.34113 2.19096 2.56283 2.50347 2.98075 2.63277 2.5082 2.53993 1.55691 2.32273 1.2859 2.0746 1.60116 1.80845 2.83161 2.50222 2.1217 1.70292 2.16032 2.33119 2.23014 2.68788 2.43754 2.24903 2.53578 2.27579 2.36299 1.80248 2.90372 2.46125 1.65819 2.10171 1.97497 1.06506 2.36797 2.13233 2.10326 2.54713 2.5784 2.9103 1.73104 1.70783 0.784192 1.79552 1.90923 2.70411 2.2724 1.48571 2.42865 2.35888 2.20907 2.3089 1.90611 2.63456 2.0294 2.63998 1.99071 2.53415 2.12207 1.7713 2.81917 3.14807 2.45379 2.15538 2.52887 2.28128 2.00315 
53-3 0.361945 0.474801 2.35331 0.286334 0.50169 0.36652 2.43311 0.552536 0.568953 
54-10 2.74858 3.094 3.59952 2.49258 3.00842 2.68031 2.64555 3.60552 2.2113 1.63693 3.12688 2.44867 2.22415 3.34309 2.76922 2.35671 2.51603 3.1214 3.5311 3.08562 2.94982 3.3389 2.50378 3.35595 2.3153 3.48258 3.49556 2.60456 3.0205 2.60919 2.86135 2.89224 2.1416 2.55311 1.72913 3.41083 3.70077 3.09563 2.87999 2.5985 3.44263 3.46468 3.64903 3.51834 2.07353 2.87872 3.67763 2.62081 2.16229 3.83434 2.86442 3.62815 2.13352 3.58598 2.33078 2.12134 1.75449 2.84023 1.90817 2.57346 3.72402 2.38996 3.04825 1.57176 3.25519 3.62258 2.8351 3.14375 2.6492 2.61026 2.80973 3.07043 3.49914 3.23871 3.0291 2.60263 2.28461 3.45183 2.89037 2.65873 2.63131 3.08344 2.20635 2.72905 3.67817 1.98498 2.86783 2.48706 2.85005 2.12904 3.47021 2.88612 2.46294 3.03935 2.41289 2.55287 2.34184 1.70316 2.63276 2.95918 
55-7 1.97722 1.24315 1.49001 1.0092 2.32239 1.59302 2.18691 1.92522 1.50039 2.08499 1.95167 1.36392 2.1999 2.5609 1.73618 1.47914 1.72424 1.89168 1.36188 1.74845 2.15569 2.01999 1.92502 2.06296 2.34484 2.37587 1.96448 2.2957 2.17657 2.24718 2.23332 1.92066 2.50391 2.13286 2.27872 1.66403 1.40911 2.05782 2.20098 2.32158 1.88961 1.90622 2.3801 2.30936 2.20916 1.89087 1.96055 2.1834 1.97263 2.16917 1.90651 2.15215 2.16787 2.54125 2.36162 1.76014 2.37339 2.30083 1.59596 2.20665 1.83324 2.36923 2.21246 1.10191 2.43831 2.4712 1.70952 2.42069 2.05206 2.51569 1.63942 2.37509 2.33699 1.6699 1.5919 1.66412 2.53703 1.7097 2.57266 2.35838 2.48459 1.73059 2.18659 2.55279 
56-12 4.3654 4.30595 4.33933 4.86426 3.89355 4.4696 4.09438 4.85115 4.66361 3.39726 3.85886 3.56786 4.63742 3.57685 3.59258 4.42837 4.29089 4.62929 4.33421 4.76158 4.74408 3.57065 4.87049 4.14743 4.06539 4.49699 4.47143 4.64721 4.8117 3.49748 4.01704 4.38282 3.77744 4.35865 4.64025 4.00239 3.74205 4.33923 4.21379 3.74498 3.82442 2.93748 3.91606 4.06878 4.80964 4.01998 4.26358 3.2883 4.66249 4.30926 4.20679 3.78295 4.69409 4.85361 3.79633 4.53627 3.96583 4.37981 5.20152 3.2513 4.46895 3.85894 4.56683 3.47989 4.58426 4.21915 4.55376 4.49693 4.68553 4.56655 4.24183 4.36886 4.29107 4.25116 4.16194 4.32281 4.29618 4.56116 3.88579 4.06022 4.80714 4.59951 4.50338 4.70206 4.06748 4.34504 4.339 4.18856 4.96187 3.62315 4.0581 3.64602 4.21368 4.06759 4.44732 4.53519 4.11535 4.45412 4.66493 4.75452 
57-5 2.99418 1.88675 1.39411 1.83323 1.40257 1.96003 1.05767 2.11931 2.04968 2.47656 2.44775 1.57607 1.82173 2.07056 2.50689 1.79453 2.47117 2.32901 1.80308 2.1285 1.85182 2.12812 1.96084 1.65009 0.991725 1.83692 1.8563 1.59539 1.20214 1.71656 1.85745 1.85903 0.973739 1.67517 1.05114 1.64573 1.25162 0.93888 1.82971 1.682 1.99604 0.998617 1.04792 1.67105 1.31911 1.76945 1.258 2.02288 1.4089 1.45923 1.84849 1.82116 2.56166 1.79997 2.44815 0.935177 1.53157 1.62816 1.05134 0.992627 0.834624 1.1687 1.12979 0.852956 1.0848 1.58174 1.71367 1.09025 1.60352 2.17572 2.26193 2.32284 1.60468 1.83116 1.7691 1.66748 2.23962 3.00305 3.048 1.7649 1.52628 1.81088 1.68693 
58-5 2.30945 1.35119 1.26248 2.39112 1.43663 1.3661 1.26501 1.23972 2.46661 2.42283 1.23928 2.45369 1.76124 1.25198 1.76114 2.59035 2.66078 1.7626 2.55703 2.46078 1.28157 1.2356 1.51083 1.73319 1.61218 1.58143 2.45177 2.47445 2.46102 2.55083 1.60946 2.48384 2.35011 2.33414 1.15987 2.57652 1.23847 2.46341 1.21466 2.47256 2.45737 1.73612 2.5463 1.72736 2.37113 1.15583 1.55768 2.39966 2.45128 2.33938 1.27952 1.35213 2.38217 2.42724 1.38667 2.39236 2.38488 1.46004 2.35745 2.42481 1.78009 1.87956 
59-3 1.35481 1.21229 1.21794 0.414008 1.18521 0.188956 0.549414 1.29195 1.51016 1.31632 1.17553 1.24662 1.31937 1.47067 
60-3 0.43877 0.432792 0.813076 0.820204 0.790909 0.80428 0.980475 0.981203 0.686741 0.675212 0.929631 0.947377 0.981028 1.90019 1.58701 1.92784 1.72802 2.0518 2.29014 
61-4 1.15088 1.24154 1.26902 1.35657 1.30561 1.35763 0.950839 0.719353 1.08875 1.09751 1.24551 1.14712 0.796863 1.15653 1.31802 1.28364 0.898829 1.05555 1.05161 1.02264 1.21312 0.946592 1.31249 1.18812 0.893747 1.30161 1.14237 1.48498 1.32566 0.925474 0.914916 1.37766 1.41173 2.12436 1.96289 1.74509 1.12566 0.996509 1.23178 1.2673 1.34963 1.07757 1.28184 1.27267 0.834727 1.46345 1.38399 1.3319 1.28028 1.52024 
62-2 1.77872 1.83365 0.92967 2.17699 2.35956 1.95762 1.73538 1.43851 1.10494 1.87488 1.21484 1.33961 1.9251 1.74927 2.17059 1.9278 1.85446 2.36245 1.96354 2.50161 1.0285 1.97295 1.43692 2.16723 1.39585 1.76695 1.37387 
63-3 2.11205 1.83908 2.1948 2.26717 1.35655 1.05934 1.96108 2.0418 2.7668 2.12863 2.30303 2.24704 1.96985 2.19867 2.61655 2.60122 2.55131 2.34462 2.8134 1.90733 2.54612 1.94293 1.96824 2.31545 1.89353 2.06776 2.649 2.25418 2.46727 2.60102 2.47822 2.37709 2.64775 2.11127 2.65869 1.3059 1.80366 2.42333 2.72798 2.65859 2.30591 1.51237 2.66211 1.8534 1.68777 1.96985 2.56758 2.46766 2.34623 2.69497 2.32037 1.54997 1.2614 2.84167 2.58976 1.95519 1.24849 2.30956 1.54898 2.22519 1.65615 2.39848 1.783 1.73507 2.16045 
64-4 0.616283 0.545805 1.3076 1.31958 0.831874 1.40311 0.871064 0.954891 1.32441 0.809856 1.37743 0.658235 0.791806 1.34294 0.948523 1.39442 1.47087 1.55113 1.4172 1.39055 1.1848 0.821644 0.873373 1.31353 1.02083 1.37474 
65-11 2.59583 2.66353 2.74823 2.23585 2.89109 2.09066 2.40956 2.81717 2.70486 2.65223 2.50218 2.81467 2.49474 2.89179 2.28358 2.2251 2.09031 2.1446 2.57346 2.3552 2.72232 2.6004 2.24123 2.16439 2.30629 1.59582 2.8084 2.80125 2.4165 2.64854 2.87514 2.91803 3.49291 2.94725 2.16274 2.69083 2.84141 2.89018 2.0898 2.39694 1.90173 2.78658 2.66379 2.47692 2.12176 2.56797 2.64408 2.513 2.47616 2.37046 2.3822 2.04266 2.40579 1.83176 2.69987 3.39149 1.94963 2.71957 1.7703 2.39037 2.13048 2.90211 2.48822 2.92859 2.6264 2.52671 2.70651 1.76951 2.35658 2.99644 2.08219 2.12815 2.56375 3.02488 2.79876 2.2833 2.52588 3.12117 1.9731 2.46228 2.51234 2.86529 2.82808 2.58728 2.8022 2.40313 2.90745 2.54111 2.5894 2.25477 2.57518 2.39419 2.38022 2.20761 2.65483 1.35382 2.78619 2.29372 2.29663 2.42187 
66-4 1.10317 1.11964 0.68579 0.761633 1.43763 1.43213 1.1246 0.175647 0.827469 0.759048 1.03432 1.27015 0.893423 0.826942 1.11588 1.18376 1.15004 1.53497 0.281014 1.06178 1.09079 1.37382 1.122 1.77327 1.23857 1.2618 1.18645 1.12666 0.980969 1.65233 1.31202 1.142 1.1879 1.68507 1.67072 
67-10 3.55363 3.80621 3.66266 4.19307 3.44837 3.815 2.93427 3.58666 3.48392 3.88021 3.59655 3.58994 3.04265 4.1798 4.31091 3.77032 4.14 3.25782 4.05282 3.65725 3.31648 4.07423 3.52935 4.13272 4.1114 3.50822 3.22403 4.09359 3.40065 4.18376 3.30631 4.18959 4.04103 3.36329 3.74101 3.59905 3.58703 4.20165 4.18078 3.58701 3.24524 3.88013 4.33098 3.72624 4.00929 4.15579 3.87573 3.61201 3.55824 4.27599 3.34596 3.42424 3.53653 3.7886 3.96871 4.09852 3.82799 4.05469 4.11978 3.53607 3.56389 3.62242 3.70982 3.66037 4.15719 4.26237 3.76043 3.99156 3.4734 2.73136 3.65978 2.9668 3.53078 3.91431 3.81385 3.53224 4.4521 3.25376 4.15958 3.60313 4.30099 4.10195 3.6858 3.9254 3.68269 4.0523 4.18757 3.17031 3.36556 3.98185 4.21412 4.08827 3.61971 3.67543 3.50196 4.13877 3.64453 3.62759 3.71675 3.27091 
68-3 1.15031 0.341918 1.49228 1.35531 0.824076 0.894231 1.00981 1.4623 0.853323 1.04583 1.47472 1.97805 1.59152 1.4787 
69-3 0.859375 0.473219 0.73735 0.928205 1.16322 0.999453 0.773509 0.910452 1.04283 0.798077 0.639491 1.13342 1.56185 0.816486 0.29831 0.607463 0.968681 1.28516 1.02588 0.897112 0.742099 1.05369 0.892176 0.927321 0.992501 1.04164 0.787948 1.47721 1.28698 1.22048 1.29235 
70-5 2.49625 2.42494 2.31788 2.53207 1.99385 2.61294 2.79421 2.63136 1.22641 2.1149 1.95984 2.33005 2.50351 2.73617 2.855 2.69886 1.4119 2.86671 2.39051 1.18907 1.73549 2.41648 2.75374 2.4844 2.61616 2.5387 0.950403 2.33298 2.45585 2.3569 2.61022 2.47317 2.43796 2.03487 2.21232 2.05938 2.37151 1.91988 2.01682 2.86182 2.23854 2.40927 2.60495 2.64425 2.67187 2.69566 2.78849 2.5877 2.77546 2.78951 2.74174 2.47273 2.40475 1.38396 1.53184 2.85224 2.85843 2.38585 2.76888 2.77797 2.78027 2.7095 2.75142 2.5366 2.88542 
71-6 2.92679 3.01569 2.96133 3.03089 2.34393 3.05406 2.27228 2.09274 3.09225 1.35041 1.50423 1.2082 2.5516 2.54898 3.00027 3.01991 1.70064 2.9607 3.04982 3.21495 3.30391 2.72397 1.85588 3.13039 3.27696 3.00085 2.90312 3.0278 3.0079 2.88229 2.8555 2.8058 0.769351 3.03955 3.11467 3.09977 3.08929 3.09445 3.15284 2.73442 3.16454 2.84466 3.04936 3.14785 2.32406 2.44937 2.66221 2.27991 2.28061 2.38285 2.65421 2.74321 2.78828 2.768 2.84401 1.19964 1.04133 2.43414 3.21531 3.17227 2.34733 3.14863 3.1735 3.24018 2.95841 3.07472 3.00475 3.24752 2.81784 2.83731 2.86698 2.80198 3.13166 3.32752 3.17692 3.31588 3.18827 2.63095 3.05109 3.15561 3.16254 2.88604 3.33175 3.24568 3.33487 3.22592 3.26674 1.54685 1.4649 3.07369 3.11594 3.19083 0.992628 
72-3 0.766396 0.830254 2.57167 2.59049 2.42254 2.46224 0.868265 0.807097 0.859936 0.888744 2.34773 0.91186 0.88705 0.842565 2.46897 2.53542 0.456294 0.324929 2.55878 
73-4 1.44092 1.5007 1.38915 1.28355 1.56696 1.53827 1.76288 1.6435 1.94691 1.43046 1.68651 1.54674 1.43211 1.73338 0.714172 0.224212 0.650499 1.6632 0.518082 1.25717 1.28284 1.53009 1.60565 1.55313 1.17523 1.4021 1.88948 1.82403 1.28581 1.29243 1.28222 1.61436 1.43868 1.25272 
74-9 2.62107 1.87351 2.20256 2.2384 3.11785 2.32818 2.3387 2.05047 2.36655 1.64398 2.52414 2.66624 3.14703 2.02986 3.09785 2.71014 2.47764 2.03174 2.43454 2.6561 1.69627 2.32287 1.78622 1.35787 3.20635 2.82089 1.94982 1.9907 1.49669 2.28417 2.56388 2.85404 1.6365 2.10595 2.89587 2.16382 2.19181 3.01343 1.60404 2.07526 2.19201 2.51607 2.74292 2.64395 2.3699 2.29804 1.42663 3.06992 1.8255 2.00705 2.6562 1.86562 2.55106 1.26412 2.41141 2.28811 1.42319 3.20896 2.49141 2.40918 2.21823 1.9795 2.07979 1.48278 2.70394 2.28208 2.6719 2.19767 1.48664 2.13314 1.88352 2.42346 2.05361 3.05217 2.48078 2.34903 2.84796 2.81806 1.82048 2.58615 2.27516 2.14881 3.28514 1.851 1.9272 2.77876 3.07975 2.47905 2.38109 3.0121 2.19116 2.37218 2.91836 2.68567 2.16751 1.87 2.68532 1.74802 2.41006 2.12019 
75-12 2.46266 3.40547 1.79608 2.46888 3.51981 2.96993 1.96802 2.97452 3.13691 3.83283 3.94489 3.24318 2.02458 3.51539 3.15246 3.29886 3.16711 3.0836 3.26903 3.04239 1.90201 3.14629 3.21098 3.20709 3.06731 3.29152 2.28776 3.16874 3.44714 3.74852 4.16286 2.4057 3.36461 2.15429 3.18135 2.92767 3.50694 3.05013 2.1861 3.20715 2.04977 3.04512 2.78434 2.86626 2.99953 1.94078 2.77355 2.35867 2.21839 2.20101 2.89316 3.70459 2.11814 2.95445 2.46867 3.2047 2.88055 3.05192 2.75581 2.34716 2.53906 2.3228 2.58034 2.08257 2.3793 3.23414 2.09302 3.25984 2.13136 2.90091 3.64415 2.39138 3.8833 2.5029 2.49022 1.98646 2.19311 2.67707 1.78848 2.64037 2.71425 4.02168 3.27057 1.78652 2.83022 2.76169 2.61726 2.16831 2.24143 2.18618 3.45171 2.08989 2.45337 2.91347 3.43634 3.03832 2.21373 2.77004 2.49531 3.18185 
76-12 2.64242 3.26093 3.49293 4.17326 3.6649 2.85865 3.39471 3.0672 2.83569 3.76819 3.82484 3.15637 3.09233 3.04101 3.30272 3.86973 3.1445 4.08485 3.91315 4.17496 2.77192 3.01205 3.56416 4.31459 3.61309 3.79291 3.80277 3.84872 3.40137 3.21861 3.48768 2.11809 3.20492 3.27125 3.84213 4.04935 4.04842 2.80835 4.0365 3.61204 4.00971 2.97975 3.35548 3.6744 3.71249 3.38754 3.86018 3.51065 4.36999 3.76697 3.26746 3.52625 3.82646 3.84577 2.82959 2.92202 3.6407 3.82554 3.55573 2.65062 4.40921 3.72343 3.35742 4.31673 3.17946 3.40942 3.10257 3.42592 3.22324 2.92383 3.28052 2.56427 3.4634 3.68633 3.45867 3.66799 3.75573 3.4911 3.39695 4.22705 3.58804 4.07474 3.56575 3.37573 3.69114 3.1458 4.59817 3.74305 3.53482 3.87189 3.72668 3.54124 3.91695 3.42697 2.76763 3.86824 3.63199 2.91933 3.0554 2.93483 
77-5 0.429649 0.75173 0.945271 1.6843 1.06845 0.622427 1.08994 1.62212 1.21661 0.770971 0.88249 0.266357 1.48851 1.51705 1.83009 1.33213 1.30996 1.02959 1.36126 1.20312 1.32504 1.59597 2.24055 1.1846 1.50911 1.63245 1.73966 2.0197 1.60931 1.42638 1.84522 1.08376 0.843225 1.23145 1.63154 1.30018 0.995638 2.04356 2.01882 1.68509 1.90145 1.87392 1.7634 2.1859 1.76439 1.51548 1.63075 1.4754 1.51027 1.49266 1.6646 2.23374 1.58586 
78-5 0.94675 1.7608 2.31243 1.96495 1.09222 1.76721 2.32908 1.2018 2.31574 2.01833 1.73947 1.8313 2.23749 2.24936 1.93731 1.8627 1.26882 1.85547 2.27246 2.35895 1.861 1.13562 2.37889 1.96802 1.67886 1.68995 1.06688 1.9385 1.22155 2.26867 2.32094 2.40614 1.94288 2.35122 1.70547 1.98122 2.04113 0.948141 2.03571 2.2594 2.33718 1.19256 1.9815 1.6507 1.05702 1.17027 1.05165 1.79771 2.35273 2.08262 1.869 1.35148 2.06631 2.16566 1.79074 1.94178 1.94481 1.12256 1.87284 1.76907 1.95637 2.02267 1.15639 2.01853 1.75589 1.73114 2.25686 2.23426 1.16769 2.32606 1.77961 2.24161 2.36744 1.8472 2.31852 1.96652 1.18711 1.82721 2.03782 1.94591 1.38867 2.03018 
79-4 1.36277 1.15412 1.62537 1.61405 1.1763 1.4475 1.34808 1.46383 0.39241 1.13077 1.35313 0.758861 1.17329 0.836152 0.281396 1.37806 
80-7 2.24389 1.22089 2.08733 2.27912 1.27229 1.82001 2.29843 2.08744 1.7297 1.82288 1.7391 2.42832 2.45504 2.27294 1.79809 1.67295 2.18318 2.72457 2.24139 1.95644 2.5834 2.12398 2.37095 1.41953 1.18316 2.66269 1.78988 1.91334 2.07937 1.93909 1.98994 2.06668 1.86152 1.624 1.03322 2.17466 2.12025 2.06773 2.10539 1.83125 2.02823 2.00482 2.11554 2.12566 2.06139 2.14868 2.31616 2.49028 1.58895 2.56203 2.02774 1.81038 2.05093 2.04321 2.13795 2.39627 2.11744 2.46937 1.97822 2.55459 2.46633 2.1673 1.74829 1.34565 3.06835 2.69858 1.33377 2.15356 2.28819 2.21636 2.12395 1.96335 1.87582 1.88727 1.74276 2.1826 1.90694 2.11934 1.54789 1.4968 2.85387 2.28489 1.54352 2.39291 0.803657 1.2607 2.12971 2.52118 2.75959 2.05796 2.33894 2.20082 1.56819 2.02419 2.18014 2.27275 1.72473 1.90737 1.65208 2.52969 
81-6 3.21955 3.85982 2.95673 1.19167 2.69177 2.67007 2.05487 1.21535 1.37652 1.40833 1.37031 1.84456 1.43494 1.72488 1.0348 1.4122 1.69582 1.05511 1.73972 1.36794 1.22896 1.53651 1.3571 1.30643 1.67747 1.68119 1.83381 2.31484 1.64371 1.5714 2.22008 1.92583 1.29758 1.14828 1.50411 1.18079 1.355 1.7046 1.15615 1.63883 1.6021 1.60499 1.62262 1.93221 1.29854 1.51236 1.40816 1.44418 1.97494 1.56767 1.84097 1.4698 1.64279 2.94879 2.14492 1.46673 1.85947 1.98743 2.00691 2.27602 2.46679 2.04859 2.10203 2.58896 1.92106 1.40154 1.91405 2.06457 1.92586 1.91496 2.53568 1.84175 1.93685 1.82772 2.6017 1.57098 1.87505 2.42851 1.84096 1.29674 1.19703 1.26748 1.64778 1.70835 1.50708 1.44716 1.69829 1.89731 2.91031 1.36662 2.05799 1.42557 1.13084 2.00753 
82-5 1.82092 1.57567 1.19527 1.645 1.10031 0.913565 0.924634 0.324083 1.62706 1.84575 1.07799 1.19931 1.30259 1.56543 1.67158 1.46163 1.28315 1.73125 1.54079 1.54531 1.86684 1.42782 1.43653 1.4074 1.19549 1.7006 1.45491 1.28649 1.72679 1.0649 1.16579 1.86898 1.52397 1.35809 
83-7 2.88567 1.86054 2.5503 0.830767 1.88949 2.65987 2.53157 0.888012 1.44732 2.88662 2.05869 0.919338 1.70715 1.72621 0.698933 2.52781 1.34806 2.34454 1.82871 1.23605 0.903441 2.2 1.76453 2.43609 1.62956 1.98764 2.24778 1.90518 1.85256 2.59476 1.79514 2.39823 2.47999 0.735037 0.978182 2.33053 2.01767 2.3423 2.76268 2.05018 1.88885 1.65288 1.39489 2.10833 1.91945 0.681361 1.33395 2.09959 1.79211 1.88305 1.93029 2.07137 0.899958 0.971656 2.18506 1.73094 0.99865 2.19013 2.16244 1.42427 2.19991 2.18908 1.80413 2.18086 2.1565 1.79877 2.05783 1.59027 0.829691 2.32148 0.981088 1.35713 2.55335 1.09716 2.56281 1.28581 1.96656 
84-3 1.48673 1.46973 1.60315 1.28284 1.60505 1.53137 1.44623 1.28725 1.56258 1.54255 1.4966 0.725934 0.83585 1.16007 1.13822 0.882319 0.879169 0.89396 1.16841 0.897296 0.333714 1.04925 
85-9 3.48671 3.81746 4.16384 2.73907 4.13134 3.55795 3.59278 3.71381 2.86151 3.21124 3.41575 3.0227 3.20019 2.72796 3.16508 3.78715 2.9521 3.58871 2.5757 3.70005 2.81762 2.23808 2.91186 3.46172 2.77699 3.01479 3.00055 2.62897 3.21121 3.49215 2.57325 3.64496 3.16016 2.83479 3.20583 3.4305 2.94361 3.11224 2.93606 2.16062 2.5425 2.27634 2.18217 3.01715 2.98261 3.10165 3.11613 2.93527 2.9745 2.54186 3.67806 3.35088 3.07274 2.63139 3.20687 3.25764 3.20405 3.46684 3.63984 3.85181 3.45384 2.9529 3.23358 3.19216 2.45027 3.02753 2.52756 2.20773 3.16572 3.49967 1.63471 2.61019 3.43901 2.47302 3.12522 2.44821 2.94715 3.51281 3.84715 3.34377 3.66934 3.62287 3.8598 3.41103 3.08218 3.31623 3.88646 3.17985 3.20841 2.27527 2.32829 3.25789 3.18485 2.44725 3.38631 3.85102 2.38255 2.77333 3.57201 3.41734 
86-9 3.64953 2.85484 2.54915 2.84577 3.58158 2.87194 3.49981 3.61485 3.54947 3.35167 2.42578 2.93347 3.72539 3.08712 3.45523 3.19324 2.90486 3.25414 2.94887 2.97946 3.44638 2.51923 3.10689 2.78161 3.88038 3.88936 3.20135 3.26767 2.83676 3.6548 3.51555 3.87848 3.15611 3.17753 2.94345 3.4222 3.22946 3.52179 1.5426 3.59836 2.96922 3.34118 2.03404 3.41961 2.99709 3.11937 3.13934 2.57155 2.84998 3.81247 2.20322 2.9303 3.48806 2.42056 3.26377 2.80717 2.96109 3.51706 3.2972 1.57085 3.13723 3.24117 3.34672 3.6221 2.66859 3.71336 2.76147 2.0142 3.11057 3.34359 3.81642 3.32872 2.63309 2.69228 3.49051 2.81996 1.72213 2.80419 2.62568 3.21685 2.35011 2.44546 3.42376 3.001 3.25179 3.37739 2.64748 3.54174 3.41339 2.93801 3.05306 3.06601 2.46392 3.47153 3.40968 3.01313 3.08895 2.41031 3.42525 3.152 
87-4 1.99087 1.93054 0.364338 1.13013 1.57499 1.62724 1.58401 1.55334 1.61988 0.915658 1.02459 1.40945 1.974 2.00976 0.732265 1.26568 2.14002 1.83097 1.70673 1.22468 0.949255 1.97349 1.28575 1.33997 1.62589 1.34665 1.69802 1.24904 1.3132 1.96935 1.6177 1.49335 1.7877 1.33684 1.58322 1.34158 1.79328 0.943294 0.96392 1.58981 1.45517 1.7906 1.05216 1.80034 1.06954 1.72758 0.74356 2.05514 1.93629 1.57268 1.65902 1.78134 1.92493 0.910683 1.22942 1.43678 1.82328 1.98283 1.51121 1.07035 1.01785 1.88885 1.14027 1.97987 2.00744 1.22851 1.83417 1.19731 
88-5 2.53908 1.66822 1.70927 1.18605 1.93094 2.27032 0.932843 0.97298 1.79426 0.605996 1.49071 2.08271 1.43755 2.20343 2.16989 2.14187 2.23985 2.0615 2.29712 0.937453 0.95339 2.01211 1.55821 2.11238 2.19491 2.44813 0.990751 1.47591 1.99234 1.98824 1.80585 2.204 1.93372 1.65424 1.54581 1.93363 1.94374 1.98316 1.70301 2.11162 1.60138 1.69293 2.05424 2.27426 2.13416 1.53842 1.86084 2.10923 1.93489 2.27885 2.36034 1.78199 1.93455 1.64703 1.9513 2.0947 2.10855 1.60033 2.11122 2.08056 1.7981 1.86038 1.86082 
89-4 1.08019 1.05569 1.02101 0.582763 1.16423 1.22479 1.13414 1.0884 0.558194 0.856682 0.438479 1.00118 1.20511 1.16021 1.09635 0.580043 1.01104 0.789612 1.82569 1.73191 1.66134 1.91439 1.64003 1.63721 1.40408 
90-5 1.52253 1.20286 1.13082 0.645859 0.961411 1.3487 1.09128 1.54657 0.474565 1.19778 1.00383 1.27936 1.4017 0.846186 0.857059 1.20693 0.968319 1.10599 0.782568 1.493 1.28163 0.945853 1.52795 2.06569 1.3407 1.50405 1.56209 1.62073 1.77624 1.98073 1.95399 1.65106 1.81685 1.36131 
91-3 0.715001 0.386036 1.12212 1.31215 1.76393 1.65216 1.43786 1.56274 2.15995 1.65351 1.65652 2.22809 1.06943 2.24126 2.29257 2.31356 2.32032 
92-5 2.14056 0.42664 2.02109 0.90834 2.29835 2.0293 0.822559 0.965185 2.17347 1.94998 0.661639 1.77635 0.951781 2.23761 2.09533 2.0777 1.13519 2.21243 1.6128 1.40591 1.82175 1.45166 2.30824 1.43429 1.40727 1.80982 1.84462 1.31579 2.08051 1.07061 1.66622 2.07276 1.35718 1.42478 1.43795 1.65054 1.46596 2.24343 1.62092 0.814033 2.63622 2.11961 1.41028 1.63992 2.18038 2.41329 2.01602 2.0305 2.14553 
93-4 0.359519 1.06132 1.81109 0.765195 1.92034 1.95914 0.809696 1.65283 0.872113 1.71192 1.73929 1.0598 1.75584 0.859937 1.67788 0.906323 1.51692 1.29421 1.39732 0.927328 1.48178 0.487984 0.807994 1.66351 1.58768 0.924526 1.70891 1.84807 1.64251 1.68604 2.07353 2.03309 1.77664 
94-3 0.284379 0.678878 0.753662 0.749248 1.44338 1.40183 1.72689 1.33095 1.27181 2.56408 1.36438 1.19045 1.56912 1.61375 1.23417 1.48179 1.4882 1.18918 0.968183 1.40894 2.55073 1.31163 1.43354 1.19841 1.10824 1.24795 
95-8 2.3128 3.84268 2.12943 2.5907 1.3538 2.91019 2.26275 2.38611 2.83294 2.02803 1.74646 2.64839 2.18515 2.43924 2.35841 3.18184 2.50222 1.67714 2.37444 2.29585 2.9767 1.87881 2.48315 2.50994 2.35236 1.60719 2.53493 1.47512 1.62318 2.22399 1.59115 1.84169 2.3151 2.16035 2.39761 2.76161 2.47885 2.02129 3.14446 2.6685 3.06262 2.00068 2.09072 1.92695 1.35221 2.12998 2.89347 1.92337 1.36856 1.71945 2.08551 1.75075 2.13516 1.78925 1.74103 1.81788 2.815 2.83967 2.75953 1.35536 2.62974 1.97187 2.90692 1.51154 2.20876 2.23426 2.98619 2.37545 3.13203 2.3981 1.54008 2.96662 2.10662 1.96313 2.18055 2.068 2.04684 3.08032 2.88217 2.6551 1.74733 1.28341 2.55069 2.66153 1.9666 2.28047 1.79029 2.99051 2.57316 3.0409 1.8077 1.78111 2.63479 2.91478 1.52018 2.01187 2.16212 3.03012 2.43743 1.26401 
96-4 1.98289 1.16269 0.952939 2.47595 1.93299 1.24794 2.09391 1.84088 1.77497 
97-6 1.19659 1.83416 1.08712 1.73162 0.574786 0.669545 0.744607 2.07576 3.02593 2.44679 1.45254 3.22285 0.698822 0.816003 0.570498 0.593429 1.97452 1.45467 1.99489 1.14644 1.71698 2.02104 2.57433 1.40726 1.26662 2.57267 2.13458 2.33578 1.15365 2.33648 0.88451 2.14906 2.19399 1.65608 1.67012 1.86967 1.93493 2.2923 1.33213 1.67739 1.88672 1.68891 2.23955 0.944941 1.10408 1.1533 2.1955 1.02971 0.912408 2.73744 2.65497 1.1745 3.37783 2.58445 1.57702 1.92341 2.38245 2.3904 3.00162 1.76337 1.31608 2.21944 
98-6 2.1301 1.9101 1.67613 2.31368 2.23977 1.85704 1.75572 2.26133 1.53573 1.50086 2.29638 2.20734 1.80767 2.15848 1.81592 1.84777 1.86652 2.04165 1.94796 0.865737 1.51234 2.03765 1.99927 1.59209 2.11558 2.54152 2.18054 1.25725 1.94541 1.69233 2.25558 0.926427 1.94268 1.82138 2.18818 2.29432 2.04433 1.88037 2.61736 1.87086 1.7513 2.43728 2.48208 2.16789 1.93627 2.00889 2.46835 1.79182 1.64514 2.11528 1.87638 2.42177 1.98024 1.43369 1.95093 1.83611 2.08538 1.44142 1.83515 2.54904 1.88019 1.4298 1.97562 1.82625 2.5235 1.82854 1.85852 1.1594 2.64089 1.45234 1.48743 2.15899 1.5042 2.51583 2.27433 1.57769 1.41866 2.62997 2.06296 2.74052 1.31017 1.87804 1.78945 2.074 2.50065 2.34192 2.12823 2.21663 2.13385 0.724928 2.28456 2.25833 2.03896 2.0837 1.85641 1.97302 1.98817 
99-9 3.05343 2.70944 1.07536 2.58464 1.53147 2.57001 2.10642 2.2675 2.75009 2.39025 2.26965 3.01783 1.91352 2.42409 2.20783 3.04808 2.94819 2.0442 2.09749 2.73729 2.71154 2.09974 2.35266 2.55651 2.1979 2.28798 2.54159 2.91859 2.99693 2.23177 2.03833 2.77517 3.04054 1.44701 1.96616 2.02675 2.85715 1.53983 2.78923 2.14659 1.96692 2.84005 2.36349 2.18495 2.68546 2.6882 2.41859 2.44897 2.31163 3.14929 2.5808 2.90771 1.7532 2.19158 2.58734 1.71037 2.91339 3.11629 2.54506 2.44113 1.90572 1.75244 2.05271 2.37893 1.24768 2.61958 2.96254 2.25551 2.87343 1.95723 2.38029 2.71711 2.48433 2.32282 3.07677 2.46173 2.75352 2.53973 2.02446 2.28235 2.85581 2.36824 2.71812 2.69468 2.70869 3.06314 2.21614 2.10861 1.94488 2.21771 2.31635 2.14464 2.19877 2.9053 2.38674 2.72434 2.69752 2.99719 2.60786 2.92038 
100-3 0.64935 1.27356 0.748681 1.21702 0.723131 1.26192 0.736524 1.28828 0.531716 0.464408 1.29455 1.30514 1.28416 0.652977 0.552936 0.508246 0.543779 0.411186 1.33788 0.323665 1.27704 0.416097 0.619261 0.743387 0.569267 0.616503 0.607904 1.2825 
101-12 3.32617 2.24852 2.43686 2.25385 2.43905 3.21441 2.53628 3.09622 3.46666 2.25139 3.34436 2.46306 2.0414 3.4658 3.70213 2.21153 1.70405 3.8081 2.46716 2.40352 2.45466 1.26133 3.38909 3.63959 3.33097 3.80132 3.34849 2.35942 3.10069 2.17711 3.45143 2.3598 3.24429 2.90105 3.19973 2.84236 3.65562 3.27805 3.44363 2.6989 2.31431 2.99563 3.51106 3.05247 3.67266 2.73317 3.24986 3.14714 2.53378 1.49325 3.19453 2.6157 2.48124 2.75585 3.34759 2.63117 2.33075 3.29653 2.87238 2.11837 2.37881 2.97299 2.26627 1.76736 3.44806 2.76389 3.24132 3.77465 3.16563 3.15423 2.70344 3.73587 4.19353 3.2459 3.58098 2.68897 2.88082 3.02325 3.26766 2.53955 3.18728 2.28877 3.7658 2.9053 2.7419 2.62524 2.28485 3.21638 3.55004 2.57235 3.36064 3.7211 3.29527 3.70044 3.10099 3.30196 3.31493 3.8095 1.95815 3.55119 
102-6 1.69915 2.06182 1.11712 2.2675 1.9725 3.41577 1.46744 2.63828 2.13016 2.37627 2.16405 1.54516 1.93011 2.57081 1.69415 2.74223 2.48742 2.75892 2.47973 1.70313 2.19484 1.61571 1.81488 2.57378 1.56731 2.00735 1.53493 1.98989 2.6133 2.27997 1.56245 2.64497 1.77003 2.81585 2.41897 2.90397 2.10929 1.37318 1.78938 2.16362 2.04868 2.08709 1.42659 1.82392 3.06934 2.5232 2.66617 2.4819 2.51301 2.06999 2.54367 2.15611 1.99546 1.825 2.33418 2.07856 1.90452 2.22492 2.77992 2.6637 1.54968 1.88635 2.19896 1.84423 2.78402 2.96753 1.89042 1.26506 1.4148 2.33742 2.74309 3.0591 2.13773 2.34298 1.97201 2.44944 1.02601 2.11489 1.73308 2.38119 2.31169 2.59874 2.16314 2.13482 1.81994 1.9472 2.34426 1.52791 2.46062 1.78767 2.27895 1.67857 2.5241 2.34777 2.56531 2.77917 2.51498 2.16734 2.24401 2.36618 
103-8 1.84353 1.9369 1.7455 1.86713 2.29662 1.86016 1.30557 2.15523 1.70312 1.68978 2.11628 2.35145 1.8966 2.63406 2.19885 1.42586 1.87547 1.43494 2.03931 1.9276 2.06185 1.38754 2.09909 2.50987 3.27114 1.48682 2.78648 1.84909 3.43119 2.07421 2.10748 1.72818 1.70514 2.24898 1.54429 2.20318 2.10562 2.35873 1.92448 1.71437 2.80735 1.56607 3.01436 2.98568 2.31187 1.94817 2.46422 2.00203 2.32819 2.06062 1.83643 2.52019 2.64455 3.18565 2.24961 1.76133 2.82788 1.78618 3.18982 2.79567 2.0745 2.06963 2.08678 1.88239 1.97086 2.20158 2.66366 1.88687 1.31933 2.11191 2.49379 2.52915 2.65714 2.35294 1.08184 2.38373 2.52851 2.38503 2.49593 1.14856 2.0142 1.81223 2.14033 1.90087 2.08992 2.82018 2.16252 1.70269 2.10216 2.3517 2.44927 2.9662 2.91002 3.37047 1.75044 2.45755 2.01868 2.68808 2.44059 2.72546 
104-7 2.58821 2.35495 2.66098 2.28534 2.10979 3.05375 2.02024 2.46834 2.19381 2.73298 2.49763 2.2564 2.71141 2.28388 2.01077 2.00455 2.75739 2.66088 2.74609 2.84649 2.17937 2.19925 2.90567 3.04472 2.64661 3.05798 2.75546 1.81651 2.15807 2.99038 3.0703 3.05675 3.07729 2.30946 1.88291 2.37956 2.85167 2.62348 2.62144 3.14732 2.10519 1.8275 2.50624 2.21677 3.11644 3.20947 2.98605 1.97235 2.17696 2.89864 2.76789 2.51636 2.00937 2.61334 2.97447 2.45544 2.32774 3.00966 2.88124 2.43879 2.64867 2.74049 2.39521 2.17952 2.79527 2.36383 1.74584 1.56863 2.42446 2.60712 2.10188 2.18364 2.35812 2.30775 2.5204 2.90897 2.10817 2.46024 2.34429 2.23658 1.66442 2.99865 1.98549 2.27201 2.3427 1.37441 2.95803 2.20524 3.11701 1.87807 2.74651 1.62662 3.04938 2.4073 2.68211 2.68483 2.2596 2.92166 
105-7 2.91059 2.35034 2.42762 2.82819 2.99634 2.59489 2.46054 2.552 2.51013 2.88856 2.63877 2.86628 2.8588 2.96631 2.71905 2.88414 2.86361 2.8886 2.6014 3.2337 3.10871 2.53157 2.91419 2.76708 2.78686 2.5867 3.08338 2.98658 3.29091 2.89922 3.21668 3.0627 2.54194 3.1164 2.62684 2.90901 3.3174 2.82606 3.0612 2.61088 3.17275 2.85553 2.82944 2.43264 3.1716 2.85094 2.43132 3.22281 2.92754 2.48102 2.54997 2.47497 2.94019 2.85745 2.29179 3.31892 2.6095 2.4094 2.39008 1.94859 2.46463 2.3993 1.73939 1.51881 2.84361 2.01909 2.92749 2.0249 2.98215 2.42843 2.14222 2.58915 2.78218 2.59058 2.63169 2.93826 2.50769 2.05997 2.99979 2.80716 1.33818 2.6262 3.1055 2.13224 2.94048 2.78405 2.2093 2.51382 2.52704 2.85196 2.82248 3.03912 2.4038 2.70624 2.57028 2.35107 1.90942 2.37436 3.18956 
106-8 2.34887 3.59685 1.578 2.97708 3.39488 2.33916 3.12447 1.73688 3.33055 3.81521 4.03432 2.44345 2.63341 2.9651 3.64052 2.21584 3.79306 3.19812 3.63093 2.23436 3.12391 2.971 2.16535 2.30902 3.27765 3.10978 3.51912 1.77079 2.56484 3.26246 2.44384 2.4494 2.96171 3.40395 3.02923 3.26007 3.53498 3.58293 3.29819 3.82405 3.45843 3.11928 3.30927 3.21073 3.13853 2.59368 2.4358 2.99288 2.45633 3.21366 2.4652 3.38563 2.80849 2.74699 1.97536 3.55945 2.89579 3.15215 2.37296 3.71882 2.86791 3.05864 2.51575 3.84974 3.66966 2.5174 2.96095 3.79199 2.9289 2.97664 2.06749 3.31985 3.08021 3.05109 1.73668 3.80311 2.55213 2.14885 3.11267 2.17076 2.50729 2.69853 2.50409 3.14091 1.67566 2.30297 2.43698 3.25276 2.73115 2.47375 2.96257 
107-8 3.19994 2.53225 1.88527 3.32717 2.51468 3.17237 3.47682 3.23727 3.59629 3.2343 1.9792 3.29739 2.74165 3.08727 3.86592 2.78135 2.91356 3.66523 2.90667 2.50911 2.84609 3.02877 2.67917 3.40797 2.45785 3.00257 2.95834 3.49287 3.76456 3.2283 3.04883 3.03364 2.09285 3.88669 3.0826 3.03849 2.64716 3.25335 2.65567 2.61993 2.89502 1.83544 2.71538 2.35411 2.09642 2.8746 1.71581 2.76173 3.02834 2.89218 2.64261 2.40215 2.63821 2.45816 3.15441 2.74719 2.14708 3.28891 2.75029 2.90843 3.17334 3.00784 1.42895 3.46032 2.33787 3.16682 2.8803 2.70858 3.23523 2.47994 3.30253 2.92216 1.97671 2.82435 3.22167 3.54188 2.2273 1.72463 2.66387 1.90258 3.15518 2.91429 2.9661 2.55532 1.91683 2.83372 3.09415 2.87672 2.62596 3.10294 2.80139 2.89026 3.072 3.08755 2.3945 2.72529 3.04101 2.71548 
108-12 2.86384 2.92999 1.35357 1.90054 2.88337 2.15718 3.04864 1.22683 3.00884 2.46753 2.15355 1.30867 1.33633 1.1636 2.37925 1.98029 2.0001 1.31773 0.893968 1.94956 2.16886 1.83817 1.99698 1.90232 2.34311 2.86079 2.40485 2.3939 2.91779 3.06847 1.32045 2.68124 1.75069 1.62085 1.00987 1.3552 1.68049 1.97824 3.181 1.9442 2.28199 2.33245 2.91486 1.70549 1.00744 2.49339 1.54375 2.03703 1.54122 2.35346 2.24825 2.17649 2.75356 1.54259 2.79661 2.35766 1.8079 2.8626 2.16801 2.30187 2.26669 2.2751 2.96411 2.76297 2.69999 2.5838 2.01585 2.08433 1.74856 2.20885 2.4595 1.5212 2.09112 2.32655 2.34047 2.34489 2.34682 2.73221 1.9244 1.923 2.91894 2.46928 2.15337 2.80162 1.84838 2.87692 2.5051 1.97801 2.52678 2.63287 2.38764 2.91491 2.69542 2.38962 2.60764 2.64643 2.65673 2.1841 2.49712 1.81422 
109-7 2.74819 2.79697 2.70068 2.83591 2.88553 2.82113 2.39127 2.1853 2.50617 0.791454 2.68896 0.973564 2.82802 1.06813 2.43772 2.18373 2.37914 2.5271 2.36671 2.73131 2.79714 2.88327 2.96756 2.96395 1.07897 2.70526 2.68781 2.82439 2.62795 2.69033 3.04911 2.8687 2.80842 2.85101 2.83189 2.59497 2.61138 2.69503 2.55527 1.10107 2.718 2.37627 2.65896 2.42263 1.25764 2.54275 2.63961 2.8194 2.72203 2.80514 0.994175 2.9695 2.53447 2.82271 2.73238 2.83127 2.73608 2.90376 2.80962 3.05048 2.81372 2.87537 2.9336 2.53938 1.01264 0.760373 2.10049 2.10064 2.63482 2.32266 2.74675 2.70618 2.91763 2.9475 2.92198 2.90421 2.75076 2.72229 3.01586 2.84456 2.43763 2.81796 2.95322 3.03684 1.09132 3.08731 3.13187 2.6643 2.773 2.17688 2.79653 2.02656 2.30993 1.12918 
110-10 2.68145 4.19153 3.02915 2.99819 3.15604 4.19182 2.94432 3.21221 3.19255 2.58362 3.18256 2.29713 3.07046 2.62778 2.26385 3.45859 3.14721 2.91084 3.08702 2.4786 2.97997 2.42409 3.38101 2.79844 2.69651 4.0062 3.10593 3.33973 2.76242 2.65315 3.62568 3.12864 3.07603 3.15822 3.1559 2.53832 3.58347 2.92722 2.76637 3.56043 2.96192 3.30552 2.67792 2.93901 2.82775 3.49026 2.73986 3.05354 3.30706 3.20472 2.69426 2.54232 3.62058 4.08725 2.26772 3.19912 2.56142 2.88125 2.76694 3.25567 2.52179 3.20779 3.15241 2.09899 3.50707 2.68324 2.89326 3.5478 2.34835 2.87278 3.23412 3.04447 3.41297 2.51045 3.10375 2.91027 2.01072 3.34278 3.20194 3.78457 3.41209 3.14686 3.06924 2.55175 3.42184 2.60281 2.63699 3.92939 3.27537 2.19269 3.14229 3.0222 2.08893 2.46614 3.36624 2.46105 3.6222 2.64202 1.90032 2.11553 
111-5 1.05015 0.751776 0.80753 2.24204 2.36129 2.18863 2.42482 1.78763 1.12795 2.05166 2.19732 0.608488 0.970803 2.56027 2.53583 2.63466 1.93903 0.945354 1.81635 2.31925 2.3213 2.55344 2.53355 1.28657 1.16112 1.4459 2.5942 2.603 2.35031 2.08161 2.24157 2.42407 1.04558 2.13695 1.3762 2.52357 2.1387 1.05953 1.06468 1.22743 1.12867 2.65739 2.62986 2.46252 2.61173 2.2221 1.5668 2.63091 2.33206 2.69618 2.69117 2.56186 2.6846 2.67121 2.47673 2.53721 2.36149 3.04134 2.774 
112-2 0.518487 0.791453 1.93619 2.13545 1.23396 1.10388 2.06102 2.22048 1.19442 1.31933 1.13074 1.23408 2.17443 2.02771 2.27895 2.14083 1.97335 2.04507 0.926573 
113-8 3.17986 3.15835 2.82825 3.35446 3.40737 3.00472 3.48253 3.16148 2.9761 3.2935 3.1576 3.6301 3.56436 3.40841 3.3425 3.31002 3.09154 2.2177 3.10435 2.80698 2.90275 3.28924 2.51663 3.48867 2.67592 2.84269 2.98233 3.16309 2.37366 3.11257 2.94559 2.53252 2.84028 3.20193 3.50018 3.38638 3.36543 2.56612 3.10836 3.19603 3.1016 2.94996 3.3125 2.75729 3.23324 3.47883 3.01861 3.21868 3.12434 3.38861 3.6076 2.79888 3.31076 2.61375 3.23567 3.61782 2.99435 3.61237 3.61209 3.17122 3.31156 2.93067 3.61904 2.70448 2.62148 3.37357 2.97233 3.08112 3.61387 2.47053 3.50557 3.41819 3.13792 3.09381 2.90137 3.29046 3.28692 3.31916 3.19457 2.99804 2.30187 3.04969 2.44653 2.83546 3.08289 3.40247 3.16903 3.17976 3.17923 3.26371 2.84712 3.41499 2.38051 3.25825 3.2568 3.2563 
114-4 0.770872 2.30039 2.27081 2.30442 2.27602 2.17681 2.39785 2.26577 2.21612 2.1931 2.34638 2.24183 2.28241 2.28392 2.40935 1.9484 1.6258 1.67606 1.99649 1.89903 1.52795 1.87321 1.86608 2.74454 2.75715 2.65244 2.85185 2.75281 2.84425 2.76432 2.85552 2.67756 2.9503 3.08866 3.10661 2.74188 3.0422 2.9085 2.90111 
115-4 1.72159 1.7498 0.549424 1.74677 0.808072 0.438977 0.886707 1.1225 0.505135 1.09336 0.474788 1.91155 1.71432 2.0133 1.65661 1.64839 1.9881 1.61028 1.95814 1.62985 1.4573 1.48394 1.49483 1.77506 1.60265 1.46234 1.3843 1.79488 
116-7 2.21446 2.49934 3.4092 2.12592 0.872235 2.09276 1.99302 1.54238 2.94435 1.96036 3.10171 2.19028 2.73315 2.35992 2.7181 1.96786 2.20593 1.78948 1.98019 3.87462 2.72507 2.72759 2.06442 2.05856 2.5818 3.19498 2.45825 1.75539 2.89696 3.24338 2.17547 2.86999 1.96179 1.98966 2.67439 2.62291 2.86209 2.51612 2.644 2.07701 3.24497 2.14404 2.48037 2.14521 2.30774 2.42592 3.24549 3.33024 1.93517 2.27908 2.49951 2.00435 2.43497 2.22212 2.9204 1.97031 2.71 2.03903 3.11055 3.01146 2.46129 2.39706 2.91589 2.80691 2.43802 3.09478 2.92986 3.19862 2.2205 2.92018 2.8228 2.69953 3.3684 3.22566 2.19667 2.79817 2.86876 2.27572 3.19241 2.90067 3.05558 2.53696 1.82708 1.31789 3.17495 2.67409 2.15781 2.36976 3.73758 1.84678 1.73857 2.39895 2.6875 2.59602 3.00558 2.39732 2.22722 3.60227 3.4295 
117-4 1.63223 1.82913 1.55017 1.42203 1.95813 1.68383 1.95004 1.44968 1.39882 1.41808 1.37096 1.06826 1.60245 0.94605 1.30961 1.89257 1.51828 1.49828 
118-3 1.2844 0.746806 1.57812 1.35731 1.43335 1.16861 0.636004 1.49786 1.34973 1.00775 1.1327 1.61068 1.32103 0.72551 1.56118 1.07279 1.57502 1.61111 0.807831 0.401591 1.80835 0.492966 1.39078 0.757917 0.822494 1.54536 1.54185 1.06767 1.31024 1.42056 1.17705 1.48928 0.590154 1.71046 1.45366 
119-2 0.193333 0.941757 
120-4 0.466091 0.663914 0.638047 0.466484 0.894564 0.811094 0.807507 0.954235 0.768315 0.4434 0.798392 0.984856 1.05015 0.777757 0.565087 0.588744 0.961428 0.991548 0.90338 1.20935 0.645745 0.644238 0.65165 0.651924 0.408529 0.640487 0.434298 0.945342 0.939184 0.912545 0.802999 0.761349 0.400672 0.392318 0.768358 1.0031 1.102 0.95575 0.779133 0.550557 0.768739 1.15827 0.765423 1.02502 0.646936 0.966664 0.878144 1.14574 0.947146 0.727161 0.853601 0.883895 0.741371 0.968141 0.985549 0.99505 
121-3 1.21128 1.27878 1.70106 0.386899 1.61455 1.68827 1.13918 2.04414 1.39014 1.17835 0.830356 1.58629 1.48235 1.14012 1.86605 1.57514 2.00996 1.65443 2.00471 1.80201 1.16956 1.31769 1.70762 
122-7 3.02101 2.04564 2.17402 3.36681 2.1666 2.54587 2.33164 2.00248 3.33667 2.1486 2.56445 2.05468 1.9803 2.09965 2.09621 3.0012 1.72501 2.92358 2.12729 2.07008 2.49169 3.07756 2.19846 2.02292 1.92738 1.66088 2.34064 3.03033 2.04265 2.51262 1.32998 3.41492 2.13902 1.66864 3.3594 2.76134 2.73369 1.76493 2.07142 2.57894 2.3865 1.8653 2.1864 2.16947 2.5084 2.9028 2.33833 2.0548 2.08325 1.89142 2.01123 1.97223 1.96888 2.06277 2.59581 2.2744 2.43109 2.18111 2.88706 1.99172 2.15958 2.84475 1.83165 2.71067 2.43633 2.01875 2.17129 1.8812 2.53332 1.95657 3.14601 2.10958 2.04103 2.28081 2.85153 2.20216 2.84881 2.78409 2.15542 3.21952 2.13795 2.56068 2.2833 2.65618 1.70878 1.84787 2.09483 3.05354 2.48888 2.23291 2.60229 3.36324 2.14988 2.11846 2.52508 2.01356 2.80916 1.61752 2.47538 
123-9 3.25389 3.6501 2.95494 3.06709 3.45607 1.85335 3.01421 3.26404 2.76927 2.80068 3.26534 3.00856 3.42392 3.45957 3.11518 3.41951 2.79993 3.29117 2.85621 3.07396 2.82849 2.98217 3.34273 3.33659 2.35239 3.98929 3.4814 3.25922 2.50275 3.31952 4.01483 3.25266 3.20383 2.34153 2.66739 2.78301 2.95885 2.85786 3.47965 3.23252 3.45226 2.84418 2.37249 2.62076 2.84343 2.86188 2.91035 3.08018 2.98392 3.33031 2.96024 3.85826 3.6125 2.96833 3.22998 3.2074 3.16249 3.58545 3.70609 3.35687 3.429 3.34389 3.03018 3.17013 3.52823 3.24223 3.39995 3.3185 2.33163 3.71349 2.74416 3.19369 2.95436 3.38924 3.2956 3.81472 3.29051 3.261 3.4783 3.16049 2.81013 3.50962 3.45301 3.6062 2.64198 2.92004 3.08498 2.44981 2.32275 2.94335 3.52371 3.01918 2.97382 3.22833 3.25227 2.71153 2.93569 3.39687 3.38439 3.50405 
124-7 2.6317 2.65919 2.57924 2.55654 2.65579 2.2768 3.21684 1.95324 3.10455 2.18851 1.78097 2.57507 3.19928 2.77835 2.1125 2.66604 1.59795 2.74657 3.34759 2.77914 2.46337 2.62784 2.84541 2.6776 1.97904 3.03431 2.54829 1.936 2.6426 2.65658 2.11622 1.87287 3.26208 2.61528 3.01367 2.62018 2.11987 2.95586 1.94486 2.34192 2.3269 2.48404 2.6573 2.65414 1.88121 2.24117 2.08635 2.81475 2.19721 2.3068 2.25517 2.69932 3.1716 1.8562 2.39644 2.24482 2.30529 2.01092 2.58062 2.35027 2.26639 2.01565 2.43628 2.47538 2.48369 2.03141 2.79353 2.96274 2.9192 2.41867 2.76389 2.98458 2.52075 2.48305 2.39874 1.84864 2.21006 2.17203 2.24965 2.66823 2.68831 2.25366 2.26165 2.52278 2.03494 2.68697 2.52097 2.14454 1.53341 2.89197 2.5591 2.3273 1.91204 2.80348 2.84507 2.38511 2.70324 2.70156 2.64111 2.7838 
125-1 0.231029 0.807651 1.11057 1.68939 
126-1 0.424187 1.68801 1.1064 
127-4 1.60544 1.65905 2.50767 2.48642 2.51304 2.49977 1.68603 0.730615 0.800004 0.895972 0.700906 0.825469 2.15985 2.18474 2.12088 2.15106 2.14356 2.20605 2.18888 2.13955 
128-4 1.69018 1.67625 2.75973 2.75369 1.87483 2.89025 2.87388 0.760693 0.81825 0.821653 0.556264 0.60647 2.34099 2.32818 2.27955 2.29008 2.5955 2.17839 2.18952 2.12181 2.10871 
129-4 2.58314 2.56519 1.64441 0.540196 2.22601 0.711043 0.823723 0.630491 2.25186 2.30482 2.23015 2.19845 2.28609 2.22412 
130-2 1.56179 2.59285 1.08606 2.02607 1.44824 2.39756 1.75093 0.249626 
131-4 0.992848 0.919204 1.7878 1.61505 1.92115 1.92689 1.85478 2.13314 2.11209 1.82723 2.74273 2.66155 2.90483 2.93828 
132-1 0.186033 0.819821 
133-5 1.42497 1.56089 1.52898 1.40984 1.39096 1.62686 1.50607 1.1408 1.3881 1.4734 1.17456 1.59406 1.43907 1.66655 1.88828 1.57914 1.17338 1.59551 1.53339 1.6723 1.41243 1.64177 1.53443 0.82427 1.52669 1.50427 0.674214 1.15193 1.62314 1.1728 1.34184 1.49206 1.72007 2.09089 1.55952 1.6868 1.48357 1.49016 1.62704 1.91778 0.669723 1.28831 1.30413 1.14104 1.26586 1.2972 1.1011 1.854 1.37421 1.32989 1.54588 1.54555 1.56795 1.7468 1.59543 1.62691 1.48362 1.86976 
134-3 1.03111 1.10684 0.964571 0.833381 0.665053 0.348065 0.721998 0.724101 0.78684 1.02233 0.803641 1.26202 1.16283 1.14308 1.71157 1.64173 1.68611 1.22721 1.52616 1.18036 1.37138 1.28522 0.946808 1.34491 0.457287 0.688575 0.620508 0.424532 1.00407 0.96917 0.684276 0.942825 1.02499 0.879452 0.675265 0.571676 1.15196 0.781749 1.1759 1.13485 1.16151 1.06525 0.998423 0.900285 1.02213 1.11464 0.951976 1.01972 1.41677 0.631609 1.12527 1.13316 0.965352 0.674821 1.30169 0.696953 1.15593 1.03513 1.03755 1.09446 1.7003 1.50601 1.44602 1.33073 1.3811 1.67809 
135-2 1.8733 1.59602 2.39936 1.12113 2.10444 1.54394 2.01313 1.13004 1.43539 1.47476 2.04219 1.979 1.43594 1.54378 1.98749 2.13141 1.26117 0.749966 1.85139 1.36346 1.48074 1.49567 1.84542 2.26843 1.65858 1.0446 1.49629 0.659393 2.15263 2.01298 1.44066 1.99596 2.11396 0.519023 1.56262 1.37543 0.940123 0.614458 1.19337 1.19413 2.02373 1.80923 2.39281 0.862368 1.39792 1.54148 2.12826 0.706401 1.53416 1.51494 1.10197 1.45115 1.52771 1.13403 1.86514 1.46076 1.5999 1.12974 1.24015 1.627 1.29681 1.68873 1.79896 1.44447 0.964531 1.93332 1.64346 1.28105 1.13518 1.70274 1.20413 
136-10 2.15111 3.04717 2.88637 1.58603 2.06972 1.94239 2.71318 2.04839 2.83431 2.91633 3.54525 2.54413 3.56549 3.05721 2.47662 3.24383 2.8689 2.70575 3.10812 2.26031 3.60763 2.78467 3.58687 2.73701 2.42751 3.0303 2.63148 3.19459 1.76551 3.03064 3.55606 2.98067 3.32595 3.71087 3.70499 2.52418 3.90359 2.69145 3.68659 1.88909 2.29256 2.23823 3.17138 2.99429 2.66782 2.93397 3.2196 3.32036 2.91007 2.96939 3.7473 3.45999 2.61511 3.44871 3.31949 3.30913 3.48651 3.06099 2.93461 3.87724 3.91166 2.92401 2.47221 1.93987 2.66462 3.90529 3.10163 3.02753 3.5655 2.84993 2.5541 3.88252 3.75199 3.36583 3.20704 1.96226 3.27183 4.27955 2.65695 3.5316 2.45938 2.44986 3.12918 3.49154 3.41714 2.78044 2.85856 4.06248 3.67866 3.74011 2.7493 3.87112 3.40835 2.85228 3.02659 2.81817 3.37512 2.16335 3.09995 2.83539 
137-2 0.636727 0.14019 0.776287 0.384915 0.660738 0.93533 0.984881 0.655462 0.342466 0.516921 0.833584 0.673489 0.657261 0.599959 0.999529 
138-6 0.76104 0.760579 1.2426 2.06952 1.11933 2.00415 2.03508 1.57326 2.15142 1.65727 1.99924 1.77187 2.14192 1.78617 2.33939 1.8563 0.927991 1.37656 1.26959 1.84667 2.14082 1.62478 2.03169 1.71204 1.69344 2.15505 1.691 1.88107 1.73428 2.17584 2.07841 2.18565 2.18643 1.90524 1.99747 1.52993 1.82728 2.18639 1.74559 2.08904 1.49768 2.10478 2.46207 2.51285 1.15401 1.76363 1.72971 2.37281 1.13891 2.03213 2.18346 1.81943 2.1278 2.07193 2.4067 2.3157 2.15991 2.47588 2.40275 2.22655 2.39109 2.09631 
139-7 2.24883 1.93903 1.65734 1.16671 1.55235 1.71587 1.57236 1.96593 2.14772 2.30037 2.43525 1.17437 1.72811 1.63972 1.98821 0.836918 2.2642 1.61895 1.21441 3.68973 1.60559 1.03658 1.71144 2.33718 2.23197 2.09915 1.18203 1.91105 1.79903 1.55952 0.566893 1.16521 1.26491 1.46256 2.6067 1.44249 2.1021 1.99208 1.72855 1.53635 1.52029 2.38311 2.08981 1.91329 1.8966 1.964 1.89385 0.915222 1.58279 1.74184 1.38149 1.87103 2.32187 1.31084 2.09945 1.46931 1.3206 1.75406 1.84523 1.96503 1.71076 2.64041 2.7364 1.79335 0.758283 1.45078 1.26231 1.5179 1.22596 2.17981 1.51807 2.034 1.61331 1.10873 1.35187 1.67967 0.930641 1.67502 2.10794 0.925618 2.14341 1.51619 2.28798 2.31254 1.36866 2.06839 1.39262 2.25212 1.8831 2.48437 1.09426 2.62885 1.49629 2.23414 2.4057 2.08409 2.51204 
140-4 2.13671 2.42582 2.91047 2.53983 2.5069 3.06049 2.73324 3.07239 3.28951 3.06291 2.70737 2.80824 3.14398 3.04064 2.64553 2.90681 2.17591 2.39125 2.15137 2.20324 3.44881 3.08796 3.09439 3.0031 2.40694 2.91139 2.7624 3.19655 3.49529 2.94059 2.4423 3.48687 2.40475 2.46701 2.98201 3.29904 2.20615 3.38354 3.40868 2.04125 2.13322 2.47071 2.09805 2.48805 3.52496 2.77647 2.97301 3.18718 2.5772 2.89215 3.06755 2.94119 2.40095 3.00332 2.21784 2.98812 2.27116 2.59364 2.9327 2.73899 3.00842 3.15953 2.60163 3.25717 3.01952 2.83697 2.32165 3.17763 3.387 2.69816 3.37087 2.01952 2.95383 3.38346 2.96422 2.83897 2.18017 2.1422 3.01052 2.75217 3.14394 3.02113 2.79798 3.53784 3.10608 2.01645 2.55692 3.41041 2.38537 3.53865 3.30843 3.08681 3.17296 2.60698 3.09991 2.08614 2.63895 3.20399 2.70319 
141-2 0.672768 0.132319 0.530562 
142-3 0.854156 0.412343 2.16803 1.63281 1.33908 0.997907 1.98267 2.24189 
143-3 1.26593 1.16348 1.30144 0.60178 1.10531 1.19843 0.918732 1.29922 0.557154 0.471066 0.759184 0.895153 1.02308 0.52115 1.00892 1.291 0.683213 1.30103 1.24438 1.11403 1.07846 0.746448 1.01652 0.725416 1.20169 1.1769 1.13539 0.58875 1.14968 1.21732 0.922073 0.799601 1.06849 0.96258 0.81633 1.08007 1.20544 1.13571 1.18945 0.543557 0.982929 0.642497 1.44787 1.0932 1.28205 1.04954 1.15599 1.10978 1.25578 0.816815 1.23311 1.3234 1.04901 1.06732 1.26992 1.38927 1.50388 1.26093 
144-6 1.2222 3.15376 2.90467 3.37195 1.81655 3.89912 3.99017 3.23777 3.27857 0.982535 3.00551 2.48224 4.07637 3.26439 4.14378 2.66218 0.848296 1.69428 2.74154 2.8022 3.54753 2.99861 4.00944 3.20469 2.71513 4.07345 2.44973 3.51751 2.74566 3.01093 2.98155 2.32364 3.04346 2.96449 3.79024 2.88311 3.26536 2.8221 3.36609 3.48747 3.57767 4.07728 3.78291 3.19836 3.18525 2.19018 2.75803 3.91787 2.60492 2.28456 2.584 3.03782 3.88328 2.59216 3.85512 2.88221 2.78291 1.46603 3.95008 2.64461 3.72864 2.81783 3.54127 2.79621 2.92816 2.00406 2.68411 2.81143 3.32622 2.62268 3.27819 2.58889 3.94035 3.24908 2.83013 2.82205 2.88408 3.86768 2.80885 1.51879 2.6683 1.17893 2.61033 3.07687 1.43752 2.44437 3.96393 3.80462 2.64388 
145-6 1.25031 1.3126 1.61711 0.933124 1.05291 1.42949 1.46475 1.27685 1.39616 1.6494 1.15374 1.63731 1.3282 1.20692 1.34076 1.91139 1.30527 1.46794 1.0452 1.6289 1.80504 1.06923 1.75047 1.38428 1.33952 1.69015 1.7672 1.63343 1.66471 0.811782 0.85977 1.35565 1.52532 1.62644 1.77628 1.42173 1.48755 1.24831 1.63934 1.32227 1.83543 0.927665 1.76371 1.24493 1.04879 2.191 1.85435 2.06371 2.08684 2.28806 0.842349 1.14539 1.49458 2.28638 2.36533 2.24458 2.32711 2.25548 1.70384 1.9037 1.49433 2.1829 1.50789 1.8902 1.99101 1.66242 1.92749 2.02145 2.13347 1.61614 1.96052 1.86054 1.56686 1.46324 2.05755 1.42375 1.54655 
146-10 2.69749 1.77548 2.43473 2.65369 2.09478 2.80783 2.59605 2.64014 2.81095 2.4408 2.3318 2.86221 2.9249 2.56351 2.23103 2.31535 3.27957 2.6565 2.60588 2.90879 2.71398 2.42542 2.74563 2.19477 2.07424 3.19704 2.33061 2.4994 2.85807 2.57007 2.22217 2.66998 2.51724 2.61173 2.99184 2.44723 2.97622 3.05505 3.36757 2.23773 2.17129 2.45701 2.69265 2.96112 2.42177 2.61172 1.67724 2.28801 2.65118 2.00922 2.64515 2.37651 2.53446 2.73328 2.42175 2.19115 2.33838 2.6033 2.00243 2.13679 2.4966 2.60355 2.563 3.20964 2.27654 2.72089 2.56577 2.79506 1.67042 2.38955 2.28729 2.87198 2.89828 2.77926 1.86849 2.29112 3.15857 2.41679 2.68016 2.46803 2.20943 2.80767 2.28851 2.06313 2.34893 2.51517 2.68436 2.92637 2.48575 2.19276 2.76209 2.69089 2.53308 2.68 2.63718 2.7876 2.69496 2.65062 2.56593 2.36423 
147-2 1.39888 1.45358 0.184543 1.15997 
148-4 0.37742 0.642902 0.473641 0.453506 0.286852 
149-5 1.78885 2.52634 2.64391 2.236 2.23152 2.20842 1.74198 2.15319 1.84668 2.01129 2.87061 1.98312 2.84031 2.34656 2.69411 2.4516 2.73804 2.37329 2.41588 2.73935 3.05015 2.66145 2.2201 2.78642 2.95994 1.75385 1.86391 1.77818 1.83451 2.12043 1.12063 2.23073 2.33827 2.20681 2.55538 2.08732 2.23211 2.13662 2.1157 0.776752 2.63386 2.78357 1.83389 2.06246 2.52862 3.05908 2.72389 2.37651 3.03829 2.95977 2.01607 2.62809 2.68038 2.30748 1.70106 2.34524 2.17129 1.71189 2.80772 2.73054 1.89146 1.9736 2.10864 2.6284 2.22744 3.05147 2.08976 2.03297 1.92583 2.28389 2.39853 2.21239 2.3232 2.37049 2.31735 2.96352 2.62782 
150-8 2.9354 2.76186 3.15212 3.47452 3.64621 3.30554 2.5048 3.10317 3.16555 3.54728 2.61632 3.06205 3.34267 2.91063 2.51791 2.53221 2.19954 3.13801 1.9572 3.30587 2.17898 3.01011 2.9849 3.00469 2.73569 3.69831 2.26368 3.04257 3.18726 3.16257 3.03268 3.12398 3.06053 3.28059 2.51749 3.053 3.56406 2.49518 2.25142 2.89386 2.5839 3.19051 2.77019 2.6394 3.19664 3.432 3.19643 3.21535 3.25763 2.80298 2.79394 3.23266 2.40212 3.30408 3.13973 3.17835 1.70618 3.57531 2.35765 2.88099 3.04598 2.56014 2.63276 2.36007 2.67685 2.95473 2.98841 2.84699 3.12945 2.90959 3.13297 3.00774 2.42509 2.85382 3.15532 3.62155 3.35326 3.25429 3.23059 3.54633 2.68013 2.64973 2.9036 3.25958 3.59818 2.29743 3.4777 3.1265 3.54225 3.466 2.67601 2.41109 3.06959 3.10994 3.0491 2.90063 2.97341 3.18447 3.03692 2.94993 
151-11 2.09347 2.82042 3.36189 2.2473 3.01203 2.28891 2.97131 3.49108 2.83129 2.62757 3.07119 3.37251 2.85801 2.71758 2.72389 2.72001 2.74729 3.01597 2.97336 3.29142 3.4803 1.763 3.00422 2.89547 3.69828 1.85162 2.67363 2.27563 3.02227 2.58359 2.1633 3.11968 3.42492 2.25242 3.59887 2.67466 3.33008 2.03834 3.74882 3.47482 2.97351 2.53199 1.97225 2.65205 3.23726 2.47349 2.60642 2.37516 3.24518 3.17413 2.62372 2.63572 3.16136 3.60506 1.81476 3.43261 2.49301 2.25028 2.20994 2.30899 3.49903 3.46897 3.23353 3.34044 2.46204 2.91395 2.91409 2.55146 3.29223 2.99643 3.01621 3.33634 2.86491 1.61366 2.86853 1.95176 2.82203 2.92947 2.95166 2.87168 3.00063 1.92461 3.38766 2.44557 3.20075 2.86879 2.59718 3.74334 2.77788 3.26587 3.38664 3.31687 3.2045 3.35976 3.17395 3.03544 2.95242 3.65976 3.08422 2.99787 
152-1 0.0800967 0.521888 0.531932 0.71925 0.559794 0.730024 0.52134 0.337715 0.334024 0.49029 0.500283 0.484237 0.412131 0.515872 0.471324 0.457639 0.719373 0.731007 0.689011 
153-1 0.223004 
154-1 0.416708 0.520052 1.29376 1.37622 
155-4 0.89719 0.660068 1.27444 0.753858 0.943443 0.871179 0.8595 1.40013 0.628517 1.28095 0.827671 0.720173 0.943201 1.25636 0.710992 1.13064 0.894663 0.431169 0.551789 1.04822 1.02845 0.618877 1.19204 0.681284 0.746375 0.77211 0.790133 
156-8 1.20098 2.1045 1.38816 1.22652 1.3147 2.14874 2.12161 2.18671 1.21359 1.29385 1.3565 1.37533 2.36975 1.41001 1.27852 2.12475 2.17143 2.10453 1.15789 1.37877 2.19014 2.3463 1.2438 2.31317 1.4725 1.54708 2.30803 1.85035 1.50716 1.57785 1.42737 1.51138 2.11947 2.36179 1.36506 1.40321 1.45272 1.53371 1.85466 2.08954 1.33779 2.30467 0.732427 2.35639 1.44472 1.52574 1.50613 2.22712 1.93257 2.22614 1.51818 1.04596 1.47801 1.93366 1.15767 2.23956 1.78848 1.85465 1.81064 1.76219 1.46088 2.19279 1.66599 2.23308 2.16089 2.47196 1.79475 1.90991 2.38687 2.53721 1.56461 1.92079 2.42743 1.6575 2.59205 2.09712 2.44522 2.2881 1.68246 2.38182 2.19414 2.04036 1.4212 1.94039 2.36462 2.2551 2.24989 2.24331 2.57752 2.33718 1.99387 1.75039 1.7848 
157-6 1.49918 0.926098 1.35312 1.46519 1.06407 1.33555 1.71496 1.53618 1.574 1.54154 1.65584 1.83505 0.890196 1.51329 1.46612 1.38319 1.1541 1.36849 0.934604 1.45988 1.10071 2.14746 1.61064 1.51105 1.16331 1.99141 1.56741 0.861586 1.94646 0.943024 0.944498 1.46106 1.23893 1.18814 1.7785 1.8209 1.3992 1.33509 1.34198 1.33395 1.80709 1.6992 1.57966 0.812229 1.65244 1.4782 2.21456 1.49119 1.10136 1.42351 0.948547 1.27654 1.33621 0.877846 1.91512 1.16231 1.23119 1.49692 1.17632 1.40649 0.972395 2.5496 1.65617 1.49299 1.81501 0.817336 1.73527 1.98754 1.96298 1.73532 2.04002 0.730936 1.17536 1.77249 1.75712 1.7358 1.98654 2.01334 1.81682 1.33937 1.2844 1.85611 2.28767 1.54289 1.9782 1.67836 1.87639 2.18827 1.23915 1.82009 1.65997 1.64699 1.95479 1.93728 2.00382 2.28856 2.19316 2.32017 
158-9 2.56032 2.2632 2.63451 2.65798 2.41576 2.17011 2.37269 2.50312 2.99538 3.00402 2.74757 3.02911 2.27988 1.44247 2.27005 2.81369 2.44892 2.77985 2.52278 2.20611 2.44722 2.40084 2.88348 2.91721 2.61378 2.93721 1.83911 2.18679 3.24496 2.53455 2.67699 2.52806 2.30833 2.73068 2.68217 2.67035 3.28027 3.11642 2.70426 2.15341 2.7836 2.97788 3.12115 2.18545 2.26375 3.30863 2.46201 2.25233 2.30818 3.06395 1.55157 2.23779 2.96867 2.46937 2.21573 2.94194 2.56033 2.77163 2.31495 1.94706 2.38587 2.28287 2.37811 2.45217 2.52168 2.32087 2.70875 3.00806 2.49327 2.53534 2.41202 2.74093 2.43074 2.98966 3.02695 2.71826 2.42948 2.62686 2.62047 3.12901 3.01914 2.62251 2.66761 1.86503 2.642 2.54281 2.79266 2.16149 3.20834 2.53491 2.79136 3.01307 3.24552 3.02883 3.05758 2.9969 2.3222 3.03585 2.35041 2.54337 
159-10 2.86345 2.55122 2.07775 2.54554 2.46845 2.20419 2.14978 2.62691 2.39325 2.44564 3.24186 2.44939 2.59221 2.3868 2.55984 2.70704 2.43379 2.77049 1.65621 2.6971 2.13185 1.80099 2.63104 2.37304 2.7204 2.75217 2.48846 2.3533 2.52876 2.96544 2.00366 2.17326 2.37974 2.59112 2.84219 2.47768 3.08605 2.53514 2.85368 1.99332 1.96758 2.39597 2.75954 2.42402 2.31294 2.46234 2.44796 2.27983 2.51854 1.28963 2.44047 2.96152 2.1853 2.53259 2.58859 1.90868 2.01237 2.5686 2.14371 2.5294 2.30987 2.72746 2.23616 2.42708 2.63878 2.32829 2.55889 2.50633 2.56522 2.84414 2.47198 2.46934 2.3813 2.20374 2.60418 2.46472 2.25459 1.78439 2.63909 2.61578 2.75619 2.25564 2.74419 2.52602 2.31875 2.27882 2.80559 2.35071 2.30813 2.25675 2.34885 2.20072 2.63869 2.83638 2.43882 2.97639 2.49575 1.92325 3.01879 2.50691 
160-8 1.92004 2.89185 2.792 1.48248 2.3617 2.03395 2.00116 2.38183 2.26353 2.03723 1.99006 2.45723 2.60193 1.73319 2.07727 1.8368 2.77547 1.53978 2.61236 2.39705 1.83392 1.95754 2.49717 2.58885 2.40431 1.70045 1.98566 2.61979 2.34942 1.23921 2.29703 2.80829 2.04828 1.81504 2.80157 2.70815 2.33068 2.66818 1.73924 2.48698 2.14944 2.4261 1.89438 2.8264 1.8127 1.73086 2.0824 2.37912 1.17351 2.19172 1.75787 2.07326 2.35458 2.38532 1.90512 2.84074 2.56755 2.22076 2.28487 2.63284 2.70697 2.17511 2.76189 1.38568 2.39854 2.14597 1.97198 1.86586 2.15249 1.89576 1.97957 1.94141 2.31352 2.35616 1.90466 1.78314 2.72635 2.51614 2.03943 2.68531 2.82801 2.42792 1.82082 2.74679 2.28199 2.3249 2.59136 
161-8 1.83131 1.75898 1.23633 1.33438 1.05057 1.99824 1.76615 0.706055 1.7149 1.54872 0.536038 1.88063 1.50491 1.53436 1.81622 2.10758 2.02009 1.84939 2.01824 1.85136 2.03503 1.80835 1.73578 1.48241 1.63801 1.67074 1.87513 0.681669 1.81056 2.16409 1.82186 1.58721 1.73979 1.47227 2.01684 1.79505 2.16982 1.43648 1.8278 0.698879 1.83278 1.5907 1.2061 1.71737 1.85328 1.74392 2.11804 0.894696 1.5551 1.60545 1.88477 1.94335 2.31349 2.01837 0.749796 2.09628 1.88755 0.985972 1.87288 2.05593 2.04591 1.90148 2.00094 2.00244 1.16214 1.49837 1.30932 0.468726 1.9642 1.71581 1.31652 1.93373 1.80121 1.78961 1.50802 2.04741 1.87743 1.96338 1.77979 1.93795 1.35877 1.01886 1.04057 0.922778 1.91771 2.03159 1.91924 1.76079 2.0437 1.92721 
162-6 1.31707 1.47967 1.25772 1.14754 0.891357 1.91265 0.92071 1.81328 1.86254 0.717478 1.94649 1.88982 0.54386 0.951699 1.80539 1.13916 1.94536 1.19287 2.03543 1.98097 0.96022 2.03338 0.749245 1.98404 0.852557 2.03159 1.83412 0.738134 0.922131 1.72463 0.773081 1.80062 1.87906 1.93486 0.448084 0.807039 1.88366 1.67398 1.779 1.48667 1.55704 1.54605 1.17058 0.880382 1.07234 1.0721 1.74757 1.05515 0.73908 1.79362 0.851665 1.48576 1.53635 2.02161 2.05177 1.31123 1.52521 1.89747 1.0106 1.59732 1.38459 1.48029 1.74812 1.72372 1.52828 1.61798 1.54459 
163-7 2.0789 2.86339 1.80461 0.581584 1.76336 1.64124 1.79084 3.08647 1.51202 2.30964 1.60786 2.23808 2.89424 2.43746 1.97936 1.08825 0.764695 1.87458 2.16156 2.80117 2.86518 1.63274 1.54587 1.4819 1.64429 2.49107 2.28426 3.13218 2.15793 2.92976 1.59116 1.67084 0.703341 1.82036 1.59783 2.15255 2.02596 3.00165 1.51694 2.05633 2.46337 2.42835 2.9394 1.59673 2.57683 2.23525 2.95767 1.6706 2.70514 2.97224 2.93184 2.02412 3.15564 1.91963 1.77411 2.65879 1.78768 1.57246 2.14681 2.98598 2.19606 2.49209 2.02576 2.00855 1.75435 2.02687 1.99661 3.17385 1.80344 3.12099 0.974843 1.60224 1.53878 
164-8 2.1597 2.14542 1.89304 2.64999 1.88606 2.02784 0.924196 1.91692 2.14553 1.44473 2.69266 2.51233 2.46735 2.5711 2.66675 1.87194 2.01902 2.61423 2.73767 1.9704 2.05916 2.13071 2.79826 0.831135 1.50149 2.11053 2.5652 2.10936 2.35464 1.95545 1.18751 2.88018 2.35752 2.16402 2.71457 2.41706 2.4368 3.07498 2.64155 1.78092 2.0803 2.85081 2.58339 1.84154 2.70827 2.78179 1.96815 2.00159 2.73523 2.212 2.74653 2.8815 1.76349 2.93924 2.28308 2.32093 2.95009 2.87876 2.79994 0.995473 2.13839 3.05844 1.55588 2.4385 2.70164 2.13769 2.10374 2.69209 1.88671 1.60604 2.40038 1.49292 2.66649 2.66593 2.00373 1.86167 2.29448 1.28755 1.47438 1.82751 2.05109 2.82866 2.22337 2.28942 2.56534 1.94868 2.12188 2.27161 1.00005 2.29127 2.3229 1.95001 2.47111 2.47102 
165-8 2.3983 2.68439 2.33183 2.76343 3.29607 1.96383 2.86293 2.65621 2.66332 1.74796 2.26992 2.22096 2.56078 1.96007 3.23283 2.04694 3.1086 1.95079 2.53361 1.91349 3.02097 2.76332 2.29817 2.22599 0.781783 2.71074 2.8018 3.35355 1.0814 2.51867 2.1083 2.1054 2.67043 2.33586 0.968839 2.3456 2.84469 2.22337 2.18771 2.14872 2.04613 2.43654 2.51241 2.0241 2.02142 1.72561 1.01912 1.00372 2.76479 2.62294 2.4669 2.04635 2.60716 2.32158 2.29107 3.35657 2.64079 1.8028 2.63199 1.96582 2.70469 2.01109 2.34535 2.21904 1.87884 1.15114 2.60783 2.08605 2.66177 3.06022 2.54593 2.27626 3.07122 2.69109 2.4319 2.60647 2.34696 2.06544 1.15609 2.61178 2.36242 2.14773 2.42263 3.13276 2.69327 1.93293 2.22547 1.24541 2.25724 2.36393 2.20644 2.21965 2.51517 2.39993 1.08728 1.90806 
166-4 1.97501 1.572 1.79142 1.00552 1.53501 1.84484 1.97159 0.915785 1.34088 1.89678 1.23446 1.79329 0.793116 1.98906 1.73279 2.02901 2.0393 1.87682 1.46589 2.14252 1.82324 1.43556 1.85195 0.455194 1.8441 
167-7 2.49833 2.77634 1.18854 1.85326 2.17588 2.07612 1.82215 2.00919 3.17794 2.35059 1.83654 2.98967 2.78974 2.04764 0.993214 1.73281 1.88856 1.99757 1.66034 1.63834 2.14496 1.91752 2.80563 1.89145 1.0557 1.09772 1.95085 2.23613 3.20846 0.501174 1.99588 2.81106 2.17759 2.90827 3.02679 2.8809 2.46189 1.66397 1.81064 1.85426 1.90124 1.7266 2.28938 1.91496 1.96085 3.12972 2.75968 2.44188 2.04401 1.65147 2.22776 0.923561 1.85306 1.76526 1.91937 1.93708 2.975 1.81322 1.80394 1.94306 1.70757 2.14644 2.16459 2.2072 1.58216 2.00837 2.09414 1.9358 2.05101 1.92753 1.76414 2.03113 1.96763 1.49973 1.93197 2.08923 2.0816 2.4621 1.91009 1.92672 2.09389 2.11919 2.44119 1.34474 0.773813 2.08792 
168-7 2.7472 1.02036 1.00847 2.7861 0.744556 2.41659 1.0797 1.9908 1.99883 2.09928 2.21379 3.10413 1.4496 1.69453 1.94539 3.04018 0.787432 2.29049 2.23645 2.07807 2.19696 1.53911 3.04749 2.16247 2.8123 1.88044 2.07837 1.96722 1.63004 2.0076 1.56029 2.79911 2.35576 1.86642 2.06867 2.93724 2.72741 2.12359 1.07085 2.30071 2.00576 2.23591 2.04464 1.85883 2.40923 2.26075 2.3163 2.01252 1.81735 2.04013 2.60632 1.75208 2.40691 2.07829 1.99174 2.31789 2.63932 1.6303 1.96982 1.82659 1.08745 3.05112 3.02708 2.25712 2.90863 3.00343 2.29167 1.61538 1.70059 2.25 1.96646 1.98921 2.1117 3.10187 1.69269 2.51997 2.35895 2.93715 3.05737 2.33501 1.85661 2.8104 2.82857 1.06534 0.870755 
169-5 2.41587 1.43513 1.19516 2.31321 2.11628 2.23988 2.43294 1.80591 2.0831 2.18379 2.57602 1.84492 1.77863 1.35212 2.46125 2.55058 2.13676 1.3122 2.36881 2.13723 1.39332 1.06721 2.2618 2.32721 2.09121 1.91279 1.4852 1.95451 1.40204 2.0248 0.433978 1.31909 2.48864 2.06733 0.705857 1.91437 2.25873 1.10102 2.28702 1.82806 1.99086 1.26429 1.44261 2.14912 1.76382 1.58042 2.19791 2.13929 1.76575 1.26816 1.44079 2.51946 0.373025 2.08189 1.35561 2.20431 1.84278 1.35873 1.03836 1.48074 1.89974 1.76043 1.44424 1.33184 1.79311 1.90827 1.72628 1.63742 1.80603 
170-8 0.572875 1.9785 2.04858 2.21079 1.92886 1.12389 1.50668 2.04617 1.99767 1.65733 1.27594 1.63979 2.17083 1.93273 2.07364 1.62353 1.95769 2.13855 2.51702 1.70224 1.93769 2.37367 2.50204 2.0218 3.21722 2.55223 1.43012 2.37165 3.10122 3.20028 2.38815 3.23717 2.29963 2.57386 2.62108 2.6993 2.45442 2.61691 2.6187 2.47465 3.12479 2.48725 3.08811 2.38043 3.21364 2.36449 3.25884 2.55856 3.00889 3.1022 2.82109 2.46789 2.60378 2.41818 3.1051 2.76481 2.34797 2.67887 2.67891 2.68974 3.28828 2.80802 2.55669 2.85954 2.42095 2.30936 2.63545 3.00017 2.77654 2.81826 2.17629 3.37155 2.88613 2.55773 2.66544 2.43859 2.71041 3.29831 2.78687 3.42171 2.60761 2.52098 3.09968 2.72953 2.73756 2.53928 1.7628 1.95297 2.56385 2.82214 2.94888 
171-10 3.31431 3.56406 3.12706 2.94972 3.55665 3.08576 3.41519 3.07942 3.0193 3.76261 3.90066 3.59393 2.68682 3.88364 3.9092 3.15934 3.82248 3.70317 2.8387 2.96358 3.09171 3.65294 3.97748 3.70347 2.96356 3.20826 3.73055 3.44137 2.92997 2.40949 3.92612 2.13201 2.79011 3.34404 3.38736 3.54597 3.32721 3.16343 3.82743 3.52176 2.7067 3.25066 3.61375 3.05055 3.62491 2.75455 2.67638 3.20269 3.325 3.66431 3.77243 3.19341 3.12045 2.68818 3.10223 3.06519 3.56776 2.88766 2.87351 3.75193 3.04834 3.54125 2.53715 3.03132 3.36394 3.17283 3.53531 3.57719 3.59533 2.24391 3.60495 2.88495 2.5752 3.51094 3.73046 2.41645 2.46276 2.7406 3.16424 3.3322 3.49352 3.75626 3.42784 3.4391 3.21322 2.7686 3.70736 3.5365 3.36562 3.89078 3.61408 3.39229 2.5402 3.2589 3.62555 3.19418 2.35432 3.67527 3.60169 3.68965 
172-2 2.32565 1.92535 1.68093 1.49374 1.71902 1.71968 0.159271 1.23226 
173-4 1.38699 1.99232 1.98019 1.08318 1.11317 1.72469 1.23572 1.90333 2.02367 1.73078 0.971487 1.16299 1.38217 1.70264 1.23238 1.49142 1.81624 1.55862 0.880226 0.659242 1.84635 2.04957 1.65529 0.531379 1.60746 1.75004 1.6272 1.70948 1.2175 1.14693 2.11527 1.75826 1.62955 1.99825 1.55385 1.82047 1.94448 2.16651 1.91241 1.50794 1.75681 2.01898 1.49619 1.67388 1.43519 1.85744 1.65063 2.27691 1.92154 2.38364 1.93087 1.72748 1.38618 2.00235 1.37996 1.2969 1.60246 
174-3 1.12315 1.02253 1.17665 1.18373 0.539385 0.814819 1.02533 0.616432 1.21204 1.21856 1.0419 1.15353 0.987472 0.571493 0.391285 0.943489 1.8366 1.77852 1.93973 1.92739 1.70218 
175-6 1.36525 2.02073 1.3997 1.43329 1.43547 1.40596 1.9735 1.97916 2.04332 1.0319 1.45737 1.94269 1.94927 1.4413 1.53652 1.55923 1.82952 1.81491 1.39378 0.575323 1.52524 1.10857 1.56926 0.805291 0.821076 1.40314 1.88264 1.46871 2.08553 1.76934 1.0716 1.23108 1.82413 2.1585 1.40555 1.58907 1.50627 2.15484 1.52241 1.51983 1.59194 1.56931 2.11379 1.55311 2.14162 1.59193 1.21862 1.97956 1.70088 2.12029 1.95447 1.67112 1.96154 1.93875 1.43067 1.46518 2.19748 1.59131 2.38071 1.4474 2.31443 1.59393 2.06678 2.30441 2.28405 2.07618 1.40551 1.89488 2.12636 2.3351 1.49875 1.75617 1.74217 1.80959 2.37978 1.96512 1.99242 1.81169 2.17044 2.18011 1.91215 2.04639 
176-6 1.78068 1.78804 1.62821 2.24157 1.97775 1.41412 2.30624 2.1715 2.2116 2.10122 2.72433 2.16244 1.41546 1.70605 2.58544 1.70721 1.4476 2.54099 1.0695 2.12335 1.25605 2.32426 1.51766 1.49517 1.91268 1.76298 2.56422 2.53371 1.81934 2.53522 2.76421 2.13999 2.57713 2.10129 1.5749 2.74132 1.77584 2.81691 2.04219 1.41821 2.69239 1.98693 2.46954 2.42279 2.76757 2.9039 1.36072 2.82428 1.23228 2.87753 2.30427 2.22122 2.29089 2.73051 2.70429 2.56118 1.26694 1.97349 2.16977 1.87953 1.94037 2.06033 2.10897 2.35064 2.15414 2.57414 2.69685 1.72313 2.58583 0.626866 1.49037 1.02105 2.39284 1.81359 1.7601 2.12694 1.80624 2.15129 2.52797 2.02199 2.25392 1.37598 2.18577 2.50891 2.50926 2.56202 2.43295 1.52937 2.29615 0.670167 2.44652 2.46522 2.19193 2.20311 2.4252 2.4285 1.82494 
177-3 2.03724 1.4382 1.41096 1.41083 1.45867 1.33327 1.76423 0.150344 1.34761 1.58041 
178-6 1.11593 1.703 1.5769 1.45669 1.4123 2.01212 2.38397 1.34119 2.58398 1.4196 2.12525 2.3495 1.59781 1.58564 1.73535 1.84097 1.73391 1.77005 1.73987 1.37794 1.29774 1.19067 1.24731 1.55646 1.85435 1.31457 1.29174 1.94144 1.67856 1.88736 1.77864 2.02077 2.02389 1.69189 2.2106 2.15193 2.10208 1.87835 2.52142 2.0268 1.96401 1.74771 2.33241 1.55793 2.26606 1.29832 1.74268 1.63112 2.32214 2.11422 1.65417 3.25561 1.77588 2.26745 2.15158 2.11332 1.66618 1.60806 1.6774 1.81725 1.84278 2.01802 2.31463 2.09233 1.6717 2.24655 1.82832 1.74151 2.58088 2.6598 2.2424 1.67328 2.31535 1.97656 2.09901 1.90651 2.3071 1.93653 1.93173 2.45555 2.35652 1.95629 1.73475 1.69359 2.54415 1.98181 1.6383 1.87043 1.95805 3.09556 2.21966 1.50579 2.56925 1.90723 
179-6 1.59076 2.09313 1.39889 1.9844 2.33459 2.45527 1.71492 2.03981 2.27197 2.14808 0.962072 1.15436 2.62501 2.34572 2.53612 2.43655 2.26077 2.56978 2.92208 0.786351 2.74822 1.99408 1.77111 2.47892 2.30679 2.62612 1.23544 2.18127 1.17901 2.04915 2.57626 2.70381 1.79586 2.09278 2.86801 2.71732 2.61954 2.50291 1.67849 2.41619 2.64587 2.83761 2.90584 2.20104 2.7173 2.17977 2.86496 2.59857 2.84675 2.51793 2.93553 2.20446 2.50167 2.12731 2.6233 2.59988 2.9287 2.65025 2.95287 2.66389 2.86038 2.97227 2.26606 1.86057 1.80239 2.42107 2.27185 2.58754 2.26856 2.85769 2.63966 1.51886 2.99595 2.72961 1.69895 2.72718 2.59726 2.86336 2.49047 2.51494 1.41125 2.40304 2.61417 2.78076 2.76295 2.48615 3.03177 2.62522 0.7908 1.99322 3.01439 2.72318 2.20286 1.63739 1.33285 2.49637 1.91585 1.82271 
180-3 0.29701 1.48109 1.40261 1.41958 1.55278 1.6661 1.8081 1.98497 1.72448 1.54855 1.08474 1.76667 1.3566 0.832753 1.30031 1.1665 1.44071 
181-4 1.43867 0.512337 1.01265 2.25072 1.56058 1.58315 0.371345 2.01616 0.388391 1.06653 2.23298 1.48005 1.85395 1.97044 1.5824 2.21251 1.5382 1.4325 1.52325 1.83207 2.16752 1.57833 2.3258 1.6165 2.14242 2.30365 1.52817 1.7739 2.06166 2.28301 0.815284 2.06824 2.26362 
182-1 0.295411 
183-2 0.303484 0.887282 
184-1 0.115723 0.573449 
185-6 1.33668 1.76973 2.15851 1.64762 1.34739 2.8312 2.37664 1.61257 3.00776 2.37752 2.39925 1.06608 2.1962 1.0723 2.2824 1.95583 2.28855 2.38829 1.50358 1.86466 1.7144 2.0868 1.89039 0.912939 1.34768 1.10293 1.66545 1.92676 2.72128 1.93481 2.67746 2.0133 2.07547 1.13916 2.70741 1.17402 1.75261 2.0262 1.95257 1.77789 1.80037 2.44766 2.09736 2.32869 2.51634 1.48197 2.60088 2.69225 2.21769 2.78603 1.61444 2.50988 2.32144 2.97084 2.85448 1.76732 1.36352 2.41565 2.34782 2.77536 2.06017 0.860313 2.74406 1.74961 1.71693 2.00227 2.16748 2.58305 2.10512 1.3095 2.23805 1.44897 2.91786 1.93035 1.73267 2.19841 2.75947 1.94576 2.45358 2.11595 1.83612 1.16562 2.74806 1.93008 1.97997 2.94223 2.12661 2.63359 2.19478 1.16927 1.82991 1.63594 2.52181 1.43156 1.7921 1.82445 2.08837 
186-3 1.45723 1.393 0.456444 1.4486 0.724278 0.796746 1.5388 1.18066 0.854847 0.990318 1.14885 1.74607 0.993008 1.15233 0.815907 0.431163 0.989407 1.6727 1.55302 0.57848 1.0713 1.11061 1.066 0.995855 1.49477 1.07162 1.21742 0.841454 1.35058 1.07688 1.62454 0.938374 1.53116 1.57328 1.41792 1.57348 1.34375 1.18483 1.40506 1.07175 1.04995 0.891647 1.48184 1.04494 1.44544 1.67512 1.2636 0.766573 1.29838 1.01119 1.47508 0.383167 0.877405 1.68229 1.0881 0.474228 0.500015 1.4506 0.597608 0.80127 1.25547 1.45578 1.15336 0.897235 0.914262 0.750872 1.75226 1.18901 0.620021 0.980948 1.31244 1.19656 2.09601 1.02107 0.958255 1.83551 2.21672 2.05219 1.57147 1.87036 1.80599 2.04908 1.58846 2.06895 1.69394 1.74224 1.80367 1.9145 1.9164 
187-6 3.52927 1.88641 3.48144 2.83299 3.43385 0.801084 2.79693 3.41981 2.03302 3.02152 3.53149 2.49516 3.07032 3.05683 3.65947 2.20034 2.56044 1.86965 1.80416 3.14581 2.37736 3.56096 4.17319 2.1222 3.0156 0.95743 1.66977 1.91714 2.07277 2.21759 3.03825 3.2701 2.54281 1.74974 2.41744 3.66383 2.79229 2.79219 1.3304 2.19106 2.12296 3.44251 2.354 2.06584 1.99747 2.51374 1.86884 2.07776 2.40301 1.72265 2.96081 3.84876 1.98953 3.57029 3.46523 2.63714 2.06051 2.4933 3.49219 2.17428 2.66392 3.44719 3.93688 1.77432 3.90905 2.5891 2.46358 1.81513 2.24484 0.833786 2.64805 2.71075 2.25138 2.303 2.29481 2.58787 1.44593 2.91159 1.4735 2.39985 2.27385 2.32869 2.17655 2.02946 
188-3 0.854146 1.20096 1.2151 0.917815 0.295994 1.69912 1.75505 1.46443 1.95201 1.47166 1.94058 
189-7 1.23523 1.60702 1.50415 1.73702 2.45903 1.89456 2.18165 2.18626 1.64536 1.81214 2.67937 1.5294 1.73084 2.43412 2.20048 2.14591 2.1738 2.57139 2.38987 1.59952 1.44656 2.3992 1.98558 1.77193 1.75162 2.27724 1.82352 2.59087 2.11503 1.72322 1.75581 1.63785 1.39671 2.6691 2.08899 1.59187 1.64023 2.3537 2.32931 1.90113 2.25959 2.46347 1.629 1.34845 1.74483 2.15012 1.87647 2.28987 2.35053 2.60281 1.66887 1.73816 2.33969 2.31348 2.19355 2.16087 1.66756 2.55719 2.56392 2.55186 2.15981 1.55786 2.20367 2.42346 2.15002 2.47436 2.59274 2.47952 1.52002 2.18507 1.81172 2.31006 1.7179 1.47513 2.24325 1.80845 1.70704 2.03171 2.1899 1.81571 1.60887 2.57254 1.62742 1.58882 1.55247 2.73411 2.51945 2.01786 1.81926 2.20734 1.8941 2.44063 2.22559 2.66026 2.56095 2.11472 2.2847 2.4806 1.49261 
190-4 0.549975 1.8323 1.42966 1.51505 1.99443 0.177498 1.6909 1.31991 1.95704 1.40213 1.56615 2.35765 2.00417 1.52991 1.39592 2.41198 1.93561 1.46849 2.0654 
191-2 1.27949 2.06641 1.51436 1.36804 1.41703 2.12507 1.73305 1.24719 2.18284 1.51504 0.404861 0.974516 2.00153 1.87454 1.7439 1.37924 2.02745 1.28212 2.19048 1.37943 1.40077 1.95372 2.15077 1.75323 1.33737 1.75958 1.28793 1.34019 1.80903 2.1284 2.2439 1.58261 1.60164 1.51384 0.481914 1.40659 1.9553 2.06461 0.609863 1.63123 2.16855 1.25192 0.795066 2.03343 1.70088 1.38974 1.29186 2.06186 1.21777 0.378813 0.684811 1.02754 
192-5 1.98039 1.19621 2.30012 1.42829 2.16671 1.47061 1.11338 1.35718 1.86458 1.51301 1.191 2.13781 1.22916 1.17631 1.58666 1.18679 2.33303 1.14802 1.93027 1.59286 1.42079 1.89487 0.813244 0.962465 2.19099 1.2803 1.59976 1.95162 0.506406 0.987748 1.75711 2.20851 1.87772 1.48513 2.17313 1.08884 1.74263 1.60625 1.9216 1.37663 1.14001 2.04224 0.692116 1.47031 1.57067 1.53515 2.1732 1.13321 0.858246 0.716063 2.14557 1.14647 1.57695 2.2216 1.90748 1.09507 0.926435 1.58621 1.23724 1.44804 1.42156 1.63748 1.08843 1.14392 1.66538 1.48226 0.974742 0.460783 1.91553 1.88746 1.46535 1.53619 1.3367 
193-8 3.12504 3.08205 2.37432 2.04219 2.53651 3.18269 2.60855 3.20044 2.50861 2.81438 2.66908 3.1152 3.1961 2.63388 2.63649 2.97264 2.9746 2.9041 2.96416 2.68295 2.98304 2.81787 2.61083 2.96661 3.17537 2.52723 2.60518 2.01289 2.67923 2.29778 3.04822 2.74209 2.47213 2.89248 2.04269 3.13197 3.07199 2.25748 1.86644 3.09134 2.54867 2.62358 2.70138 0.879778 3.2061 1.89844 2.06802 2.69394 3.05271 2.72807 3.02127 2.34654 2.5375 2.85168 3.13051 2.35176 2.11877 2.19919 2.35381 2.52531 2.88761 2.5424 2.41947 2.75949 1.98747 3.03736 2.71442 2.41122 2.48632 2.98495 2.18082 2.47126 2.73584 2.87751 2.51129 2.72935 2.73202 2.03594 2.2063 2.00586 2.21401 2.6344 2.51464 2.49892 2.86248 2.33651 2.39641 2.23904 1.81849 2.04507 2.505 0.766931 1.2452 2.2065 2.91449 2.59466 2.26401 2.67745 
194-2 0.345771 0.72699 0.187536 0.767788 0.392196 0.789109 0.791884 0.376913 
195-6 2.16418 2.20624 2.80768 2.23313 2.43927 2.06843 2.37202 2.37168 2.19586 1.97298 2.47337 2.75542 1.87831 1.93388 2.59317 2.77314 2.53842 2.15552 2.04717 2.17997 2.49281 1.51032 1.14402 0.978439 1.22744 2.07152 1.57017 1.139 1.31106 2.11982 2.36228 0.834933 1.50711 1.29823 2.51491 2.22402 1.24058 1.41931 2.17342 1.38331 0.972101 0.901512 1.44567 2.39865 2.48627 2.03493 2.72311 2.70242 2.39703 1.03055 1.99757 1.6259 2.14276 2.358 0.864696 0.790901 1.60738 0.868755 2.2558 1.38504 1.13282 0.859668 1.16123 1.10635 2.33779 1.46948 2.22442 1.96027 1.97868 1.18954 1.35806 0.932038 2.2052 2.79304 2.48431 1.31795 1.02863 1.24505 1.4151 1.6212 1.06139 
196-6 2.24824 2.56132 2.47597 1.93276 3.08959 1.7228 2.69765 2.38583 2.66879 2.76077 1.70211 0.874623 1.62032 2.35799 2.2728 1.58706 0.981951 1.35062 1.32091 1.58582 1.46983 2.06762 2.13389 2.46856 1.36268 2.16172 2.80961 3.35597 0.773782 1.00092 2.34218 1.88081 2.77806 3.07864 2.33514 0.766049 2.52866 1.63196 2.65066 2.2011 2.39754 2.3721 2.88251 2.37674 2.2748 3.0223 1.37157 2.19671 2.64788 1.83052 2.20913 1.09586 1.41873 1.84104 1.1609 2.35497 1.90131 1.94457 1.42716 1.941 0.933125 2.43943 1.01897 1.94293 2.16273 0.713149 1.36438 1.39765 0.779538 1.09507 1.68187 0.681841 1.62025 2.02071 1.50897 0.815226 2.64241 1.52464 1.33166 1.79118 1.43202 1.67912 1.51822 1.19323 1.30112 1.16561 0.929254 2.01526 1.35732 1.54882 1.27639 1.20227 1.36876 1.18125 1.93834 
197-5 2.38668 2.48097 2.41574 2.51368 2.42034 2.39139 2.18972 2.45222 2.39587 2.3665 2.23488 2.43545 2.1765 2.51603 2.18492 2.06511 2.17084 2.40849 2.2183 2.16652 2.31976 2.08332 2.24217 2.09789 2.19185 2.14499 2.22146 1.999 2.54183 2.17212 2.47519 2.09755 2.24113 2.4773 2.10188 2.1813 2.22636 1.23647 1.25954 0.827597 0.83282 2.12279 1.2666 2.13509 2.04758 2.09873 2.03546 2.13701 2.22951 2.27708 2.13385 1.97108 0.908727 
198-5 3.09949 2.50588 2.2942 3.38586 2.92651 3.19466 3.31696 2.43273 2.19481 3.27913 2.58147 3.47862 3.23755 3.36193 2.85659 2.15955 3.18244 2.18088 2.70667 3.4243 3.61161 3.13956 3.39803 3.21172 2.65734 2.65441 3.2872 2.52561 3.53955 2.77107 2.74849 2.43728 2.67408 2.43189 2.90407 3.25733 3.35588 2.88666 2.53651 3.11693 3.02446 3.50509 3.40064 3.3237 3.36992 3.30844 3.51338 3.65877 3.61507 3.06756 3.37462 2.57928 3.37077 3.33003 2.59485 2.63 2.72386 2.90805 2.9972 3.38582 2.04915 2.60813 3.13019 3.1753 3.3921 2.45752 3.18287 2.60263 2.58521 2.32119 2.43698 2.55186 2.64903 2.59252 3.27188 2.80367 3.46223 3.18329 3.41061 3.39923 3.42696 3.4439 2.94231 2.41209 2.91399 2.88595 3.31403 3.47676 1.7448 3.32445 3.43251 3.50441 2.94188 
199-7 3.24184 3.08889 2.1165 2.98703 1.8686 2.7773 2.21883 3.08099 2.0807 1.78035 2.96765 2.98484 2.37223 2.30229 2.23617 2.64831 2.15784 2.92196 2.78589 3.07961 2.97438 2.92339 1.99188 3.09957 1.96491 1.85886 1.9886 2.21423 2.99637 2.92816 1.97713 2.88272 2.93234 2.17973 2.24949 2.37426 2.06737 2.05314 2.57187 3.01799 3.08804 2.7103 2.82345 1.50744 2.22855 2.37466 2.37228 2.91424 1.95066 2.2984 2.35526 2.18754 2.37641 3.19839 2.87439 1.65233 2.29695 3.21839 3.22103 3.14924 2.97154 2.16628 2.9903 2.98426 3.04586 2.82801 2.31722 3.19008 2.1701 2.59725 1.87959 2.28208 2.97473 2.85511 2.32538 3.14978 2.26487 2.9993 2.91988 3.32152 2.25556 2.10554 2.92233 3.09377 2.74303 3.00924 3.20408 2.50632 
200-6 3.24921 2.10467 2.0192 2.11552 2.61019 2.53749 2.50025 3.1864 2.23872 1.49142 2.80085 1.61796 2.01305 2.56374 2.63496 2.10891 2.55296 0.919684 3.23416 2.08569 2.01457 1.87947 2.47861 2.60182 2.14336 2.20792 2.66837 2.51752 2.17263 2.14064 2.62212 1.62409 2.01781 1.92901 2.35544 2.32935 2.15017 1.85871 2.00058 2.36293 2.67952 2.02009 1.91675 2.5303 3.20143 2.53651 1.59093 2.17049 2.13274 2.25808 2.2322 2.83285 1.94752 1.9941 2.98608 2.50279 2.91206 3.16415 1.83011 2.31296 3.20393 1.99537 2.14752 2.16998 2.5048 1.8233 2.79607 1.65956 2.80574 2.40278 2.05678 2.60159 1.86241 2.30037 1.20138 2.70677 2.69543 3.24653 2.25429 2.99313 2.28131 2.69873 2.57748 2.64235 2.50097 2.69675 1.68823 1.92549 1.84865 2.04681 2.24218 1.82918 
201-1 0.460842 0.608335 
202-10 4.33266 3.47191 3.88693 3.40487 4.44755 4.47931 4.62439 4.01726 4.42948 4.07928 4.14462 4.33411 3.29118 4.65323 4.26248 4.41328 4.46037 3.86578 3.17115 4.55966 4.42394 3.75869 3.33025 4.30059 3.00099 4.24623 3.70318 3.85894 4.02409 4.09402 4.49884 3.89997 4.00344 3.95146 4.30216 4.09741 3.87975 4.13846 3.76373 4.55166 3.60016 4.27968 4.34085 4.84023 4.12185 3.8934 4.14557 3.84542 4.3089 4.19658 3.9876 4.21701 3.69925 2.96641 4.36046 4.18555 3.96948 4.26757 3.76315 3.52424 4.60641 4.35016 4.15514 4.02257 3.38646 4.00245 4.2893 3.79227 4.60337 4.47996 4.08874 4.26037 4.15054 3.95271 3.71382 3.88786 4.34362 4.45856 4.02352 3.94102 3.53641 2.9066 4.45515 4.52931 3.61162 3.71774 3.99702 4.46922 4.02337 4.18752 4.17334 3.87595 3.58047 3.72052 3.92465 4.6167 3.88071 2.86222 4.62107 4.24942 
203-5 1.28435 1.50573 1.75408 1.40379 0.998382 1.79504 1.50957 1.68713 1.37543 1.01183 1.62856 1.35946 1.23456 1.1423 1.13838 1.27843 1.41239 1.25014 1.60676 1.38722 1.61993 1.72785 0.577709 1.70765 1.05916 1.5828 1.30363 0.891308 1.11664 1.54085 1.49877 1.33677 1.66299 1.38173 1.38527 0.852717 1.66697 1.28957 0.735693 1.70265 1.53535 1.68027 1.1808 1.17564 1.25016 1.13193 1.10635 1.29404 2.36716 2.52587 2.02845 1.94146 1.96183 1.67791 1.35355 1.93309 0.87065 1.55395 1.61727 1.365 1.25846 1.33213 1.79841 1.11985 1.64549 1.43638 1.66833 1.35423 1.14345 1.75386 1.7494 1.48942 
204-8 2.82025 3.71114 3.24556 3.82399 3.08104 3.46328 2.84627 3.81319 2.35086 3.54383 3.2305 2.40963 3.85477 2.85062 3.31319 2.52031 2.92196 3.04364 2.99882 3.54787 3.40156 3.60386 3.41103 3.64002 3.18245 3.84394 2.65284 3.15154 3.05821 2.07551 2.30844 2.82519 3.08376 3.3277 3.15973 3.12037 2.46454 2.93767 3.09132 3.18837 2.82268 3.64956 3.60935 3.4939 3.14192 3.41825 2.43965 2.77925 3.03289 3.61698 2.82244 1.92219 3.30277 3.78084 2.1031 3.12757 3.45192 2.05626 2.76507 2.69606 2.45627 3.37363 3.39704 2.94899 3.20303 3.17646 3.71552 2.87512 3.83675 3.0281 3.35678 3.13007 2.50031 2.97076 2.31931 2.91727 2.81127 3.71523 3.64652 3.39668 2.8339 3.5667 2.658 2.44645 3.27973 2.90406 2.00757 3.32409 3.08118 2.97886 3.48322 3.08953 3.01679 3.22226 2.68286 2.71617 3.66521 3.05477 3.55301 
205-3 2.57577 2.37688 2.30497 2.49444 2.57711 2.38118 1.17419 0.456606 0.722334 1.24743 1.23206 0.640994 
206-8 2.06018 1.81146 1.97797 1.65496 1.53096 1.93129 1.99122 1.58291 1.69958 1.50738 1.89555 1.7256 1.98895 1.88591 1.60284 1.9522 2.09401 1.59427 2.0153 2.0491 2.17452 1.6121 1.64718 1.49655 1.99671 1.59704 1.57839 1.59828 1.93328 1.88865 1.84141 2.02229 1.91661 2.03989 1.68334 1.58325 1.55102 2.04511 1.85179 1.56385 1.8192 2.18531 1.67653 1.59048 1.74584 2.02573 1.72153 2.04159 1.59341 1.85687 2.17946 1.72113 1.6333 1.97374 2.33076 2.5159 1.72459 2.20342 2.04458 2.02377 1.36051 2.27623 2.12792 2.35069 2.52595 2.34792 2.56473 2.0241 2.28361 2.41384 2.59367 2.11705 2.05957 1.84943 2.12262 2.34474 2.06859 1.73645 1.81241 2.25285 2.02867 1.67432 2.13198 1.87962 2.21868 2.07633 2.24467 2.43455 1.85518 2.2411 2.07883 2.14436 2.3589 1.99403 1.96087 
207-8 1.91997 1.98993 2.17069 2.05817 1.45895 1.23176 1.48173 1.66823 1.71539 1.25387 1.60371 1.21723 1.20722 1.86721 1.61698 1.93112 1.89933 1.40753 1.33784 1.34341 0.997925 1.39417 1.86201 1.56528 1.44672 2.03382 1.76793 1.70977 2.01285 2.06123 1.95671 1.47513 1.79552 1.90899 1.39677 2.32258 1.31084 1.6 1.60022 2.14636 1.63155 1.55993 1.68257 2.19134 1.62232 1.35622 1.4516 1.86717 2.21195 1.55989 1.34546 1.83723 1.98079 2.31813 2.1253 1.48782 1.89356 1.58763 2.16956 1.80278 1.74842 1.31514 1.56486 1.95255 2.08867 1.77098 1.73608 1.33945 1.88352 1.99602 1.36782 1.54223 1.66513 1.77484 1.29317 1.23871 1.75791 0.964318 2.11927 1.51712 1.33753 1.6293 1.63534 2.17504 1.53141 2.01665 2.04722 1.60112 1.52196 1.53378 1.48373 1.25614 1.54997 1.26061 1.18321 1.74948 1.98991 1.98611 1.9249 1.96275 
208-3 2.5617 2.47115 2.68171 2.30831 2.5465 1.4778 2.82168 2.4428 2.24677 2.27063 1.45176 1.73794 1.51868 1.9515 2.20073 2.33922 2.37977 2.21336 2.3378 2.09453 2.79271 2.01434 2.58322 2.10669 1.73848 1.55334 3.01294 2.30423 2.68777 2.23521 2.48452 1.62548 2.47552 2.51112 1.8537 1.64881 2.23286 2.27071 2.83798 2.1244 2.07188 2.42808 2.71415 2.74515 2.3011 2.55157 2.55792 2.4704 2.82416 2.10566 1.79713 2.37889 1.68216 2.79773 2.20908 1.48813 1.78866 1.71352 2.13014 2.70393 1.9317 2.34296 1.8937 2.25657 2.82623 2.11143 2.13183 2.38721 2.01262 2.4808 1.24784 2.08132 1.6537 2.31786 1.23665 2.23847 2.49309 2.83886 1.82352 2.45813 2.52021 2.54016 2.33006 2.23072 2.39738 1.80324 2.0405 2.07586 2.46785 2.55942 1.98537 2.59465 2.19001 
209-10 2.58468 2.2147 3.66245 2.61472 2.84298 3.36249 3.09648 2.93438 3.07656 3.30507 2.68739 2.7949 2.23657 2.48035 2.5382 2.73662 2.82921 2.45102 2.8193 2.65919 3.27758 2.38774 3.20806 3.24548 2.69938 3.111 2.84566 3.29003 3.05763 2.50347 3.57532 2.59958 2.67616 1.91391 2.79779 3.0954 2.81232 3.24456 3.66736 2.89558 2.67566 2.2898 2.99781 3.0643 2.2549 3.25121 2.40822 2.56078 2.91646 2.76549 2.76344 3.04552 2.92966 2.83435 2.3301 2.0109 2.53502 3.29741 1.86257 2.92292 2.68461 3.00899 2.56157 3.3733 2.50696 2.50062 2.56157 2.99104 2.44013 2.6528 3.12133 2.34311 1.98999 2.416 3.21891 3.03621 2.89798 3.11297 2.6067 2.06773 3.45549 2.6378 3.19662 2.73409 3.24103 1.96972 3.47676 2.7972 2.64802 3.19508 2.56098 1.5626 3.2986 1.89502 3.14391 2.76164 2.47418 2.50253 3.28102 3.01604 
210-5 1.06379 1.53481 1.30224 1.45696 1.41597 1.97076 1.34162 1.58021 0.855358 2.21384 0.840245 0.839842 1.59894 1.93173 1.49848 1.32603 2.04623 1.9861 2.70354 1.65736 1.1429 1.17113 1.59605 1.58388 1.7297 1.67947 1.61885 1.18927 1.79229 1.4847 1.45064 1.38795 0.946503 1.66893 1.93698 1.80428 1.71793 1.62563 1.83801 1.88144 2.41669 1.661 0.873379 1.45967 2.15319 1.71693 1.38466 1.33527 1.65563 0.872754 1.38851 1.78481 2.25564 1.73553 1.36093 0.993048 1.37788 1.06302 1.62758 1.52467 1.91335 1.94967 1.6475 1.52089 1.90577 1.24016 1.42493 1.54367 1.88633 1.59467 1.87508 1.96299 2.0881 1.91348 1.47453 1.14226 1.09966 1.46691 1.16451 1.62573 
211-6 2.23491 2.83014 2.12334 1.97634 2.85594 2.89518 2.16415 2.00247 2.57309 2.49737 2.47599 2.47744 2.64337 2.30554 2.03934 1.77932 1.3998 1.30751 1.86948 2.35145 1.23264 1.16921 2.78223 2.02919 1.36432 2.33553 1.18213 2.30262 1.10704 2.56151 2.18708 2.5576 2.44394 1.25619 1.33418 0.92928 1.07413 2.357 1.44647 2.35349 0.893341 1.05884 2.42209 1.17676 1.25143 0.769788 2.38266 2.37965 1.46371 2.65214 2.50581 2.33819 0.818802 0.960452 1.55539 1.75638 2.20765 1.13725 1.15117 0.79796 2.12888 1.16022 1.75863 1.66848 
212-8 1.02991 2.23394 2.03805 1.62614 2.50329 1.93635 1.83756 1.59827 1.49761 1.48768 1.70891 1.81457 1.94239 2.01111 1.99475 1.37344 1.6117 1.70979 1.72788 2.10931 1.68483 1.86842 2.38963 1.89906 2.0433 1.73701 2.2345 1.4319 2.48728 1.27391 0.840793 2.02478 1.67272 0.809227 1.81448 1.5117 1.76471 1.17351 1.41725 1.31859 1.3768 2.04979 0.967871 2.13897 2.28757 1.45372 1.55415 1.53698 2.14972 1.32544 1.16034 0.866044 1.2947 1.8877 2.0223 1.37635 1.28531 2.40842 1.21169 2.16515 1.26539 2.3243 1.16916 2.11925 2.28032 2.3022 1.89906 1.89501 1.63017 1.61937 1.90278 0.752547 1.47221 2.18452 1.43539 1.99267 1.78725 2.09416 1.71922 1.36917 2.21596 1.09619 1.57043 1.61917 2.18467 1.28764 1.33383 1.3397 1.30796 1.71808 1.44228 1.08806 1.65993 1.50521 1.59244 1.77434 1.32485 1.11348 1.72108 2.4234 
213-7 0.736465 1.03979 0.700609 0.906474 0.798313 0.76561 0.842254 1.07113 0.834954 0.849703 0.89141 0.959589 0.754006 0.896115 0.53553 0.440455 0.941531 0.932088 0.958101 0.671645 0.972354 0.892066 0.920742 0.68269 0.52001 1.07677 0.610068 0.753054 0.853731 0.931237 0.990302 0.753211 0.96859 0.579221 0.304825 0.950925 0.432033 1.1635 0.776749 0.768308 0.732708 0.864811 1.03483 1.42067 1.25348 0.857871 1.33876 1.14737 0.648184 1.18608 0.783446 1.10968 0.876983 0.755125 0.981067 1.36083 
214-5 0.79725 0.849721 0.820212 0.643655 0.975359 0.753442 0.963302 0.487525 0.790256 0.5786 0.9444 0.997847 0.918352 0.664788 0.440821 0.806076 1.06121 0.85479 0.61217 1.07919 1.19888 1.11239 0.853177 0.716309 0.977562 1.04049 0.695931 0.659141 
215-3 1.92083 0.367783 1.56709 1.57489 0.544019 2.1503 1.80331 1.60455 1.62549 2.12086 1.86518 1.69817 1.91826 2.65874 2.15978 2.64587 2.20693 1.73676 1.81373 
216-6 1.46017 0.738217 0.496087 0.691407 1.47225 0.80787 1.52175 1.52733 1.55416 1.92472 0.78841 0.735976 1.41565 1.78914 1.11402 1.81263 1.52659 1.61558 1.9324 1.96336 1.57204 1.5901 0.901195 1.57555 1.21413 1.58615 1.8356 1.95929 1.58897 0.958155 1.92131 1.67962 1.44774 1.69139 2.05744 1.61973 1.06471 1.91397 1.79725 1.69774 1.59653 1.44807 1.29126 1.91426 1.82292 2.09652 1.85273 2.14677 1.23288 1.82359 1.14467 1.93615 1.69785 1.93228 1.38877 1.72867 2.16156 1.74928 2.09251 2.04793 2.26884 1.71394 1.96299 1.49206 1.3972 1.46677 
217-5 1.09851 1.09185 1.24304 1.21282 1.07 1.401 1.09295 0.782029 0.975208 0.907378 1.2244 1.18662 1.09697 0.959599 1.21067 1.2271 1.50421 0.663057 1.02449 1.25692 1.17292 1.46044 0.562458 1.20761 0.884991 1.3683 1.25597 1.59311 1.28198 1.43661 1.50054 1.31321 
218-5 0.364752 0.748409 0.822042 1.03072 0.842807 0.478691 1.11698 1.09273 0.901395 0.906412 0.712137 1.12524 0.866199 0.821894 1.00924 0.87896 1.1258 0.845316 1.16703 1.09498 0.910488 0.92867 1.23595 0.975352 1.21053 1.04569 1.05903 0.848286 
219-5 0.784243 1.09555 1.04322 0.988716 0.846268 1.10009 0.993774 1.02399 1.0585 1.08755 0.938979 0.770486 1.11648 0.651062 0.867464 1.01474 0.830679 0.45468 0.71838 0.933485 0.891085 0.738736 0.673502 1.29069 0.629571 0.848371 0.845354 0.637341 1.25745 0.883886 1.06777 0.704336 1.15499 0.756446 1.22872 1.31797 0.900408 1.13516 1.13471 0.754976 1.01107 
220-6 1.36049 0.761133 1.14521 1.35432 0.741713 1.50756 0.698666 1.26571 1.10684 1.07521 1.10612 0.67807 1.20042 1.20461 0.919081 1.10221 0.759161 1.49161 1.55841 0.7913 1.12909 0.899221 1.10548 0.745727 0.999927 0.74089 0.98228 1.03976 1.05938 0.810554 0.912564 0.750445 1.10145 1.16549 0.868987 1.37147 0.771828 1.40606 0.894222 1.21865 1.02487 1.17877 1.01165 0.978077 1.4204 1.3875 1.41731 1.29829 1.54423 1.0222 1.36671 0.907905 0.812825 1.27731 1.31457 0.958251 1.46669 1.33983 1.0148 1.45425 1.33485 1.35018 1.09429 
221-5 0.488026 1.48222 0.598067 1.52659 0.439429 1.44346 1.47346 0.495275 1.60597 1.23201 1.79313 1.20661 0.583703 0.170924 1.45576 1.76986 1.17071 1.80882 0.989089 1.17352 0.896585 1.73705 1.51433 1.18654 1.66236 1.7128 1.668 0.662666 0.742822 1.9614 1.63964 1.8023 1.82958 1.30301 1.38442 1.48214 1.56793 0.718408 1.74124 1.5315 0.960521 1.69795 0.872809 1.43443 1.89724 1.10778 0.817174 1.53637 1.23755 1.4209 0.694442 1.55393 1.28007 1.45822 2.09812 1.68711 0.927487 1.96496 0.891436 1.10041 
222-4 1.69052 1.34849 1.48773 1.01577 1.60218 1.30122 1.37459 1.09055 1.15392 1.54004 1.46838 1.06381 1.6121 1.20202 1.54598 1.59663 1.70824 1.14561 1.14293 1.7435 0.448999 1.5784 1.20927 1.16538 1.53876 1.79217 0.462796 0.521779 1.79789 2.21281 1.20987 1.75249 1.58274 1.5752 1.75561 1.10071 1.51581 1.50317 1.20974 1.79783 1.423 0.922154 1.59111 
223-4 1.25644 1.51974 1.21301 1.52772 1.46876 1.47349 1.39752 1.38716 1.31974 1.43125 1.10108 1.37422 1.39976 1.32907 1.40533 1.30889 1.17102 1.29892 1.05242 0.842345 1.01223 1.04879 0.646173 0.849348 0.985743 0.591827 0.840001 
224-4 1.39014 2.11956 1.88005 1.46338 1.41287 1.61421 1.30777 1.48229 1.55348 1.47102 1.56326 1.99663 2.01334 1.75531 2.32697 1.8816 2.31273 1.96209 2.23541 1.97644 2.29408 1.41423 0.777502 2.13025 2.40236 2.89161 2.85598 2.81318 1.92274 1.35798 0.596148 2.23091 2.84313 2.35942 1.53676 1.86789 2.95815 2.99213 2.95292 2.65686 2.59859 2.61554 2.54542 2.46907 2.94076 2.45213 
225-5 2.02114 2.37404 2.82143 2.55873 1.34622 2.82363 2.46427 2.8803 2.84523 2.82337 3.01061 2.9813 3.08821 3.05447 2.46352 2.95065 3.10454 3.00429 2.98967 2.18591 2.31719 2.51381 2.51499 1.59834 2.15727 2.29512 2.04382 2.48007 2.62938 2.11982 1.48503 2.5941 2.23981 2.24852 2.97153 2.02888 2.00088 2.18689 2.10179 1.98807 2.21567 2.62774 2.68522 2.75706 2.77975 2.1599 2.55527 2.66625 2.72631 2.25347 2.69713 2.74825 2.81457 2.74568 2.72446 2.12933 3.14336 2.94889 3.05081 3.24216 2.75077 3.16868 3.10363 2.94806 2.46702 3.29572 2.45248 3.30659 2.48434 2.57378 3.26664 2.50859 3.34828 3.17558 3.43591 2.38228 3.15662 2.87185 3.28792 2.96017 3.06963 2.98884 3.14285 
226-4 2.41624 2.85956 2.79207 2.27126 2.20494 3.60079 3.0233 2.78105 3.34249 3.14642 2.40995 3.1701 3.01963 2.7128 3.36883 3.35519 3.36527 1.78103 2.89561 2.44796 3.34652 2.66522 2.83067 3.39752 3.02755 2.04123 2.09405 1.82304 3.26099 2.39276 2.24042 3.23053 2.67832 2.2866 2.60102 1.87068 2.15221 2.69576 2.52964 2.77233 3.08978 2.49897 3.01324 2.26572 2.44446 2.73376 2.4444 2.93848 2.55995 2.09879 2.49913 3.00527 2.80047 2.57651 2.79471 2.47503 3.49116 3.09379 2.74202 2.56284 3.08636 2.92577 2.39337 
227-10 2.42169 2.27029 1.7847 2.35128 1.51143 2.58522 2.05941 1.78201 1.99335 1.21163 2.25313 2.68547 2.35945 1.25964 1.74751 2.25257 2.13348 1.91108 2.38778 2.02839 1.7898 2.34325 2.79544 1.92405 2.2126 2.36825 1.88154 2.2278 2.09293 2.01331 2.37848 2.61696 2.37255 1.5861 2.61394 2.51867 2.1959 1.81775 2.33583 1.77015 2.05079 1.94685 1.49914 2.54024 1.78679 1.80416 2.28263 2.02679 2.1024 1.3858 1.95219 1.78956 2.33216 2.0096 2.22478 2.79804 1.82248 1.67622 2.62087 2.35348 1.95627 1.87835 1.93369 2.82572 1.90607 2.40045 1.74827 1.96021 1.33932 1.78881 1.65917 2.16362 1.94616 2.12954 2.00964 2.43445 1.91622 1.63022 1.62683 1.90761 1.91745 1.73941 1.40975 1.84347 2.46414 1.82312 2.31539 1.98699 2.06996 2.122 1.56066 1.91114 1.35078 2.11496 2.35709 1.75055 3.61301 2.52139 3.02911 2.56832 
228-2 0.25893 1.41289 1.37076 1.94629 0.492129 1.58703 1.31196 1.99352 1.45811 0.384959 0.368352 1.54322 0.362431 1.32912 1.19683 1.9516 2.02065 1.77156 0.557296 
229-4 0.48753 1.49617 1.39188 1.08716 1.74651 1.14031 1.86354 1.76664 1.09376 0.972046 1.68001 1.2977 1.42207 0.719096 1.31056 1.85742 0.815441 0.903515 1.99175 1.86887 1.94826 1.42872 0.625749 1.17173 1.46542 0.578267 0.292568 1.82991 1.83721 1.41249 1.57374 0.322828 1.14335 0.62259 2.01389 0.588935 0.957503 1.17259 0.858296 0.599273 1.87033 0.753402 1.61944 2.07869 1.50658 1.51535 0.693844 1.45289 1.88572 0.794801 1.37523 0.835517 1.78532 1.7497 1.89401 1.21756 1.5079 0.756023 0.851297 1.6754 1.46777 1.87891 1.15696 0.870895 1.77099 1.02515 1.85641 1.59355 1.1999 2.07337 1.38033 0.914594 
230-8 2.18183 1.24079 1.123 2.35419 1.10569 1.82864 1.98777 2.12714 2.18727 1.22794 2.13416 2.18278 1.3082 1.05364 1.93888 1.12248 1.68967 2.28745 1.42388 2.19178 1.13704 2.0439 2.09442 2.15834 1.92311 1.85833 2.02857 1.96523 1.51487 2.10914 0.972891 0.841951 2.32892 1.73153 2.17479 2.0516 2.56612 0.979305 2.23397 1.91897 1.00368 1.79151 1.32624 2.25334 1.10646 2.16264 1.42684 1.15382 1.7942 2.23094 2.12073 1.3752 1.07933 1.47509 1.59205 2.06678 1.0833 1.83188 1.49382 1.5548 2.48299 2.51217 1.03751 2.35928 2.30949 1.81749 1.92264 1.18952 
231-4 1.98579 0.971445 1.53498 0.757979 1.38602 0.957228 1.79259 1.37823 1.39304 0.791031 0.676383 0.929915 1.43019 1.65073 0.898016 0.761908 1.76576 1.45948 1.26473 1.97677 0.589786 1.08082 1.32316 1.747 1.2689 1.70975 1.29576 1.72207 0.675095 1.87214 1.95085 1.3195 0.668756 1.51168 1.30784 1.80168 0.684475 1.36635 1.42564 0.494807 1.2545 1.19992 1.63871 1.17209 1.26344 1.30028 1.44636 0.494556 
232-3 0.780516 0.935795 0.477052 0.767545 1.07819 0.82694 1.30384 1.31164 1.04834 1.13299 0.784517 1.36588 1.16666 1.24104 1.46599 1.2551 1.58065 1.38078 
233-7 3.24744 3.32613 3.31947 2.69301 2.69889 3.30367 2.89335 3.21438 2.97635 3.90144 3.24851 3.40125 2.7821 3.81875 3.50969 3.01505 3.24742 3.15837 3.22351 2.9325 3.51293 2.99008 2.82639 2.98181 2.94025 3.10414 3.123 3.17405 2.783 2.37557 3.38432 2.97859 3.35471 2.71598 3.42308 2.88951 3.0862 2.83701 3.39941 2.54676 3.48223 3.01058 3.22591 3.52065 3.34486 3.00758 2.43687 3.07613 3.14027 3.53709 3.1598 3.10366 2.9035 2.55688 3.59119 3.0998 2.92264 3.58121 3.00583 3.31452 3.31568 3.498 3.84173 2.87766 3.22231 2.73525 3.35011 4.03805 3.482 3.37679 2.28757 3.71682 3.60255 3.3412 2.88222 3.35387 3.10937 3.07351 3.72784 3.24839 2.68118 3.87911 3.04148 3.67136 2.94862 3.39579 2.79064 2.68285 3.37478 3.95857 3.84785 3.02595 2.49091 3.32459 3.19678 3.45696 3.34191 2.72342 2.60925 3.2226 
234-5 0.999083 1.06698 0.183611 0.799883 1.41845 0.514499 1.15284 1.03328 1.12844 2.04363 1.04542 0.959456 1.03831 1.44875 0.451014 1.28587 1.81047 1.21965 0.912755 0.228332 1.14242 1.43708 0.638839 1.72301 1.36001 0.940355 0.860985 0.917072 0.752285 0.831512 0.980414 1.41869 1.94713 1.02671 1.17716 1.39832 0.625875 1.53319 0.590592 0.840522 1.57969 1.01606 1.35559 1.17761 1.09365 1.13411 1.40683 1.50749 1.58223 1.09458 0.735682 0.997721 1.04087 1.42321 0.828352 1.39062 0.720001 1.12512 0.969133 1.14911 1.47375 1.44744 0.994527 0.82538 1.43504 1.58001 1.22636 1.42056 1.1303 1.00867 1.42313 1.17961 1.35791 1.54719 
235-2 0.796673 0.508315 0.182694 0.808602 0.879584 0.632634 1.04513 0.801355 0.770138 1.01579 0.594552 0.462269 0.286094 0.545342 0.728699 0.774045 0.77281 0.900016 0.875095 1.00091 0.82397 0.880358 0.526841 0.862369 0.584093 0.681185 0.973007 0.699525 1.13728 0.954262 0.799207 0.847036 0.557129 1.02206 0.394673 1.01913 0.887921 0.691026 0.744908 0.932911 0.851028 0.650005 
236-6 0.788747 1.63999 1.02932 0.739895 1.16278 1.57113 1.40966 1.03476 1.0543 1.78974 1.40758 1.00171 1.71836 1.30262 0.982036 1.49318 0.99904 1.38723 1.24988 0.692057 1.7693 1.51326 1.34802 1.4144 1.97519 1.88395 1.72067 2.21193 2.40178 1.21136 1.59505 1.57929 1.40778 1.01039 1.21149 1.30775 1.8102 1.46792 2.41091 1.17542 1.68501 1.66454 1.91951 2.36952 1.68397 1.27493 1.62935 1.70319 2.37326 1.55211 1.79108 2.00608 1.18393 1.61658 2.77071 1.96432 1.70375 1.65236 2.31637 1.60998 1.88612 2.56532 2.30869 2.23999 2.22604 2.18984 1.54459 2.3257 2.62231 2.33255 2.99284 2.58788 2.5177 2.01959 2.84316 2.40673 2.33445 1.89939 2.25135 2.76909 2.66361 2.02879 2.1415 2.83757 1.74418 
237-3 0.930103 0.736235 0.781009 0.0887337 0.953306 1.19183 0.905441 0.563485 1.15739 0.877055 0.527496 0.871498 0.754073 1.05539 0.601196 1.0052 1.00643 0.632025 0.869487 1.06632 0.579925 1.32819 1.57915 1.16983 0.865784 0.86298 1.35728 0.943109 1.47206 0.964536 1.08349 0.974329 0.907 0.733833 0.953247 1.06252 1.04919 0.90937 0.761363 0.931385 1.14237 0.789846 0.907712 1.33244 1.12088 1.60348 
238-5 1.80641 2.13855 0.525771 0.551144 0.606686 0.800117 1.13723 1.28039 1.06504 2.22663 1.96583 1.32858 1.04624 0.922947 1.96317 1.85558 1.63822 1.02505 1.15739 1.57091 1.725 2.07717 0.941985 1.09832 1.60115 1.60653 1.91675 1.66284 1.57946 1.71534 1.63634 1.4286 1.30545 1.51138 1.27679 2.37699 
239-3 1.07547 1.38335 0.352179 1.2478 1.08963 1.22822 1.46835 1.24462 1.50743 1.31144 0.597257 1.34121 1.4771 1.58064 1.10003 1.33944 1.07283 1.44035 1.27805 0.417228 1.25959 0.482273 1.17281 1.30401 1.36417 0.509945 1.38277 0.712044 1.11605 
240-8 0.463074 1.18605 1.18666 0.617652 1.08953 1.09283 0.595235 1.13936 0.614437 0.672107 0.806927 0.914533 1.00157 1.4692 1.15793 1.06959 0.857732 0.916606 1.32053 1.36859 1.01188 1.0625 1.31241 0.885802 1.38837 1.2867 0.966314 0.9938 1.30801 1.26549 2.50006 1.0594 0.642906 1.26168 1.38237 1.51889 0.742926 1.1625 1.18869 1.44087 1.45336 1.30615 1.29217 1.04167 1.24618 0.887207 1.09144 0.993238 0.90521 1.22617 0.973731 1.4905 1.36555 0.857742 1.06972 0.896091 0.884839 1.18217 1.03332 1.09663 1.01115 0.715226 1.07825 0.726319 0.874352 1.52085 1.3167 1.33924 1.10193 0.558136 1.22913 0.967168 1.35536 1.00144 1.70583 1.1465 1.05303 1.31466 1.23666 1.2667 0.957134 0.970179 1.27948 0.889355 0.777753 1.45385 0.974355 2.25581 
241-6 2.03113 2.53978 2.28473 2.44596 2.47922 1.14033 2.03337 2.46437 2.16473 1.34853 2.00166 1.77697 1.7909 1.58415 2.42303 2.30522 2.21335 2.17356 2.1297 2.35748 1.9205 1.70991 2.37377 2.29727 2.33721 1.7513 2.28749 0.961101 2.48129 2.29244 2.31078 1.99076 1.63104 2.53299 1.14691 1.97762 1.88311 2.52521 1.81115 1.64766 1.3988 2.54531 2.7217 2.37161 2.35155 2.33586 2.28405 2.05515 2.53337 1.37979 2.2813 1.89023 2.48717 
242-6 1.92725 1.91821 1.87038 1.72719 2.22946 1.76146 2.29485 1.65147 2.20101 1.94935 1.87586 2.23496 1.83486 1.85326 2.2877 2.22315 1.49455 2.37247 2.45578 1.66248 1.93306 1.58473 2.21932 1.90465 1.35378 0.732916 1.85637 1.99866 2.07651 1.83554 2.04738 2.31303 1.72586 2.28917 1.58954 1.76775 0.861687 1.24891 1.73473 2.13534 2.29261 1.66467 2.03461 1.70772 2.34841 2.27457 1.76736 1.77269 1.73238 1.00426 1.84897 1.39893 2.30371 0.928408 1.67224 1.8934 1.77007 1.65344 1.99604 1.65811 2.19645 1.31236 1.22424 1.78417 2.10245 1.7631 2.41652 1.57048 1.88142 1.93269 2.09906 
243-9 2.67133 2.8261 1.94691 2.88053 3.20129 2.9928 2.78034 2.98772 2.53095 2.36978 3.16791 3.21432 2.63503 1.76211 2.85064 2.44266 2.49916 3.17512 2.44774 3.14338 3.03754 2.87475 3.24651 2.51148 2.52653 2.51583 3.07794 2.58199 2.27794 2.83801 2.31804 2.95575 2.52972 2.32992 2.26703 3.15071 2.82477 2.58299 2.6085 2.6901 2.21936 2.94102 2.86747 2.319 2.83624 2.72905 2.08061 2.37164 2.27373 3.08721 2.15535 2.02383 2.51496 2.71719 2.29068 2.79576 2.41887 3.17679 2.4212 2.39624 2.69187 2.56317 2.1889 2.6808 2.86104 2.67623 2.21717 2.48853 2.27962 2.66642 1.63738 2.52927 2.9612 2.43501 1.68479 2.469 2.86499 2.79216 2.77515 3.128 2.75047 3.23573 1.82897 2.69298 2.47109 2.59925 2.55311 2.57185 2.36295 2.88794 2.64574 3.15052 2.52836 2.56913 2.84802 2.88094 2.23883 3.15158 1.92187 
244-3 1.15145 0.516704 1.87796 0.365854 0.316129 1.16661 0.643389 1.87101 1.79619 1.44671 0.472665 1.94535 0.940537 2.68761 1.92278 1.61169 1.13816 2.29313 2.31154 2.10148 1.34031 1.73101 1.43656 2.06253 1.42553 1.00736 1.43279 0.909018 1.90449 1.6667 
245-5 2.26962 2.31374 2.27037 0.734794 2.18829 0.895739 2.18446 0.485621 2.0531 1.70402 1.62207 2.20207 2.17318 2.17547 1.9799 2.30568 2.26619 1.63839 1.60295 1.68345 2.18166 2.35597 1.48376 2.04663 1.75216 1.72145 1.38916 1.795 1.74245 2.07251 1.3745 2.45024 2.16824 1.70043 1.80786 1.69814 1.75112 2.09218 2.21172 1.57106 2.20226 1.83502 2.17393 2.24305 1.86638 
246-7 1.79094 1.84458 2.02908 2.18119 1.91338 1.80791 1.59111 2.03049 1.62068 2.07172 1.94715 1.69407 2.17723 1.98881 1.44114 1.92016 2.09411 1.68357 1.69054 1.89955 1.89638 1.69005 1.54025 1.99857 1.88397 2.06102 2.51504 1.86296 1.67164 1.91466 1.9346 1.90324 1.69499 1.56755 1.97089 1.87735 2.05295 2.62162 1.85578 1.80814 1.57722 1.87675 2.45746 2.33016 2.16263 1.87687 1.5297 1.44632 1.62046 2.67584 1.7544 1.63023 1.9325 1.64543 1.75923 1.52667 1.98935 1.43976 1.97369 1.6982 2.18584 1.66778 2.0137 2.08913 1.75577 2.23068 2.29504 1.97002 1.7345 1.77532 2.07443 1.80457 1.72182 1.91117 1.49416 1.63829 1.73844 1.96041 1.781 1.6943 1.43451 1.16749 1.75849 1.89179 1.81879 2.17551 2.57823 2.40957 1.88629 1.92474 1.70669 1.5224 1.47774 1.77325 1.86288 1.9204 1.45788 1.28434 1.79538 
247-4 2.40602 2.47075 2.46495 0.88676 2.57419 2.42789 0.526951 0.823957 0.30634 1.99262 1.3826 1.2081 2.46659 1.69386 1.06058 1.3311 2.59376 2.64227 1.54662 1.43922 1.88062 2.48297 2.42046 0.91664 1.76606 2.46659 1.9816 0.697077 2.12601 2.3744 1.22619 2.67782 1.31914 1.53921 0.738577 2.24831 1.58111 2.48443 2.5612 1.43948 
248-9 2.56869 2.80611 3.15203 2.73522 2.30335 2.72395 2.65044 2.76068 2.94778 3.2591 2.26065 2.71813 1.54641 3.02863 3.23252 3.17062 2.67619 2.64565 3.27659 3.05546 3.07802 2.7559 2.8494 2.94964 2.81012 2.89901 2.63627 3.17692 3.34359 2.67586 2.92936 2.76964 2.58895 2.90248 2.95886 3.25759 2.43414 3.19103 2.53815 3.3004 2.80436 2.93047 2.77827 1.92924 2.50049 2.56055 2.1315 1.7091 2.64632 2.9192 2.32716 3.08605 1.83924 2.47079 2.22335 2.57438 2.65869 2.41438 2.33167 2.39943 2.71225 2.78928 3.04185 3.26538 2.79573 3.2508 2.5369 2.55199 2.32408 3.10265 3.32368 2.75631 2.69293 2.46856 3.16799 3.06344 1.41191 3.13492 2.65028 3.3452 2.87269 2.58499 2.90001 2.00755 3.19043 3.07552 2.59513 2.39635 2.59147 2.91378 2.69475 2.94319 2.99951 3.06049 2.85135 2.91498 2.85898 3.31777 2.73635 
249-9 1.73642 2.47257 2.68063 2.50276 2.7801 1.86847 1.85629 2.22242 2.15105 2.23021 2.38835 1.96773 2.39999 3.13738 1.84558 2.54557 3.01149 1.79875 1.83699 2.61644 3.24067 2.65323 2.89391 2.7239 2.51568 1.79625 2.61637 2.57155 2.62679 2.82287 2.72301 2.20123 2.29939 2.32501 2.81738 2.21497 1.75815 3.20351 2.57841 3.17238 1.87239 1.72619 1.36404 2.74546 2.67257 2.04669 2.34972 2.55788 2.25771 2.85536 2.92639 2.46211 3.22142 3.11023 2.68847 2.52086 1.8504 2.87118 2.89619 2.93956 2.73993 2.72391 2.23296 2.59233 1.90871 2.76796 2.01107 2.23028 1.9454 1.39116 2.15147 1.76046 2.73336 3.41408 1.65334 2.46869 2.42558 3.05833 2.24933 2.49792 1.61567 2.27031 2.02128 2.94025 1.58775 2.36066 2.593 3.23896 2.68825 2.74576 2.10101 1.82202 2.19749 1.79631 2.11142 2.95022 2.18244 2.16428 3.04787 1.75468 
250-4 2.16813 2.1638 2.29503 2.25657 0.566779 1.83887 0.660102 1.9462 1.17573 1.00245 0.475502 2.03888 2.15232 0.228835 1.55074 2.34292 1.14919 2.45042 2.37894 2.46572 1.07982 2.34565 2.41935 1.10619 1.49078 1.9316 2.1423 1.14632 
251-6 2.03424 1.85415 2.12634 2.19391 1.98905 1.44268 2.20296 2.19706 2.45747 1.50751 1.42593 1.74032 1.8845 1.31872 2.05854 1.64293 2.05431 2.40292 1.94748 1.77833 1.61862 2.52656 1.91529 1.46249 2.15162 1.96422 2.2861 1.94597 2.32242 1.91012 2.13953 1.80932 1.62393 1.6531 2.20758 1.78683 1.82244 2.30922 1.58103 1.7631 1.94727 2.23606 2.07434 2.46553 2.1325 1.96422 2.35959 1.86114 1.51549 2.1374 2.20341 1.73518 2.08507 1.74026 2.34836 2.12264 1.75864 2.4047 2.27957 1.17317 1.60495 1.72799 2.08972 1.96752 2.13619 1.65627 1.88669 1.29255 1.40056 1.70895 1.77097 2.11025 2.02973 0.842483 1.64482 1.64055 2.11375 2.30033 2.27157 2.21675 1.89961 2.00107 2.07291 1.77829 1.70773 2.3358 2.16268 1.60349 2.07262 1.82414 1.73474 2.09913 2.17899 2.43564 1.30109 
252-6 2.26945 2.05876 2.21678 2.15377 2.13105 2.67602 2.38092 2.14974 2.11907 1.92394 2.09935 2.51106 2.32131 1.0918 1.19928 1.41496 2.59362 2.34506 2.37374 1.7748 2.6028 0.986426 1.01445 1.50519 2.16783 2.34867 2.20356 2.2722 2.42159 2.16909 1.28868 1.35224 1.15839 2.09656 2.47569 2.36064 2.22403 1.43418 1.91864 2.58551 2.28661 1.83832 2.2378 2.18033 2.35017 1.21396 1.53741 1.37349 2.26716 2.53964 1.57874 1.87275 2.38022 2.22785 2.52351 2.58244 2.24131 1.94047 2.3668 2.07071 1.69233 1.63301 2.0248 0.923853 2.01807 2.0969 2.32745 2.43755 2.60121 1.66108 1.29755 2.46811 2.66399 2.11639 2.48347 1.78001 1.38384 2.76162 0.981675 1.28978 2.62256 1.31175 1.84187 2.30304 2.15625 2.57623 2.66751 1.99582 
