# Supplementary material for: BCL::Conf: small molecule conformational sampling using a knowledge based rotamer library
Source: J Cheminform. 2015 Sep 30;7:47. doi: 10.1186/s13321-015-0095-1 (PMC4607025; doi:10.1186/s13321-015-0095-1)
Supplement: Supplementary file 3 — Additional file 3. protocol capture files mentioned in Supplement.docx. [file 13321_2015_95_MOESM3_ESM.zip › protocol_capture/input/vernalis_confgen_R.txt]

0-6 2.11614 1.09034 1.15379 1.1489 1.13183 1.08012 2.0695 2.10575 1.99784 1.52499 1.07924 2.27795 1.18388 2.27101 2.00419 1.92731 0.738856 0.752116 0.693483 1.35455 1.90398 1.939 1.74799 2.1705 
1-1 
2-7 2.3021 1.26167 1.45344 2.08994 1.4151 1.55493 1.117 1.11581 1.32538 0.981877 0.998966 1.14632 1.33825 0.835466 0.983675 1.01678 1.00329 1.01464 1.0894 1.46703 0.836483 1.07318 1.14037 0.962398 1.22005 1.11387 0.879735 0.777584 1.01432 1.56437 0.712218 1.2283 1.32193 0.960483 1.30155 1.02977 1.28158 1.1373 1.05471 1.11728 1.19052 1.73787 1.11311 1.0734 1.08817 1.24387 1.2938 1.2152 1.07672 1.08928 1.0293 1.11849 1.29951 1.58408 1.33999 1.10388 1.12398 1.02258 1.53631 1.33758 1.23245 0.996641 1.5277 1.33167 1.25196 0.967223 1.32296 1.02771 1.94476 1.26244 1.39413 1.12518 1.24584 1.20517 1.02654 1.27968 1.08709 1.13936 1.25063 1.32114 1.35657 1.22019 1.24123 1.28653 1.27303 0.540867 1.09816 1.68955 1.72567 1.08299 1.75572 1.24911 0.999079 0.948764 1.117 1.32232 1.05734 1.41792 1.09345 0.940293 
3-6 1.18126 0.972953 0.993098 0.97388 1.04334 1.23109 1.3041 1.04785 1.13529 1.07932 1.32005 1.09837 1.33117 1.00586 1.04043 0.927447 1.02242 0.963983 0.964657 1.04072 1.14833 0.903994 1.13769 1.09014 1.1129 0.796783 0.780256 1.15412 1.14334 1.16858 0.97176 1.17923 1.74057 0.92287 1.29468 1.58424 1.7435 1.32442 1.37492 1.81324 1.3202 1.75041 1.81698 1.30507 1.24352 1.27045 1.74731 1.3051 1.33618 0.835254 1.21904 1.04271 1.63879 1.28072 1.0311 1.51584 1.20216 1.36486 1.66369 1.24629 1.26647 0.879031 1.26255 1.49552 1.72725 1.41869 0.860992 1.11429 1.19353 1.04488 0.923388 1.10877 0.930556 1.07993 1.02472 1.82561 0.826349 0.697388 1.4066 0.86143 1.58659 0.744264 0.838453 1.56506 1.40292 0.987144 0.898475 1.15857 1.07692 1.21449 1.41564 0.874826 0.863206 1.41468 0.916802 0.908147 0.87485 0.547774 0.828079 1.05474 
4-7 2.83112 1.79004 1.77907 2.81112 2.83004 2.81684 1.74852 1.73052 2.57426 2.87345 2.55489 2.54234 1.09525 2.8149 2.647 1.3669 2.60845 2.91276 1.14402 2.90925 2.52486 2.51784 2.55167 1.38502 2.53573 0.984428 2.54867 1.03568 2.52458 1.08339 1.17742 2.66522 2.61668 1.02666 0.999036 2.13756 1.02369 2.87518 1.91443 2.30432 2.0286 1.52113 1.14847 1.39326 2.38706 2.84919 1.91346 2.48122 1.99727 1.99277 2.33757 1.48054 1.25251 1.52811 1.87476 2.361 2.32771 1.16332 1.10612 1.65335 1.43218 2.26834 1.6058 2.02883 1.88737 2.25249 1.58203 1.54387 2.29663 1.32286 1.53294 2.04269 1.65787 1.78043 2.86544 2.83236 
5-9 3.28947 2.1537 3.16771 1.59391 2.13455 2.16144 2.46704 2.48011 1.63855 2.0006 1.85621 2.1097 3.09346 3.34301 2.09204 2.13887 2.53769 1.78395 1.96106 2.2992 2.87577 1.983 3.19853 2.76106 1.93494 2.35258 1.77356 2.38344 1.75564 1.87528 2.3296 1.82897 3.00983 1.77759 2.5343 2.57227 3.02245 3.02451 1.56271 2.68904 2.40516 2.28016 1.68091 2.01264 2.7292 2.16777 2.31311 3.10539 2.53686 3.09147 2.37357 3.10133 1.79473 
6-3 0.202674 0.498387 0.424275 0.582136 0.380905 0.388401 0.62731 
7-8 1.86475 2.06547 1.00024 1.92973 1.90219 1.96343 1.97113 1.93288 1.97985 1.77115 0.91766 2.516 0.801615 1.74324 1.53133 1.53443 1.74512 1.19261 1.77837 2.1076 1.36641 2.12199 0.947049 2.53573 1.29747 2.21544 1.86471 2.16662 0.845133 2.67376 2.21693 2.02568 2.15684 2.00864 2.63435 1.33516 2.64424 0.649814 1.77229 2.00396 2.73048 2.0005 0.844815 2.57974 
8-2 1.40187 1.155 1.02132 0.368443 
9-3 0.807852 0.67296 0.684347 1.5885 1.52044 1.52316 
10-4 1.17758 0.578594 1.18418 0.943921 1.26188 0.751384 1.05335 1.29997 1.33396 1.20626 0.464227 1.31336 0.710965 1.22242 1.28338 1.28579 1.46391 1.28719 0.992219 1.02562 1.38245 
11-4 1.6555 1.3653 1.20615 1.60925 1.46641 0.526352 1.10361 1.70025 0.796805 1.43715 1.65209 1.51446 1.14287 1.03149 0.706534 1.20134 0.435805 0.592318 1.09757 0.799937 0.711578 1.69587 1.31569 1.75709 0.626512 1.33033 0.550293 0.581988 0.704947 1.38741 1.85407 1.4401 1.8541 1.43313 1.43473 
12-5 1.73324 1.58744 1.64709 1.50283 1.7682 1.81585 1.59361 1.90597 1.66506 2.05408 1.63829 1.92735 1.51945 1.68925 1.43731 1.95438 1.62071 1.7658 1.6153 1.6791 2.11525 2.01701 1.41695 1.62077 1.22122 1.534 1.97393 1.81962 1.45701 1.70961 1.29722 1.97433 1.7969 1.77186 1.51957 1.38774 1.77583 1.28731 1.87877 1.67987 1.55668 1.72732 1.32827 1.84767 1.41516 1.21555 1.57971 1.66316 1.2936 1.76331 1.6922 1.52795 1.68228 1.7511 1.64931 1.9231 1.54738 1.66932 1.8034 1.5738 1.48354 1.63176 1.3817 1.17937 1.6644 1.8257 1.22249 1.41658 1.65229 1.70288 1.67865 1.51366 1.73574 1.78034 1.89659 1.81131 1.77108 1.555 1.52401 1.41331 1.49843 1.77394 1.46232 1.47547 1.71492 1.95008 1.58834 1.46697 1.79208 1.66699 1.6049 1.52871 1.62839 1.59894 1.40958 1.73986 1.0014 1.43243 1.9447 1.71311 
13-7 0.652311 2.32948 2.32975 2.43938 2.38909 0.928315 0.717491 2.28945 2.2867 2.52838 2.45487 2.33819 1.08286 0.921677 0.928608 1.05469 1.05713 1.32678 1.30181 2.55517 2.46393 1.08481 0.94598 1.36235 2.39621 2.33743 0.80613 2.45447 0.758793 0.760645 0.748965 0.727766 0.835952 0.833217 2.42673 2.41247 2.30749 0.795759 0.774296 2.43145 2.47079 2.80382 2.449 0.796071 2.33011 0.864463 0.879651 2.30851 2.36047 
14-4 1.91808 2.60253 2.40485 2.31138 2.3603 0.975136 1.05094 2.32701 0.796385 2.10145 2.53545 1.78222 1.47381 1.20114 1.37781 1.72645 2.02385 
15-8 3.47865 3.4473 2.71017 2.80925 1.90872 2.00412 3.45537 2.80392 3.02702 3.41866 2.97152 1.87716 2.46965 3.39008 2.94918 2.01257 3.45403 2.68052 2.7712 2.93102 2.92106 2.84527 2.84054 2.84875 1.93987 2.92079 3.43401 3.4543 1.859 2.35117 3.3265 2.68367 2.6051 3.14932 2.92157 2.91621 2.8734 3.06471 3.14221 2.48535 2.60507 2.96611 2.66924 2.60337 2.65403 3.00014 2.55083 3.01701 2.64861 2.68442 2.63949 2.87589 2.62465 2.57038 2.84544 2.64462 2.58859 2.70844 2.51211 3.01672 3.00631 2.56131 2.68631 2.9437 2.86472 2.71145 2.65167 2.71866 2.38526 2.49889 2.79087 2.7137 
16-4 2.6299 2.64709 2.60295 0.729289 0.953446 0.748305 0.769662 2.62923 2.59342 0.93462 2.64274 0.730121 0.88292 2.1493 2.12382 1.63047 2.09292 1.58173 1.65943 
17-6 1.45847 0.470141 2.27734 1.73627 1.51441 0.754584 0.591886 0.764112 2.13289 2.23947 1.63942 1.19826 1.32541 1.56848 0.852173 2.07884 0.821757 1.7789 1.88827 1.41542 0.760379 0.849048 2.13223 1.9776 1.69425 1.05315 0.937482 2.16385 2.09464 1.34289 0.96962 0.679623 1.00621 1.90885 1.42019 2.22477 1.81993 0.855075 2.26961 0.939439 0.750303 0.821292 2.22043 1.01814 0.910265 1.30029 2.08811 1.38566 0.852755 0.904718 0.995074 2.01701 1.03047 2.17941 2.02443 0.98692 
18-3 0.291606 0.408268 0.509038 0.820715 0.896278 0.793262 0.7152 0.853428 1.33362 1.28967 1.35185 1.37002 1.32013 
19-8 2.17229 2.39134 2.3417 2.36157 2.36607 1.77049 1.93247 2.38456 2.38651 2.37339 2.29779 2.1829 1.98929 1.89743 2.32856 2.38243 1.28048 2.30725 1.9783 2.06022 2.39909 1.88494 2.05334 2.02635 1.56562 1.9978 2.04984 2.20567 2.02069 1.97519 1.9925 1.4422 2.3135 2.03795 1.68641 1.71143 1.7171 1.74554 2.36014 1.62563 1.94665 1.93108 2.07164 2.04497 1.87003 1.64708 1.75737 2.18724 1.97838 1.73494 1.12546 1.69525 2.01526 1.90033 1.99214 1.9789 1.22415 1.36821 1.7547 1.56269 1.44262 1.32504 2.21836 1.6829 2.01099 2.0908 1.27908 2.16708 1.43799 2.18663 2.16525 1.47155 1.7234 1.7456 1.51968 2.28686 2.04978 1.67889 1.65829 2.30384 2.3561 1.75154 1.7689 2.01781 1.76715 1.80087 1.63412 2.29772 2.04621 2.19253 1.79438 2.26854 1.40082 1.60184 1.85083 2.06017 2.2559 1.85498 2.00842 1.83131 
20-5 0.773888 1.97942 1.2645 1.96104 1.26159 0.987692 1.24951 1.2171 1.54905 1.23361 0.71115 1.50232 0.600153 0.649649 1.35012 1.56972 1.48342 1.31743 1.19792 0.85362 1.1634 1.95098 1.93471 0.964431 1.39451 0.930513 1.12419 1.13654 1.02144 1.39868 1.2689 1.0934 0.964929 0.934949 1.5607 1.59197 1.56717 1.15913 1.53484 0.994878 1.56714 1.3015 1.61355 1.25424 0.870264 1.28915 0.752948 1.21639 1.24765 1.54237 1.42805 1.42421 1.4075 1.10664 1.39854 1.33464 1.73651 1.20576 1.11573 1.40597 1.04954 1.47253 1.45223 1.24075 0.899292 0.895468 1.50547 0.993218 1.43772 0.982995 1.25749 0.857914 0.785895 1.4371 1.46048 1.39787 1.42229 
21-5 1.04077 1.02118 0.999428 0.975381 1.00142 0.971851 1.63829 1.58746 1.59908 0.6131 0.556307 1.21287 1.13836 1.54209 1.10005 1.09407 0.521303 1.27775 0.581406 1.65208 1.51498 1.18259 1.46698 1.31935 1.2027 1.46959 1.57119 1.61521 1.3188 1.52213 1.26667 1.28887 1.35416 1.36802 1.10923 1.09776 1.37899 1.3269 1.39044 1.40463 1.56954 
22-8 1.0653 1.35529 1.07047 1.15796 1.50998 1.33892 1.36461 1.315 1.30397 1.77637 1.18642 1.09083 1.40998 0.920903 1.23149 1.50436 1.3103 1.78303 0.922792 1.17775 0.987405 1.60323 1.97663 1.10436 1.32678 1.33517 2.34238 1.90327 1.90207 1.11888 2.15993 1.90031 1.11067 2.37348 2.05583 2.12731 1.86804 2.24087 1.70648 2.15125 2.21139 2.31918 2.24696 2.23127 2.20591 2.23061 1.42916 2.37234 2.36701 2.06496 1.99064 1.95457 2.49358 1.68006 2.25919 1.02774 1.67484 2.01254 1.11156 2.41023 2.51402 2.19145 1.85358 2.20887 2.14169 1.2059 1.46884 1.94054 1.9674 2.4603 1.54407 1.13687 1.24074 1.84236 2.18819 2.47855 2.43586 2.20179 1.78933 2.16852 2.49054 2.32015 1.86149 2.25292 2.28545 2.35957 2.3353 2.50357 1.49847 1.26834 2.44794 2.32054 1.38852 2.13278 1.47876 1.28845 1.34723 1.51806 1.43589 1.26012 
23-1 0.512907 0.995512 0.886181 0.990172 0.603021 0.998432 
24-3 0.430904 0.253046 0.388319 0.611954 0.430285 0.671985 0.363425 0.562759 0.671865 0.513672 0.713673 0.431601 
25-11 2.46548 2.5278 2.56759 2.69361 2.77889 2.58174 2.5821 2.61405 2.27867 2.45108 2.05609 2.41757 2.66059 2.22632 2.63914 2.59575 2.20854 2.61874 2.3596 1.73146 2.4541 2.16173 2.87391 2.24999 2.50986 2.5034 2.41015 2.33912 2.38711 2.56124 2.14778 2.67162 2.26728 2.42971 2.61824 2.209 1.99538 2.59851 2.52581 2.15226 1.78422 2.98303 2.48034 2.47836 2.59782 2.15983 2.15223 1.832 2.77626 2.58679 2.22944 1.81734 2.52351 2.61174 2.35181 2.50262 2.78416 2.02833 2.42242 2.61574 2.5451 2.62615 2.41673 2.29403 1.78168 2.28809 2.39003 2.29593 2.72945 2.15148 2.77588 2.36827 2.22199 1.65459 2.59407 2.55352 2.30028 2.44534 2.33634 2.2382 2.62329 2.17681 2.12115 2.40022 2.34826 2.37487 1.9644 2.52604 2.33695 2.28986 2.35658 2.09746 2.32196 2.33392 1.85687 2.59257 1.84771 2.67698 2.33547 2.22755 
26-4 1.44876 2.24225 1.39698 1.29076 1.92888 2.21676 0.979338 2.01959 2.01923 1.35882 1.00929 0.848846 1.39691 1.41942 1.77609 1.95817 1.23575 1.97958 0.831408 1.89461 1.3775 1.78474 1.25965 1.06349 1.89553 1.5933 1.32034 0.727844 2.05756 1.91995 1.59433 0.827094 0.844284 2.0702 1.40163 1.81661 1.36723 1.20921 1.51379 1.91338 1.42397 1.37486 1.34507 2.10159 1.99305 1.31058 0.817311 1.5326 1.53274 2.06713 1.97409 1.47064 1.37395 1.80817 2.06446 1.51806 2.29609 1.05471 1.5865 2.02789 1.7931 2.22137 1.83542 1.30433 2.26234 1.04972 2.20413 1.96309 1.24346 1.54562 0.975313 1.48483 1.59199 1.79723 1.82507 1.94746 1.00028 2.20997 1.12044 2.26773 1.87078 1.84098 1.04427 1.93168 1.4541 1.25878 1.98646 0.733653 1.43993 2.01525 0.985124 1.96044 0.78577 2.21497 2.32087 1.39307 2.24836 1.34243 1.22019 0.800192 
27-7 2.62035 2.77088 2.76466 2.71266 2.60152 2.75323 2.78349 2.66991 2.6037 2.79822 2.75317 2.64942 2.66029 2.74707 2.74253 2.75645 2.78042 2.72504 2.70865 2.75167 2.85376 2.59375 2.62946 2.77089 2.79408 2.62843 2.68698 2.67121 2.68095 2.5226 2.62387 2.5817 2.7505 2.77842 2.86215 2.65451 2.64586 2.67089 2.56743 2.59614 2.78456 2.78197 2.80044 2.73789 2.82125 2.64033 2.59019 2.76251 2.65463 2.77446 2.50005 2.71896 2.78252 2.67421 2.79216 2.80614 2.68027 2.71283 2.81713 2.80405 2.57071 2.55394 2.68138 2.60564 2.55537 2.70752 2.79296 2.75781 2.59241 2.62773 2.61868 2.60046 2.72313 2.67882 2.74714 2.65448 2.53376 2.62948 2.7581 2.66557 2.73983 2.75922 2.66231 2.39035 2.66892 2.64052 2.42907 2.79467 2.75717 2.65447 2.74034 2.78309 2.56873 2.6976 2.64361 2.42926 2.58301 2.58391 2.77415 2.79033 
28-6 1.36963 1.40305 1.15817 1.18419 1.38336 1.66216 1.08918 1.13889 1.58062 1.66051 1.50121 1.31547 1.25242 1.40949 1.03599 1.61321 1.38768 1.4194 1.11474 1.28652 1.501 1.30118 1.58701 1.35812 1.49328 1.46291 1.56142 1.18359 1.45694 1.55167 1.45282 1.37716 1.84485 1.41325 1.56132 1.41587 0.991027 1.34848 1.38611 1.32761 1.85664 1.52751 1.85885 1.32369 1.63342 1.30735 1.24247 1.51583 1.31621 1.10585 1.38852 1.51989 1.52235 1.42582 1.55095 1.28987 1.2928 1.20542 1.38843 1.3914 1.3919 1.06749 1.69811 1.18432 1.40723 1.32017 1.25457 1.28626 1.51763 1.12114 1.13886 1.27744 1.68677 1.60491 1.18369 1.65126 1.9875 
29-4 0.45399 1.40747 1.59865 0.302344 1.82905 1.38482 1.39102 0.477569 0.46903 1.53208 1.47418 1.70589 1.77362 1.47518 1.4939 1.48509 1.44068 1.49579 1.44413 1.43073 1.4942 1.66093 1.73378 1.63153 1.76204 
30-7 1.96591 1.05729 2.23285 1.11478 2.12866 1.26458 1.69089 1.66195 1.23503 1.71354 2.141 1.71421 2.32243 0.793577 0.975855 2.13595 2.13906 2.12155 1.41597 1.0377 0.642732 1.39681 1.66757 2.26164 2.33861 2.31724 0.788261 1.64733 1.23544 1.10599 2.31342 1.04329 1.05479 1.97571 2.19908 0.765734 0.822411 1.2326 1.04159 0.798957 1.05034 1.68484 1.65972 2.17508 1.27968 2.20519 1.02405 0.72441 2.11684 1.10044 0.878843 1.44172 0.821498 2.10124 1.72353 1.7554 1.42593 1.7459 1.38693 0.792634 1.24771 1.65653 1.28309 1.83447 0.807953 1.55528 1.61145 1.58641 0.862914 1.5628 2.29362 0.926865 0.786058 1.80109 2.04327 2.16921 2.13116 1.45923 0.94569 2.19709 1.28966 1.62837 1.11624 2.10116 2.4362 1.59873 1.64091 2.32648 2.3468 1.02604 2.14958 1.71006 1.31355 2.1342 2.1507 1.10933 2.4261 2.42164 0.997933 0.845513 
31-4 1.82511 2.4974 0.560511 1.79935 1.96541 2.51505 0.611282 1.94216 0.648087 1.84332 2.40435 2.45804 
32-5 1.03367 1.26394 0.94881 1.3491 1.47684 1.23963 1.36047 1.2781 0.959237 0.900917 1.3447 0.998583 1.35915 0.886971 1.01482 1.32618 1.30251 1.2747 1.35697 1.23371 1.32213 1.36957 1.19944 1.41568 0.858523 1.2689 1.2171 1.33544 1.4672 1.19276 1.21025 1.30494 1.39296 1.24812 1.26807 1.0363 1.2587 1.04379 1.13494 1.29488 1.30586 1.25168 1.17328 1.22828 1.13372 1.3692 1.38868 0.830759 1.06023 1.04153 1.4283 1.29726 1.23436 0.933447 1.35229 1.49604 1.54725 0.954368 1.35414 1.29319 1.43196 1.32121 1.03188 1.4339 1.27245 1.36259 1.47768 1.37723 1.14594 1.40585 1.44437 1.40259 1.27956 1.31645 1.3459 1.37884 1.43086 1.2383 1.25308 1.14916 1.47393 1.12995 1.27149 0.978823 1.36307 1.40107 0.994621 0.987103 1.11156 1.37299 1.41049 1.55074 1.32655 1.45172 1.43677 1.10504 0.986755 
33-3 0.736736 0.239563 0.798 0.837826 1.34739 1.2217 1.10099 0.745693 0.449728 1.09998 1.10043 1.07623 1.15314 1.22527 0.775549 1.07838 1.58865 
34-1 0.287134 0.341492 
35-3 0.276893 0.419983 0.51288 0.848774 0.934117 0.818482 0.745448 0.892994 0.775839 1.40761 1.37899 1.43234 1.43787 1.41936 
36-3 0.947637 1.96383 0.665543 1.85304 0.78312 0.905761 2.08512 2.08501 0.410413 0.601718 1.98322 1.87299 
37-4 1.752 1.54593 1.67855 1.81088 0.984897 1.09928 1.58545 1.20236 1.20487 1.30019 1.26787 0.848651 0.918078 0.719236 1.27662 1.4568 1.68085 1.80131 1.56711 0.632815 1.06132 1.66494 0.8668 1.20411 0.833196 1.1771 1.09417 1.3051 1.68062 2.44762 2.10022 0.877498 0.906901 0.789454 2.04261 2.00138 1.62107 1.76719 0.852627 2.13179 0.902347 2.06584 1.55706 2.42748 1.82427 2.24275 1.77052 0.998954 1.96979 0.796317 1.00302 0.854542 0.74302 1.94622 1.61258 2.89077 2.06524 1.91238 2.45974 1.51085 2.51525 2.92124 2.05423 1.99147 1.96224 1.80549 2.65808 2.38358 2.5404 2.16754 1.55739 1.88962 2.47108 1.57518 2.31241 1.79106 2.49046 1.76813 1.77478 2.16318 2.12027 1.88776 2.31322 1.47698 2.32042 2.19919 2.65102 2.67626 
38-10 1.85435 1.98244 3.13104 2.04129 2.8915 2.0465 2.45855 2.22576 2.424 2.40986 2.15811 1.91543 3.29204 3.04256 3.28538 2.71529 3.78811 3.28236 1.92403 2.529 3.22757 2.56895 2.64634 2.41121 2.0242 2.98062 3.29924 3.58244 2.72131 2.29396 3.67765 3.79414 3.42501 3.65372 2.79345 2.29572 2.29994 2.71691 2.32198 3.23313 3.91679 3.95588 1.74792 2.21667 1.83137 2.62297 3.15195 2.48326 3.49318 2.42849 3.97769 4.0315 3.89437 1.71053 3.52341 1.62389 2.87508 2.2483 2.29131 2.49082 2.96105 2.08568 2.20092 1.94014 1.71854 2.18626 3.33948 2.09985 1.8204 2.23872 2.4287 3.17131 3.09734 2.85093 2.36532 3.34384 2.32589 2.20532 2.02961 2.46764 3.19909 3.17993 3.16414 3.32469 3.10169 2.09246 3.06813 3.10492 3.86381 3.75607 2.28571 2.25663 3.52639 3.52564 2.81221 3.05887 1.95567 2.75442 3.32585 3.22211 
39-8 2.30443 2.33247 1.74815 2.34989 1.83354 1.46798 2.4366 1.70998 2.18672 1.24441 1.61397 2.9323 1.78888 1.31235 2.47628 2.30268 2.94288 1.43405 1.57378 2.31087 3.07314 0.807668 2.24275 1.805 2.87593 2.17057 1.53381 1.40557 2.89311 2.53902 3.03693 1.6597 1.5284 0.905416 1.90109 2.34779 2.2995 1.74441 1.49754 2.37395 1.36165 0.68645 1.61696 1.47832 0.908287 1.78549 2.36878 0.794001 0.985025 2.32292 2.45178 2.36302 3.14933 3.0838 1.32692 1.78285 1.85207 2.50562 2.00707 1.52826 0.949422 1.65324 2.51885 2.97952 1.58527 2.93292 2.87778 0.835625 1.03132 1.45496 1.69149 1.5572 1.87579 2.3693 2.3099 2.42846 2.83719 2.89162 1.30698 1.86332 1.24411 0.979738 0.680959 0.831164 0.63387 1.06002 2.01666 
40-9 3.15155 2.81588 3.0831 2.70462 3.49688 3.38558 3.17197 3.36609 2.68214 3.52259 2.81504 2.55226 3.37174 3.36679 2.97259 2.88671 3.05167 3.32992 2.70101 2.34057 3.21897 2.09332 3.44046 3.44118 2.2947 3.06478 2.54069 1.97051 2.93652 3.23595 2.4188 3.11973 2.34673 3.28756 2.437 3.43745 2.88446 3.27908 3.14358 2.4602 3.12139 3.25752 1.96117 2.51882 3.45521 2.35866 3.06033 1.99804 2.65754 2.44626 3.88053 3.20696 3.11094 3.10726 3.1761 2.28887 3.21374 3.11374 2.91319 2.38469 3.1654 3.36624 2.1762 3.08361 2.38087 2.39881 3.44972 3.08539 3.23436 3.07906 2.67961 3.10955 
41-7 2.37529 2.53748 2.29013 2.28997 2.3382 2.6937 2.36207 2.64652 2.33494 2.47034 2.37648 2.66368 2.75434 2.56008 2.30592 2.66577 2.34951 2.64901 2.75026 2.77548 2.46205 2.58561 2.66781 2.40222 2.61892 2.65453 2.2582 2.67761 2.35877 2.33068 2.4606 2.43947 2.68137 2.30826 1.69798 2.61735 2.72292 2.2626 2.1608 2.65281 3.0913 2.79521 2.26223 3.23736 2.76702 2.40447 2.23339 1.93311 2.82059 2.42074 2.1341 3.01286 2.2678 3.12556 1.87245 3.00842 1.77029 2.85207 3.06324 2.87184 2.83244 3.11752 2.95801 2.00455 0.993662 1.86649 2.11308 1.8712 1.857 2.94434 1.90517 2.03246 2.59043 1.66778 2.85724 1.81483 3.14337 2.05802 2.2295 1.59044 2.05912 1.78315 1.92624 1.84242 2.98509 1.86087 3.18448 2.90271 2.55836 2.05615 2.96084 1.86383 3.17176 2.9336 2.07982 2.64029 
42-6 1.21796 1.51922 1.6547 0.984002 1.2693 1.20936 1.16937 1.57917 1.4593 1.51024 1.74729 1.65971 1.56015 0.881494 1.03707 1.88107 0.940007 1.71602 1.66779 1.56749 1.73989 1.76192 1.70719 0.936376 0.83814 0.878651 1.78267 1.89421 1.01697 1.60357 1.76415 1.36233 1.35327 1.3673 2.46137 1.49224 1.38503 1.53859 2.37042 2.46338 1.35218 2.46604 1.48734 1.51939 1.4885 2.46456 1.14691 1.45113 
43-4 2.44396 1.14717 2.45238 1.14625 2.20419 2.42991 2.47455 1.2763 1.51746 2.20807 2.47661 2.2306 1.64604 1.58879 2.45732 2.21567 1.23428 0.629215 2.44059 2.17072 1.37816 1.28278 2.23294 2.45384 2.15079 1.17758 2.24398 1.2539 0.668379 0.817557 2.43697 2.03853 2.21938 1.80384 2.59656 2.26492 0.655282 1.28196 2.44747 0.960569 2.02229 1.58308 1.1384 1.84827 2.60171 2.25651 1.7162 1.59589 2.4373 2.44331 2.44298 2.44077 0.622304 1.24185 2.15038 1.50101 1.31441 2.39091 1.90038 2.36681 1.66508 1.68541 2.36305 1.05188 2.43691 2.17867 1.55687 1.57888 2.78881 2.0484 
44-10 2.32997 2.39396 2.2504 2.09355 2.3336 2.16028 2.37956 2.16565 2.42046 2.45082 2.2437 2.37875 2.14382 2.49989 2.36224 2.15501 2.32276 2.44086 2.73498 2.52766 2.79579 2.15191 2.41423 2.59647 2.18511 2.27102 2.19206 2.46039 2.24593 2.49137 2.09882 2.80511 2.3312 2.25008 2.25521 2.07553 2.22397 2.46253 2.35809 2.43602 2.12913 1.75835 2.26408 2.50308 2.48512 2.30547 2.6916 2.46074 2.53801 2.64102 2.38868 2.42673 2.63915 2.06284 2.2875 2.21678 2.28202 2.33287 2.55971 2.45128 2.74 2.65338 2.75182 2.49558 2.18418 2.74188 2.67472 2.22744 2.42631 2.37834 2.33074 2.43597 2.37727 2.50241 2.344 2.1607 2.37018 2.47094 2.38399 2.41069 2.53225 2.08552 2.13808 2.33885 2.65154 2.78898 2.44141 2.24527 2.46463 2.39892 2.79138 2.3101 2.61933 2.65188 2.58185 2.33137 2.24398 2.47184 2.0152 2.51165 
45-5 1.55643 2.86584 2.18575 1.57493 2.2412 1.93961 1.38015 2.34392 2.29909 2.92312 2.55983 2.74445 2.77172 2.30238 2.262 2.30148 1.94811 2.90568 2.73197 1.38109 2.25719 1.22389 2.75724 2.1499 2.58385 1.96207 2.67302 1.66493 2.46105 1.84981 1.63194 2.08456 2.0814 1.86277 2.90862 2.45788 1.57267 2.05104 2.4549 2.18979 1.91196 2.86529 2.40988 1.21689 1.56299 2.74224 2.00036 2.22617 2.77594 2.87586 1.92245 2.90106 1.86238 1.7779 2.91163 2.05756 2.73985 2.23517 2.79527 1.98104 2.45014 3.02548 2.86461 2.3407 2.76527 2.45488 2.34393 2.91517 2.3474 2.70025 2.37821 2.55575 2.79088 1.89157 2.88811 2.6158 2.00239 1.76691 2.54905 1.88566 2.65696 2.66257 2.01644 2.72678 2.20853 2.94762 2.69638 2.55098 2.95467 2.07482 2.89715 2.08594 2.43968 1.94244 2.40773 2.29194 2.24146 3.01781 2.14833 2.58487 
46-6 2.34692 1.51435 2.46034 1.47746 2.45918 2.75142 1.14702 1.84766 1.47011 1.86349 1.59646 1.14831 1.59825 2.67704 3.18641 2.45148 2.09529 2.77737 1.96179 3.19364 2.05769 2.61714 1.17782 2.47466 2.97529 2.80538 1.95822 1.98114 2.77665 2.31435 2.29458 2.87778 2.85082 2.26585 3.20111 1.83214 2.74855 1.39796 2.79379 2.07354 2.87918 2.29576 2.2764 2.67738 2.89982 3.1883 1.63852 2.7042 2.89874 2.00777 2.46606 2.42847 1.85646 3.17604 2.18544 2.90165 2.25024 1.06594 2.72332 2.41705 2.9945 2.08694 1.50154 2.65808 2.86658 2.68666 2.10158 1.14068 2.04987 2.90948 0.879195 2.2642 2.59101 2.50493 2.51475 2.50029 1.96909 2.04612 1.39983 2.75077 2.69063 2.10849 2.11657 2.60078 2.49904 1.54778 2.85337 2.24909 3.13986 3.19765 1.7187 2.83876 2.67295 3.01874 1.8145 2.56022 2.78717 2.17326 2.21895 2.14619 
47-3 1.10085 1.07211 1.15822 2.12847 2.21304 2.23349 1.29031 1.29556 1.33385 1.10736 1.31945 2.25485 2.12092 1.31913 
48-9 2.62334 2.38019 2.62396 1.36807 2.34305 2.63933 2.63245 1.70084 1.61964 2.46494 1.95459 2.30752 1.30351 1.67012 1.39441 1.78589 1.89453 1.90568 1.95194 1.90284 2.39093 1.72298 1.69476 1.36843 1.12598 2.17542 1.13502 1.71265 2.42069 1.7342 0.925305 0.959409 1.92564 2.23548 2.28233 1.01207 1.30539 1.19872 1.01195 2.33967 1.28389 2.41434 2.38423 2.27082 1.84624 1.95062 1.15757 2.36406 2.36927 2.59455 2.01478 1.35276 1.17644 1.0211 2.22978 2.34168 1.01986 1.67311 1.69685 1.96145 1.02116 1.69923 1.91936 1.6975 1.02816 2.40172 2.36013 1.34928 2.29777 2.64039 2.42237 1.67084 2.03624 1.73612 2.32926 2.04355 1.29178 0.963903 1.68721 1.11931 2.61852 2.66088 1.36882 2.18514 1.3019 2.65337 1.34153 1.12311 2.34243 1.20054 1.62252 1.01033 2.6512 1.69817 1.14515 2.23895 2.27729 1.88705 1.16273 1.04879 
49-12 1.62974 1.47836 1.46952 2.20038 1.49326 2.99758 2.3065 1.47099 1.51526 2.1356 3.01272 1.26767 1.36574 1.50439 2.19322 1.09828 2.26861 2.72035 1.36839 2.21373 1.81157 1.483 2.10083 2.52909 1.07907 1.83172 1.69189 2.6284 2.70557 1.72831 2.38488 1.57604 1.27133 1.04639 1.68141 2.73899 1.35601 1.41319 1.03176 3.00373 3.02879 2.71025 1.14958 1.09818 2.5588 1.39894 1.81176 2.61713 1.13216 1.37047 1.72164 2.83085 1.95184 1.48652 2.53301 2.90174 1.93747 1.23385 2.53303 1.22737 1.32981 2.12157 2.58314 2.28587 2.60547 2.57509 1.75572 1.23852 1.75146 2.72514 2.72537 1.77504 2.37548 2.14139 1.9424 2.70931 3.11919 1.4012 2.15094 2.41617 1.92102 2.73553 2.17525 1.22601 2.51739 1.97189 2.42602 2.52183 1.61652 1.99961 2.8512 2.02719 2.33579 2.67595 2.35793 1.4524 2.88615 2.01127 1.51623 2.35581 
50-3 1.61207 1.14889 1.5287 1.16373 1.78054 0.722179 1.97385 1.49492 2.19338 1.69256 0.657331 2.60126 1.88034 1.08478 2.11608 1.75615 1.29248 2.47409 1.58115 1.71055 1.77879 2.56544 0.876811 1.0424 1.35542 1.67476 2.46003 0.939498 1.77441 2.33355 1.43931 1.67913 1.79777 2.2591 1.54724 1.85436 2.24465 0.3924 2.22264 2.80694 0.560729 1.52278 2.78494 1.56923 
51-4 1.67565 1.42067 2.38902 2.22815 1.72733 0.803157 1.58714 0.530164 2.40716 1.82419 1.48704 0.339858 1.02171 2.32439 0.912843 2.35353 
52-9 2.84797 
53-3 0.330866 0.447758 0.209173 0.502945 0.441294 0.559987 
54-10 3.43163 1.79 1.71581 3.39031 2.29341 1.85627 3.61039 1.59906 2.65403 2.91086 2.87397 2.46104 3.1785 1.7486 2.57315 1.57834 2.67339 3.12944 1.87323 3.2326 3.08106 2.24516 1.64956 2.07349 2.09149 1.81335 3.3773 3.22739 1.91701 2.99859 3.39116 1.95462 2.0424 3.24221 2.3301 3.04109 3.17688 2.17402 3.27551 1.66104 2.0319 2.85578 2.55285 2.38349 1.79987 2.59545 2.46961 2.41989 3.29578 3.52875 2.21871 3.12015 3.20919 2.52141 1.95081 1.8981 3.0613 3.53933 3.06273 2.40327 3.13928 2.51145 1.87618 2.45511 2.52136 3.03591 2.77801 2.60045 3.55685 3.4959 2.63766 1.9368 2.68262 2.37981 2.57982 2.14718 1.83913 1.8626 2.21706 2.52328 3.43326 3.20906 3.31734 2.50859 2.54676 3.07623 3.24292 2.03772 2.67533 3.51593 3.42294 2.61783 2.74746 1.98176 3.22656 3.06719 3.248 2.9879 1.90103 1.80324 
55-7 1.48106 1.24996 1.81617 1.38048 1.3502 1.66624 1.65922 2.26 1.55823 1.80697 1.91987 2.4241 1.25656 1.74806 2.43176 2.32307 2.17664 2.55959 2.00168 1.90939 1.21802 2.25268 2.42298 2.25372 2.26052 2.01007 2.21716 1.72857 1.33332 1.61169 2.60746 2.19307 2.43442 1.44906 1.33039 2.52122 2.21835 1.64543 1.79782 1.52334 1.99833 1.80297 2.3808 1.88908 1.58996 2.35699 2.25622 2.59162 2.3054 2.51102 1.92505 1.99046 1.4104 2.2269 1.87881 2.07911 2.02714 1.93032 1.35872 2.36582 1.929 2.39044 1.30108 2.63795 2.08515 0.859555 2.1537 1.57992 2.62539 2.51053 1.8257 1.82322 1.82877 1.79542 1.69861 2.36744 0.890662 2.47962 2.22022 1.95892 1.81117 1.59605 1.40108 2.19907 2.39247 2.19881 1.78844 2.23786 1.77261 2.65717 1.89208 1.87805 1.8872 1.73959 1.70557 1.50704 2.0682 1.87355 2.12092 1.79362 
56-12 4.27835 3.06715 4.10841 3.92676 4.03881 2.82943 4.18622 4.2369 4.58603 3.65549 3.04668 3.90879 3.92232 2.46403 3.61615 3.19108 3.767 4.87127 4.48473 3.60304 4.03783 4.18098 4.0622 3.62096 4.2888 3.65006 4.59451 3.51262 3.77091 4.35333 2.98261 4.48148 3.97035 4.31634 3.77993 3.75346 3.78745 4.25882 4.16683 3.65305 3.73891 4.3774 3.58353 3.73238 4.21555 4.00006 4.18689 2.95368 4.6278 3.91466 3.63321 4.5424 4.35017 4.47556 3.62178 4.33445 2.29006 
57-5 2.833 2.76576 2.80653 1.78435 1.80711 1.70265 2.85771 1.89828 2.87362 1.79942 1.94877 1.96318 1.85663 1.86747 1.86531 2.78547 1.76427 2.90351 1.44549 1.88493 1.19517 1.92542 2.9848 1.83008 1.13878 1.91627 1.95811 1.54863 1.87138 1.64053 1.8487 1.13627 0.898721 1.66021 1.55377 1.66538 1.04456 1.68184 2.88621 2.75258 1.75374 1.85354 1.73788 1.93444 1.23887 1.81449 2.00512 1.41436 1.71095 1.31378 1.64367 1.61012 1.65781 2.8848 1.77138 1.63955 1.24383 1.34988 1.75153 1.95363 1.76401 1.79272 1.82314 1.83247 1.80262 1.98372 1.73255 1.71047 1.21763 0.951225 1.83278 1.30899 1.26056 1.75584 1.35269 1.77221 1.89696 1.80933 1.26516 2.99505 1.90532 1.68116 1.69896 2.83214 2.81467 1.72639 2.74109 2.85975 2.97433 1.69762 1.61365 1.50176 1.11917 2.4322 1.31066 1.20164 1.60515 1.5684 1.70341 1.78811 
58-5 1.70397 1.45607 2.34863 1.70947 1.41241 2.26473 2.32765 2.28928 1.2295 1.25923 1.67055 1.24831 2.48856 1.12888 1.43157 1.67577 2.27378 1.27589 2.34877 2.50206 1.0968 1.38648 2.27129 1.18589 2.27278 2.50794 2.29366 2.2976 1.15319 2.52554 2.29234 1.20383 1.23305 1.12328 2.48559 1.67329 2.27951 1.08956 2.50138 1.44122 1.67686 2.27692 2.37474 1.39472 2.35225 2.31121 1.28886 1.29081 2.38164 1.29905 2.26735 1.24581 2.25797 1.31019 1.31557 2.35375 2.37667 1.32921 1.28027 2.23909 2.23106 
59-3 1.27441 1.27837 1.54941 1.49553 0.742684 0.81834 0.877053 0.881 0.829012 0.96214 1.52286 1.54144 1.23876 1.53688 
60-3 0.582808 0.828195 0.813674 0.38745 1.11885 1.00922 1.03987 0.843391 0.944808 1.11769 
61-4 0.985996 0.956201 0.534882 1.23431 1.26308 0.661605 0.992704 0.970939 1.03086 0.647718 0.879177 0.850731 1.09819 1.02216 1.05092 0.942732 1.20708 1.13051 0.666667 1.25342 1.29341 1.28744 1.21767 1.10942 1.3139 1.19034 0.790477 1.32445 1.26414 1.00512 1.12946 1.4783 1.40829 1.38691 1.49115 1.31533 1.10637 0.979055 1.32229 1.1921 1.25601 1.36633 1.45487 1.19823 1.32823 1.08446 1.22054 1.40774 1.11932 1.04614 1.17423 1.32515 0.992267 1.17388 1.49798 0.576786 0.962974 0.57617 1.17771 0.715704 1.05611 0.89499 1.20076 0.893907 1.16608 1.29727 1.17153 1.21835 1.46842 1.46402 1.23532 1.34768 1.05442 1.19979 1.1628 1.43258 1.38939 1.78493 1.981 1.98985 1.82395 2.03342 2.00353 1.04798 1.95099 1.31927 1.21572 2.03308 1.46618 1.09148 1.25876 1.82554 1.30868 1.45785 1.32222 1.30798 1.41792 1.22326 1.41194 1.45451 
62-2 1.62653 1.2974 1.63405 1.62238 1.62748 0.504946 1.4802 1.40653 0.977651 1.39802 1.50536 1.41101 1.71768 1.84007 1.66024 1.90789 
63-3 1.63745 1.70516 1.82841 1.82417 1.69592 1.88957 2.4704 2.42337 2.50375 2.34445 2.41366 2.24856 1.72146 1.81162 2.27971 2.29472 1.77783 1.56314 2.35163 2.39438 2.22705 1.5985 1.83828 1.6528 1.87201 1.70559 1.54871 1.66977 1.56061 1.79156 1.64623 1.56703 1.70792 1.57132 1.80101 1.81642 1.72736 1.55186 1.71119 1.62309 1.66282 1.74854 1.66523 1.57473 1.68743 1.6173 1.47345 0.715251 1.61713 0.538923 1.52905 1.51976 1.59127 1.56826 1.76406 1.53786 1.79124 0.634625 1.65951 1.17826 2.28402 2.04049 2.22994 0.618558 0.536215 2.23451 2.52446 2.61511 2.52426 2.06773 2.34382 1.82696 
64-4 1.48018 1.44627 1.40352 1.48545 1.38578 1.48722 1.47838 1.55937 1.4894 1.47968 1.42471 1.41231 1.5606 
65-11 1.37426 1.58376 1.46385 1.90096 2.28521 2.40255 2.41387 2.31282 2.05097 2.64488 2.73725 1.36382 2.39626 1.94309 2.64341 2.65546 2.4295 2.61891 2.4233 2.60779 2.87481 2.68739 3.23829 2.12595 1.60709 2.13455 3.38 3.17629 3.05145 2.32204 2.33127 3.20414 3.22492 3.10589 2.32223 1.99908 3.09118 1.58187 2.96969 2.32704 3.00173 2.37384 2.99381 2.77144 2.08463 2.94468 3.07101 1.96736 3.33059 2.59156 2.50894 2.67948 2.89098 2.84861 2.75451 2.88387 2.73152 2.63569 3.24136 3.1576 2.50687 2.17053 1.85969 2.3429 2.45998 2.52205 2.95007 2.26161 2.47214 3.09456 2.8561 2.68293 2.85473 3.34785 1.85964 2.52904 2.99221 2.95725 2.93791 2.96494 2.91683 2.98061 2.74488 2.74104 2.96134 3.28039 2.16279 2.51442 2.40218 2.45778 2.40825 2.31631 1.44463 3.13728 2.50866 2.19035 3.11941 3.48663 2.78754 2.62254 
66-4 0.396002 1.23413 0.201904 1.15482 0.43705 1.64224 1.35184 1.0369 1.44106 1.55606 0.844799 1.06229 1.62274 0.502171 1.06526 1.35856 1.2385 1.14868 0.731694 0.606877 1.6306 1.48629 0.980509 0.924653 1.11245 1.39273 1.55979 1.60478 1.52705 1.38405 1.60026 1.51297 1.40834 
67-10 4.04211 4.08836 1.89894 3.68094 3.78247 1.49882 4.18239 4.13098 1.95998 4.20296 4.10139 4.11874 3.63391 4.06199 2.3656 4.17245 3.36346 3.35459 3.80808 4.10859 4.07187 3.06017 2.81374 2.81252 3.42473 3.0712 3.63758 3.83982 3.4434 3.54905 3.6542 3.3219 2.31291 1.33981 3.81149 1.4902 4.16388 3.92098 3.69654 3.42884 3.86219 3.81959 3.81883 4.0418 1.97245 4.18524 3.97354 4.03637 3.7993 3.63928 4.1461 3.78656 1.53665 3.61763 3.54802 3.64172 3.89905 3.37394 3.74549 3.84911 1.24706 3.62998 3.70478 2.62643 4.04368 3.31297 1.61497 3.87289 2.33692 3.35356 1.88158 3.93502 3.72888 2.25234 3.76979 2.40354 3.02629 3.77538 2.38075 2.83829 3.88182 2.8327 2.12445 2.30694 3.60652 2.81241 2.34193 2.08165 3.01819 1.89487 1.76819 4.22101 3.0093 2.37403 2.95231 2.02099 2.99363 4.00831 2.76936 1.93603 
68-3 1.48911 0.355141 1.01941 1.12847 1.40555 0.907125 1.52602 0.794457 1.09577 0.379577 1.36128 0.908494 1.43334 1.35175 0.726559 
69-3 0.421036 0.755063 0.654141 0.640426 1.45267 1.07167 0.726091 1.19916 0.894014 1.12449 1.23136 1.1273 0.980352 
70-5 1.05481 0.858785 2.62122 2.24183 2.59591 2.15071 2.35016 2.37891 0.986251 1.20692 1.10431 1.42399 2.53123 2.72361 1.94464 1.14973 1.80641 2.64267 2.11596 1.83962 1.63865 1.4424 2.69793 1.62381 1.26059 2.07366 1.33097 1.13707 2.68096 2.03158 1.43678 2.06392 1.64394 1.87402 2.65768 1.93417 1.63551 0.91508 2.62608 2.49003 1.40192 0.919034 2.59323 1.36983 2.51349 1.16349 1.25218 1.23089 
71-6 2.94726 2.48663 2.93409 3.00097 2.55703 2.99438 3.00314 2.57799 3.00363 1.39698 2.69372 1.38206 1.21346 2.70028 2.57879 3.00622 3.00153 3.00209 2.57234 2.99894 2.7015 1.32161 2.92789 2.49875 2.93864 2.69654 2.92246 2.95453 3.03453 1.39751 2.6228 2.55887 2.84048 2.85286 3.10453 2.84213 3.1149 3.16944 2.68838 2.09125 1.75267 1.70675 1.85833 1.85089 1.83513 2.99888 1.70131 1.83743 1.45939 3.00584 2.99873 2.84546 3.09655 2.84886 3.15881 2.2088 1.80297 2.77088 1.81093 1.73624 3.15484 2.19531 1.66036 2.80081 2.77791 1.77854 1.83951 2.84565 2.83164 3.18674 2.14054 1.81847 1.85089 1.69908 2.17435 2.81551 1.85066 2.76729 3.18415 2.80282 3.21772 2.82892 2.81623 2.86055 2.85941 1.32343 1.29347 1.17105 2.81432 3.02245 2.99294 3.01667 2.77756 2.83912 2.75912 2.84196 2.8843 1.41352 1.14042 1.34132 
72-3 0.834448 0.939801 0.631856 0.799667 
73-4 1.62448 1.5821 1.56204 1.46624 1.63712 1.51849 1.67458 1.61926 1.6096 1.49806 1.55077 1.58547 1.65154 1.48411 1.59204 1.52733 1.47767 1.64489 1.50825 1.65596 1.44766 1.61535 1.75793 1.75821 1.04885 0.930053 1.44292 1.66521 1.17531 0.9954 1.86289 1.50517 1.8739 1.12947 1.7145 1.79031 1.7846 1.45113 1.68604 1.66624 1.84382 0.996682 1.51825 1.10689 1.76448 1.66072 1.82898 1.57076 1.75392 1.87268 1.82166 1.6562 1.64681 1.26179 1.13969 1.74755 1.62009 1.5143 1.27451 1.47927 
74-9 2.75272 1.31069 1.9553 2.84862 2.41754 3.00413 2.06516 1.87357 1.96849 1.40236 2.51277 2.31553 2.36109 2.78026 2.45923 2.40792 2.48423 2.05593 2.60274 2.42358 2.0572 2.81548 2.42637 2.40564 2.35097 1.41098 1.93035 2.76772 2.17016 2.80091 2.48905 1.16677 1.87764 1.54132 1.3305 2.92904 2.4727 1.27554 2.43971 
75-12 2.74074 3.52059 2.72728 3.22438 3.80035 2.61796 3.5507 3.48716 3.38037 3.69947 1.69893 3.27239 4.11898 3.84704 3.39948 3.058 1.8061 3.78309 1.94727 1.95197 3.80309 2.04634 3.42798 2.74677 1.84944 3.52674 3.37227 1.95591 2.25399 2.22087 2.03872 1.88577 2.29004 1.98102 2.52017 2.12103 2.56036 2.14879 3.28964 2.85962 2.24691 3.15651 2.84077 3.43525 2.72281 
76-12 2.65718 3.99076 4.51414 3.7453 3.61113 2.75747 2.45211 2.37465 3.59158 2.70793 4.40001 5.23377 2.09028 4.31891 3.27273 3.90011 2.43355 4.43093 3.95276 1.84296 4.00913 4.98782 4.81415 2.59266 3.20157 4.71572 4.7725 4.04539 3.63959 1.90986 4.38646 5.03721 3.21995 2.84073 3.97875 4.54196 5.1485 3.58853 2.98033 4.4372 3.24951 4.18378 4.44767 3.56322 3.17565 3.44514 3.58097 3.6718 3.55778 4.18875 3.67132 4.42705 3.40684 2.41675 4.28949 3.7463 3.1749 4.5378 3.85263 2.96092 2.76331 3.17203 3.62071 4.09403 3.69977 2.36111 2.1616 3.89932 3.49867 3.65589 2.40962 4.48797 5.10443 3.74022 5.08289 5.0945 2.77017 3.92972 4.5483 3.63347 5.26509 4.298 2.6578 4.55916 4.23967 
77-5 
78-5 1.01392 0.831942 0.981458 0.808193 2.18796 1.00363 2.16405 2.17373 1.86233 2.11806 2.10439 1.83 1.85251 1.78161 2.16593 1.72067 1.73461 1.84584 1.72687 1.72766 0.83836 0.959686 1.01888 0.810929 0.770059 0.959661 0.91516 1.01152 1.89624 1.82862 1.86386 1.79844 1.72064 2.24588 1.82036 1.81235 1.84729 1.83216 2.18822 1.83526 1.86617 1.86397 2.28823 1.78365 2.25587 2.27831 2.24058 2.21194 1.85706 2.27724 1.7638 1.74536 1.75019 1.65706 2.19775 1.73979 2.181 2.15119 2.21907 1.86288 1.85567 2.33754 1.84223 2.30481 1.83478 2.36811 1.83081 2.33639 2.29245 2.26273 1.75723 2.32285 2.32864 1.8234 1.74297 1.72958 1.72959 2.28576 1.63563 1.63576 1.71822 2.30206 1.96805 2.25867 2.40645 2.23279 1.96601 1.95258 2.38377 2.39365 1.8712 1.88111 2.34942 1.94258 2.3894 2.4753 2.44274 1.94167 1.93026 2.45335 
79-4 1.1731 1.33215 1.18947 1.35206 
80-7 3.25227 2.04164 3.26978 1.90273 2.13292 2.04476 1.89969 1.59652 3.28275 2.00064 3.23828 1.46255 1.63368 1.42386 3.12685 1.86391 3.4005 1.7236 1.6595 2.35776 1.52371 1.70998 1.47151 1.69037 1.53619 2.38572 2.40726 2.41474 1.49051 2.48862 1.96932 2.32982 2.44089 2.4098 2.25297 2.30366 2.05783 1.89848 1.49229 3.29216 1.15795 1.00177 1.95823 1.22376 0.924045 1.64691 2.00667 3.07008 2.21871 1.78044 1.56028 2.15424 1.4815 3.90679 2.31603 1.45784 2.44361 2.41795 2.29521 2.05089 3.13623 1.91056 2.02627 1.71692 1.98055 1.89937 1.98211 2.03916 1.0094 1.88682 2.41363 3.15144 1.3521 1.7323 1.43533 2.01537 2.49048 2.08798 2.09849 1.53532 1.50141 2.4067 2.00261 1.70246 1.5979 1.30285 2.05167 1.35394 1.95025 1.1463 1.62063 1.96591 2.17559 2.33257 3.09722 1.66034 1.60609 1.8335 0.534431 2.43541 
81-6 0.84199 1.04731 2.47175 1.06436 1.37024 2.47551 1.23348 2.47408 1.86928 1.8453 2.4188 1.98566 1.48332 1.59709 1.86977 1.5707 0.979767 1.58298 1.93097 1.0344 2.44086 2.46374 0.88119 1.88196 2.42317 2.47431 2.55656 1.38257 1.92314 2.42601 2.01158 2.12804 1.19064 2.42518 2.50012 1.38139 1.82959 1.56632 1.82745 1.63986 1.74419 1.84429 1.54046 1.70234 2.2014 2.14597 1.28477 1.86011 1.57441 1.49921 1.23355 2.85515 2.11754 1.90666 1.76786 1.62243 1.83688 1.69974 1.87822 2.16171 1.20973 1.66211 1.83537 1.86707 1.76319 1.52425 1.93776 1.89446 1.68735 1.86985 1.88782 1.62715 1.26844 2.15317 1.63304 1.66512 1.50042 1.80924 2.21419 1.88768 2.30958 1.64258 1.9623 2.94059 2.93485 1.40525 1.94042 1.9908 1.42801 2.52107 1.38097 2.17146 2.44312 2.12249 2.32189 1.56062 1.44331 1.49626 2.4166 1.18408 
82-5 1.07292 1.09089 1.17824 1.19707 1.17974 1.08839 1.09461 1.25527 1.27398 1.10871 1.01917 1.41085 1.19185 1.18733 1.23934 1.68289 1.7105 1.53334 1.50682 1.69939 1.72776 1.26563 1.68456 1.79783 1.74726 1.60889 1.5805 1.83285 1.65886 1.63502 1.40482 1.39549 1.78237 1.74375 1.7083 1.74807 
83-7 1.54778 2.37811 2.29726 2.37183 1.55548 1.95755 2.36952 2.77328 0.732071 0.504471 0.54646 1.86795 1.91762 1.31956 0.62689 1.61377 0.810574 0.594674 0.571984 2.23539 1.80685 1.91242 1.82053 1.84928 2.70203 2.02489 2.56937 2.52631 2.74265 1.77848 1.71496 2.41011 2.39548 2.82198 2.25118 2.2509 1.78508 2.85306 2.39318 2.39763 2.78867 1.93687 2.26101 1.82461 2.80995 2.71349 2.34527 2.33708 2.758 1.64474 1.68335 2.19351 2.19987 1.73617 2.78605 1.36941 2.75546 1.40413 
84-3 1.42412 1.45842 1.45979 1.54949 1.56407 1.43074 0.857995 0.214993 0.536389 0.85008 0.604482 0.859598 1.10235 0.798391 1.07421 1.03948 0.782413 1.12514 
85-9 3.81643 3.43888 3.1679 2.8125 2.71853 3.58666 3.81487 3.13975 2.92926 2.91544 3.7701 2.39612 3.77883 2.80334 2.66051 3.38843 3.77787 3.54528 3.20357 4.12517 2.6124 3.78581 3.05133 3.5695 3.57553 3.06075 3.58193 3.16181 3.01679 3.00302 3.59589 3.74536 3.34706 3.17207 2.4487 2.81783 2.63408 3.07558 2.54801 3.3541 2.53731 3.46845 3.78268 2.61672 3.13705 3.06295 3.18204 2.99217 3.95388 3.066 3.12059 3.49637 3.06729 2.84356 2.75415 2.54304 3.69515 3.7543 3.51031 3.41673 3.12698 2.69369 3.52413 3.54565 2.93705 3.2179 4.12118 4.04562 3.99192 3.04701 3.69657 3.10465 3.43194 3.61969 2.23307 2.15843 3.32461 2.39064 3.16322 4.21709 3.29004 3.35453 3.49773 3.65377 3.86636 3.31685 4.34053 3.38832 3.77576 2.64962 3.29427 3.44911 3.31424 2.29443 2.93412 3.10944 3.51354 3.58584 3.81453 2.41861 
86-9 3.13597 3.0949 3.1027 3.02816 3.07379 2.81327 2.92275 1.74507 2.78577 2.92658 2.79591 2.1358 2.83964 3.12165 3.13877 2.80475 2.79159 2.0773 3.13281 2.93549 3.12994 3.11913 2.85649 2.96389 2.91729 2.95261 3.11294 1.75538 2.79694 2.9416 3.1621 3.12303 2.81893 3.16363 2.78189 2.8783 2.81976 2.933 2.8471 3.13488 3.12858 2.98141 2.96417 3.10438 2.93884 2.85274 2.83136 2.79494 2.82511 3.0972 2.85113 2.94503 3.1026 2.80666 3.15063 2.75309 2.76814 3.14825 3.03758 2.77875 2.92938 2.97613 2.19703 2.97103 2.97105 2.82957 2.18392 2.86406 2.0583 2.95154 3.09246 3.11766 2.82459 2.11526 2.99093 2.988 2.11391 2.11592 3.13122 3.13768 3.12724 3.08038 3.1515 3.16013 3.17966 3.03714 3.157 3.75747 3.14311 3.12034 3.55545 3.13002 2.44994 2.41871 3.11905 2.93737 2.50333 2.48048 2.48253 2.4661 
87-4 1.38267 1.46348 1.88427 0.896959 1.67322 1.92468 2.01668 0.604897 1.61837 0.859273 1.37891 1.53103 2.06173 1.98892 0.518473 0.414551 1.88195 1.63845 1.54433 2.21314 1.44978 0.962648 1.608 0.915383 1.06097 1.56662 2.02695 0.340319 1.66708 2.02355 0.989893 0.498182 1.00502 1.5295 0.886107 1.55467 1.44387 1.33318 2.01116 2.20689 1.86498 1.61436 2.20754 1.49349 0.955212 0.963709 1.48179 1.90079 0.998843 2.21434 0.909642 1.89889 0.821479 0.81079 0.945766 2.17246 1.72767 1.29833 1.77451 1.26892 1.71789 1.2926 1.0855 1.37727 1.86693 1.38069 1.2504 1.3454 1.83152 1.81938 1.33728 1.25626 1.25813 1.43895 1.1885 1.31813 1.74818 1.44297 1.7561 1.30022 1.49472 1.22827 1.26192 1.77707 1.81427 1.6907 1.80436 1.6837 
88-5 2.277 0.954902 1.80907 2.02322 0.920316 1.88851 1.06218 2.36886 0.766759 2.13333 0.881622 1.60286 0.920219 1.58064 2.36232 1.44978 2.09559 1.97313 1.78405 1.62711 1.52204 1.80964 0.664365 1.63608 1.42344 1.70979 1.77834 0.976187 2.06713 1.74551 2.3653 0.983335 1.87007 2.14982 1.03016 0.776462 0.898532 2.27637 2.33583 1.73056 1.80799 1.3948 2.47557 1.022 1.43543 0.841632 1.80478 2.05396 2.04382 1.85106 2.24198 1.82378 2.05942 1.38463 1.00322 1.83445 0.664465 2.54557 0.735591 2.36447 1.62259 1.56938 1.53915 1.48048 0.823476 1.96784 2.48714 1.56505 1.53828 1.41605 0.797157 2.10657 1.52774 2.05761 1.47675 0.957172 2.07451 0.937387 1.99052 2.03496 2.2496 2.05125 2.08541 1.64699 1.74653 2.10802 1.60077 2.32606 1.72064 1.46229 0.920183 1.48553 1.42566 1.93213 1.5644 1.04509 2.2484 0.930219 2.10093 1.75676 
89-4 1.02072 0.532815 0.76988 1.26255 0.48441 1.13871 0.425016 0.872013 0.423958 1.28024 1.23413 1.89379 1.38856 1.07773 1.91364 1.38283 1.89478 1.34785 1.36815 1.90665 0.444391 1.8471 1.76385 1.43411 1.50091 1.75732 1.84444 1.48335 1.36745 1.87191 1.79067 1.87768 1.78605 1.72421 1.93517 1.84478 1.55993 
90-5 1.23974 1.06067 1.56897 0.273061 1.57511 0.52096 1.33417 1.54753 0.477843 1.15309 1.10214 1.04442 1.26031 
91-3 1.7827 1.69038 1.15791 0.944628 1.53574 1.52681 2.17741 2.1623 2.37502 2.28239 1.81987 1.82119 
92-5 1.01687 2.278 1.30373 0.7934 2.19116 1.82329 0.769774 1.92168 1.04922 1.24432 2.18319 1.79337 1.95898 2.30578 1.70615 2.07885 2.04292 2.2846 2.38046 1.37216 1.9153 2.18422 1.98785 1.93719 1.93592 1.72901 1.75402 1.80583 1.90678 1.61548 
93-4 0.763189 1.81411 0.6128 1.40835 1.4996 0.405161 1.79087 2.02773 1.71903 2.19985 1.79697 1.46511 1.72245 2.18088 2.21546 1.76497 2.04773 1.83198 1.58397 1.83577 1.33442 1.06804 1.38575 1.46188 1.87294 2.27086 1.84306 
94-3 1.11518 0.746229 0.538661 1.49453 1.47298 1.07677 1.15162 1.96004 1.493 1.07736 1.30402 
95-8 3.12398 1.34905 1.56519 2.5566 3.11871 3.50219 1.93418 1.28972 3.16212 3.04682 1.54249 2.99504 3.09881 3.0309 1.30213 1.10626 1.79726 2.9836 3.50288 1.28122 0.977796 1.92318 2.53347 1.50715 2.90361 1.24567 3.04844 3.23041 2.52258 1.80311 0.976899 1.75712 3.48259 1.05994 1.77497 1.20996 3.02599 2.89647 0.804945 1.01461 1.74678 0.708863 0.9559 3.2189 2.87555 3.20785 3.14344 1.46231 0.62609 0.88816 1.47053 3.15812 3.11951 1.34557 1.80435 1.2784 1.47342 3.10775 1.39753 3.21217 1.37937 1.43389 1.33636 3.30293 2.37138 1.35675 1.24178 1.48476 1.28937 1.77467 1.39295 1.43836 3.1808 1.35093 1.60416 1.38161 2.48114 1.48222 1.4451 1.74931 1.2523 2.44638 1.40804 1.46687 2.34885 2.10137 1.32766 1.35725 1.53589 1.87742 2.57849 1.49891 1.58914 2.50292 2.65529 2.29608 2.46252 3.11475 2.84995 1.82072 
96-4 2.4245 2.0108 0.814414 2.19184 1.05603 1.48327 1.64405 2.3489 0.823634 
97-6 2.33887 2.20971 2.23894 0.725004 0.788966 1.28427 2.72086 0.858015 1.83798 1.43179 1.92427 0.823863 1.32828 1.8893 1.85622 1.29728 0.868502 1.03263 1.11069 2.69822 1.90021 2.51923 2.62073 0.801489 1.54673 2.51838 1.02408 2.29759 1.51751 2.25388 2.7108 2.2711 2.00632 2.52525 1.05596 2.61272 2.50643 1.54926 2.65307 1.42819 2.52434 1.73094 0.983815 2.23916 2.23093 2.29115 2.26432 2.50725 2.65571 2.06529 0.906138 1.91242 1.49284 1.48931 2.03539 1.33312 1.50081 2.1851 1.29405 1.28664 1.67394 2.20926 1.80388 2.18072 2.17652 2.18121 2.20192 1.74461 2.67401 1.37164 1.51868 2.04313 2.68919 2.17018 2.14619 2.38482 2.15421 1.40622 1.48351 2.22947 2.33888 2.59506 2.50498 2.48631 2.38527 1.49771 
98-6 1.49448 1.75229 2.07832 1.56202 2.03026 1.62858 1.4966 2.52306 2.11077 1.75707 1.53558 1.80098 1.76349 1.78166 2.49729 2.06321 1.64138 1.63348 2.54424 1.56197 2.25939 1.799 1.55307 2.17103 1.94345 1.77656 2.30914 1.7842 2.51891 1.66066 2.17488 2.2613 2.02957 2.32047 2.07797 1.46809 1.73138 2.04682 1.53426 2.03144 2.09306 1.60586 2.52021 1.93423 1.77327 1.51833 1.74724 1.75991 2.49488 1.62701 2.15253 1.96767 2.2424 2.06908 2.30364 2.10079 2.50835 2.04318 2.53293 2.07022 2.15825 1.9348 2.5087 1.96536 1.93902 2.32396 2.17897 2.30647 2.15993 1.87551 1.90105 2.34651 1.74237 2.46886 1.85431 2.33007 1.87596 2.33073 1.71712 2.45203 2.30528 2.31538 2.17339 2.88639 1.87341 2.51613 2.34073 1.73489 2.45735 2.50096 2.32149 2.5011 
99-9 1.35203 1.38798 1.44357 1.64206 1.56274 1.55108 1.06811 1.06693 1.16497 1.2948 1.37389 1.27121 1.53672 1.43907 1.17801 1.28477 1.15571 1.7531 1.73966 1.7563 1.69545 1.67604 1.59278 1.58271 2.05589 2.07098 1.59534 2.07795 1.71135 1.68173 1.67812 1.62344 1.82694 1.77966 2.02772 1.97971 1.94774 2.2125 2.22595 1.7526 1.84021 1.75781 1.30106 1.63516 1.18416 1.42505 1.95514 1.67604 1.75833 2.28645 1.68592 1.47616 1.74825 1.9498 1.78593 2.07577 1.90084 1.919 
100-3 0.627399 0.623621 1.33937 0.73771 1.2522 0.427975 0.613727 1.34868 1.29893 1.2081 
101-12 3.0496 3.30828 3.21965 3.29257 3.28184 4.2715 3.17168 3.57698 3.28527 3.00199 2.91843 3.60307 3.0318 3.59353 3.61709 4.10271 2.87719 2.93291 3.20317 3.7238 2.49415 3.23281 3.68303 2.65917 3.16045 3.76557 3.53585 4.31395 2.55605 3.59301 2.31324 3.45618 3.08415 3.34423 3.09245 
102-6 1.39399 1.49169 1.32642 2.02022 2.72865 1.82234 2.0532 2.86261 1.71176 1.91367 2.1673 1.90144 2.11829 1.22374 1.83076 1.33927 2.22552 2.62931 1.97268 1.6987 1.90049 1.95581 2.19036 1.87053 1.75045 2.76335 1.95287 1.30889 2.01878 1.87722 1.66229 1.75821 1.52021 2.1777 1.81745 2.32348 1.46536 1.99284 2.56024 2.42709 2.33856 1.35593 1.91314 2.01586 2.23591 2.49831 1.61392 1.93852 2.3608 1.72555 1.81645 1.86974 1.74787 1.99595 1.5478 2.709 1.91809 2.38957 1.89979 1.62371 1.72309 2.29296 2.15664 2.18058 2.85513 1.88161 2.01376 2.31167 2.05696 2.41897 1.83891 2.35738 1.47493 3.00837 2.27308 2.08819 1.33971 3.13295 1.91842 2.59353 2.36187 1.74236 1.30465 2.07107 1.96651 1.20411 2.96545 3.01705 2.16637 2.2102 2.43882 2.05057 1.56373 1.82331 2.49273 2.50406 2.0864 1.77582 2.80139 3.01123 
103-8 2.99062 1.59957 2.97444 1.64331 2.27816 1.85225 2.11426 2.0814 2.31975 2.31434 2.06714 2.38666 2.12378 2.30651 2.57568 2.64425 1.49916 1.87754 1.83326 1.96472 1.47496 1.43321 2.18563 1.78432 1.8542 1.72596 1.9108 2.0508 1.85118 1.84713 2.10305 1.49055 1.79471 1.39418 2.50227 1.3875 1.45392 1.26865 2.34434 2.44435 1.95099 2.27356 1.43993 1.49771 1.85531 1.8166 1.74499 2.84103 1.7844 2.84049 2.86847 1.87801 2.24628 2.08191 2.21222 2.38529 2.25063 2.00911 2.18761 2.20208 2.17128 1.65205 2.26484 2.15171 1.76106 1.69552 2.47749 2.37813 2.03623 1.94449 2.00236 2.42767 1.83406 1.88517 1.60597 1.6438 1.60615 1.58465 1.94015 1.96832 1.97173 1.88626 2.07615 2.01463 1.98403 2.04414 1.77965 2.48195 1.46805 1.67254 2.17219 2.47855 1.57697 1.72377 1.5131 1.47526 1.57222 2.58377 1.33344 1.72758 
104-7 2.76837 2.45999 2.80055 2.36241 2.39027 2.62385 2.96553 3.06489 2.79852 2.95156 2.87643 2.38939 2.37709 2.54654 2.49838 2.60849 2.87131 3.08147 2.37705 2.58383 2.28217 2.57664 2.49676 2.57246 2.88836 3.18504 2.3605 2.7011 2.90087 2.86784 2.73093 2.09272 2.88253 2.48501 2.74927 2.14645 3.08046 2.81053 2.39848 2.62171 2.60649 2.78729 2.26161 2.79099 2.46945 2.46159 2.58544 2.46816 3.06692 2.65673 2.44319 2.90921 2.36924 2.60261 2.81655 2.44333 2.56665 2.76464 2.59257 2.81642 3.10599 2.95565 2.27904 2.25956 2.59256 2.87249 2.66826 2.25334 2.2677 3.03857 2.41378 2.90724 2.19663 2.57358 2.40124 2.40894 2.81997 2.596 2.82889 2.43066 2.70211 2.66634 2.62206 2.61332 2.54898 2.87481 2.66156 2.62774 2.44778 2.23531 2.40355 2.35383 2.71169 2.67979 2.24906 2.93606 2.29248 2.62581 2.49474 2.86197 
105-7 2.41836 2.82007 3.21393 1.30283 2.85994 3.10679 2.67447 2.33678 2.031 3.05408 2.48691 2.87008 2.59211 2.63722 2.53831 2.53894 3.19698 2.17826 2.07246 2.70697 2.20374 2.58508 2.67685 1.72031 2.188 1.88151 3.08852 3.11815 1.96094 3.14517 1.9268 1.93039 1.44199 1.67083 2.8605 2.56195 2.46257 1.36529 2.93692 2.57039 2.54689 2.78088 2.48528 2.49486 2.65914 2.75195 2.29341 2.98248 2.99295 2.39264 2.30349 2.65756 1.37251 2.45289 2.90718 1.91805 2.51152 2.52686 2.4795 2.05952 2.89236 2.73758 2.30273 2.81523 2.78026 2.48513 2.86417 2.09933 2.22313 2.52053 2.67099 2.95485 3.1327 1.89115 2.17695 3.15977 2.77009 3.13397 2.07277 2.7667 2.88312 2.17888 1.79428 2.17918 1.86048 2.5179 2.75828 1.69033 2.54415 2.69086 2.74207 2.65785 
106-8 
107-8 3.13987 2.98048 2.43019 1.76338 3.11334 1.96645 2.29451 2.73776 2.49097 2.94344 3.00033 2.56316 3.17464 2.70585 2.94927 2.7743 3.02338 3.11211 3.02218 2.94997 2.52298 3.75837 3.43919 3.77344 1.73473 3.37319 3.36104 3.29965 3.29184 3.07403 3.22342 3.90386 3.78382 3.19635 1.6549 3.79725 3.23909 2.37245 3.26098 3.77868 2.24915 2.5805 3.33574 3.88888 3.74629 3.78749 1.84502 
108-12 1.51373 1.35657 3.07552 2.7398 2.53378 3.06862 2.87879 2.7632 3.00918 3.02411 3.07987 2.66068 2.94426 1.49231 3.05071 3.1394 2.71972 2.86931 1.38772 1.46892 3.02683 1.54745 3.07529 3.04215 1.35068 2.93698 2.69784 2.25039 2.7727 3.39735 3.35309 2.23217 3.1306 3.02058 3.35193 2.59866 2.8787 1.42994 2.81621 3.04998 2.94856 1.73081 2.5575 2.92188 3.24484 3.12262 2.74335 1.62696 2.91027 3.35776 1.70437 2.90665 3.07376 3.22394 1.43994 2.9041 1.77953 3.12804 2.89961 1.77773 3.14318 2.35949 1.79719 2.88842 2.7209 2.75058 2.84531 2.93264 1.94561 3.25098 3.10292 2.45788 2.77295 3.21182 
109-7 2.50798 1.01339 2.33566 2.28233 1.31449 2.5522 2.53614 2.52519 0.850422 2.37846 2.60749 0.951738 2.36933 2.34555 2.34648 1.16416 2.29926 1.09687 2.32837 0.93748 2.30628 2.64382 2.61598 2.35163 2.35253 2.31714 2.49107 2.70023 2.33257 2.54411 2.54019 0.948994 2.57327 2.36177 2.31502 1.29631 2.37746 2.33901 1.0142 1.01322 1.33116 2.66609 2.38542 2.54148 2.31302 2.54961 2.36644 2.28834 2.51497 2.35861 2.32111 2.39151 2.65018 2.52578 2.63058 2.5656 2.35485 2.65635 2.60176 2.32296 2.29883 2.35889 2.35371 2.75703 2.31409 2.50385 2.55775 1.02735 0.830234 2.40699 2.71906 2.6632 2.32602 2.38992 2.29688 2.33096 1.18446 2.332 2.59874 2.65428 2.30042 2.36935 2.86576 2.41409 1.38124 2.68868 2.36538 2.26703 2.89943 2.52091 2.51315 2.13324 2.88943 2.87662 1.2838 2.65526 2.33046 2.36172 2.20213 2.17914 
110-10 4.06855 4.08539 3.97885 2.28831 4.1882 3.94183 3.98924 3.93975 3.9637 4.09144 3.49814 3.16061 4.09049 2.00659 3.7278 4.09515 2.94193 2.59715 4.31142 4.28216 4.1187 2.50636 4.03186 4.41944 4.09713 4.37388 4.41893 2.94311 3.33109 4.01602 
111-5 0.976637 2.44685 2.05613 0.63175 2.40396 1.88287 2.13149 2.1409 1.22152 0.854226 1.08565 0.911838 0.97505 2.43641 2.02696 1.12856 2.42331 1.21124 2.60834 2.11061 2.11909 0.83696 1.82004 1.59726 1.63723 1.49529 1.52366 2.42679 1.49056 1.85518 2.46159 2.32041 1.38415 1.14065 2.42991 1.17372 2.30608 1.03093 
112-2 1.2711 2.08513 1.08905 2.04781 0.672061 0.958385 1.99577 1.94188 1.2993 2.08161 2.0391 
113-8 2.98346 2.59938 2.72088 3.46358 2.57935 3.52932 2.69574 2.31774 3.49528 2.74921 3.42302 3.18323 2.8806 2.34813 1.85788 2.35421 2.09356 1.77613 2.74735 2.93743 3.5484 1.80281 3.38712 2.47616 1.89317 3.0441 3.38179 2.92391 2.34068 3.36455 2.42764 2.82033 2.94203 3.41573 2.46888 2.94445 3.22179 1.86796 3.27749 2.88516 3.56748 2.77608 2.95843 3.08593 3.16852 1.70594 3.03843 3.42981 3.00968 2.99548 3.10851 2.90064 3.2677 3.02682 2.30145 3.06985 3.0694 3.31932 2.52972 3.37992 3.13904 1.86774 3.39219 3.1201 3.06666 2.19722 2.89878 3.03107 2.78242 2.83299 2.2878 1.7122 1.84677 3.43703 2.88096 3.10104 3.54623 2.94486 3.0997 2.87625 3.31928 3.34083 3.23885 2.76807 3.02232 2.63825 2.78023 3.14147 3.61125 3.19558 2.88999 3.24074 2.92155 3.074 2.7091 2.54461 2.78117 2.97347 2.90204 2.62779 
114-4 0.770919 0.738614 2.05682 2.06669 0.425913 2.05786 2.10714 2.07632 1.95542 0.953685 1.98112 0.73249 2.03417 0.666947 2.06428 2.13862 0.705959 2.14942 2.12 0.959819 2.10996 2.13534 2.1588 0.664381 2.75678 0.943521 2.65741 3.03413 2.71981 2.71778 2.01336 2.64625 2.94723 2.1267 2.1727 2.12079 2.74215 1.95589 2.00602 2.06669 1.67137 1.94465 1.82676 1.62488 0.481629 1.6812 0.931141 2.14598 2.16037 2.06954 2.09969 1.09805 2.98399 0.949829 0.451218 1.87719 2.98505 2.68362 3.00665 1.99392 1.60274 2.02665 2.03332 0.886721 2.71985 1.8579 2.98731 2.24604 0.940319 2.2445 3.02477 2.10071 2.20018 2.25406 2.19475 2.57166 0.940814 2.64736 2.10874 2.13723 0.847386 2.50764 0.629041 1.81014 2.60342 0.58585 0.823997 2.6031 1.98558 2.92649 2.51006 0.741475 1.10952 2.19366 0.858773 1.60698 1.48316 1.59482 1.86953 2.30104 
115-4 1.40426 1.46432 1.47906 1.02474 1.40587 1.86927 1.79646 1.47304 1.70954 0.838266 1.81973 0.998558 1.32325 1.27147 0.709743 0.820292 1.55209 1.49238 1.68984 1.6377 1.57742 1.52181 1.63751 1.77199 0.376189 1.64117 1.75969 0.410941 1.59559 
116-7 3.41615 3.07062 3.05934 3.19571 3.34489 3.2013 3.29995 3.07219 3.07617 3.29498 3.29892 3.58726 3.36623 3.63351 3.04964 2.19281 2.18128 3.55325 3.63919 3.05577 3.55026 2.9186 2.91772 3.7093 3.71712 4.01495 2.89333 4.01819 2.88887 3.23924 3.23704 3.70944 3.08823 3.71993 2.9156 2.99477 2.91536 3.23145 3.3354 3.64305 3.23674 3.25068 3.32762 3.63242 3.33617 3.65974 3.5837 3.74955 2.70586 2.16238 3.28105 4.0375 3.75303 2.93346 2.92909 4.04063 3.76185 2.9662 2.95937 3.74525 3.39624 3.40696 3.24389 3.28257 3.28561 
117-4 1.26911 1.29457 0.776014 0.725762 1.1138 1.20933 1.00454 1.20103 1.22727 1.96118 1.38841 
118-3 1.43345 0.80445 1.35656 0.646412 1.39168 1.44844 0.73841 1.39962 0.749154 1.26447 0.835534 0.435093 1.14169 1.41475 1.63877 1.28935 0.785828 1.11583 1.62245 0.496034 
119-2 0.219885 0.81768 0.644659 
120-4 0.876824 0.788368 0.919034 0.730215 0.800187 0.563125 1.23486 0.608726 1.29346 1.09884 0.469993 1.14589 1.12769 1.07793 0.924772 0.958004 0.91227 0.904353 0.699478 0.960229 0.657243 0.87001 0.999499 0.782915 0.82152 0.75176 0.597841 0.975598 0.691392 1.04342 0.935622 0.883214 0.753023 0.527206 0.775461 1.11762 1.32316 0.958306 1.19236 0.767383 1.135 1.37334 0.993119 1.22813 0.969559 0.788714 0.811012 0.924615 0.893946 0.677822 0.67031 0.918379 0.88034 0.666297 0.671576 0.459039 0.687721 0.31586 
121-3 0.227462 1.20013 1.68055 1.84394 2.00405 1.15377 1.64505 2.10971 1.59267 1.07024 1.96227 1.55089 0.589121 1.80232 1.77075 1.5665 1.83564 1.27393 2.12111 1.69581 1.74765 2.01241 1.49725 
122-7 2.99008 3.26011 2.07052 1.97726 2.23858 2.53921 2.01734 1.77342 2.79307 2.93318 2.72195 3.06086 2.76231 2.90575 2.76372 3.2026 2.08082 1.98506 1.91308 2.80283 2.53133 2.51132 1.72298 2.96116 2.80054 2.28896 2.26717 2.44615 2.93758 2.42322 2.24982 2.20654 2.00103 2.22014 1.77638 2.72848 1.58891 1.89331 2.02956 2.22128 2.42521 2.304 2.47993 2.40036 2.27333 2.70668 3.17584 2.94523 1.72863 1.65219 2.61951 3.12828 2.66795 2.52201 2.19939 2.03401 3.41199 2.7298 2.41817 2.3896 2.94332 2.81685 3.15024 3.04107 1.44269 1.71734 3.0429 3.019 3.13251 2.62783 2.65718 2.55214 1.65918 3.02089 1.47129 2.65493 3.61183 2.89114 2.86577 1.69552 3.08576 2.86903 2.8418 2.5631 2.11474 1.71202 2.78913 2.10486 2.51267 2.13698 2.5001 2.56455 3.00627 2.99806 2.66052 3.63611 2.92355 2.90028 3.00365 
123-9 3.9365 3.58714 2.99584 3.19086 2.842 2.7503 3.9909 2.89009 3.53935 3.3254 2.57147 2.96154 2.51285 2.87892 3.22541 3.31183 1.93484 3.03332 3.51626 3.03818 3.07919 2.29974 3.17661 3.22891 2.72196 3.04925 3.71745 2.56092 3.84302 4.06372 3.53184 3.87483 3.61148 3.94897 2.92073 2.69957 2.73713 3.99567 2.47105 4.05351 2.99597 2.70404 2.26949 3.66073 3.57978 3.08752 3.72115 3.32339 4.05045 3.92804 3.97612 2.9712 2.63502 2.65704 3.58074 2.91316 2.84853 1.93343 2.95178 2.77833 2.8021 3.2786 2.3795 3.05567 1.83304 2.71844 3.02329 3.93808 2.70296 3.20301 2.8509 2.3776 3.59276 2.83214 3.13237 3.08028 3.00499 2.70439 2.88925 3.63966 3.51111 3.9374 2.60358 4.14366 2.93946 3.28241 2.75578 3.93622 2.99926 2.52915 4.07313 3.95049 2.98009 3.11091 2.59586 3.26724 3.92774 2.97389 3.3915 2.40084 
124-7 2.25118 2.84711 2.24967 2.04299 2.41895 2.86097 2.06305 3.05997 2.27047 2.18814 2.44693 2.88314 2.41395 2.14288 2.19199 2.63574 2.30464 3.11468 2.12621 2.49185 2.02955 2.29238 3.06602 2.08717 2.11789 2.35341 2.14262 2.89412 2.50832 2.25042 2.31553 2.76865 2.57609 1.93535 2.70606 2.57455 2.55009 2.60206 2.24998 2.42824 1.93871 2.78905 3.00537 2.42653 2.31869 3.3275 2.70253 2.75022 2.78328 2.34713 2.34175 3.01334 2.80033 2.25845 2.6022 1.8764 2.99158 2.72479 2.31755 2.35016 2.29625 2.86659 3.32583 2.16503 2.34935 2.56663 2.74318 2.71525 2.05404 2.31348 1.97945 2.46398 2.39685 2.3554 1.97966 2.33624 2.55831 3.00256 2.3471 2.98011 2.04891 2.78426 2.342 2.94947 2.95551 2.44115 2.92861 2.02383 2.55351 2.20256 2.54573 3.32577 2.86833 2.66007 2.98774 2.50324 2.62619 3.24198 2.64438 2.33975 
125-1 1.13099 0.901968 0.494484 0.790846 
126-1 1.114 1.33585 0.445478 0.892487 
127-4 1.89778 1.8899 1.85441 0.719419 1.855 0.695266 0.517592 0.476666 1.93594 1.93378 2.33359 0.715827 2.33195 0.75395 2.26817 0.505765 2.28021 0.563714 0.974131 2.00343 0.961298 1.98734 0.844543 1.4451 0.825772 1.96561 1.42623 2.29233 1.95858 2.26881 1.71308 1.43551 1.70295 1.46094 1.57141 2.42142 1.58512 1.59196 2.41154 2.36791 
128-4 1.95248 2.09837 1.9614 1.88349 2.11371 0.635632 2.0494 1.90571 0.341692 0.733265 0.552506 0.904901 0.62014 1.98869 0.987664 0.751437 2.13815 0.724842 0.336687 2.05531 2.80145 1.93679 2.66546 0.863453 0.543891 2.09781 2.60198 2.54972 1.98974 2.6445 0.903624 1.82808 1.67756 2.58301 1.54932 0.93247 1.09989 1.79574 2.8356 2.70416 1.6815 1.1401 0.924637 2.62218 2.58287 1.67707 1.54351 1.88039 1.70632 
129-4 2.0438 1.95149 0.745253 0.424066 2.03131 2.3883 0.774519 2.24843 1.31726 1.11238 2.13211 0.919461 2.0688 2.29336 1.72172 1.33857 1.5229 1.5355 2.48849 2.34807 
130-2 2.54987 1.17592 2.31674 0.362394 2.34938 0.382453 0.924436 1.00117 0.765193 0.253522 0.993454 0.199844 1.04789 
131-4 1.95193 2.82137 2.09089 
132-1 0.773904 
133-5 1.3855 1.0634 0.371972 0.623959 1.47903 1.23822 1.0154 1.46043 1.31785 0.678038 1.35101 1.33967 1.40519 1.24875 0.928987 1.69952 0.829118 1.22369 1.51347 1.14942 0.482195 0.500609 1.504 1.4298 1.33744 0.833769 1.42823 1.3907 1.16553 1.48234 1.06945 1.71133 1.4673 0.897915 1.44686 1.44139 1.48741 1.68844 1.04335 1.40529 1.36038 1.44044 1.70466 1.30645 1.65074 1.63067 1.68629 1.27692 1.28023 1.69249 1.29129 1.71183 1.40655 1.79013 1.08744 1.29252 1.17026 1.68907 1.39915 1.69999 1.57202 1.09555 1.52925 1.49832 1.28976 1.73077 1.52623 1.51689 1.81589 1.39735 1.39405 1.55514 1.35031 1.32554 1.38719 1.70723 1.28487 1.09905 1.93828 1.3141 1.92143 2.06124 1.22554 1.79855 2.08664 1.40438 1.73148 1.30165 1.89715 1.68393 1.48365 2.12921 1.72439 1.35307 1.05711 1.77899 1.1106 1.51949 1.59128 1.2457 
134-3 1.64012 1.69744 1.83966 1.75419 1.85125 0.804114 1.25969 1.49842 1.50435 1.67521 1.74764 2.2254 
135-2 1.72433 2.09089 2.33716 1.38379 1.43135 0.665713 0.223243 1.93227 1.04487 1.40702 1.12934 1.6946 1.93431 1.21771 1.7092 1.27471 0.982842 2.45963 1.6475 0.85565 1.83969 1.96936 1.43478 2.45598 
136-10 2.84749 3.55055 3.41818 2.86927 2.95558 3.34266 3.19532 3.33021 2.9436 3.17126 3.04159 2.94042 3.21967 3.30658 3.27068 3.36805 3.21801 2.91846 2.98149 2.95635 3.26261 3.28354 2.90552 3.24681 3.07753 3.4236 3.45837 3.4334 3.13634 2.156 2.08387 2.54157 3.49497 3.4631 2.06536 3.37589 3.0985 2.13059 2.133 3.47174 3.14917 2.19766 2.04796 2.39792 2.4824 2.11304 
137-2 0.667092 0.5682 0.973026 0.659605 1.01721 
138-6 0.840213 1.50394 1.43196 1.12169 1.00976 1.05151 1.01005 1.41084 0.902896 0.888884 1.95274 1.11015 2.26488 1.9135 0.610118 1.2204 0.987868 1.33993 1.2072 1.65838 1.13498 1.41436 2.05127 1.89084 2.10079 1.06597 1.52512 2.18518 1.22745 1.80781 1.33285 0.715056 1.82 2.03718 2.14482 1.29733 2.43473 2.07688 1.74685 0.770972 1.75289 1.19333 1.00663 0.676029 1.97061 1.3416 0.949191 1.22432 1.68953 1.73149 2.05742 1.73495 1.70308 1.16515 1.19757 2.16245 1.85889 1.70723 1.42809 0.995315 1.39282 2.36475 1.20991 1.64219 1.4727 1.28338 1.59972 1.32106 1.59174 1.22057 2.34062 1.32712 1.14822 1.03276 1.67291 1.53435 1.48443 1.26808 1.3623 2.2472 2.37928 
139-7 1.72535 1.74009 1.66951 2.69099 1.49484 2.1336 1.82924 1.64561 0.804917 1.96931 1.72416 2.24893 0.771411 1.77489 1.33808 2.17763 1.3175 1.61424 1.20119 1.05237 1.33588 1.80318 1.31117 1.01328 1.87325 1.31246 1.10801 1.25498 1.77967 1.62653 1.6644 1.45605 2.02046 2.21279 2.35757 2.33002 1.27867 2.28357 2.31957 1.36748 1.50737 1.87746 2.46623 1.60278 1.9888 1.03062 1.97396 1.60559 2.26985 1.49011 2.23488 1.77993 1.00789 1.61525 1.68973 2.23234 2.20572 1.48459 1.72415 2.79887 1.55922 2.67194 1.52562 2.24527 2.65026 1.67878 2.12515 1.90271 2.00138 2.02214 1.22562 2.30927 1.81374 1.48283 2.61969 2.10942 1.48433 2.73219 2.01884 2.01657 1.21464 1.88719 1.21816 2.22299 
140-4 2.14343 2.15205 1.97626 1.36591 2.5689 1.66087 1.46633 1.95506 1.90693 1.364 2.3097 2.34561 1.79874 2.60039 2.70562 2.63128 1.57005 1.88927 2.35142 1.85885 2.65293 1.65349 1.97945 1.51515 2.34143 1.41114 2.84564 1.7594 1.8176 2.44149 2.38327 2.49269 2.33103 1.38476 2.66427 1.70871 1.94604 1.55565 1.65108 2.72209 3.07179 3.06566 1.80355 2.69444 1.69674 2.84264 1.0642 2.68666 1.93962 2.33619 1.76936 1.67892 1.55917 1.72118 2.44764 2.81038 2.66349 2.70346 1.14068 1.55815 2.85109 1.49929 1.97522 2.13156 1.73843 1.8698 1.44078 1.83673 2.83857 1.59352 1.34101 2.82921 2.86596 1.30962 1.21569 1.4954 2.9954 3.04356 1.27807 1.5935 1.72449 1.31604 1.06533 2.79803 2.83858 2.9715 2.57135 1.54054 1.52519 3.19345 3.18069 1.51743 1.62863 1.7085 2.99249 1.15824 2.68228 3.00225 1.76945 2.75352 
141-2 0.151426 0.49407 
142-3 0.712578 2.15461 1.15768 2.21712 2.25408 
143-3 0.924238 0.401048 1.0826 0.955048 0.872936 0.769511 0.78885 1.25625 0.889239 0.999662 1.00928 1.07803 1.22217 1.32826 1.3761 1.41558 1.14574 0.950223 1.16883 0.788051 1.21095 1.25528 1.20116 1.15506 1.10873 0.985605 0.564008 1.11108 0.934417 0.908232 0.883905 1.05584 1.08538 0.745437 1.13699 1.17135 1.2871 1.37208 1.36461 1.40461 1.17063 1.16986 1.00555 0.864866 1.28845 1.3459 1.25684 1.23784 
144-6 3.79796 2.5947 2.78423 2.71572 3.94162 4.04938 2.65399 3.95725 2.66486 2.69576 2.17131 4.01705 2.66569 4.02559 3.78864 4.11835 3.0696 2.76978 4.09765 3.65053 2.72013 2.68196 3.79684 2.80509 3.67247 2.57341 2.52859 3.86102 2.91356 2.87986 4.12397 3.94546 3.95681 3.90931 3.94142 2.59829 3.56354 3.63857 2.86207 2.53876 4.03105 3.74361 2.87584 2.98805 2.60535 2.18503 3.8092 3.70922 3.35046 4.03028 3.76234 3.5492 2.49656 2.61525 2.26167 3.83222 3.69188 2.40159 3.29713 3.96415 2.58027 3.73832 2.8839 2.42739 3.50337 3.40438 3.09329 1.80942 1.53223 2.96841 3.68995 3.51546 2.74049 
145-6 2.12459 2.28962 1.73955 1.81946 1.64266 2.07385 1.36681 1.48567 1.61826 1.00812 1.5106 1.40789 1.2726 1.3939 1.39373 2.01001 1.98868 1.7972 1.50634 1.54747 1.95107 0.864062 1.79469 1.70693 1.31573 1.45595 2.10926 0.967306 1.1218 1.15498 1.14613 1.54569 2.1596 1.91771 1.26062 1.14479 1.20749 1.60229 1.57119 1.99009 1.64768 1.18967 1.58954 1.44189 2.05545 1.56051 2.31224 0.911878 1.02391 1.12372 1.07224 1.43276 0.77464 2.07807 1.6673 1.07744 1.10162 1.93611 1.2216 1.2866 0.917086 2.31493 1.05619 1.55726 1.8492 1.39554 0.786921 0.667035 1.34181 1.58014 2.2451 1.36616 0.741877 1.49611 1.28177 1.84392 2.03565 0.874737 1.75363 1.66498 1.37366 1.00525 1.3638 1.85291 1.77264 1.25293 1.03987 0.665923 1.34434 1.07245 1.6219 1.77185 1.3323 1.68055 0.748462 1.67935 1.07666 0.939422 1.40372 1.40954 
146-10 3.83987 3.89062 2.9559 3.29655 3.70153 3.70476 4.1237 3.68782 2.82334 3.01442 3.02686 2.79478 2.81895 2.37435 2.3899 3.23379 2.64157 2.44452 2.83482 3.52702 3.75006 3.24554 3.54898 2.98093 3.49641 2.18088 3.95469 2.83401 3.54809 2.04406 2.91623 2.04772 3.39877 2.5602 3.10265 2.50483 2.42272 3.07407 3.34607 3.48655 3.31256 2.43758 3.1932 3.15812 3.11778 2.7784 3.79302 3.54122 2.33562 3.82725 3.06407 3.71142 3.71147 3.69684 2.12875 3.95149 4.03886 2.50238 3.19479 3.49656 2.77999 3.0249 3.02577 3.76909 3.58177 3.12215 2.69804 2.32202 3.19614 2.98192 3.28998 2.13015 3.28928 3.35964 3.21006 3.53674 2.23663 2.03114 3.53576 2.83669 3.92795 3.29164 3.25764 3.83428 3.02055 3.14032 2.92637 3.314 3.75132 3.01182 3.70955 2.57755 2.31632 3.72653 2.89871 3.25902 3.74927 2.68676 2.29408 3.34361 
147-2 1.46561 1.47881 0.202529 1.42533 1.41409 1.23569 1.58072 1.60962 
148-4 0.462208 0.721837 
149-5 2.4455 2.47136 1.87473 2.50582 2.44833 2.10299 2.16663 1.90625 2.18769 2.56416 2.24469 2.23836 2.01107 2.23617 2.34613 2.08162 2.29039 2.42875 2.33976 2.3091 2.06991 2.52964 2.08451 2.03307 2.191 2.37983 2.15281 1.80979 2.36419 1.99166 2.40902 2.17201 2.20907 2.39944 2.55098 1.94816 2.40925 1.85292 2.22456 2.28837 2.50736 1.95167 2.07881 2.21843 2.67768 2.45719 2.07273 2.24672 2.45328 2.61077 2.17788 2.24713 2.04802 2.32234 2.12291 2.39199 2.31737 2.12978 2.14326 2.52773 2.18334 2.0643 2.41729 2.63971 2.10328 2.23642 2.12577 1.74481 2.02614 1.89954 2.08397 2.33029 2.32969 2.24623 2.09082 2.3391 2.07667 2.29959 2.30336 2.55857 2.43205 2.04189 2.22453 1.97876 2.31021 2.06456 1.85643 1.85213 1.82454 2.0164 2.01559 1.67958 1.99288 2.03247 1.68908 2.15487 2.19792 2.1026 1.91455 1.81786 
150-8 3.24042 3.38944 3.04128 3.04124 2.29751 2.44403 2.86286 2.71877 3.17866 3.48064 3.47166 3.23874 1.65737 2.75476 2.15911 2.95234 2.7699 2.50698 2.75693 2.99502 2.76297 3.023 2.75727 3.59154 1.65385 3.17615 1.75844 2.31101 2.49658 2.34895 2.35367 3.04885 2.30806 2.32733 2.05207 2.31345 3.42842 2.56403 3.3603 3.42908 3.17278 1.65918 2.19106 2.38305 2.18173 2.57012 3.49215 3.24751 3.48782 2.85269 1.65086 2.8485 1.77783 3.69578 3.05071 3.74757 2.02779 3.26694 3.25202 3.02226 3.74848 2.37532 3.73793 3.29869 3.57622 1.95463 2.54176 3.47448 2.9831 3.16815 3.59873 3.06436 1.50194 2.17285 3.17833 3.10652 3.17303 2.32516 2.31885 2.89337 2.65271 1.75795 3.18939 2.51068 2.51579 3.22552 3.47685 2.954 2.76976 1.81741 2.52046 2.42036 2.32756 3.1524 2.82474 1.77065 3.69729 3.18864 3.19361 3.15049 
151-11 2.62317 3.28794 2.45041 2.80686 2.74698 2.75872 2.35909 2.77154 2.81302 2.3094 2.81883 2.66003 2.44514 3.29035 2.77098 2.8248 2.66782 2.7201 2.92519 1.83969 2.6794 3.38855 2.88238 3.48886 2.81797 2.70718 3.13477 2.44018 3.5346 3.34696 2.74634 1.84869 1.86624 1.83902 2.76147 3.35972 3.30459 
152-1 0.524065 0.56273 0.613175 
153-1 0.211142 
154-1 1.24961 0.638243 0.368827 
155-4 1.2459 1.21876 1.46768 1.03453 1.04021 0.938188 1.17218 0.713426 1.1256 1.05388 1.04254 1.09641 0.993705 0.898788 0.840769 0.851823 0.619045 0.955804 0.808426 0.918427 0.760193 1.25288 0.835984 1.10792 0.90462 0.997054 0.938982 0.656931 0.705114 
156-8 1.80705 2.00354 1.93877 1.92139 1.80125 1.64813 1.73989 1.92476 1.78152 1.89921 1.75221 1.81362 1.62531 1.6441 1.79771 1.0857 1.90236 1.64894 1.78508 1.87994 1.01826 1.58669 1.69814 1.69925 1.76705 1.65811 1.82389 1.76385 1.92059 1.7339 1.67882 1.58767 1.72992 1.7934 1.87642 1.58761 1.6882 1.82329 2.33315 1.92204 1.66048 1.78736 1.69274 1.19009 1.73487 1.79931 1.77432 1.05703 1.90763 2.36583 1.18015 1.97992 2.32775 1.7799 1.76853 1.55897 1.64971 2.33037 2.31482 2.38898 1.52785 1.85776 2.11316 2.14784 1.52706 1.17985 2.30889 1.67081 1.85057 1.8761 1.67986 1.68141 0.889422 1.8062 2.50124 1.5319 1.80107 0.944305 1.90369 1.56986 1.7995 2.41128 1.66581 2.16206 1.791 1.80343 1.87761 1.5607 2.19342 2.33357 1.37557 1.52176 1.14009 1.66994 2.33791 2.30809 2.39943 1.64856 2.16937 1.67256 
157-6 1.51408 1.12433 1.26558 1.59621 1.11326 1.5452 0.99689 1.92705 1.38173 1.27181 1.55079 1.12496 1.2022 1.23433 1.48694 1.73655 1.90488 1.70778 1.3243 1.55142 1.15056 1.55866 1.71682 1.04715 1.63158 1.45235 1.15513 0.962139 1.14332 1.8321 1.55105 1.66579 1.16225 0.7898 1.03841 1.55666 1.01163 1.70154 1.66903 1.11957 1.06334 1.69026 1.14397 1.25297 1.17014 1.83876 1.43807 1.38156 1.777 1.77307 1.19015 1.80711 1.79144 1.03038 1.2633 1.32167 1.67631 2.22911 1.64953 1.70919 1.34505 1.22766 1.47272 1.78787 1.98668 1.45272 1.13486 1.25283 1.6082 1.15329 1.41758 2.23505 1.57172 1.67143 1.4423 1.13092 1.54643 1.36507 1.49434 1.23897 1.65611 1.46154 1.68255 1.16661 1.2075 1.19191 1.83685 1.76245 1.91769 1.44351 1.69927 1.33047 0.909108 1.66282 1.84444 2.04423 1.27688 1.38327 1.42777 1.45499 
158-9 2.09026 2.212 2.27975 2.56628 2.20101 2.15851 2.33185 1.9327 2.8276 2.27329 2.64134 2.20298 2.43601 3.04845 2.17822 2.56437 2.22483 3.23666 2.77577 2.79312 2.30826 2.81292 2.62845 2.33544 2.24589 2.70288 2.64557 3.33495 2.94637 2.92805 2.22138 2.86703 2.03678 3.19755 2.56377 2.44164 2.17372 2.04303 2.39403 3.19858 3.31332 2.5408 2.17047 2.54733 2.32979 2.49082 2.28516 3.13052 2.97931 2.24802 2.23092 2.79442 2.09767 2.26213 2.17237 3.29237 2.13893 2.33137 2.31594 2.04869 2.45121 2.23097 2.32072 2.66629 2.0418 2.66006 2.88462 2.27278 3.18283 2.60351 2.61361 2.17867 2.67472 2.09399 2.32162 2.9116 2.43409 2.3678 2.47402 2.65753 2.16519 2.20032 2.70762 2.90627 2.34924 2.20801 2.78809 2.28646 2.90788 2.09021 2.84368 2.66834 2.38778 2.49054 2.35015 2.72251 2.31814 2.47511 2.13049 2.3077 
159-10 2.50071 2.4866 3.04981 2.17881 2.14329 3.1926 2.45978 2.56492 2.57498 2.20588 2.49536 3.2622 2.26388 2.38474 3.11103 2.20831 2.66619 2.97023 2.3894 2.08078 2.1021 2.29965 2.84199 2.80218 1.97706 2.30334 2.9159 3.15135 3.0777 3.3909 2.90581 2.66776 3.10166 2.16446 2.96683 2.41055 2.5869 2.27627 2.9859 3.24707 2.73219 2.55028 2.34691 2.01792 2.68731 2.66449 3.08633 2.92828 3.01353 1.9002 2.74303 2.81892 2.41058 2.41992 3.04435 2.62932 2.57356 3.27623 2.31349 2.37852 2.51373 3.06978 2.03965 2.31595 3.34283 2.54535 3.34208 3.41691 2.55658 2.59656 2.31501 2.4657 1.98873 3.35279 2.82753 2.20632 2.68661 2.56264 2.77305 2.98913 3.29047 2.57964 2.29738 2.3082 3.06834 2.5631 3.13412 2.21662 2.01477 3.02531 1.68187 2.88417 2.76158 2.94631 3.07478 2.49629 1.93409 1.98047 2.7874 2.65657 
160-8 2.35412 1.95919 2.38829 2.32667 2.26272 2.50284 2.3565 2.01025 1.68242 2.10985 2.3533 2.86324 2.65026 1.85015 2.37011 2.0925 1.32569 2.01776 2.16448 1.9173 1.50918 1.91631 2.03361 2.81877 2.54003 2.40143 2.25535 1.6494 2.18859 2.48809 2.34858 2.50901 1.0421 1.48752 0.693908 1.24191 2.04599 1.83378 2.45799 2.24744 2.09528 2.06307 2.15395 2.59821 1.91939 2.15369 2.43641 2.6589 1.67143 1.82506 2.00748 2.23711 1.44355 2.44609 1.8601 2.2348 1.98782 2.37355 2.26382 1.37348 2.09627 2.34381 1.26661 2.08005 2.20267 2.08026 1.85204 2.36441 2.18372 2.46057 2.6107 1.92735 2.26298 2.10121 2.4886 2.11296 2.40942 2.15894 2.17593 1.97421 2.25508 2.72232 1.85814 2.77013 2.43933 2.48594 1.95999 2.14567 2.11544 1.7176 2.04678 2.56362 2.23177 2.79191 2.46634 1.16747 2.59967 2.64608 2.69484 1.94082 
161-8 1.94412 1.91642 2.05393 1.81139 1.58879 1.71158 2.16605 1.83642 1.92738 1.79892 1.39828 1.28166 1.47955 1.46702 2.01447 1.57456 1.13428 1.99235 1.79661 1.82918 1.99617 1.79701 2.00276 1.52027 1.96308 2.12863 1.89108 1.83048 1.93902 1.86728 2.16194 1.76453 1.89102 1.76212 1.725 1.85574 1.9103 1.94632 1.34814 1.37576 1.99791 1.36816 2.06733 1.28319 1.2695 1.95873 1.39827 1.92267 2.00878 1.75887 1.1927 1.74915 2.00698 2.02097 1.78076 1.39478 1.57949 2.08176 1.32192 2.01824 1.85838 1.58752 2.02315 1.67945 1.91612 2.00613 1.72689 1.46092 1.63128 1.40193 1.4677 1.80173 1.2659 1.80977 1.71846 1.704 1.35964 2.07011 1.67138 1.98228 1.86393 1.84792 1.849 1.89952 1.98903 2.0169 1.23672 1.83303 1.73902 1.82461 2.08423 1.59092 1.77659 1.55853 2.10816 1.99633 1.99663 1.56935 1.33336 2.01242 
162-6 1.27653 1.4436 1.41412 1.19105 0.604717 1.34612 0.600364 0.786758 1.46847 1.58836 1.28338 1.44329 0.754547 1.52274 1.84762 1.36192 1.52888 1.33579 1.23218 1.93623 1.64083 1.42554 0.807897 2.04551 1.78688 1.89735 1.30197 1.12807 0.812137 1.28736 1.91979 1.45786 1.99468 1.86176 0.829204 1.39478 0.959292 1.84 1.17022 1.34314 1.96696 1.57263 1.72523 1.21715 0.741093 1.49438 1.31412 2.04047 1.29386 0.97564 1.54313 1.57555 0.802604 1.65371 1.75782 1.46023 1.97292 1.94682 2.05598 1.97081 1.35515 1.38671 1.42611 0.968711 1.89705 1.92906 1.05252 1.45532 0.991946 1.28038 1.50114 0.853029 0.799132 1.99527 1.4388 1.33788 1.89274 1.8714 1.03405 1.95155 
163-7 1.80342 1.84652 2.67685 2.06444 1.74286 2.2125 1.52659 2.17145 1.84932 1.03401 2.6443 2.20306 2.26388 1.84349 2.86727 2.32858 2.10053 1.70634 3.05729 2.29732 2.12631 2.29479 2.39217 1.5878 2.41534 2.86926 1.86437 2.25481 2.63778 2.18837 2.77061 0.901014 1.54499 1.11375 2.3382 2.24483 1.8013 1.12924 1.84186 2.58478 2.86743 3.12732 0.927644 1.19005 1.15865 1.65971 3.07946 2.38002 2.26479 1.92394 2.83434 2.15878 3.02631 2.50725 2.15339 1.92454 2.36923 1.71665 2.82384 1.59146 2.15647 2.03527 1.61032 2.9601 1.98863 2.17453 1.36538 2.15407 1.07787 1.94036 1.84898 2.39026 2.71243 2.20677 1.64287 1.97247 1.98637 2.07027 2.80325 1.99425 2.27969 1.84309 2.03701 2.37328 2.25105 2.68207 2.26505 1.65688 0.846609 2.27183 1.6093 2.84876 2.00667 2.21691 2.16706 1.93838 2.44584 2.5324 2.28598 2.13895 
164-8 2.13606 1.63078 2.48069 1.56543 1.9869 2.09644 2.22254 1.48985 2.16431 2.20076 2.4558 1.96481 2.18294 1.54688 1.91948 2.08939 2.18545 1.85431 2.1334 2.43233 2.56362 2.1833 1.48239 1.95827 1.58952 1.99109 2.14756 2.27021 1.71783 2.41049 1.87997 1.74716 1.84726 1.53042 2.43394 1.92094 2.1019 2.19924 2.13216 2.06742 2.52126 1.93883 2.1056 1.99472 2.28446 2.19782 1.91096 2.03908 2.3594 1.98113 1.54437 2.43612 1.57428 2.50533 2.32124 1.91102 2.39864 2.35139 2.28096 1.44866 2.50916 2.07316 2.17459 1.88684 1.75784 2.24143 1.82502 2.01342 1.80169 2.34634 2.40597 2.33131 1.74823 1.66374 1.75612 1.46561 2.03252 2.27832 1.57667 2.42594 1.85609 2.05387 1.70102 2.40849 
165-8 2.32716 2.54851 2.13709 2.44964 2.45975 2.81706 2.40866 2.66012 2.74188 2.20356 2.50736 2.27108 2.50921 2.37469 2.11212 2.62946 2.02807 2.54003 2.24609 2.18332 2.65942 2.25771 2.8053 2.1309 2.11561 2.15509 2.63469 2.31819 1.97413 2.54002 2.65148 2.09316 2.31455 2.66002 2.06115 2.22261 2.34095 2.75315 2.29206 2.40027 2.86809 2.04561 2.26892 2.19121 1.92829 2.25674 2.49325 2.57861 2.56889 2.50744 2.46264 2.53976 2.07002 2.46247 2.89579 2.47568 1.94946 2.46304 2.49144 2.03766 2.32813 2.14072 2.98781 2.0323 2.19757 2.67326 2.77347 2.76655 2.32943 2.79179 2.75029 2.20931 2.2892 2.22803 2.3248 2.28913 2.29953 2.16479 2.30351 2.16426 2.24895 2.65269 2.13351 2.18907 2.17017 2.46766 2.15207 2.22723 2.76398 2.31242 2.42956 2.2697 1.96056 3.00412 2.56544 3.02569 3.0143 1.86852 2.33342 3.05314 
166-4 1.79133 1.20641 1.71201 1.46446 2.02642 0.999253 1.57425 1.96418 1.73695 1.23229 1.88927 1.74594 1.53752 2.0389 1.45142 2.08914 1.43419 0.967027 2.21557 1.74095 1.58254 1.91102 1.7411 2.10328 1.58199 1.35521 1.9114 2.19257 1.84317 1.66539 2.11796 2.16974 1.51078 1.93509 1.3543 1.32916 1.99101 2.18001 2.1945 1.79675 
167-7 2.61458 2.23674 1.85714 1.94208 2.33108 1.9284 2.59628 1.66845 1.97529 1.5453 2.13587 2.69098 2.29115 2.71057 2.30359 2.3381 1.75743 1.98877 2.21357 2.08663 3.15073 3.12006 0.963327 2.27389 2.14183 1.88458 2.30555 2.89152 2.49593 2.0514 1.91923 2.29472 2.26186 1.54371 2.38398 2.28606 1.88485 2.42984 2.08898 2.41094 3.16856 1.8322 1.80213 2.19593 2.00998 2.82522 1.76354 1.17503 2.23273 2.20506 1.92837 2.58797 1.80512 1.60758 2.59012 1.60512 2.35256 1.74773 2.46583 1.57543 2.51875 1.95019 2.22429 1.46169 1.95098 1.8578 3.03972 2.53705 2.20403 2.88321 2.25576 2.26222 1.89304 1.71556 1.89649 2.02077 2.27141 2.0447 2.2655 2.28718 2.00441 2.20105 2.18946 2.59608 1.60148 2.0198 1.28159 2.4507 1.18453 2.0843 2.31158 2.42525 1.61307 1.62217 3.08004 2.10241 2.25847 2.97702 2.93358 1.44699 
168-7 3.15122 2.80354 2.81351 2.79698 2.12464 1.91277 1.89009 2.96758 1.57747 3.0386 2.79759 2.50951 2.83791 1.60022 1.83311 3.01882 3.07254 2.10832 2.70594 1.69509 1.44603 3.01179 2.89487 2.85804 2.48116 2.01177 1.36253 1.65444 2.92059 2.09157 3.00835 3.05434 2.18267 1.41587 3.06475 2.57174 2.05607 3.10736 2.99265 0.947504 1.96787 3.02382 1.7894 1.93185 1.92618 2.90355 2.85431 1.97334 2.13049 1.80084 2.63639 2.92824 2.92773 1.83216 2.99211 1.68118 1.73055 1.66822 2.69606 2.01122 1.66122 2.25367 3.05835 2.69968 2.88313 2.8933 2.04731 2.41375 2.31142 2.84193 1.54936 2.68484 1.77319 2.44309 3.02175 3.13021 1.82102 2.32832 2.14861 2.18833 2.43937 2.0654 3.13296 2.82841 2.1979 2.0335 3.0492 3.0225 2.7848 2.7779 1.73075 1.48518 1.27391 1.77129 1.68108 2.79248 1.72797 1.84514 1.82946 1.72865 
169-5 1.51072 1.43763 1.72293 1.58754 1.46321 1.37846 1.58388 1.37546 1.35851 1.52821 1.50718 1.56082 1.49505 1.74609 1.93237 1.3841 1.64521 1.83523 1.28832 1.95879 1.46591 1.46349 1.61444 2.28116 1.46223 2.23355 1.48808 1.69044 1.24609 1.55677 1.75048 1.67258 2.46744 1.61237 1.48378 2.35116 2.01893 1.79719 2.55088 2.43666 1.48294 2.47207 2.15111 1.95338 2.00391 1.62589 1.55117 2.07532 2.06242 1.47829 1.72641 2.57706 1.56304 1.4281 2.15215 1.28376 1.68444 1.7334 2.49123 1.57366 2.05942 1.70185 1.58883 1.53027 1.55856 1.5019 1.59308 2.44187 2.48404 1.97759 2.02073 2.43625 2.14524 2.39618 2.4836 2.0686 2.4474 1.04555 0.861427 2.09858 
170-8 2.9194 2.40674 2.60775 2.54604 3.23735 2.40759 3.23954 2.25358 2.19344 1.50283 1.54779 2.22417 2.52535 2.31392 2.97861 1.57356 2.01066 2.08583 3.11903 1.53433 2.66698 2.24805 1.01002 2.00223 2.12459 1.33093 1.70165 2.71744 2.0616 2.36992 2.05634 2.5147 2.05809 2.12059 1.51737 2.08839 2.63912 2.5128 1.92938 2.24095 1.93703 2.96858 2.13101 2.09435 1.3233 2.19198 2.90662 2.27803 2.227 3.16589 2.11606 2.08963 1.59565 1.43972 1.59803 2.11993 1.57149 1.53042 2.60994 2.63632 2.90093 1.62175 1.58577 2.19952 2.73657 3.16037 2.88266 2.58167 2.59133 2.2169 2.10391 2.51006 1.39768 2.46126 2.04274 2.53192 1.31776 2.39698 1.4334 2.94245 2.52327 2.18046 2.37908 1.5222 2.54916 2.0371 2.22615 1.69691 2.27938 2.80327 2.17816 2.49415 3.12959 1.58995 2.87686 2.10594 2.59768 1.97902 2.02499 2.61992 
171-10 3.40585 3.86771 3.40382 3.02541 3.56387 2.20812 3.13496 3.61396 2.63228 3.64765 3.48314 3.18471 2.99137 2.9313 2.50204 3.41378 2.25042 2.54202 3.52744 2.05561 3.84106 3.28532 2.79355 3.5719 2.92663 1.79153 2.08398 3.90112 3.63116 1.95816 3.27143 2.59395 2.25181 2.33763 2.98167 3.29088 2.60186 2.25505 2.22336 3.78582 3.16088 1.76843 3.0346 2.2761 2.43217 2.55447 3.92482 3.58334 2.30191 2.64282 2.63998 3.14043 3.21341 2.64752 2.39783 2.48028 1.92619 3.78484 3.85557 2.29141 3.37213 3.38077 2.66215 2.62444 2.97317 2.90836 2.29027 2.90695 3.2002 2.54454 1.63643 2.16999 3.39446 2.51836 2.67688 3.49655 2.24962 3.38332 3.0302 2.49936 2.83939 2.15586 2.43532 3.77598 3.78573 3.5942 2.64401 1.8995 3.76677 3.23102 2.58843 1.95804 2.01153 2.57841 1.9135 2.96928 3.58221 1.89384 2.17927 3.25435 
172-2 1.80346 1.61571 1.64497 1.26098 1.69403 1.4136 1.44544 2.02878 1.67259 1.11889 2.0272 
173-4 2.14209 2.16519 2.19262 1.8668 1.65329 1.03219 1.75175 2.07361 2.112 2.10915 1.46021 1.41769 1.22984 2.09709 1.69268 2.24917 1.71558 1.49889 1.28002 2.23225 1.52777 1.99863 1.28249 1.2835 2.02767 1.29801 1.17037 1.70169 1.81051 2.00395 1.22439 1.59959 1.31413 1.63198 1.22603 1.76069 2.17737 1.42461 1.91248 2.01645 1.85138 2.07649 1.54819 0.880398 1.65057 2.10638 1.54875 1.68993 2.23873 1.66311 1.60644 1.71321 1.52166 0.699524 1.5248 2.03566 1.79348 1.60167 1.66868 1.91225 1.74669 0.242176 1.67443 0.357729 2.21286 1.34829 2.12724 2.23684 2.13481 1.50041 2.25998 1.896 1.76088 1.84566 1.91684 2.00197 1.62637 2.01643 1.79507 1.65667 2.01732 1.90332 1.63192 1.63111 0.472102 1.62388 1.80023 1.75686 1.7309 1.61432 1.42737 1.63442 1.35991 2.15499 1.70292 2.17853 2.05715 1.53164 1.67725 1.62397 
174-3 1.12258 1.12769 1.08908 1.21094 1.19484 1.2121 0.33248 0.411435 0.177484 1.20989 1.10179 0.35778 0.601063 0.376256 0.556176 1.10818 0.703311 0.781725 0.564295 0.579141 1.18202 0.657494 0.548781 0.764216 0.587674 0.718554 0.707483 0.778959 2.33023 2.28254 1.884 1.74979 2.1592 1.74448 2.27563 1.90575 1.95346 2.13606 2.17951 1.79513 1.81498 1.76893 1.71995 1.63339 1.60967 1.93417 1.86155 1.89578 1.98151 1.75518 1.80541 1.72891 1.64996 1.56458 1.52218 1.92911 1.90284 1.79705 1.75885 1.59469 1.61071 1.71968 1.83656 1.71078 1.74251 1.81332 1.83162 1.71337 1.8232 1.77011 1.69969 1.80523 1.69928 1.59598 1.64359 1.5794 1.80348 1.68954 1.80454 
175-6 2.15407 2.14297 1.99808 1.35134 1.51313 1.36702 1.19836 1.98142 2.13326 1.76708 1.19807 1.95732 0.849804 1.91779 1.90586 1.25985 1.40181 1.10552 1.69494 1.20801 1.14988 1.53151 2.03138 2.04645 1.45752 1.59237 1.98477 1.90222 1.87803 1.47136 1.54865 1.57284 2.29566 1.7505 1.76602 1.98095 1.65243 1.82383 1.32664 0.970358 1.35427 1.4908 0.775655 1.57254 1.6746 1.62362 1.59353 1.38192 1.82685 2.09451 1.96722 1.59623 1.27074 1.2965 2.14688 2.15357 1.62363 1.2494 1.98997 1.50399 1.70353 2.15691 2.02429 1.6596 1.57393 1.48106 1.95785 1.86549 1.42214 1.75531 1.63142 2.25418 1.27888 1.29838 1.4225 1.25324 1.32563 1.91576 1.51453 2.19663 0.829889 1.33114 1.06194 1.4704 1.93176 2.0459 1.51181 1.52615 2.30757 1.30745 1.7018 1.92083 
176-6 2.72392 2.19252 2.64812 2.41143 2.36737 2.09621 2.49937 1.76779 2.34611 1.94797 1.75786 2.09282 2.56854 1.24765 2.5264 2.22692 2.5935 2.2675 2.48658 2.11372 2.11115 2.41309 2.11543 1.38136 2.26202 2.12031 1.64877 2.40916 1.66918 1.86225 2.38844 2.39888 1.15554 1.84493 1.96472 2.1449 2.48958 1.91118 2.88655 1.45715 1.95929 2.43854 2.44271 1.99822 2.31912 1.99838 2.31705 1.52801 1.79226 1.72486 1.80672 2.23569 1.76543 2.22714 2.66879 1.33588 1.26766 2.6372 1.32921 1.63745 1.26717 1.6339 2.54581 1.98318 2.51074 1.36572 1.28199 2.21717 2.28892 1.63594 2.55759 1.94712 2.5422 1.79844 2.05212 1.16007 1.66601 1.12344 1.13122 1.06978 2.32374 0.536417 2.51443 1.45059 1.1672 1.06876 1.25779 0.550851 1.12241 2.53195 2.59516 1.19657 1.09521 2.87728 1.96084 0.439854 1.06593 2.76124 1.21566 1.77819 
177-3 1.37027 1.44409 0.290181 1.46998 1.43005 1.55841 1.59306 0.925963 1.50668 1.61802 0.513758 1.44526 1.53606 0.638476 2.07958 2.03758 0.738059 1.95565 0.865936 2.06178 0.647029 1.78082 1.80386 
178-6 1.5391 1.17848 1.28899 1.39039 1.83861 1.59857 1.38176 1.14472 1.58399 1.63401 1.59951 1.18026 1.32167 1.44137 2.14178 1.92467 1.94431 1.92726 1.84229 1.9559 1.79585 1.99531 1.78184 2.29617 1.24297 1.61632 1.31506 1.48117 1.67282 1.23965 1.16749 2.47653 1.80058 1.46844 1.54018 1.71459 1.17233 1.35575 1.91289 2.03563 1.99 2.13037 1.95157 1.91644 1.85825 1.81169 1.97067 1.81809 2.28186 1.30837 1.15949 1.46115 1.42151 2.34809 1.61386 1.10062 1.38141 1.48149 1.44485 1.26475 1.51361 1.2197 1.8174 1.58539 1.78427 1.35906 1.59407 1.81229 1.68731 1.47733 1.39548 1.97477 1.73113 1.38004 2.12519 2.25852 1.92151 1.94797 2.06348 2.02753 2.03497 2.08175 2.06191 2.1683 1.91388 1.68697 1.97696 2.10022 1.88452 1.76727 1.46125 1.5453 1.46154 2.5228 2.47309 1.1771 1.60434 1.71969 1.39753 1.5992 
179-6 2.39849 2.22877 2.29364 2.04119 2.50468 2.26919 2.1326 2.2239 2.0279 1.72813 2.1603 2.27197 2.36261 1.8907 1.81602 2.46084 2.39478 2.51957 2.15284 2.44279 1.81172 2.23392 2.0191 1.95851 2.59005 1.48519 1.6927 1.61946 1.38578 1.55696 1.83779 1.48417 2.03347 1.9911 2.02459 1.72944 2.18118 2.13888 2.51829 2.68027 2.81939 2.71683 2.66644 1.60995 2.10842 2.60844 2.91244 2.64552 2.04047 1.41911 2.13322 2.746 2.76104 2.01393 2.4139 2.22429 2.30054 2.03367 2.37446 2.19931 2.26595 2.51622 2.26524 2.01104 2.24322 2.48076 2.16831 1.72857 2.11407 1.68296 1.82114 2.00175 2.50053 2.39915 2.14281 2.44907 2.3673 1.80634 2.19805 2.12265 1.77266 2.43594 1.76645 2.51001 2.26905 2.21696 1.96169 2.63033 1.9173 2.58047 1.408 1.52083 1.58812 1.3356 1.88951 1.50106 2.0883 1.82237 2.0247 2.04309 
180-3 1.47892 1.34961 1.84694 1.30063 1.67673 
181-4 0.539072 1.08107 1.08401 0.540982 2.24538 2.05378 2.00651 2.18744 0.912967 0.798469 1.12564 0.374476 2.25524 2.00413 2.11851 2.19554 1.95855 2.13059 1.0545 1.05554 2.27807 1.9151 0.961768 0.766897 0.528381 0.934819 2.18704 2.32819 2.13129 2.08916 2.27488 2.33 2.09462 2.20861 2.28382 2.04188 2.20483 2.35729 
182-1 0.283709 
183-2 0.810448 
184-1 0.467352 
185-6 2.11847 2.82135 1.6406 1.50106 2.18038 2.20686 2.2587 2.42387 2.37351 2.88521 1.70319 1.75999 1.88936 2.47171 2.44619 1.74815 2.81315 1.84583 2.21031 2.61291 3.00984 3.03703 1.64039 1.5814 2.39499 2.27259 2.96225 2.56151 2.40264 2.13664 2.41881 2.29793 2.83465 2.82047 1.8194 1.61068 1.69131 2.99626 2.89242 1.50126 1.62327 2.84077 2.56252 2.00785 2.1205 1.544 2.13283 1.72419 1.74447 1.86068 
186-3 0.891032 1.46747 1.40842 0.991828 1.18051 1.29165 0.755947 1.61367 1.29779 1.14657 1.53132 0.820625 0.98198 1.57906 1.15896 1.42837 
187-6 0.540193 3.71534 2.88658 3.56774 3.78108 1.49133 4.03119 0.826704 1.89812 2.18462 3.54383 2.11309 3.75793 1.04209 1.33037 2.82688 3.84341 3.9754 3.20541 3.15821 3.71707 1.79869 1.49685 2.03431 2.03784 1.9166 3.80676 1.00954 3.94363 3.98014 1.82217 3.49129 3.60722 3.85185 2.23585 3.5732 1.9681 2.15433 2.13056 3.28379 3.51961 2.4855 3.88088 2.25976 1.85083 1.98731 1.78511 2.60715 1.88366 3.54631 2.52111 3.44055 3.73264 1.97142 2.69482 2.82221 3.5409 1.74644 1.79937 2.66239 2.83859 2.37763 2.77574 2.86594 2.2195 2.42689 2.61423 3.56268 1.84113 2.69609 2.63182 2.80814 2.91372 2.53509 2.40477 2.28086 3.57619 3.69312 3.31792 3.68287 2.79938 2.98315 2.89131 3.46375 2.6433 2.83986 1.97897 2.41953 3.7736 3.02928 2.79503 1.85848 2.73566 2.6806 1.77856 3.32642 2.54337 2.34424 2.79542 2.3178 
188-3 1.27398 1.0465 1.39116 1.66076 0.778827 1.04237 0.604428 1.27533 1.00233 1.59493 1.6025 0.962556 1.68131 1.60231 1.09015 0.788716 1.11296 0.77859 0.929296 0.542622 1.70106 1.44867 1.12416 0.903524 
189-7 1.15968 1.24391 2.83214 1.45992 1.53529 1.50223 1.39754 1.24202 1.27805 1.52393 1.15658 0.976656 1.57001 1.29266 1.91367 1.90357 1.21228 1.59168 1.59627 1.68819 2.06058 1.32756 1.97317 1.65331 1.86825 2.61139 1.70296 2.44989 1.79368 1.72733 0.86478 1.78262 1.51028 1.21724 2.49476 1.68496 1.83035 1.24966 2.57072 1.30453 1.99357 1.7346 2.50115 1.79887 2.49067 1.80573 2.58986 2.6135 1.33627 1.47077 2.05455 2.20909 1.84378 1.60685 1.15492 1.80591 2.66486 1.28637 2.21677 1.85156 1.07093 1.55644 1.81375 1.70926 1.19061 1.29703 1.8648 2.04274 1.95998 1.80095 1.59139 1.79551 1.79354 1.08413 1.27665 1.28894 1.61621 2.66571 1.36902 1.94131 1.31335 1.58764 1.61186 0.979526 1.79718 2.26959 2.38232 2.41005 2.6339 1.67192 1.67715 1.53006 2.01322 1.80433 2.36137 1.88023 2.82357 1.61169 1.46847 1.72552 
190-4 1.92084 2.05146 1.53095 1.69106 1.58508 1.4622 1.38567 1.54285 2.39001 1.1908 2.40334 1.13123 0.880754 0.913329 2.05986 1.68805 1.52307 1.48736 1.72229 1.15519 1.56722 2.46323 1.75908 1.61814 0.904233 1.67662 1.69708 
191-2 1.61081 1.45129 
192-5 0.962915 2.54624 1.72583 0.695242 0.884427 1.04266 0.735695 1.41931 1.60111 1.82739 1.72141 1.50803 0.891666 1.6482 1.40322 1.36181 1.46761 1.12062 2.03605 1.7483 1.44157 1.11968 0.811059 1.89949 0.902719 1.98173 0.474086 1.51168 2.16073 1.15065 1.0047 1.33966 1.0211 2.2948 1.79059 1.92932 1.3526 0.858104 2.45487 1.6304 1.29688 1.19766 1.01427 1.84015 1.531 1.02766 1.94834 1.25369 0.862284 1.57198 1.9269 1.57886 2.46141 1.14882 0.618493 2.10162 1.66228 1.20006 2.11453 1.53573 1.93799 0.906443 1.27247 1.68689 1.00452 1.11297 1.05878 1.58626 1.71479 0.886736 1.24106 2.21374 1.66247 1.26818 1.58992 1.47126 0.921902 1.18754 2.26504 1.46764 1.16125 1.15787 1.9576 2.48662 1.25112 2.06844 0.626131 1.36272 1.8369 1.58922 1.17728 1.70811 0.769458 1.75311 1.54922 0.661972 1.12588 0.580415 2.3421 2.45916 
193-8 3.05197 2.24353 1.79798 2.06172 2.70873 1.402 2.55971 2.24716 1.7225 2.73139 2.03036 2.21543 2.92186 1.92512 2.7221 1.45875 2.89071 2.48078 2.38758 2.35445 2.39224 2.10397 2.65891 2.63219 2.69263 2.33794 3.0539 1.95797 2.8971 1.76019 2.02078 1.93733 2.54152 2.04593 2.75377 2.56279 1.53965 2.79969 2.54445 2.88248 3.07711 1.92944 2.79029 2.41149 1.34863 2.37738 2.68932 2.6606 2.79147 2.59299 2.07193 1.77452 2.26483 2.15428 2.33103 2.98468 2.19121 2.60972 2.31049 2.68961 2.16219 2.49484 2.20952 2.44307 1.58215 2.28011 2.40586 3.07794 2.41452 2.53979 2.6724 1.59189 2.75593 1.99801 2.73456 3.00593 1.7876 2.19375 2.54482 2.67431 2.00505 1.89657 2.31617 2.09278 2.263 2.50141 2.12484 2.29861 2.75208 1.70319 2.35567 1.72496 2.7298 2.66916 3.02928 2.4106 2.71559 2.25898 2.84985 2.61793 
194-2 0.712099 0.324843 0.423598 0.800423 0.775193 0.665696 
195-6 2.06958 2.20226 2.50474 1.70492 1.71225 2.37108 2.41713 1.75064 1.70859 2.35563 2.45055 1.50874 2.88345 2.09433 1.50857 2.21141 1.83116 2.19379 2.05564 1.6578 2.4637 2.37283 1.65481 2.50383 2.46233 1.6319 2.12889 1.60113 2.79556 2.16081 1.86602 2.42261 2.42012 2.47633 1.94505 1.85329 1.94196 2.29345 2.64106 2.685 2.24972 1.98513 2.49865 
196-6 2.12057 2.3379 2.23123 2.46693 2.41006 1.86605 2.7364 1.78212 2.11711 2.73287 1.66939 2.32234 2.26968 2.14035 1.66808 2.23295 2.66458 2.87306 1.62941 2.57476 2.74404 2.86767 2.13825 2.27822 1.76931 2.52335 1.93751 2.64673 1.6498 1.69411 1.8565 1.57265 2.8271 1.59351 2.73275 2.97337 2.87276 1.78344 3.29393 2.67763 3.27259 2.2965 2.12683 3.29501 2.29421 2.17572 2.14374 2.03161 1.91959 1.66997 
197-5 2.16374 2.15377 2.06724 2.18074 2.20063 2.16182 2.21408 2.14365 2.18694 2.07918 2.10771 2.17507 2.14497 2.21038 2.07156 2.18855 0.812529 0.77352 0.55091 0.818808 2.19201 2.10133 2.25495 2.2539 0.836868 2.16972 2.26936 0.6226 1.26928 1.37762 1.28077 1.33049 2.27735 2.17548 1.35698 1.20079 
198-5 2.33691 2.42322 3.38234 3.65814 1.99444 1.32191 2.84268 2.26332 1.49978 3.27326 3.45794 0.965474 1.54802 3.24346 3.02594 3.43628 1.82149 2.23018 2.83061 2.77092 2.08153 3.26296 2.53876 3.21657 1.2865 1.4744 0.904022 3.45058 1.50996 3.24657 2.9883 3.41532 
199-7 2.78543 2.87641 2.94179 2.67445 2.74248 2.61211 3.0063 2.90482 2.55114 2.52747 2.99966 2.87501 2.72034 2.59701 2.66457 2.74214 2.85431 2.67634 2.16647 2.95599 2.66146 2.80222 2.69956 2.79482 2.7155 2.55654 3.10912 2.48208 2.76195 2.9229 2.85864 2.87905 2.88203 2.44583 2.76192 2.63514 2.73942 2.74607 2.57134 2.71707 2.90307 2.67593 2.92194 2.86857 2.77795 3.01512 2.76131 2.44137 2.74567 2.8441 2.1969 2.62383 2.22663 2.28009 2.82284 2.51976 2.28359 2.60927 2.90673 2.57915 2.43684 2.61619 2.70858 2.89056 2.76286 2.58857 2.90926 3.03095 2.84233 2.7834 2.22707 2.5806 2.85854 2.88293 2.94504 2.65393 2.75187 2.92346 2.07761 2.84804 2.29403 2.55879 2.59588 2.67285 1.81152 2.6614 2.89912 2.73981 
200-6 2.1804 1.8198 2.09539 3.32939 3.0929 3.10266 2.13828 2.14049 3.08485 2.18104 3.20831 2.24556 3.37722 1.78483 2.11201 3.14171 3.29011 3.00215 3.00087 2.16154 2.18825 3.20158 3.19152 1.65357 1.92666 3.0876 3.22084 3.102 2.02361 3.23999 3.12365 2.14776 2.98846 2.19495 3.18312 1.97294 3.08405 2.06295 
201-1 0.812106 
202-10 1.8334 2.9641 3.11139 2.39382 1.74467 3.72852 3.51132 2.8422 3.03904 3.18807 2.98718 3.97363 3.30834 3.08117 3.96526 3.21289 3.0613 2.94225 2.81483 2.78722 3.04855 3.39813 2.92545 2.60149 2.62893 3.56855 2.14318 4.50615 1.54096 4.72382 2.92523 4.24545 3.99975 3.66783 3.10989 4.07695 2.60045 2.52209 3.60401 3.97694 4.06816 3.81535 3.40747 2.93796 4.30845 1.99196 3.54691 3.94527 3.16055 3.78565 4.19709 4.23166 1.47984 2.58401 3.38617 3.4106 4.47882 3.97357 2.92669 2.03555 3.67458 3.05906 3.84216 4.01414 2.11968 2.84135 4.41557 2.28225 1.60792 3.42004 2.72279 4.2673 2.77555 2.69641 4.33144 3.02766 3.30845 3.96728 2.99926 3.28367 3.71337 2.70769 4.24358 3.86363 3.9092 4.41661 3.24059 4.26747 3.74192 3.46242 3.08406 2.02348 3.73716 3.6349 3.8554 4.75456 3.42768 2.73039 4.13776 3.54085 
203-5 1.71015 1.34053 1.43277 1.80629 1.52042 1.7812 1.34577 1.27719 1.59036 1.16574 1.77657 1.58077 1.73884 1.74609 1.57444 1.45836 1.56497 0.925839 1.22583 1.78576 1.51456 1.63147 1.05291 1.2864 1.46777 1.43666 1.40514 1.91152 0.900228 1.71953 1.45834 1.62517 1.23536 1.8475 1.43717 1.23429 1.80104 1.32913 1.54248 1.70515 1.14103 1.87557 1.82967 1.21883 1.58145 1.57811 1.25289 1.68757 0.828282 1.71191 1.60194 1.24497 1.79515 1.72308 1.1109 1.69589 1.40741 1.69671 1.90574 1.73444 2.0142 1.86939 1.80012 1.81349 1.25783 1.9975 2.0125 1.35357 1.99017 1.64279 
204-8 3.45567 2.64926 3.31615 2.20556 2.51897 3.31992 3.26377 2.72262 2.80584 1.91359 1.68497 1.56914 1.19051 1.6282 1.50457 2.87746 2.57568 2.74441 2.78208 2.70229 3.55213 2.55994 2.61857 3.42627 2.97977 2.56969 2.89602 2.69479 3.31977 2.5017 3.26332 3.00864 3.47931 2.72148 3.57147 2.78361 2.80288 2.82725 3.34791 2.95141 3.41198 3.12717 2.15538 2.38207 1.88141 2.43387 2.78665 2.44515 3.24353 2.28541 2.51898 3.23967 3.11919 1.67668 3.16708 1.92358 3.2306 1.60844 2.59205 2.48418 2.80537 3.16738 3.07978 2.54655 2.36852 2.32695 1.3889 2.05084 1.46275 1.61468 1.78939 2.51215 2.48144 2.80523 2.26552 2.17182 2.25006 2.3502 3.08486 3.17839 1.79623 3.43614 3.77637 2.82326 3.32327 3.07921 2.14934 3.25276 3.09029 2.39348 2.28042 2.09639 2.37008 3.0706 3.15854 2.8165 3.10814 3.54414 3.51154 2.5184 
205-3 2.53676 0.566765 2.58232 0.66865 1.81634 1.68771 1.78214 1.58998 1.86689 1.72597 1.83482 1.63244 0.691329 
206-8 2.75832 2.82133 2.00612 1.90383 2.16562 1.91849 2.24463 1.80314 1.99266 2.32254 1.91664 1.51566 1.89062 1.50986 1.50433 1.63738 1.90458 1.72016 1.61191 2.29069 2.00131 1.53897 1.96682 2.87767 1.54105 2.19374 1.63443 2.2822 1.8477 2.23538 1.47813 2.03348 2.92374 1.32657 1.93369 1.81832 2.06465 1.89497 2.06087 1.49159 1.51928 2.02335 1.8257 2.11727 2.11845 1.73934 1.87642 1.58267 2.22588 1.41138 1.807 2.26102 2.12021 1.25829 1.88594 2.05147 2.70235 1.88277 1.37587 2.09703 1.96069 1.42345 1.43557 1.82294 2.0371 1.93911 1.90652 2.26126 1.98691 1.46432 1.9872 1.3785 1.80145 1.37013 2.76405 2.77391 1.49262 1.84046 1.86584 1.37994 1.9737 1.88401 2.23143 2.24318 2.43637 1.81043 2.01762 1.9917 2.0693 2.03355 2.11008 1.99461 1.51595 1.75622 2.0224 1.89096 1.65609 2.22597 1.86672 1.88506 
207-8 
208-3 1.62288 1.44545 1.41704 1.83809 1.42049 1.09446 1.80598 1.06814 1.16131 1.19138 0.998488 0.868708 1.50193 1.13851 1.46758 1.47281 1.53043 1.59156 1.28791 1.6585 1.87186 1.7793 1.66235 1.61765 1.63931 1.84696 1.22051 2.10459 1.57651 1.38498 1.88583 1.83145 1.78717 1.88669 1.69824 1.93643 1.86787 1.4276 1.58107 1.87447 1.92737 1.7625 1.74508 2.10717 1.79509 2.61658 2.10241 2.45773 1.2344 1.03727 0.750298 2.46154 2.72776 1.44677 1.56911 1.6969 1.17743 1.33854 1.53257 1.43169 1.6132 1.83165 1.0056 2.14505 1.63197 2.15851 1.30512 2.74066 
209-10 1.82322 3.48045 1.77801 3.26014 2.10861 3.19168 3.36794 2.00276 3.59699 3.34967 2.56096 3.76731 4.07732 3.25044 3.5883 3.40739 3.2917 3.62705 3.31192 3.25578 3.70572 3.25487 3.42257 3.12975 3.27331 3.41374 3.26831 3.13648 3.77196 3.03991 3.1431 3.32282 3.58905 3.83927 3.33246 3.08451 2.80747 3.2736 2.38109 4.1051 3.64589 4.15563 4.10504 2.06283 3.25778 2.14195 3.17692 3.73842 3.18703 3.65622 3.38765 3.37992 2.81836 3.10933 4.26106 3.11304 2.37874 3.98988 3.38942 3.65071 4.08459 3.04081 3.14948 3.27787 3.41632 3.51917 2.39916 3.76788 3.0388 3.83862 3.60738 3.35198 2.3465 3.17965 3.19484 4.03203 3.33701 2.73866 4.21401 3.46123 1.84001 3.8888 3.21778 3.7458 4.06497 3.5455 4.03757 3.8642 3.82256 2.41984 3.31253 3.95726 3.47381 3.39249 3.97152 3.13949 3.42316 3.65122 4.04919 3.63164 
210-5 1.86701 1.34419 1.71031 2.94951 1.63656 1.46329 1.6139 2.97633 1.62766 2.54668 2.52299 1.76698 1.72008 2.05564 1.94538 1.89319 2.0869 1.40606 2.0566 0.650159 1.13339 0.962403 0.969835 2.84824 1.60035 2.25703 1.15291 1.59466 1.48095 1.48286 2.84574 1.853 1.84844 1.59459 0.993227 2.64032 1.1342 2.34392 2.20513 1.41111 2.94409 1.78574 2.62091 2.08441 1.43154 1.8026 1.85996 1.96177 2.37247 2.02317 1.63554 2.10228 1.39581 2.15864 1.39289 1.18353 1.95005 1.82795 1.06352 1.74358 1.65529 1.70153 1.7605 1.77188 1.77284 1.85125 1.94751 1.84723 1.18199 1.0374 1.22763 1.54522 1.60918 1.57996 1.27168 2.29341 1.53751 2.26256 2.25944 2.03081 2.11619 2.45389 2.21481 2.10073 1.50057 1.59943 1.51186 1.93517 1.96113 2.60723 2.62867 1.45906 1.55434 0.851288 1.76973 1.22007 1.93884 1.65842 0.841138 1.84196 
211-6 2.55229 2.48404 2.64356 2.50167 2.53457 2.53489 2.45947 1.98449 2.37345 2.38649 2.31732 2.70863 2.49956 2.32937 2.40209 2.40671 1.9506 1.48382 2.6566 1.95591 2.48459 1.84787 2.31783 1.4241 2.4671 1.65917 1.91126 1.53256 1.92178 1.40196 1.32218 1.5755 1.30676 1.29835 1.3055 1.61771 2.61784 1.33163 1.86234 2.26202 2.32174 1.82508 1.7573 2.30058 2.27144 1.32334 2.28175 2.5627 1.81508 1.92449 2.31233 1.81283 1.89237 2.3799 2.38602 2.3962 2.38479 2.41383 1.09839 2.46634 1.16645 2.35745 1.16027 1.12697 2.46426 1.10235 1.13714 2.19874 2.15868 2.45408 2.36074 2.08176 2.33941 2.42777 1.99836 2.12178 2.05248 2.23524 2.14267 1.97192 
212-8 2.21414 2.194 1.84322 1.91307 2.17269 1.95834 2.05236 2.03157 2.02298 2.01962 1.99888 2.18031 1.97634 2.07298 2.11278 1.99575 1.90617 1.78364 2.09838 1.74806 1.68127 2.0757 2.16685 1.97018 2.00277 2.43311 1.59438 2.03832 1.93467 1.88531 1.69138 1.944 1.67675 2.44528 2.0679 1.9604 2.19303 2.16944 1.65008 2.12837 1.87713 1.88398 1.86368 2.16695 2.00361 2.00661 2.00241 2.20939 2.20823 2.09605 2.0915 2.01064 2.41367 2.0599 2.41718 1.80861 2.2579 2.27317 1.54373 2.37693 1.79655 2.44696 1.48891 1.43829 1.92399 2.09101 1.92369 2.0648 1.94547 1.95003 2.09687 2.09426 1.9445 1.97856 2.04203 1.99081 2.15224 2.13073 2.20175 2.08864 2.11941 2.10334 2.46431 2.31764 2.34206 2.17405 2.09246 2.10576 2.09627 1.94362 2.0179 2.3764 2.40015 2.223 2.23275 2.26931 1.73889 2.02837 2.19383 2.21115 
213-7 0.772867 0.639919 0.774881 0.850081 0.379043 0.567815 0.70994 0.892805 0.497572 1.0056 0.866665 0.794991 0.942713 0.855924 0.720128 0.931301 0.958553 0.877715 0.986601 0.510578 0.718153 0.729491 0.935257 0.658023 0.925246 0.692728 0.567044 0.91484 0.729558 1.12525 1.13492 0.857603 0.850141 0.782376 0.987792 0.808393 0.884991 1.01169 0.910917 0.408067 1.12675 1.0555 0.94687 0.76875 0.749053 0.633301 0.922965 0.925934 1.00594 0.246388 0.867045 0.683125 1.0972 0.822106 1.07983 0.475392 0.616361 0.681429 1.01118 0.865502 0.837928 0.934804 0.56089 1.06874 0.721405 1.08536 1.05039 0.705581 1.06179 0.939752 1.09469 1.05907 0.719184 0.917795 0.691974 0.6182 0.514401 0.767184 1.04554 0.735812 0.753149 0.795584 0.912296 0.885255 0.932987 0.759862 0.721642 0.940495 0.878859 0.63502 
214-5 0.828572 0.557797 0.732 0.907192 0.837734 0.642848 0.836612 0.828267 0.9822 0.639012 0.875451 0.89957 0.931881 0.871543 0.97461 1.00611 0.882269 0.975977 0.748954 1.16253 0.743058 0.48898 1.24639 1.19612 0.81144 0.590799 1.25241 1.18814 1.07179 1.08093 0.771134 0.82623 1.02581 1.25149 1.00833 1.14545 1.02062 1.03331 1.18172 1.23147 
215-3 0.529883 1.61822 0.568271 1.64183 0.670532 2.22791 2.1774 2.71229 2.69323 2.18185 2.71364 2.19988 2.70188 0.386646 1.56955 2.23573 2.75569 2.26181 2.73566 
216-6 0.678564 1.83517 0.786781 0.702733 0.831126 0.573219 0.660832 1.28052 1.34403 1.0304 0.681729 0.909794 0.728316 0.795646 1.36064 1.23684 1.7819 0.898538 0.683836 0.740243 1.93189 2.048 0.960199 2.00485 0.786752 2.00307 1.95869 0.659238 1.76713 0.749338 2.19572 1.86854 1.02951 0.894418 0.844488 2.19625 1.95329 1.88261 1.90168 2.05267 1.16614 1.09771 1.93429 1.12207 2.07655 2.03326 1.20084 1.30358 2.10039 1.88968 1.87381 1.85445 1.81943 2.12897 1.23371 1.92703 1.97774 0.965157 1.96467 1.31092 1.80573 1.99292 2.03802 1.99234 1.90393 1.78158 2.024 1.8452 0.969206 1.972 2.01922 1.89584 1.89582 1.33101 2.01048 2.28896 1.09693 0.889569 0.90579 1.33065 1.9469 
217-5 0.941147 1.15419 0.968369 1.24678 1.15866 1.2312 1.07329 0.988473 0.9109 1.06573 0.93665 0.86841 
218-5 0.759143 0.750223 0.847674 1.12241 1.04345 1.07201 1.08851 1.10174 1.07284 0.698744 0.687214 0.791518 1.04571 1.03975 0.990882 1.08473 1.02285 1.06882 1.319 0.919056 0.942484 1.16544 1.30977 1.26671 1.19204 0.882367 1.22415 1.25757 0.846563 0.874142 1.11711 1.10791 0.807896 1.14302 1.39462 1.31158 
219-5 0.91663 0.661717 0.803587 0.874629 0.625386 1.02027 0.810165 1.00559 0.763819 0.964504 1.21378 1.28083 1.33244 0.773711 1.11123 1.00502 0.802209 0.591537 1.27586 1.32442 1.16154 1.19545 1.11487 0.919101 1.16575 0.938159 1.08119 1.05781 1.07927 1.31823 1.10455 1.04679 0.501607 1.08116 1.12562 1.16979 0.809204 1.28691 
220-6 1.14772 1.40028 0.792562 0.802066 1.11795 1.1548 0.665093 0.717579 1.21774 1.38788 1.05862 0.720825 1.16063 1.16567 1.44026 1.12394 0.985486 1.10876 0.886859 1.12437 1.25837 0.597484 1.12318 1.1919 1.26977 1.23049 1.44205 1.06726 0.845219 0.568596 1.25191 1.32683 1.10691 1.26069 1.09814 1.103 1.223 0.98276 1.175 1.00649 0.86824 0.686102 1.14449 1.18512 1.04784 1.06409 1.2426 1.29401 1.20153 1.09809 1.29578 0.769496 0.81209 0.940693 1.34929 0.730066 1.27209 1.15699 0.872652 0.612826 1.24788 1.37419 1.32096 0.865718 0.882959 1.37931 1.31818 1.28742 1.18999 0.851939 1.02285 1.1664 
221-5 1.07803 1.2554 1.28067 1.80122 1.15548 2.00149 1.6821 1.04442 1.1743 1.51175 0.635107 1.36749 1.03372 1.73522 0.900146 1.69189 1.48864 1.55691 1.74533 1.59806 0.92428 0.570838 1.77003 1.12915 1.6391 1.05567 1.98115 1.20781 0.960274 1.36831 0.493266 1.40979 1.45891 1.25582 0.997326 1.26124 1.20369 1.18336 1.2582 1.17618 0.248227 0.999414 1.87776 1.60042 0.709155 1.47075 2.05981 0.926972 1.92288 0.75138 1.1294 1.45058 1.42336 1.20243 0.959551 1.7362 1.40829 1.34955 1.91219 1.85388 1.28171 1.83583 1.66316 1.25785 1.7448 1.09069 1.68393 1.57875 1.80701 1.71163 1.12012 1.77686 1.50417 1.01393 0.670091 1.62125 1.8963 0.926812 1.8715 1.11572 1.83237 1.80054 1.91036 2.02288 1.36574 0.749822 1.98407 1.44153 1.31407 1.83009 1.87587 1.69593 1.07714 1.20251 1.96635 2.11566 0.986052 1.84137 1.78371 0.72758 
222-4 1.65996 1.36333 1.15395 0.245595 1.10924 1.39305 1.30271 1.49406 1.82443 1.35408 1.71538 0.907685 1.59756 1.2219 1.19626 0.411034 1.15036 1.49558 1.26029 1.50095 1.74071 1.42936 1.33533 0.976591 
223-4 1.30234 1.49793 1.51321 1.43677 1.4406 1.33571 1.15311 1.43045 1.40231 1.32231 1.1909 0.468193 0.933173 0.935125 0.803774 0.759412 1.00718 0.844579 1.0271 0.932136 0.604717 1.02042 0.410636 0.913572 0.909689 0.78619 0.600719 0.737995 1.02141 0.882488 1.03726 0.912814 0.538704 1.03492 0.617738 
224-4 2.27525 2.33953 1.6803 1.51423 1.44748 1.73709 1.77068 2.01387 1.61842 1.55439 0.779918 1.83035 0.82072 0.567347 0.979232 1.44379 2.08388 1.2878 1.32248 1.18522 1.69027 1.50922 1.39322 1.40815 1.24881 1.56974 1.08501 1.45131 1.56928 1.94144 1.24656 1.84575 1.11486 0.933198 2.29723 2.38808 
225-5 2.33888 1.98835 2.27361 2.19954 1.95486 1.74314 1.89579 2.38693 2.32198 2.05815 0.97708 2.21387 1.87976 1.62945 1.82217 1.94509 2.09605 2.18302 1.62321 2.47655 2.13291 2.10704 2.36786 1.75952 1.96794 2.51232 2.04709 2.59711 2.38454 2.10964 2.17486 2.08241 2.36067 2.18173 1.97294 2.17519 1.9519 1.77303 1.79923 2.20747 1.87156 1.83835 1.81313 0.970911 1.64919 1.6479 2.3676 1.96791 2.39577 2.11468 2.15763 2.31574 2.31131 2.38313 2.44763 2.29001 1.74388 2.0005 2.57175 2.20148 2.07284 2.20493 2.46218 2.07743 2.34767 1.81816 2.06263 1.90395 2.33638 2.31178 1.51267 1.47874 2.40863 1.95551 2.21214 2.35227 2.19803 1.91689 2.12289 1.81437 1.92695 1.5745 2.40753 1.50442 2.23449 1.82682 1.99737 2.00735 1.81014 2.33461 1.64112 0.801393 2.03562 1.93496 1.79262 0.804555 2.22529 2.13573 2.33616 0.520743 
226-4 2.7416 3.28432 2.7613 2.84974 3.13727 1.95225 1.1237 2.64741 2.68858 3.36785 2.26527 2.35725 2.13095 3.30308 2.19663 2.78864 2.32583 3.17432 2.17413 3.20521 2.06727 3.18654 2.9498 2.54371 2.55677 3.16889 2.30385 2.20396 2.91349 2.91179 2.63183 3.32081 3.10003 3.06631 1.9099 2.86593 2.2808 2.55769 1.98329 2.84392 3.542 2.79003 3.3228 2.95176 2.5634 3.51812 2.75713 2.58963 2.64401 3.23771 3.30361 2.99881 2.82814 3.09023 2.63393 2.7155 3.47563 3.24085 2.53855 3.40733 2.8474 3.22909 2.92993 2.43794 3.0812 2.23916 3.30578 2.11291 3.29407 3.24565 2.11797 
227-10 1.67407 0.801893 1.73992 1.02104 1.74614 1.59849 1.71759 2.43928 1.10695 1.63473 1.69937 1.12824 1.72465 1.68738 0.671026 0.847509 1.0353 0.617385 1.54876 1.33279 1.66865 1.81744 1.55374 1.35744 2.38571 1.69437 1.75696 2.35893 1.70311 2.35719 1.15147 2.23974 2.09123 1.27936 1.63346 1.75447 1.67715 1.53624 1.75594 2.26533 2.10671 2.11502 2.30611 1.83683 2.33741 1.49228 2.28751 2.49656 2.24318 1.60835 2.27593 2.08745 2.65871 2.06722 2.06963 2.98216 3.00298 2.34508 1.92354 2.35393 1.96333 2.32019 1.85277 3.1254 3.1508 2.53555 2.88849 1.59882 1.66776 1.85819 1.8318 1.66302 1.53662 2.68377 2.03573 2.27435 2.70301 1.78116 2.06807 1.47362 1.45375 1.73875 1.45844 
228-2 1.95868 1.89926 0.754559 0.445585 1.06154 2.01587 1.64406 1.79204 1.03791 0.878425 0.88958 0.491436 0.982691 0.659466 1.94173 0.426259 1.92779 2.04989 2.03979 1.98179 1.57082 1.72001 
229-4 1.93672 0.946329 1.79226 1.76182 0.652438 0.675789 0.487191 0.521386 1.94952 0.720177 1.76479 1.67482 0.606702 1.83461 1.08269 0.445345 1.81095 0.683331 0.943331 0.747724 1.97847 0.863682 0.831318 1.95881 1.88344 0.942854 0.816553 1.81896 0.775417 1.83653 1.1723 1.87025 1.88094 1.90085 0.936123 1.63162 0.890534 2.01674 1.97528 1.60998 1.84496 0.969964 1.83352 1.88195 0.946327 0.742171 1.26988 1.97969 0.825878 1.48759 1.74122 1.65096 1.02733 0.760748 0.777226 1.28853 1.83785 2.11071 1.73619 1.84523 2.16525 1.54428 2.10979 1.72408 1.49799 0.979769 1.26741 1.09976 1.05295 2.17579 1.31101 1.99016 1.4871 1.84454 1.27536 1.17337 1.09934 2.10733 1.74652 2.11893 1.75344 1.63071 1.21151 1.25902 0.749293 1.25985 1.27771 1.85751 1.62696 1.34466 1.16881 1.29138 1.82235 1.83092 1.83559 0.574366 1.77665 1.08664 1.8373 1.84323 
230-8 0.791329 0.857624 0.825233 0.957519 0.809963 1.01416 0.984208 0.873087 0.845297 0.667305 0.602088 0.864217 0.555721 0.682754 0.651229 0.645832 0.604108 0.776315 0.579196 0.844529 0.809867 0.663807 1.19437 0.628676 1.14558 2.01326 1.2484 1.01486 1.27986 1.12721 2.03729 1.2325 1.11007 1.04798 0.992135 2.0244 1.15977 1.10826 1.14505 0.971687 1.092 1.99134 1.00902 1.56932 0.949496 2.01587 1.37745 1.46644 1.96142 1.05985 1.00498 1.48458 0.986658 1.15746 1.10534 0.964553 1.48257 1.45993 2.01595 2.04073 1.34883 2.02627 1.39166 1.99311 2.01841 2.00386 1.36841 1.96369 1.98929 1.97438 
231-4 0.799555 1.13888 0.412638 0.480366 1.86369 1.75927 0.948249 0.604273 1.04924 1.30121 0.58311 0.897471 2.02789 1.42411 1.88103 1.44639 1.30051 0.761415 1.58673 1.28042 1.48897 0.804581 1.80527 1.39662 1.95605 1.40847 1.8838 1.52689 1.7759 0.41416 1.83653 1.15916 1.2785 0.885163 1.64194 0.525203 1.68893 1.73872 1.53388 1.64258 1.68776 1.55338 1.32533 1.67568 1.54198 1.27118 0.754076 1.26075 1.50861 1.33058 1.30372 1.19015 1.95615 1.27603 1.51358 1.82505 1.29585 2.00573 1.54117 1.32999 1.17399 1.39257 1.5429 1.00125 1.55802 1.12882 1.62895 1.97627 1.82543 2.04473 2.11086 1.51649 
232-3 1.17306 0.445674 0.970332 1.12048 1.09655 
233-7 1.15412 1.18604 1.64952 4.85451 1.23785 3.41055 1.35533 2.99984 2.72285 3.0797 4.61218 1.63852 3.36483 4.66725 2.70344 4.40881 4.73766 2.99266 3.02561 5.30313 5.27104 5.00026 3.85853 4.54067 3.45452 3.22264 4.31544 4.50085 3.30983 4.86043 2.83922 5.13267 2.53191 2.90694 3.92612 2.89251 4.97021 3.84469 3.52291 3.25222 4.68198 5.20515 4.46719 2.82918 2.82451 3.58239 4.73985 4.49847 3.25576 3.91134 3.46924 3.20787 2.50712 4.49146 2.61059 4.78603 2.97479 5.16613 3.144 3.17771 4.4385 2.73436 4.35272 3.1984 3.56584 2.84669 4.58051 3.52638 4.23311 4.77003 5.08228 1.81937 2.88072 1.98554 1.6706 5.04741 3.53597 4.52451 3.13786 2.27265 4.91363 4.42216 4.75106 2.58634 3.17988 2.81295 3.14515 4.56084 4.27259 1.70927 1.78076 2.44639 4.64834 1.93669 2.18326 2.29466 2.91507 4.27358 4.87895 1.88746 
234-5 0.782472 0.988089 1.04587 0.76628 1.19073 1.9116 1.4083 1.17358 1.1859 0.876846 2.25292 1.2515 1.16634 1.115 1.10238 1.92757 0.894674 1.19923 1.38343 0.960957 1.51548 1.15232 0.966163 1.44765 1.00346 1.41898 1.47865 2.22264 1.5781 0.849992 1.49839 1.42582 1.47073 1.45477 1.90592 1.80003 1.41553 1.75968 0.964519 0.875723 1.24821 0.917407 1.28737 1.48829 1.70599 1.72573 1.23854 1.25666 1.24618 1.43964 1.32599 1.25774 1.28176 1.15438 1.22812 1.00076 1.17547 1.31869 1.24799 2.236 1.54471 1.25777 0.895187 1.49416 1.79603 1.74604 0.99177 1.08256 1.75217 2.11171 1.08726 1.05004 1.29459 0.925716 2.11899 1.34542 1.35147 1.27307 1.79977 1.1847 0.956415 2.15338 1.64453 1.26711 1.44967 1.41453 1.6459 1.60352 1.53901 1.2108 1.18514 1.01801 1.26599 1.59251 1.53108 1.53478 1.4514 1.4671 1.22125 1.51676 
235-2 0.372383 0.862528 0.74566 0.684146 
236-6 1.77182 1.19289 1.67323 1.56392 1.78692 1.98355 1.85712 1.86394 1.98204 1.66797 1.90536 1.79681 1.45759 1.68281 1.90152 1.31006 1.34259 1.89101 1.1711 1.75091 1.66528 1.46735 1.92556 1.79232 2.4907 1.32567 1.23459 1.30565 2.02538 1.92647 1.20494 1.81186 1.3481 1.50876 1.89151 1.65002 2.51553 1.902 1.81604 1.72015 1.6953 1.45744 1.23677 1.83784 1.36344 1.71673 1.79559 1.47521 1.76379 1.77353 2.02736 1.42934 1.90339 1.21362 1.77544 1.57083 1.46213 1.87436 1.90691 2.0291 1.77228 1.9115 1.82139 1.55271 1.86406 1.1666 1.726 1.30922 1.15801 1.66998 1.8009 1.83939 1.94063 1.20521 1.92868 1.31355 1.67636 1.29295 1.60706 1.3605 2.41595 1.57078 1.20986 1.86531 1.65484 1.4472 1.61073 1.54261 1.58547 1.46391 1.96884 1.94407 2.06911 1.85725 1.88222 1.92291 1.44997 1.46281 1.49945 1.41524 
237-3 0.108589 0.752601 0.870468 0.631425 0.554454 0.577521 0.68648 0.49313 0.921635 0.91034 0.786583 0.501639 0.664508 0.891574 
238-5 0.934646 0.4329 0.853026 1.00455 0.565675 0.845332 0.741875 1.00204 0.592444 1.58092 0.925893 1.07735 1.88945 0.937136 0.587029 1.02149 0.814906 0.837602 1.91828 1.63502 0.837452 0.995026 2.02924 0.81163 1.85454 0.699147 1.26351 2.10365 1.06593 0.997168 1.61125 1.07403 2.03159 1.8873 1.90643 1.81322 0.734242 1.64356 0.831025 2.13268 2.06689 0.945233 1.84166 2.09104 1.36772 1.95324 0.874361 1.94149 0.597369 1.79098 1.14153 1.03272 1.32741 1.15843 0.9767 1.42087 2.03813 1.89376 0.683127 2.16331 1.17728 1.34177 0.903888 2.11166 2.43133 0.621553 0.818333 0.88788 0.779633 1.25766 1.41829 1.27111 0.649905 1.1849 1.03715 1.16582 1.21403 2.4932 1.10519 2.47109 1.22094 1.91715 1.1135 1.20541 2.19531 1.12196 2.25785 2.36784 0.95689 0.980043 1.0213 1.39048 1.93881 1.10618 1.17935 1.11998 1.087 1.76843 1.37015 2.48255 
239-3 1.28398 0.898962 1.13363 1.15366 0.728519 0.951232 1.18123 1.21212 1.0909 1.47451 1.33614 1.02176 
240-8 1.09278 1.19232 1.16515 1.26006 1.23608 1.15676 1.08827 1.32811 1.44705 1.05312 1.29662 1.4276 1.33763 1.3159 1.19338 1.66886 1.2601 1.07924 1.18599 1.15163 1.45728 1.17526 1.40515 1.1461 1.31763 1.31551 1.31869 1.24884 1.16205 1.4057 1.30982 1.31536 1.21823 1.22537 1.14957 1.08612 1.14759 1.12194 1.46625 1.52175 1.55693 1.46209 1.37672 1.39536 1.18162 1.08559 1.58968 1.19235 1.17793 1.00523 1.02655 0.981212 0.934454 1.10364 0.979543 0.79928 1.41471 1.14735 1.61145 1.47436 1.28864 1.2111 0.817013 0.7796 1.38574 1.63162 1.27127 1.10804 1.09789 1.38111 1.14638 1.22077 1.31322 1.05978 1.25162 1.11225 1.10226 0.97408 1.28338 1.43079 1.19856 1.27779 1.14354 0.669155 1.33617 1.35971 1.02027 1.36205 1.0808 1.27682 1.17005 1.30006 0.816005 1.41725 0.889819 0.850368 1.23118 1.39452 1.28576 1.11682 
241-6 2.51566 2.59443 1.45927 2.42487 2.41029 1.9136 1.40303 1.47988 2.0943 1.74317 2.11568 1.50079 1.0575 2.35056 2.31954 2.18523 2.29326 1.02805 2.33461 
242-6 2.24666 2.35028 1.75386 2.10837 1.866 2.37707 1.89756 1.82608 2.15654 2.17914 1.91921 1.43065 2.09328 1.59362 1.87743 2.46208 0.787545 1.86738 1.91756 2.23572 1.43671 2.27063 1.64298 2.39681 1.80603 1.81963 1.56575 1.63906 1.62485 2.08851 1.60842 2.01526 2.24326 1.64405 2.20722 2.05473 1.81158 1.80966 1.53405 1.52996 1.67993 1.90467 1.5501 2.26692 1.92045 2.0394 1.90761 2.3837 2.10836 1.48725 1.43695 1.04844 1.4792 2.17768 1.57192 1.52635 1.91897 1.55489 1.96873 1.52857 2.24561 1.87976 1.6701 2.20081 1.12132 1.94988 2.26842 1.76995 1.28331 1.18657 2.2253 2.39628 1.5324 1.9016 1.5046 1.67392 2.27797 2.27652 2.04256 1.9734 1.98871 2.40908 2.01013 2.31929 0.70736 2.01904 2.18574 1.94009 2.11365 1.61405 1.37484 1.97914 1.75461 1.98347 1.54582 1.39715 2.2754 2.06272 2.09306 2.15315 
243-9 1.73627 2.29855 1.85388 2.30966 1.66274 1.35801 1.60946 1.60179 2.7603 2.83516 2.87667 1.37428 2.77841 2.99181 1.68926 2.58149 2.38619 2.87533 2.98301 2.30781 2.09364 2.74574 1.11595 2.70146 2.08824 2.87673 2.78811 1.325 2.51359 2.96873 3.016 2.66543 3.31052 3.3165 1.1771 2.88876 1.2226 2.81401 2.83395 2.87627 1.4188 3.03719 3.04482 2.95325 2.08909 2.99102 2.58193 3.30469 1.1019 2.57192 3.32747 2.85458 2.10837 2.34027 2.54297 2.69588 2.67951 2.94103 1.91013 2.78086 1.90581 2.95528 2.55077 1.33328 2.74753 2.77816 1.32346 3.31276 2.48213 2.79744 2.20781 1.45925 2.5154 2.99715 2.93068 2.29147 2.83417 2.78437 2.95755 1.57925 2.50032 2.41239 1.88463 2.43099 3.32076 2.40292 2.79218 2.68621 2.85563 1.35373 1.47914 1.79462 2.44514 1.25937 2.59011 2.81659 2.80521 2.75866 2.58437 1.29485 
244-3 1.90237 1.20208 1.23648 0.468349 1.98018 0.69834 1.09416 1.4515 1.54428 2.02907 0.726925 1.26407 2.05022 1.41928 0.601814 0.897363 1.96827 
245-5 1.49239 1.11236 2.40076 1.92165 1.89708 1.41898 1.05417 2.52902 2.3966 1.95228 2.23612 1.84812 1.3185 
246-7 1.85332 1.94783 2.01978 1.79288 1.42792 1.36966 1.95686 1.62971 1.60742 1.5661 1.96154 1.74389 1.71949 1.65367 1.33752 2.02039 1.84607 1.74503 1.94024 2.11964 1.79323 1.67432 1.83401 1.89454 1.36796 2.13893 1.68657 1.94551 1.972 1.59011 1.87648 1.60278 1.7115 1.85729 1.78663 1.94159 1.63586 1.77506 1.6919 1.97939 2.06181 1.73741 1.8764 1.71841 1.9031 1.82607 1.74497 1.80485 1.64157 1.78816 1.7685 1.46099 1.46041 1.88189 1.70358 1.67968 1.78427 1.52954 1.92495 
247-4 2.34589 1.79307 1.09139 1.83035 1.29771 1.51326 2.37756 2.53788 1.11895 1.34377 2.54306 0.957592 
248-9 2.74818 3.09752 1.58801 2.8112 2.63283 2.74989 3.16405 2.736 2.71452 2.54173 1.71258 3.18968 3.1129 2.61655 2.61819 2.61807 2.72614 2.76431 2.89776 2.8999 2.92424 2.14037 3.01582 2.55621 2.97968 3.17492 3.21242 2.94805 2.90221 2.86105 3.11457 2.85668 2.35003 2.72126 2.55648 2.9522 2.65816 3.19661 2.60245 2.84461 2.79609 2.52211 3.05135 2.64893 2.85318 2.11774 3.20485 2.4542 3.17758 3.15166 2.83904 2.62287 2.62036 2.01218 2.30408 3.21534 2.0504 1.96227 2.71216 2.91604 3.09416 2.80018 2.5978 2.6604 2.62907 2.53084 1.00124 3.079 2.61628 2.61663 2.58446 2.98248 2.56659 2.0179 2.17589 2.81125 2.71891 2.9332 2.6638 3.12686 2.57699 2.88049 2.53169 2.59612 3.12708 2.45393 2.72415 2.63912 3.177 2.99844 2.18186 3.25838 2.9828 2.83006 3.26433 2.52025 2.55353 2.73665 3.05553 1.55485 
249-9 2.18664 2.70133 2.32186 2.63729 2.65465 2.6481 2.31504 3.07516 2.7447 2.50024 2.37187 2.35107 3.06661 2.41129 1.86204 2.68452 2.62931 2.68675 2.7157 2.71971 2.70584 1.74147 1.89954 2.89642 2.36924 2.50041 2.07692 2.84341 2.69515 2.24033 3.15256 2.86387 1.84465 2.07823 1.92455 2.84466 2.03087 2.5871 2.34168 2.90376 2.77297 1.93205 1.60665 2.51778 2.82049 2.53116 2.48125 2.80772 1.53865 1.6666 2.13003 2.09763 2.80565 2.39317 2.95857 2.01035 2.65954 2.80718 2.21432 2.15846 2.59503 1.8597 2.92197 2.95785 2.52946 2.54446 2.59675 1.2214 1.29684 2.24367 2.95654 1.82366 2.95564 2.69899 2.32711 2.35655 2.03052 2.30474 2.47846 2.43534 2.68405 1.9577 2.8002 2.1926 2.60175 1.91939 2.43399 2.66177 2.06081 2.03514 
250-4 2.2975 0.596489 1.23466 1.14363 2.38965 1.84457 0.643778 2.40231 2.02588 2.17064 1.1844 1.27776 1.60159 1.16256 
251-6 2.08923 2.44244 1.91495 2.17033 2.08006 2.3051 2.02845 2.1605 2.48991 2.34453 2.2403 2.14482 1.98489 1.63492 2.46957 2.20353 2.13143 2.33813 2.364 2.10263 2.41949 2.4143 2.0119 2.23919 2.20868 2.23493 2.0555 2.4955 2.2064 1.21411 2.22214 2.19609 2.22203 2.36733 
252-6 1.43455 1.21943 1.98036 2.52177 2.50248 1.48108 1.27227 1.91572 1.85312 1.82993 1.25124 1.20805 2.1978 1.52494 2.19052 1.1528 1.41124 1.50266 1.03047 2.14096 1.62222 2.15445 2.65304 1.31372 2.08668 1.51482 1.35703 1.49902 2.36422 1.0792 1.02181 1.52051 1.14786 1.53591 1.95266 2.3314 1.96951 1.30119 1.6231 1.4111 2.02908 1.17704 1.34835 2.03779 1.28871 
