# Supplementary material for: BCL::Conf: small molecule conformational sampling using a knowledge based rotamer library
Source: J Cheminform. 2015 Sep 30;7:47. doi: 10.1186/s13321-015-0095-1 (PMC4607025; doi:10.1186/s13321-015-0095-1)
Supplement: Supplementary file 3 — Additional file 3. protocol capture files mentioned in Supplement.docx. [file 13321_2015_95_MOESM3_ESM.zip › protocol_capture/input/vernalis_bcl_R.txt_comparison.txt]

0	0.495685	0.600744	b
1	0.42521	0.42521	b
2	1.37942	1.35077	b
3	0.899558	0.950269	b
4	0.890427	1.45371	b
5	1.13716	1.27524	b
6	0.164711	0.168563	b
7	1.13379	1.09452	b
8	1.01288	1.01254	b
9	0.510076	0.322042	b
10	0.285313	0.55193	b
11	0.580988	0.584543	b
12	0.849875	0.894129	b
13	2.13519	2.21071	b
14	0.849756	0.640651	b
15	1.68794	1.51135	b
16	1.1811	1.08222	b
17	1.27514	1.2485	b
18	0.200327	0.22198	b
19	1.45316	1.5212	b
20	0.452175	0.452047	b
21	0.513802	0.637996	b
22	1.05411	1.0008	b
23	0.709226	0.714812	b
24	0.320134	0.403055	b
25	1.47377	1.51442	b
26	1.2325	1.02081	b
27	0.748868	1.1409	b
28	0.938529	0.367688	b
29	0.36801	0.368148	b
30	0.966242	0.859735	b
31	0.500765	0.634743	b
32	0.375605	0.37781	b
33	0.277177	0.219572	b
34	0.713726	0.715373	b
35	0.356128	0.288525	b
36	0.153971	0.153971	b
37	1.31152	1.54611	b
38	1.02217	1.18799	b
39	1.436	1.24809	b
40	1.16139	1.41316	b
41	0.538796	0.715834	b
42	1.22641	1.40411	b
43	0.66816	0.806469	b
44	1.29258	1.1594	b
45	0.89901	1.13797	b
46	1.14172	1.32478	b
47	0.644459	0.671562	b
48	1.51024	1.47209	b
49	2.28364	1.15968	b
50	0.958122	0.763576	b
51	0.717738	0.717738	b
52	2.04911	1.98159	b
53	0.446995	0.447566	b
54	1.21528	1.0693	b
55	1.36094	1.70034	b
56	1.38083	1.64587	b
57	0.428737	0.462653	b
58	0.875931	0.910786	b
59	0.157729	0.149345	b
60	0.531343	0.536739	b
61	0.199093	0.313501	b
62	0.187343	0.179542	b
63	0.698252	1.25331	b
64	1.24385	1.19358	b
65	1.32362	1.30875	b
66	0.361934	0.361595	b
67	1.71561	1.27637	b
68	0.253351	0.348036	b
69	0.475762	0.478169	b
70	0.544465	0.531546	b
71	0.8236	0.685689	b
72	0.900402	0.993147	b
73	0.653486	0.579825	b
74	0.75673	1.5438	b
75	1.12434	1.01166	b
76	2.37895	2.42866	b
77	1.37551	1.40456	b
78	0.369144	0.502152	b
79	0.695197	0.708547	b
80	0.544114	0.544162	b
81	0.997673	1.00244	b
82	1.9648	1.81744	b
83	0.612876	0.315093	b
84	1.2886	0.915307	b
85	1.20568	1.24904	b
86	0.681617	0.488135	b
87	0.609436	0.908526	b
88	0.335615	0.326849	b
89	0.799362	0.799719	b
90	1.03126	0.922921	b
91	0.885152	0.89768	b
92	0.767495	0.779027	b
93	0.816549	0.807595	b
94	0.99472	1.16315	b
95	0.335828	0.216071	b
96	1.24385	1.28016	b
97	0.527285	0.689473	b
98	1.26713	1.24237	b
99	0.681332	0.765838	b
100	1.37107	1.19102	b
101	1.11892	0.969171	b
102	1.32131	1.22037	b
103	1.52564	1.58396	b
104	1.42102	1.46562	b
105	1.90461	1.39955	b
106	1.73207	1.84258	b
107	1.89196	1.14625	b
108	0.446858	0.380212	b
109	2.22233	1.63988	b
110	0.498514	0.238239	b
111	0.185228	0.1945	b
112	0.685271	0.808647	b
113	0.473107	0.538349	b
114	0.76126	0.637364	b
115	1.42515	1.40695	b
116	0.857342	0.966849	b
117	0.766107	0.677944	b
118	0.15089	0.15089	b
119	0.35592	0.355074	b
120	0.629862	0.61328	b
121	0.918401	1.50931	b
122	2.09219	1.75483	b
123	0.813407	0.514075	b
124	0.193035	0.216244	b
125	0.272524	0.129681	b
126	0.705392	0.703346	b
127	0.14523	0.14523	b
128	0.263378	0.245539	b
129	0.296661	0.448036	b
130	0.99235	0.897571	b
131	0.133687	0.133111	b
132	0.668757	0.450734	b
133	0.602425	0.62619	b
134	1.4036	1.40367	b
135	2.03148	2.61911	b
136	0.104626	0.103422	b
137	0.621144	0.873849	b
138	1.10212	0.927498	b
139	1.66562	1.65447	b
140	0.529033	0.467777	b
141	0.35932	0.357479	b
142	0.500241	0.185291	b
143	0.907647	0.636882	b
144	0.938398	0.808671	b
145	1.6804	1.06241	b
146	0.62116	0.191073	b
147	0.409262	0.470064	b
148	1.03542	0.580602	b
149	1.7766	1.94072	b
150	1.55017	2.1673	b
151	0.170782	0.160466	b
152	0.219736	0.2171	b
153	0.142364	0.140025	b
154	0.561548	0.561429	b
155	0.669074	0.774497	b
156	0.974594	0.973782	b
157	1.10712	1.14538	b
158	1.75259	1.79165	b
159	1.29873	1.00329	b
160	0.381221	0.469296	b
161	0.737083	0.723666	b
162	0.541072	0.548799	b
163	0.583652	0.353775	b
164	0.65348	0.845213	b
165	0.260633	0.258999	b
166	0.484968	0.175228	b
167	0.643112	0.670709	b
168	0.61001	0.413909	b
169	0.893256	0.648037	b
170	1.33422	2.13234	b
171	0.627296	0.273624	b
172	0.359115	0.374414	b
173	0.526199	0.549938	b
174	0.639742	0.870305	b
175	1.12022	1.12855	b
176	0.0914227	0.221437	b
177	0.974722	0.722525	b
178	1.20367	1.29623	b
179	0.394377	0.432112	b
180	0.457247	0.534814	b
181	0.0694875	0.0670303	b
182	0.169775	0.288883	b
183	0.119099	0.114252	b
184	2.05791	1.86294	b
185	0.771813	0.870563	b
186	0.838275	0.925361	b
187	0.814105	0.811066	b
188	1.26603	1.46608	b
189	0.34904	0.439088	b
190	0.386033	0.660175	b
191	0.849777	0.651568	b
192	1.67682	1.17932	b
193	0.314261	0.317756	b
194	0.777199	0.642149	b
195	2.07192	2.14863	b
196	0.890802	0.984042	b
197	0.863714	0.743351	b
198	0.99391	1.16802	b
199	0.943497	1.21894	b
200	0.780693	0.780693	b
201	1.34189	1.72947	b
202	1.0198	0.800742	b
203	1.52967	1.59774	b
204	0.566021	0.554719	b
205	0.684713	1.17433	b
206	0.97293	1.02074	b
207	1.14378	1.12639	b
208	1.64439	1.31935	b
209	1.12495	1.12312	b
210	1.08873	1.43438	b
211	1.00995	0.903093	b
212	0.535138	0.731748	b
213	0.713724	0.745382	b
214	0.499003	0.475185	b
215	0.600588	0.552196	b
216	0.672348	0.817732	b
217	0.411221	0.637485	b
218	0.700626	0.91663	b
219	1.08217	1.06491	b
220	0.536325	0.311251	b
221	0.422931	0.402883	b
222	0.886176	0.909245	b
223	0.610393	0.640327	b
224	1.04885	1.13396	b
225	0.36881	0.594437	b
226	0.93746	1.08242	b
227	0.477375	0.477375	b
228	0.798889	0.583545	b
229	1.62001	1.74331	b
230	0.639722	0.665718	b
231	0.322626	0.428577	b
232	0.736978	0.752402	b
233	0.344641	0.409203	b
234	1.02656	1.01919	b
235	2.3158	2.76406	b
236	0.782308	0.782308	b
237	0.508317	0.658743	b
238	1.26354	1.16402	b
239	0.66152	0.850421	b
240	1.60071	1.53951	b
241	0.815773	1.00675	b
242	0.437887	0.446838	b
243	0.220741	0.299905	b
244	1.06197	1.05176	b
245	1.21087	1.05111	b
246	0.903389	0.912573	b
247	1.60118	2.32982	b
248	1.22157	1.31586	b
249	0.394736	0.487401	b
250	1.34283	1.47288	b
251	1.06888	0.965032	b
252	0.327515	0.327515	b
