# Supplementary material for: BCL::Conf: small molecule conformational sampling using a knowledge based rotamer library
Source: J Cheminform. 2015 Sep 30;7:47. doi: 10.1186/s13321-015-0095-1 (PMC4607025; doi:10.1186/s13321-015-0095-1)
Supplement: Supplementary file 3 — Additional file 3. protocol capture files mentioned in Supplement.docx. [file 13321_2015_95_MOESM3_ESM.zip › protocol_capture/input/vernalis_bcl_bcl_comparison2.txt]

242-6	1.26555	1.26555	a
211-6	0.917499	0.917499	a
28-6	0.723137	0.723137	a
245-5	0.864876	0.864876	a
157-6	0.839756	0.839756	a
26-4	0.848589	0.848589	a
185-6	0.676568	0.676568	a
12-5	0.640985	0.640985	a
88-5	0.321	0.321	a
138-6	0.628931	0.628931	a
70-5	0.455806	0.455806	a
32-5	0.363385	0.363385	a
178-6	0.967345	0.967345	a
250-4	0.560098	0.560098	a
181-4	0.622107	0.622107	a
61-4	0.262151	0.262151	a
57-5	0.449651	0.449651	a
11-4	0.414741	0.414741	a
140-4	0.685329	0.685329	a
176-6	0.549948	0.549948	a
79-4	0.265389	0.265389	a
77-5	0.70514	0.70514	a
196-6	0.520648	0.520648	a
218-5	0.35088	0.35088	a
16-4	0.472229	0.472229	a
21-5	0.427084	0.427084	a
92-5	0.670178	0.670178	a
236-6	0.604748	0.604748	a
46-6	1.38759	1.38759	a
247-4	0.642048	0.642048	a
98-6	0.77449	0.77449	a
43-4	0.364224	0.364224	a
210-5	0.546357	0.546357	a
226-4	0.573574	0.573574	a
128-4	0.156918	0.156918	a
131-4	0.796935	0.796935	a
238-5	0.507087	0.507087	a
200-6	1.20641	1.20641	a
58-5	0.626492	0.626492	a
203-5	0.45825	0.45825	a
64-4	1.24419	1.24419	a
114-4	0.298297	0.298297	a
37-4	0.787651	0.787651	a
231-4	0.540405	0.540405	a
111-5	0.402001	0.402001	a
31-4	0.844041	0.844041	a
222-4	0.286633	0.286633	a
96-4	0.344563	0.344563	a
217-5	0.481319	0.481319	a
214-5	0.671078	0.671078	a
169-5	0.632556	0.632556	a
71-6	0.386077	0.386077	a
149-5	1.83489	1.83489	a
195-6	0.555089	0.555089	a
127-4	0.429644	0.429644	a
29-4	0.365901	0.365901	a
220-6	0.556078	0.556078	a
166-4	0.401381	0.401381	a
229-4	0.641207	0.641207	a
148-4	0.461501	0.461501	a
87-4	0.393701	0.393701	a
179-6	1.0559	1.0559	a
89-4	0.253372	0.253372	a
117-4	0.765634	0.765634	a
234-5	0.257925	0.257925	a
162-6	0.581219	0.581219	a
252-6	1.00247	1.00247	a
0-6	0.764753	0.764753	a
216-6	0.532364	0.532364	a
102-6	1.04501	1.04501	a
192-5	0.440828	0.440828	a
198-5	1.37831	1.37831	a
120-4	0.337598	0.337598	a
197-5	0.523018	0.523018	a
221-5	0.220765	0.220765	a
251-6	1.17885	1.17885	a
78-5	1.64247	1.64247	a
144-6	0.879083	0.879083	a
219-5	0.62139	0.62139	a
20-5	0.466779	0.466779	a
17-6	1.06738	1.06738	a
175-6	0.599934	0.599934	a
10-4	0.274719	0.274719	a
73-4	0.329638	0.329638	a
155-4	0.398283	0.398283	a
42-6	0.991002	0.991002	a
66-4	0.170479	0.170479	a
241-6	0.543899	0.543899	a
129-4	0.297982	0.297982	a
51-4	0.610468	0.610468	a
173-4	0.544246	0.544246	a
225-5	0.7818	0.7818	a
45-5	1.19554	1.19554	a
145-6	0.65812	0.65812	a
14-4	0.564996	0.564996	a
93-4	0.329513	0.329513	a
81-6	0.500385	0.500385	a
90-5	0.599002	0.599002	a
224-4	0.649619	0.649619	a
133-5	0.454733	0.454733	a
115-4	0.409003	0.409003	a
190-4	0.356713	0.356713	a
82-5	0.289147	0.289147	a
97-6	1.50622	1.50622	a
187-6	0.671659	0.671659	a
223-4	0.395085	0.395085	a
3-6	0.83552	0.83552	a
