# Supplementary material for: BCL::Conf: small molecule conformational sampling using a knowledge based rotamer library
Source: J Cheminform. 2015 Sep 30;7:47. doi: 10.1186/s13321-015-0095-1 (PMC4607025; doi:10.1186/s13321-015-0095-1)
Supplement: Supplementary file 3 — Additional file 3. protocol capture files mentioned in Supplement.docx. [file 13321_2015_95_MOESM3_ESM.zip › protocol_capture/input/vernalis_bcl_bcl_comparison3.txt]

85-9	0.597956	0.597956	a
103-8	1.48551	1.48551	a
86-9	1.62365	1.62365	a
199-7	0.804247	0.804247	a
116-7	1.00743	1.00743	a
230-8	1.26005	1.26005	a
30-7	0.40042	0.40042	a
22-8	0.923327	0.923327	a
52-9	1.69921	1.69921	a
19-8	0.795541	0.795541	a
107-8	1.87708	1.87708	a
248-9	1.31412	1.31412	a
104-7	1.0624	1.0624	a
158-9	0.859064	0.859064	a
109-7	0.37755	0.37755	a
74-9	0.423582	0.423582	a
249-9	0.903234	0.903234	a
240-8	0.692796	0.692796	a
150-8	1.0215	1.0215	a
204-8	1.61814	1.61814	a
40-9	1.79863	1.79863	a
124-7	0.579687	0.579687	a
165-8	0.681785	0.681785	a
233-7	0.564528	0.564528	a
15-8	0.939425	0.939425	a
164-8	0.633296	0.633296	a
113-8	0.638596	0.638596	a
161-8	0.347807	0.347807	a
95-8	0.800318	0.800318	a
39-8	0.894505	0.894505	a
80-7	1.1601	1.1601	a
193-8	0.939375	0.939375	a
122-7	0.999667	0.999667	a
207-8	1.018	1.018	a
212-8	0.973761	0.973761	a
83-7	0.858878	0.858878	a
243-9	1.71543	1.71543	a
246-7	1.4157	1.4157	a
163-7	0.631671	0.631671	a
27-7	1.39682	1.39682	a
156-8	0.66342	0.66342	a
139-7	1.00464	1.00464	a
2-7	0.80096	0.80096	a
55-7	1.68257	1.68257	a
13-7	1.16922	1.16922	a
105-7	1.30193	1.30193	a
206-8	0.781192	0.781192	a
7-8	0.932378	0.932378	a
4-7	0.795726	0.795726	a
106-8	1.41868	1.41868	a
99-9	1.36004	1.36004	a
168-7	0.620225	0.620225	a
213-7	0.336638	0.336638	a
41-7	0.527681	0.527681	a
170-8	0.617669	0.617669	a
167-7	0.654975	0.654975	a
48-9	1.3166	1.3166	a
123-9	1.44945	1.44945	a
5-9	0.879864	0.879864	a
160-8	1.09237	1.09237	a
189-7	0.568135	0.568135	a
