# Supplementary material for: BCL::Conf: small molecule conformational sampling using a knowledge based rotamer library
Source: J Cheminform. 2015 Sep 30;7:47. doi: 10.1186/s13321-015-0095-1 (PMC4607025; doi:10.1186/s13321-015-0095-1)
Supplement: Supplementary file 3 — Additional file 3. protocol capture files mentioned in Supplement.docx. [file 13321_2015_95_MOESM3_ESM.zip › protocol_capture/input/vernalis_bcl_confgen_comparison1.txt]

100-3	0.528576	0.427975	a
177-3	0.137508	0.290181	a
72-3	0.258309	0.631856	a
235-2	0.852187	0.372383	a
135-2	0.259909	0.223243	a
154-1	0.220625	0.368827	a
184-1	0.109706	0.467352	a
137-2	0.105654	0.5682	a
237-3	1.09704	0.108589	a
68-3	0.301348	0.355141	a
182-1	0.0917116	0.283709	a
244-3	0.28146	0.468349	a
118-3	0.698896	0.435093	a
153-1	0.21033	0.211142	a
126-1	0.123919	0.445478	a
228-2	0.585373	0.426259	a
180-3	0.248436	1.30063	a
172-2	0.54955	1.11889	a
91-3	1.88998	0.944628	a
132-1	0.162435	0.773904	a
208-3	0.532821	0.750298	a
18-3	0.27887	0.291606	a
147-2	0.307109	0.202529	a
34-1	1.62041	0.287134	a
6-3	0.272157	0.202674	a
188-3	0.2484	0.542622	a
121-3	0.639815	0.227462	a
47-3	0.437766	1.07211	a
8-2	0.260983	0.368443	a
24-3	0.435289	0.253046	a
232-3	0.368292	0.445674	a
84-3	0.442001	0.214993	a
119-2	0.220395	0.219885	a
23-1	0.758463	0.512907	a
239-3	0.840455	0.728519	a
143-3	0.364621	0.401048	a
183-2	0.243119	0.810448	a
53-3	0.785424	0.209173	a
50-3	0.396621	0.3924	a
201-1	1.69952	0.812106	a
9-3	0.395061	0.67296	a
194-2	0.337031	0.324843	a
152-1	0.130615	0.524065	a
69-3	0.289027	0.421036	a
174-3	0.420112	0.177484	a
186-3	0.605071	0.755947	a
142-3	0.216463	0.712578	a
60-3	0.447758	0.38745	a
59-3	0.179048	0.742684	a
63-3	0.570055	0.536215	a
141-2	0.261373	0.151426	a
205-3	0.447825	0.566765	a
130-2	0.453289	0.199844	a
112-2	0.204834	0.672061	a
62-2	0.201599	0.504946	a
1-1	0.142365	5.2	a
35-3	0.281511	0.276893	a
33-3	0.189944	0.239563	a
134-3	0.294813	0.804114	a
36-3	0.189757	0.410413	a
94-3	0.204245	0.538661	a
215-3	0.452768	0.386646	a
191-2	0.460774	1.45129	a
125-1	0.156854	0.494484	a
