# Supplementary material for: BCL::Conf: small molecule conformational sampling using a knowledge based rotamer library
Source: J Cheminform. 2015 Sep 30;7:47. doi: 10.1186/s13321-015-0095-1 (PMC4607025; doi:10.1186/s13321-015-0095-1)
Supplement: Supplementary file 3 — Additional file 3. protocol capture files mentioned in Supplement.docx. [file 13321_2015_95_MOESM3_ESM.zip › protocol_capture/input/vernalis_bcl_confgen_comparison2.txt]

242-6	1.26555	0.70736	a
211-6	0.917499	1.09839	a
28-6	0.723137	0.991027	a
245-5	0.864876	1.05417	a
157-6	0.839756	0.7898	a
26-4	0.848589	0.727844	a
185-6	0.676568	1.50106	a
12-5	0.640985	1.0014	a
88-5	0.321	0.664365	a
138-6	0.628931	0.610118	a
70-5	0.455806	0.858785	a
32-5	0.363385	0.830759	a
178-6	0.967345	1.10062	a
250-4	0.560098	0.596489	a
181-4	0.622107	0.374476	a
61-4	0.262151	0.534882	a
57-5	0.449651	0.898721	a
11-4	0.414741	0.435805	a
140-4	0.685329	1.0642	a
176-6	0.549948	0.439854	a
79-4	0.265389	1.1731	a
77-5	0.70514	5.2	a
196-6	0.520648	1.57265	a
218-5	0.35088	0.687214	a
16-4	0.472229	0.729289	a
21-5	0.427084	0.521303	a
92-5	0.670178	0.769774	a
236-6	0.604748	1.15801	a
46-6	1.38759	0.879195	a
247-4	0.642048	0.957592	a
98-6	0.77449	1.46809	a
43-4	0.364224	0.622304	a
210-5	0.546357	0.650159	a
226-4	0.573574	1.1237	a
128-4	0.156918	0.336687	a
131-4	0.796935	1.95193	a
238-5	0.507087	0.4329	a
200-6	1.20641	1.65357	a
58-5	0.626492	1.08956	a
203-5	0.45825	0.828282	a
64-4	1.24419	1.38578	a
114-4	0.298297	0.425913	a
37-4	0.787651	0.632815	a
231-4	0.540405	0.412638	a
111-5	0.402001	0.63175	a
31-4	0.844041	0.560511	a
222-4	0.286633	0.245595	a
96-4	0.344563	0.814414	a
217-5	0.481319	0.86841	a
214-5	0.671078	0.48898	a
169-5	0.632556	0.861427	a
71-6	0.386077	1.14042	a
149-5	1.83489	1.67958	a
195-6	0.555089	1.50857	a
127-4	0.429644	0.476666	a
29-4	0.365901	0.302344	a
220-6	0.556078	0.568596	a
166-4	0.401381	0.967027	a
229-4	0.641207	0.445345	a
148-4	0.461501	0.462208	a
87-4	0.393701	0.340319	a
179-6	1.0559	1.3356	a
89-4	0.253372	0.423958	a
117-4	0.765634	0.725762	a
234-5	0.257925	0.76628	a
162-6	0.581219	0.600364	a
252-6	1.00247	1.02181	a
0-6	0.764753	0.693483	a
216-6	0.532364	0.573219	a
102-6	1.04501	1.20411	a
192-5	0.440828	0.474086	a
198-5	1.37831	0.904022	a
120-4	0.337598	0.31586	a
197-5	0.523018	0.55091	a
221-5	0.220765	0.248227	a
251-6	1.17885	1.21411	a
78-5	1.64247	0.770059	a
144-6	0.879083	1.53223	a
219-5	0.62139	0.501607	a
20-5	0.466779	0.600153	a
17-6	1.06738	0.470141	a
175-6	0.599934	0.775655	a
10-4	0.274719	0.464227	a
73-4	0.329638	0.930053	a
155-4	0.398283	0.619045	a
42-6	0.991002	0.83814	a
66-4	0.170479	0.201904	a
241-6	0.543899	1.02805	a
129-4	0.297982	0.424066	a
51-4	0.610468	0.339858	a
173-4	0.544246	0.242176	a
225-5	0.7818	0.520743	a
45-5	1.19554	1.21689	a
145-6	0.65812	0.665923	a
14-4	0.564996	0.796385	a
93-4	0.329513	0.405161	a
81-6	0.500385	0.84199	a
90-5	0.599002	0.273061	a
224-4	0.649619	0.567347	a
133-5	0.454733	0.371972	a
115-4	0.409003	0.376189	a
190-4	0.356713	0.880754	a
82-5	0.289147	1.01917	a
97-6	1.50622	0.725004	a
187-6	0.671659	0.540193	a
223-4	0.395085	0.410636	a
3-6	0.83552	0.547774	a
