# Supplementary material for: BCL::Conf: small molecule conformational sampling using a knowledge based rotamer library
Source: J Cheminform. 2015 Sep 30;7:47. doi: 10.1186/s13321-015-0095-1 (PMC4607025; doi:10.1186/s13321-015-0095-1)
Supplement: Supplementary file 3 — Additional file 3. protocol capture files mentioned in Supplement.docx. [file 13321_2015_95_MOESM3_ESM.zip › protocol_capture/input/vernalis_bcl_confgen_comparison4.txt]

136-10	1.25005	2.04796	a
44-10	1.28187	1.75835	a
65-11	1.79925	1.36382	a
76-12	2.3913	1.84296	a
38-10	0.988207	1.62389	a
54-10	1.02078	1.57834	a
227-10	0.880597	0.617385	a
151-11	1.64145	1.83902	a
101-12	0.93103	2.31324	a
108-12	1.24462	1.35068	a
159-10	1.83345	1.68187	a
146-10	1.3152	2.03114	a
202-10	1.28714	1.47984	a
110-10	0.659118	2.00659	a
75-12	0.836076	1.69893	a
67-10	1.17848	1.24706	a
171-10	1.98746	1.63643	a
209-10	1.2494	1.77801	a
25-11	1.22933	1.65459	a
49-12	1.37509	1.03176	a
56-12	0.911969	2.29006	a
