# Supplementary material for: BCL::Conf: small molecule conformational sampling using a knowledge based rotamer library
Source: J Cheminform. 2015 Sep 30;7:47. doi: 10.1186/s13321-015-0095-1 (PMC4607025; doi:10.1186/s13321-015-0095-1)
Supplement: Supplementary file 3 — Additional file 3. protocol capture files mentioned in Supplement.docx. [file 13321_2015_95_MOESM3_ESM.zip › protocol_capture/input/vernalis_bcl_confimport_comparison1.txt]

100-3	0.528576	0.6429	a
177-3	0.137508	0.275987	a
72-3	0.258309	0.627966	a
235-2	0.852187	0.255027	a
135-2	0.259909	0.510465	a
154-1	0.220625	0.650472	a
184-1	0.109706	0.265543	a
137-2	0.105654	0.227928	a
237-3	1.09704	0.129493	a
68-3	0.301348	0.286641	a
182-1	0.0917116	0.294062	a
244-3	0.28146	0.41222	a
118-3	0.698896	0.679961	a
153-1	0.21033	0.229722	a
126-1	0.123919	0.109023	a
228-2	0.585373	0.379293	a
180-3	0.248436	0.444465	a
172-2	0.54955	0.235298	a
91-3	1.88998	0.665404	a
132-1	0.162435	0.142745	a
208-3	0.532821	0.703086	a
18-3	0.27887	0.313824	a
147-2	0.307109	0.127391	a
34-1	1.62041	0.165385	a
6-3	0.272157	0.193389	a
188-3	0.2484	0.500155	a
121-3	0.639815	0.595181	a
47-3	0.437766	0.556243	a
8-2	0.260983	0.530864	a
24-3	0.435289	0.306248	a
232-3	0.368292	0.388982	a
84-3	0.442001	0.35406	a
119-2	0.220395	0.22924	a
23-1	0.758463	0.373259	a
239-3	0.840455	0.448059	a
143-3	0.364621	0.710353	a
183-2	0.243119	0.298208	a
53-3	0.785424	0.738043	a
50-3	0.396621	1.11461	a
201-1	1.69952	0.80789	a
9-3	0.395061	0.690913	a
194-2	0.337031	0.341816	a
152-1	0.130615	0.0872769	a
69-3	0.289027	0.425403	a
174-3	0.420112	0.454694	a
186-3	0.605071	0.573661	a
142-3	0.216463	0.732311	a
60-3	0.447758	0.682094	a
59-3	0.179048	0.166429	a
63-3	0.570055	0.734806	a
141-2	0.261373	0.211168	a
205-3	0.447825	0.109904	a
130-2	0.453289	0.494119	a
112-2	0.204834	0.719252	a
62-2	0.201599	1.58284	a
1-1	0.142365	0.755327	a
35-3	0.281511	0.343651	a
33-3	0.189944	0.202623	a
134-3	0.294813	0.512346	a
36-3	0.189757	0.389213	a
94-3	0.204245	0.680312	a
215-3	0.452768	0.3575	a
191-2	0.460774	0.60173	a
125-1	0.156854	0.144077	a
