# Supplementary material for: BCL::Conf: small molecule conformational sampling using a knowledge based rotamer library
Source: J Cheminform. 2015 Sep 30;7:47. doi: 10.1186/s13321-015-0095-1 (PMC4607025; doi:10.1186/s13321-015-0095-1)
Supplement: Supplementary file 3 — Additional file 3. protocol capture files mentioned in Supplement.docx. [file 13321_2015_95_MOESM3_ESM.zip › protocol_capture/input/vernalis_bcl_confimport_comparison2.txt]

242-6	1.26555	0.740469	a
211-6	0.917499	1.04162	a
28-6	0.723137	0.474531	a
245-5	0.864876	0.833636	a
157-6	0.839756	0.47841	a
26-4	0.848589	0.917325	a
185-6	0.676568	0.679221	a
12-5	0.640985	0.843095	a
88-5	0.321	0.731274	a
138-6	0.628931	0.371399	a
70-5	0.455806	0.649199	a
32-5	0.363385	0.41911	a
178-6	0.967345	0.927896	a
250-4	0.560098	0.430944	a
181-4	0.622107	0.35447	a
61-4	0.262151	0.36549	a
57-5	0.449651	1.2292	a
11-4	0.414741	0.446052	a
140-4	0.685329	0.245309	a
176-6	0.549948	0.592571	a
79-4	0.265389	0.318335	a
77-5	0.70514	0.343481	a
196-6	0.520648	0.601822	a
218-5	0.35088	0.539028	a
16-4	0.472229	0.511501	a
21-5	0.427084	0.34978	a
92-5	0.670178	0.641618	a
236-6	0.604748	1.23648	a
46-6	1.38759	1.06583	a
247-4	0.642048	0.285081	a
98-6	0.77449	1.06845	a
43-4	0.364224	0.791299	a
210-5	0.546357	0.585017	a
226-4	0.573574	0.438759	a
128-4	0.156918	0.746079	a
131-4	0.796935	0.585755	a
238-5	0.507087	0.460001	a
200-6	1.20641	0.790717	a
58-5	0.626492	1.14253	a
203-5	0.45825	0.610632	a
64-4	1.24419	0.35911	a
114-4	0.298297	0.627805	a
37-4	0.787651	0.561097	a
231-4	0.540405	0.431415	a
111-5	0.402001	0.521339	a
31-4	0.844041	0.617276	a
222-4	0.286633	0.978868	a
96-4	0.344563	0.44568	a
217-5	0.481319	0.304394	a
214-5	0.671078	0.413531	a
169-5	0.632556	0.591711	a
71-6	0.386077	0.884933	a
149-5	1.83489	0.562548	a
195-6	0.555089	0.568547	a
127-4	0.429644	0.645872	a
29-4	0.365901	0.53086	a
220-6	0.556078	0.568487	a
166-4	0.401381	0.444123	a
229-4	0.641207	0.455228	a
148-4	0.461501	0.481114	a
87-4	0.393701	0.660878	a
179-6	1.0559	0.959029	a
89-4	0.253372	0.688669	a
117-4	0.765634	1.17973	a
234-5	0.257925	0.285089	a
162-6	0.581219	0.580616	a
252-6	1.00247	0.559577	a
0-6	0.764753	0.633828	a
216-6	0.532364	0.465176	a
102-6	1.04501	1.26243	a
192-5	0.440828	0.40598	a
198-5	1.37831	0.680365	a
120-4	0.337598	0.35035	a
197-5	0.523018	1.12786	a
221-5	0.220765	0.328135	a
251-6	1.17885	1.20405	a
78-5	1.64247	1.13783	a
144-6	0.879083	0.704325	a
219-5	0.62139	0.40132	a
20-5	0.466779	0.502913	a
17-6	1.06738	0.47746	a
175-6	0.599934	0.463325	a
10-4	0.274719	0.230834	a
73-4	0.329638	0.606314	a
155-4	0.398283	0.516549	a
42-6	0.991002	0.84165	a
66-4	0.170479	0.268118	a
241-6	0.543899	1.03307	a
129-4	0.297982	0.473761	a
51-4	0.610468	0.707465	a
173-4	0.544246	0.642197	a
225-5	0.7818	0.636451	a
45-5	1.19554	0.649688	a
145-6	0.65812	1.61541	a
14-4	0.564996	0.998567	a
93-4	0.329513	0.631615	a
81-6	0.500385	0.709048	a
90-5	0.599002	0.354335	a
224-4	0.649619	0.50822	a
133-5	0.454733	0.515319	a
115-4	0.409003	0.360674	a
190-4	0.356713	0.312209	a
82-5	0.289147	0.430389	a
97-6	1.50622	0.477835	a
187-6	0.671659	0.597291	a
223-4	0.395085	1.27857	a
3-6	0.83552	0.736864	a
