# Supplementary material for: BCL::Conf: small molecule conformational sampling using a knowledge based rotamer library
Source: J Cheminform. 2015 Sep 30;7:47. doi: 10.1186/s13321-015-0095-1 (PMC4607025; doi:10.1186/s13321-015-0095-1)
Supplement: Supplementary file 3 — Additional file 3. protocol capture files mentioned in Supplement.docx. [file 13321_2015_95_MOESM3_ESM.zip › protocol_capture/input/vernalis_bcl_confimport_comparison3.txt]

85-9	0.597956	2.02294	a
103-8	1.48551	1.22685	a
86-9	1.62365	1.41999	a
199-7	0.804247	1.10117	a
116-7	1.00743	0.56643	a
230-8	1.26005	1.27614	a
30-7	0.40042	0.617919	a
22-8	0.923327	0.764255	a
52-9	1.69921	1.98764	a
19-8	0.795541	1.35559	a
107-8	1.87708	1.15954	a
248-9	1.31412	1.09982	a
104-7	1.0624	1.25431	a
158-9	0.859064	1.21215	a
109-7	0.37755	0.585091	a
74-9	0.423582	0.713048	a
249-9	0.903234	0.649928	a
240-8	0.692796	0.510717	a
150-8	1.0215	1.88442	a
204-8	1.61814	0.967586	a
40-9	1.79863	2.26954	a
124-7	0.579687	1.4365	a
165-8	0.681785	0.948925	a
233-7	0.564528	0.659578	a
15-8	0.939425	1.31918	a
164-8	0.633296	0.994204	a
113-8	0.638596	1.02378	a
161-8	0.347807	0.808404	a
95-8	0.800318	1.45832	a
39-8	0.894505	0.779854	a
80-7	1.1601	1.13153	a
193-8	0.939375	1.34145	a
122-7	0.999667	1.16505	a
207-8	1.018	0.772881	a
212-8	0.973761	0.774729	a
83-7	0.858878	0.666869	a
243-9	1.71543	1.42659	a
246-7	1.4157	1.46709	a
163-7	0.631671	0.940285	a
27-7	1.39682	0.798294	a
156-8	0.66342	0.6315	a
139-7	1.00464	0.518067	a
2-7	0.80096	0.796828	a
55-7	1.68257	0.464677	a
13-7	1.16922	0.720057	a
105-7	1.30193	1.29419	a
206-8	0.781192	1.22235	a
7-8	0.932378	1.12357	a
4-7	0.795726	0.939454	a
106-8	1.41868	1.23519	a
99-9	1.36004	1.32335	a
168-7	0.620225	1.28553	a
213-7	0.336638	0.388489	a
41-7	0.527681	1.95297	a
170-8	0.617669	0.742707	a
167-7	0.654975	0.875792	a
48-9	1.3166	0.588126	a
123-9	1.44945	2.40764	a
5-9	0.879864	1.14852	a
160-8	1.09237	0.718564	a
189-7	0.568135	0.692506	a
