# Supplementary material for: BCL::Conf: small molecule conformational sampling using a knowledge based rotamer library
Source: J Cheminform. 2015 Sep 30;7:47. doi: 10.1186/s13321-015-0095-1 (PMC4607025; doi:10.1186/s13321-015-0095-1)
Supplement: Supplementary file 3 — Additional file 3. protocol capture files mentioned in Supplement.docx. [file 13321_2015_95_MOESM3_ESM.zip › protocol_capture/input/vernalis_bcl_confimport_comparison4.txt]

136-10	1.25005	1.43375	a
44-10	1.28187	2.02916	a
65-11	1.79925	1.76244	a
76-12	2.3913	1.37039	a
38-10	0.988207	0.991561	a
54-10	1.02078	0.903945	a
227-10	0.880597	1.21776	a
151-11	1.64145	1.53602	a
101-12	0.93103	2.25604	a
108-12	1.24462	1.34976	a
159-10	1.83345	1.93577	a
146-10	1.3152	1.71384	a
202-10	1.28714	1.23825	a
110-10	0.659118	2.06664	a
75-12	0.836076	1.84666	a
67-10	1.17848	0.982396	a
171-10	1.98746	0.9286	a
209-10	1.2494	1.34264	a
25-11	1.22933	1.43317	a
49-12	1.37509	1.39343	a
56-12	0.911969	1.8813	a
