# Supplementary material for: BCL::Conf: small molecule conformational sampling using a knowledge based rotamer library
Source: J Cheminform. 2015 Sep 30;7:47. doi: 10.1186/s13321-015-0095-1 (PMC4607025; doi:10.1186/s13321-015-0095-1)
Supplement: Supplementary file 3 — Additional file 3. protocol capture files mentioned in Supplement.docx. [file 13321_2015_95_MOESM3_ESM.zip › protocol_capture/input/vernalis_bcl_moe_comparison1.txt]

234-2	0.800215	0.853811	a
204-3	0.478483	0.458932	a
72-3	0.480511	1.32218	a
118-2	0.220352	0.222869	a
90-3	0.660317	1.61857	a
183-1	0.134019	0.133285	a
173-3	0.242567	0.487246	a
68-3	0.201167	0.293578	a
176-3	0.199207	0.242682	a
185-3	0.668814	0.658314	a
231-3	0.39812	0.670308	a
153-1	0.224367	0.226789	a
182-2	0.234308	0.20853	a
24-3	0.309153	0.439716	a
238-3	0.688691	0.744317	a
124-1	0.197947	0.174753	a
171-2	0.536449	0.322545	a
131-1	0.16277	0.161465	a
181-1	0.0914293	0.0919614	a
18-3	0.154927	0.162024	a
200-1	0.747115	1.00348	a
236-3	1.09218	1.09215	a
34-1	0.454652	0.986033	a
6-3	0.260103	0.250255	a
190-2	0.387436	0.387448	a
193-2	0.297654	0.334229	a
47-3	0.568557	0.585328	a
214-3	0.376222	0.458472	a
8-2	0.320522	0.314306	a
243-3	0.24745	0.254612	a
83-3	0.392427	0.315251	a
151-1	0.209743	0.599979	a
187-3	0.4255	0.4163	a
117-3	0.70901	0.688995	a
23-1	0.519591	0.601495	a
179-3	0.242802	0.266904	a
134-2	0.493463	0.379079	a
53-3	0.70414	0.910965	a
141-3	0.188187	0.526301	a
50-3	0.519881	0.780338	a
146-2	0.528638	0.266567	a
9-3	0.344874	3.01226	a
152-1	0.205416	0.221479	a
69-3	0.4427	0.44685	a
120-3	0.568907	0.555178	a
111-2	0.193661	0.192931	a
93-3	0.196512	0.452124	a
129-2	0.29208	0.679697	a
60-3	0.411883	1.39305	a
59-3	0.60828	0.524712	a
63-3	1.35554	0.705837	a
142-3	0.355421	0.470109	a
136-2	0.203655	0.228735	a
133-3	0.502988	0.490203	a
62-2	0.201626	0.203002	a
1-1	0.0787158	0.0818635	a
35-3	0.169705	0.189987	a
33-3	0.227595	0.222069	a
36-3	0.187932	0.193615	a
227-2	0.547258	0.334696	a
207-3	0.570637	0.522852	a
99-3	0.370269	0.30555	a
140-2	0.325255	0.273821	a
125-1	0.114308	0.123619	a
