# Supplementary material for: BCL::Conf: small molecule conformational sampling using a knowledge based rotamer library
Source: J Cheminform. 2015 Sep 30;7:47. doi: 10.1186/s13321-015-0095-1 (PMC4607025; doi:10.1186/s13321-015-0095-1)
Supplement: Supplementary file 3 — Additional file 3. protocol capture files mentioned in Supplement.docx. [file 13321_2015_95_MOESM3_ESM.zip › protocol_capture/input/vernalis_bcl_moe_comparison2.txt]

233-5	0.227744	0.350266	a
28-6	0.767502	0.73072	a
86-4	0.347928	0.493868	a
26-4	0.953433	0.9572	a
230-4	0.480597	0.589532	a
199-6	1.20964	1.34982	a
116-4	0.959566	0.869172	a
88-4	0.281073	1.4998	a
251-6	0.839444	1.20732	a
70-5	0.311421	0.262466	a
32-5	0.617756	0.424102	a
110-5	0.295623	0.364972	a
178-6	1.1396	1.08164	a
175-6	0.854743	0.748734	a
137-6	0.528913	0.649994	a
61-4	0.272167	0.421772	a
57-5	0.720708	0.429989	a
11-4	0.653153	0.785477	a
144-6	0.827847	1.3154	a
12-5	0.485473	0.646949	a
77-5	1.05784	1.29025	a
156-6	0.746349	0.788376	a
246-4	1.41852	1.89309	a
218-5	0.504433	0.344059	a
196-5	0.64972	0.346334	a
219-6	0.915669	0.772267	a
16-4	0.818484	0.855071	a
21-5	0.438377	0.38857	a
92-4	0.289492	1.53862	a
126-4	0.128406	0.177199	a
46-6	1.09631	0.930241	a
143-6	1.433	1.83535	a
43-4	0.812475	0.700586	a
210-6	1.17151	1.0227	a
91-5	0.598841	1.44382	a
128-4	0.228035	0.22659	a
177-6	1.0029	0.937144	a
147-4	0.390194	1.84783	a
58-5	0.469254	0.523738	a
64-4	1.59025	1.59557	a
37-4	0.676605	0.781933	a
113-4	0.33235	0.600126	a
241-6	0.272858	0.913545	a
213-5	0.407698	0.35612	a
119-4	0.361519	0.328955	a
31-4	0.209796	0.409667	a
222-4	0.326736	0.447749	a
95-4	0.103912	0.367791	a
161-6	0.504029	0.540481	a
235-6	1.8136	1.34531	a
96-6	1.14103	1.15251	a
221-4	0.172539	0.323258	a
217-5	0.25187	0.525705	a
240-6	0.718927	1.07354	a
71-6	0.523502	0.555804	a
195-6	1.99927	2.01961	a
228-4	0.522059	0.411824	a
29-4	0.256852	0.259303	a
225-4	0.402338	1.01184	a
209-5	0.623688	0.523121	a
148-5	1.5477	1.75871	a
101-6	0.555666	1.11827	a
249-4	1.12395	1.16809	a
114-4	0.555903	0.437229	a
87-5	0.604217	0.557568	a
89-5	0.361956	0.992778	a
80-6	0.587354	0.756933	a
132-5	0.459902	0.425354	a
130-4	0.641768	1.1717	a
250-6	1.47115	1.23995	a
0-6	0.441541	1.68571	a
139-4	1.39543	0.564464	a
223-4	0.573889	0.591164	a
180-4	0.929539	0.498557	a
197-5	1.17579	1.29237	a
174-6	0.528944	0.509716	a
78-4	0.337969	0.475716	a
184-6	1.6211	1.62079	a
194-6	1.88643	1.89026	a
20-5	0.568727	2.10936	a
17-6	1.26741	0.688579	a
172-4	0.202569	0.195389	a
10-4	0.443274	0.328155	a
73-4	1.06741	0.934812	a
127-4	0.165191	0.167234	a
252-5	0.36427	0.325483	a
42-6	0.842315	0.849193	a
168-5	0.407825	0.577679	a
165-4	0.29617	0.533068	a
66-4	0.259154	0.126972	a
216-5	0.547677	0.440414	a
51-4	0.438945	1.04255	a
45-5	1.29929	1.315	a
202-5	0.508581	0.543362	a
14-4	0.597268	0.578481	a
224-5	0.808349	0.77755	a
244-5	0.895381	0.931088	a
81-5	0.868417	0.921968	a
154-4	0.216819	0.159774	a
97-6	0.347992	1.01295	a
220-5	0.263714	0.537519	a
237-5	0.49057	0.400796	a
3-6	0.915741	0.715835	a
186-6	1.48085	1.35629	a
191-5	0.599746	0.645193	a
215-6	0.513719	0.637024	a
189-4	0.372261	0.60362	a
