# Supplementary material for: BCL::Conf: small molecule conformational sampling using a knowledge based rotamer library
Source: J Cheminform. 2015 Sep 30;7:47. doi: 10.1186/s13321-015-0095-1 (PMC4607025; doi:10.1186/s13321-015-0095-1)
Supplement: Supplementary file 3 — Additional file 3. protocol capture files mentioned in Supplement.docx. [file 13321_2015_95_MOESM3_ESM.zip › protocol_capture/input/vernalis_bcl_moe_comparison3.txt]

245-7	0.889456	1.03649	a
85-9	1.49359	1.17856	a
157-9	1.49652	0.783854	a
103-7	1.44076	1.28403	a
30-7	0.980459	0.768461	a
211-8	1.10454	2.69321	a
22-8	0.98407	0.950251	a
52-9	1.57213	1.83646	a
19-8	1.07396	1.40213	a
79-7	1.17998	1.036	a
248-9	0.916708	0.711629	a
104-7	1.07893	1.69078	a
138-7	1.09871	1.03055	a
74-9	1.39884	1.29831	a
166-7	0.397289	0.77574	a
98-9	1.43351	0.750036	a
40-9	1.93841	1.85682	a
15-8	1.88579	1.94205	a
115-7	1.39033	1.2848	a
232-7	0.610958	0.636836	a
164-8	1.87125	1.03735	a
192-8	1.37577	1.27095	a
206-8	1.06213	1.06586	a
159-8	0.979036	0.730457	a
39-8	1.01623	1.05489	a
188-7	1.03349	0.839668	a
121-7	1.26118	0.989012	a
122-9	1.61451	1.55909	a
169-8	0.981543	1.17676	a
242-9	1.0356	1.64937	a
84-9	1.5777	1.68844	a
27-7	0.572411	0.648288	a
212-7	0.548159	0.328321	a
149-8	1.26417	2.24791	a
112-8	0.539266	0.513029	a
162-7	0.470317	0.66557	a
239-8	0.450244	1.70569	a
203-8	1.59841	1.16196	a
2-7	0.979609	1.14017	a
102-8	1.08857	1.19641	a
55-7	1.12707	1.06885	a
198-7	0.721686	0.854567	a
13-7	0.897229	0.877912	a
105-8	1.45984	1.55067	a
7-8	1.20333	1.17643	a
247-9	1.48827	0.977473	a
4-7	0.96567	0.764711	a
108-7	0.398711	0.403303	a
106-8	1.96921	1.53772	a
94-8	0.736547	0.641596	a
229-8	1.26593	1.4792	a
41-7	0.83681	0.95935	a
205-8	0.547725	1.33183	a
167-7	0.519964	1.11587	a
48-9	1.06208	1.34226	a
163-8	0.53587	0.954362	a
82-7	1.05823	0.628022	a
123-7	1.4977	0.844895	a
5-9	0.803329	1.13264	a
160-8	0.338037	0.793431	a
155-8	0.567877	1.071	a
