# Supplementary material for: BCL::Conf: small molecule conformational sampling using a knowledge based rotamer library
Source: J Cheminform. 2015 Sep 30;7:47. doi: 10.1186/s13321-015-0095-1 (PMC4607025; doi:10.1186/s13321-015-0095-1)
Supplement: Supplementary file 3 — Additional file 3. protocol capture files mentioned in Supplement.docx. [file 13321_2015_95_MOESM3_ESM.zip › protocol_capture/input/vernalis_bcl_moe_comparison4.txt]

44-10	1.36674	1.45798	a
65-11	1.1826	2.00513	a
76-12	2.28608	2.47413	a
38-10	0.700278	0.885679	a
54-10	1.7637	1.54263	a
150-11	1.76946	0.758773	a
109-10	1.56876	1.55442	a
25-11	1.3355	1.1667	a
145-10	2.55073	2.87266	a
135-10	1.75992	1.73638	a
107-12	1.61634	1.66829	a
100-12	1.68761	1.72419	a
208-10	1.10917	1.1288	a
158-10	1.41067	1.30199	a
201-10	1.94796	1.79863	a
170-10	1.84471	0.93648	a
75-12	1.66471	1.83405	a
67-10	1.46557	1.06697	a
49-12	1.39938	1.36077	a
56-12	1.32749	1.53083	a
226-10	0.786194	0.844004	a
