# Supplementary material for: BCL::Conf: small molecule conformational sampling using a knowledge based rotamer library
Source: J Cheminform. 2015 Sep 30;7:47. doi: 10.1186/s13321-015-0095-1 (PMC4607025; doi:10.1186/s13321-015-0095-1)
Supplement: Supplementary file 3 — Additional file 3. protocol capture files mentioned in Supplement.docx. [file 13321_2015_95_MOESM3_ESM.zip › protocol_capture/input/vernalis_bcl_rdkit_comparison1.txt]

100-3	0.528576	0.323665	a
177-3	0.137508	0.150344	a
72-3	0.258309	0.324929	a
235-2	0.852187	0.182694	a
135-2	0.259909	0.519023	a
154-1	0.220625	0.416708	a
184-1	0.109706	0.115723	a
137-2	0.105654	0.14019	a
237-3	1.09704	0.0887337	a
68-3	0.301348	0.341918	a
182-1	0.0917116	0.295411	a
244-3	0.28146	0.316129	a
118-3	0.698896	0.401591	a
153-1	0.21033	0.223004	a
126-1	0.123919	0.424187	a
228-2	0.585373	0.25893	a
180-3	0.248436	0.29701	a
172-2	0.54955	0.159271	a
91-3	1.88998	0.386036	a
132-1	0.162435	0.186033	a
208-3	0.532821	1.23665	a
18-3	0.27887	0.49829	a
147-2	0.307109	0.184543	a
34-1	1.62041	0.46428	a
6-3	0.272157	0.129845	a
188-3	0.2484	0.295994	a
121-3	0.639815	0.386899	a
47-3	0.437766	0.608579	a
8-2	0.260983	0.588361	a
24-3	0.435289	0.2782	a
232-3	0.368292	0.477052	a
84-3	0.442001	0.333714	a
119-2	0.220395	0.193333	a
23-1	0.758463	0.216105	a
239-3	0.840455	0.352179	a
143-3	0.364621	0.471066	a
183-2	0.243119	0.303484	a
53-3	0.785424	0.286334	a
50-3	0.396621	0.416372	a
201-1	1.69952	0.460842	a
9-3	0.395061	0.36057	a
194-2	0.337031	0.187536	a
152-1	0.130615	0.0800967	a
69-3	0.289027	0.29831	a
174-3	0.420112	0.391285	a
186-3	0.605071	0.383167	a
142-3	0.216463	0.412343	a
60-3	0.447758	0.432792	a
59-3	0.179048	0.188956	a
63-3	0.570055	1.05934	a
141-2	0.261373	0.132319	a
205-3	0.447825	0.456606	a
130-2	0.453289	0.249626	a
112-2	0.204834	0.518487	a
62-2	0.201599	0.92967	a
1-1	0.142365	0.224596	a
35-3	0.281511	0.487638	a
33-3	0.189944	0.275553	a
134-3	0.294813	0.348065	a
36-3	0.189757	0.352895	a
94-3	0.204245	0.284379	a
215-3	0.452768	0.367783	a
191-2	0.460774	0.378813	a
125-1	0.156854	0.231029	a
