# Supplementary material for: BCL::Conf: small molecule conformational sampling using a knowledge based rotamer library
Source: J Cheminform. 2015 Sep 30;7:47. doi: 10.1186/s13321-015-0095-1 (PMC4607025; doi:10.1186/s13321-015-0095-1)
Supplement: Supplementary file 3 — Additional file 3. protocol capture files mentioned in Supplement.docx. [file 13321_2015_95_MOESM3_ESM.zip › protocol_capture/input/vernalis_bcl_rdkit_comparison2.txt]

242-6	1.26555	0.732916	a
211-6	0.917499	0.769788	a
28-6	0.723137	0.625382	a
245-5	0.864876	0.485621	a
157-6	0.839756	0.730936	a
26-4	0.848589	0.970483	a
185-6	0.676568	0.860313	a
12-5	0.640985	0.884339	a
88-5	0.321	0.605996	a
138-6	0.628931	0.760579	a
70-5	0.455806	0.950403	a
32-5	0.363385	0.440221	a
178-6	0.967345	1.11593	a
250-4	0.560098	0.228835	a
181-4	0.622107	0.371345	a
61-4	0.262151	0.719353	a
57-5	0.449651	0.834624	a
11-4	0.414741	0.470737	a
140-4	0.685329	2.01645	a
176-6	0.549948	0.626866	a
79-4	0.265389	0.281396	a
77-5	0.70514	0.266357	a
196-6	0.520648	0.681841	a
218-5	0.35088	0.364752	a
16-4	0.472229	0.773607	a
21-5	0.427084	0.436069	a
92-5	0.670178	0.42664	a
236-6	0.604748	0.692057	a
46-6	1.38759	0.804851	a
247-4	0.642048	0.30634	a
98-6	0.77449	0.724928	a
43-4	0.364224	0.52266	a
210-5	0.546357	0.839842	a
226-4	0.573574	1.78103	a
128-4	0.156918	0.556264	a
131-4	0.796935	0.919204	a
238-5	0.507087	0.525771	a
200-6	1.20641	0.919684	a
58-5	0.626492	1.15583	a
203-5	0.45825	0.577709	a
64-4	1.24419	0.545805	a
114-4	0.298297	0.770872	a
37-4	0.787651	0.604178	a
231-4	0.540405	0.494556	a
111-5	0.402001	0.608488	a
31-4	0.844041	0.438356	a
222-4	0.286633	0.448999	a
96-4	0.344563	0.952939	a
217-5	0.481319	0.562458	a
214-5	0.671078	0.440821	a
169-5	0.632556	0.373025	a
71-6	0.386077	0.769351	a
149-5	1.83489	0.776752	a
195-6	0.555089	0.790901	a
127-4	0.429644	0.700906	a
29-4	0.365901	0.697533	a
220-6	0.556078	0.67807	a
166-4	0.401381	0.455194	a
229-4	0.641207	0.292568	a
148-4	0.461501	0.286852	a
87-4	0.393701	0.364338	a
179-6	1.0559	0.786351	a
89-4	0.253372	0.438479	a
117-4	0.765634	0.94605	a
234-5	0.257925	0.183611	a
162-6	0.581219	0.448084	a
252-6	1.00247	0.923853	a
0-6	0.764753	5.2	a
216-6	0.532364	0.496087	a
102-6	1.04501	1.02601	a
192-5	0.440828	0.460783	a
198-5	1.37831	1.7448	a
120-4	0.337598	0.392318	a
197-5	0.523018	0.827597	a
221-5	0.220765	0.170924	a
251-6	1.17885	0.842483	a
78-5	1.64247	0.94675	a
144-6	0.879083	0.848296	a
219-5	0.62139	0.45468	a
20-5	0.466779	0.345184	a
17-6	1.06738	0.488108	a
175-6	0.599934	0.575323	a
10-4	0.274719	0.483367	a
73-4	0.329638	0.224212	a
155-4	0.398283	0.431169	a
42-6	0.991002	0.248147	a
66-4	0.170479	0.175647	a
241-6	0.543899	0.961101	a
129-4	0.297982	0.540196	a
51-4	0.610468	0.195038	a
173-4	0.544246	0.531379	a
225-5	0.7818	1.34622	a
45-5	1.19554	0.80601	a
145-6	0.65812	0.811782	a
14-4	0.564996	0.604404	a
93-4	0.329513	0.359519	a
81-6	0.500385	1.0348	a
90-5	0.599002	0.474565	a
224-4	0.649619	0.596148	a
133-5	0.454733	0.669723	a
115-4	0.409003	0.438977	a
190-4	0.356713	0.177498	a
82-5	0.289147	0.324083	a
97-6	1.50622	0.570498	a
187-6	0.671659	0.801084	a
223-4	0.395085	0.591827	a
3-6	0.83552	0.72643	a
