# Supplementary material for: BCL::Conf: small molecule conformational sampling using a knowledge based rotamer library
Source: J Cheminform. 2015 Sep 30;7:47. doi: 10.1186/s13321-015-0095-1 (PMC4607025; doi:10.1186/s13321-015-0095-1)
Supplement: Supplementary file 3 — Additional file 3. protocol capture files mentioned in Supplement.docx. [file 13321_2015_95_MOESM3_ESM.zip › protocol_capture/input/vernalis_bcl_rdkit_comparison3.txt]

85-9	0.597956	1.63471	a
103-8	1.48551	1.08184	a
86-9	1.62365	1.5426	a
199-7	0.804247	1.50744	a
116-7	1.00743	0.872235	a
230-8	1.26005	0.841951	a
30-7	0.40042	0.685465	a
22-8	0.923327	0.930272	a
52-9	1.69921	0.784192	a
19-8	0.795541	1.12105	a
107-8	1.87708	1.42895	a
248-9	1.31412	1.41191	a
104-7	1.0624	1.37441	a
158-9	0.859064	1.44247	a
109-7	0.37755	0.760373	a
74-9	0.423582	1.26412	a
249-9	0.903234	1.36404	a
240-8	0.692796	0.463074	a
150-8	1.0215	1.70618	a
204-8	1.61814	1.92219	a
40-9	1.79863	1.82467	a
124-7	0.579687	1.53341	a
165-8	0.681785	0.781783	a
233-7	0.564528	2.28757	a
15-8	0.939425	0.910411	a
164-8	0.633296	0.831135	a
113-8	0.638596	2.2177	a
161-8	0.347807	0.468726	a
95-8	0.800318	1.26401	a
39-8	0.894505	1.23066	a
80-7	1.1601	0.803657	a
193-8	0.939375	0.766931	a
122-7	0.999667	1.32998	a
207-8	1.018	0.964318	a
212-8	0.973761	0.752547	a
83-7	0.858878	0.681361	a
243-9	1.71543	1.63738	a
246-7	1.4157	1.16749	a
163-7	0.631671	0.581584	a
27-7	1.39682	0.694689	a
156-8	0.66342	0.732427	a
139-7	1.00464	0.566893	a
2-7	0.80096	0.702747	a
55-7	1.68257	1.0092	a
13-7	1.16922	1.03543	a
105-7	1.30193	1.33818	a
206-8	0.781192	1.36051	a
7-8	0.932378	0.969776	a
4-7	0.795726	0.888301	a
106-8	1.41868	1.578	a
99-9	1.36004	1.07536	a
168-7	0.620225	0.744556	a
213-7	0.336638	0.304825	a
41-7	0.527681	1.52284	a
170-8	0.617669	0.572875	a
167-7	0.654975	0.501174	a
48-9	1.3166	0.795165	a
123-9	1.44945	1.85335	a
5-9	0.879864	0.876807	a
160-8	1.09237	1.17351	a
189-7	0.568135	1.23523	a
