# Supplementary material for: BCL::Conf: small molecule conformational sampling using a knowledge based rotamer library
Source: J Cheminform. 2015 Sep 30;7:47. doi: 10.1186/s13321-015-0095-1 (PMC4607025; doi:10.1186/s13321-015-0095-1)
Supplement: Supplementary file 3 — Additional file 3. protocol capture files mentioned in Supplement.docx. [file 13321_2015_95_MOESM3_ESM.zip › protocol_capture/input/native_vernalis.sdf]

Written by BCL::WriteToMDL,13gs
  MOE2012           3D
13GS_l_SAS.pdb
 28 30  0  0  0  0  0  0  0  0999 V2000
    5.8670   -2.5540   31.8180 C   0  0  0  1  0  3  0  0  0  0  0  0
    7.1800   -2.7850   32.3140 C   0  0  0  0  0  3  0  0  0  0  0  0
    7.8020   -3.9490   31.8790 C   0  0  0  0  0  3  0  0  0  0  0  0
    7.1330   -4.8190   30.9940 C   0  0  0  0  0  3  0  0  0  0  0  0
    5.8130   -4.5360   30.5330 C   0  0  0  0  0  3  0  0  0  0  0  0
    5.2380   -3.4050   30.9670 N   0  0  0  1  0  2  0  0  0  0  0  0
    5.2110   -1.4210   32.1920 N   0  0  0  0  0  3  0  0  0  0  0  0
    5.8290    0.1150   32.4160 S   0  0  0  1  0  4  0  0  0  0  0  0
    7.0230   -0.0030   33.4960 O   0  0  0  1  0  1  0  0  0  0  0  0
    4.5660    0.8990   32.9650 O   0  0  0  1  0  1  0  0  0  0  0  0
    6.2720    0.8680   30.9180 C   0  0  0  1  0  3  0  0  0  0  0  0
    7.5860    0.7200   30.4370 C   0  0  0  0  0  3  0  0  0  0  0  0
    7.9780    1.3990   29.2670 C   0  0  0  0  0  3  0  0  0  0  0  0
    7.0420    2.2260   28.5850 C   0  0  0  1  0  3  0  0  0  0  0  0
    5.6770    2.3740   29.0760 C   0  0  0  0  0  3  0  0  0  0  0  0
    5.2940    1.6840   30.2540 C   0  0  0  0  0  3  0  0  0  0  0  0
    7.5330    2.8070   27.5840 N   0  0  0  1  0  2  0  0  0  0  0  0
    6.8870    3.6750   26.7290 N   0  0  0  1  0  2  0  0  0  0  0  0
    7.2760    4.3130   25.7040 C   0  0  0  1  0  3  0  0  0  0  0  0
    8.6210    4.2950   25.2270 C   0  0  0  0  0  3  0  0  0  0  0  0
    9.0530    5.0660   24.0980 C   0  0  0  1  0  3  0  0  0  0  0  0
    8.0250    5.9100   23.4420 C   0  0  0  1  0  3  0  0  0  0  0  0
    6.6870    5.9210   23.9130 C   0  0  0  0  0  3  0  0  0  0  0  0
    6.3150    5.1350   25.0330 C   0  0  0  0  0  3  0  0  0  0  0  0
   10.5100    4.9270   23.6970 C   0  0  0  1  0  3  0  0  0  0  0  0
    8.1980    6.7580   22.3650 O   0  0  0  0  0  2  0  0  0  0  0  0
   11.3020    4.1720   24.3260 O   0  0  0  1  0  1  0  0  0  0  0  0
   10.9540    5.5790   22.7260 O   0  5  0  1  0  1  0  0  0  0  0  0
  1  2  1  0  0  0  0
  1  6  2  0  0  0  0
  1  7  1  0  0  0  0
  2  3  2  0  0  0  0
  3  4  1  0  0  0  0
  4  5  2  0  0  0  0
  5  6  1  0  0  0  0
  7  8  1  0  0  0  0
  8  9  2  0  0  0  0
  8 10  2  0  0  0  0
  8 11  1  0  0  0  0
 11 12  1  0  0  0  0
 11 16  2  0  0  0  0
 12 13  2  0  0  0  0
 13 14  1  0  0  0  0
 14 15  2  0  0  0  0
 14 17  1  0  0  0  0
 15 16  1  0  0  0  0
 17 18  2  0  0  0  0
 18 19  1  0  0  0  0
 19 20  1  0  0  0  0
 19 24  2  0  0  0  0
 20 21  2  0  0  0  0
 21 22  1  0  0  0  0
 21 25  1  0  0  0  0
 22 23  2  0  0  0  0
 22 26  1  0  0  0  0
 23 24  1  0  0  0  0
 25 27  2  0  0  0  0
 25 28  1  0  0  0  0
M  BCL ATM C_TrTrTrPi C_TrTrTrPi C_TrTrTrPi C_TrTrTrPi C_TrTrTrPi N_Tr2TrTrPi N_TrTrTrPi2 S_TeTeTeTePiPi O_Tr2Tr2TrPi O_Tr2Tr2TrPi C_TrTrTrPi C_TrTrTrPi C_TrTrTrPi C_TrTrTrPi C_TrTrTrPi C_TrTrTrPi N_Tr2TrTrPi N_Tr2TrTrPi C_TrTrTrPi C_TrTrTrPi C_TrTrTrPi C_TrTrTrPi C_TrTrTrPi C_TrTrTrPi C_TrTrTrPi O_Te2Te2TeTe O_Tr2Tr2TrPi O_Te2Te2Te2Te
M  BCL BND AromaticSingleBond AromaticDoubleBond ConjugatedSingleBond AromaticDoubleBond AromaticSingleBond AromaticDoubleBond AromaticSingleBond ConjugatedSingleBond ConjugatedDoubleBond ConjugatedDoubleBond ConjugatedSingleBond AromaticSingleBond AromaticDoubleBond AromaticDoubleBond AromaticSingleBond AromaticDoubleBond ConjugatedSingleBond AromaticSingleBond ConjugatedDoubleBond ConjugatedSingleBond AromaticSingleBond AromaticDoubleBond AromaticDoubleBond AromaticSingleBond ConjugatedSingleBond AromaticDoubleBond ConjugatedSingleBond AromaticSingleBond ConjugatedDoubleBond ConjugatedSingleBond
M  BCL DBI - - - - - - - - - - - - -
M  END
> <PDB ID>
13gs

> <Resolution>
1.9

$$$$
Written by BCL::WriteToMDL,1a28
  MOE2012           3D
1a28_l.pdb
 23 26  0  0  0  0  0  0  0  0999 V2000
   21.2060    9.9350   63.0810 C   0  0  0  0  0  4  0  0  0  0  0  0
   21.2410    9.4460   64.5510 C   0  0  0  0  0  4  0  0  0  0  0  0
   22.0000    8.1250   64.6300 C   0  0  0  1  0  3  0  0  0  0  0  0
   21.7010    7.3010   65.5120 O   0  0  0  1  0  1  0  0  0  0  0  0
   23.1180    7.8720   63.7340 C   0  0  0  0  0  3  0  0  0  0  0  0
   23.4530    8.7270   62.7850 C   0  0  0  1  0  3  0  0  0  0  0  0
   24.6970    8.4430   61.9510 C   0  0  0  0  0  4  0  0  0  0  0  0
   24.4490    8.6370   60.4430 C   0  0  0  0  0  4  0  0  0  0  0  0
   23.7890    9.9970   60.0980 C   0  0  0  0  0  4  0  0  0  0  0  0
   22.4340   10.0950   60.8720 C   0  0  0  0  0  4  0  0  0  0  0  0
   22.6140   10.0230   62.4340 C   0  0  0  1  0  4  0  0  0  0  0  0
   21.6330   11.3540   60.4500 C   0  0  0  0  0  4  0  0  0  0  0  0
   21.4320   11.4340   58.9110 C   0  0  0  0  0  4  0  0  0  0  0  0
   22.7860   11.4040   58.1690 C   0  0  0  1  0  4  0  0  0  0  0  0
   23.4830   10.0600   58.5980 C   0  0  0  0  0  4  0  0  0  0  0  0
   24.6740    9.9180   57.6180 C   0  0  0  0  0  4  0  0  0  0  0  0
   24.0720   10.4500   56.2670 C   0  0  0  0  0  4  0  0  0  0  0  0
   22.7140   11.1490   56.6270 C   0  0  0  0  0  4  0  0  0  0  0  0
   23.6590   12.6770   58.4540 C   0  0  0  0  0  4  0  0  0  0  0  0
   23.4270   11.2460   63.0070 C   0  0  0  0  0  4  0  0  0  0  0  0
   22.3750   12.3880   55.7810 C   0  0  0  1  0  3  0  0  0  0  0  0
   23.2120   12.8760   55.0520 O   0  0  0  1  0  1  0  0  0  0  0  0
   21.0090   12.9760   55.8570 C   0  0  0  0  0  4  0  0  0  0  0  0
  1  2  1  0  0  0  0
  1 11  1  0  0  0  0
  2  3  1  0  0  0  0
  3  4  2  0  0  0  0
  3  5  1  0  0  0  0
  5  6  2  0  0  0  0
  6  7  1  0  0  0  0
  6 11  1  0  0  0  0
  7  8  1  0  0  0  0
  8  9  1  0  0  0  0
  9 10  1  0  0  0  0
  9 15  1  0  0  0  0
 10 11  1  0  0  0  0
 10 12  1  0  0  0  0
 11 20  1  0  0  0  0
 12 13  1  0  0  0  0
 13 14  1  0  0  0  0
 14 15  1  0  0  0  0
 14 18  1  0  0  0  0
 14 19  1  0  0  0  0
 15 16  1  0  0  0  0
 16 17  1  0  0  0  0
 17 18  1  0  0  0  0
 18 21  1  0  0  0  0
 21 22  2  0  0  0  0
 21 23  1  0  0  0  0
M  BCL ATM C_TeTeTeTe C_TeTeTeTe C_TrTrTrPi O_Tr2Tr2TrPi C_TrTrTrPi C_TrTrTrPi C_TeTeTeTe C_TeTeTeTe C_TeTeTeTe C_TeTeTeTe C_TeTeTeTe C_TeTeTeTe C_TeTeTeTe C_TeTeTeTe C_TeTeTeTe C_TeTeTeTe C_TeTeTeTe C_TeTeTeTe C_TeTeTeTe C_TeTeTeTe C_TrTrTrPi O_Tr2Tr2TrPi C_TeTeTeTe
M  BCL BND NonConjugatedSingleBondInRing NonConjugatedSingleBondInRing NonConjugatedSingleBondInRing ConjugatedDoubleBond ConjugatedSingleBondInRing ConjugatedDoubleBondInRing NonConjugatedSingleBondInRing NonConjugatedSingleBondInRing NonConjugatedSingleBondInRing NonConjugatedSingleBondInRing NonConjugatedSingleBondInRing NonConjugatedSingleBondInRing NonConjugatedSingleBondInRing NonConjugatedSingleBondInRing NonConjugatedSingleBond NonConjugatedSingleBondInRing NonConjugatedSingleBondInRing NonConjugatedSingleBondInRing NonConjugatedSingleBondInRing NonConjugatedSingleBond NonConjugatedSingleBondInRing NonConjugatedSingleBondInRing NonConjugatedSingleBondInRing NonConjugatedSingleBond ConjugatedDoubleBond NonConjugatedSingleBond
M  BCL CHI   9   S  10   S  11   S  14   R  15   S  18   R
M  BCL DBI - - -
M  END
> <PDB ID>
1a28

> <Resolution>
1.8

$$$$
Written by BCL::WriteToMDL,1a42
  MOE2012           3D
1A42_l.pdb
 23 24  0  0  0  0  0  0  0  0999 V2000
   -5.4450    2.0670   16.0490 C   0  0  0  1  0  3  0  0  0  0  0  0
   -3.3940    5.2050   13.0190 C   0  0  0  0  0  4  0  0  0  0  0  0
   -3.0550    3.8670   13.7100 C   0  0  0  0  0  4  0  0  0  0  0  0
   -3.3490    7.4080   13.9350 C   0  0  0  0  0  4  0  0  0  0  0  0
   -2.0760    7.4260   14.7640 C   0  0  0  0  0  4  0  0  0  0  0  0
   -1.9150    9.7690   15.0590 C   0  0  0  0  0  4  0  0  0  0  0  0
   -0.8780   10.9030   15.1780 C   0  0  0  0  0  4  0  0  0  0  0  0
   -5.4250    0.9940   18.2870 O   0  0  0  1  0  1  0  0  0  0  0  0
   -7.3980    0.8170   16.9950 O   0  0  0  1  0  1  0  0  0  0  0  0
   -5.4860   -0.5450   16.4610 N   0  0  0  0  0  3  0  0  0  0  0  0
   -5.9660    0.7500   16.9970 S   0  0  0  1  0  4  0  0  0  0  0  0
   -4.3210    2.1520   15.2920 C   0  0  0  0  0  3  0  0  0  0  0  0
   -4.1650    3.3450   14.6420 C   0  0  0  1  0  3  0  0  0  0  0  0
   -5.2160    4.2000   14.9310 C   0  0  0  1  0  3  0  0  0  0  0  0
   -6.3790    3.5010   15.9790 S   0  0  0  1  0  2  0  0  0  0  0  0
   -5.2950    5.8270   14.3680 S   0  0  0  1  0  4  0  0  0  0  0  0
   -6.1600    5.8730   13.2440 O   0  0  0  1  0  1  0  0  0  0  0  0
   -5.8580    6.6800   15.3730 O   0  0  0  1  0  1  0  0  0  0  0  0
   -3.8480    6.0650   14.0900 N   0  0  0  1  0  3  0  0  0  0  0  0
   -2.7760    2.8950   12.6490 N   0  3  0  0  0  4  0  0  0  0  0  0
   -1.3070    8.5960   14.5330 O   0  0  0  1  0  2  0  0  0  0  0  0
   -1.5640    3.0110   11.8410 C   0  0  0  0  0  4  0  0  0  0  0  0
   -1.4630    1.9270   10.7540 C   0  0  0  0  0  4  0  0  0  0  0  0
  1 11  1  0  0  0  0
  1 12  2  0  0  0  0
  1 15  1  0  0  0  0
  2  3  1  0  0  0  0
  2 19  1  0  0  0  0
  3 13  1  0  0  0  0
  3 20  1  0  0  0  0
  4  5  1  0  0  0  0
  4 19  1  0  0  0  0
  5 21  1  0  0  0  0
  6  7  1  0  0  0  0
  6 21  1  0  0  0  0
  8 11  2  0  0  0  0
  9 11  2  0  0  0  0
 10 11  1  0  0  0  0
 12 13  1  0  0  0  0
 13 14  2  0  0  0  0
 14 15  1  0  0  0  0
 14 16  1  0  0  0  0
 16 17  2  0  0  0  0
 16 18  2  0  0  0  0
 16 19  1  0  0  0  0
 20 22  1  0  0  0  0
 22 23  1  0  0  0  0
M  BCL ATM C_TrTrTrPi C_TeTeTeTe C_TeTeTeTe C_TeTeTeTe C_TeTeTeTe C_TeTeTeTe C_TeTeTeTe O_Tr2Tr2TrPi O_Tr2Tr2TrPi N_TrTrTrPi2 S_TeTeTeTePiPi C_TrTrTrPi C_TrTrTrPi C_TrTrTrPi S_Te2Te2TeTe S_TeTeTeTePiPi O_Tr2Tr2TrPi O_Tr2Tr2TrPi N_TrTrTrPi2 N_TeTeTeTe O_Te2Te2TeTe C_TeTeTeTe C_TeTeTeTe
M  BCL BND ConjugatedSingleBond AromaticDoubleBond AromaticSingleBond NonConjugatedSingleBondInRing NonConjugatedSingleBondInRing NonConjugatedSingleBondInRing NonConjugatedSingleBond NonConjugatedSingleBond NonConjugatedSingleBond NonConjugatedSingleBond NonConjugatedSingleBond NonConjugatedSingleBond ConjugatedDoubleBond ConjugatedDoubleBond ConjugatedSingleBond AromaticSingleBond AromaticDoubleBond AromaticSingleBond ConjugatedSingleBondInRing ConjugatedDoubleBond ConjugatedDoubleBond ConjugatedSingleBondInRing NonConjugatedSingleBond NonConjugatedSingleBond
M  BCL CHI   3   S
M  BCL DBI - - - - - -
M  END
> <PDB ID>
1a42

> <Resolution>
2.25

$$$$
Written by BCL::WriteToMDL,1a4k
  MOE2012           3D
1A4K_l.pdb
 31 34  0  0  0  0  0  0  0  0999 V2000
   15.6040    7.0570   -2.2840 C   0  0  0  0  0  4  0  0  0  0  0  0
   15.9760    5.7400   -1.5940 C   0  0  0  1  0  3  0  0  0  0  0  0
   15.4720    4.6940   -1.9840 O   0  0  0  1  0  1  0  0  0  0  0  0
   16.8250    5.6200   -0.5830 N   0  0  0  0  0  3  0  0  0  0  0  0
   17.8010    6.4300    0.1030 C   0  0  0  1  0  3  0  0  0  0  0  0
   17.4160    7.6830    0.6260 C   0  0  0  0  0  3  0  0  0  0  0  0
   18.3390    8.4880    1.2940 C   0  0  0  0  0  3  0  0  0  0  0  0
   19.6990    8.0850    1.4790 C   0  0  0  1  0  3  0  0  0  0  0  0
   20.0900    6.8050    0.9420 C   0  0  0  0  0  3  0  0  0  0  0  0
   19.1510    5.9910    0.2640 C   0  0  0  0  0  3  0  0  0  0  0  0
   20.6510    9.0020    2.2090 N   0  0  0  1  0  3  0  0  0  0  0  0
   20.3460    9.7660    3.3110 C   0  0  0  1  0  3  0  0  0  0  0  0
   21.5050   10.6030    3.7940 C   0  0  0  0  0  4  0  0  0  0  0  0
   22.6620   10.2210    2.8080 C   0  0  0  0  0  4  0  0  0  0  0  0
   21.9530    9.2230    1.8830 C   0  0  0  1  0  3  0  0  0  0  0  0
   19.2670    9.8250    3.8880 O   0  0  0  1  0  1  0  0  0  0  0  0
   22.5660    8.7090    0.9450 O   0  0  0  1  0  1  0  0  0  0  0  0
   21.3110   12.2290    3.7910 C   0  0  0  0  0  4  0  0  0  0  0  0
   21.0230   12.7550    2.2910 C   0  0  0  0  0  4  0  0  0  0  0  0
   22.2250   12.3000    1.3290 C   0  0  0  0  0  4  0  0  0  0  0  0
   23.7240   12.4530    3.4150 C   0  0  0  0  0  3  0  0  0  0  0  0
   22.6700   12.8440    4.2460 C   0  0  0  0  0  3  0  0  0  0  0  0
   23.3440   11.4890    2.1610 C   0  0  0  1  0  4  0  0  0  0  0  0
   24.4370   10.9940    1.2860 N   0  0  0  0  0  3  0  0  0  0  0  0
   25.7120   10.8320    1.5630 C   0  0  0  1  0  3  0  0  0  0  0  0
   26.2400   11.0850    2.6430 O   0  0  0  1  0  1  0  0  0  0  0  0
   26.3270   10.3200    0.4320 O   0  0  0  1  0  2  0  0  0  0  0  0
   27.7520   10.0260    0.4470 C   0  0  0  0  0  4  0  0  0  0  0  0
   28.2080    9.2280   -0.7690 C   0  0  0  1  0  3  0  0  0  0  0  0
   29.1480    8.4040   -0.6340 O   0  0  0  1  0  1  0  0  0  0  0  0
   27.6260    9.4150   -1.8690 O   0  5  0  1  0  1  0  0  0  0  0  0
  1  2  1  0  0  0  0
  2  3  2  0  0  0  0
  2  4  1  0  0  0  0
  4  5  1  0  0  0  0
  5  6  1  0  0  0  0
  5 10  2  0  0  0  0
  6  7  2  0  0  0  0
  7  8  1  0  0  0  0
  8  9  2  0  0  0  0
  8 11  1  0  0  0  0
  9 10  1  0  0  0  0
 11 12  1  0  0  0  0
 11 15  1  0  0  0  0
 12 13  1  0  0  0  0
 12 16  2  0  0  0  0
 13 14  1  0  0  0  0
 13 18  1  0  0  0  0
 14 15  1  0  0  0  0
 14 23  1  0  0  0  0
 15 17  2  0  0  0  0
 18 19  1  0  0  0  0
 18 22  1  0  0  0  0
 19 20  1  0  0  0  0
 20 23  1  0  0  0  0
 21 22  2  0  0  0  0
 21 23  1  0  0  0  0
 23 24  1  0  0  0  0
 24 25  1  0  0  0  0
 25 26  2  0  0  0  0
 25 27  1  0  0  0  0
 27 28  1  0  0  0  0
 28 29  1  0  0  0  0
 29 30  2  0  0  0  0
 29 31  1  0  0  0  0
M  BCL ATM C_TeTeTeTe C_TrTrTrPi O_Tr2Tr2TrPi N_TrTrTrPi2 C_TrTrTrPi C_TrTrTrPi C_TrTrTrPi C_TrTrTrPi C_TrTrTrPi C_TrTrTrPi N_TrTrTrPi2 C_TrTrTrPi C_TeTeTeTe C_TeTeTeTe C_TrTrTrPi O_Tr2Tr2TrPi O_Tr2Tr2TrPi C_TeTeTeTe C_TeTeTeTe C_TeTeTeTe C_TrTrTrPi C_TrTrTrPi C_TeTeTeTe N_TrTrTrPi2 C_TrTrTrPi O_Tr2Tr2TrPi O_Tr2TrTrPi2 C_TeTeTeTe C_TrTrTrPi O_Tr2Tr2TrPi O_Te2Te2Te2Te
M  BCL BND NonConjugatedSingleBond ConjugatedDoubleBond ConjugatedSingleBond ConjugatedSingleBond AromaticSingleBond AromaticDoubleBond AromaticDoubleBond AromaticSingleBond AromaticDoubleBond ConjugatedSingleBond AromaticSingleBond ConjugatedSingleBondInRing ConjugatedSingleBondInRing NonConjugatedSingleBondInRing ConjugatedDoubleBond NonConjugatedSingleBondInRing NonConjugatedSingleBondInRing NonConjugatedSingleBondInRing NonConjugatedSingleBondInRing ConjugatedDoubleBond NonConjugatedSingleBondInRing NonConjugatedSingleBondInRing NonConjugatedSingleBondInRing NonConjugatedSingleBondInRing ConjugatedDoubleBondInRing NonConjugatedSingleBondInRing NonConjugatedSingleBond ConjugatedSingleBond ConjugatedDoubleBond ConjugatedSingleBond NonConjugatedSingleBond NonConjugatedSingleBond ConjugatedDoubleBond ConjugatedSingleBond
M  BCL CHI  13   R  14   S  18   R  23   R
M  BCL DBI - - - - - - - - -
M  END
> <PDB ID>
1a4k

> <Resolution>
2.4000001

$$$$
Written by BCL::WriteToMDL,1a8t
  MOE2012           3D
HYDROLASE
 34 38  0  0  0  0  0  0  0  0999 V2000
   10.4920   33.9750   -1.5560 N   0  0  0  1  0  2  0  0  0  0  0  0
    9.6690   33.6680   -0.5770 N   0  0  0  1  0  2  0  0  0  0  0  0
    8.4590   33.9100   -0.9930 N   0  5  0  1  0  2  0  0  0  0  0  0
    8.4650   34.4360   -2.2430 N   0  0  0  1  0  2  0  0  0  0  0  0
    9.7920   34.4220   -2.6130 C   0  0  0  1  0  3  0  0  0  0  0  0
   10.1830   34.9240   -3.9430 C   0  0  0  1  0  3  0  0  0  0  0  0
    9.6640   36.1720   -4.3950 C   0  0  0  1  0  3  0  0  0  0  0  0
    9.9590   36.6490   -5.6660 C   0  0  0  0  0  3  0  0  0  0  0  0
   10.7720   35.8980   -6.5070 C   0  0  0  0  0  3  0  0  0  0  0  0
   11.2760   34.6670   -6.0980 C   0  0  0  0  0  3  0  0  0  0  0  0
   10.9840   34.1870   -4.8040 C   0  0  0  0  0  3  0  0  0  0  0  0
    8.7970   36.9280   -3.4570 C   0  0  0  1  0  3  0  0  0  0  0  0
    9.1280   38.2220   -3.0510 C   0  0  0  0  0  3  0  0  0  0  0  0
    8.3400   38.8700   -2.0700 C   0  0  0  0  0  3  0  0  0  0  0  0
    7.2470   38.1860   -1.5280 C   0  0  0  1  0  3  0  0  0  0  0  0
    6.9400   36.8850   -1.9420 C   0  0  0  0  0  3  0  0  0  0  0  0
    7.7450   36.2030   -2.8620 C   0  0  0  0  0  3  0  0  0  0  0  0
    6.2950   38.7460   -0.5040 C   0  0  0  0  0  4  0  0  0  0  0  0
    6.5650   39.9430    0.2700 N   0  0  0  1  0  3  0  0  0  0  0  0
    6.4490   41.1680   -0.2790 C   0  0  0  1  0  3  0  0  0  0  0  0
    6.1310   41.3730   -1.7290 C   0  0  0  0  0  4  0  0  0  0  0  0
    5.1110   40.5150   -2.4110 C   0  0  0  0  0  4  0  0  0  0  0  0
    5.2210   40.5350   -3.9360 C   0  0  0  0  0  4  0  0  0  0  0  0
    4.8280   41.9400   -4.4830 C   0  0  0  0  0  4  0  0  0  0  0  0
    6.6440   42.2600    0.4240 N   0  0  0  1  0  2  0  0  0  0  0  0
    6.9420   42.2480    1.7170 C   0  0  0  1  0  3  0  0  0  0  0  0
    7.0620   43.4360    2.4530 C   0  0  0  0  0  3  0  0  0  0  0  0
    7.3890   43.3710    3.8120 C   0  0  0  0  0  3  0  0  0  0  0  0
    7.5410   42.1300    4.4650 C   0  0  0  1  0  3  0  0  0  0  0  0
    7.8420   42.1300    5.8070 O   0  0  0  0  0  2  0  0  0  0  0  0
    7.3860   40.9420    3.7410 C   0  0  0  0  0  3  0  0  0  0  0  0
    7.0970   41.0100    2.3750 C   0  0  0  1  0  3  0  0  0  0  0  0
    6.8940   39.8000    1.5480 C   0  0  0  1  0  3  0  0  0  0  0  0
    6.9820   38.7030    2.0640 O   0  0  0  1  0  1  0  0  0  0  0  0
  1  2  2  0  0  0  0
  1  5  1  0  0  0  0
  2  3  1  0  0  0  0
  3  4  1  0  0  0  0
  4  5  2  0  0  0  0
  5  6  1  0  0  0  0
  6  7  1  0  0  0  0
  6 11  2  0  0  0  0
  7  8  2  0  0  0  0
  7 12  1  0  0  0  0
  8  9  1  0  0  0  0
  9 10  2  0  0  0  0
 10 11  1  0  0  0  0
 12 13  1  0  0  0  0
 12 17  2  0  0  0  0
 13 14  2  0  0  0  0
 14 15  1  0  0  0  0
 15 16  2  0  0  0  0
 15 18  1  0  0  0  0
 16 17  1  0  0  0  0
 18 19  1  0  0  0  0
 19 20  1  0  0  0  0
 19 33  1  0  0  0  0
 20 21  1  0  0  0  0
 20 25  2  0  0  0  0
 21 22  1  0  0  0  0
 22 23  1  0  0  0  0
 23 24  1  0  0  0  0
 25 26  1  0  0  0  0
 26 27  1  0  0  0  0
 26 32  2  0  0  0  0
 27 28  2  0  0  0  0
 28 29  1  0  0  0  0
 29 30  1  0  0  0  0
 29 31  2  0  0  0  0
 31 32  1  0  0  0  0
 32 33  1  0  0  0  0
 33 34  2  0  0  0  0
M  BCL ATM N_Tr2TrTrPi N_Tr2TrTrPi N_Te2Te2TeTe N_Tr2TrTrPi C_TrTrTrPi C_TrTrTrPi C_TrTrTrPi C_TrTrTrPi C_TrTrTrPi C_TrTrTrPi C_TrTrTrPi C_TrTrTrPi C_TrTrTrPi C_TrTrTrPi C_TrTrTrPi C_TrTrTrPi C_TrTrTrPi C_TeTeTeTe N_TrTrTrPi2 C_TrTrTrPi C_TeTeTeTe C_TeTeTeTe C_TeTeTeTe C_TeTeTeTe N_Tr2TrTrPi C_TrTrTrPi C_TrTrTrPi C_TrTrTrPi C_TrTrTrPi O_Te2Te2TeTe C_TrTrTrPi C_TrTrTrPi C_TrTrTrPi O_Tr2Tr2TrPi
M  BCL BND AromaticDoubleBond AromaticSingleBond AromaticSingleBond AromaticSingleBond AromaticDoubleBond ConjugatedSingleBond AromaticSingleBond AromaticDoubleBond AromaticDoubleBond ConjugatedSingleBond AromaticSingleBond AromaticDoubleBond AromaticSingleBond AromaticSingleBond AromaticDoubleBond AromaticDoubleBond AromaticSingleBond AromaticDoubleBond NonConjugatedSingleBond AromaticSingleBond NonConjugatedSingleBond AromaticSingleBond AromaticSingleBond NonConjugatedSingleBond AromaticDoubleBond NonConjugatedSingleBond NonConjugatedSingleBond NonConjugatedSingleBond AromaticSingleBond AromaticSingleBond AromaticDoubleBond AromaticDoubleBond AromaticSingleBond ConjugatedSingleBond AromaticDoubleBond AromaticSingleBond AromaticSingleBond ConjugatedDoubleBond
M  BCL DBI - - - - - - - - - - - - -
M  END
> <PDB ID>
1a8t

> <Resolution>
2.55

$$$$
Written by BCL::WriteToMDL,1afq
  MOE2012           3D
COMPLEX (SERINE PROTEASE/INHIBITOR)
 28 29  0  0  0  0  0  0  0  0999 V2000
   32.1420    1.9410   44.2800 N   0  3  0  0  0  4  0  0  0  0  0  0
   32.8710    1.9770   42.9990 C   0  0  0  0  0  4  0  0  0  0  0  0
   34.0260    2.9680   43.0750 C   0  0  0  0  0  4  0  0  0  0  0  0
   34.8970    3.0100   41.8760 C   0  0  0  0  0  4  0  0  0  0  0  0
   36.0420    3.9110   42.3090 C   0  0  0  0  0  4  0  0  0  0  0  0
   35.4190    1.5980   41.5960 C   0  0  0  0  0  4  0  0  0  0  0  0
   31.9390    2.3330   41.8420 C   0  0  0  1  0  3  0  0  0  0  0  0
   31.0210    3.1310   42.0000 O   0  0  0  1  0  1  0  0  0  0  0  0
   32.2420    1.8090   40.6630 N   0  0  0  0  0  3  0  0  0  0  0  0
   31.4270    2.0870   39.4700 C   0  0  0  0  0  4  0  0  0  0  0  0
   29.9380    1.7710   39.6470 C   0  0  0  1  0  3  0  0  0  0  0  0
   29.5860    0.7600   40.2060 O   0  0  0  1  0  1  0  0  0  0  0  0
   31.9860    1.3770   38.2390 C   0  0  0  0  0  4  0  0  0  0  0  0
   33.2520    2.0030   37.7410 C   0  0  0  1  0  3  0  0  0  0  0  0
   33.4200    3.3790   37.8140 C   0  0  0  0  0  3  0  0  0  0  0  0
   34.2540    1.2360   37.1800 C   0  0  0  0  0  3  0  0  0  0  0  0
   34.5510    3.9810   37.3050 C   0  0  0  0  0  3  0  0  0  0  0  0
   35.4010    1.8310   36.6570 C   0  0  0  0  0  3  0  0  0  0  0  0
   35.5640    3.2210   36.7060 C   0  0  0  0  0  3  0  0  0  0  0  0
   27.2600    3.1130   40.5750 C   0  0  0  1  0  3  0  0  0  0  0  0
   26.7960    4.4300   40.6890 C   0  0  0  0  0  3  0  0  0  0  0  0
   26.4340    4.9520   41.9010 C   0  0  0  0  0  3  0  0  0  0  0  0
   26.5280    4.1770   43.0390 C   0  0  0  1  0  3  0  0  0  0  0  0
   26.9900    2.8700   42.9800 C   0  0  0  0  0  3  0  0  0  0  0  0
   27.3540    2.3350   41.7440 C   0  0  0  0  0  3  0  0  0  0  0  0
   27.6350    2.5370   39.2130 C   0  0  0  0  0  4  0  0  0  0  0  0
   29.0880    2.6480   39.1270 N   0  0  0  0  0  3  0  0  0  0  0  0
   26.1440    4.7160   44.2000 F   0  0  0  1  0  1  0  0  0  0  0  0
  1  2  1  0  0  0  0
  2  3  1  0  0  0  0
  2  7  1  0  0  0  0
  3  4  1  0  0  0  0
  4  5  1  0  0  0  0
  4  6  1  0  0  0  0
  7  8  2  0  0  0  0
  7  9  1  0  0  0  0
  9 10  1  0  0  0  0
 10 11  1  0  0  0  0
 10 13  1  0  0  0  0
 11 12  2  0  0  0  0
 11 27  1  0  0  0  0
 13 14  1  0  0  0  0
 14 15  2  0  0  0  0
 14 16  1  0  0  0  0
 15 17  1  0  0  0  0
 16 18  2  0  0  0  0
 17 19  2  0  0  0  0
 18 19  1  0  0  0  0
 20 21  1  0  0  0  0
 20 25  2  0  0  0  0
 20 26  1  0  0  0  0
 21 22  2  0  0  0  0
 22 23  1  0  0  0  0
 23 24  2  0  0  0  0
 23 28  1  0  0  0  0
 24 25  1  0  0  0  0
 26 27  1  0  0  0  0
M  BCL ATM N_TeTeTeTe C_TeTeTeTe C_TeTeTeTe C_TeTeTeTe C_TeTeTeTe C_TeTeTeTe C_TrTrTrPi O_Tr2Tr2TrPi N_TrTrTrPi2 C_TeTeTeTe C_TrTrTrPi O_Tr2Tr2TrPi C_TeTeTeTe C_TrTrTrPi C_TrTrTrPi C_TrTrTrPi C_TrTrTrPi C_TrTrTrPi C_TrTrTrPi C_TrTrTrPi C_TrTrTrPi C_TrTrTrPi C_TrTrTrPi C_TrTrTrPi C_TrTrTrPi C_TeTeTeTe N_TrTrTrPi2 F_S2P2P2P
M  BCL BND NonConjugatedSingleBond NonConjugatedSingleBond NonConjugatedSingleBond NonConjugatedSingleBond NonConjugatedSingleBond NonConjugatedSingleBond ConjugatedDoubleBond ConjugatedSingleBond NonConjugatedSingleBond NonConjugatedSingleBond NonConjugatedSingleBond ConjugatedDoubleBond ConjugatedSingleBond NonConjugatedSingleBond AromaticDoubleBond AromaticSingleBond AromaticSingleBond AromaticDoubleBond AromaticDoubleBond AromaticSingleBond AromaticSingleBond AromaticDoubleBond NonConjugatedSingleBond AromaticDoubleBond AromaticSingleBond AromaticDoubleBond ConjugatedSingleBond AromaticSingleBond NonConjugatedSingleBond
M  BCL CHI   2   R  10   S
M  BCL DBI - - - - - - - -
M  END
> <PDB ID>
1afq

> <Resolution>
1.8

$$$$
Written by BCL::WriteToMDL,1aoe
  MOE2012           3D
1AOE_l.pdb
 20 22  0  0  0  0  0  0  0  0999 V2000
   29.6120   -2.7000    0.2650 C   0  0  0  1  0  3  0  0  0  0  0  0
   29.7590   -2.4540    1.6170 C   0  0  0  1  0  3  0  0  0  0  0  0
   28.7360   -1.5310    2.2180 C   0  0  0  1  0  3  0  0  0  0  0  0
   27.8620   -0.9400    1.4860 N   0  0  0  1  0  2  0  0  0  0  0  0
   27.7420   -1.1080    0.1760 C   0  0  0  1  0  3  0  0  0  0  0  0
   28.6040   -2.0030   -0.4840 N   0  0  0  1  0  2  0  0  0  0  0  0
   28.6960   -1.2540    3.5170 N   0  0  0  0  0  3  0  0  0  0  0  0
   30.5390   -3.5230   -0.4420 C   0  0  0  0  0  3  0  0  0  0  0  0
   31.5510   -4.1480    0.2780 C   0  0  0  0  0  3  0  0  0  0  0  0
   31.7050   -4.0000    1.6570 C   0  0  0  1  0  3  0  0  0  0  0  0
   30.7800   -3.1190    2.2990 C   0  0  0  1  0  3  0  0  0  0  0  0
   31.2550   -3.1600    3.6700 C   0  0  0  0  0  3  0  0  0  0  0  0
   32.3120   -4.0160    3.6340 C   0  0  0  0  0  3  0  0  0  0  0  0
   32.5510   -4.4340    2.4680 N   0  0  0  1  0  3  0  0  0  0  0  0
   26.8560   -0.4730   -0.5750 N   0  0  0  0  0  3  0  0  0  0  0  0
   33.6930   -5.3870    2.2090 C   0  0  0  0  0  4  0  0  0  0  0  0
   33.6910   -6.6470    3.1010 C   0  0  0  0  0  4  0  0  0  0  0  0
   32.3170   -7.3180    3.2530 C   0  0  0  0  0  4  0  0  0  0  0  0
   35.0430   -4.6140    2.3320 C   0  0  0  0  0  4  0  0  0  0  0  0
   35.2290   -3.5050    1.3200 C   0  0  0  0  0  4  0  0  0  0  0  0
  1  2  1  0  0  0  0
  1  6  2  0  0  0  0
  1  8  1  0  0  0  0
  2  3  2  0  0  0  0
  2 11  1  0  0  0  0
  3  4  1  0  0  0  0
  3  7  1  0  0  0  0
  4  5  2  0  0  0  0
  5  6  1  0  0  0  0
  5 15  1  0  0  0  0
  8  9  2  0  0  0  0
  9 10  1  0  0  0  0
 10 11  2  0  0  0  0
 10 14  1  0  0  0  0
 11 12  1  0  0  0  0
 12 13  2  0  0  0  0
 13 14  1  0  0  0  0
 14 16  1  0  0  0  0
 16 17  1  0  0  0  0
 16 19  1  0  0  0  0
 17 18  1  0  0  0  0
 19 20  1  0  0  0  0
M  BCL ATM C_TrTrTrPi C_TrTrTrPi C_TrTrTrPi N_Tr2TrTrPi C_TrTrTrPi N_Tr2TrTrPi N_TrTrTrPi2 C_TrTrTrPi C_TrTrTrPi C_TrTrTrPi C_TrTrTrPi C_TrTrTrPi C_TrTrTrPi N_TrTrTrPi2 N_TrTrTrPi2 C_TeTeTeTe C_TeTeTeTe C_TeTeTeTe C_TeTeTeTe C_TeTeTeTe
M  BCL BND AromaticSingleBond AromaticDoubleBond AromaticSingleBond AromaticDoubleBond AromaticSingleBond AromaticSingleBond ConjugatedSingleBond AromaticDoubleBond AromaticSingleBond ConjugatedSingleBond AromaticDoubleBond AromaticSingleBond AromaticDoubleBond AromaticSingleBond AromaticSingleBond AromaticDoubleBond AromaticSingleBond NonConjugatedSingleBond NonConjugatedSingleBond NonConjugatedSingleBond NonConjugatedSingleBond NonConjugatedSingleBond
M  BCL DBI - - - - - -
M  END
> <PDB ID>
1aoe

> <Resolution>
1.6

$$$$
Written by BCL::WriteToMDL,1atl
  MOE2012           3D
METALLOENDOPEPTIDASE
 22 22  0  0  0  0  0  0  0  0999 V2000
    2.1320   23.7440    0.5680 C   0  0  0  1  0  3  0  0  0  0  0  0
    1.3330   24.4110   -0.1070 O   0  0  0  1  0  1  0  0  0  0  0  0
    2.2330   22.2130    0.4330 C   0  0  0  0  0  4  0  0  0  0  0  0
    0.8610   21.5510    0.2790 C   0  0  0  0  0  4  0  0  0  0  0  0
   -0.1070   21.4440    1.8150 S   0  0  0  0  0  2  0  0  0  0  0  0
    3.0820   21.8570   -0.7940 C   0  0  0  0  0  4  0  0  0  0  0  0
    4.3910   22.6360   -1.0190 C   0  0  0  0  0  4  0  0  0  0  0  0
    4.9790   22.2740   -2.3840 C   0  0  0  0  0  4  0  0  0  0  0  0
    5.4060   22.3680    0.1000 C   0  0  0  0  0  4  0  0  0  0  0  0
    2.9960   24.2880    1.4160 N   0  0  0  0  0  3  0  0  0  0  0  0
    3.0760   25.7180    1.6560 C   0  0  0  0  0  4  0  0  0  0  0  0
    4.2870   26.0300    2.5510 C   0  0  0  1  0  3  0  0  0  0  0  0
    4.7820   27.1690    2.5610 O   0  0  0  1  0  1  0  0  0  0  0  0
    1.7530   26.2330    2.2490 C   0  0  0  0  0  4  0  0  0  0  0  0
    1.2290   25.4990    3.4710 C   0  0  0  1  0  3  0  0  0  0  0  0
    1.8870   24.3840    3.9840 C   0  0  0  0  0  3  0  0  0  0  0  0
    0.0860   25.9470    4.1280 C   0  0  0  0  0  3  0  0  0  0  0  0
    1.4300   23.7410    5.1130 C   0  0  0  0  0  3  0  0  0  0  0  0
   -0.3820   25.3120    5.2640 C   0  0  0  0  0  3  0  0  0  0  0  0
    0.2960   24.2040    5.7530 C   0  0  0  1  0  3  0  0  0  0  0  0
   -0.1470   23.5450    6.8820 O   0  0  0  0  0  2  0  0  0  0  0  0
    4.7930   25.0850    3.1840 O   0  5  0  1  0  1  0  0  0  0  0  0
  1  2  2  0  0  0  0
  1  3  1  0  0  0  0
  1 10  1  0  0  0  0
  3  4  1  0  0  0  0
  3  6  1  0  0  0  0
  4  5  1  0  0  0  0
  6  7  1  0  0  0  0
  7  8  1  0  0  0  0
  7  9  1  0  0  0  0
 10 11  1  0  0  0  0
 11 12  1  0  0  0  0
 11 14  1  0  0  0  0
 12 13  2  0  0  0  0
 12 22  1  0  0  0  0
 14 15  1  0  0  0  0
 15 16  2  0  0  0  0
 15 17  1  0  0  0  0
 16 18  1  0  0  0  0
 17 19  2  0  0  0  0
 18 20  2  0  0  0  0
 19 20  1  0  0  0  0
 20 21  1  0  0  0  0
M  BCL ATM C_TrTrTrPi O_Tr2Tr2TrPi C_TeTeTeTe C_TeTeTeTe S_Te2Te2TeTe C_TeTeTeTe C_TeTeTeTe C_TeTeTeTe C_TeTeTeTe N_TrTrTrPi2 C_TeTeTeTe C_TrTrTrPi O_Tr2Tr2TrPi C_TeTeTeTe C_TrTrTrPi C_TrTrTrPi C_TrTrTrPi C_TrTrTrPi C_TrTrTrPi C_TrTrTrPi O_Te2Te2TeTe O_Te2Te2Te2Te
M  BCL BND ConjugatedDoubleBond NonConjugatedSingleBond ConjugatedSingleBond NonConjugatedSingleBond NonConjugatedSingleBond NonConjugatedSingleBond NonConjugatedSingleBond NonConjugatedSingleBond NonConjugatedSingleBond NonConjugatedSingleBond NonConjugatedSingleBond NonConjugatedSingleBond ConjugatedDoubleBond ConjugatedSingleBond NonConjugatedSingleBond AromaticDoubleBond AromaticSingleBond AromaticSingleBond AromaticDoubleBond AromaticDoubleBond AromaticSingleBond ConjugatedSingleBond
M  BCL CHI   3   S  11   S
M  BCL DBI - - - - -
M  END
> <PDB ID>
1atl

> <Resolution>
1.8

$$$$
Written by BCL::WriteToMDL,1azm
  MOE2012           3D
1AZM_l.pdb
 13 13  0  0  0  0  0  0  0  0999 V2000
   34.7630   17.1930  -17.9380 C   0  0  0  1  0  3  0  0  0  0  0  0
   34.4370   16.4480  -20.1450 C   0  0  0  1  0  3  0  0  0  0  0  0
   32.9390   14.7710  -20.9940 C   0  0  0  1  0  3  0  0  0  0  0  0
   32.4510   14.0020  -22.1390 C   0  0  0  0  0  4  0  0  0  0  0  0
   36.4910   17.6300  -15.9610 N   0  0  0  0  0  3  0  0  0  0  0  0
   35.0660   17.6270  -20.0430 N   0  0  0  1  0  2  0  0  0  0  0  0
   35.1880   18.0710  -18.7670 N   0  0  0  1  0  2  0  0  0  0  0  0
   33.7590   15.8350  -21.2140 N   0  0  0  0  0  3  0  0  0  0  0  0
   34.6720   16.0100  -15.7230 O   0  0  0  1  0  1  0  0  0  0  0  0
   34.1710   18.4170  -15.6930 O   0  0  0  1  0  1  0  0  0  0  0  0
   32.5820   14.4290  -19.8630 O   0  0  0  1  0  1  0  0  0  0  0  0
   34.9540   17.3730  -16.1930 S   0  0  0  1  0  4  0  0  0  0  0  0
   34.0480   15.8110  -18.6090 S   0  0  0  1  0  2  0  0  0  0  0  0
  1  7  2  0  0  0  0
  1 12  1  0  0  0  0
  1 13  1  0  0  0  0
  2  6  2  0  0  0  0
  2  8  1  0  0  0  0
  2 13  1  0  0  0  0
  3  4  1  0  0  0  0
  3  8  1  0  0  0  0
  3 11  2  0  0  0  0
  5 12  1  0  0  0  0
  6  7  1  0  0  0  0
  9 12  2  0  0  0  0
 10 12  2  0  0  0  0
M  BCL ATM C_TrTrTrPi C_TrTrTrPi C_TrTrTrPi C_TeTeTeTe N_TrTrTrPi2 N_Tr2TrTrPi N_Tr2TrTrPi N_TrTrTrPi2 O_Tr2Tr2TrPi O_Tr2Tr2TrPi O_Tr2Tr2TrPi S_TeTeTeTePiPi S_Te2Te2TeTe
M  BCL BND AromaticDoubleBond ConjugatedSingleBond AromaticSingleBond AromaticDoubleBond ConjugatedSingleBond AromaticSingleBond NonConjugatedSingleBond ConjugatedSingleBond ConjugatedDoubleBond ConjugatedSingleBond AromaticSingleBond ConjugatedDoubleBond ConjugatedDoubleBond
M  BCL DBI - - - - -
M  END
> <PDB ID>
1azm

> <Resolution>
2

$$$$
Written by BCL::WriteToMDL,1bju
  MOE2012           3D
1bju_l.pdb
 20 21  0  0  0  0  0  0  0  0999 V2000
   -2.7990   13.9840   14.4490 N   0  3  0  0  0  3  0  0  0  0  0  0
   -2.0060   12.2130   15.6660 N   0  0  0  0  0  3  0  0  0  0  0  0
   -2.3010   13.5080   15.5820 C   0  0  0  1  0  3  0  0  0  0  0  0
   -1.8870   14.3700   16.6050 C   0  0  0  1  0  3  0  0  0  0  0  0
   -1.9370   15.7610   16.4670 C   0  0  0  0  0  3  0  0  0  0  0  0
   -1.5410   16.6110   17.5040 C   0  0  0  0  0  3  0  0  0  0  0  0
   -1.0780   16.0860   18.7200 C   0  0  0  1  0  3  0  0  0  0  0  0
   -1.0270   14.6990   18.8660 C   0  0  0  0  0  3  0  0  0  0  0  0
   -1.4250   13.8630   17.8200 C   0  0  0  0  0  3  0  0  0  0  0  0
   -0.6720   16.8760   19.7460 N   0  0  0  0  0  3  0  0  0  0  0  0
    0.2400   17.8600   19.6510 C   0  0  0  1  0  3  0  0  0  0  0  0
    0.7740   18.1990   18.5840 O   0  0  0  1  0  1  0  0  0  0  0  0
    0.5310   18.4530   20.8150 N   0  0  0  0  0  3  0  0  0  0  0  0
    1.5460   19.2940   21.0740 C   0  0  0  1  0  3  0  0  0  0  0  0
    1.3980   20.2380   22.0940 C   0  0  0  0  0  3  0  0  0  0  0  0
    2.4440   21.1080   22.4110 C   0  0  0  0  0  3  0  0  0  0  0  0
    3.6410   21.0470   21.6980 C   0  0  0  1  0  3  0  0  0  0  0  0
    3.7940   20.1190   20.6750 C   0  0  0  0  0  3  0  0  0  0  0  0
    2.7500   19.2470   20.3620 C   0  0  0  0  0  3  0  0  0  0  0  0
    4.9500   22.0990   22.0540 Cl  0  0  0  1  0  1  0  0  0  0  0  0
  1  3  2  0  0  0  0
  2  3  1  0  0  0  0
  3  4  1  0  0  0  0
  4  5  1  0  0  0  0
  4  9  2  0  0  0  0
  5  6  2  0  0  0  0
  6  7  1  0  0  0  0
  7  8  2  0  0  0  0
  7 10  1  0  0  0  0
  8  9  1  0  0  0  0
 10 11  1  0  0  0  0
 11 12  2  0  0  0  0
 11 13  1  0  0  0  0
 13 14  1  0  0  0  0
 14 15  1  0  0  0  0
 14 19  2  0  0  0  0
 15 16  2  0  0  0  0
 16 17  1  0  0  0  0
 17 18  2  0  0  0  0
 17 20  1  0  0  0  0
 18 19  1  0  0  0  0
M  BCL ATM N_TrTrTrPi N_TrTrTrPi2 C_TrTrTrPi C_TrTrTrPi C_TrTrTrPi C_TrTrTrPi C_TrTrTrPi C_TrTrTrPi C_TrTrTrPi N_TrTrTrPi2 C_TrTrTrPi O_Tr2Tr2TrPi N_TrTrTrPi2 C_TrTrTrPi C_TrTrTrPi C_TrTrTrPi C_TrTrTrPi C_TrTrTrPi C_TrTrTrPi Cl_S2P2P2P
M  BCL BND ConjugatedDoubleBond ConjugatedSingleBond ConjugatedSingleBond AromaticSingleBond AromaticDoubleBond AromaticDoubleBond AromaticSingleBond AromaticDoubleBond ConjugatedSingleBond AromaticSingleBond ConjugatedSingleBond ConjugatedDoubleBond ConjugatedSingleBond ConjugatedSingleBond AromaticSingleBond AromaticDoubleBond AromaticDoubleBond AromaticSingleBond AromaticDoubleBond ConjugatedSingleBond AromaticSingleBond
M  BCL DBI - - - - - - - -
M  END
> <PDB ID>
1bju

> <Resolution>
1.8

$$$$
Written by BCL::WriteToMDL,1bl6
  MOE2012           3D
a1bl6_lig.ent
 22 25  0  0  0  0  0  0  0  0999 V2000
   47.4850   11.5840    3.1720 F   0  0  0  1  0  1  0  0  0  0  0  0
   46.9700   13.6490    4.2680 C   0  0  0  0  0  3  0  0  0  0  0  0
   46.7980   12.7570    3.1830 C   0  0  0  1  0  3  0  0  0  0  0  0
   45.9120   13.0850    2.1150 C   0  0  0  0  0  3  0  0  0  0  0  0
   45.1930   14.3120    2.1510 C   0  0  0  0  0  3  0  0  0  0  0  0
   45.3490   15.2370    3.2610 C   0  0  0  1  0  3  0  0  0  0  0  0
   46.2580   14.8720    4.3090 C   0  0  0  0  0  3  0  0  0  0  0  0
   40.3130   14.7790    1.5940 C   0  0  0  0  0  3  0  0  0  0  0  0
   40.0740   13.8340    2.5260 N   0  0  0  1  0  2  0  0  0  0  0  0
   40.7660   13.7660    3.6800 C   0  0  0  0  0  3  0  0  0  0  0  0
   41.7930   14.7020    3.9710 C   0  0  0  0  0  3  0  0  0  0  0  0
   42.0930   15.7320    3.0120 C   0  0  0  1  0  3  0  0  0  0  0  0
   41.3230   15.7550    1.7960 C   0  0  0  0  0  3  0  0  0  0  0  0
   42.8770   18.1220    3.4310 N   0  0  0  1  0  3  0  0  0  0  0  0
   43.1300   16.7040    3.2700 C   0  0  0  1  0  3  0  0  0  0  0  0
   44.6170   16.4740    3.3280 C   0  0  0  1  0  3  0  0  0  0  0  0
   45.2640   17.7060    3.5320 N   0  0  0  1  0  2  0  0  0  0  0  0
   44.1920   18.5620    3.5730 C   0  0  0  0  0  3  0  0  0  0  0  0
   41.6190   18.9850    3.4340 C   0  0  0  0  0  4  0  0  0  0  0  0
   41.1140   19.3890    1.9930 C   0  0  0  0  0  4  0  0  0  0  0  0
   41.9430   19.0960    0.7150 C   0  0  0  0  0  4  0  0  0  0  0  0
   41.8470   20.5250    1.2590 C   0  0  0  0  0  4  0  0  0  0  0  0
  1  3  1  0  0  0  0
  2  3  1  0  0  0  0
  2  7  2  0  0  0  0
  3  4  2  0  0  0  0
  4  5  1  0  0  0  0
  5  6  2  0  0  0  0
  6  7  1  0  0  0  0
  6 16  1  0  0  0  0
  8  9  1  0  0  0  0
  8 13  2  0  0  0  0
  9 10  2  0  0  0  0
 10 11  1  0  0  0  0
 11 12  2  0  0  0  0
 12 13  1  0  0  0  0
 12 15  1  0  0  0  0
 14 15  1  0  0  0  0
 14 18  1  0  0  0  0
 14 19  1  0  0  0  0
 15 16  2  0  0  0  0
 16 17  1  0  0  0  0
 17 18  2  0  0  0  0
 19 20  1  0  0  0  0
 20 21  1  0  0  0  0
 20 22  1  0  0  0  0
 21 22  1  0  0  0  0
M  BCL ATM F_S2P2P2P C_TrTrTrPi C_TrTrTrPi C_TrTrTrPi C_TrTrTrPi C_TrTrTrPi C_TrTrTrPi C_TrTrTrPi N_Tr2TrTrPi C_TrTrTrPi C_TrTrTrPi C_TrTrTrPi C_TrTrTrPi N_TrTrTrPi2 C_TrTrTrPi C_TrTrTrPi N_Tr2TrTrPi C_TrTrTrPi C_TeTeTeTe C_TeTeTeTe C_TeTeTeTe C_TeTeTeTe
M  BCL BND ConjugatedSingleBond AromaticSingleBond AromaticDoubleBond AromaticDoubleBond AromaticSingleBond AromaticDoubleBond AromaticSingleBond ConjugatedSingleBond AromaticSingleBond AromaticDoubleBond AromaticDoubleBond AromaticSingleBond AromaticDoubleBond AromaticSingleBond ConjugatedSingleBond AromaticSingleBond AromaticSingleBond NonConjugatedSingleBond AromaticDoubleBond AromaticSingleBond AromaticDoubleBond NonConjugatedSingleBond NonConjugatedSingleBondInRing NonConjugatedSingleBondInRing NonConjugatedSingleBondInRing
M  BCL DBI - - - - - - - -
M  END
> <PDB ID>
1bl6

> <Resolution>
2.5

$$$$
Written by BCL::WriteToMDL,1bmk
  MOE2012           3D
a1bmk_lig.ent
 23 26  0  0  0  0  0  0  0  0999 V2000
   47.4930   11.2050    3.2820 F   0  0  0  1  0  1  0  0  0  0  0  0
   46.7920   13.3910    4.0190 C   0  0  0  0  0  3  0  0  0  0  0  0
   46.8550   12.3810    3.0220 C   0  0  0  1  0  3  0  0  0  0  0  0
   46.2590   12.5890    1.7540 C   0  0  0  0  0  3  0  0  0  0  0  0
   45.6050   13.8060    1.4830 C   0  0  0  0  0  3  0  0  0  0  0  0
   45.5260   14.8490    2.4710 C   0  0  0  1  0  3  0  0  0  0  0  0
   46.1340   14.6150    3.7450 C   0  0  0  0  0  3  0  0  0  0  0  0
   41.0270   13.6070    3.0330 C   0  0  0  0  0  3  0  0  0  0  0  0
   40.0400   13.8130    2.1250 N   0  0  0  1  0  2  0  0  0  0  0  0
   40.1840   14.8020    1.2560 C   0  0  0  1  0  3  0  0  0  0  0  0
   41.2220   15.6310    1.1830 N   0  0  0  1  0  2  0  0  0  0  0  0
   42.2620   15.4820    2.0730 C   0  0  0  1  0  3  0  0  0  0  0  0
   42.1920   14.4230    3.0700 C   0  0  0  0  0  3  0  0  0  0  0  0
   39.2130   14.9730    0.4010 N   0  0  0  0  0  3  0  0  0  0  0  0
   43.2880   17.7620    1.5200 N   0  0  0  1  0  3  0  0  0  0  0  0
   43.4000   16.3930    2.0050 C   0  0  0  1  0  3  0  0  0  0  0  0
   44.8660   16.0740    2.1560 C   0  0  0  1  0  3  0  0  0  0  0  0
   45.6190   17.2040    1.8040 N   0  0  0  1  0  2  0  0  0  0  0  0
   44.6380   18.0840    1.4640 C   0  0  0  0  0  3  0  0  0  0  0  0
   42.1180   18.5930    0.9890 C   0  0  0  0  0  4  0  0  0  0  0  0
   42.5230   19.6430   -0.0810 C   0  0  0  0  0  4  0  0  0  0  0  0
   41.5480   19.9280   -1.2280 C   0  0  0  0  0  4  0  0  0  0  0  0
   42.8200   19.1390   -1.5000 C   0  0  0  0  0  4  0  0  0  0  0  0
  1  3  1  0  0  0  0
  2  3  1  0  0  0  0
  2  7  2  0  0  0  0
  3  4  2  0  0  0  0
  4  5  1  0  0  0  0
  5  6  2  0  0  0  0
  6  7  1  0  0  0  0
  6 17  1  0  0  0  0
  8  9  1  0  0  0  0
  8 13  2  0  0  0  0
  9 10  2  0  0  0  0
 10 11  1  0  0  0  0
 10 14  1  0  0  0  0
 11 12  2  0  0  0  0
 12 13  1  0  0  0  0
 12 16  1  0  0  0  0
 15 16  1  0  0  0  0
 15 19  1  0  0  0  0
 15 20  1  0  0  0  0
 16 17  2  0  0  0  0
 17 18  1  0  0  0  0
 18 19  2  0  0  0  0
 20 21  1  0  0  0  0
 21 22  1  0  0  0  0
 21 23  1  0  0  0  0
 22 23  1  0  0  0  0
M  BCL ATM F_S2P2P2P C_TrTrTrPi C_TrTrTrPi C_TrTrTrPi C_TrTrTrPi C_TrTrTrPi C_TrTrTrPi C_TrTrTrPi N_Tr2TrTrPi C_TrTrTrPi N_Tr2TrTrPi C_TrTrTrPi C_TrTrTrPi N_TrTrTrPi2 N_TrTrTrPi2 C_TrTrTrPi C_TrTrTrPi N_Tr2TrTrPi C_TrTrTrPi C_TeTeTeTe C_TeTeTeTe C_TeTeTeTe C_TeTeTeTe
M  BCL BND ConjugatedSingleBond AromaticSingleBond AromaticDoubleBond AromaticDoubleBond AromaticSingleBond AromaticDoubleBond AromaticSingleBond ConjugatedSingleBond AromaticSingleBond AromaticDoubleBond AromaticDoubleBond AromaticSingleBond ConjugatedSingleBond AromaticDoubleBond AromaticSingleBond ConjugatedSingleBond AromaticSingleBond AromaticSingleBond NonConjugatedSingleBond AromaticDoubleBond AromaticSingleBond AromaticDoubleBond NonConjugatedSingleBond NonConjugatedSingleBondInRing NonConjugatedSingleBondInRing NonConjugatedSingleBondInRing
M  BCL DBI - - - - - - - -
M  END
> <PDB ID>
1bmk

> <Resolution>
2.4000001

$$$$
Written by BCL::WriteToMDL,1bnw
  MOE2012           3D
1BNW_l.pdb
 19 20  0  0  0  0  0  0  0  0999 V2000
   -5.2720    2.0930   15.8300 C   0  0  0  1  0  3  0  0  0  0  0  0
   -2.5880    6.3460   13.9900 C   0  0  0  0  0  4  0  0  0  0  0  0
   -2.0720    7.6960   13.8940 C   0  0  0  1  0  3  0  0  0  0  0  0
   -2.1060    8.4440   12.7330 C   0  0  0  0  0  3  0  0  0  0  0  0
   -1.6140    9.7130   12.9390 C   0  0  0  0  0  3  0  0  0  0  0  0
   -1.1930    9.9560   14.2360 C   0  0  0  0  0  3  0  0  0  0  0  0
   -5.4750    1.0740   18.1580 O   0  0  0  1  0  1  0  0  0  0  0  0
   -7.3150    0.9750   16.7440 O   0  0  0  1  0  1  0  0  0  0  0  0
   -5.3990   -0.4720   16.2890 N   0  0  0  0  0  3  0  0  0  0  0  0
   -5.8990    0.8280   16.8150 S   0  0  0  1  0  4  0  0  0  0  0  0
   -4.0400    2.1040   15.2520 C   0  0  0  0  0  3  0  0  0  0  0  0
   -3.8220    3.2650   14.5570 C   0  0  0  0  0  3  0  0  0  0  0  0
   -4.8860    4.1360   14.6030 C   0  0  0  1  0  3  0  0  0  0  0  0
   -6.1780    3.5170   15.5160 S   0  0  0  1  0  2  0  0  0  0  0  0
   -5.0220    5.6980   13.8580 S   0  0  0  1  0  4  0  0  0  0  0  0
   -4.9270    5.4990   12.4420 O   0  0  0  1  0  1  0  0  0  0  0  0
   -6.3080    6.2440   14.1910 O   0  0  0  1  0  1  0  0  0  0  0  0
   -3.9630    6.5960   14.4120 N   0  0  0  0  0  3  0  0  0  0  0  0
   -1.4130    8.5610   15.2460 S   0  0  0  1  0  2  0  0  0  0  0  0
  1 10  1  0  0  0  0
  1 11  2  0  0  0  0
  1 14  1  0  0  0  0
  2  3  1  0  0  0  0
  2 18  1  0  0  0  0
  3  4  2  0  0  0  0
  3 19  1  0  0  0  0
  4  5  1  0  0  0  0
  5  6  2  0  0  0  0
  6 19  1  0  0  0  0
  7 10  2  0  0  0  0
  8 10  2  0  0  0  0
  9 10  1  0  0  0  0
 11 12  1  0  0  0  0
 12 13  2  0  0  0  0
 13 14  1  0  0  0  0
 13 15  1  0  0  0  0
 15 16  2  0  0  0  0
 15 17  2  0  0  0  0
 15 18  1  0  0  0  0
M  BCL ATM C_TrTrTrPi C_TeTeTeTe C_TrTrTrPi C_TrTrTrPi C_TrTrTrPi C_TrTrTrPi O_Tr2Tr2TrPi O_Tr2Tr2TrPi N_TrTrTrPi2 S_TeTeTeTePiPi C_TrTrTrPi C_TrTrTrPi C_TrTrTrPi S_Te2Te2TeTe S_TeTeTeTePiPi O_Tr2Tr2TrPi O_Tr2Tr2TrPi N_TrTrTrPi2 S_Te2Te2TeTe
M  BCL BND ConjugatedSingleBond AromaticDoubleBond AromaticSingleBond NonConjugatedSingleBond NonConjugatedSingleBond AromaticDoubleBond AromaticSingleBond AromaticSingleBond AromaticDoubleBond AromaticSingleBond ConjugatedDoubleBond ConjugatedDoubleBond ConjugatedSingleBond AromaticSingleBond AromaticDoubleBond AromaticSingleBond ConjugatedSingleBond ConjugatedDoubleBond ConjugatedDoubleBond ConjugatedSingleBond
M  BCL DBI - - - - - - - -
M  END
> <PDB ID>
1bnw

> <Resolution>
2.25

$$$$
Written by BCL::WriteToMDL,1bqo
  MOE2012           3D
1BQO_l.pdb
 34 36  0  0  0  0  0  0  0  0999 V2000
    3.3340   48.5830   54.3740 C   0  0  0  1  0  3  0  0  0  0  0  0
    3.7130   49.4900   55.4530 C   0  0  0  0  0  3  0  0  0  0  0  0
    3.2370   49.1770   56.7950 C   0  0  0  0  0  3  0  0  0  0  0  0
    2.4180   47.9900   57.0030 C   0  0  0  1  0  3  0  0  0  0  0  0
    2.0140   47.1210   55.9120 C   0  0  0  0  0  3  0  0  0  0  0  0
    2.4780   47.4190   54.5640 C   0  0  0  0  0  3  0  0  0  0  0  0
    2.0120   47.5280   58.1940 O   0  0  0  1  0  2  0  0  0  0  0  0
    2.5440   48.0860   59.2890 C   0  0  0  0  0  4  0  0  0  0  0  0
    3.5020   50.0930   51.9530 N   0  0  0  1  0  3  0  0  0  0  0  0
    4.0650   48.6710   52.7060 S   0  0  0  1  0  4  0  0  0  0  0  0
    5.5090   48.7260   52.7520 O   0  0  0  1  0  1  0  0  0  0  0  0
    3.7150   47.6060   51.8130 O   0  0  0  1  0  1  0  0  0  0  0  0
    2.1570   50.3200   51.4250 C   0  0  0  0  0  4  0  0  0  0  0  0
    2.1750   50.9270   50.0930 N   0  0  0  1  0  3  0  0  0  0  0  0
    2.6570   52.3080   50.2790 C   0  0  0  0  0  4  0  0  0  0  0  0
    3.9350   52.3800   51.0890 C   0  0  0  1  0  4  0  0  0  0  0  0
    3.9910   51.4430   52.2790 C   0  0  0  0  0  4  0  0  0  0  0  0
    3.9490   53.8060   51.5880 C   0  0  0  0  0  4  0  0  0  0  0  0
    5.1420   52.0030   50.2370 C   0  0  0  0  0  4  0  0  0  0  0  0
    0.8660   50.6730   49.0300 S   0  0  0  1  0  4  0  0  0  0  0  0
    0.6910   49.2620   48.7570 O   0  0  0  1  0  1  0  0  0  0  0  0
    1.1610   51.4860   47.8860 O   0  0  0  1  0  1  0  0  0  0  0  0
    0.8890   50.1660   52.2680 C   0  0  0  1  0  3  0  0  0  0  0  0
    0.2950   48.9820   52.3440 N   0  0  0  0  0  3  0  0  0  0  0  0
   -0.7000   51.3100   49.6620 C   0  0  0  1  0  3  0  0  0  0  0  0
   -1.6180   50.2390   50.0370 C   0  0  0  0  0  3  0  0  0  0  0  0
   -2.9690   50.6320   50.3930 C   0  0  0  0  0  3  0  0  0  0  0  0
   -3.2890   52.0490   50.3410 C   0  0  0  1  0  3  0  0  0  0  0  0
   -2.3560   53.1080   49.9980 C   0  0  0  0  0  3  0  0  0  0  0  0
   -0.9980   52.7370   49.6400 C   0  0  0  0  0  3  0  0  0  0  0  0
   -4.5680   52.3730   50.5330 O   0  0  0  1  0  2  0  0  0  0  0  0
   -5.2220   52.1800   49.3750 C   0  0  0  0  0  4  0  0  0  0  0  0
    0.3980   51.1110   52.8920 O   0  0  0  1  0  1  0  0  0  0  0  0
   -0.9690   49.1610   52.9340 O   0  0  0  0  0  2  0  0  0  0  0  0
  1  2  1  0  0  0  0
  1  6  2  0  0  0  0
  1 10  1  0  0  0  0
  2  3  2  0  0  0  0
  3  4  1  0  0  0  0
  4  5  2  0  0  0  0
  4  7  1  0  0  0  0
  5  6  1  0  0  0  0
  7  8  1  0  0  0  0
  9 10  1  0  0  0  0
  9 13  1  0  0  0  0
  9 17  1  0  0  0  0
 10 11  2  0  0  0  0
 10 12  2  0  0  0  0
 13 14  1  0  0  0  0
 13 23  1  0  0  0  0
 14 15  1  0  0  0  0
 14 20  1  0  0  0  0
 15 16  1  0  0  0  0
 16 17  1  0  0  0  0
 16 18  1  0  0  0  0
 16 19  1  0  0  0  0
 20 21  2  0  0  0  0
 20 22  2  0  0  0  0
 20 25  1  0  0  0  0
 23 24  1  0  0  0  0
 23 33  2  0  0  0  0
 24 34  1  0  0  0  0
 25 26  1  0  0  0  0
 25 30  2  0  0  0  0
 26 27  2  0  0  0  0
 27 28  1  0  0  0  0
 28 29  2  0  0  0  0
 28 31  1  0  0  0  0
 29 30  1  0  0  0  0
 31 32  1  0  0  0  0
M  BCL ATM C_TrTrTrPi C_TrTrTrPi C_TrTrTrPi C_TrTrTrPi C_TrTrTrPi C_TrTrTrPi O_Tr2TrTrPi2 C_TeTeTeTe N_TrTrTrPi2 S_TeTeTeTePiPi O_Tr2Tr2TrPi O_Tr2Tr2TrPi C_TeTeTeTe N_TrTrTrPi2 C_TeTeTeTe C_TeTeTeTe C_TeTeTeTe C_TeTeTeTe C_TeTeTeTe S_TeTeTeTePiPi O_Tr2Tr2TrPi O_Tr2Tr2TrPi C_TrTrTrPi N_TrTrTrPi2 C_TrTrTrPi C_TrTrTrPi C_TrTrTrPi C_TrTrTrPi C_TrTrTrPi C_TrTrTrPi O_Tr2TrTrPi2 C_TeTeTeTe O_Tr2Tr2TrPi O_Te2Te2TeTe
M  BCL BND AromaticSingleBond AromaticDoubleBond ConjugatedSingleBond AromaticDoubleBond AromaticSingleBond AromaticDoubleBond ConjugatedSingleBond AromaticSingleBond NonConjugatedSingleBond ConjugatedSingleBond NonConjugatedSingleBondInRing NonConjugatedSingleBondInRing ConjugatedDoubleBond ConjugatedDoubleBond NonConjugatedSingleBondInRing NonConjugatedSingleBond NonConjugatedSingleBondInRing ConjugatedSingleBond NonConjugatedSingleBondInRing NonConjugatedSingleBondInRing NonConjugatedSingleBond NonConjugatedSingleBond ConjugatedDoubleBond ConjugatedDoubleBond ConjugatedSingleBond ConjugatedSingleBond ConjugatedDoubleBond ConjugatedSingleBond AromaticSingleBond AromaticDoubleBond AromaticDoubleBond AromaticSingleBond AromaticDoubleBond ConjugatedSingleBond AromaticSingleBond NonConjugatedSingleBond
M  BCL DBI - - - - - - - - - - -
M  END
> <PDB ID>
1bqo

> <Resolution>
2.3

$$$$
Written by BCL::WriteToMDL,1br6
  MOE2012           3D
1BR6_l.pdb
 23 25  0  0  0  0  0  0  0  0999 V2000
    0.6780    0.7050   10.6750 C   0  0  0  1  0  3  0  0  0  0  0  0
    0.7980    1.3100    9.4140 C   0  0  0  1  0  3  0  0  0  0  0  0
    2.1250    1.5180    8.9350 C   0  0  0  1  0  3  0  0  0  0  0  0
   -0.2510    1.6380    8.6590 N   0  0  0  1  0  2  0  0  0  0  0  0
    2.9780    0.6080   10.8590 C   0  0  0  1  0  3  0  0  0  0  0  0
    3.2270    1.1720    9.6630 N   0  0  0  1  0  2  0  0  0  0  0  0
   -0.0280    2.2070    7.4500 C   0  0  0  1  0  3  0  0  0  0  0  0
    4.0760    0.3350   11.6120 N   0  0  0  0  0  3  0  0  0  0  0  0
    1.2760    2.4270    6.9810 C   0  0  0  0  0  3  0  0  0  0  0  0
   -0.1390    7.7190   10.8800 C   0  0  0  1  0  3  0  0  0  0  0  0
    0.9750    8.3470   11.0220 O   0  0  0  1  0  1  0  0  0  0  0  0
   -0.5690    0.4770   11.1970 O   0  0  0  1  0  1  0  0  0  0  0  0
    1.7830    0.3570   11.4200 N   0  0  0  0  0  3  0  0  0  0  0  0
    2.3360    2.0850    7.7300 N   0  0  0  1  0  2  0  0  0  0  0  0
   -1.2130    2.7380    6.6770 C   0  0  0  0  0  4  0  0  0  0  0  0
   -1.1070    4.1650    6.5300 N   0  0  0  0  0  3  0  0  0  0  0  0
   -0.8550    4.9850    7.6240 C   0  0  0  1  0  3  0  0  0  0  0  0
    0.1940    5.9150    7.5660 C   0  0  0  0  0  3  0  0  0  0  0  0
   -1.6500    4.9390    8.7720 C   0  0  0  0  0  3  0  0  0  0  0  0
    0.4380    6.7850    8.6300 C   0  0  0  0  0  3  0  0  0  0  0  0
   -1.3980    5.8170    9.8350 C   0  0  0  0  0  3  0  0  0  0  0  0
   -0.3630    6.7460    9.7560 C   0  0  0  1  0  3  0  0  0  0  0  0
   -1.0860    7.9440   11.7240 O   0  5  0  1  0  1  0  0  0  0  0  0
  1  2  1  0  0  0  0
  1 12  2  0  0  0  0
  1 13  1  0  0  0  0
  2  3  1  0  0  0  0
  2  4  2  0  0  0  0
  3  6  1  0  0  0  0
  3 14  2  0  0  0  0
  4  7  1  0  0  0  0
  5  6  2  0  0  0  0
  5  8  1  0  0  0  0
  5 13  1  0  0  0  0
  7  9  2  0  0  0  0
  7 15  1  0  0  0  0
  9 14  1  0  0  0  0
 10 11  2  0  0  0  0
 10 22  1  0  0  0  0
 10 23  1  0  0  0  0
 15 16  1  0  0  0  0
 16 17  1  0  0  0  0
 17 18  2  0  0  0  0
 17 19  1  0  0  0  0
 18 20  1  0  0  0  0
 19 21  2  0  0  0  0
 20 22  2  0  0  0  0
 21 22  1  0  0  0  0
M  BCL ATM C_TrTrTrPi C_TrTrTrPi C_TrTrTrPi N_Tr2TrTrPi C_TrTrTrPi N_Tr2TrTrPi C_TrTrTrPi N_TrTrTrPi2 C_TrTrTrPi C_TrTrTrPi O_Tr2Tr2TrPi O_Tr2Tr2TrPi N_TrTrTrPi2 N_Tr2TrTrPi C_TeTeTeTe N_TrTrTrPi2 C_TrTrTrPi C_TrTrTrPi C_TrTrTrPi C_TrTrTrPi C_TrTrTrPi C_TrTrTrPi O_Te2Te2Te2Te
M  BCL BND AromaticSingleBond ConjugatedDoubleBond AromaticSingleBond AromaticSingleBond AromaticDoubleBond AromaticSingleBond AromaticDoubleBond AromaticSingleBond AromaticDoubleBond ConjugatedSingleBond AromaticSingleBond AromaticDoubleBond NonConjugatedSingleBond AromaticSingleBond ConjugatedDoubleBond ConjugatedSingleBond ConjugatedSingleBond NonConjugatedSingleBond ConjugatedSingleBond AromaticDoubleBond AromaticSingleBond AromaticSingleBond AromaticDoubleBond AromaticDoubleBond AromaticSingleBond
M  BCL DBI - - - - - - - - -
M  END
> <PDB ID>
1br6

> <Resolution>
2.3

$$$$
Written by BCL::WriteToMDL,1bx6
  MOE2012           3D
a1bx6_lig.ent
 40 43  0  0  0  0  0  0  0  0999 V2000
   41.3790   17.2020    3.6050 C   0  0  0  1  0  3  0  0  0  0  0  0
   40.8290   15.7720    3.4440 C   0  0  0  1  0  3  0  0  0  0  0  0
   41.5520   14.7660    4.0890 C   0  0  0  0  0  3  0  0  0  0  0  0
   41.1730   13.4260    3.9940 C   0  0  0  0  0  3  0  0  0  0  0  0
   40.0680   13.0110    3.2600 C   0  0  0  1  0  3  0  0  0  0  0  0
   39.7050   11.6170    3.1940 O   0  0  0  0  0  2  0  0  0  0  0  0
   39.2930   13.9970    2.6330 C   0  0  0  0  0  3  0  0  0  0  0  0
   39.6880   15.3860    2.7200 C   0  0  0  0  0  3  0  0  0  0  0  0
   42.0830   17.3580    4.5750 O   0  0  0  1  0  1  0  0  0  0  0  0
   41.1080   18.2950    2.8630 N   0  0  0  0  0  3  0  0  0  0  0  0
   41.2040   20.5930    5.7070 N   0  3  0  0  0  4  0  0  0  0  0  0
   40.7610   19.8360    4.5470 C   0  0  0  0  0  4  0  0  0  0  0  0
   41.6870   19.4880    3.3930 C   0  0  0  0  0  4  0  0  0  0  0  0
   41.6520   20.7380    2.5160 C   0  0  0  0  0  4  0  0  0  0  0  0
   40.8480   21.8520    3.1510 C   0  0  0  0  0  4  0  0  0  0  0  0
   41.2170   22.6950    4.3650 C   0  0  0  0  0  4  0  0  0  0  0  0
   41.3430   21.9880    5.7240 C   0  0  0  0  0  4  0  0  0  0  0  0
   42.9700   21.2630    2.2810 O   0  0  0  1  0  2  0  0  0  0  0  0
   43.8900   20.4900    1.5020 C   0  0  0  1  0  3  0  0  0  0  0  0
   43.4780   19.6930    0.6530 O   0  0  0  1  0  1  0  0  0  0  0  0
   45.2880   20.7380    1.7120 C   0  0  0  1  0  3  0  0  0  0  0  0
   45.9800   21.2260    0.6220 C   0  0  0  0  0  3  0  0  0  0  0  0
   47.3240   21.5230    0.7490 C   0  0  0  1  0  3  0  0  0  0  0  0
   48.0390   22.0220   -0.3230 O   0  0  0  0  0  2  0  0  0  0  0  0
   47.9510   21.3370    1.9550 C   0  0  0  1  0  3  0  0  0  0  0  0
   47.2530   20.8910    3.0680 C   0  0  0  1  0  3  0  0  0  0  0  0
   47.9020   20.7290    4.2530 O   0  0  0  0  0  2  0  0  0  0  0  0
   45.9080   20.5840    2.9620 C   0  0  0  0  0  3  0  0  0  0  0  0
   49.3380   21.7360    2.0400 C   0  0  0  1  0  3  0  0  0  0  0  0
   49.8840   21.9400    0.9900 O   0  0  0  1  0  1  0  0  0  0  0  0
   50.1100   22.0130    3.2540 C   0  0  0  1  0  3  0  0  0  0  0  0
   50.6950   20.9190    3.8200 C   0  0  0  1  0  3  0  0  0  0  0  0
   50.4950   19.7640    3.1370 O   0  0  0  0  0  2  0  0  0  0  0  0
   51.4690   21.0050    4.9820 C   0  0  0  0  0  3  0  0  0  0  0  0
   51.5380   22.2800    5.5640 C   0  0  0  0  0  3  0  0  0  0  0  0
   50.8820   23.4110    5.0050 C   0  0  0  0  0  3  0  0  0  0  0  0
   50.1430   23.2810    3.8290 C   0  0  0  1  0  3  0  0  0  0  0  0
   49.4890   24.4220    3.1990 C   0  0  0  1  0  3  0  0  0  0  0  0
   49.7200   25.6200    3.6780 O   0  0  0  1  0  1  0  0  0  0  0  0
   48.7080   24.3400    2.2290 O   0  5  0  1  0  1  0  0  0  0  0  0
  1  2  1  0  0  0  0
  1  9  2  0  0  0  0
  1 10  1  0  0  0  0
  2  3  1  0  0  0  0
  2  8  2  0  0  0  0
  3  4  2  0  0  0  0
  4  5  1  0  0  0  0
  5  6  1  0  0  0  0
  5  7  2  0  0  0  0
  7  8  1  0  0  0  0
 10 13  1  0  0  0  0
 11 12  1  0  0  0  0
 11 17  1  0  0  0  0
 12 13  1  0  0  0  0
 13 14  1  0  0  0  0
 14 15  1  0  0  0  0
 14 18  1  0  0  0  0
 15 16  1  0  0  0  0
 16 17  1  0  0  0  0
 18 19  1  0  0  0  0
 19 20  2  0  0  0  0
 19 21  1  0  0  0  0
 21 22  1  0  0  0  0
 21 28  2  0  0  0  0
 22 23  2  0  0  0  0
 23 24  1  0  0  0  0
 23 25  1  0  0  0  0
 25 26  2  0  0  0  0
 25 29  1  0  0  0  0
 26 27  1  0  0  0  0
 26 28  1  0  0  0  0
 29 30  2  0  0  0  0
 29 31  1  0  0  0  0
 31 32  1  0  0  0  0
 31 37  2  0  0  0  0
 32 33  1  0  0  0  0
 32 34  2  0  0  0  0
 34 35  1  0  0  0  0
 35 36  2  0  0  0  0
 36 37  1  0  0  0  0
 37 38  1  0  0  0  0
 38 39  2  0  0  0  0
 38 40  1  0  0  0  0
M  BCL ATM C_TrTrTrPi C_TrTrTrPi C_TrTrTrPi C_TrTrTrPi C_TrTrTrPi O_Te2Te2TeTe C_TrTrTrPi C_TrTrTrPi O_Tr2Tr2TrPi N_TrTrTrPi2 N_TeTeTeTe C_TeTeTeTe C_TeTeTeTe C_TeTeTeTe C_TeTeTeTe C_TeTeTeTe C_TeTeTeTe O_Tr2TrTrPi2 C_TrTrTrPi O_Tr2Tr2TrPi C_TrTrTrPi C_TrTrTrPi C_TrTrTrPi O_Te2Te2TeTe C_TrTrTrPi C_TrTrTrPi O_Te2Te2TeTe C_TrTrTrPi C_TrTrTrPi O_Tr2Tr2TrPi C_TrTrTrPi C_TrTrTrPi O_Te2Te2TeTe C_TrTrTrPi C_TrTrTrPi C_TrTrTrPi C_TrTrTrPi C_TrTrTrPi O_Tr2Tr2TrPi O_Te2Te2Te2Te
M  BCL BND ConjugatedSingleBond ConjugatedDoubleBond ConjugatedSingleBond AromaticSingleBond AromaticDoubleBond AromaticDoubleBond AromaticSingleBond ConjugatedSingleBond AromaticDoubleBond AromaticSingleBond NonConjugatedSingleBond NonConjugatedSingleBondInRing NonConjugatedSingleBondInRing NonConjugatedSingleBondInRing NonConjugatedSingleBondInRing NonConjugatedSingleBondInRing NonConjugatedSingleBond NonConjugatedSingleBondInRing NonConjugatedSingleBondInRing ConjugatedSingleBond ConjugatedDoubleBond ConjugatedSingleBond AromaticSingleBond AromaticDoubleBond AromaticDoubleBond ConjugatedSingleBond AromaticSingleBond AromaticDoubleBond ConjugatedSingleBond ConjugatedSingleBond AromaticSingleBond ConjugatedDoubleBond ConjugatedSingleBond AromaticSingleBond AromaticDoubleBond ConjugatedSingleBond AromaticDoubleBond AromaticSingleBond AromaticDoubleBond AromaticSingleBond ConjugatedSingleBond ConjugatedDoubleBond ConjugatedSingleBond
M  BCL CHI  13   R  14   R
M  BCL DBI - - - - - - - - - - - - -
M  END
> <PDB ID>
1bx6

> <Resolution>
2.0999999

$$$$
Written by BCL::WriteToMDL,1bzs
  MOE2012           3D
HYDROLASE
 28 31  0  0  0  0  0  0  0  0999 V2000
   30.3900   59.3230   55.7800 C   0  0  0  0  0  3  0  0  0  0  0  0
   30.4040   59.0550   54.3880 C   0  0  0  0  0  3  0  0  0  0  0  0
   29.4640   59.6780   53.5540 C   0  0  0  1  0  3  0  0  0  0  0  0
   29.5570   59.4040   52.1020 C   0  0  0  0  0  4  0  0  0  0  0  0
   27.1290   60.3290   52.0360 C   0  0  0  0  0  4  0  0  0  0  0  0
   27.4340   61.2220   53.2390 C   0  0  0  0  0  4  0  0  0  0  0  0
   27.6250   58.3170   49.3640 C   0  0  0  1  0  3  0  0  0  0  0  0
   26.4710   55.9070   48.3830 C   0  0  0  1  0  3  0  0  0  0  0  0
   27.7630   55.9340   49.0370 C   0  0  0  0  0  3  0  0  0  0  0  0
   28.3570   57.1120   49.5420 C   0  0  0  0  0  3  0  0  0  0  0  0
   26.0010   54.6670   47.7170 C   0  0  0  1  0  3  0  0  0  0  0  0
   24.7090   53.5400   45.9710 C   0  0  0  0  0  3  0  0  0  0  0  0
   26.4680   53.3980   48.1780 C   0  0  0  0  0  3  0  0  0  0  0  0
   29.8250   59.6520   49.3690 O   0  0  0  1  0  1  0  0  0  0  0  0
   28.4930   60.5630   54.0960 C   0  0  0  1  0  3  0  0  0  0  0  0
   28.4960   60.8580   55.4930 C   0  0  0  0  0  3  0  0  0  0  0  0
   29.4510   60.2230   56.3240 C   0  0  0  0  0  3  0  0  0  0  0  0
   28.4190   59.9900   51.3650 N   0  0  0  1  0  3  0  0  0  0  0  0
   28.4470   59.8400   49.7700 S   0  0  0  1  0  4  0  0  0  0  0  0
   26.3100   58.3200   48.8060 C   0  0  0  0  0  3  0  0  0  0  0  0
   25.7260   57.1190   48.3240 C   0  0  0  0  0  3  0  0  0  0  0  0
   25.1270   54.7500   46.6090 C   0  0  0  0  0  3  0  0  0  0  0  0
   25.1650   52.2760   46.4320 C   0  0  0  0  0  3  0  0  0  0  0  0
   26.0530   52.2050   47.5400 C   0  0  0  0  0  3  0  0  0  0  0  0
   27.6780   60.9140   49.2150 O   0  0  0  1  0  1  0  0  0  0  0  0
   26.3880   59.0790   52.4950 C   0  0  0  1  0  3  0  0  0  0  0  0
   25.1420   59.0600   52.5280 O   0  0  0  1  0  1  0  0  0  0  0  0
   27.0290   58.0640   52.8840 O   0  5  0  1  0  1  0  0  0  0  0  0
  1  2  1  0  0  0  0
  1 17  2  0  0  0  0
  2  3  2  0  0  0  0
  3  4  1  0  0  0  0
  3 15  1  0  0  0  0
  4 18  1  0  0  0  0
  5  6  1  0  0  0  0
  5 18  1  0  0  0  0
  5 26  1  0  0  0  0
  6 15  1  0  0  0  0
  7 10  1  0  0  0  0
  7 19  1  0  0  0  0
  7 20  2  0  0  0  0
  8  9  1  0  0  0  0
  8 11  1  0  0  0  0
  8 21  2  0  0  0  0
  9 10  2  0  0  0  0
 11 13  1  0  0  0  0
 11 22  2  0  0  0  0
 12 22  1  0  0  0  0
 12 23  2  0  0  0  0
 13 24  2  0  0  0  0
 14 19  2  0  0  0  0
 15 16  2  0  0  0  0
 16 17  1  0  0  0  0
 18 19  1  0  0  0  0
 19 25  2  0  0  0  0
 20 21  1  0  0  0  0
 23 24  1  0  0  0  0
 26 27  2  0  0  0  0
 26 28  1  0  0  0  0
M  BCL ATM C_TrTrTrPi C_TrTrTrPi C_TrTrTrPi C_TeTeTeTe C_TeTeTeTe C_TeTeTeTe C_TrTrTrPi C_TrTrTrPi C_TrTrTrPi C_TrTrTrPi C_TrTrTrPi C_TrTrTrPi C_TrTrTrPi O_Tr2Tr2TrPi C_TrTrTrPi C_TrTrTrPi C_TrTrTrPi N_TrTrTrPi2 S_TeTeTeTePiPi C_TrTrTrPi C_TrTrTrPi C_TrTrTrPi C_TrTrTrPi C_TrTrTrPi O_Tr2Tr2TrPi C_TrTrTrPi O_Tr2Tr2TrPi O_Te2Te2Te2Te
M  BCL BND AromaticSingleBond AromaticDoubleBond AromaticDoubleBond NonConjugatedSingleBondInRing AromaticSingleBond NonConjugatedSingleBondInRing NonConjugatedSingleBondInRing NonConjugatedSingleBondInRing NonConjugatedSingleBond NonConjugatedSingleBondInRing AromaticSingleBond ConjugatedSingleBond AromaticDoubleBond AromaticSingleBond ConjugatedSingleBond AromaticDoubleBond AromaticDoubleBond AromaticSingleBond AromaticDoubleBond AromaticSingleBond AromaticDoubleBond AromaticDoubleBond ConjugatedDoubleBond AromaticDoubleBond AromaticSingleBond ConjugatedSingleBond ConjugatedDoubleBond AromaticSingleBond AromaticSingleBond ConjugatedDoubleBond ConjugatedSingleBond
M  BCL CHI   5   R
M  BCL DBI - - - - - - - - - - - -
M  END
> <PDB ID>
1bzs

> <Resolution>
1.7

$$$$
Written by BCL::WriteToMDL,1c1c
  MOE2012           3D
1c1c_l.pdb
 22 23  0  0  0  0  0  0  0  0999 V2000
   -1.2620  -32.6740   26.3750 C   0  0  0  0  0  4  0  0  0  0  0  0
   -1.7130  -32.2670   27.7700 C   0  0  0  0  0  4  0  0  0  0  0  0
   -0.8790  -31.1280   28.2950 C   0  0  0  0  0  4  0  0  0  0  0  0
    0.6010  -31.4980   28.2970 C   0  0  0  0  0  4  0  0  0  0  0  0
    1.0500  -31.8890   26.8950 C   0  0  0  0  0  4  0  0  0  0  0  0
    0.2150  -33.0430   26.3850 C   0  0  0  0  0  4  0  0  0  0  0  0
   -2.2330  -34.1690   25.9700 S   0  0  0  1  0  2  0  0  0  0  0  0
   -2.2820  -34.3530   24.1200 C   0  0  0  1  0  3  0  0  0  0  0  0
   -1.4720  -35.2730   23.4690 C   0  0  0  1  0  3  0  0  0  0  0  0
   -0.7030  -36.4080   24.1710 C   0  0  0  0  0  4  0  0  0  0  0  0
   -1.5460  -37.2690   25.0820 C   0  0  0  0  0  4  0  0  0  0  0  0
    0.5940  -35.9790   24.7670 C   0  0  0  0  0  4  0  0  0  0  0  0
   -1.4730  -35.3300   22.0170 C   0  0  0  1  0  3  0  0  0  0  0  0
   -0.7500  -36.0730   21.3660 O   0  0  0  1  0  1  0  0  0  0  0  0
   -3.1220  -33.4910   23.3900 N   0  0  0  1  0  3  0  0  0  0  0  0
   -3.1730  -33.5190   21.9820 C   0  0  0  1  0  3  0  0  0  0  0  0
   -3.9160  -32.7880   21.3300 O   0  0  0  1  0  1  0  0  0  0  0  0
   -2.3320  -34.4370   21.3710 N   0  0  0  0  0  3  0  0  0  0  0  0
   -4.0430  -32.5340   24.0540 C   0  0  0  0  0  4  0  0  0  0  0  0
   -5.0780  -33.2040   24.7650 O   0  0  0  1  0  2  0  0  0  0  0  0
   -6.3200  -33.1590   24.0560 C   0  0  0  0  0  4  0  0  0  0  0  0
   -7.4360  -33.7350   24.8920 C   0  0  0  0  0  4  0  0  0  0  0  0
  1  2  1  0  0  0  0
  1  6  1  0  0  0  0
  1  7  1  0  0  0  0
  2  3  1  0  0  0  0
  3  4  1  0  0  0  0
  4  5  1  0  0  0  0
  5  6  1  0  0  0  0
  7  8  1  0  0  0  0
  8  9  2  0  0  0  0
  8 15  1  0  0  0  0
  9 10  1  0  0  0  0
  9 13  1  0  0  0  0
 10 11  1  0  0  0  0
 10 12  1  0  0  0  0
 13 14  2  0  0  0  0
 13 18  1  0  0  0  0
 15 16  1  0  0  0  0
 15 19  1  0  0  0  0
 16 17  2  0  0  0  0
 16 18  1  0  0  0  0
 19 20  1  0  0  0  0
 20 21  1  0  0  0  0
 21 22  1  0  0  0  0
M  BCL ATM C_TeTeTeTe C_TeTeTeTe C_TeTeTeTe C_TeTeTeTe C_TeTeTeTe C_TeTeTeTe S_Te2Te2TeTe C_TrTrTrPi C_TrTrTrPi C_TeTeTeTe C_TeTeTeTe C_TeTeTeTe C_TrTrTrPi O_Tr2Tr2TrPi N_TrTrTrPi2 C_TrTrTrPi O_Tr2Tr2TrPi N_TrTrTrPi2 C_TeTeTeTe O_Te2Te2TeTe C_TeTeTeTe C_TeTeTeTe
M  BCL BND NonConjugatedSingleBondInRing NonConjugatedSingleBondInRing NonConjugatedSingleBond NonConjugatedSingleBondInRing NonConjugatedSingleBondInRing NonConjugatedSingleBondInRing NonConjugatedSingleBondInRing ConjugatedSingleBond AromaticDoubleBond AromaticSingleBond NonConjugatedSingleBond AromaticSingleBond NonConjugatedSingleBond NonConjugatedSingleBond ConjugatedDoubleBond AromaticSingleBond AromaticSingleBond NonConjugatedSingleBond ConjugatedDoubleBond AromaticSingleBond NonConjugatedSingleBond NonConjugatedSingleBond NonConjugatedSingleBond
M  BCL DBI - - -
M  END
> <PDB ID>
1c1c

> <Resolution>
2.5

$$$$
Written by BCL::WriteToMDL,1c83
  MOE2012           3D
1c83_l.pdb
 18 19  0  0  0  0  0  0  0  0999 V2000
   45.2730   11.8160    2.0900 C   0  0  0  1  0  3  0  0  0  0  0  0
   45.4060   12.8930    2.9080 C   0  0  0  0  0  3  0  0  0  0  0  0
   44.7280   14.0900    2.6170 C   0  0  0  1  0  3  0  0  0  0  0  0
   43.9300   14.1620    1.4510 C   0  0  0  1  0  3  0  0  0  0  0  0
   43.7760   13.0250    0.6270 C   0  0  0  0  0  3  0  0  0  0  0  0
   44.4320   11.8720    0.9520 C   0  0  0  1  0  3  0  0  0  0  0  0
   44.5060   10.6040    0.3000 C   0  0  0  0  0  3  0  0  0  0  0  0
   45.4200    9.8590    1.0550 C   0  0  0  0  0  3  0  0  0  0  0  0
   45.8610   10.5730    2.1030 N   0  0  0  0  0  3  0  0  0  0  0  0
   44.8250   15.1820    3.4280 N   0  0  0  0  0  3  0  0  0  0  0  0
   45.4730   15.3880    4.6380 C   0  0  0  1  0  3  0  0  0  0  0  0
   45.1660   16.7690    5.2480 C   0  0  0  1  0  3  0  0  0  0  0  0
   45.8860   17.4310    5.9040 O   0  0  0  1  0  1  0  0  0  0  0  0
   43.8630   17.1050    5.1330 O   0  5  0  1  0  1  0  0  0  0  0  0
   46.0400   14.4980    5.2770 O   0  0  0  1  0  1  0  0  0  0  0  0
   43.3010   15.4190    1.0660 C   0  0  0  1  0  3  0  0  0  0  0  0
   43.0980   16.2930    1.8560 O   0  0  0  1  0  1  0  0  0  0  0  0
   42.9630   15.4370   -0.2200 O   0  5  0  1  0  1  0  0  0  0  0  0
  1  2  1  0  0  0  0
  1  6  2  0  0  0  0
  1  9  1  0  0  0  0
  2  3  2  0  0  0  0
  3  4  1  0  0  0  0
  3 10  1  0  0  0  0
  4  5  2  0  0  0  0
  4 16  1  0  0  0  0
  5  6  1  0  0  0  0
  6  7  1  0  0  0  0
  7  8  2  0  0  0  0
  8  9  1  0  0  0  0
 10 11  1  0  0  0  0
 11 12  1  0  0  0  0
 11 15  2  0  0  0  0
 12 13  2  0  0  0  0
 12 14  1  0  0  0  0
 16 17  2  0  0  0  0
 16 18  1  0  0  0  0
M  BCL ATM C_TrTrTrPi C_TrTrTrPi C_TrTrTrPi C_TrTrTrPi C_TrTrTrPi C_TrTrTrPi C_TrTrTrPi C_TrTrTrPi N_TrTrTrPi2 N_TrTrTrPi2 C_TrTrTrPi C_TrTrTrPi O_Tr2Tr2TrPi O_Te2Te2Te2Te O_Tr2Tr2TrPi C_TrTrTrPi O_Tr2Tr2TrPi O_Te2Te2Te2Te
M  BCL BND AromaticSingleBond AromaticDoubleBond AromaticSingleBond AromaticDoubleBond AromaticSingleBond ConjugatedSingleBond AromaticDoubleBond ConjugatedSingleBond AromaticSingleBond AromaticSingleBond AromaticDoubleBond AromaticSingleBond ConjugatedSingleBond ConjugatedSingleBond ConjugatedDoubleBond ConjugatedDoubleBond ConjugatedSingleBond ConjugatedDoubleBond ConjugatedSingleBond
M  BCL DBI - - - - - - -
M  END
> <PDB ID>
1c83

> <Resolution>
1.8

$$$$
Written by BCL::WriteToMDL,1caq
  MOE2012           3D
HYDROLASE
 36 40  0  0  0  0  0  0  0  0999 V2000
   16.9890    9.0060   17.9520 N   0  0  0  1  0  3  0  0  0  0  0  0
   16.2400    8.6210   20.2690 C   0  0  0  0  0  3  0  0  0  0  0  0
   15.7820    7.7660   21.2490 C   0  0  0  0  0  3  0  0  0  0  0  0
   15.3750    6.4870   20.9090 C   0  0  0  1  0  3  0  0  0  0  0  0
   15.3000    6.0830   19.5890 C   0  0  0  0  0  3  0  0  0  0  0  0
    8.6120    2.9830   20.4130 N   0  0  0  0  0  3  0  0  0  0  0  0
   12.3680    4.9770   21.8300 C   0  0  0  0  0  4  0  0  0  0  0  0
   20.7400   12.9320   13.2940 C   0  0  0  0  0  3  0  0  0  0  0  0
   18.1680   10.7810   15.9970 C   0  0  0  0  0  4  0  0  0  0  0  0
   21.2210   12.5320   14.5340 C   0  0  0  0  0  3  0  0  0  0  0  0
   15.7780    5.7560   23.3430 O   0  0  0  1  0  1  0  0  0  0  0  0
   15.1780    4.0470   21.6730 O   0  0  0  1  0  1  0  0  0  0  0  0
   16.3100    8.1960   18.9350 C   0  0  0  1  0  3  0  0  0  0  0  0
   15.7830    6.9410   18.6100 C   0  0  0  0  0  3  0  0  0  0  0  0
   15.0170    5.3500   22.1940 S   0  0  0  1  0  4  0  0  0  0  0  0
   17.9670    9.3090   15.6520 C   0  0  0  0  0  4  0  0  0  0  0  0
   18.5830   10.9320   17.4580 C   0  0  0  0  0  4  0  0  0  0  0  0
   17.5660   10.2930   18.3870 C   0  0  0  0  0  4  0  0  0  0  0  0
   16.8540    8.7120   16.5100 C   0  0  0  0  0  4  0  0  0  0  0  0
   20.4150   11.8000   15.4050 C   0  0  0  0  0  3  0  0  0  0  0  0
   19.1110   11.4660   15.0470 C   0  0  0  1  0  3  0  0  0  0  0  0
   18.6440   11.8360   13.7820 C   0  0  0  0  0  3  0  0  0  0  0  0
   19.4500   12.5710   12.9120 C   0  0  0  0  0  3  0  0  0  0  0  0
   13.4060    5.4880   22.7010 N   0  0  0  0  0  3  0  0  0  0  0  0
   11.2250    4.3780   22.6600 C   0  0  0  0  0  4  0  0  0  0  0  0
   11.8860    6.0480   20.8650 C   0  0  0  1  0  3  0  0  0  0  0  0
   11.8370    7.1760   21.3310 O   0  0  0  1  0  1  0  0  0  0  0  0
   11.5670    5.7640   19.7590 O   0  5  0  1  0  1  0  0  0  0  0  0
    6.5640    6.1450   20.6610 C   0  0  0  0  0  3  0  0  0  0  0  0
    6.8650    4.8350   20.2560 C   0  0  0  0  0  3  0  0  0  0  0  0
    8.0340    4.2350   20.6570 C   0  0  0  1  0  3  0  0  0  0  0  0
    8.8960    4.9350   21.5390 C   0  0  0  1  0  3  0  0  0  0  0  0
    8.5990    6.2190   21.9380 C   0  0  0  0  0  3  0  0  0  0  0  0
    7.4230    6.8330   21.5150 C   0  0  0  0  0  3  0  0  0  0  0  0
    9.7990    2.8810   21.0680 C   0  0  0  0  0  3  0  0  0  0  0  0
   10.0320    4.0640   21.7800 C   0  0  0  1  0  3  0  0  0  0  0  0
  1 13  1  0  0  0  0
  1 18  1  0  0  0  0
  1 19  1  0  0  0  0
  2  3  2  0  0  0  0
  2 13  1  0  0  0  0
  3  4  1  0  0  0  0
  4  5  2  0  0  0  0
  4 15  1  0  0  0  0
  5 14  1  0  0  0  0
  6 31  1  0  0  0  0
  6 35  1  0  0  0  0
  7 24  1  0  0  0  0
  7 25  1  0  0  0  0
  7 26  1  0  0  0  0
  8 10  1  0  0  0  0
  8 23  2  0  0  0  0
  9 16  1  0  0  0  0
  9 17  1  0  0  0  0
  9 21  1  0  0  0  0
 10 20  2  0  0  0  0
 11 15  2  0  0  0  0
 12 15  2  0  0  0  0
 13 14  2  0  0  0  0
 15 24  1  0  0  0  0
 16 19  1  0  0  0  0
 17 18  1  0  0  0  0
 20 21  1  0  0  0  0
 21 22  2  0  0  0  0
 22 23  1  0  0  0  0
 25 36  1  0  0  0  0
 26 27  2  0  0  0  0
 26 28  1  0  0  0  0
 29 30  1  0  0  0  0
 29 34  2  0  0  0  0
 30 31  2  0  0  0  0
 31 32  1  0  0  0  0
 32 33  2  0  0  0  0
 32 36  1  0  0  0  0
 33 34  1  0  0  0  0
 35 36  2  0  0  0  0
M  BCL ATM N_TrTrTrPi2 C_TrTrTrPi C_TrTrTrPi C_TrTrTrPi C_TrTrTrPi N_TrTrTrPi2 C_TeTeTeTe C_TrTrTrPi C_TeTeTeTe C_TrTrTrPi O_Tr2Tr2TrPi O_Tr2Tr2TrPi C_TrTrTrPi C_TrTrTrPi S_TeTeTeTePiPi C_TeTeTeTe C_TeTeTeTe C_TeTeTeTe C_TeTeTeTe C_TrTrTrPi C_TrTrTrPi C_TrTrTrPi C_TrTrTrPi N_TrTrTrPi2 C_TeTeTeTe C_TrTrTrPi O_Tr2Tr2TrPi O_Te2Te2Te2Te C_TrTrTrPi C_TrTrTrPi C_TrTrTrPi C_TrTrTrPi C_TrTrTrPi C_TrTrTrPi C_TrTrTrPi C_TrTrTrPi
M  BCL BND ConjugatedSingleBond NonConjugatedSingleBondInRing NonConjugatedSingleBondInRing AromaticDoubleBond AromaticSingleBond AromaticSingleBond AromaticDoubleBond ConjugatedSingleBond AromaticSingleBond AromaticSingleBond AromaticSingleBond NonConjugatedSingleBond NonConjugatedSingleBond NonConjugatedSingleBond AromaticSingleBond AromaticDoubleBond NonConjugatedSingleBondInRing NonConjugatedSingleBondInRing NonConjugatedSingleBond AromaticDoubleBond ConjugatedDoubleBond ConjugatedDoubleBond AromaticDoubleBond ConjugatedSingleBond NonConjugatedSingleBondInRing NonConjugatedSingleBondInRing AromaticSingleBond AromaticDoubleBond AromaticSingleBond NonConjugatedSingleBond ConjugatedDoubleBond ConjugatedSingleBond AromaticSingleBond AromaticDoubleBond AromaticDoubleBond AromaticSingleBond AromaticDoubleBond AromaticSingleBond AromaticSingleBond AromaticDoubleBond
M  BCL CHI   7   S
M  BCL DBI - - - - - - - - - - - - -
M  END
> <PDB ID>
1caq

> <Resolution>
1.8

$$$$
Written by BCL::WriteToMDL,1cbs
  MOE2012           3D
1cbs_l.pdb
 22 22  0  0  0  0  0  0  0  0999 V2000
   21.9720   29.8310   16.7390 C   0  0  0  1  0  4  0  0  0  0  0  0
   20.9210   30.5240   15.8410 C   0  0  0  0  0  4  0  0  0  0  0  0
   20.2450   29.6350   14.8480 C   0  0  0  0  0  4  0  0  0  0  0  0
   19.5550   28.4790   15.4880 C   0  0  0  0  0  4  0  0  0  0  0  0
   20.3890   27.8120   16.5870 C   0  0  0  1  0  3  0  0  0  0  0  0
   21.4250   28.4460   17.2180 C   0  0  0  1  0  3  0  0  0  0  0  0
   22.2420   27.8510   18.2970 C   0  0  0  0  0  3  0  0  0  0  0  0
   21.8680   26.9770   19.2400 C   0  0  0  0  0  3  0  0  0  0  0  0
   22.7050   26.4340   20.2860 C   0  0  0  1  0  3  0  0  0  0  0  0
   22.1590   25.5360   21.1310 C   0  0  0  0  0  3  0  0  0  0  0  0
   22.8750   24.9240   22.2340 C   0  0  0  0  0  3  0  0  0  0  0  0
   22.2370   24.0260   22.9900 C   0  0  0  0  0  3  0  0  0  0  0  0
   22.8560   23.3770   24.1250 C   0  0  0  1  0  3  0  0  0  0  0  0
   22.1350   22.4730   24.8340 C   0  0  0  0  0  3  0  0  0  0  0  0
   22.5630   21.7100   26.0160 C   0  0  0  1  0  3  0  0  0  0  0  0
   22.2380   30.7370   17.9480 C   0  0  0  0  0  4  0  0  0  0  0  0
   23.2920   29.6200   15.9480 C   0  0  0  0  0  4  0  0  0  0  0  0
   19.7910   26.4490   16.9470 C   0  0  0  0  0  4  0  0  0  0  0  0
   24.1810   26.8410   20.3850 C   0  0  0  0  0  4  0  0  0  0  0  0
   24.3030   23.7470   24.4890 C   0  0  0  0  0  4  0  0  0  0  0  0
   23.6400   21.0750   25.9780 O   0  0  0  1  0  1  0  0  0  0  0  0
   21.8400   21.7120   27.0370 O   0  5  0  1  0  1  0  0  0  0  0  0
  1  2  1  0  0  0  0
  1  6  1  0  0  0  0
  1 16  1  0  0  0  0
  1 17  1  0  0  0  0
  2  3  1  0  0  0  0
  3  4  1  0  0  0  0
  4  5  1  0  0  0  0
  5  6  2  0  0  0  0
  5 18  1  0  0  0  0
  6  7  1  0  0  0  0
  7  8  2  0  0  0  0
  8  9  1  0  0  0  0
  9 10  2  0  0  0  0
  9 19  1  0  0  0  0
 10 11  1  0  0  0  0
 11 12  2  0  0  0  0
 12 13  1  0  0  0  0
 13 14  2  0  0  0  0
 13 20  1  0  0  0  0
 14 15  1  0  0  0  0
 15 21  2  0  0  0  0
 15 22  1  0  0  0  0
M  BCL ATM C_TeTeTeTe C_TeTeTeTe C_TeTeTeTe C_TeTeTeTe C_TrTrTrPi C_TrTrTrPi C_TrTrTrPi C_TrTrTrPi C_TrTrTrPi C_TrTrTrPi C_TrTrTrPi C_TrTrTrPi C_TrTrTrPi C_TrTrTrPi C_TrTrTrPi C_TeTeTeTe C_TeTeTeTe C_TeTeTeTe C_TeTeTeTe C_TeTeTeTe O_Tr2Tr2TrPi O_Te2Te2Te2Te
M  BCL BND NonConjugatedSingleBondInRing NonConjugatedSingleBondInRing NonConjugatedSingleBond NonConjugatedSingleBond NonConjugatedSingleBondInRing NonConjugatedSingleBondInRing NonConjugatedSingleBondInRing ConjugatedDoubleBondInRing NonConjugatedSingleBond ConjugatedSingleBond ConjugatedDoubleBond ConjugatedSingleBond ConjugatedDoubleBond NonConjugatedSingleBond ConjugatedSingleBond ConjugatedDoubleBond ConjugatedSingleBond ConjugatedDoubleBond NonConjugatedSingleBond ConjugatedSingleBond ConjugatedDoubleBond ConjugatedSingleBond
M  BCL DBI - E Z E Z -
M  END
> <PDB ID>
1cbs

> <Resolution>
1.8

$$$$
Written by BCL::WriteToMDL,1cbx
  MOE2012           3D
HYDROLASE(C-TERMINAL PEPTIDASE)
 15 15  0  0  0  0  0  0  0  0999 V2000
   -3.1400   29.2320   -6.2390 C   0  0  0  1  0  3  0  0  0  0  0  0
   -2.9080   30.4600   -7.1040 C   0  0  0  0  0  4  0  0  0  0  0  0
   -2.4310   29.9480   -8.4960 C   0  0  0  0  0  4  0  0  0  0  0  0
   -0.8810   29.5390   -8.4040 C   0  0  0  1  0  3  0  0  0  0  0  0
   -2.4990   31.1490   -9.4890 C   0  0  0  0  0  4  0  0  0  0  0  0
   -2.3840   30.3750  -10.8520 C   0  0  0  1  0  3  0  0  0  0  0  0
   -1.1270   30.1830  -11.4430 C   0  0  0  0  0  3  0  0  0  0  0  0
   -3.5270   29.9620  -11.5680 C   0  0  0  0  0  3  0  0  0  0  0  0
   -1.0840   29.5700  -12.7240 C   0  0  0  0  0  3  0  0  0  0  0  0
   -3.4510   29.3590  -12.7630 C   0  0  0  0  0  3  0  0  0  0  0  0
   -2.2380   29.2010  -13.3510 C   0  0  0  0  0  3  0  0  0  0  0  0
   -2.1330   28.7490   -5.8540 O   0  5  0  1  0  1  0  0  0  0  0  0
   -4.2260   28.7800   -5.9400 O   0  0  0  1  0  1  0  0  0  0  0  0
   -0.4790   28.3510   -8.8140 O   0  0  0  1  0  1  0  0  0  0  0  0
   -0.1130   30.3680   -7.8260 O   0  5  0  1  0  1  0  0  0  0  0  0
  1  2  1  0  0  0  0
  1 12  1  0  0  0  0
  1 13  2  0  0  0  0
  2  3  1  0  0  0  0
  3  4  1  0  0  0  0
  3  5  1  0  0  0  0
  4 14  2  0  0  0  0
  4 15  1  0  0  0  0
  5  6  1  0  0  0  0
  6  7  2  0  0  0  0
  6  8  1  0  0  0  0
  7  9  1  0  0  0  0
  8 10  2  0  0  0  0
  9 11  2  0  0  0  0
 10 11  1  0  0  0  0
M  BCL ATM C_TrTrTrPi C_TeTeTeTe C_TeTeTeTe C_TrTrTrPi C_TeTeTeTe C_TrTrTrPi C_TrTrTrPi C_TrTrTrPi C_TrTrTrPi C_TrTrTrPi C_TrTrTrPi O_Te2Te2Te2Te O_Tr2Tr2TrPi O_Tr2Tr2TrPi O_Te2Te2Te2Te
M  BCL BND NonConjugatedSingleBond ConjugatedSingleBond ConjugatedDoubleBond NonConjugatedSingleBond NonConjugatedSingleBond NonConjugatedSingleBond ConjugatedDoubleBond ConjugatedSingleBond NonConjugatedSingleBond AromaticDoubleBond AromaticSingleBond AromaticSingleBond AromaticDoubleBond AromaticDoubleBond AromaticSingleBond
M  BCL CHI   3   S
M  BCL DBI - - - - -
M  END
> <PDB ID>
1cbx

> <Resolution>
2

$$$$
Written by BCL::WriteToMDL,1cet
  MOE2012           3D
1CET_l.pdb
 22 23  0  0  0  0  0  0  0  0999 V2000
   37.2970   16.5300   16.4670 Cl  0  0  0  1  0  1  0  0  0  0  0  0
   35.7010   11.6500   16.1060 N   0  0  0  1  0  2  0  0  0  0  0  0
   35.1830   10.5030   16.5910 C   0  0  0  0  0  3  0  0  0  0  0  0
   34.8220   10.3740   17.9260 C   0  0  0  0  0  3  0  0  0  0  0  0
   35.0150   11.4690   18.8760 C   0  0  0  1  0  3  0  0  0  0  0  0
   35.5920   12.7270   18.3580 C   0  0  0  1  0  3  0  0  0  0  0  0
   35.8420   13.9310   19.1500 C   0  0  0  0  0  3  0  0  0  0  0  0
   36.3770   15.0900   18.5720 C   0  0  0  0  0  3  0  0  0  0  0  0
   36.6750   15.0930   17.1700 C   0  0  0  1  0  3  0  0  0  0  0  0
   36.4550   13.9680   16.3590 C   0  0  0  0  0  3  0  0  0  0  0  0
   35.9160   12.7830   16.9300 C   0  0  0  1  0  3  0  0  0  0  0  0
   34.6720   11.3700   20.1980 N   0  0  0  0  0  3  0  0  0  0  0  0
   34.2140   10.1460   20.9380 C   0  0  0  0  0  4  0  0  0  0  0  0
   35.3120    9.0730   20.8840 C   0  0  0  0  0  4  0  0  0  0  0  0
   36.6190    9.3990   21.5830 C   0  0  0  0  0  4  0  0  0  0  0  0
   37.7060    8.4520   21.0990 C   0  0  0  0  0  4  0  0  0  0  0  0
   37.4150    7.0040   21.3790 N   0  3  0  0  0  4  0  0  0  0  0  0
   38.2660    6.0490   20.5130 C   0  0  0  0  0  4  0  0  0  0  0  0
   38.0790    4.5480   20.7070 C   0  0  0  0  0  4  0  0  0  0  0  0
   37.3140    6.6910   22.8460 C   0  0  0  0  0  4  0  0  0  0  0  0
   38.6200    6.5420   23.5540 C   0  0  0  0  0  4  0  0  0  0  0  0
   33.8020   10.5100   22.3570 C   0  0  0  0  0  4  0  0  0  0  0  0
  1  9  1  0  0  0  0
  2  3  1  0  0  0  0
  2 11  2  0  0  0  0
  3  4  2  0  0  0  0
  4  5  1  0  0  0  0
  5  6  2  0  0  0  0
  5 12  1  0  0  0  0
  6  7  1  0  0  0  0
  6 11  1  0  0  0  0
  7  8  2  0  0  0  0
  8  9  1  0  0  0  0
  9 10  2  0  0  0  0
 10 11  1  0  0  0  0
 12 13  1  0  0  0  0
 13 14  1  0  0  0  0
 13 22  1  0  0  0  0
 14 15  1  0  0  0  0
 15 16  1  0  0  0  0
 16 17  1  0  0  0  0
 17 18  1  0  0  0  0
 17 20  1  0  0  0  0
 18 19  1  0  0  0  0
 20 21  1  0  0  0  0
M  BCL ATM Cl_S2P2P2P N_Tr2TrTrPi C_TrTrTrPi C_TrTrTrPi C_TrTrTrPi C_TrTrTrPi C_TrTrTrPi C_TrTrTrPi C_TrTrTrPi C_TrTrTrPi C_TrTrTrPi N_TrTrTrPi2 C_TeTeTeTe C_TeTeTeTe C_TeTeTeTe C_TeTeTeTe N_TeTeTeTe C_TeTeTeTe C_TeTeTeTe C_TeTeTeTe C_TeTeTeTe C_TeTeTeTe
M  BCL BND ConjugatedSingleBond AromaticSingleBond AromaticDoubleBond AromaticDoubleBond AromaticSingleBond AromaticDoubleBond ConjugatedSingleBond AromaticSingleBond AromaticSingleBond AromaticDoubleBond AromaticSingleBond AromaticDoubleBond AromaticSingleBond NonConjugatedSingleBond NonConjugatedSingleBond NonConjugatedSingleBond NonConjugatedSingleBond NonConjugatedSingleBond NonConjugatedSingleBond NonConjugatedSingleBond NonConjugatedSingleBond NonConjugatedSingleBond NonConjugatedSingleBond
M  BCL CHI  13   R
M  BCL DBI - - - - -
M  END
> <PDB ID>
1cet

> <Resolution>
2.05

$$$$
Written by BCL::WriteToMDL,1cim
  MOE2012           3D
1CIM_l.pdb
 17 18  0  0  0  0  0  0  0  0999 V2000
   -6.1700    3.6520   15.4750 S   0  0  0  1  0  2  0  0  0  0  0  0
   -5.3260    2.2020   15.6860 C   0  0  0  1  0  3  0  0  0  0  0  0
   -3.9990    2.2880   15.2110 C   0  0  0  0  0  3  0  0  0  0  0  0
   -3.7300    3.5680   14.6270 C   0  0  0  1  0  3  0  0  0  0  0  0
   -2.4180    3.9510   13.9900 C   0  0  0  0  0  4  0  0  0  0  0  0
   -2.3160    5.4870   13.7360 C   0  0  0  0  0  4  0  0  0  0  0  0
   -3.5540    6.0630   13.0530 C   0  0  0  0  0  4  0  0  0  0  0  0
   -4.8950    6.0150   14.2140 S   0  0  0  1  0  4  0  0  0  0  0  0
   -4.8820    4.3900   14.6570 C   0  0  0  1  0  3  0  0  0  0  0  0
   -5.8890    0.9210   16.7120 S   0  0  0  1  0  4  0  0  0  0  0  0
   -7.3130    0.7920   16.6570 O   0  0  0  1  0  1  0  0  0  0  0  0
   -5.3050    1.0540   18.0130 O   0  0  0  1  0  1  0  0  0  0  0  0
   -5.2850   -0.5820   16.0930 N   0  0  0  0  0  3  0  0  0  0  0  0
   -2.2350    3.2710   12.6770 N   0  3  0  0  0  4  0  0  0  0  0  0
   -3.4120    7.5370   12.6810 C   0  0  0  0  0  4  0  0  0  0  0  0
   -6.0970    6.3500   13.4880 O   0  0  0  1  0  1  0  0  0  0  0  0
   -4.5140    6.8310   15.3300 O   0  0  0  1  0  1  0  0  0  0  0  0
  1  2  1  0  0  0  0
  1  9  1  0  0  0  0
  2  3  2  0  0  0  0
  2 10  1  0  0  0  0
  3  4  1  0  0  0  0
  4  5  1  0  0  0  0
  4  9  2  0  0  0  0
  5  6  1  0  0  0  0
  5 14  1  0  0  0  0
  6  7  1  0  0  0  0
  7  8  1  0  0  0  0
  7 15  1  0  0  0  0
  8  9  1  0  0  0  0
  8 16  2  0  0  0  0
  8 17  2  0  0  0  0
 10 11  2  0  0  0  0
 10 12  2  0  0  0  0
 10 13  1  0  0  0  0
M  BCL ATM S_Te2Te2TeTe C_TrTrTrPi C_TrTrTrPi C_TrTrTrPi C_TeTeTeTe C_TeTeTeTe C_TeTeTeTe S_TeTeTeTePiPi C_TrTrTrPi S_TeTeTeTePiPi O_Tr2Tr2TrPi O_Tr2Tr2TrPi N_TrTrTrPi2 N_TeTeTeTe C_TeTeTeTe O_Tr2Tr2TrPi O_Tr2Tr2TrPi
M  BCL BND AromaticSingleBond AromaticSingleBond AromaticDoubleBond ConjugatedSingleBond AromaticSingleBond NonConjugatedSingleBondInRing AromaticDoubleBond NonConjugatedSingleBondInRing NonConjugatedSingleBond NonConjugatedSingleBondInRing NonConjugatedSingleBondInRing NonConjugatedSingleBond ConjugatedSingleBondInRing ConjugatedDoubleBond ConjugatedDoubleBond ConjugatedDoubleBond ConjugatedDoubleBond ConjugatedSingleBond
M  BCL CHI   5   S   7   S
M  BCL DBI - - - - - -
M  END
> <PDB ID>
1cim

> <Resolution>
2.0999999

$$$$
Written by BCL::WriteToMDL,1d3g
  MOE2012           3D
OXIDOREDUCTASE
 27 30  0  0  0  0  0  0  0  0999 V2000
   50.0330   43.3060   -5.2500 C   0  0  0  0  0  4  0  0  0  0  0  0
   49.7120   42.4580   -4.0370 C   0  0  0  1  0  3  0  0  0  0  0  0
   50.2340   42.7540   -2.7920 C   0  0  0  1  0  3  0  0  0  0  0  0
   48.8510   41.3720   -4.1630 C   0  0  0  1  0  3  0  0  0  0  0  0
   49.9670   41.9490   -1.7270 N   0  0  0  1  0  2  0  0  0  0  0  0
   48.2990   41.0310   -5.5210 C   0  0  0  1  0  3  0  0  0  0  0  0
   51.1700   43.8720   -2.4830 C   0  0  0  1  0  3  0  0  0  0  0  0
   48.5240   40.5940   -3.0520 C   0  0  0  1  0  3  0  0  0  0  0  0
   49.1130   40.9190   -1.8360 C   0  0  0  1  0  3  0  0  0  0  0  0
   52.2830   44.0620   -3.3090 C   0  0  0  0  0  3  0  0  0  0  0  0
   50.9840   44.6410   -1.3570 C   0  0  0  0  0  3  0  0  0  0  0  0
   47.1710   41.2320   -5.8680 O   0  0  0  1  0  1  0  0  0  0  0  0
   49.1690   40.4600   -6.3790 O   0  5  0  1  0  1  0  0  0  0  0  0
   47.5990   39.5560   -3.0780 C   0  0  0  0  0  3  0  0  0  0  0  0
   48.7810   40.2100   -0.6860 C   0  0  0  0  0  3  0  0  0  0  0  0
   53.1650   45.0550   -2.9440 C   0  0  0  0  0  3  0  0  0  0  0  0
   51.8860   45.6300   -1.0000 C   0  0  0  0  0  3  0  0  0  0  0  0
   47.2690   38.8550   -1.9320 C   0  0  0  1  0  3  0  0  0  0  0  0
   47.8720   39.1670   -0.7230 C   0  0  0  0  0  3  0  0  0  0  0  0
   52.9960   45.8600   -1.8290 C   0  0  0  1  0  3  0  0  0  0  0  0
   46.3970   37.9740   -1.9620 F   0  0  0  1  0  1  0  0  0  0  0  0
   54.0720   46.8850   -1.4230 C   0  0  0  1  0  3  0  0  0  0  0  0
   54.6510   46.7710   -0.1480 C   0  0  0  0  0  3  0  0  0  0  0  0
   54.6160   47.7880   -2.3290 C   0  0  0  0  0  3  0  0  0  0  0  0
   55.6780   47.6130    0.2470 C   0  0  0  0  0  3  0  0  0  0  0  0
   56.1860   48.5320   -0.6530 C   0  0  0  0  0  3  0  0  0  0  0  0
   55.6390   48.6290   -1.9150 C   0  0  0  0  0  3  0  0  0  0  0  0
  1  2  1  0  0  0  0
  2  3  2  0  0  0  0
  2  4  1  0  0  0  0
  3  5  1  0  0  0  0
  3  7  1  0  0  0  0
  4  6  1  0  0  0  0
  4  8  2  0  0  0  0
  5  9  2  0  0  0  0
  6 12  2  0  0  0  0
  6 13  1  0  0  0  0
  7 10  2  0  0  0  0
  7 11  1  0  0  0  0
  8  9  1  0  0  0  0
  8 14  1  0  0  0  0
  9 15  1  0  0  0  0
 10 16  1  0  0  0  0
 11 17  2  0  0  0  0
 14 18  2  0  0  0  0
 15 19  2  0  0  0  0
 16 20  2  0  0  0  0
 17 20  1  0  0  0  0
 18 19  1  0  0  0  0
 18 21  1  0  0  0  0
 20 22  1  0  0  0  0
 22 23  2  0  0  0  0
 22 24  1  0  0  0  0
 23 25  1  0  0  0  0
 24 27  2  0  0  0  0
 25 26  2  0  0  0  0
 26 27  1  0  0  0  0
M  BCL ATM C_TeTeTeTe C_TrTrTrPi C_TrTrTrPi C_TrTrTrPi N_Tr2TrTrPi C_TrTrTrPi C_TrTrTrPi C_TrTrTrPi C_TrTrTrPi C_TrTrTrPi C_TrTrTrPi O_Tr2Tr2TrPi O_Te2Te2Te2Te C_TrTrTrPi C_TrTrTrPi C_TrTrTrPi C_TrTrTrPi C_TrTrTrPi C_TrTrTrPi C_TrTrTrPi F_S2P2P2P C_TrTrTrPi C_TrTrTrPi C_TrTrTrPi C_TrTrTrPi C_TrTrTrPi C_TrTrTrPi
M  BCL BND NonConjugatedSingleBond AromaticDoubleBond AromaticSingleBond AromaticSingleBond ConjugatedSingleBond ConjugatedSingleBond AromaticDoubleBond AromaticDoubleBond ConjugatedDoubleBond ConjugatedSingleBond AromaticDoubleBond AromaticSingleBond AromaticSingleBond AromaticSingleBond AromaticSingleBond AromaticSingleBond AromaticDoubleBond AromaticDoubleBond AromaticDoubleBond AromaticDoubleBond AromaticSingleBond AromaticSingleBond ConjugatedSingleBond ConjugatedSingleBond AromaticDoubleBond AromaticSingleBond AromaticSingleBond AromaticDoubleBond AromaticDoubleBond AromaticSingleBond
M  BCL DBI - - - - - - - - - - - -
M  END
> <PDB ID>
1d3g

> <Resolution>
1.6

$$$$
Written by BCL::WriteToMDL,1d3p
  MOE2012           3D
1D3P_l.pdb
 39 44  0  0  0  0  0  0  0  0999 V2000
  -23.9940  -30.7750   24.3250 C   0  0  0  1  0  3  0  0  0  0  0  0
  -24.3270  -32.0090   23.5060 C   0  0  0  0  0  3  0  0  0  0  0  0
  -23.4380  -32.3890   22.3880 C   0  0  0  1  0  3  0  0  0  0  0  0
  -22.2370  -31.5650   22.0390 C   0  0  0  1  0  3  0  0  0  0  0  0
  -21.9300  -30.3610   22.8010 C   0  0  0  0  0  3  0  0  0  0  0  0
  -22.7970  -29.9500   23.9710 C   0  0  0  0  0  3  0  0  0  0  0  0
  -23.4720  -33.7660   21.3860 S   0  0  0  1  0  2  0  0  0  0  0  0
  -22.0890  -33.3730   20.4860 C   0  0  0  1  0  3  0  0  0  0  0  0
  -21.4850  -32.1650   20.9830 C   0  0  0  1  0  3  0  0  0  0  0  0
  -20.0220  -31.7720   20.6760 C   0  0  0  0  0  4  0  0  0  0  0  0
  -21.5670  -34.2480   19.4080 C   0  0  0  1  0  3  0  0  0  0  0  0
  -20.9210  -33.7190   18.1810 C   0  0  0  0  0  3  0  0  0  0  0  0
  -20.2840  -34.6560   17.1910 C   0  0  0  0  0  3  0  0  0  0  0  0
  -20.4120  -36.1460   17.5260 C   0  0  0  1  0  3  0  0  0  0  0  0
  -21.0100  -36.6180   18.7200 N   0  0  0  1  0  2  0  0  0  0  0  0
  -21.5800  -35.7130   19.6340 C   0  0  0  0  0  3  0  0  0  0  0  0
  -20.2720  -36.9910   16.5030 O   0  0  0  1  0  2  0  0  0  0  0  0
  -19.2670  -38.0560   16.8160 C   0  0  0  0  0  4  0  0  0  0  0  0
  -18.9900  -33.8760   22.0940 C   0  0  0  0  0  3  0  0  0  0  0  0
  -18.8250  -32.6320   21.2430 C   0  0  0  1  0  3  0  0  0  0  0  0
  -17.4020  -32.2260   20.9170 C   0  0  0  0  0  3  0  0  0  0  0  0
  -16.2300  -33.0930   21.3540 C   0  0  0  0  0  3  0  0  0  0  0  0
  -16.4900  -34.3800   22.0930 C   0  0  0  1  0  3  0  0  0  0  0  0
  -17.8510  -34.7010   22.5430 C   0  0  0  0  0  3  0  0  0  0  0  0
  -15.4370  -35.2690   22.1850 O   0  0  0  1  0  2  0  0  0  0  0  0
  -15.2970  -36.3530   23.1420 C   0  0  0  0  0  4  0  0  0  0  0  0
  -13.3210  -33.9030   26.1030 C   0  0  0  0  0  4  0  0  0  0  0  0
  -14.3200  -34.1770   27.1840 C   0  0  0  0  0  4  0  0  0  0  0  0
  -15.1360  -35.4110   26.7880 C   0  0  0  0  0  4  0  0  0  0  0  0
  -14.5280  -35.7720   25.4690 N   0  3  0  0  0  4  0  0  0  0  0  0
  -13.7400  -34.6460   24.8620 C   0  0  0  0  0  4  0  0  0  0  0  0
  -18.3920  -37.5470   13.8330 C   0  0  0  0  0  4  0  0  0  0  0  0
  -17.7740  -38.3120   14.9930 N   0  3  0  0  0  4  0  0  0  0  0  0
  -16.5970  -39.1690   14.5220 C   0  0  0  0  0  4  0  0  0  0  0  0
  -16.1140  -38.3340   13.3300 C   0  0  0  0  0  4  0  0  0  0  0  0
  -17.1020  -37.1810   13.1160 C   0  0  0  0  0  4  0  0  0  0  0  0
  -15.6990  -36.0210   24.5810 C   0  0  0  0  0  4  0  0  0  0  0  0
  -19.0660  -38.8860   15.5360 C   0  0  0  0  0  4  0  0  0  0  0  0
  -24.6930  -30.4970   25.4850 O   0  0  0  0  0  2  0  0  0  0  0  0
  1  2  1  0  0  0  0
  1  6  2  0  0  0  0
  1 39  1  0  0  0  0
  2  3  2  0  0  0  0
  3  4  1  0  0  0  0
  3  7  1  0  0  0  0
  4  5  2  0  0  0  0
  4  9  1  0  0  0  0
  5  6  1  0  0  0  0
  7  8  1  0  0  0  0
  8  9  2  0  0  0  0
  8 11  1  0  0  0  0
  9 10  1  0  0  0  0
 10 20  1  0  0  0  0
 11 12  1  0  0  0  0
 11 16  2  0  0  0  0
 12 13  2  0  0  0  0
 13 14  1  0  0  0  0
 14 15  2  0  0  0  0
 14 17  1  0  0  0  0
 15 16  1  0  0  0  0
 17 18  1  0  0  0  0
 18 38  1  0  0  0  0
 19 20  1  0  0  0  0
 19 24  2  0  0  0  0
 20 21  2  0  0  0  0
 21 22  1  0  0  0  0
 22 23  2  0  0  0  0
 23 24  1  0  0  0  0
 23 25  1  0  0  0  0
 25 26  1  0  0  0  0
 26 37  1  0  0  0  0
 27 28  1  0  0  0  0
 27 31  1  0  0  0  0
 28 29  1  0  0  0  0
 29 30  1  0  0  0  0
 30 31  1  0  0  0  0
 30 37  1  0  0  0  0
 32 33  1  0  0  0  0
 32 36  1  0  0  0  0
 33 34  1  0  0  0  0
 33 38  1  0  0  0  0
 34 35  1  0  0  0  0
 35 36  1  0  0  0  0
M  BCL ATM C_TrTrTrPi C_TrTrTrPi C_TrTrTrPi C_TrTrTrPi C_TrTrTrPi C_TrTrTrPi S_Te2Te2TeTe C_TrTrTrPi C_TrTrTrPi C_TeTeTeTe C_TrTrTrPi C_TrTrTrPi C_TrTrTrPi C_TrTrTrPi N_Tr2TrTrPi C_TrTrTrPi O_Tr2TrTrPi2 C_TeTeTeTe C_TrTrTrPi C_TrTrTrPi C_TrTrTrPi C_TrTrTrPi C_TrTrTrPi C_TrTrTrPi O_Tr2TrTrPi2 C_TeTeTeTe C_TeTeTeTe C_TeTeTeTe C_TeTeTeTe N_TeTeTeTe C_TeTeTeTe C_TeTeTeTe N_TeTeTeTe C_TeTeTeTe C_TeTeTeTe C_TeTeTeTe C_TeTeTeTe C_TeTeTeTe O_Te2Te2TeTe
M  BCL BND AromaticSingleBond AromaticDoubleBond ConjugatedSingleBond AromaticDoubleBond AromaticSingleBond AromaticSingleBond AromaticDoubleBond AromaticSingleBond AromaticSingleBond AromaticSingleBond AromaticDoubleBond ConjugatedSingleBond NonConjugatedSingleBond NonConjugatedSingleBond AromaticSingleBond AromaticDoubleBond AromaticDoubleBond AromaticSingleBond AromaticDoubleBond ConjugatedSingleBond AromaticSingleBond NonConjugatedSingleBond NonConjugatedSingleBond AromaticSingleBond AromaticDoubleBond AromaticDoubleBond AromaticSingleBond AromaticDoubleBond AromaticSingleBond ConjugatedSingleBond NonConjugatedSingleBond NonConjugatedSingleBond NonConjugatedSingleBondInRing NonConjugatedSingleBondInRing NonConjugatedSingleBondInRing NonConjugatedSingleBondInRing NonConjugatedSingleBondInRing NonConjugatedSingleBond NonConjugatedSingleBondInRing NonConjugatedSingleBondInRing NonConjugatedSingleBondInRing NonConjugatedSingleBond NonConjugatedSingleBondInRing NonConjugatedSingleBondInRing
M  BCL DBI - - - - - - - - - -
M  END
> <PDB ID>
1d3p

> <Resolution>
2.0999999

$$$$
Written by BCL::WriteToMDL,1d4p
  MOE2012           3D
1D4P_l.pdb
 27 30  0  0  0  0  0  0  0  0999 V2000
  -23.9770  -31.8420   23.1850 C   0  0  0  1  0  3  0  0  0  0  0  0
  -23.2620  -33.0490   22.8460 C   0  0  0  0  0  3  0  0  0  0  0  0
  -22.2410  -32.9690   21.8570 C   0  0  0  1  0  3  0  0  0  0  0  0
  -21.9390  -31.7360   21.2190 C   0  0  0  1  0  3  0  0  0  0  0  0
  -22.6540  -30.5500   21.5620 C   0  0  0  0  0  3  0  0  0  0  0  0
  -23.6720  -30.6180   22.5390 C   0  0  0  0  0  3  0  0  0  0  0  0
  -21.3610  -33.8910   21.3030 C   0  0  0  0  0  3  0  0  0  0  0  0
  -20.5500  -33.2420   20.3660 C   0  0  0  1  0  3  0  0  0  0  0  0
  -20.9500  -31.9310   20.3630 N   0  0  0  0  0  3  0  0  0  0  0  0
  -24.9870  -31.8380   24.1860 C   0  0  0  1  0  3  0  0  0  0  0  0
  -25.1220  -30.7030   24.8440 N   0  3  0  0  0  3  0  0  0  0  0  0
  -25.7300  -32.8840   24.4660 N   0  0  0  0  0  3  0  0  0  0  0  0
  -19.4790  -33.7530   19.5580 C   0  0  0  1  0  3  0  0  0  0  0  0
  -19.6650  -34.3370   18.4800 O   0  0  0  1  0  1  0  0  0  0  0  0
  -18.0940  -33.5610   20.0610 N   0  0  0  1  0  3  0  0  0  0  0  0
  -16.8530  -34.0600   19.3190 C   0  0  0  0  0  4  0  0  0  0  0  0
  -16.3920  -35.2560   20.2020 C   0  0  0  0  0  4  0  0  0  0  0  0
  -16.1290  -34.7710   21.6280 C   0  0  0  0  0  4  0  0  0  0  0  0
  -17.3950  -34.0160   22.2270 C   0  0  0  0  0  4  0  0  0  0  0  0
  -17.7910  -32.8960   21.3250 C   0  0  0  0  0  4  0  0  0  0  0  0
  -15.7200  -35.9250   22.6000 C   0  0  0  0  0  4  0  0  0  0  0  0
  -15.2460  -35.3600   23.9730 C   0  0  0  1  0  3  0  0  0  0  0  0
  -16.1300  -35.3170   25.1240 C   0  0  0  0  0  3  0  0  0  0  0  0
  -15.6990  -34.8010   26.3600 C   0  0  0  0  0  3  0  0  0  0  0  0
  -14.3740  -34.3200   26.4640 C   0  0  0  0  0  3  0  0  0  0  0  0
  -13.4870  -34.3510   25.3550 C   0  0  0  0  0  3  0  0  0  0  0  0
  -13.9140  -34.8640   24.1260 C   0  0  0  0  0  3  0  0  0  0  0  0
  1  2  1  0  0  0  0
  1  6  2  0  0  0  0
  1 10  1  0  0  0  0
  2  3  2  0  0  0  0
  3  4  1  0  0  0  0
  3  7  1  0  0  0  0
  4  5  2  0  0  0  0
  4  9  1  0  0  0  0
  5  6  1  0  0  0  0
  7  8  2  0  0  0  0
  8  9  1  0  0  0  0
  8 13  1  0  0  0  0
 10 11  2  0  0  0  0
 10 12  1  0  0  0  0
 13 14  2  0  0  0  0
 13 15  1  0  0  0  0
 15 16  1  0  0  0  0
 15 20  1  0  0  0  0
 16 17  1  0  0  0  0
 17 18  1  0  0  0  0
 18 19  1  0  0  0  0
 18 21  1  0  0  0  0
 19 20  1  0  0  0  0
 21 22  1  0  0  0  0
 22 23  1  0  0  0  0
 22 27  2  0  0  0  0
 23 24  2  0  0  0  0
 24 25  1  0  0  0  0
 25 26  2  0  0  0  0
 26 27  1  0  0  0  0
M  BCL ATM C_TrTrTrPi C_TrTrTrPi C_TrTrTrPi C_TrTrTrPi C_TrTrTrPi C_TrTrTrPi C_TrTrTrPi C_TrTrTrPi N_TrTrTrPi2 C_TrTrTrPi N_TrTrTrPi N_TrTrTrPi2 C_TrTrTrPi O_Tr2Tr2TrPi N_TrTrTrPi2 C_TeTeTeTe C_TeTeTeTe C_TeTeTeTe C_TeTeTeTe C_TeTeTeTe C_TeTeTeTe C_TrTrTrPi C_TrTrTrPi C_TrTrTrPi C_TrTrTrPi C_TrTrTrPi C_TrTrTrPi
M  BCL BND AromaticSingleBond AromaticDoubleBond ConjugatedSingleBond AromaticDoubleBond AromaticSingleBond AromaticSingleBond AromaticDoubleBond AromaticSingleBond AromaticSingleBond AromaticDoubleBond AromaticSingleBond ConjugatedSingleBond ConjugatedDoubleBond ConjugatedSingleBond ConjugatedDoubleBond ConjugatedSingleBond NonConjugatedSingleBondInRing NonConjugatedSingleBondInRing NonConjugatedSingleBondInRing NonConjugatedSingleBondInRing NonConjugatedSingleBondInRing NonConjugatedSingleBond NonConjugatedSingleBondInRing NonConjugatedSingleBond AromaticSingleBond AromaticDoubleBond AromaticDoubleBond AromaticSingleBond AromaticDoubleBond AromaticSingleBond
M  BCL DBI - - - - - - - - -
M  END
> <PDB ID>
1d4p

> <Resolution>
2.0699999

$$$$
Written by BCL::WriteToMDL,1d6v
  MOE2012           3D
1D6V_l.pdb
 28 30  0  0  0  0  0  0  0  0999 V2000
   11.2940    8.1470    0.6440 C   0  0  0  0  0  3  0  0  0  0  0  0
   10.2580    7.5140   -0.1120 C   0  0  0  0  0  3  0  0  0  0  0  0
   11.8120    9.4030    0.2350 C   0  0  0  0  0  3  0  0  0  0  0  0
   11.3050   10.0420   -0.9300 C   0  0  0  0  0  3  0  0  0  0  0  0
   10.2600    9.4190   -1.7040 C   0  0  0  1  0  3  0  0  0  0  0  0
    9.7490    8.1450   -1.2790 C   0  0  0  0  0  3  0  0  0  0  0  0
    9.7100   10.0840   -2.9860 C   0  0  0  0  0  4  0  0  0  0  0  0
   10.7980   10.8910   -3.7860 C   0  0  0  0  0  4  0  0  0  0  0  0
   10.2490   11.5620   -5.0690 C   0  0  0  0  0  4  0  0  0  0  0  0
    9.0570   12.5180   -4.7100 C   0  0  0  0  0  4  0  0  0  0  0  0
    7.9250   11.6920   -3.9550 C   0  0  0  0  0  4  0  0  0  0  0  0
    8.4760   11.0080   -2.6630 C   0  0  0  0  0  4  0  0  0  0  0  0
    8.4910   13.2160   -6.0100 C   0  0  0  1  0  3  0  0  0  0  0  0
    9.1060   14.4380   -6.4700 C   0  0  0  0  0  3  0  0  0  0  0  0
    8.6300   15.0920   -7.6120 C   0  0  0  0  0  3  0  0  0  0  0  0
    7.5150   14.5600   -8.3470 C   0  0  0  1  0  3  0  0  0  0  0  0
    6.9200   13.3420   -7.8940 C   0  0  0  0  0  3  0  0  0  0  0  0
    7.3900   12.6670   -6.7420 C   0  0  0  0  0  3  0  0  0  0  0  0
   11.3230   12.2680   -5.7340 O   0  0  0  0  0  2  0  0  0  0  0  0
    7.0300   15.2630   -9.5770 C   0  0  0  1  0  3  0  0  0  0  0  0
    5.9330   14.9560  -10.0620 O   0  0  0  1  0  1  0  0  0  0  0  0
    7.8270   16.2400  -10.1200 N   0  0  0  0  0  3  0  0  0  0  0  0
    7.5630   17.1070  -11.3090 C   0  0  0  0  0  4  0  0  0  0  0  0
    8.6300   18.2450  -11.3710 C   0  0  0  0  0  4  0  0  0  0  0  0
    9.4940   18.3250  -10.0860 C   0  0  0  0  0  4  0  0  0  0  0  0
   10.4590   19.4890  -10.0280 C   0  0  0  1  0  3  0  0  0  0  0  0
   11.4120   19.6240  -10.8120 O   0  0  0  1  0  1  0  0  0  0  0  0
   10.1590   20.3660   -8.9880 O   0  5  0  1  0  1  0  0  0  0  0  0
  1  2  1  0  0  0  0
  1  3  2  0  0  0  0
  2  6  2  0  0  0  0
  3  4  1  0  0  0  0
  4  5  2  0  0  0  0
  5  6  1  0  0  0  0
  5  7  1  0  0  0  0
  7  8  1  0  0  0  0
  7 12  1  0  0  0  0
  8  9  1  0  0  0  0
  9 10  1  0  0  0  0
  9 19  1  0  0  0  0
 10 11  1  0  0  0  0
 10 13  1  0  0  0  0
 11 12  1  0  0  0  0
 13 14  1  0  0  0  0
 13 18  2  0  0  0  0
 14 15  2  0  0  0  0
 15 16  1  0  0  0  0
 16 17  2  0  0  0  0
 16 20  1  0  0  0  0
 17 18  1  0  0  0  0
 20 21  2  0  0  0  0
 20 22  1  0  0  0  0
 22 23  1  0  0  0  0
 23 24  1  0  0  0  0
 24 25  1  0  0  0  0
 25 26  1  0  0  0  0
 26 27  2  0  0  0  0
 26 28  1  0  0  0  0
M  BCL ATM C_TrTrTrPi C_TrTrTrPi C_TrTrTrPi C_TrTrTrPi C_TrTrTrPi C_TrTrTrPi C_TeTeTeTe C_TeTeTeTe C_TeTeTeTe C_TeTeTeTe C_TeTeTeTe C_TeTeTeTe C_TrTrTrPi C_TrTrTrPi C_TrTrTrPi C_TrTrTrPi C_TrTrTrPi C_TrTrTrPi O_Te2Te2TeTe C_TrTrTrPi O_Tr2Tr2TrPi N_TrTrTrPi2 C_TeTeTeTe C_TeTeTeTe C_TeTeTeTe C_TrTrTrPi O_Tr2Tr2TrPi O_Te2Te2Te2Te
M  BCL BND AromaticSingleBond AromaticDoubleBond AromaticDoubleBond AromaticSingleBond AromaticDoubleBond AromaticSingleBond NonConjugatedSingleBond NonConjugatedSingleBondInRing NonConjugatedSingleBondInRing NonConjugatedSingleBondInRing NonConjugatedSingleBondInRing NonConjugatedSingleBond NonConjugatedSingleBondInRing NonConjugatedSingleBond NonConjugatedSingleBondInRing AromaticSingleBond AromaticDoubleBond AromaticDoubleBond AromaticSingleBond AromaticDoubleBond ConjugatedSingleBond AromaticSingleBond ConjugatedDoubleBond ConjugatedSingleBond NonConjugatedSingleBond NonConjugatedSingleBond NonConjugatedSingleBond NonConjugatedSingleBond ConjugatedDoubleBond ConjugatedSingleBond
M  BCL CHI   7   S   9   S  10   S
M  BCL DBI - - - - - - - -
M  END
> <PDB ID>
1d6v

> <Resolution>
2

$$$$
Written by BCL::WriteToMDL,1dam
  MOE2012           3D
LIGASE
 15 15  0  0  0  0  0  0  0  0999 V2000
   -3.1450   22.4880   13.0060 C   0  0  0  1  0  3  0  0  0  0  0  0
   -2.2720   21.7590   13.4940 O   0  0  0  1  0  1  0  0  0  0  0  0
   -3.1290   23.0530   11.7590 N   0  0  0  0  0  3  0  0  0  0  0  0
   -4.3800   23.7430   11.5100 C   0  0  0  0  0  4  0  0  0  0  0  0
   -4.7770   24.0400   13.0080 C   0  0  0  0  0  4  0  0  0  0  0  0
   -4.2750   22.8450   13.6390 N   0  0  0  0  0  3  0  0  0  0  0  0
   -4.3150   25.3550   13.6960 C   0  0  0  0  0  4  0  0  0  0  0  0
   -4.2170   25.0700   10.6790 C   0  0  0  0  0  4  0  0  0  0  0  0
   -5.5780   25.6920   10.3170 C   0  0  0  0  0  4  0  0  0  0  0  0
   -5.6410   26.7840    9.2670 C   0  0  0  0  0  4  0  0  0  0  0  0
   -6.9020   27.6040    9.4220 C   0  0  0  0  0  4  0  0  0  0  0  0
   -6.9640   28.6890    8.3180 C   0  0  0  0  0  4  0  0  0  0  0  0
   -6.7120   28.1880    6.8290 C   0  0  0  1  0  3  0  0  0  0  0  0
   -7.3650   27.2190    6.3800 O   0  0  0  1  0  1  0  0  0  0  0  0
   -5.7990   28.7430    6.2050 O   0  5  0  1  0  1  0  0  0  0  0  0
  1  2  2  0  0  0  0
  1  3  1  0  0  0  0
  1  6  1  0  0  0  0
  3  4  1  0  0  0  0
  4  5  1  0  0  0  0
  4  8  1  0  0  0  0
  5  6  1  0  0  0  0
  5  7  1  0  0  0  0
  8  9  1  0  0  0  0
  9 10  1  0  0  0  0
 10 11  1  0  0  0  0
 11 12  1  0  0  0  0
 12 13  1  0  0  0  0
 13 14  2  0  0  0  0
 13 15  1  0  0  0  0
M  BCL ATM C_TrTrTrPi O_Tr2Tr2TrPi N_TrTrTrPi2 C_TeTeTeTe C_TeTeTeTe N_TrTrTrPi2 C_TeTeTeTe C_TeTeTeTe C_TeTeTeTe C_TeTeTeTe C_TeTeTeTe C_TeTeTeTe C_TrTrTrPi O_Tr2Tr2TrPi O_Te2Te2Te2Te
M  BCL BND ConjugatedDoubleBond ConjugatedSingleBondInRing ConjugatedSingleBondInRing NonConjugatedSingleBondInRing NonConjugatedSingleBondInRing NonConjugatedSingleBond NonConjugatedSingleBondInRing NonConjugatedSingleBond NonConjugatedSingleBond NonConjugatedSingleBond NonConjugatedSingleBond NonConjugatedSingleBond NonConjugatedSingleBond ConjugatedDoubleBond ConjugatedSingleBond
M  BCL CHI   4   R   5   S
M  BCL DBI - -
M  END
> <PDB ID>
1dam

> <Resolution>
1.8

$$$$
Written by BCL::WriteToMDL,1di8
  MOE2012           3D
a1di8_lig.ent
 22 24  0  0  0  0  0  0  0  0999 V2000
   40.8690   14.2160    4.8360 N   0  0  0  1  0  2  0  0  0  0  0  0
   40.0440   13.1390    4.5530 C   0  0  0  0  0  3  0  0  0  0  0  0
   38.7790   13.3160    4.0010 N   0  0  0  1  0  2  0  0  0  0  0  0
   38.2510   14.6180    3.7320 C   0  0  0  1  0  3  0  0  0  0  0  0
   39.1170   15.8580    4.0660 C   0  0  0  1  0  3  0  0  0  0  0  0
   40.4970   15.5880    4.5820 C   0  0  0  1  0  3  0  0  0  0  0  0
   36.9170   14.7840    3.1440 C   0  0  0  0  0  3  0  0  0  0  0  0
   36.3710   16.1270    2.8550 C   0  0  0  1  0  3  0  0  0  0  0  0
   37.1610   17.3480    3.2550 C   0  0  0  1  0  3  0  0  0  0  0  0
   38.5230   17.1900    3.8620 C   0  0  0  0  0  3  0  0  0  0  0  0
   41.4270   16.6260    4.8420 N   0  0  0  0  0  3  0  0  0  0  0  0
   42.7410   16.7170    5.3290 C   0  0  0  1  0  3  0  0  0  0  0  0
   43.2770   18.0960    5.4090 C   0  0  0  0  0  3  0  0  0  0  0  0
   44.6560   18.3480    5.8810 C   0  0  0  1  0  3  0  0  0  0  0  0
   45.4900   17.2360    6.3510 C   0  0  0  0  0  3  0  0  0  0  0  0
   44.9850   15.8520    6.2840 C   0  0  0  0  0  3  0  0  0  0  0  0
   43.6360   15.5890    5.7530 C   0  0  0  0  0  3  0  0  0  0  0  0
   45.1790   19.6220    5.8770 O   0  0  0  0  0  2  0  0  0  0  0  0
   35.1430   16.3540    2.1830 O   0  0  0  1  0  2  0  0  0  0  0  0
   34.1300   15.3560    2.0040 C   0  0  0  0  0  4  0  0  0  0  0  0
   36.5660   18.6170    2.9790 O   0  0  0  1  0  2  0  0  0  0  0  0
   37.2590   19.8390    3.2560 C   0  0  0  0  0  4  0  0  0  0  0  0
  1  2  1  0  0  0  0
  1  6  2  0  0  0  0
  2  3  2  0  0  0  0
  3  4  1  0  0  0  0
  4  5  1  0  0  0  0
  4  7  2  0  0  0  0
  5  6  1  0  0  0  0
  5 10  2  0  0  0  0
  6 11  1  0  0  0  0
  7  8  1  0  0  0  0
  8  9  2  0  0  0  0
  8 19  1  0  0  0  0
  9 10  1  0  0  0  0
  9 21  1  0  0  0  0
 11 12  1  0  0  0  0
 12 13  1  0  0  0  0
 12 17  2  0  0  0  0
 13 14  2  0  0  0  0
 14 15  1  0  0  0  0
 14 18  1  0  0  0  0
 15 16  2  0  0  0  0
 16 17  1  0  0  0  0
 19 20  1  0  0  0  0
 21 22  1  0  0  0  0
M  BCL ATM N_Tr2TrTrPi C_TrTrTrPi N_Tr2TrTrPi C_TrTrTrPi C_TrTrTrPi C_TrTrTrPi C_TrTrTrPi C_TrTrTrPi C_TrTrTrPi C_TrTrTrPi N_TrTrTrPi2 C_TrTrTrPi C_TrTrTrPi C_TrTrTrPi C_TrTrTrPi C_TrTrTrPi C_TrTrTrPi O_Te2Te2TeTe O_Tr2TrTrPi2 C_TeTeTeTe O_Tr2TrTrPi2 C_TeTeTeTe
M  BCL BND AromaticSingleBond AromaticDoubleBond AromaticDoubleBond AromaticSingleBond AromaticSingleBond AromaticDoubleBond AromaticSingleBond AromaticDoubleBond ConjugatedSingleBond AromaticSingleBond AromaticDoubleBond ConjugatedSingleBond AromaticSingleBond ConjugatedSingleBond ConjugatedSingleBond AromaticSingleBond AromaticDoubleBond AromaticDoubleBond AromaticSingleBond ConjugatedSingleBond AromaticDoubleBond AromaticSingleBond NonConjugatedSingleBond NonConjugatedSingleBond
M  BCL DBI - - - - - - - -
M  END
> <PDB ID>
1di8

> <Resolution>
2.2

$$$$
Written by BCL::WriteToMDL,1dib
  MOE2012           3D
OXIDOREDUCTASE,HYDROLASE
 34 37  0  0  0  0  0  0  0  0999 V2000
    1.3110   49.6580   13.5750 N   0  0  0  0  0  3  0  0  0  0  0  0
    0.1290   50.6070   15.3300 N   0  0  0  1  0  2  0  0  0  0  0  0
    1.2780   50.3750   14.7080 C   0  0  0  1  0  3  0  0  0  0  0  0
    2.4580   50.9580   15.2270 N   0  0  0  0  0  3  0  0  0  0  0  0
    2.3740   51.7960   16.3100 C   0  0  0  1  0  3  0  0  0  0  0  0
    3.5350   52.2960   16.8800 O   0  0  0  1  0  1  0  0  0  0  0  0
    1.1600   52.0570   16.9080 C   0  0  0  1  0  3  0  0  0  0  0  0
    1.0300   53.1870   17.8440 N   0  0  0  1  0  3  0  0  0  0  0  0
   -0.2580   53.3760   18.5950 C   0  0  0  0  0  4  0  0  0  0  0  0
   -1.3850   52.9060   17.6590 C   0  0  0  0  0  4  0  0  0  0  0  0
   -1.1250   51.7550   16.9800 N   0  0  0  0  0  3  0  0  0  0  0  0
    0.0790   51.4650   16.4300 C   0  0  0  1  0  3  0  0  0  0  0  0
    1.6870   54.3420   17.8710 C   0  0  0  1  0  3  0  0  0  0  0  0
    2.5730   54.6270   17.0950 O   0  0  0  1  0  1  0  0  0  0  0  0
   -0.3000   54.9250   18.7670 C   0  0  0  0  0  4  0  0  0  0  0  0
    1.1250   55.2340   18.6910 N   0  0  0  1  0  3  0  0  0  0  0  0
    1.4500   56.6500   18.9300 C   0  0  0  1  0  3  0  0  0  0  0  0
    2.3980   57.3210   18.1060 C   0  0  0  0  0  3  0  0  0  0  0  0
    2.8530   58.5920   18.4550 C   0  0  0  0  0  3  0  0  0  0  0  0
    2.3390   59.2170   19.5870 C   0  0  0  1  0  3  0  0  0  0  0  0
    1.4060   58.5620   20.3780 C   0  0  0  0  0  3  0  0  0  0  0  0
    0.9440   57.3000   20.0400 C   0  0  0  0  0  3  0  0  0  0  0  0
    2.8280   60.5870   20.0220 C   0  0  0  1  0  3  0  0  0  0  0  0
    3.7150   61.1700   19.3920 O   0  0  0  1  0  1  0  0  0  0  0  0
    2.4160   60.9480   21.2400 N   0  0  0  0  0  3  0  0  0  0  0  0
    2.8560   62.1610   21.9260 C   0  0  0  0  0  4  0  0  0  0  0  0
    1.6850   63.1040   22.1580 C   0  0  0  0  0  4  0  0  0  0  0  0
    0.9080   63.4880   20.9390 C   0  0  0  0  0  4  0  0  0  0  0  0
   -0.1630   64.4960   21.2710 C   0  0  0  1  0  3  0  0  0  0  0  0
   -1.2940   64.0820   21.6010 O   0  0  0  1  0  1  0  0  0  0  0  0
    0.1280   65.7080   21.2170 O   0  5  0  1  0  1  0  0  0  0  0  0
    3.4260   61.8370   23.2980 C   0  0  0  1  0  3  0  0  0  0  0  0
    3.0060   60.8250   23.8980 O   0  0  0  1  0  1  0  0  0  0  0  0
    4.2140   62.6620   23.7960 O   0  5  0  1  0  1  0  0  0  0  0  0
  1  3  1  0  0  0  0
  2  3  2  0  0  0  0
  2 12  1  0  0  0  0
  3  4  1  0  0  0  0
  4  5  1  0  0  0  0
  5  6  2  0  0  0  0
  5  7  1  0  0  0  0
  7  8  1  0  0  0  0
  7 12  2  0  0  0  0
  8  9  1  0  0  0  0
  8 13  1  0  0  0  0
  9 10  1  0  0  0  0
  9 15  1  0  0  0  0
 10 11  1  0  0  0  0
 11 12  1  0  0  0  0
 13 14  2  0  0  0  0
 13 16  1  0  0  0  0
 15 16  1  0  0  0  0
 16 17  1  0  0  0  0
 17 18  1  0  0  0  0
 17 22  2  0  0  0  0
 18 19  2  0  0  0  0
 19 20  1  0  0  0  0
 20 21  2  0  0  0  0
 20 23  1  0  0  0  0
 21 22  1  0  0  0  0
 23 24  2  0  0  0  0
 23 25  1  0  0  0  0
 25 26  1  0  0  0  0
 26 27  1  0  0  0  0
 26 32  1  0  0  0  0
 27 28  1  0  0  0  0
 28 29  1  0  0  0  0
 29 30  2  0  0  0  0
 29 31  1  0  0  0  0
 32 33  2  0  0  0  0
 32 34  1  0  0  0  0
M  BCL ATM N_TrTrTrPi2 N_Tr2TrTrPi C_TrTrTrPi N_TrTrTrPi2 C_TrTrTrPi O_Tr2Tr2TrPi C_TrTrTrPi N_TrTrTrPi2 C_TeTeTeTe C_TeTeTeTe N_TrTrTrPi2 C_TrTrTrPi C_TrTrTrPi O_Tr2Tr2TrPi C_TeTeTeTe N_TrTrTrPi2 C_TrTrTrPi C_TrTrTrPi C_TrTrTrPi C_TrTrTrPi C_TrTrTrPi C_TrTrTrPi C_TrTrTrPi O_Tr2Tr2TrPi N_TrTrTrPi2 C_TeTeTeTe C_TeTeTeTe C_TeTeTeTe C_TrTrTrPi O_Tr2Tr2TrPi O_Te2Te2Te2Te C_TrTrTrPi O_Tr2Tr2TrPi O_Te2Te2Te2Te
M  BCL BND ConjugatedSingleBond AromaticDoubleBond AromaticSingleBond AromaticSingleBond AromaticSingleBond ConjugatedDoubleBond AromaticSingleBond ConjugatedSingleBondInRing AromaticDoubleBond NonConjugatedSingleBondInRing ConjugatedSingleBondInRing NonConjugatedSingleBondInRing NonConjugatedSingleBondInRing NonConjugatedSingleBondInRing ConjugatedSingleBondInRing ConjugatedDoubleBond ConjugatedSingleBondInRing NonConjugatedSingleBondInRing ConjugatedSingleBond AromaticSingleBond AromaticDoubleBond AromaticDoubleBond AromaticSingleBond AromaticDoubleBond ConjugatedSingleBond AromaticSingleBond ConjugatedDoubleBond ConjugatedSingleBond NonConjugatedSingleBond NonConjugatedSingleBond NonConjugatedSingleBond NonConjugatedSingleBond NonConjugatedSingleBond ConjugatedDoubleBond ConjugatedSingleBond ConjugatedDoubleBond ConjugatedSingleBond
M  BCL CHI   9   R  26   S
M  BCL DBI - - - - - - - - - -
M  END
> <PDB ID>
1dib

> <Resolution>
2.7

$$$$
Written by BCL::WriteToMDL,1dlr
  MOE2012           3D
1DLR_l.pdb
 24 26  0  0  0  0  0  0  0  0999 V2000
   28.7810   13.6060   -4.4550 N   0  0  0  1  0  2  0  0  0  0  0  0
   27.6350   12.9610   -4.5190 C   0  0  0  1  0  3  0  0  0  0  0  0
   27.2130   12.4580   -5.6930 N   0  0  0  0  0  3  0  0  0  0  0  0
   26.8080   12.7210   -3.5120 N   0  0  0  1  0  2  0  0  0  0  0  0
   27.0880   13.1530   -2.3080 C   0  0  0  1  0  3  0  0  0  0  0  0
   26.1970   12.8770   -1.3170 N   0  0  0  0  0  3  0  0  0  0  0  0
   28.2940   13.9040   -2.0670 C   0  0  0  1  0  3  0  0  0  0  0  0
   28.7150   14.4510   -0.8520 C   0  0  0  1  0  3  0  0  0  0  0  0
   27.8870   14.3230    0.4020 C   0  0  0  0  0  4  0  0  0  0  0  0
   29.9040   15.1300   -0.8290 C   0  0  0  1  0  3  0  0  0  0  0  0
   30.6340   15.2800   -2.0160 C   0  0  0  0  0  3  0  0  0  0  0  0
   30.2480   14.8060   -3.1940 N   0  0  0  1  0  2  0  0  0  0  0  0
   29.1080   14.0920   -3.2230 C   0  0  0  1  0  3  0  0  0  0  0  0
   30.3710   15.8000    0.4580 C   0  0  0  0  0  4  0  0  0  0  0  0
   31.8550   15.7650    0.6490 C   0  0  0  1  0  3  0  0  0  0  0  0
   32.4490   14.7020    1.3070 C   0  0  0  1  0  3  0  0  0  0  0  0
   31.5400   13.7710    1.7620 O   0  0  0  1  0  2  0  0  0  0  0  0
   31.9090   12.4170    1.9370 C   0  0  0  0  0  4  0  0  0  0  0  0
   33.8290   14.6920    1.4330 C   0  0  0  0  0  3  0  0  0  0  0  0
   34.5990   15.7380    0.9270 C   0  0  0  0  0  3  0  0  0  0  0  0
   33.9550   16.7830    0.3160 C   0  0  0  1  0  3  0  0  0  0  0  0
   34.5330   17.9410   -0.2710 O   0  0  0  1  0  2  0  0  0  0  0  0
   35.9450   17.6830   -0.3370 C   0  0  0  0  0  4  0  0  0  0  0  0
   32.5910   16.8100    0.1730 C   0  0  0  0  0  3  0  0  0  0  0  0
  1  2  1  0  0  0  0
  1 13  2  0  0  0  0
  2  3  1  0  0  0  0
  2  4  2  0  0  0  0
  4  5  1  0  0  0  0
  5  6  1  0  0  0  0
  5  7  2  0  0  0  0
  7  8  1  0  0  0  0
  7 13  1  0  0  0  0
  8  9  1  0  0  0  0
  8 10  2  0  0  0  0
 10 11  1  0  0  0  0
 10 14  1  0  0  0  0
 11 12  2  0  0  0  0
 12 13  1  0  0  0  0
 14 15  1  0  0  0  0
 15 16  1  0  0  0  0
 15 24  2  0  0  0  0
 16 17  1  0  0  0  0
 16 19  2  0  0  0  0
 17 18  1  0  0  0  0
 19 20  1  0  0  0  0
 20 21  2  0  0  0  0
 21 22  1  0  0  0  0
 21 24  1  0  0  0  0
 22 23  1  0  0  0  0
M  BCL ATM N_Tr2TrTrPi C_TrTrTrPi N_TrTrTrPi2 N_Tr2TrTrPi C_TrTrTrPi N_TrTrTrPi2 C_TrTrTrPi C_TrTrTrPi C_TeTeTeTe C_TrTrTrPi C_TrTrTrPi N_Tr2TrTrPi C_TrTrTrPi C_TeTeTeTe C_TrTrTrPi C_TrTrTrPi O_Tr2TrTrPi2 C_TeTeTeTe C_TrTrTrPi C_TrTrTrPi C_TrTrTrPi O_Tr2TrTrPi2 C_TeTeTeTe C_TrTrTrPi
M  BCL BND AromaticSingleBond AromaticDoubleBond ConjugatedSingleBond AromaticDoubleBond AromaticSingleBond ConjugatedSingleBond AromaticDoubleBond AromaticSingleBond AromaticSingleBond NonConjugatedSingleBond AromaticDoubleBond AromaticSingleBond NonConjugatedSingleBond AromaticDoubleBond AromaticSingleBond NonConjugatedSingleBond AromaticSingleBond AromaticDoubleBond ConjugatedSingleBond AromaticDoubleBond NonConjugatedSingleBond AromaticSingleBond AromaticDoubleBond ConjugatedSingleBond AromaticSingleBond NonConjugatedSingleBond
M  BCL DBI - - - - - - - -
M  END
> <PDB ID>
1dlr

> <Resolution>
2.3

$$$$
Written by BCL::WriteToMDL,1dyr
  MOE2012           3D
OXIDO-REDUCTASE
 21 22  0  0  0  0  0  0  0  0999 V2000
   16.5770    4.0230   -5.2540 C   0  0  0  0  0  3  0  0  0  0  0  0
   15.9140    2.9580   -4.7880 N   0  0  0  1  0  2  0  0  0  0  0  0
   16.1030    2.6470   -3.5380 C   0  0  0  1  0  3  0  0  0  0  0  0
   15.4220    1.5960   -2.9990 N   0  0  0  0  0  3  0  0  0  0  0  0
   16.8730    3.2820   -2.6230 N   0  0  0  1  0  2  0  0  0  0  0  0
   17.5140    4.3580   -3.0900 C   0  0  0  1  0  3  0  0  0  0  0  0
   18.2770    5.0900   -2.2490 N   0  0  0  0  0  3  0  0  0  0  0  0
   17.3530    4.7690   -4.4030 C   0  0  0  1  0  3  0  0  0  0  0  0
   18.1010    6.0120   -4.9090 C   0  0  0  0  0  4  0  0  0  0  0  0
   17.9800    6.3910   -6.3870 C   0  0  0  1  0  3  0  0  0  0  0  0
   19.1280    6.2840   -7.1630 C   0  0  0  0  0  3  0  0  0  0  0  0
   19.1100    6.6370   -8.5170 C   0  0  0  1  0  3  0  0  0  0  0  0
   20.2130    6.4990   -9.3200 O   0  0  0  1  0  2  0  0  0  0  0  0
   21.4640    6.3620   -8.6900 C   0  0  0  0  0  4  0  0  0  0  0  0
   17.9050    7.1140   -9.0670 C   0  0  0  1  0  3  0  0  0  0  0  0
   17.8270    7.4940  -10.4230 O   0  0  0  1  0  2  0  0  0  0  0  0
   16.6510    6.9530  -10.9330 C   0  0  0  0  0  4  0  0  0  0  0  0
   16.7600    7.2540   -8.2900 C   0  0  0  1  0  3  0  0  0  0  0  0
   15.6300    7.7450   -8.9490 O   0  0  0  1  0  2  0  0  0  0  0  0
   14.6480    8.1670   -7.9970 C   0  0  0  0  0  4  0  0  0  0  0  0
   16.7720    6.8980   -6.9320 C   0  0  0  0  0  3  0  0  0  0  0  0
  1  2  1  0  0  0  0
  1  8  2  0  0  0  0
  2  3  2  0  0  0  0
  3  4  1  0  0  0  0
  3  5  1  0  0  0  0
  5  6  2  0  0  0  0
  6  7  1  0  0  0  0
  6  8  1  0  0  0  0
  8  9  1  0  0  0  0
  9 10  1  0  0  0  0
 10 11  1  0  0  0  0
 10 21  2  0  0  0  0
 11 12  2  0  0  0  0
 12 13  1  0  0  0  0
 12 15  1  0  0  0  0
 13 14  1  0  0  0  0
 15 16  1  0  0  0  0
 15 18  2  0  0  0  0
 16 17  1  0  0  0  0
 18 19  1  0  0  0  0
 18 21  1  0  0  0  0
 19 20  1  0  0  0  0
M  BCL ATM C_TrTrTrPi N_Tr2TrTrPi C_TrTrTrPi N_TrTrTrPi2 N_Tr2TrTrPi C_TrTrTrPi N_TrTrTrPi2 C_TrTrTrPi C_TeTeTeTe C_TrTrTrPi C_TrTrTrPi C_TrTrTrPi O_Tr2TrTrPi2 C_TeTeTeTe C_TrTrTrPi O_Tr2TrTrPi2 C_TeTeTeTe C_TrTrTrPi O_Tr2TrTrPi2 C_TeTeTeTe C_TrTrTrPi
M  BCL BND AromaticSingleBond AromaticDoubleBond AromaticDoubleBond ConjugatedSingleBond AromaticSingleBond AromaticDoubleBond ConjugatedSingleBond AromaticSingleBond NonConjugatedSingleBond NonConjugatedSingleBond AromaticSingleBond AromaticDoubleBond AromaticDoubleBond ConjugatedSingleBond AromaticSingleBond NonConjugatedSingleBond ConjugatedSingleBond AromaticDoubleBond NonConjugatedSingleBond ConjugatedSingleBond AromaticSingleBond NonConjugatedSingleBond
M  BCL DBI - - - - - -
M  END
> <PDB ID>
1dyr

> <Resolution>
1.86

$$$$
Written by BCL::WriteToMDL,1e1v
  MOE2012           3D
a1e1v_lig.ent
 18 20  0  0  0  0  0  0  0  0999 V2000
   38.0510   16.0730    3.7190 N   0  0  0  1  0  2  0  0  0  0  0  0
   37.5700   14.8360    3.7460 C   0  0  0  1  0  3  0  0  0  0  0  0
   38.3520   13.8470    4.2180 N   0  0  0  1  0  2  0  0  0  0  0  0
   39.5790   14.0800    4.6690 C   0  0  0  1  0  3  0  0  0  0  0  0
   40.0670   15.3480    4.6090 C   0  0  0  1  0  3  0  0  0  0  0  0
   39.2870   16.3880    4.1070 C   0  0  0  1  0  3  0  0  0  0  0  0
   39.8430   17.6660    4.0990 O   0  0  0  1  0  2  0  0  0  0  0  0
   38.7570   18.6370    4.0280 C   0  0  0  0  0  4  0  0  0  0  0  0
   41.2800   15.2110    5.1260 N   0  0  0  1  0  2  0  0  0  0  0  0
   41.6430   13.9300    5.4740 C   0  0  0  0  0  3  0  0  0  0  0  0
   40.4920   13.2740    5.1980 N   0  0  0  0  0  3  0  0  0  0  0  0
   36.3370   14.3630    3.4330 N   0  0  0  0  0  3  0  0  0  0  0  0
   39.5250   19.9780    4.3730 C   0  0  0  0  0  4  0  0  0  0  0  0
   40.4370   20.2840    3.1370 C   0  0  0  0  0  4  0  0  0  0  0  0
   40.9850   21.6980    3.3320 C   0  0  0  0  0  4  0  0  0  0  0  0
   39.8090   22.5030    2.7300 C   0  0  0  0  0  4  0  0  0  0  0  0
   38.9140   22.3870    4.0360 C   0  0  0  0  0  4  0  0  0  0  0  0
   38.4410   20.9180    3.8330 C   0  0  0  0  0  4  0  0  0  0  0  0
  1  2  1  0  0  0  0
  1  6  2  0  0  0  0
  2  3  2  0  0  0  0
  2 12  1  0  0  0  0
  3  4  1  0  0  0  0
  4  5  2  0  0  0  0
  4 11  1  0  0  0  0
  5  6  1  0  0  0  0
  5  9  1  0  0  0  0
  6  7  1  0  0  0  0
  7  8  1  0  0  0  0
  8 13  1  0  0  0  0
  9 10  2  0  0  0  0
 10 11  1  0  0  0  0
 13 14  1  0  0  0  0
 13 18  1  0  0  0  0
 14 15  1  0  0  0  0
 15 16  1  0  0  0  0
 16 17  1  0  0  0  0
 17 18  1  0  0  0  0
M  BCL ATM N_Tr2TrTrPi C_TrTrTrPi N_Tr2TrTrPi C_TrTrTrPi C_TrTrTrPi C_TrTrTrPi O_Tr2TrTrPi2 C_TeTeTeTe N_Tr2TrTrPi C_TrTrTrPi N_TrTrTrPi2 N_TrTrTrPi2 C_TeTeTeTe C_TeTeTeTe C_TeTeTeTe C_TeTeTeTe C_TeTeTeTe C_TeTeTeTe
M  BCL BND AromaticSingleBond AromaticDoubleBond AromaticDoubleBond ConjugatedSingleBond AromaticSingleBond AromaticDoubleBond AromaticSingleBond AromaticSingleBond AromaticSingleBond ConjugatedSingleBond NonConjugatedSingleBond NonConjugatedSingleBond AromaticDoubleBond AromaticSingleBond NonConjugatedSingleBondInRing NonConjugatedSingleBondInRing NonConjugatedSingleBondInRing NonConjugatedSingleBondInRing NonConjugatedSingleBondInRing NonConjugatedSingleBondInRing
M  BCL DBI - - - -
M  END
> <PDB ID>
1e1v

> <Resolution>
1.95

$$$$
Written by BCL::WriteToMDL,1e9h
  MOE2012           3D
a1e9h_lig.ent
 24 27  0  0  0  0  0  0  0  0999 V2000
   36.6600   16.2360    2.3670 C   0  0  0  1  0  3  0  0  0  0  0  0
   37.1870   17.5200    2.5860 C   0  0  0  1  0  3  0  0  0  0  0  0
   36.4280   18.7010    2.3520 C   0  0  0  0  0  3  0  0  0  0  0  0
   35.0930   18.5370    1.8750 C   0  0  0  0  0  3  0  0  0  0  0  0
   34.5510   17.2270    1.6480 C   0  0  0  0  0  3  0  0  0  0  0  0
   35.3340   16.0540    1.8910 C   0  0  0  0  0  3  0  0  0  0  0  0
   38.5790   17.2380    3.0690 C   0  0  0  1  0  3  0  0  0  0  0  0
   39.3840   18.0910    3.3810 O   0  0  0  1  0  1  0  0  0  0  0  0
   38.7170   15.7670    3.0930 C   0  0  0  1  0  3  0  0  0  0  0  0
   39.7360   14.9290    3.4390 C   0  0  0  1  0  3  0  0  0  0  0  0
   39.6640   13.4500    3.3900 C   0  0  0  1  0  3  0  0  0  0  0  0
   38.6790   12.8200    3.0060 O   0  0  0  1  0  1  0  0  0  0  0  0
   40.7860   12.9460    3.8050 N   0  0  0  0  0  3  0  0  0  0  0  0
   37.5650   15.2950    2.6600 N   0  0  0  0  0  3  0  0  0  0  0  0
   41.1430   15.1820    3.9810 C   0  0  0  1  0  3  0  0  0  0  0  0
   41.9410   16.3170    4.3060 C   0  0  0  0  0  3  0  0  0  0  0  0
   43.2630   16.1040    4.8160 C   0  0  0  1  0  3  0  0  0  0  0  0
   43.7700   14.7900    4.9950 C   0  0  0  0  0  3  0  0  0  0  0  0
   42.9710   13.6620    4.6620 C   0  0  0  0  0  3  0  0  0  0  0  0
   41.6650   13.8860    4.1600 C   0  0  0  1  0  3  0  0  0  0  0  0
   44.2240   17.5410    5.2160 S   0  0  0  1  0  4  0  0  0  0  0  0
   45.5040   17.0010    5.7400 O   0  0  0  0  0  2  0  0  0  0  0  0
   43.5530   18.2810    6.2610 O   0  0  0  1  0  1  0  0  0  0  0  0
   44.5260   18.2010    3.9620 O   0  0  0  1  0  1  0  0  0  0  0  0
  1  2  1  0  0  0  0
  1  6  2  0  0  0  0
  1 14  1  0  0  0  0
  2  3  2  0  0  0  0
  2  7  1  0  0  0  0
  3  4  1  0  0  0  0
  4  5  2  0  0  0  0
  5  6  1  0  0  0  0
  7  8  2  0  0  0  0
  7  9  1  0  0  0  0
  9 10  2  0  0  0  0
  9 14  1  0  0  0  0
 10 11  1  0  0  0  0
 10 15  1  0  0  0  0
 11 12  2  0  0  0  0
 11 13  1  0  0  0  0
 13 20  1  0  0  0  0
 15 16  1  0  0  0  0
 15 20  2  0  0  0  0
 16 17  2  0  0  0  0
 17 18  1  0  0  0  0
 17 21  1  0  0  0  0
 18 19  2  0  0  0  0
 19 20  1  0  0  0  0
 21 22  1  0  0  0  0
 21 23  2  0  0  0  0
 21 24  2  0  0  0  0
M  BCL ATM C_TrTrTrPi C_TrTrTrPi C_TrTrTrPi C_TrTrTrPi C_TrTrTrPi C_TrTrTrPi C_TrTrTrPi O_Tr2Tr2TrPi C_TrTrTrPi C_TrTrTrPi C_TrTrTrPi O_Tr2Tr2TrPi N_TrTrTrPi2 N_TrTrTrPi2 C_TrTrTrPi C_TrTrTrPi C_TrTrTrPi C_TrTrTrPi C_TrTrTrPi C_TrTrTrPi S_TeTeTeTePiPi O_Te2Te2TeTe O_Tr2Tr2TrPi O_Tr2Tr2TrPi
M  BCL BND AromaticSingleBond AromaticDoubleBond ConjugatedSingleBondInRing AromaticDoubleBond ConjugatedSingleBondInRing AromaticSingleBond AromaticDoubleBond AromaticSingleBond ConjugatedDoubleBond ConjugatedSingleBondInRing ConjugatedDoubleBond ConjugatedSingleBondInRing ConjugatedSingleBondInRing ConjugatedSingleBondInRing ConjugatedDoubleBond ConjugatedSingleBondInRing ConjugatedSingleBondInRing AromaticSingleBond AromaticDoubleBond AromaticDoubleBond AromaticSingleBond ConjugatedSingleBond AromaticDoubleBond AromaticSingleBond ConjugatedSingleBond ConjugatedDoubleBond ConjugatedDoubleBond
M  BCL DBI - - - - Z - - - - - -
M  END
> <PDB ID>
1e9h

> <Resolution>
2.5

$$$$
Written by BCL::WriteToMDL,1ecv
  MOE2012           3D
1ecv_l.pdb
 16 16  0  0  0  0  0  0  0  0999 V2000
   12.5800   45.0950   19.1910 C   0  0  0  0  0  3  0  0  0  0  0  0
   11.6470   45.7120   20.0210 C   0  0  0  0  0  3  0  0  0  0  0  0
   10.3050   45.6960   19.6290 C   0  0  0  1  0  3  0  0  0  0  0  0
    9.9240   45.1170   18.4090 C   0  0  0  1  0  3  0  0  0  0  0  0
   10.8440   44.4610   17.6030 C   0  0  0  0  0  3  0  0  0  0  0  0
   12.1690   44.4310   18.0190 C   0  0  0  1  0  3  0  0  0  0  0  0
    8.4990   45.1420   17.9810 C   0  0  0  1  0  3  0  0  0  0  0  0
    7.5840   45.2690   18.7380 O   0  0  0  1  0  1  0  0  0  0  0  0
    8.2750   44.9050   16.6860 O   0  5  0  1  0  1  0  0  0  0  0  0
    9.3060   46.1420   20.4340 N   0  0  0  0  0  3  0  0  0  0  0  0
    9.3470   46.8630   21.5730 C   0  0  0  1  0  3  0  0  0  0  0  0
   10.3890   47.1340   22.1730 O   0  0  0  1  0  1  0  0  0  0  0  0
    7.9330   47.2600   22.1520 C   0  0  0  1  0  3  0  0  0  0  0  0
    6.9810   46.5360   22.1490 O   0  0  0  1  0  1  0  0  0  0  0  0
    7.8610   48.4170   22.7810 O   0  5  0  1  0  1  0  0  0  0  0  0
   13.5490   43.3360   16.8780 I   0  0  0  1  0  1  0  0  0  0  0  0
  1  2  1  0  0  0  0
  1  6  2  0  0  0  0
  2  3  2  0  0  0  0
  3  4  1  0  0  0  0
  3 10  1  0  0  0  0
  4  5  2  0  0  0  0
  4  7  1  0  0  0  0
  5  6  1  0  0  0  0
  6 16  1  0  0  0  0
  7  8  2  0  0  0  0
  7  9  1  0  0  0  0
 10 11  1  0  0  0  0
 11 12  2  0  0  0  0
 11 13  1  0  0  0  0
 13 14  2  0  0  0  0
 13 15  1  0  0  0  0
M  BCL ATM C_TrTrTrPi C_TrTrTrPi C_TrTrTrPi C_TrTrTrPi C_TrTrTrPi C_TrTrTrPi C_TrTrTrPi O_Tr2Tr2TrPi O_Te2Te2Te2Te N_TrTrTrPi2 C_TrTrTrPi O_Tr2Tr2TrPi C_TrTrTrPi O_Tr2Tr2TrPi O_Te2Te2Te2Te I_S2P2P2P
M  BCL BND AromaticSingleBond AromaticDoubleBond AromaticDoubleBond AromaticSingleBond ConjugatedSingleBond AromaticDoubleBond ConjugatedSingleBond AromaticSingleBond ConjugatedSingleBond ConjugatedDoubleBond ConjugatedSingleBond ConjugatedSingleBond ConjugatedDoubleBond ConjugatedSingleBond ConjugatedDoubleBond ConjugatedSingleBond
M  BCL DBI - - - - - -
M  END
> <PDB ID>
1ecv

> <Resolution>
1.95

$$$$
Written by BCL::WriteToMDL,1efy
  MOE2012           3D
1EFY_l.pdb
 20 22  0  0  0  0  0  0  0  0999 V2000
   40.6790   22.6620   21.8370 C   0  0  0  1  0  3  0  0  0  0  0  0
   39.9280   22.8690   20.7290 N   0  0  0  1  0  2  0  0  0  0  0  0
   38.6530   22.4260   20.9470 C   0  0  0  1  0  3  0  0  0  0  0  0
   38.6030   21.9240   22.2360 N   0  0  0  0  0  3  0  0  0  0  0  0
   39.8310   22.0570   22.8020 C   0  0  0  1  0  3  0  0  0  0  0  0
   40.3600   21.7320   24.0480 C   0  0  0  0  0  3  0  0  0  0  0  0
   42.0330   22.9360   22.1260 C   0  0  0  1  0  3  0  0  0  0  0  0
   37.5710   22.5070   19.8910 C   0  0  0  1  0  3  0  0  0  0  0  0
   42.5490   22.5980   23.3900 C   0  0  0  0  0  3  0  0  0  0  0  0
   41.7080   22.0010   24.3360 C   0  0  0  0  0  3  0  0  0  0  0  0
   42.8860   23.5850   21.1520 C   0  0  0  1  0  3  0  0  0  0  0  0
   42.4080   23.9600   19.9530 N   0  0  0  0  0  3  0  0  0  0  0  0
   44.0640   23.8070   21.4100 O   0  0  0  1  0  1  0  0  0  0  0  0
   37.9370   22.5990   18.5340 C   0  0  0  0  0  3  0  0  0  0  0  0
   36.2060   22.5290   20.2400 C   0  0  0  0  0  3  0  0  0  0  0  0
   36.9460   22.7190   17.5480 C   0  0  0  1  0  3  0  0  0  0  0  0
   37.2660   22.7800   16.1600 O   0  0  0  1  0  2  0  0  0  0  0  0
   35.5880   22.7470   17.9180 C   0  0  0  0  0  3  0  0  0  0  0  0
   35.2060   22.6510   19.2600 C   0  0  0  0  0  3  0  0  0  0  0  0
   38.5440   22.3580   15.7040 C   0  0  0  0  0  4  0  0  0  0  0  0
  1  2  1  0  0  0  0
  1  5  2  0  0  0  0
  1  7  1  0  0  0  0
  2  3  2  0  0  0  0
  3  4  1  0  0  0  0
  3  8  1  0  0  0  0
  4  5  1  0  0  0  0
  5  6  1  0  0  0  0
  6 10  2  0  0  0  0
  7  9  2  0  0  0  0
  7 11  1  0  0  0  0
  8 14  2  0  0  0  0
  8 15  1  0  0  0  0
  9 10  1  0  0  0  0
 11 12  1  0  0  0  0
 11 13  2  0  0  0  0
 14 16  1  0  0  0  0
 15 19  2  0  0  0  0
 16 17  1  0  0  0  0
 16 18  2  0  0  0  0
 17 20  1  0  0  0  0
 18 19  1  0  0  0  0
M  BCL ATM C_TrTrTrPi N_Tr2TrTrPi C_TrTrTrPi N_TrTrTrPi2 C_TrTrTrPi C_TrTrTrPi C_TrTrTrPi C_TrTrTrPi C_TrTrTrPi C_TrTrTrPi C_TrTrTrPi N_TrTrTrPi2 O_Tr2Tr2TrPi C_TrTrTrPi C_TrTrTrPi C_TrTrTrPi O_Tr2TrTrPi2 C_TrTrTrPi C_TrTrTrPi C_TeTeTeTe
M  BCL BND AromaticSingleBond AromaticDoubleBond AromaticSingleBond AromaticDoubleBond AromaticSingleBond ConjugatedSingleBond AromaticSingleBond AromaticSingleBond AromaticDoubleBond AromaticDoubleBond ConjugatedSingleBond AromaticDoubleBond AromaticSingleBond AromaticSingleBond ConjugatedSingleBond ConjugatedDoubleBond AromaticSingleBond AromaticDoubleBond ConjugatedSingleBond AromaticDoubleBond NonConjugatedSingleBond AromaticSingleBond
M  BCL DBI - - - - - - - -
M  END
> <PDB ID>
1efy

> <Resolution>
2.2

$$$$
Written by BCL::WriteToMDL,1ejn
  MOE2012           3D
1ejn_l.pdb
 25 28  0  0  0  0  0  0  0  0999 V2000
   22.6160   11.2980   27.0970 C   0  0  0  0  0  4  0  0  0  0  0  0
   22.7960   12.7650   27.5790 C   0  0  0  0  0  4  0  0  0  0  0  0
   23.9920   10.5490   27.1350 C   0  0  0  0  0  4  0  0  0  0  0  0
   21.6000   10.5700   28.0280 C   0  0  0  0  0  4  0  0  0  0  0  0
   22.3300   12.0400   29.9730 C   0  0  0  0  0  4  0  0  0  0  0  0
   23.3450   12.7570   29.0310 C   0  0  0  0  0  4  0  0  0  0  0  0
   22.1400   10.5700   29.4910 C   0  0  0  0  0  4  0  0  0  0  0  0
   24.7070   12.0000   29.0690 C   0  0  0  0  0  4  0  0  0  0  0  0
   23.5050    9.8130   29.5460 C   0  0  0  0  0  4  0  0  0  0  0  0
   24.5380   10.5130   28.6040 C   0  0  0  1  0  4  0  0  0  0  0  0
   27.2030    8.0200   29.0940 N   0  0  0  0  0  3  0  0  0  0  0  0
   26.0830    8.5320   28.5490 C   0  0  0  1  0  3  0  0  0  0  0  0
   25.8560    9.8630   28.7070 N   0  0  0  0  0  3  0  0  0  0  0  0
   25.3160    7.7840   27.9360 O   0  0  0  1  0  1  0  0  0  0  0  0
   27.5820    6.6420   28.8350 C   0  0  0  0  0  4  0  0  0  0  0  0
   29.7790    5.4990   29.3810 C   0  0  0  0  0  3  0  0  0  0  0  0
   29.0900    6.4880   28.6600 C   0  0  0  1  0  3  0  0  0  0  0  0
   29.7990    7.3260   27.7680 C   0  0  0  0  0  3  0  0  0  0  0  0
   31.1620    7.0740   27.5100 C   0  0  0  0  0  3  0  0  0  0  0  0
   31.7920    5.9960   28.1480 C   0  0  0  1  0  3  0  0  0  0  0  0
   31.1050    5.2080   29.0770 C   0  0  0  0  0  3  0  0  0  0  0  0
   33.1960    5.8990   27.6390 N   0  3  0  0  0  3  0  0  0  0  0  0
   33.2340    3.4270   27.5260 N   0  0  0  0  0  3  0  0  0  0  0  0
   33.5800    4.6700   27.5130 C   0  0  0  1  0  3  0  0  0  0  0  0
   34.8510    4.8760   27.2810 N   0  0  0  0  0  3  0  0  0  0  0  0
  1  2  1  0  0  0  0
  1  3  1  0  0  0  0
  1  4  1  0  0  0  0
  2  6  1  0  0  0  0
  3 10  1  0  0  0  0
  4  7  1  0  0  0  0
  5  6  1  0  0  0  0
  5  7  1  0  0  0  0
  6  8  1  0  0  0  0
  7  9  1  0  0  0  0
  8 10  1  0  0  0  0
  9 10  1  0  0  0  0
 10 13  1  0  0  0  0
 11 12  1  0  0  0  0
 11 15  1  0  0  0  0
 12 13  1  0  0  0  0
 12 14  2  0  0  0  0
 15 17  1  0  0  0  0
 16 17  1  0  0  0  0
 16 21  2  0  0  0  0
 17 18  2  0  0  0  0
 18 19  1  0  0  0  0
 19 20  2  0  0  0  0
 20 21  1  0  0  0  0
 20 22  1  0  0  0  0
 22 24  2  0  0  0  0
 23 24  1  0  0  0  0
 24 25  1  0  0  0  0
M  BCL ATM C_TeTeTeTe C_TeTeTeTe C_TeTeTeTe C_TeTeTeTe C_TeTeTeTe C_TeTeTeTe C_TeTeTeTe C_TeTeTeTe C_TeTeTeTe C_TeTeTeTe N_TrTrTrPi2 C_TrTrTrPi N_TrTrTrPi2 O_Tr2Tr2TrPi C_TeTeTeTe C_TrTrTrPi C_TrTrTrPi C_TrTrTrPi C_TrTrTrPi C_TrTrTrPi C_TrTrTrPi N_TrTrTrPi N_TrTrTrPi2 C_TrTrTrPi N_TrTrTrPi2
M  BCL BND NonConjugatedSingleBondInRing NonConjugatedSingleBondInRing NonConjugatedSingleBondInRing NonConjugatedSingleBondInRing NonConjugatedSingleBondInRing NonConjugatedSingleBondInRing NonConjugatedSingleBondInRing NonConjugatedSingleBondInRing NonConjugatedSingleBondInRing NonConjugatedSingleBondInRing NonConjugatedSingleBondInRing NonConjugatedSingleBondInRing NonConjugatedSingleBond ConjugatedSingleBond NonConjugatedSingleBond ConjugatedSingleBond ConjugatedDoubleBond NonConjugatedSingleBond AromaticSingleBond AromaticDoubleBond AromaticDoubleBond AromaticSingleBond AromaticDoubleBond AromaticSingleBond ConjugatedSingleBond ConjugatedDoubleBond ConjugatedSingleBond ConjugatedSingleBond
M  BCL DBI - - - - -
M  END
> <PDB ID>
1ejn

> <Resolution>
1.8

$$$$
Written by BCL::WriteToMDL,1ela
  MOE2012           3D
HYDROLASE(SERINE PROTEINASE)
 32 33  0  0  0  0  0  0  0  0999 V2000
   41.0260   23.4570   37.5520 C   0  0  0  1  0  3  0  0  0  0  0  0
   40.5080   23.4910   36.4290 O   0  0  0  1  0  1  0  0  0  0  0  0
   41.3570   24.7770   38.3540 C   0  0  0  1  0  4  0  0  0  0  0  0
   40.3210   25.6100   38.3690 F   0  0  0  1  0  1  0  0  0  0  0  0
   41.6550   24.6140   39.6510 F   0  0  0  1  0  1  0  0  0  0  0  0
   42.3640   25.4820   37.8480 F   0  0  0  1  0  1  0  0  0  0  0  0
   41.3550   22.2730   38.1070 N   0  0  0  0  0  3  0  0  0  0  0  0
   40.9500   20.9670   37.6240 C   0  0  0  0  0  4  0  0  0  0  0  0
   39.4240   20.9590   37.3850 C   0  0  0  1  0  3  0  0  0  0  0  0
   38.7000   21.3740   38.2770 O   0  0  0  1  0  1  0  0  0  0  0  0
   41.4240   19.9850   38.7160 C   0  0  0  0  0  4  0  0  0  0  0  0
   40.6820   18.6700   38.8800 C   0  0  0  0  0  4  0  0  0  0  0  0
   41.5880   17.4430   38.7380 C   0  0  0  0  0  4  0  0  0  0  0  0
   40.6760   16.2380   38.4700 C   0  0  0  0  0  4  0  0  0  0  0  0
   41.4070   14.9900   38.4870 N   0  3  0  0  0  4  0  0  0  0  0  0
   38.8360   20.5900   36.2350 N   0  0  0  1  0  3  0  0  0  0  0  0
   37.3820   20.3770   36.1140 C   0  0  0  0  0  4  0  0  0  0  0  0
   36.9250   19.0660   36.7880 C   0  0  0  1  0  3  0  0  0  0  0  0
   36.9440   17.9560   36.2220 O   0  0  0  1  0  1  0  0  0  0  0  0
   37.1460   20.4590   34.6080 C   0  0  0  0  0  4  0  0  0  0  0  0
   38.4480   19.9870   33.9860 C   0  0  0  0  0  4  0  0  0  0  0  0
   39.5430   20.4350   34.9620 C   0  0  0  0  0  4  0  0  0  0  0  0
   36.5850   19.3630   38.0670 N   0  0  0  0  0  3  0  0  0  0  0  0
   36.2230   18.4440   39.0040 C   0  0  0  1  0  3  0  0  0  0  0  0
   36.6700   17.1060   38.9640 C   0  0  0  0  0  3  0  0  0  0  0  0
   36.3750   16.2270   40.0160 C   0  0  0  0  0  3  0  0  0  0  0  0
   35.6300   16.6700   41.1260 C   0  0  0  1  0  3  0  0  0  0  0  0
   35.1810   17.9950   41.1620 C   0  0  0  0  0  3  0  0  0  0  0  0
   35.4700   18.8690   40.1080 C   0  0  0  0  0  3  0  0  0  0  0  0
   35.3340   15.7380   42.3120 C   0  0  0  0  0  4  0  0  0  0  0  0
   36.1110   14.4050   42.2320 C   0  0  0  0  0  4  0  0  0  0  0  0
   33.8640   15.4850   42.2850 C   0  0  0  0  0  4  0  0  0  0  0  0
  1  2  2  0  0  0  0
  1  3  1  0  0  0  0
  1  7  1  0  0  0  0
  3  4  1  0  0  0  0
  3  5  1  0  0  0  0
  3  6  1  0  0  0  0
  7  8  1  0  0  0  0
  8  9  1  0  0  0  0
  8 11  1  0  0  0  0
  9 10  2  0  0  0  0
  9 16  1  0  0  0  0
 11 12  1  0  0  0  0
 12 13  1  0  0  0  0
 13 14  1  0  0  0  0
 14 15  1  0  0  0  0
 16 17  1  0  0  0  0
 16 22  1  0  0  0  0
 17 18  1  0  0  0  0
 17 20  1  0  0  0  0
 18 19  2  0  0  0  0
 18 23  1  0  0  0  0
 20 21  1  0  0  0  0
 21 22  1  0  0  0  0
 23 24  1  0  0  0  0
 24 25  1  0  0  0  0
 24 29  2  0  0  0  0
 25 26  2  0  0  0  0
 26 27  1  0  0  0  0
 27 28  2  0  0  0  0
 27 30  1  0  0  0  0
 28 29  1  0  0  0  0
 30 31  1  0  0  0  0
 30 32  1  0  0  0  0
M  BCL ATM C_TrTrTrPi O_Tr2Tr2TrPi C_TeTeTeTe F_S2P2P2P F_S2P2P2P F_S2P2P2P N_TrTrTrPi2 C_TeTeTeTe C_TrTrTrPi O_Tr2Tr2TrPi C_TeTeTeTe C_TeTeTeTe C_TeTeTeTe C_TeTeTeTe N_TeTeTeTe N_TrTrTrPi2 C_TeTeTeTe C_TrTrTrPi O_Tr2Tr2TrPi C_TeTeTeTe C_TeTeTeTe C_TeTeTeTe N_TrTrTrPi2 C_TrTrTrPi C_TrTrTrPi C_TrTrTrPi C_TrTrTrPi C_TrTrTrPi C_TrTrTrPi C_TeTeTeTe C_TeTeTeTe C_TeTeTeTe
M  BCL BND ConjugatedDoubleBond NonConjugatedSingleBond ConjugatedSingleBond NonConjugatedSingleBond NonConjugatedSingleBond NonConjugatedSingleBond NonConjugatedSingleBond NonConjugatedSingleBond NonConjugatedSingleBond ConjugatedDoubleBond ConjugatedSingleBond NonConjugatedSingleBond NonConjugatedSingleBond NonConjugatedSingleBond NonConjugatedSingleBond NonConjugatedSingleBondInRing NonConjugatedSingleBondInRing NonConjugatedSingleBond NonConjugatedSingleBondInRing ConjugatedDoubleBond ConjugatedSingleBond NonConjugatedSingleBondInRing NonConjugatedSingleBondInRing ConjugatedSingleBond AromaticSingleBond AromaticDoubleBond AromaticDoubleBond AromaticSingleBond AromaticDoubleBond NonConjugatedSingleBond AromaticSingleBond NonConjugatedSingleBond NonConjugatedSingleBond
M  BCL CHI   8   S  17   S
M  BCL DBI - - - - - -
M  END
> <PDB ID>
1ela

> <Resolution>
1.8

$$$$
Written by BCL::WriteToMDL,1ep4
  MOE2012           3D
1ep4_l.pdb
 29 31  0  0  0  0  0  0  0  0999 V2000
    1.5610  -42.5080   24.0890 N   0  0  0  1  0  2  0  0  0  0  0  0
    1.7580  -42.9920   25.4190 C   0  0  0  1  0  3  0  0  0  0  0  0
    0.7930  -42.3280   26.0990 C   0  0  0  1  0  3  0  0  0  0  0  0
    0.1070  -41.5550   25.2750 N   0  0  0  1  0  3  0  0  0  0  0  0
    0.6040  -41.6920   24.0690 C   0  0  0  1  0  3  0  0  0  0  0  0
    1.4730  -41.2680   28.6400 C   0  0  0  1  0  3  0  0  0  0  0  0
    0.4650  -42.4810   27.8470 S   0  0  0  1  0  2  0  0  0  0  0  0
    1.2540  -41.0430   30.0090 C   0  0  0  0  0  3  0  0  0  0  0  0
    2.0730  -40.1490   30.7330 C   0  0  0  1  0  3  0  0  0  0  0  0
    1.8140  -39.9320   32.4450 Cl  0  0  0  1  0  1  0  0  0  0  0  0
    3.0990  -39.4310   30.0720 C   0  0  0  0  0  3  0  0  0  0  0  0
    3.3320  -39.6440   28.6970 C   0  0  0  1  0  3  0  0  0  0  0  0
    4.6400  -38.7960   27.9210 Cl  0  0  0  1  0  1  0  0  0  0  0  0
    2.5030  -40.5480   27.9660 C   0  0  0  0  0  3  0  0  0  0  0  0
    2.7970  -44.0030   25.8540 C   0  0  0  0  0  4  0  0  0  0  0  0
    2.4400  -45.4000   25.2820 C   0  0  0  0  0  4  0  0  0  0  0  0
    4.1900  -43.5390   25.3660 C   0  0  0  0  0  4  0  0  0  0  0  0
   -0.9730  -40.6400   25.6820 C   0  0  0  0  0  4  0  0  0  0  0  0
   -2.3230  -41.3670   25.9320 C   0  0  0  1  0  3  0  0  0  0  0  0
   -3.2370  -40.8440   26.8910 C   0  0  0  0  0  3  0  0  0  0  0  0
   -4.4860  -41.4840   27.0990 C   0  0  0  0  0  3  0  0  0  0  0  0
   -4.8150  -42.5990   26.3790 N   0  0  0  1  0  2  0  0  0  0  0  0
   -3.9630  -43.1360   25.4470 C   0  0  0  0  0  3  0  0  0  0  0  0
   -2.7020  -42.5340   25.2030 C   0  0  0  0  0  3  0  0  0  0  0  0
    0.1470  -41.0120   22.7970 C   0  0  0  0  0  4  0  0  0  0  0  0
   -1.2790  -41.1440   22.6940 O   0  0  0  1  0  2  0  0  0  0  0  0
   -1.7470  -42.1440   21.9010 C   0  0  0  1  0  3  0  0  0  0  0  0
   -2.9520  -41.8620   21.3620 N   0  0  0  0  0  3  0  0  0  0  0  0
   -1.1650  -43.2040   21.7170 O   0  0  0  1  0  1  0  0  0  0  0  0
  1  2  1  0  0  0  0
  1  5  2  0  0  0  0
  2  3  2  0  0  0  0
  2 15  1  0  0  0  0
  3  4  1  0  0  0  0
  3  7  1  0  0  0  0
  4  5  1  0  0  0  0
  4 18  1  0  0  0  0
  5 25  1  0  0  0  0
  6  7  1  0  0  0  0
  6  8  1  0  0  0  0
  6 14  2  0  0  0  0
  8  9  2  0  0  0  0
  9 10  1  0  0  0  0
  9 11  1  0  0  0  0
 11 12  2  0  0  0  0
 12 13  1  0  0  0  0
 12 14  1  0  0  0  0
 15 16  1  0  0  0  0
 15 17  1  0  0  0  0
 18 19  1  0  0  0  0
 19 20  1  0  0  0  0
 19 24  2  0  0  0  0
 20 21  2  0  0  0  0
 21 22  1  0  0  0  0
 22 23  2  0  0  0  0
 23 24  1  0  0  0  0
 25 26  1  0  0  0  0
 26 27  1  0  0  0  0
 27 28  1  0  0  0  0
 27 29  2  0  0  0  0
M  BCL ATM N_Tr2TrTrPi C_TrTrTrPi C_TrTrTrPi N_TrTrTrPi2 C_TrTrTrPi C_TrTrTrPi S_Te2Te2TeTe C_TrTrTrPi C_TrTrTrPi Cl_S2P2P2P C_TrTrTrPi C_TrTrTrPi Cl_S2P2P2P C_TrTrTrPi C_TeTeTeTe C_TeTeTeTe C_TeTeTeTe C_TeTeTeTe C_TrTrTrPi C_TrTrTrPi C_TrTrTrPi N_Tr2TrTrPi C_TrTrTrPi C_TrTrTrPi C_TeTeTeTe O_Tr2TrTrPi2 C_TrTrTrPi N_TrTrTrPi2 O_Tr2Tr2TrPi
M  BCL BND AromaticSingleBond AromaticDoubleBond AromaticDoubleBond NonConjugatedSingleBond AromaticSingleBond ConjugatedSingleBond AromaticSingleBond NonConjugatedSingleBond NonConjugatedSingleBond ConjugatedSingleBond AromaticSingleBond AromaticDoubleBond AromaticDoubleBond ConjugatedSingleBond AromaticSingleBond AromaticDoubleBond ConjugatedSingleBond AromaticSingleBond NonConjugatedSingleBond NonConjugatedSingleBond NonConjugatedSingleBond AromaticSingleBond AromaticDoubleBond AromaticDoubleBond AromaticSingleBond AromaticDoubleBond AromaticSingleBond NonConjugatedSingleBond ConjugatedSingleBond ConjugatedSingleBond ConjugatedDoubleBond
M  BCL DBI - - - - - - - - -
M  END
> <PDB ID>
1ep4

> <Resolution>
2.5

$$$$
Written by BCL::WriteToMDL,1etr
  MOE2012           3D
HYDROLASE(SERINE PROTEINASE)
 35 37  0  0  0  0  0  0  0  0999 V2000
  -35.1690  -32.1600   45.7160 S   0  0  0  1  0  4  0  0  0  0  0  0
  -35.9600  -32.9770   46.7400 O   0  0  0  1  0  1  0  0  0  0  0  0
  -34.1530  -33.0520   45.0940 O   0  0  0  1  0  1  0  0  0  0  0  0
  -37.3200  -29.0370   47.6640 C   0  0  0  0  0  3  0  0  0  0  0  0
  -36.6110  -28.0170   48.5360 C   0  0  0  1  0  3  0  0  0  0  0  0
  -35.3650  -27.4850   47.8910 C   0  0  0  0  0  3  0  0  0  0  0  0
  -34.5190  -28.6650   47.4570 C   0  0  0  1  0  3  0  0  0  0  0  0
  -33.1670  -28.4470   47.3480 C   0  0  0  0  0  3  0  0  0  0  0  0
  -32.3790  -29.3780   46.7280 C   0  0  0  0  0  3  0  0  0  0  0  0
  -32.9890  -30.4740   46.1930 C   0  0  0  0  0  3  0  0  0  0  0  0
  -34.3130  -30.7420   46.5010 C   0  0  0  1  0  3  0  0  0  0  0  0
  -35.1530  -29.8260   47.0650 C   0  0  0  1  0  3  0  0  0  0  0  0
  -37.4740  -26.8410   48.8390 C   0  0  0  0  0  4  0  0  0  0  0  0
  -36.4220  -30.1510   47.3630 N   0  0  0  1  0  2  0  0  0  0  0  0
  -36.2040  -31.9230   44.4240 N   0  0  0  0  0  3  0  0  0  0  0  0
  -35.5900  -31.1910   43.3390 C   0  0  0  0  0  4  0  0  0  0  0  0
  -35.7990  -29.6970   43.5510 C   0  0  0  1  0  3  0  0  0  0  0  0
  -36.6700  -29.3770   44.3390 O   0  0  0  1  0  1  0  0  0  0  0  0
  -36.1440  -31.6550   41.9980 C   0  0  0  0  0  4  0  0  0  0  0  0
  -37.5720  -31.9960   41.9920 C   0  0  0  0  0  4  0  0  0  0  0  0
  -38.0390  -32.1450   40.5680 C   0  0  0  0  0  4  0  0  0  0  0  0
  -39.4550  -32.4600   40.6590 N   0  3  0  0  0  3  0  0  0  0  0  0
  -40.4130  -31.5300   40.7300 C   0  0  0  1  0  3  0  0  0  0  0  0
  -40.1890  -30.2430   40.4180 N   0  0  0  0  0  3  0  0  0  0  0  0
  -41.6320  -31.9250   41.0790 N   0  0  0  0  0  3  0  0  0  0  0  0
  -34.9960  -28.7550   43.0340 N   0  0  0  1  0  3  0  0  0  0  0  0
  -33.7780  -29.0960   42.3050 C   0  0  0  0  0  4  0  0  0  0  0  0
  -32.5830  -28.3080   42.9540 C   0  0  0  0  0  4  0  0  0  0  0  0
  -32.7060  -26.8400   43.1660 C   0  0  0  0  0  4  0  0  0  0  0  0
  -33.9650  -26.7260   44.0150 C   0  0  0  0  0  4  0  0  0  0  0  0
  -35.1790  -27.3130   43.2720 C   0  0  0  0  0  4  0  0  0  0  0  0
  -33.8760  -28.8930   40.7810 C   0  0  0  1  0  3  0  0  0  0  0  0
  -32.8190  -28.8150   40.1510 O   0  0  0  1  0  1  0  0  0  0  0  0
  -34.9780  -28.8860   40.2120 O   0  5  0  1  0  1  0  0  0  0  0  0
  -31.4510  -26.3080   43.8470 C   0  0  0  0  0  4  0  0  0  0  0  0
  1  2  2  0  0  0  0
  1  3  2  0  0  0  0
  1 11  1  0  0  0  0
  1 15  1  0  0  0  0
  4  5  1  0  0  0  0
  4 14  2  0  0  0  0
  5  6  2  0  0  0  0
  5 13  1  0  0  0  0
  6  7  1  0  0  0  0
  7  8  1  0  0  0  0
  7 12  2  0  0  0  0
  8  9  2  0  0  0  0
  9 10  1  0  0  0  0
 10 11  2  0  0  0  0
 11 12  1  0  0  0  0
 12 14  1  0  0  0  0
 15 16  1  0  0  0  0
 16 17  1  0  0  0  0
 16 19  1  0  0  0  0
 17 18  2  0  0  0  0
 17 26  1  0  0  0  0
 19 20  1  0  0  0  0
 20 21  1  0  0  0  0
 21 22  1  0  0  0  0
 22 23  2  0  0  0  0
 23 24  1  0  0  0  0
 23 25  1  0  0  0  0
 26 27  1  0  0  0  0
 26 31  1  0  0  0  0
 27 28  1  0  0  0  0
 27 32  1  0  0  0  0
 28 29  1  0  0  0  0
 29 30  1  0  0  0  0
 29 35  1  0  0  0  0
 30 31  1  0  0  0  0
 32 33  2  0  0  0  0
 32 34  1  0  0  0  0
M  BCL ATM S_TeTeTeTePiPi O_Tr2Tr2TrPi O_Tr2Tr2TrPi C_TrTrTrPi C_TrTrTrPi C_TrTrTrPi C_TrTrTrPi C_TrTrTrPi C_TrTrTrPi C_TrTrTrPi C_TrTrTrPi C_TrTrTrPi C_TeTeTeTe N_Tr2TrTrPi N_TrTrTrPi2 C_TeTeTeTe C_TrTrTrPi O_Tr2Tr2TrPi C_TeTeTeTe C_TeTeTeTe C_TeTeTeTe N_TrTrTrPi C_TrTrTrPi N_TrTrTrPi2 N_TrTrTrPi2 N_TrTrTrPi2 C_TeTeTeTe C_TeTeTeTe C_TeTeTeTe C_TeTeTeTe C_TeTeTeTe C_TrTrTrPi O_Tr2Tr2TrPi O_Te2Te2Te2Te C_TeTeTeTe
M  BCL BND ConjugatedDoubleBond ConjugatedDoubleBond ConjugatedSingleBond ConjugatedSingleBond AromaticSingleBond AromaticDoubleBond AromaticDoubleBond NonConjugatedSingleBond AromaticSingleBond AromaticSingleBond AromaticDoubleBond AromaticDoubleBond AromaticSingleBond AromaticDoubleBond AromaticSingleBond AromaticSingleBond NonConjugatedSingleBond NonConjugatedSingleBond NonConjugatedSingleBond ConjugatedDoubleBond ConjugatedSingleBond NonConjugatedSingleBond NonConjugatedSingleBond NonConjugatedSingleBond ConjugatedDoubleBond ConjugatedSingleBond ConjugatedSingleBond NonConjugatedSingleBondInRing NonConjugatedSingleBondInRing NonConjugatedSingleBondInRing NonConjugatedSingleBond NonConjugatedSingleBondInRing NonConjugatedSingleBondInRing NonConjugatedSingleBond NonConjugatedSingleBondInRing ConjugatedDoubleBond ConjugatedSingleBond
M  BCL CHI  16   S  27   R  29   R
M  BCL DBI - - - - - - - - - -
M  END
> <PDB ID>
1etr

> <Resolution>
2.2

$$$$
Written by BCL::WriteToMDL,1ett
  MOE2012           3D
HYDROLASE(SERINE PROTEINASE)
 35 37  0  0  0  0  0  0  0  0999 V2000
  -36.7260  -31.8490   45.4930 S   0  0  0  1  0  4  0  0  0  0  0  0
  -35.2930  -32.2310   45.6030 O   0  0  0  1  0  1  0  0  0  0  0  0
  -37.5670  -33.0380   45.9630 O   0  0  0  1  0  1  0  0  0  0  0  0
  -37.0370  -30.4170   46.6250 C   0  0  0  1  0  3  0  0  0  0  0  0
  -36.0410  -29.5090   46.9620 C   0  0  0  0  0  3  0  0  0  0  0  0
  -36.3700  -28.3550   47.7050 C   0  0  0  0  0  3  0  0  0  0  0  0
  -37.6490  -28.1800   48.1990 C   0  0  0  1  0  3  0  0  0  0  0  0
  -38.6240  -29.1290   47.9200 C   0  0  0  0  0  3  0  0  0  0  0  0
  -38.3210  -30.2260   47.1230 C   0  0  0  0  0  3  0  0  0  0  0  0
  -37.9910  -27.0020   49.1120 C   0  0  0  0  0  4  0  0  0  0  0  0
  -36.7880  -30.6760   43.0800 C   0  0  0  0  0  4  0  0  0  0  0  0
  -37.1850  -29.2170   43.3640 C   0  0  0  1  0  3  0  0  0  0  0  0
  -38.3260  -28.8700   43.7610 O   0  0  0  1  0  1  0  0  0  0  0  0
  -37.3900  -31.6250   43.9840 N   0  0  0  1  0  3  0  0  0  0  0  0
  -37.0310  -31.0440   41.6140 C   0  0  0  0  0  4  0  0  0  0  0  0
  -38.4570  -30.8170   41.1570 C   0  0  0  1  0  3  0  0  0  0  0  0
  -38.8130  -29.6390   40.5400 C   0  0  0  0  0  3  0  0  0  0  0  0
  -39.4130  -31.7560   41.4420 C   0  0  0  0  0  3  0  0  0  0  0  0
  -40.1270  -29.4150   40.1870 C   0  0  0  0  0  3  0  0  0  0  0  0
  -40.7170  -31.5230   41.0790 C   0  0  0  0  0  3  0  0  0  0  0  0
  -41.1020  -30.3450   40.4600 C   0  0  0  1  0  3  0  0  0  0  0  0
  -42.4470  -30.1280   40.1580 C   0  0  0  1  0  3  0  0  0  0  0  0
  -43.2710  -31.1830   40.0910 N   0  3  0  1  0  3  0  0  0  0  0  0
  -42.9010  -28.8790   39.9540 N   0  0  0  1  0  3  0  0  0  0  0  0
  -38.3730  -31.5950   43.9780 H   0  0  0  1  0  1  0  0  0  0  0  0
  -44.2430  -31.1060   39.8740 H   0  0  0  1  0  1  0  0  0  0  0  0
  -42.8890  -32.1090   40.1970 H   0  0  0  1  0  1  0  0  0  0  0  0
  -43.8530  -28.6590   39.7320 H   0  0  0  1  0  1  0  0  0  0  0  0
  -42.2650  -28.1110   40.1010 H   0  0  0  1  0  1  0  0  0  0  0  0
  -36.1900  -28.3530   43.2180 N   0  0  0  1  0  3  0  0  0  0  0  0
  -34.8190  -28.7220   42.9610 C   0  0  0  0  0  4  0  0  0  0  0  0
  -34.0980  -28.0400   44.0820 C   0  0  0  0  0  4  0  0  0  0  0  0
  -34.1730  -26.5800   43.8280 C   0  0  0  0  0  4  0  0  0  0  0  0
  -35.6080  -26.2610   44.0440 C   0  0  0  0  0  4  0  0  0  0  0  0
  -36.4020  -26.9490   42.9930 C   0  0  0  0  0  4  0  0  0  0  0  0
  1  2  2  0  0  0  0
  1  3  2  0  0  0  0
  1  4  1  0  0  0  0
  1 14  1  0  0  0  0
  4  5  1  0  0  0  0
  4  9  2  0  0  0  0
  5  6  2  0  0  0  0
  6  7  1  0  0  0  0
  7  8  2  0  0  0  0
  7 10  1  0  0  0  0
  8  9  1  0  0  0  0
 11 12  1  0  0  0  0
 11 14  1  0  0  0  0
 11 15  1  0  0  0  0
 12 13  2  0  0  0  0
 12 30  1  0  0  0  0
 14 25  1  0  0  0  0
 15 16  1  0  0  0  0
 16 17  2  0  0  0  0
 16 18  1  0  0  0  0
 17 19  1  0  0  0  0
 18 20  2  0  0  0  0
 19 21  2  0  0  0  0
 20 21  1  0  0  0  0
 21 22  1  0  0  0  0
 22 23  2  0  0  0  0
 22 24  1  0  0  0  0
 23 26  1  0  0  0  0
 23 27  1  0  0  0  0
 24 28  1  0  0  0  0
 24 29  1  0  0  0  0
 30 31  1  0  0  0  0
 30 35  1  0  0  0  0
 31 32  1  0  0  0  0
 32 33  1  0  0  0  0
 33 34  1  0  0  0  0
 34 35  1  0  0  0  0
M  BCL ATM S_TeTeTeTePiPi O_Tr2Tr2TrPi O_Tr2Tr2TrPi C_TrTrTrPi C_TrTrTrPi C_TrTrTrPi C_TrTrTrPi C_TrTrTrPi C_TrTrTrPi C_TeTeTeTe C_TeTeTeTe C_TrTrTrPi O_Tr2Tr2TrPi N_TrTrTrPi2 C_TeTeTeTe C_TrTrTrPi C_TrTrTrPi C_TrTrTrPi C_TrTrTrPi C_TrTrTrPi C_TrTrTrPi C_TrTrTrPi N_TrTrTrPi N_TrTrTrPi2 H_S H_S H_S H_S H_S N_TrTrTrPi2 C_TeTeTeTe C_TeTeTeTe C_TeTeTeTe C_TeTeTeTe C_TeTeTeTe
M  BCL BND ConjugatedDoubleBond ConjugatedDoubleBond ConjugatedSingleBond ConjugatedSingleBond AromaticSingleBond AromaticDoubleBond AromaticDoubleBond AromaticSingleBond AromaticDoubleBond NonConjugatedSingleBond AromaticSingleBond NonConjugatedSingleBond NonConjugatedSingleBond NonConjugatedSingleBond ConjugatedDoubleBond ConjugatedSingleBond NonConjugatedSingleBond NonConjugatedSingleBond AromaticDoubleBond AromaticSingleBond AromaticSingleBond AromaticDoubleBond AromaticDoubleBond AromaticSingleBond ConjugatedSingleBond ConjugatedDoubleBond ConjugatedSingleBond NonConjugatedSingleBond NonConjugatedSingleBond NonConjugatedSingleBond NonConjugatedSingleBond NonConjugatedSingleBondInRing NonConjugatedSingleBondInRing NonConjugatedSingleBondInRing NonConjugatedSingleBondInRing NonConjugatedSingleBondInRing NonConjugatedSingleBondInRing
M  BCL CHI  11   S
M  BCL DBI - - - - - - - - - -
M  END
> <PDB ID>
1ett

> <Resolution>
2.5

$$$$
Written by BCL::WriteToMDL,1eve
  MOE2012           3D
1EVE_l.pdb
 28 31  0  0  0  0  0  0  0  0999 V2000
    1.0570   60.0560   71.2400 C   0  0  0  1  0  3  0  0  0  0  0  0
    0.1880   61.0790   71.6280 C   0  0  0  1  0  3  0  0  0  0  0  0
    0.3470   62.4150   71.1710 C   0  0  0  0  0  3  0  0  0  0  0  0
    1.4470   62.7200   70.2700 C   0  0  0  1  0  3  0  0  0  0  0  0
    2.3060   61.6650   69.8810 C   0  0  0  1  0  3  0  0  0  0  0  0
    2.1400   60.3710   70.3620 C   0  0  0  0  0  3  0  0  0  0  0  0
    3.3650   62.0940   69.0160 C   0  0  0  1  0  3  0  0  0  0  0  0
    3.0860   63.5900   68.7400 C   0  0  0  0  0  4  0  0  0  0  0  0
    1.8390   63.9920   69.5580 C   0  0  0  0  0  4  0  0  0  0  0  0
    4.1050   64.5760   69.2450 C   0  0  0  0  0  4  0  0  0  0  0  0
    4.3070   65.8480   68.5330 C   0  0  0  0  0  4  0  0  0  0  0  0
    5.0060   65.6370   67.1950 C   0  0  0  0  0  4  0  0  0  0  0  0
    5.1610   66.9190   66.4250 C   0  0  0  0  0  4  0  0  0  0  0  0
    3.8540   67.6350   66.2370 N   0  3  0  0  0  4  0  0  0  0  0  0
    3.1770   67.9970   67.5350 C   0  0  0  0  0  4  0  0  0  0  0  0
    3.0040   66.7080   68.3900 C   0  0  0  0  0  4  0  0  0  0  0  0
    3.7430   68.9430   65.4830 C   0  0  0  0  0  4  0  0  0  0  0  0
    3.9920   68.8470   63.9880 C   0  0  0  1  0  3  0  0  0  0  0  0
    2.8640   68.6750   63.1260 C   0  0  0  0  0  3  0  0  0  0  0  0
    3.0520   68.4320   61.7230 C   0  0  0  0  0  3  0  0  0  0  0  0
    4.3450   68.3900   61.1950 C   0  0  0  0  0  3  0  0  0  0  0  0
    5.4790   68.5980   62.0460 C   0  0  0  0  0  3  0  0  0  0  0  0
    5.3100   68.8690   63.4400 C   0  0  0  0  0  3  0  0  0  0  0  0
    4.3250   61.3750   68.6150 O   0  0  0  1  0  1  0  0  0  0  0  0
    0.8900   58.7620   71.6440 O   0  0  0  1  0  2  0  0  0  0  0  0
    1.8420   57.6470   71.2650 C   0  0  0  0  0  4  0  0  0  0  0  0
   -0.9250   61.0250   72.3210 O   0  0  0  1  0  2  0  0  0  0  0  0
   -1.4340   59.8620   72.9280 C   0  0  0  0  0  4  0  0  0  0  0  0
  1  2  1  0  0  0  0
  1  6  2  0  0  0  0
  1 25  1  0  0  0  0
  2  3  2  0  0  0  0
  2 27  1  0  0  0  0
  3  4  1  0  0  0  0
  4  5  2  0  0  0  0
  4  9  1  0  0  0  0
  5  6  1  0  0  0  0
  5  7  1  0  0  0  0
  7  8  1  0  0  0  0
  7 24  2  0  0  0  0
  8  9  1  0  0  0  0
  8 10  1  0  0  0  0
 10 11  1  0  0  0  0
 11 12  1  0  0  0  0
 11 16  1  0  0  0  0
 12 13  1  0  0  0  0
 13 14  1  0  0  0  0
 14 15  1  0  0  0  0
 14 17  1  0  0  0  0
 15 16  1  0  0  0  0
 17 18  1  0  0  0  0
 18 19  1  0  0  0  0
 18 23  2  0  0  0  0
 19 20  2  0  0  0  0
 20 21  1  0  0  0  0
 21 22  2  0  0  0  0
 22 23  1  0  0  0  0
 25 26  1  0  0  0  0
 27 28  1  0  0  0  0
M  BCL ATM C_TrTrTrPi C_TrTrTrPi C_TrTrTrPi C_TrTrTrPi C_TrTrTrPi C_TrTrTrPi C_TrTrTrPi C_TeTeTeTe C_TeTeTeTe C_TeTeTeTe C_TeTeTeTe C_TeTeTeTe C_TeTeTeTe N_TeTeTeTe C_TeTeTeTe C_TeTeTeTe C_TeTeTeTe C_TrTrTrPi C_TrTrTrPi C_TrTrTrPi C_TrTrTrPi C_TrTrTrPi C_TrTrTrPi O_Tr2Tr2TrPi O_Tr2TrTrPi2 C_TeTeTeTe O_Tr2TrTrPi2 C_TeTeTeTe
M  BCL BND AromaticSingleBond AromaticDoubleBond ConjugatedSingleBond AromaticDoubleBond ConjugatedSingleBond AromaticSingleBond AromaticDoubleBond NonConjugatedSingleBondInRing AromaticSingleBond ConjugatedSingleBondInRing NonConjugatedSingleBondInRing ConjugatedDoubleBond NonConjugatedSingleBondInRing NonConjugatedSingleBond NonConjugatedSingleBond NonConjugatedSingleBondInRing NonConjugatedSingleBondInRing NonConjugatedSingleBondInRing NonConjugatedSingleBondInRing NonConjugatedSingleBondInRing NonConjugatedSingleBond NonConjugatedSingleBondInRing NonConjugatedSingleBond AromaticSingleBond AromaticDoubleBond AromaticDoubleBond AromaticSingleBond AromaticDoubleBond AromaticSingleBond NonConjugatedSingleBond NonConjugatedSingleBond
M  BCL CHI   8   R
M  BCL DBI - - - - - - -
M  END
> <PDB ID>
1eve

> <Resolution>
2.5

$$$$
Written by BCL::WriteToMDL,1exa
  MOE2012           3D
1EXA_l.pdb
 29 31  0  0  0  0  0  0  0  0999 V2000
   37.4110   16.5730   86.2330 C   0  0  0  1  0  3  0  0  0  0  0  0
   36.5280   17.5470   86.7160 C   0  0  0  0  0  3  0  0  0  0  0  0
   35.6190   17.1560   87.7140 C   0  0  0  1  0  3  0  0  0  0  0  0
   35.6250   15.8090   88.2730 C   0  0  0  0  0  3  0  0  0  0  0  0
   36.5690   14.8840   87.7220 C   0  0  0  0  0  3  0  0  0  0  0  0
   37.4410   15.2370   86.6830 C   0  0  0  1  0  3  0  0  0  0  0  0
   34.6170   18.0930   88.1940 C   0  0  0  1  0  3  0  0  0  0  0  0
   41.0930   13.0980   82.5650 C   0  0  0  0  0  3  0  0  0  0  0  0
   40.6340   13.5240   83.8140 C   0  0  0  1  0  3  0  0  0  0  0  0
   41.3210   14.6000   84.4770 C   0  0  0  0  0  3  0  0  0  0  0  0
   42.4240   15.1680   83.8940 C   0  0  0  0  0  3  0  0  0  0  0  0
   42.9010   14.7440   82.6510 C   0  0  0  1  0  3  0  0  0  0  0  0
   44.1840   15.4010   82.1450 C   0  0  0  1  0  4  0  0  0  0  0  0
   44.3920   15.0580   80.6620 C   0  0  0  0  0  4  0  0  0  0  0  0
   44.1050   13.6290   80.2440 C   0  0  0  0  0  4  0  0  0  0  0  0
   42.6900   13.1920   80.6460 C   0  0  0  1  0  4  0  0  0  0  0  0
   42.2220   13.6980   81.9690 C   0  0  0  1  0  3  0  0  0  0  0  0
   41.7490   13.6950   79.5350 C   0  0  0  0  0  4  0  0  0  0  0  0
   42.7160   11.6460   80.6760 C   0  0  0  0  0  4  0  0  0  0  0  0
   44.1930   16.8980   82.1940 C   0  0  0  0  0  4  0  0  0  0  0  0
   45.4470   15.0300   82.9150 C   0  0  0  0  0  4  0  0  0  0  0  0
   39.4260   12.8950   84.4660 C   0  0  0  0  0  4  0  0  0  0  0  0
   38.3830   14.0000   84.8530 C   0  0  0  1  0  3  0  0  0  0  0  0
   38.3320   14.2560   86.1780 N   0  0  0  0  0  3  0  0  0  0  0  0
   38.3800   16.9090   85.3560 F   0  0  0  1  0  1  0  0  0  0  0  0
   39.8040   12.1480   85.6700 O   0  0  0  0  0  2  0  0  0  0  0  0
   37.6870   14.5380   83.9940 O   0  0  0  1  0  1  0  0  0  0  0  0
   34.4300   19.1460   87.5240 O   0  0  0  1  0  1  0  0  0  0  0  0
   33.9090   17.7530   89.1750 O   0  5  0  1  0  1  0  0  0  0  0  0
  1  2  1  0  0  0  0
  1  6  2  0  0  0  0
  1 25  1  0  0  0  0
  2  3  2  0  0  0  0
  3  4  1  0  0  0  0
  3  7  1  0  0  0  0
  4  5  2  0  0  0  0
  5  6  1  0  0  0  0
  6 24  1  0  0  0  0
  7 28  2  0  0  0  0
  7 29  1  0  0  0  0
  8  9  1  0  0  0  0
  8 17  2  0  0  0  0
  9 10  2  0  0  0  0
  9 22  1  0  0  0  0
 10 11  1  0  0  0  0
 11 12  2  0  0  0  0
 12 13  1  0  0  0  0
 12 17  1  0  0  0  0
 13 14  1  0  0  0  0
 13 20  1  0  0  0  0
 13 21  1  0  0  0  0
 14 15  1  0  0  0  0
 15 16  1  0  0  0  0
 16 17  1  0  0  0  0
 16 18  1  0  0  0  0
 16 19  1  0  0  0  0
 22 23  1  0  0  0  0
 22 26  1  0  0  0  0
 23 24  1  0  0  0  0
 23 27  2  0  0  0  0
M  BCL ATM C_TrTrTrPi C_TrTrTrPi C_TrTrTrPi C_TrTrTrPi C_TrTrTrPi C_TrTrTrPi C_TrTrTrPi C_TrTrTrPi C_TrTrTrPi C_TrTrTrPi C_TrTrTrPi C_TrTrTrPi C_TeTeTeTe C_TeTeTeTe C_TeTeTeTe C_TeTeTeTe C_TrTrTrPi C_TeTeTeTe C_TeTeTeTe C_TeTeTeTe C_TeTeTeTe C_TeTeTeTe C_TrTrTrPi N_TrTrTrPi2 F_S2P2P2P O_Te2Te2TeTe O_Tr2Tr2TrPi O_Tr2Tr2TrPi O_Te2Te2Te2Te
M  BCL BND AromaticSingleBond AromaticDoubleBond ConjugatedSingleBond AromaticDoubleBond AromaticSingleBond ConjugatedSingleBond AromaticDoubleBond AromaticSingleBond ConjugatedSingleBond ConjugatedDoubleBond ConjugatedSingleBond AromaticSingleBond AromaticDoubleBond AromaticDoubleBond NonConjugatedSingleBond AromaticSingleBond AromaticDoubleBond NonConjugatedSingleBondInRing AromaticSingleBond NonConjugatedSingleBondInRing NonConjugatedSingleBond NonConjugatedSingleBond NonConjugatedSingleBondInRing NonConjugatedSingleBondInRing NonConjugatedSingleBondInRing NonConjugatedSingleBond NonConjugatedSingleBond NonConjugatedSingleBond NonConjugatedSingleBond ConjugatedSingleBond ConjugatedDoubleBond
M  BCL CHI  22   S
M  BCL DBI - - - - - - - -
M  END
> <PDB ID>
1exa

> <Resolution>
1.59

$$$$
Written by BCL::WriteToMDL,1ezq
  MOE2012           3D
1EZQ_l.pdb
 34 36  0  0  0  0  0  0  0  0999 V2000
    7.2260    0.1870   17.7590 C   0  0  0  0  0  3  0  0  0  0  0  0
    7.9430    0.8410   18.7920 C   0  0  0  1  0  3  0  0  0  0  0  0
    9.3330    0.5830   18.8920 C   0  0  0  0  0  3  0  0  0  0  0  0
    9.9990   -0.2930   17.9980 C   0  0  0  0  0  3  0  0  0  0  0  0
    9.2750   -0.9420   16.9700 C   0  0  0  0  0  3  0  0  0  0  0  0
    7.8800   -0.7010   16.8480 C   0  0  0  1  0  3  0  0  0  0  0  0
    7.1360    3.9720   20.9030 C   0  0  0  0  0  3  0  0  0  0  0  0
    5.9420    3.5980   21.5860 C   0  0  0  1  0  3  0  0  0  0  0  0
    5.4120    2.2940   21.3340 C   0  0  0  0  0  3  0  0  0  0  0  0
    6.0620    1.4080   20.4320 C   0  0  0  0  0  3  0  0  0  0  0  0
    7.2490    1.7840   19.7550 C   0  0  0  1  0  3  0  0  0  0  0  0
    7.7700    3.0800   20.0090 C   0  0  0  0  0  3  0  0  0  0  0  0
    5.2730    4.5350   22.5310 C   0  0  0  1  0  3  0  0  0  0  0  0
    5.4850    5.8740   22.2930 N   0  0  0  0  0  3  0  0  0  0  0  0
    4.9130    6.9410   23.1240 C   0  0  0  0  0  4  0  0  0  0  0  0
    4.4460    8.0750   22.1970 C   0  0  0  0  0  4  0  0  0  0  0  0
    5.9910    7.4100   24.1730 C   0  0  0  0  0  4  0  0  0  0  0  0
    5.3710    8.5300   25.0530 C   0  0  0  1  0  3  0  0  0  0  0  0
    4.1050    8.1520   25.5930 O   0  0  0  1  0  2  0  0  0  0  0  0
    7.2930    7.9220   23.4540 C   0  0  0  0  0  4  0  0  0  0  0  0
    7.0910   -1.3800   15.7640 C   0  0  0  0  0  4  0  0  0  0  0  0
    6.7260   -0.4380   14.7000 N   0  3  0  0  0  4  0  0  0  0  0  0
    8.8140    7.3760   25.4750 C   0  0  0  0  0  3  0  0  0  0  0  0
    9.9870    7.6130   26.2340 C   0  0  0  1  0  3  0  0  0  0  0  0
   10.8930    8.6260   25.8190 C   0  0  0  0  0  3  0  0  0  0  0  0
   10.6260    9.3840   24.6630 C   0  0  0  0  0  3  0  0  0  0  0  0
    9.4580    9.1410   23.9140 C   0  0  0  0  0  3  0  0  0  0  0  0
    8.5360    8.1360   24.3060 C   0  0  0  1  0  3  0  0  0  0  0  0
   10.2690    6.8280   27.4410 C   0  0  0  1  0  3  0  0  0  0  0  0
   11.5370    6.6570   27.8650 N   0  3  0  0  0  3  0  0  0  0  0  0
    9.2640    6.2760   28.1360 N   0  0  0  0  0  3  0  0  0  0  0  0
    5.8330    9.6280   25.1930 O   0  0  0  1  0  1  0  0  0  0  0  0
    4.5770    4.1470   23.4760 O   0  0  0  1  0  1  0  0  0  0  0  0
    3.3210    9.1160   26.3120 C   0  0  0  0  0  4  0  0  0  0  0  0
  1  2  1  0  0  0  0
  1  6  2  0  0  0  0
  2  3  2  0  0  0  0
  2 11  1  0  0  0  0
  3  4  1  0  0  0  0
  4  5  2  0  0  0  0
  5  6  1  0  0  0  0
  6 21  1  0  0  0  0
  7  8  1  0  0  0  0
  7 12  2  0  0  0  0
  8  9  2  0  0  0  0
  8 13  1  0  0  0  0
  9 10  1  0  0  0  0
 10 11  2  0  0  0  0
 11 12  1  0  0  0  0
 13 14  1  0  0  0  0
 13 33  2  0  0  0  0
 14 15  1  0  0  0  0
 15 16  1  0  0  0  0
 15 17  1  0  0  0  0
 17 18  1  0  0  0  0
 17 20  1  0  0  0  0
 18 19  1  0  0  0  0
 18 32  2  0  0  0  0
 19 34  1  0  0  0  0
 20 28  1  0  0  0  0
 21 22  1  0  0  0  0
 23 24  1  0  0  0  0
 23 28  2  0  0  0  0
 24 25  2  0  0  0  0
 24 29  1  0  0  0  0
 25 26  1  0  0  0  0
 26 27  2  0  0  0  0
 27 28  1  0  0  0  0
 29 30  2  0  0  0  0
 29 31  1  0  0  0  0
M  BCL ATM C_TrTrTrPi C_TrTrTrPi C_TrTrTrPi C_TrTrTrPi C_TrTrTrPi C_TrTrTrPi C_TrTrTrPi C_TrTrTrPi C_TrTrTrPi C_TrTrTrPi C_TrTrTrPi C_TrTrTrPi C_TrTrTrPi N_TrTrTrPi2 C_TeTeTeTe C_TeTeTeTe C_TeTeTeTe C_TrTrTrPi O_Tr2TrTrPi2 C_TeTeTeTe C_TeTeTeTe N_TeTeTeTe C_TrTrTrPi C_TrTrTrPi C_TrTrTrPi C_TrTrTrPi C_TrTrTrPi C_TrTrTrPi C_TrTrTrPi N_TrTrTrPi N_TrTrTrPi2 O_Tr2Tr2TrPi O_Tr2Tr2TrPi C_TeTeTeTe
M  BCL BND AromaticSingleBond AromaticDoubleBond AromaticDoubleBond ConjugatedSingleBond AromaticSingleBond AromaticDoubleBond AromaticSingleBond NonConjugatedSingleBond AromaticSingleBond AromaticDoubleBond AromaticDoubleBond ConjugatedSingleBond AromaticSingleBond AromaticDoubleBond AromaticSingleBond ConjugatedSingleBond ConjugatedDoubleBond NonConjugatedSingleBond NonConjugatedSingleBond NonConjugatedSingleBond NonConjugatedSingleBond NonConjugatedSingleBond ConjugatedSingleBond ConjugatedDoubleBond NonConjugatedSingleBond NonConjugatedSingleBond NonConjugatedSingleBond AromaticSingleBond AromaticDoubleBond AromaticDoubleBond ConjugatedSingleBond AromaticSingleBond AromaticDoubleBond AromaticSingleBond ConjugatedDoubleBond ConjugatedSingleBond
M  BCL CHI  15   R  17   R
M  BCL DBI - - - - - - - - - - - -
M  END
> <PDB ID>
1ezq

> <Resolution>
2.2

$$$$
Written by BCL::WriteToMDL,1f0r
  MOE2012           3D
1F0R_l.pdb
 31 35  0  0  0  0  0  0  0  0999 V2000
    7.7410    9.1240   22.8480 C   0  0  0  0  0  3  0  0  0  0  0  0
    9.0880    9.4590   23.1410 C   0  0  0  0  0  3  0  0  0  0  0  0
    9.7550    8.8810   24.2720 C   0  0  0  1  0  3  0  0  0  0  0  0
    9.0680    7.9360   25.1490 C   0  0  0  1  0  3  0  0  0  0  0  0
    7.7300    7.5870   24.8810 C   0  0  0  0  0  3  0  0  0  0  0  0
    7.0170    8.2060   23.6710 C   0  0  0  1  0  3  0  0  0  0  0  0
   11.1090    9.2260   24.5460 C   0  0  0  0  0  3  0  0  0  0  0  0
   11.7210    8.6290   25.6650 C   0  0  0  0  0  3  0  0  0  0  0  0
   11.0810    7.7380   26.4960 N   0  0  0  1  0  2  0  0  0  0  0  0
    9.7720    7.3880   26.2540 C   0  0  0  1  0  3  0  0  0  0  0  0
    7.7850    1.0920   19.6120 C   0  0  0  1  0  3  0  0  0  0  0  0
    9.0610    0.9520   19.0840 C   0  0  0  0  0  3  0  0  0  0  0  0
    9.2710    0.4420   17.7740 C   0  0  0  0  0  3  0  0  0  0  0  0
    8.1400    0.0760   17.0030 C   0  0  0  0  0  3  0  0  0  0  0  0
    6.8780    0.2040   17.5050 N   0  0  0  1  0  2  0  0  0  0  0  0
    6.6740    0.7000   18.7800 C   0  0  0  1  0  3  0  0  0  0  0  0
    5.4160    0.9140   19.4960 C   0  0  0  0  0  3  0  0  0  0  0  0
    5.6160    1.4400   20.7820 C   0  0  0  1  0  3  0  0  0  0  0  0
    7.2850    1.6670   21.1220 S   0  0  0  1  0  2  0  0  0  0  0  0
    5.5450    6.5380   22.6240 N   0  0  0  1  0  3  0  0  0  0  0  0
    5.0640    5.3650   23.0920 C   0  0  0  1  0  3  0  0  0  0  0  0
    5.2120    4.3180   22.0020 C   0  0  0  0  0  4  0  0  0  0  0  0
    5.4240    5.1650   20.7410 C   0  0  0  0  0  4  0  0  0  0  0  0
    6.0400    6.4550   21.2450 C   0  0  0  0  0  4  0  0  0  0  0  0
    4.0250    3.4980   21.9110 N   0  0  0  0  0  3  0  0  0  0  0  0
    4.2360    1.7790   21.8030 S   0  0  0  1  0  4  0  0  0  0  0  0
    2.9910    1.4090   21.1640 O   0  0  0  1  0  1  0  0  0  0  0  0
    4.5080    1.3770   23.1580 O   0  0  0  1  0  1  0  0  0  0  0  0
    4.5910    5.1490   24.2020 O   0  0  0  1  0  1  0  0  0  0  0  0
    9.2240    6.5130   27.1140 N   0  0  0  0  0  3  0  0  0  0  0  0
    5.5990    7.7970   23.3850 C   0  0  0  0  0  4  0  0  0  0  0  0
  1  2  2  0  0  0  0
  1  6  1  0  0  0  0
  2  3  1  0  0  0  0
  3  4  1  0  0  0  0
  3  7  2  0  0  0  0
  4  5  1  0  0  0  0
  4 10  2  0  0  0  0
  5  6  2  0  0  0  0
  6 31  1  0  0  0  0
  7  8  1  0  0  0  0
  8  9  2  0  0  0  0
  9 10  1  0  0  0  0
 10 30  1  0  0  0  0
 11 12  1  0  0  0  0
 11 16  2  0  0  0  0
 11 19  1  0  0  0  0
 12 13  2  0  0  0  0
 13 14  1  0  0  0  0
 14 15  2  0  0  0  0
 15 16  1  0  0  0  0
 16 17  1  0  0  0  0
 17 18  2  0  0  0  0
 18 19  1  0  0  0  0
 18 26  1  0  0  0  0
 20 21  1  0  0  0  0
 20 24  1  0  0  0  0
 20 31  1  0  0  0  0
 21 22  1  0  0  0  0
 21 29  2  0  0  0  0
 22 23  1  0  0  0  0
 22 25  1  0  0  0  0
 23 24  1  0  0  0  0
 25 26  1  0  0  0  0
 26 27  2  0  0  0  0
 26 28  2  0  0  0  0
M  BCL ATM C_TrTrTrPi C_TrTrTrPi C_TrTrTrPi C_TrTrTrPi C_TrTrTrPi C_TrTrTrPi C_TrTrTrPi C_TrTrTrPi N_Tr2TrTrPi C_TrTrTrPi C_TrTrTrPi C_TrTrTrPi C_TrTrTrPi C_TrTrTrPi N_Tr2TrTrPi C_TrTrTrPi C_TrTrTrPi C_TrTrTrPi S_Te2Te2TeTe N_TrTrTrPi2 C_TrTrTrPi C_TeTeTeTe C_TeTeTeTe C_TeTeTeTe N_TrTrTrPi2 S_TeTeTeTePiPi O_Tr2Tr2TrPi O_Tr2Tr2TrPi O_Tr2Tr2TrPi N_TrTrTrPi2 C_TeTeTeTe
M  BCL BND AromaticDoubleBond AromaticSingleBond AromaticSingleBond AromaticSingleBond AromaticDoubleBond AromaticSingleBond AromaticDoubleBond AromaticDoubleBond NonConjugatedSingleBond AromaticSingleBond AromaticDoubleBond AromaticSingleBond ConjugatedSingleBond AromaticSingleBond AromaticDoubleBond AromaticSingleBond AromaticDoubleBond AromaticSingleBond AromaticDoubleBond AromaticSingleBond AromaticSingleBond AromaticDoubleBond AromaticSingleBond ConjugatedSingleBond ConjugatedSingleBondInRing NonConjugatedSingleBondInRing NonConjugatedSingleBond NonConjugatedSingleBondInRing ConjugatedDoubleBond NonConjugatedSingleBondInRing NonConjugatedSingleBond NonConjugatedSingleBondInRing ConjugatedSingleBond ConjugatedDoubleBond ConjugatedDoubleBond
M  BCL CHI  22   S
M  BCL DBI - - - - - - - - - - - -
M  END
> <PDB ID>
1f0r

> <Resolution>
2.0999999

$$$$
Written by BCL::WriteToMDL,1f0t
  MOE2012           3D
1F0T_l.pdb
 30 33  0  0  0  0  0  0  0  0999 V2000
   13.7720   -3.4110   25.0880 C   0  0  0  0  0  3  0  0  0  0  0  0
   14.1560   -3.5440   23.7510 C   0  0  0  0  0  3  0  0  0  0  0  0
   13.3000   -4.1340   22.8220 C   0  0  0  1  0  3  0  0  0  0  0  0
   12.0440   -4.6010   23.2210 C   0  0  0  1  0  3  0  0  0  0  0  0
   11.6700   -4.4620   24.5630 C   0  0  0  0  0  3  0  0  0  0  0  0
   12.5100   -3.8680   25.5270 C   0  0  0  1  0  3  0  0  0  0  0  0
   12.0420   -3.6980   27.0270 C   0  0  0  1  0  3  0  0  0  0  0  0
   10.7640   -3.9510   27.3770 N   0  3  0  0  0  3  0  0  0  0  0  0
   12.9090   -3.2960   27.9690 N   0  0  0  0  0  3  0  0  0  0  0  0
   11.0480   -5.2790   22.2250 C   0  0  0  0  0  4  0  0  0  0  0  0
   13.6830   -4.2570   21.5510 O   0  0  0  0  0  2  0  0  0  0  0  0
   12.8720  -13.0390   24.1350 C   0  0  0  1  0  3  0  0  0  0  0  0
   13.8970  -13.4940   24.9520 C   0  0  0  0  0  3  0  0  0  0  0  0
   15.0640  -14.0690   24.4210 C   0  0  0  0  0  3  0  0  0  0  0  0
   15.2430  -14.2110   23.0270 C   0  0  0  0  0  3  0  0  0  0  0  0
   14.2890  -13.7930   22.1540 N   0  0  0  1  0  2  0  0  0  0  0  0
   13.0650  -13.1940   22.6230 C   0  0  0  1  0  3  0  0  0  0  0  0
   11.9690  -12.6880   21.9200 C   0  0  0  0  0  3  0  0  0  0  0  0
   10.9670  -12.1590   22.8150 C   0  0  0  1  0  3  0  0  0  0  0  0
   11.3720  -12.2880   24.4850 S   0  0  0  1  0  2  0  0  0  0  0  0
   11.0900   -6.7510   22.2170 N   0  0  0  1  0  3  0  0  0  0  0  0
   10.0010   -7.5520   22.3190 C   0  0  0  1  0  3  0  0  0  0  0  0
   10.4840   -8.9760   22.3110 C   0  0  0  0  0  4  0  0  0  0  0  0
   11.7780   -8.8860   21.5170 C   0  0  0  0  0  4  0  0  0  0  0  0
   12.3140   -7.5010   21.8510 C   0  0  0  0  0  4  0  0  0  0  0  0
    9.8950  -10.0120   21.5570 N   0  0  0  0  0  3  0  0  0  0  0  0
    9.4800  -11.4170   22.2470 S   0  0  0  1  0  4  0  0  0  0  0  0
    8.6800  -11.0280   23.3660 O   0  0  0  1  0  1  0  0  0  0  0  0
    8.9380  -12.1760   21.1670 O   0  0  0  1  0  1  0  0  0  0  0  0
    8.8430   -7.1990   22.3950 O   0  0  0  1  0  1  0  0  0  0  0  0
  1  2  1  0  0  0  0
  1  6  2  0  0  0  0
  2  3  2  0  0  0  0
  3  4  1  0  0  0  0
  3 11  1  0  0  0  0
  4  5  2  0  0  0  0
  4 10  1  0  0  0  0
  5  6  1  0  0  0  0
  6  7  1  0  0  0  0
  7  8  2  0  0  0  0
  7  9  1  0  0  0  0
 10 21  1  0  0  0  0
 12 13  1  0  0  0  0
 12 17  2  0  0  0  0
 12 20  1  0  0  0  0
 13 14  2  0  0  0  0
 14 15  1  0  0  0  0
 15 16  2  0  0  0  0
 16 17  1  0  0  0  0
 17 18  1  0  0  0  0
 18 19  2  0  0  0  0
 19 20  1  0  0  0  0
 19 27  1  0  0  0  0
 21 22  1  0  0  0  0
 21 25  1  0  0  0  0
 22 23  1  0  0  0  0
 22 30  2  0  0  0  0
 23 24  1  0  0  0  0
 23 26  1  0  0  0  0
 24 25  1  0  0  0  0
 26 27  1  0  0  0  0
 27 28  2  0  0  0  0
 27 29  2  0  0  0  0
M  BCL ATM C_TrTrTrPi C_TrTrTrPi C_TrTrTrPi C_TrTrTrPi C_TrTrTrPi C_TrTrTrPi C_TrTrTrPi N_TrTrTrPi N_TrTrTrPi2 C_TeTeTeTe O_Te2Te2TeTe C_TrTrTrPi C_TrTrTrPi C_TrTrTrPi C_TrTrTrPi N_Tr2TrTrPi C_TrTrTrPi C_TrTrTrPi C_TrTrTrPi S_Te2Te2TeTe N_TrTrTrPi2 C_TrTrTrPi C_TeTeTeTe C_TeTeTeTe C_TeTeTeTe N_TrTrTrPi2 S_TeTeTeTePiPi O_Tr2Tr2TrPi O_Tr2Tr2TrPi O_Tr2Tr2TrPi
M  BCL BND AromaticSingleBond AromaticDoubleBond AromaticDoubleBond AromaticSingleBond ConjugatedSingleBond AromaticDoubleBond NonConjugatedSingleBond AromaticSingleBond ConjugatedSingleBond ConjugatedDoubleBond ConjugatedSingleBond NonConjugatedSingleBond AromaticSingleBond AromaticDoubleBond AromaticSingleBond AromaticDoubleBond AromaticSingleBond AromaticDoubleBond AromaticSingleBond AromaticSingleBond AromaticDoubleBond AromaticSingleBond ConjugatedSingleBond ConjugatedSingleBondInRing NonConjugatedSingleBondInRing NonConjugatedSingleBondInRing ConjugatedDoubleBond NonConjugatedSingleBondInRing NonConjugatedSingleBond NonConjugatedSingleBondInRing ConjugatedSingleBond ConjugatedDoubleBond ConjugatedDoubleBond
M  BCL CHI  23   S
M  BCL DBI - - - - - - - - - - -
M  END
> <PDB ID>
1f0t

> <Resolution>
1.8

$$$$
Written by BCL::WriteToMDL,1f4e
  MOE2012           3D
TRANSFERASE
 18 19  0  0  0  0  0  0  0  0999 V2000
   38.0050   61.0350   78.5880 C   0  0  0  0  0  3  0  0  0  0  0  0
   38.3900   59.9010   77.8630 C   0  0  0  1  0  3  0  0  0  0  0  0
   38.3030   58.6360   78.4640 C   0  0  0  0  0  3  0  0  0  0  0  0
   37.8390   58.4910   79.7770 C   0  0  0  0  0  3  0  0  0  0  0  0
   37.4760   59.6340   80.4790 C   0  0  0  1  0  3  0  0  0  0  0  0
   37.5440   60.8970   79.8990 C   0  0  0  0  0  3  0  0  0  0  0  0
   38.9080   60.0060   76.4330 C   0  0  0  0  0  4  0  0  0  0  0  0
   36.8630   59.5010   82.1190 S   0  0  0  1  0  4  0  0  0  0  0  0
   37.4950   60.6150   83.0490 O   0  0  0  1  0  1  0  0  0  0  0  0
   37.2030   58.0690   82.7100 O   0  0  0  1  0  1  0  0  0  0  0  0
   35.1210   59.7520   82.1440 N   0  0  0  1  0  3  0  0  0  0  0  0
   34.5120   60.0170   80.8280 C   0  0  0  0  0  4  0  0  0  0  0  0
   33.4720   58.9200   80.6770 C   0  0  0  0  0  4  0  0  0  0  0  0
   33.0440   58.6100   82.1100 C   0  0  0  0  0  4  0  0  0  0  0  0
   34.2970   58.8680   82.9760 C   0  0  0  0  0  4  0  0  0  0  0  0
   34.0590   59.4180   84.3980 C   0  0  0  1  0  3  0  0  0  0  0  0
   33.8350   58.6810   85.3640 O   0  0  0  1  0  1  0  0  0  0  0  0
   34.1160   60.7720   84.5760 O   0  5  0  1  0  1  0  0  0  0  0  0
  1  2  1  0  0  0  0
  1  6  2  0  0  0  0
  2  3  2  0  0  0  0
  2  7  1  0  0  0  0
  3  4  1  0  0  0  0
  4  5  2  0  0  0  0
  5  6  1  0  0  0  0
  5  8  1  0  0  0  0
  8  9  2  0  0  0  0
  8 10  2  0  0  0  0
  8 11  1  0  0  0  0
 11 12  1  0  0  0  0
 11 15  1  0  0  0  0
 12 13  1  0  0  0  0
 13 14  1  0  0  0  0
 14 15  1  0  0  0  0
 15 16  1  0  0  0  0
 16 17  2  0  0  0  0
 16 18  1  0  0  0  0
M  BCL ATM C_TrTrTrPi C_TrTrTrPi C_TrTrTrPi C_TrTrTrPi C_TrTrTrPi C_TrTrTrPi C_TeTeTeTe S_TeTeTeTePiPi O_Tr2Tr2TrPi O_Tr2Tr2TrPi N_TrTrTrPi2 C_TeTeTeTe C_TeTeTeTe C_TeTeTeTe C_TeTeTeTe C_TrTrTrPi O_Tr2Tr2TrPi O_Te2Te2Te2Te
M  BCL BND AromaticSingleBond AromaticDoubleBond AromaticDoubleBond NonConjugatedSingleBond AromaticSingleBond AromaticDoubleBond AromaticSingleBond ConjugatedSingleBond ConjugatedDoubleBond ConjugatedDoubleBond ConjugatedSingleBond NonConjugatedSingleBondInRing NonConjugatedSingleBondInRing NonConjugatedSingleBondInRing NonConjugatedSingleBondInRing NonConjugatedSingleBondInRing NonConjugatedSingleBond ConjugatedDoubleBond ConjugatedSingleBond
M  BCL CHI  15   R
M  BCL DBI - - - - - -
M  END
> <PDB ID>
1f4e

> <Resolution>
1.9

$$$$
Written by BCL::WriteToMDL,1f4f
  MOE2012           3D
1F4F_l.pdb
 29 30  0  0  0  0  0  0  0  0999 V2000
   16.0830   13.5170   30.2510 C   0  0  0  0  0  4  0  0  0  0  0  0
   17.4530   13.8730   30.8970 C   0  0  0  0  0  4  0  0  0  0  0  0
   17.2220   15.2930   31.1590 N   0  0  0  1  0  3  0  0  0  0  0  0
   16.2910   15.9270   30.2340 C   0  0  0  0  0  4  0  0  0  0  0  0
   15.8950   14.7310   29.3170 C   0  0  0  0  0  4  0  0  0  0  0  0
   16.6250   17.1980   29.4520 C   0  0  0  1  0  3  0  0  0  0  0  0
   17.6970   17.4750   28.8890 O   0  0  0  1  0  1  0  0  0  0  0  0
   15.6600   18.0300   29.3840 O   0  5  0  1  0  1  0  0  0  0  0  0
   17.7180   15.9660   32.6620 S   0  0  0  1  0  4  0  0  0  0  0  0
   16.5540   15.4030   33.8730 C   0  0  0  1  0  3  0  0  0  0  0  0
   19.1170   15.4630   33.1360 O   0  0  0  1  0  1  0  0  0  0  0  0
   17.6380   17.5550   32.6130 O   0  0  0  1  0  1  0  0  0  0  0  0
   15.2840   15.9350   33.8350 C   0  0  0  0  0  3  0  0  0  0  0  0
   14.3640   15.5090   34.7770 C   0  0  0  0  0  3  0  0  0  0  0  0
   14.7610   14.5440   35.7220 C   0  0  0  1  0  3  0  0  0  0  0  0
   16.0700   14.0180   35.7260 C   0  0  0  0  0  3  0  0  0  0  0  0
   16.9890   14.4540   34.7790 C   0  0  0  0  0  3  0  0  0  0  0  0
   13.6990   14.1060   36.7070 C   0  0  0  1  0  3  0  0  0  0  0  0
   14.0410   13.3750   37.7830 N   0  0  0  0  0  3  0  0  0  0  0  0
   12.9540   12.8270   38.6390 C   0  0  0  0  0  4  0  0  0  0  0  0
   12.6190   11.3410   38.4960 C   0  0  0  0  0  4  0  0  0  0  0  0
   13.4520   10.5780   37.4660 C   0  0  0  0  0  4  0  0  0  0  0  0
   13.4310    9.0670   37.6610 C   0  0  0  1  0  3  0  0  0  0  0  0
   12.4990   14.1670   36.4090 O   0  0  0  1  0  1  0  0  0  0  0  0
   13.4980   13.2360   40.0520 C   0  0  0  1  0  3  0  0  0  0  0  0
   12.6340   13.4320   40.9230 O   0  0  0  1  0  1  0  0  0  0  0  0
   14.7340   13.3430   40.1930 O   0  5  0  1  0  1  0  0  0  0  0  0
   14.0100    8.6230   38.6770 O   0  0  0  1  0  1  0  0  0  0  0  0
   12.8710    8.3290   36.8300 O   0  5  0  1  0  1  0  0  0  0  0  0
  1  2  1  0  0  0  0
  1  5  1  0  0  0  0
  2  3  1  0  0  0  0
  3  4  1  0  0  0  0
  3  9  1  0  0  0  0
  4  5  1  0  0  0  0
  4  6  1  0  0  0  0
  6  7  2  0  0  0  0
  6  8  1  0  0  0  0
  9 10  1  0  0  0  0
  9 11  2  0  0  0  0
  9 12  2  0  0  0  0
 10 13  1  0  0  0  0
 10 17  2  0  0  0  0
 13 14  2  0  0  0  0
 14 15  1  0  0  0  0
 15 16  2  0  0  0  0
 15 18  1  0  0  0  0
 16 17  1  0  0  0  0
 18 19  1  0  0  0  0
 18 24  2  0  0  0  0
 19 20  1  0  0  0  0
 20 21  1  0  0  0  0
 20 25  1  0  0  0  0
 21 22  1  0  0  0  0
 22 23  1  0  0  0  0
 23 28  2  0  0  0  0
 23 29  1  0  0  0  0
 25 26  2  0  0  0  0
 25 27  1  0  0  0  0
M  BCL ATM C_TeTeTeTe C_TeTeTeTe N_TrTrTrPi2 C_TeTeTeTe C_TeTeTeTe C_TrTrTrPi O_Tr2Tr2TrPi O_Te2Te2Te2Te S_TeTeTeTePiPi C_TrTrTrPi O_Tr2Tr2TrPi O_Tr2Tr2TrPi C_TrTrTrPi C_TrTrTrPi C_TrTrTrPi C_TrTrTrPi C_TrTrTrPi C_TrTrTrPi N_TrTrTrPi2 C_TeTeTeTe C_TeTeTeTe C_TeTeTeTe C_TrTrTrPi O_Tr2Tr2TrPi C_TrTrTrPi O_Tr2Tr2TrPi O_Te2Te2Te2Te O_Tr2Tr2TrPi O_Te2Te2Te2Te
M  BCL BND NonConjugatedSingleBondInRing NonConjugatedSingleBondInRing NonConjugatedSingleBondInRing NonConjugatedSingleBondInRing ConjugatedSingleBond NonConjugatedSingleBondInRing NonConjugatedSingleBond ConjugatedDoubleBond ConjugatedSingleBond ConjugatedSingleBond ConjugatedDoubleBond ConjugatedDoubleBond AromaticSingleBond AromaticDoubleBond AromaticDoubleBond AromaticSingleBond AromaticDoubleBond ConjugatedSingleBond AromaticSingleBond ConjugatedSingleBond ConjugatedDoubleBond NonConjugatedSingleBond NonConjugatedSingleBond NonConjugatedSingleBond NonConjugatedSingleBond NonConjugatedSingleBond ConjugatedDoubleBond ConjugatedSingleBond ConjugatedDoubleBond ConjugatedSingleBond
M  BCL CHI   4   R  20   S
M  BCL DBI - - - - - - - - -
M  END
> <PDB ID>
1f4f

> <Resolution>
2

$$$$
Written by BCL::WriteToMDL,1f4g
  MOE2012           3D
1F4G_l.pdb
 34 35  0  0  0  0  0  0  0  0999 V2000
   15.8620   13.7790   30.1580 C   0  0  0  0  0  4  0  0  0  0  0  0
   16.9920   13.9700   31.1850 C   0  0  0  0  0  4  0  0  0  0  0  0
   16.8370   15.3840   31.5640 N   0  0  0  1  0  3  0  0  0  0  0  0
   15.8290   16.0880   30.7340 C   0  0  0  0  0  4  0  0  0  0  0  0
   15.7590   15.1630   29.4930 C   0  0  0  0  0  4  0  0  0  0  0  0
   16.1610   17.5860   30.4220 C   0  0  0  1  0  3  0  0  0  0  0  0
   17.3600   17.8920   30.3700 O   0  0  0  1  0  1  0  0  0  0  0  0
   15.2010   18.4940   30.1840 N   0  0  0  0  0  3  0  0  0  0  0  0
   17.0960   15.8630   33.1930 S   0  0  0  1  0  4  0  0  0  0  0  0
   16.0530   15.0270   34.3300 C   0  0  0  1  0  3  0  0  0  0  0  0
   18.6050   15.6420   33.5640 O   0  0  0  1  0  1  0  0  0  0  0  0
   16.6690   17.3750   33.2680 O   0  0  0  1  0  1  0  0  0  0  0  0
   14.6990   15.1390   34.0750 C   0  0  0  0  0  3  0  0  0  0  0  0
   13.8230   14.5480   34.9700 C   0  0  0  0  0  3  0  0  0  0  0  0
   14.3380   13.8840   36.1040 C   0  0  0  1  0  3  0  0  0  0  0  0
   15.7170   13.7990   36.3290 C   0  0  0  0  0  3  0  0  0  0  0  0
   16.6050   14.3860   35.4310 C   0  0  0  0  0  3  0  0  0  0  0  0
   13.3490   13.2270   37.0480 C   0  0  0  1  0  3  0  0  0  0  0  0
   13.8210   12.7210   38.2010 N   0  0  0  0  0  3  0  0  0  0  0  0
   12.8470   12.0330   39.1310 C   0  0  0  0  0  4  0  0  0  0  0  0
   13.1060   10.5130   39.2510 C   0  0  0  0  0  4  0  0  0  0  0  0
   14.0190    9.8950   38.1720 C   0  0  0  0  0  4  0  0  0  0  0  0
   14.6720    8.6310   38.7460 C   0  0  0  1  0  3  0  0  0  0  0  0
   12.1810   13.0390   36.6770 O   0  0  0  1  0  1  0  0  0  0  0  0
   13.0430   12.7980   40.4880 C   0  0  0  1  0  3  0  0  0  0  0  0
   12.1320   12.7460   41.3150 O   0  0  0  1  0  1  0  0  0  0  0  0
   14.1400   13.3790   40.6250 O   0  5  0  1  0  1  0  0  0  0  0  0
   15.1840    8.6400   39.8870 O   0  0  0  1  0  1  0  0  0  0  0  0
   14.6830    7.5930   38.0580 O   0  5  0  1  0  1  0  0  0  0  0  0
   15.2700   19.9480   30.0370 C   0  0  0  0  0  4  0  0  0  0  0  0
   15.0900   20.6270   31.4120 C   0  0  0  0  0  4  0  0  0  0  0  0
   15.4300   22.1250   31.2540 C   0  0  0  1  0  3  0  0  0  0  0  0
   14.5320   22.9560   31.5020 O   0  0  0  1  0  1  0  0  0  0  0  0
   16.5810   22.4080   30.8770 O   0  5  0  1  0  1  0  0  0  0  0  0
  1  2  1  0  0  0  0
  1  5  1  0  0  0  0
  2  3  1  0  0  0  0
  3  4  1  0  0  0  0
  3  9  1  0  0  0  0
  4  5  1  0  0  0  0
  4  6  1  0  0  0  0
  6  7  2  0  0  0  0
  6  8  1  0  0  0  0
  8 30  1  0  0  0  0
  9 10  1  0  0  0  0
  9 11  2  0  0  0  0
  9 12  2  0  0  0  0
 10 13  1  0  0  0  0
 10 17  2  0  0  0  0
 13 14  2  0  0  0  0
 14 15  1  0  0  0  0
 15 16  2  0  0  0  0
 15 18  1  0  0  0  0
 16 17  1  0  0  0  0
 18 19  1  0  0  0  0
 18 24  2  0  0  0  0
 19 20  1  0  0  0  0
 20 21  1  0  0  0  0
 20 25  1  0  0  0  0
 21 22  1  0  0  0  0
 22 23  1  0  0  0  0
 23 28  2  0  0  0  0
 23 29  1  0  0  0  0
 25 26  2  0  0  0  0
 25 27  1  0  0  0  0
 30 31  1  0  0  0  0
 31 32  1  0  0  0  0
 32 33  2  0  0  0  0
 32 34  1  0  0  0  0
M  BCL ATM C_TeTeTeTe C_TeTeTeTe N_TrTrTrPi2 C_TeTeTeTe C_TeTeTeTe C_TrTrTrPi O_Tr2Tr2TrPi N_TrTrTrPi2 S_TeTeTeTePiPi C_TrTrTrPi O_Tr2Tr2TrPi O_Tr2Tr2TrPi C_TrTrTrPi C_TrTrTrPi C_TrTrTrPi C_TrTrTrPi C_TrTrTrPi C_TrTrTrPi N_TrTrTrPi2 C_TeTeTeTe C_TeTeTeTe C_TeTeTeTe C_TrTrTrPi O_Tr2Tr2TrPi C_TrTrTrPi O_Tr2Tr2TrPi O_Te2Te2Te2Te O_Tr2Tr2TrPi O_Te2Te2Te2Te C_TeTeTeTe C_TeTeTeTe C_TrTrTrPi O_Tr2Tr2TrPi O_Te2Te2Te2Te
M  BCL BND NonConjugatedSingleBondInRing NonConjugatedSingleBondInRing NonConjugatedSingleBondInRing NonConjugatedSingleBondInRing ConjugatedSingleBond NonConjugatedSingleBondInRing NonConjugatedSingleBond ConjugatedDoubleBond ConjugatedSingleBond NonConjugatedSingleBond ConjugatedSingleBond ConjugatedDoubleBond ConjugatedDoubleBond AromaticSingleBond AromaticDoubleBond AromaticDoubleBond AromaticSingleBond AromaticDoubleBond ConjugatedSingleBond AromaticSingleBond ConjugatedSingleBond ConjugatedDoubleBond NonConjugatedSingleBond NonConjugatedSingleBond NonConjugatedSingleBond NonConjugatedSingleBond NonConjugatedSingleBond ConjugatedDoubleBond ConjugatedSingleBond ConjugatedDoubleBond ConjugatedSingleBond NonConjugatedSingleBond NonConjugatedSingleBond ConjugatedDoubleBond ConjugatedSingleBond
M  BCL CHI   4   R  20   S
M  BCL DBI - - - - - - - - - -
M  END
> <PDB ID>
1f4g

> <Resolution>
1.75

$$$$
Written by BCL::WriteToMDL,1fcx
  MOE2012           3D
1FCX_l.pdb
 29 32  0  0  0  0  0  0  0  0999 V2000
   34.8120   18.3020   88.3100 C   0  0  0  1  0  3  0  0  0  0  0  0
   35.6880   17.3620   87.6370 C   0  0  0  1  0  3  0  0  0  0  0  0
   35.7540   16.0480   88.1900 C   0  0  0  0  0  3  0  0  0  0  0  0
   36.5760   15.0880   87.6060 C   0  0  0  0  0  3  0  0  0  0  0  0
   37.3590   15.3820   86.4520 C   0  0  0  1  0  3  0  0  0  0  0  0
   37.2920   16.6660   85.9170 C   0  0  0  1  0  3  0  0  0  0  0  0
   36.4480   17.6410   86.5260 C   0  0  0  0  0  3  0  0  0  0  0  0
   42.6820   13.8490   81.6850 C   0  0  0  1  0  3  0  0  0  0  0  0
   43.0400   13.2180   80.3560 C   0  0  0  1  0  4  0  0  0  0  0  0
   44.4770   13.5720   79.9670 C   0  0  0  0  0  4  0  0  0  0  0  0
   44.9220   14.9440   80.2750 C   0  0  0  0  0  4  0  0  0  0  0  0
   44.8200   15.2950   81.7390 C   0  0  0  1  0  4  0  0  0  0  0  0
   43.4990   14.7970   82.3090 C   0  0  0  1  0  3  0  0  0  0  0  0
   42.0230   13.6600   79.3050 C   0  0  0  0  0  4  0  0  0  0  0  0
   43.0550   11.6870   80.4240 C   0  0  0  0  0  4  0  0  0  0  0  0
   44.8160   16.8220   81.6780 C   0  0  0  0  0  4  0  0  0  0  0  0
   45.9950   14.8610   82.6600 C   0  0  0  0  0  4  0  0  0  0  0  0
   34.4210   18.1730   89.4200 O   0  0  0  1  0  1  0  0  0  0  0  0
   34.4720   19.3250   87.5700 O   0  5  0  1  0  1  0  0  0  0  0  0
   38.1860   14.4020   85.8600 C   0  0  0  0  0  3  0  0  0  0  0  0
   38.9520   14.6930   84.7340 C   0  0  0  1  0  3  0  0  0  0  0  0
   38.8660   15.9890   84.2030 C   0  0  0  0  0  3  0  0  0  0  0  0
   38.0520   16.9820   84.7780 C   0  0  0  0  0  3  0  0  0  0  0  0
   41.1700   14.0730   83.5500 C   0  0  0  1  0  3  0  0  0  0  0  0
   41.4920   13.4880   82.3290 C   0  0  0  0  0  3  0  0  0  0  0  0
   43.1310   15.3500   83.5270 C   0  0  0  0  0  3  0  0  0  0  0  0
   41.9870   14.9980   84.1470 C   0  0  0  0  0  3  0  0  0  0  0  0
   39.8360   13.5480   84.0920 C   0  0  0  0  0  4  0  0  0  0  0  0
   39.9280   12.5170   85.0740 O   0  0  0  0  0  2  0  0  0  0  0  0
  1  2  1  0  0  0  0
  1 18  2  0  0  0  0
  1 19  1  0  0  0  0
  2  3  1  0  0  0  0
  2  7  2  0  0  0  0
  3  4  2  0  0  0  0
  4  5  1  0  0  0  0
  5  6  1  0  0  0  0
  5 20  2  0  0  0  0
  6  7  1  0  0  0  0
  6 23  2  0  0  0  0
  8  9  1  0  0  0  0
  8 13  2  0  0  0  0
  8 25  1  0  0  0  0
  9 10  1  0  0  0  0
  9 14  1  0  0  0  0
  9 15  1  0  0  0  0
 10 11  1  0  0  0  0
 11 12  1  0  0  0  0
 12 13  1  0  0  0  0
 12 16  1  0  0  0  0
 12 17  1  0  0  0  0
 13 26  1  0  0  0  0
 20 21  1  0  0  0  0
 21 22  2  0  0  0  0
 21 28  1  0  0  0  0
 22 23  1  0  0  0  0
 24 25  2  0  0  0  0
 24 27  1  0  0  0  0
 24 28  1  0  0  0  0
 26 27  2  0  0  0  0
 28 29  1  0  0  0  0
M  BCL ATM C_TrTrTrPi C_TrTrTrPi C_TrTrTrPi C_TrTrTrPi C_TrTrTrPi C_TrTrTrPi C_TrTrTrPi C_TrTrTrPi C_TeTeTeTe C_TeTeTeTe C_TeTeTeTe C_TeTeTeTe C_TrTrTrPi C_TeTeTeTe C_TeTeTeTe C_TeTeTeTe C_TeTeTeTe O_Tr2Tr2TrPi O_Te2Te2Te2Te C_TrTrTrPi C_TrTrTrPi C_TrTrTrPi C_TrTrTrPi C_TrTrTrPi C_TrTrTrPi C_TrTrTrPi C_TrTrTrPi C_TeTeTeTe O_Te2Te2TeTe
M  BCL BND ConjugatedSingleBond ConjugatedDoubleBond ConjugatedSingleBond AromaticSingleBond AromaticDoubleBond AromaticDoubleBond AromaticSingleBond AromaticSingleBond AromaticDoubleBond AromaticSingleBond AromaticDoubleBond NonConjugatedSingleBondInRing AromaticDoubleBond AromaticSingleBond NonConjugatedSingleBondInRing NonConjugatedSingleBond NonConjugatedSingleBond NonConjugatedSingleBondInRing NonConjugatedSingleBondInRing NonConjugatedSingleBondInRing NonConjugatedSingleBond NonConjugatedSingleBond AromaticSingleBond AromaticSingleBond AromaticDoubleBond NonConjugatedSingleBond AromaticSingleBond AromaticDoubleBond AromaticSingleBond NonConjugatedSingleBond AromaticDoubleBond NonConjugatedSingleBond
M  BCL CHI  28   S
M  BCL DBI - - - - - - - - -
M  END
> <PDB ID>
1fcx

> <Resolution>
1.47

$$$$
Written by BCL::WriteToMDL,1fcz
  MOE2012           3D
1fcz_l.pdb
 27 29  0  0  0  0  0  0  0  0999 V2000
   34.7480   18.1560   88.4120 C   0  0  0  1  0  3  0  0  0  0  0  0
   35.7910   17.5340   87.6320 C   0  0  0  1  0  3  0  0  0  0  0  0
   36.7020   18.0550   86.7590 C   0  0  0  0  0  3  0  0  0  0  0  0
   37.6590   17.3780   86.0560 C   0  0  0  0  0  3  0  0  0  0  0  0
   37.7900   16.0100   86.2830 C   0  0  0  1  0  3  0  0  0  0  0  0
   38.6810   15.1990   85.5140 C   0  0  0  0  0  3  0  0  0  0  0  0
   38.9030   13.9020   85.5560 C   0  0  0  0  0  3  0  0  0  0  0  0
   36.9940   15.4510   87.2620 C   0  0  0  0  0  3  0  0  0  0  0  0
   36.0880   16.1610   88.0620 C   0  0  0  0  0  3  0  0  0  0  0  0
   39.8460   13.1440   84.6980 C   0  0  0  1  0  3  0  0  0  0  0  0
   41.0460   13.7290   84.0750 C   0  0  0  1  0  3  0  0  0  0  0  0
   41.5000   13.2540   82.8490 C   0  0  0  0  0  3  0  0  0  0  0  0
   42.6370   13.7640   82.1980 C   0  0  0  1  0  3  0  0  0  0  0  0
   43.0510   13.1680   80.8440 C   0  0  0  1  0  4  0  0  0  0  0  0
   44.5010   13.6010   80.5050 C   0  0  0  0  0  4  0  0  0  0  0  0
   44.7060   15.0800   80.7250 C   0  0  0  0  0  4  0  0  0  0  0  0
   44.5920   15.4510   82.2180 C   0  0  0  1  0  4  0  0  0  0  0  0
   43.3480   14.8110   82.8230 C   0  0  0  1  0  3  0  0  0  0  0  0
   42.8760   15.2680   84.0460 C   0  0  0  0  0  3  0  0  0  0  0  0
   41.7720   14.7590   84.6630 C   0  0  0  0  0  3  0  0  0  0  0  0
   42.0810   13.6990   79.8090 C   0  0  0  0  0  4  0  0  0  0  0  0
   43.0100   11.6560   80.8730 C   0  0  0  0  0  4  0  0  0  0  0  0
   44.4830   16.9790   82.2380 C   0  0  0  0  0  4  0  0  0  0  0  0
   45.8510   15.0530   82.9860 C   0  0  0  0  0  4  0  0  0  0  0  0
   34.4060   19.3090   87.8470 O   0  5  0  1  0  1  0  0  0  0  0  0
   34.2180   17.7630   89.4120 O   0  0  0  1  0  1  0  0  0  0  0  0
   39.5140   11.9680   84.4180 O   0  0  0  1  0  1  0  0  0  0  0  0
  1  2  1  0  0  0  0
  1 25  1  0  0  0  0
  1 26  2  0  0  0  0
  2  3  1  0  0  0  0
  2  9  2  0  0  0  0
  3  4  2  0  0  0  0
  4  5  1  0  0  0  0
  5  6  1  0  0  0  0
  5  8  2  0  0  0  0
  6  7  2  0  0  0  0
  7 10  1  0  0  0  0
  8  9  1  0  0  0  0
 10 11  1  0  0  0  0
 10 27  2  0  0  0  0
 11 12  1  0  0  0  0
 11 20  2  0  0  0  0
 12 13  2  0  0  0  0
 13 14  1  0  0  0  0
 13 18  1  0  0  0  0
 14 15  1  0  0  0  0
 14 21  1  0  0  0  0
 14 22  1  0  0  0  0
 15 16  1  0  0  0  0
 16 17  1  0  0  0  0
 17 18  1  0  0  0  0
 17 23  1  0  0  0  0
 17 24  1  0  0  0  0
 18 19  2  0  0  0  0
 19 20  1  0  0  0  0
M  BCL ATM C_TrTrTrPi C_TrTrTrPi C_TrTrTrPi C_TrTrTrPi C_TrTrTrPi C_TrTrTrPi C_TrTrTrPi C_TrTrTrPi C_TrTrTrPi C_TrTrTrPi C_TrTrTrPi C_TrTrTrPi C_TrTrTrPi C_TeTeTeTe C_TeTeTeTe C_TeTeTeTe C_TeTeTeTe C_TrTrTrPi C_TrTrTrPi C_TrTrTrPi C_TeTeTeTe C_TeTeTeTe C_TeTeTeTe C_TeTeTeTe O_Te2Te2Te2Te O_Tr2Tr2TrPi O_Tr2Tr2TrPi
M  BCL BND ConjugatedSingleBond ConjugatedSingleBond ConjugatedDoubleBond AromaticSingleBond AromaticDoubleBond AromaticDoubleBond AromaticSingleBond ConjugatedSingleBond AromaticDoubleBond ConjugatedDoubleBond ConjugatedSingleBond AromaticSingleBond ConjugatedSingleBond ConjugatedDoubleBond AromaticSingleBond AromaticDoubleBond AromaticDoubleBond NonConjugatedSingleBondInRing AromaticSingleBond NonConjugatedSingleBondInRing NonConjugatedSingleBond NonConjugatedSingleBond NonConjugatedSingleBondInRing NonConjugatedSingleBondInRing NonConjugatedSingleBondInRing NonConjugatedSingleBond NonConjugatedSingleBond AromaticDoubleBond AromaticSingleBond
M  BCL DBI - - - - E - - - -
M  END
> <PDB ID>
1fcz

> <Resolution>
1.38

$$$$
Written by BCL::WriteToMDL,1fjs
  MOE2012           3D
1FJS_l.pdb
 38 41  0  0  0  0  0  0  0  0999 V2000
    5.1670    9.4980   22.6840 C   0  0  0  1  0  3  0  0  0  0  0  0
    4.5580   10.4970   23.2650 F   0  0  0  1  0  1  0  0  0  0  0  0
    4.7310    8.9980   21.4340 C   0  0  0  1  0  3  0  0  0  0  0  0
    5.4490    7.9160   20.8570 C   0  0  0  1  0  3  0  0  0  0  0  0
    5.1090    7.4180   19.7160 F   0  0  0  1  0  1  0  0  0  0  0  0
    6.5520    7.3730   21.5290 C   0  0  0  1  0  3  0  0  0  0  0  0
    6.9080    7.8760   22.6980 N   0  0  0  1  0  2  0  0  0  0  0  0
    6.2790    8.8930   23.3080 C   0  0  0  1  0  3  0  0  0  0  0  0
    8.7420   10.7220   23.0340 O   0  0  0  0  0  2  0  0  0  0  0  0
    6.7270    9.3140   24.4840 O   0  0  0  1  0  2  0  0  0  0  0  0
    7.9970    9.3070   24.8900 C   0  0  0  1  0  3  0  0  0  0  0  0
    8.2880    8.5680   26.0390 C   0  0  0  0  0  3  0  0  0  0  0  0
    9.6040    8.4850   26.5530 C   0  0  0  1  0  3  0  0  0  0  0  0
   10.6400    9.1830   25.8600 C   0  0  0  0  0  3  0  0  0  0  0  0
   10.3510    9.9210   24.7000 C   0  0  0  0  0  3  0  0  0  0  0  0
    9.0240    9.9810   24.2100 C   0  0  0  1  0  3  0  0  0  0  0  0
    9.8690    7.6810   27.8010 C   0  0  0  1  0  3  0  0  0  0  0  0
    8.9100    7.1340   28.4700 N   0  3  0  0  0  3  0  0  0  0  0  0
   11.0890    7.4530   28.2680 N   0  0  0  0  0  3  0  0  0  0  0  0
    7.2120    6.3890   20.9760 O   0  0  0  1  0  2  0  0  0  0  0  0
    6.9160    5.1320   20.6630 C   0  0  0  1  0  3  0  0  0  0  0  0
    6.0020    4.4760   21.5340 C   0  0  0  0  0  3  0  0  0  0  0  0
    5.6300    3.1400   21.2940 C   0  0  0  0  0  3  0  0  0  0  0  0
    6.1770    2.4660   20.1900 C   0  0  0  0  0  3  0  0  0  0  0  0
    7.0910    3.1210   19.3150 C   0  0  0  1  0  3  0  0  0  0  0  0
    7.4470    4.4460   19.5700 C   0  0  0  0  0  3  0  0  0  0  0  0
    7.6220    2.4620   18.2090 C   0  0  0  1  0  3  0  0  0  0  0  0
    8.7210    1.6960   18.1090 N   0  0  0  1  0  3  0  0  0  0  0  0
    9.6460    1.3530   19.1300 C   0  0  0  0  0  4  0  0  0  0  0  0
    7.0060    2.5470   17.0210 N   0  0  0  1  0  2  0  0  0  0  0  0
    8.8780    1.2220   16.7790 C   0  0  0  0  0  4  0  0  0  0  0  0
    7.6770    1.8230   16.0210 C   0  0  0  0  0  4  0  0  0  0  0  0
    3.6490    9.5560   20.8000 N   0  0  0  1  0  3  0  0  0  0  0  0
    2.2900    9.1450   21.1650 C   0  0  0  0  0  4  0  0  0  0  0  0
    1.9080    9.2410   22.6240 C   0  0  0  1  0  3  0  0  0  0  0  0
    1.3480   10.2660   23.1250 O   0  0  0  1  0  1  0  0  0  0  0  0
    2.1520    8.1850   23.4590 O   0  5  0  1  0  1  0  0  0  0  0  0
    3.8580   10.5430   19.7630 C   0  0  0  0  0  4  0  0  0  0  0  0
  1  2  1  0  0  0  0
  1  3  1  0  0  0  0
  1  8  2  0  0  0  0
  3  4  2  0  0  0  0
  3 33  1  0  0  0  0
  4  5  1  0  0  0  0
  4  6  1  0  0  0  0
  6  7  2  0  0  0  0
  6 20  1  0  0  0  0
  7  8  1  0  0  0  0
  8 10  1  0  0  0  0
  9 16  1  0  0  0  0
 10 11  1  0  0  0  0
 11 12  1  0  0  0  0
 11 16  2  0  0  0  0
 12 13  2  0  0  0  0
 13 14  1  0  0  0  0
 13 17  1  0  0  0  0
 14 15  2  0  0  0  0
 15 16  1  0  0  0  0
 17 18  2  0  0  0  0
 17 19  1  0  0  0  0
 20 21  1  0  0  0  0
 21 22  1  0  0  0  0
 21 26  2  0  0  0  0
 22 23  2  0  0  0  0
 23 24  1  0  0  0  0
 24 25  2  0  0  0  0
 25 26  1  0  0  0  0
 25 27  1  0  0  0  0
 27 28  1  0  0  0  0
 27 30  2  0  0  0  0
 28 29  1  0  0  0  0
 28 31  1  0  0  0  0
 30 32  1  0  0  0  0
 31 32  1  0  0  0  0
 33 34  1  0  0  0  0
 33 38  1  0  0  0  0
 34 35  1  0  0  0  0
 35 36  2  0  0  0  0
 35 37  1  0  0  0  0
M  BCL ATM C_TrTrTrPi F_S2P2P2P C_TrTrTrPi C_TrTrTrPi F_S2P2P2P C_TrTrTrPi N_Tr2TrTrPi C_TrTrTrPi O_Te2Te2TeTe O_Tr2TrTrPi2 C_TrTrTrPi C_TrTrTrPi C_TrTrTrPi C_TrTrTrPi C_TrTrTrPi C_TrTrTrPi C_TrTrTrPi N_TrTrTrPi N_TrTrTrPi2 O_Tr2TrTrPi2 C_TrTrTrPi C_TrTrTrPi C_TrTrTrPi C_TrTrTrPi C_TrTrTrPi C_TrTrTrPi C_TrTrTrPi N_TrTrTrPi2 C_TeTeTeTe N_Tr2TrTrPi C_TeTeTeTe C_TeTeTeTe N_TrTrTrPi2 C_TeTeTeTe C_TrTrTrPi O_Tr2Tr2TrPi O_Te2Te2Te2Te C_TeTeTeTe
M  BCL BND ConjugatedSingleBond AromaticSingleBond AromaticDoubleBond AromaticDoubleBond ConjugatedSingleBond ConjugatedSingleBond AromaticSingleBond AromaticDoubleBond ConjugatedSingleBond AromaticSingleBond ConjugatedSingleBond ConjugatedSingleBond ConjugatedSingleBond AromaticSingleBond AromaticDoubleBond AromaticDoubleBond AromaticSingleBond ConjugatedSingleBond AromaticDoubleBond AromaticSingleBond ConjugatedDoubleBond ConjugatedSingleBond ConjugatedSingleBond AromaticSingleBond AromaticDoubleBond AromaticDoubleBond AromaticSingleBond AromaticDoubleBond AromaticSingleBond ConjugatedSingleBond ConjugatedSingleBondInRing ConjugatedDoubleBondInRing NonConjugatedSingleBond NonConjugatedSingleBondInRing NonConjugatedSingleBondInRing NonConjugatedSingleBondInRing NonConjugatedSingleBond NonConjugatedSingleBond NonConjugatedSingleBond ConjugatedDoubleBond ConjugatedSingleBond
M  BCL DBI - - - - - - - - - - - -
M  END
> <PDB ID>
1fjs

> <Resolution>
1.92

$$$$
Written by BCL::WriteToMDL,1fk9
  MOE2012           3D
1fk9_l.pdb
 21 23  0  0  0  0  0  0  0  0999 V2000
   -2.5520  -35.3570   21.8750 C   0  0  0  0  0  4  0  0  0  0  0  0
    3.1030  -39.5330   20.6530 F   0  0  0  1  0  1  0  0  0  0  0  0
    1.2910  -39.2200   21.7330 F   0  0  0  1  0  1  0  0  0  0  0  0
    1.2330  -39.5340   19.6260 F   0  0  0  1  0  1  0  0  0  0  0  0
    3.4730  -37.3540   17.0970 O   0  0  0  1  0  1  0  0  0  0  0  0
    2.9980  -37.1980   19.2620 O   0  0  0  1  0  2  0  0  0  0  0  0
    1.2850  -37.0810   17.6750 N   0  0  0  0  0  3  0  0  0  0  0  0
    0.3440  -36.6360   18.6620 C   0  0  0  1  0  3  0  0  0  0  0  0
   -0.9260  -36.1430   18.3080 C   0  0  0  0  0  3  0  0  0  0  0  0
   -1.8100  -35.7430   19.3240 C   0  0  0  0  0  3  0  0  0  0  0  0
   -1.4490  -35.8480   20.6560 C   0  0  0  1  0  3  0  0  0  0  0  0
   -0.2120  -36.3390   21.0180 C   0  0  0  0  0  3  0  0  0  0  0  0
    0.6660  -36.7760   20.0190 C   0  0  0  1  0  3  0  0  0  0  0  0
    2.0460  -37.3860   20.3660 C   0  0  0  1  0  4  0  0  0  0  0  0
    2.6380  -36.8100   21.5930 C   0  0  0  1  0  2  0  0  0  0  0  0
    3.0920  -36.3400   22.5620 C   0  0  0  1  0  2  0  0  0  0  0  0
    3.7560  -35.6460   23.9670 C   0  0  0  0  0  4  0  0  0  0  0  0
    4.1860  -34.5430   23.6190 C   0  0  0  0  0  4  0  0  0  0  0  0
    3.0560  -34.6560   24.2110 C   0  0  0  0  0  4  0  0  0  0  0  0
    1.9130  -38.9380   20.5960 C   0  0  0  1  0  4  0  0  0  0  0  0
    2.6380  -37.2190   17.9350 C   0  0  0  1  0  3  0  0  0  0  0  0
  1 11  1  0  0  0  0
  2 20  1  0  0  0  0
  3 20  1  0  0  0  0
  4 20  1  0  0  0  0
  5 21  2  0  0  0  0
  6 14  1  0  0  0  0
  6 21  1  0  0  0  0
  7  8  1  0  0  0  0
  7 21  1  0  0  0  0
  8  9  1  0  0  0  0
  8 13  2  0  0  0  0
  9 10  2  0  0  0  0
 10 11  1  0  0  0  0
 11 12  2  0  0  0  0
 12 13  1  0  0  0  0
 13 14  1  0  0  0  0
 14 15  1  0  0  0  0
 14 20  1  0  0  0  0
 15 16  3  0  0  0  0
 16 17  1  0  0  0  0
 17 18  1  0  0  0  0
 17 19  1  0  0  0  0
 18 19  1  0  0  0  0
M  BCL ATM C_TeTeTeTe F_S2P2P2P F_S2P2P2P F_S2P2P2P O_Tr2Tr2TrPi O_Tr2TrTrPi2 N_TrTrTrPi2 C_TrTrTrPi C_TrTrTrPi C_TrTrTrPi C_TrTrTrPi C_TrTrTrPi C_TrTrTrPi C_TeTeTeTe C_DiDiPiPi C_DiDiPiPi C_TeTeTeTe C_TeTeTeTe C_TeTeTeTe C_TeTeTeTe C_TrTrTrPi
M  BCL BND NonConjugatedSingleBond NonConjugatedSingleBond NonConjugatedSingleBond NonConjugatedSingleBond ConjugatedDoubleBond NonConjugatedSingleBondInRing ConjugatedSingleBondInRing ConjugatedSingleBondInRing ConjugatedSingleBondInRing AromaticSingleBond AromaticDoubleBond AromaticDoubleBond AromaticSingleBond AromaticDoubleBond AromaticSingleBond NonConjugatedSingleBondInRing NonConjugatedSingleBond NonConjugatedSingleBond ConjugatedTripleBond NonConjugatedSingleBond NonConjugatedSingleBondInRing NonConjugatedSingleBondInRing NonConjugatedSingleBondInRing
M  BCL CHI  14   R
M  BCL DBI - - - -
M  END
> <PDB ID>
1fk9

> <Resolution>
2.5

$$$$
Written by BCL::WriteToMDL,1fkg
  MOE2012           3D
1fkg_l.pdb
 33 35  0  0  0  0  0  0  0  0999 V2000
  -24.9690   27.3480    4.2710 C   0  0  0  1  0  3  0  0  0  0  0  0
  -25.6770   28.3360    4.7790 O   0  0  0  1  0  2  0  0  0  0  0  0
  -23.8060   27.4770    3.9930 O   0  0  0  1  0  1  0  0  0  0  0  0
  -25.7480   26.0540    3.9610 C   0  0  0  0  0  4  0  0  0  0  0  0
  -25.3870   25.4230    2.6200 C   0  0  0  0  0  4  0  0  0  0  0  0
  -25.7890   26.2160    1.3830 C   0  0  0  0  0  4  0  0  0  0  0  0
  -27.2970   26.3700    1.3880 C   0  0  0  0  0  4  0  0  0  0  0  0
  -27.6570   26.9830    2.7430 C   0  0  0  0  0  4  0  0  0  0  0  0
  -27.2020   26.1280    3.8840 N   0  0  0  1  0  3  0  0  0  0  0  0
  -27.9480   25.8960    4.9870 C   0  0  0  1  0  3  0  0  0  0  0  0
  -27.3890   25.4260    5.9800 O   0  0  0  1  0  1  0  0  0  0  0  0
  -29.4780   26.0970    5.0560 C   0  0  0  1  0  3  0  0  0  0  0  0
  -30.2030   25.2860    4.4680 O   0  0  0  1  0  1  0  0  0  0  0  0
  -30.1130   27.1930    5.9250 C   0  0  0  1  0  4  0  0  0  0  0  0
  -29.6180   28.5640    5.5010 C   0  0  0  0  0  4  0  0  0  0  0  0
  -30.1120   29.0070    4.1070 C   0  0  0  0  0  4  0  0  0  0  0  0
  -29.7510   27.0540    7.4480 C   0  0  0  0  0  4  0  0  0  0  0  0
  -31.6540   27.2080    5.8160 C   0  0  0  0  0  4  0  0  0  0  0  0
  -25.1340   29.6560    4.9600 C   0  0  0  0  0  4  0  0  0  0  0  0
  -24.5940   29.7240    6.3920 C   0  0  0  0  0  4  0  0  0  0  0  0
  -23.7130   30.9140    6.7670 C   0  0  0  0  0  4  0  0  0  0  0  0
  -22.5240   30.5570    7.6390 C   0  0  0  1  0  3  0  0  0  0  0  0
  -22.6260   30.6130    8.9560 C   0  0  0  0  0  3  0  0  0  0  0  0
  -21.7020   30.0690    9.7210 C   0  0  0  0  0  3  0  0  0  0  0  0
  -20.6520   29.4650    9.1790 C   0  0  0  0  0  3  0  0  0  0  0  0
  -20.5310   29.4190    7.8660 C   0  0  0  0  0  3  0  0  0  0  0  0
  -21.4660   29.9720    7.1020 C   0  0  0  0  0  3  0  0  0  0  0  0
  -26.2810   30.6540    4.6780 C   0  0  0  1  0  3  0  0  0  0  0  0
  -26.4530   31.0880    3.4270 C   0  0  0  0  0  3  0  0  0  0  0  0
  -27.3790   31.9840    3.1360 C   0  0  0  0  0  3  0  0  0  0  0  0
  -28.1560   32.4590    4.0980 C   0  0  0  0  0  3  0  0  0  0  0  0
  -28.0050   32.0380    5.3480 C   0  0  0  0  0  3  0  0  0  0  0  0
  -27.0750   31.1380    5.6430 C   0  0  0  0  0  3  0  0  0  0  0  0
  1  2  1  0  0  0  0
  1  3  2  0  0  0  0
  1  4  1  0  0  0  0
  2 19  1  0  0  0  0
  4  5  1  0  0  0  0
  4  9  1  0  0  0  0
  5  6  1  0  0  0  0
  6  7  1  0  0  0  0
  7  8  1  0  0  0  0
  8  9  1  0  0  0  0
  9 10  1  0  0  0  0
 10 11  2  0  0  0  0
 10 12  1  0  0  0  0
 12 13  2  0  0  0  0
 12 14  1  0  0  0  0
 14 15  1  0  0  0  0
 14 17  1  0  0  0  0
 14 18  1  0  0  0  0
 15 16  1  0  0  0  0
 19 20  1  0  0  0  0
 19 28  1  0  0  0  0
 20 21  1  0  0  0  0
 21 22  1  0  0  0  0
 22 23  1  0  0  0  0
 22 27  2  0  0  0  0
 23 24  2  0  0  0  0
 24 25  1  0  0  0  0
 25 26  2  0  0  0  0
 26 27  1  0  0  0  0
 28 29  1  0  0  0  0
 28 33  2  0  0  0  0
 29 30  2  0  0  0  0
 30 31  1  0  0  0  0
 31 32  2  0  0  0  0
 32 33  1  0  0  0  0
M  BCL ATM C_TrTrTrPi O_Tr2TrTrPi2 O_Tr2Tr2TrPi C_TeTeTeTe C_TeTeTeTe C_TeTeTeTe C_TeTeTeTe C_TeTeTeTe N_TrTrTrPi2 C_TrTrTrPi O_Tr2Tr2TrPi C_TrTrTrPi O_Tr2Tr2TrPi C_TeTeTeTe C_TeTeTeTe C_TeTeTeTe C_TeTeTeTe C_TeTeTeTe C_TeTeTeTe C_TeTeTeTe C_TeTeTeTe C_TrTrTrPi C_TrTrTrPi C_TrTrTrPi C_TrTrTrPi C_TrTrTrPi C_TrTrTrPi C_TrTrTrPi C_TrTrTrPi C_TrTrTrPi C_TrTrTrPi C_TrTrTrPi C_TrTrTrPi
M  BCL BND ConjugatedSingleBond ConjugatedDoubleBond NonConjugatedSingleBond NonConjugatedSingleBond NonConjugatedSingleBondInRing NonConjugatedSingleBondInRing NonConjugatedSingleBondInRing NonConjugatedSingleBondInRing NonConjugatedSingleBondInRing NonConjugatedSingleBondInRing ConjugatedSingleBond ConjugatedDoubleBond ConjugatedSingleBond ConjugatedDoubleBond NonConjugatedSingleBond NonConjugatedSingleBond NonConjugatedSingleBond NonConjugatedSingleBond NonConjugatedSingleBond NonConjugatedSingleBond NonConjugatedSingleBond NonConjugatedSingleBond NonConjugatedSingleBond AromaticSingleBond AromaticDoubleBond AromaticDoubleBond AromaticSingleBond AromaticDoubleBond AromaticSingleBond AromaticSingleBond AromaticDoubleBond AromaticDoubleBond AromaticSingleBond AromaticDoubleBond AromaticSingleBond
M  BCL CHI   4   S  19   R
M  BCL DBI - - - - - - - - -
M  END
> <PDB ID>
1fkg

> <Resolution>
2

$$$$
Written by BCL::WriteToMDL,1fm6
  MOE2012           3D
1FM6_l.pdb
 25 27  0  0  0  0  0  0  0  0999 V2000
   18.8700  -17.4280   13.0780 S   0  0  0  1  0  2  0  0  0  0  0  0
   19.8540  -16.0970   15.1060 O   0  0  0  1  0  1  0  0  0  0  0  0
   21.9420  -16.1190   11.1960 O   0  0  0  1  0  1  0  0  0  0  0  0
   14.4610  -20.0480    8.7890 O   0  0  0  1  0  2  0  0  0  0  0  0
   21.0480  -15.9770   13.2440 N   0  0  0  0  0  3  0  0  0  0  0  0
   13.0440  -22.6680    9.9920 N   0  0  0  1  0  3  0  0  0  0  0  0
   14.6640  -24.6570    9.7870 N   0  0  0  1  0  2  0  0  0  0  0  0
   20.0090  -16.4070   13.9320 C   0  0  0  1  0  3  0  0  0  0  0  0
   21.0430  -16.4150   11.9770 C   0  0  0  1  0  3  0  0  0  0  0  0
   19.8480  -17.3160   11.5780 C   0  0  0  0  0  4  0  0  0  0  0  0
   18.9680  -16.6890   10.4040 C   0  0  0  0  0  4  0  0  0  0  0  0
   17.8070  -17.6000    9.9450 C   0  0  0  1  0  3  0  0  0  0  0  0
   18.0240  -18.6190    8.9620 C   0  0  0  0  0  3  0  0  0  0  0  0
   16.9510  -19.4470    8.5520 C   0  0  0  0  0  3  0  0  0  0  0  0
   15.6130  -19.2720    9.1310 C   0  0  0  1  0  3  0  0  0  0  0  0
   15.4180  -18.2500   10.1030 C   0  0  0  0  0  3  0  0  0  0  0  0
   16.4970  -17.4250   10.5090 C   0  0  0  0  0  3  0  0  0  0  0  0
   14.6490  -21.4460    8.3960 C   0  0  0  0  0  4  0  0  0  0  0  0
   13.3100  -22.2010    8.5670 C   0  0  0  0  0  4  0  0  0  0  0  0
   12.0290  -21.9150   10.8220 C   0  0  0  0  0  4  0  0  0  0  0  0
   13.7910  -23.9000   10.5860 C   0  0  0  1  0  3  0  0  0  0  0  0
   15.3220  -25.7380   10.2970 C   0  0  0  0  0  3  0  0  0  0  0  0
   15.1600  -26.1460   11.6390 C   0  0  0  0  0  3  0  0  0  0  0  0
   14.2970  -25.4230   12.4850 C   0  0  0  0  0  3  0  0  0  0  0  0
   13.6090  -24.3070   11.9780 C   0  0  0  0  0  3  0  0  0  0  0  0
  1  8  1  0  0  0  0
  1 10  1  0  0  0  0
  2  8  2  0  0  0  0
  3  9  2  0  0  0  0
  4 15  1  0  0  0  0
  4 18  1  0  0  0  0
  5  8  1  0  0  0  0
  5  9  1  0  0  0  0
  6 19  1  0  0  0  0
  6 20  1  0  0  0  0
  6 21  1  0  0  0  0
  7 21  1  0  0  0  0
  7 22  2  0  0  0  0
  9 10  1  0  0  0  0
 10 11  1  0  0  0  0
 11 12  1  0  0  0  0
 12 13  1  0  0  0  0
 12 17  2  0  0  0  0
 13 14  2  0  0  0  0
 14 15  1  0  0  0  0
 15 16  2  0  0  0  0
 16 17  1  0  0  0  0
 18 19  1  0  0  0  0
 21 25  2  0  0  0  0
 22 23  1  0  0  0  0
 23 24  2  0  0  0  0
 24 25  1  0  0  0  0
M  BCL ATM S_Te2Te2TeTe O_Tr2Tr2TrPi O_Tr2Tr2TrPi O_Tr2TrTrPi2 N_TrTrTrPi2 N_TrTrTrPi2 N_Tr2TrTrPi C_TrTrTrPi C_TrTrTrPi C_TeTeTeTe C_TeTeTeTe C_TrTrTrPi C_TrTrTrPi C_TrTrTrPi C_TrTrTrPi C_TrTrTrPi C_TrTrTrPi C_TeTeTeTe C_TeTeTeTe C_TeTeTeTe C_TrTrTrPi C_TrTrTrPi C_TrTrTrPi C_TrTrTrPi C_TrTrTrPi
M  BCL BND ConjugatedSingleBondInRing NonConjugatedSingleBondInRing ConjugatedDoubleBond ConjugatedDoubleBond ConjugatedSingleBond NonConjugatedSingleBond ConjugatedSingleBondInRing ConjugatedSingleBondInRing NonConjugatedSingleBond NonConjugatedSingleBond ConjugatedSingleBond AromaticSingleBond AromaticDoubleBond NonConjugatedSingleBondInRing NonConjugatedSingleBond NonConjugatedSingleBond AromaticSingleBond AromaticDoubleBond AromaticDoubleBond AromaticSingleBond AromaticDoubleBond AromaticSingleBond NonConjugatedSingleBond AromaticDoubleBond AromaticSingleBond AromaticDoubleBond AromaticSingleBond
M  BCL CHI  10   S
M  BCL DBI - - - - - - - -
M  END
> <PDB ID>
1fm6

> <Resolution>
2.0999999

$$$$
Written by BCL::WriteToMDL,1fm9
  MOE2012           3D
TRANSCRIPTION
 41 45  0  0  0  0  0  0  0  0999 V2000
   14.6300   -6.6230   12.2970 N   0  0  0  0  0  3  0  0  0  0  0  0
   15.1750   -5.2870   12.7430 C   0  0  0  0  0  4  0  0  0  0  0  0
   14.0590   -4.2800   13.1630 C   0  0  0  0  0  4  0  0  0  0  0  0
   13.0210   -3.9940   12.0720 C   0  0  0  1  0  3  0  0  0  0  0  0
   11.7640   -4.6810   12.1280 C   0  0  0  0  0  3  0  0  0  0  0  0
   13.2850   -3.0650   11.0120 C   0  0  0  0  0  3  0  0  0  0  0  0
   10.7800   -4.4500   11.1480 C   0  0  0  0  0  3  0  0  0  0  0  0
   12.3040   -2.8260   10.0230 C   0  0  0  0  0  3  0  0  0  0  0  0
   11.0160   -3.5280   10.0790 C   0  0  0  1  0  3  0  0  0  0  0  0
    9.9370   -3.3850    9.1550 O   0  0  0  1  0  2  0  0  0  0  0  0
   15.2240   -7.7670   11.6100 C   0  0  0  1  0  3  0  0  0  0  0  0
   14.3950   -8.8860   11.1480 C   0  0  0  1  0  3  0  0  0  0  0  0
   15.0700   -9.9720   10.4770 C   0  0  0  0  0  3  0  0  0  0  0  0
   16.4700   -9.9630   10.2740 C   0  0  0  0  0  3  0  0  0  0  0  0
   17.2490   -8.8820   10.7250 C   0  0  0  0  0  3  0  0  0  0  0  0
   16.6460   -7.8050   11.3780 C   0  0  0  0  0  3  0  0  0  0  0  0
   11.8910  -10.1700   10.9450 C   0  0  0  1  0  3  0  0  0  0  0  0
   10.5890   -9.8870   10.3830 C   0  0  0  0  0  3  0  0  0  0  0  0
    9.7040  -10.9480   10.0350 C   0  0  0  0  0  3  0  0  0  0  0  0
   10.1070  -12.3000   10.2430 C   0  0  0  0  0  3  0  0  0  0  0  0
   11.3870  -12.5880   10.7970 C   0  0  0  0  0  3  0  0  0  0  0  0
   12.2690  -11.5350   11.1440 C   0  0  0  0  0  3  0  0  0  0  0  0
   12.8220   -9.0230   11.3070 C   0  0  0  1  0  3  0  0  0  0  0  0
   12.2120   -8.0260   11.7450 O   0  0  0  1  0  1  0  0  0  0  0  0
    8.6790   -6.3110    5.5150 O   0  0  0  1  0  2  0  0  0  0  0  0
    9.4630   -5.6750    4.5590 C   0  0  0  1  0  3  0  0  0  0  0  0
    9.6210   -4.3510    5.0320 N   0  0  0  1  0  2  0  0  0  0  0  0
    8.9300   -4.2570    6.2210 C   0  0  0  1  0  3  0  0  0  0  0  0
    8.3000   -5.5050    6.5670 C   0  0  0  1  0  3  0  0  0  0  0  0
    7.4350   -5.8570    7.7840 C   0  0  0  0  0  4  0  0  0  0  0  0
   10.0340   -6.2380    3.2820 C   0  0  0  1  0  3  0  0  0  0  0  0
   10.8280   -5.4460    2.3730 C   0  0  0  0  0  3  0  0  0  0  0  0
   11.3370   -6.0260    1.1820 C   0  0  0  0  0  3  0  0  0  0  0  0
   11.0660   -7.3860    0.8800 C   0  0  0  0  0  3  0  0  0  0  0  0
   10.2870   -8.1790    1.7660 C   0  0  0  0  0  3  0  0  0  0  0  0
    9.7720   -7.6110    2.9580 C   0  0  0  0  0  3  0  0  0  0  0  0
   10.1330   -2.6860    7.9020 C   0  0  0  0  0  4  0  0  0  0  0  0
    8.8860   -2.9130    7.0260 C   0  0  0  0  0  4  0  0  0  0  0  0
   17.2590   -4.8030   13.7310 O   0  0  0  1  0  1  0  0  0  0  0  0
   15.9520   -6.2630   14.7920 O   0  5  0  1  0  1  0  0  0  0  0  0
   16.1870   -5.4460   13.8430 C   0  0  0  1  0  3  0  0  0  0  0  0
  1  2  1  0  0  0  0
  1 11  1  0  0  0  0
  2  3  1  0  0  0  0
  2 41  1  0  0  0  0
  3  4  1  0  0  0  0
  4  5  2  0  0  0  0
  4  6  1  0  0  0  0
  5  7  1  0  0  0  0
  6  8  2  0  0  0  0
  7  9  2  0  0  0  0
  8  9  1  0  0  0  0
  9 10  1  0  0  0  0
 10 37  1  0  0  0  0
 11 12  1  0  0  0  0
 11 16  2  0  0  0  0
 12 13  2  0  0  0  0
 12 23  1  0  0  0  0
 13 14  1  0  0  0  0
 14 15  2  0  0  0  0
 15 16  1  0  0  0  0
 17 18  1  0  0  0  0
 17 22  2  0  0  0  0
 17 23  1  0  0  0  0
 18 19  2  0  0  0  0
 19 20  1  0  0  0  0
 20 21  2  0  0  0  0
 21 22  1  0  0  0  0
 23 24  2  0  0  0  0
 25 26  1  0  0  0  0
 25 29  1  0  0  0  0
 26 27  2  0  0  0  0
 26 31  1  0  0  0  0
 27 28  1  0  0  0  0
 28 29  2  0  0  0  0
 28 38  1  0  0  0  0
 29 30  1  0  0  0  0
 31 32  1  0  0  0  0
 31 36  2  0  0  0  0
 32 33  2  0  0  0  0
 33 34  1  0  0  0  0
 34 35  2  0  0  0  0
 35 36  1  0  0  0  0
 37 38  1  0  0  0  0
 39 41  2  0  0  0  0
 40 41  1  0  0  0  0
M  BCL ATM N_TrTrTrPi2 C_TeTeTeTe C_TeTeTeTe C_TrTrTrPi C_TrTrTrPi C_TrTrTrPi C_TrTrTrPi C_TrTrTrPi C_TrTrTrPi O_Tr2TrTrPi2 C_TrTrTrPi C_TrTrTrPi C_TrTrTrPi C_TrTrTrPi C_TrTrTrPi C_TrTrTrPi C_TrTrTrPi C_TrTrTrPi C_TrTrTrPi C_TrTrTrPi C_TrTrTrPi C_TrTrTrPi C_TrTrTrPi O_Tr2Tr2TrPi O_Tr2TrTrPi2 C_TrTrTrPi N_Tr2TrTrPi C_TrTrTrPi C_TrTrTrPi C_TeTeTeTe C_TrTrTrPi C_TrTrTrPi C_TrTrTrPi C_TrTrTrPi C_TrTrTrPi C_TrTrTrPi C_TeTeTeTe C_TeTeTeTe O_Tr2Tr2TrPi O_Te2Te2Te2Te C_TrTrTrPi
M  BCL BND NonConjugatedSingleBond ConjugatedSingleBond NonConjugatedSingleBond NonConjugatedSingleBond NonConjugatedSingleBond AromaticDoubleBond AromaticSingleBond AromaticSingleBond AromaticDoubleBond AromaticDoubleBond AromaticSingleBond ConjugatedSingleBond NonConjugatedSingleBond AromaticSingleBond AromaticDoubleBond AromaticDoubleBond ConjugatedSingleBond AromaticSingleBond AromaticDoubleBond AromaticSingleBond AromaticSingleBond AromaticDoubleBond ConjugatedSingleBond AromaticDoubleBond AromaticSingleBond AromaticDoubleBond AromaticSingleBond ConjugatedDoubleBond AromaticSingleBond AromaticSingleBond AromaticDoubleBond ConjugatedSingleBond AromaticSingleBond AromaticDoubleBond NonConjugatedSingleBond NonConjugatedSingleBond AromaticSingleBond AromaticDoubleBond AromaticDoubleBond AromaticSingleBond AromaticDoubleBond AromaticSingleBond NonConjugatedSingleBond ConjugatedDoubleBond ConjugatedSingleBond
M  BCL CHI   2   S
M  BCL DBI - - - - - - - - - - - - - - - -
M  END
> <PDB ID>
1fm9

> <Resolution>
2.0999999

$$$$
Written by BCL::WriteToMDL,1fpu
  MOE2012           3D
a1fpu_lig.ent
 29 32  0  0  0  0  0  0  0  0999 V2000
   36.8370   15.5460    2.6960 C   0  0  0  0  0  3  0  0  0  0  0  0
   36.5420   14.1870    2.8840 C   0  0  0  0  0  3  0  0  0  0  0  0
   37.5300   13.3210    3.2330 N   0  0  0  1  0  2  0  0  0  0  0  0
   38.8250   13.7150    3.4120 C   0  0  0  0  0  3  0  0  0  0  0  0
   39.1960   15.0700    3.2400 C   0  0  0  1  0  3  0  0  0  0  0  0
   38.1820   15.9880    2.8770 C   0  0  0  0  0  3  0  0  0  0  0  0
   40.5870   15.4670    3.4300 C   0  0  0  1  0  3  0  0  0  0  0  0
   41.4040   14.7450    4.2810 N   0  0  0  1  0  2  0  0  0  0  0  0
   42.7100   15.0540    4.4970 C   0  0  0  1  0  3  0  0  0  0  0  0
   43.2420   16.1350    3.8360 N   0  0  0  1  0  2  0  0  0  0  0  0
   42.5040   16.8940    2.9830 C   0  0  0  0  0  3  0  0  0  0  0  0
   41.1470   16.5730    2.7600 C   0  0  0  0  0  3  0  0  0  0  0  0
   43.5050   14.3440    5.3330 N   0  0  0  0  0  3  0  0  0  0  0  0
   44.9040   14.4590    5.4100 C   0  0  0  1  0  3  0  0  0  0  0  0
   45.4390   14.8850    6.6680 C   0  0  0  0  0  3  0  0  0  0  0  0
   46.8610   15.0300    6.8490 C   0  0  0  1  0  3  0  0  0  0  0  0
   47.6970   14.7350    5.7660 C   0  0  0  0  0  3  0  0  0  0  0  0
   47.1830   14.3180    4.5300 C   0  0  0  0  0  3  0  0  0  0  0  0
   45.7860   14.1630    4.3250 C   0  0  0  1  0  3  0  0  0  0  0  0
   45.4020   13.6980    2.9330 C   0  0  0  0  0  4  0  0  0  0  0  0
   47.4370   15.4280    8.0830 N   0  0  0  0  0  3  0  0  0  0  0  0
   46.9440   15.2340    9.3170 C   0  0  0  1  0  3  0  0  0  0  0  0
   47.7080   15.6630   10.5030 C   0  0  0  1  0  3  0  0  0  0  0  0
   47.2040   15.4360   11.8160 C   0  0  0  0  0  3  0  0  0  0  0  0
   47.9380   15.8380   12.9590 C   0  0  0  0  0  3  0  0  0  0  0  0
   49.1790   16.4670   12.7670 C   0  0  0  0  0  3  0  0  0  0  0  0
   49.6520   16.6760   11.4990 N   0  0  0  1  0  2  0  0  0  0  0  0
   48.9580   16.2970   10.3800 C   0  0  0  0  0  3  0  0  0  0  0  0
   45.8740   14.6770    9.5360 O   0  0  0  1  0  1  0  0  0  0  0  0
  1  2  1  0  0  0  0
  1  6  2  0  0  0  0
  2  3  2  0  0  0  0
  3  4  1  0  0  0  0
  4  5  2  0  0  0  0
  5  6  1  0  0  0  0
  5  7  1  0  0  0  0
  7  8  1  0  0  0  0
  7 12  2  0  0  0  0
  8  9  2  0  0  0  0
  9 10  1  0  0  0  0
  9 13  1  0  0  0  0
 10 11  2  0  0  0  0
 11 12  1  0  0  0  0
 13 14  1  0  0  0  0
 14 15  1  0  0  0  0
 14 19  2  0  0  0  0
 15 16  2  0  0  0  0
 16 17  1  0  0  0  0
 16 21  1  0  0  0  0
 17 18  2  0  0  0  0
 18 19  1  0  0  0  0
 19 20  1  0  0  0  0
 21 22  1  0  0  0  0
 22 23  1  0  0  0  0
 22 29  2  0  0  0  0
 23 24  1  0  0  0  0
 23 28  2  0  0  0  0
 24 25  2  0  0  0  0
 25 26  1  0  0  0  0
 26 27  2  0  0  0  0
 27 28  1  0  0  0  0
M  BCL ATM C_TrTrTrPi C_TrTrTrPi N_Tr2TrTrPi C_TrTrTrPi C_TrTrTrPi C_TrTrTrPi C_TrTrTrPi N_Tr2TrTrPi C_TrTrTrPi N_Tr2TrTrPi C_TrTrTrPi C_TrTrTrPi N_TrTrTrPi2 C_TrTrTrPi C_TrTrTrPi C_TrTrTrPi C_TrTrTrPi C_TrTrTrPi C_TrTrTrPi C_TeTeTeTe N_TrTrTrPi2 C_TrTrTrPi C_TrTrTrPi C_TrTrTrPi C_TrTrTrPi C_TrTrTrPi N_Tr2TrTrPi C_TrTrTrPi O_Tr2Tr2TrPi
M  BCL BND AromaticSingleBond AromaticDoubleBond AromaticDoubleBond AromaticSingleBond AromaticDoubleBond AromaticSingleBond ConjugatedSingleBond AromaticSingleBond AromaticDoubleBond AromaticDoubleBond AromaticSingleBond ConjugatedSingleBond AromaticDoubleBond AromaticSingleBond ConjugatedSingleBond AromaticSingleBond AromaticDoubleBond AromaticDoubleBond AromaticSingleBond ConjugatedSingleBond AromaticDoubleBond AromaticSingleBond NonConjugatedSingleBond ConjugatedSingleBond ConjugatedSingleBond ConjugatedDoubleBond AromaticSingleBond AromaticDoubleBond AromaticDoubleBond AromaticSingleBond AromaticDoubleBond AromaticSingleBond
M  BCL DBI - - - - - - - - - - - - -
M  END
> <PDB ID>
1fpu

> <Resolution>
2.4000001

$$$$
Written by BCL::WriteToMDL,1frb
  MOE2012           3D
1frb_l.pdb
 29 32  0  0  0  0  0  0  0  0999 V2000
   76.7250   -4.2660   23.8110 C   0  0  0  1  0  3  0  0  0  0  0  0
   76.2640   -3.7050   22.8110 O   0  0  0  1  0  1  0  0  0  0  0  0
   76.2040   -5.4940   24.3900 C   0  0  0  1  0  3  0  0  0  0  0  0
   76.8780   -6.1000   25.4580 C   0  0  0  1  0  3  0  0  0  0  0  0
   78.0910   -5.4670   25.9330 C   0  0  0  1  0  3  0  0  0  0  0  0
   75.0250   -6.0580   23.9030 C   0  0  0  0  0  3  0  0  0  0  0  0
   74.5140   -7.1920   24.4960 C   0  0  0  0  0  3  0  0  0  0  0  0
   75.1790   -7.7940   25.5510 C   0  0  0  0  0  3  0  0  0  0  0  0
   76.3510   -7.2630   26.0330 C   0  0  0  0  0  3  0  0  0  0  0  0
   77.8430   -3.7700   24.4180 N   0  0  0  1  0  3  0  0  0  0  0  0
   78.5480   -4.3530   25.4590 N   0  0  0  1  0  2  0  0  0  0  0  0
   78.2660   -2.3980   24.1280 C   0  0  0  0  0  4  0  0  0  0  0  0
   77.4510   -1.4510   24.9900 C   0  0  0  1  0  3  0  0  0  0  0  0
   75.7930   -0.4450   26.4960 C   0  0  0  1  0  3  0  0  0  0  0  0
   76.7490    0.4320   25.9680 C   0  0  0  1  0  3  0  0  0  0  0  0
   74.7980    0.0210   27.3720 C   0  0  0  0  0  3  0  0  0  0  0  0
   74.7890    1.3480   27.7040 C   0  0  0  0  0  3  0  0  0  0  0  0
   75.7520    2.2230   27.1900 C   0  0  0  1  0  3  0  0  0  0  0  0
   76.7260    1.7880   26.3170 C   0  0  0  0  0  3  0  0  0  0  0  0
   77.6810   -0.1830   25.1060 N   0  0  0  1  0  2  0  0  0  0  0  0
   76.0950   -2.0330   25.9250 S   0  0  0  1  0  2  0  0  0  0  0  0
   78.9220   -6.0960   27.0140 C   0  0  0  0  0  4  0  0  0  0  0  0
   78.4510   -5.7350   28.4000 C   0  0  0  1  0  3  0  0  0  0  0  0
   77.5620   -4.9040   28.5150 O   0  0  0  1  0  1  0  0  0  0  0  0
   79.0320   -6.3390   29.5440 O   0  5  0  1  0  1  0  0  0  0  0  0
   75.7480    3.6430   27.6980 C   0  0  0  1  0  4  0  0  0  0  0  0
   75.9720    3.7240   29.0010 F   0  0  0  1  0  1  0  0  0  0  0  0
   74.5920    4.2480   27.4620 F   0  0  0  1  0  1  0  0  0  0  0  0
   76.6670    4.4230   27.1390 F   0  0  0  1  0  1  0  0  0  0  0  0
  1  2  2  0  0  0  0
  1  3  1  0  0  0  0
  1 10  1  0  0  0  0
  3  4  1  0  0  0  0
  3  6  2  0  0  0  0
  4  5  1  0  0  0  0
  4  9  2  0  0  0  0
  5 11  2  0  0  0  0
  5 22  1  0  0  0  0
  6  7  1  0  0  0  0
  7  8  2  0  0  0  0
  8  9  1  0  0  0  0
 10 11  1  0  0  0  0
 10 12  1  0  0  0  0
 12 13  1  0  0  0  0
 13 20  2  0  0  0  0
 13 21  1  0  0  0  0
 14 15  1  0  0  0  0
 14 16  2  0  0  0  0
 14 21  1  0  0  0  0
 15 19  2  0  0  0  0
 15 20  1  0  0  0  0
 16 17  1  0  0  0  0
 17 18  2  0  0  0  0
 18 19  1  0  0  0  0
 18 26  1  0  0  0  0
 22 23  1  0  0  0  0
 23 24  2  0  0  0  0
 23 25  1  0  0  0  0
 26 27  1  0  0  0  0
 26 28  1  0  0  0  0
 26 29  1  0  0  0  0
M  BCL ATM C_TrTrTrPi O_Tr2Tr2TrPi C_TrTrTrPi C_TrTrTrPi C_TrTrTrPi C_TrTrTrPi C_TrTrTrPi C_TrTrTrPi C_TrTrTrPi N_TrTrTrPi2 N_Tr2TrTrPi C_TeTeTeTe C_TrTrTrPi C_TrTrTrPi C_TrTrTrPi C_TrTrTrPi C_TrTrTrPi C_TrTrTrPi C_TrTrTrPi N_Tr2TrTrPi S_Te2Te2TeTe C_TeTeTeTe C_TrTrTrPi O_Tr2Tr2TrPi O_Te2Te2Te2Te C_TeTeTeTe F_S2P2P2P F_S2P2P2P F_S2P2P2P
M  BCL BND ConjugatedDoubleBond AromaticSingleBond AromaticSingleBond AromaticSingleBond AromaticDoubleBond AromaticSingleBond AromaticDoubleBond AromaticDoubleBond NonConjugatedSingleBond AromaticSingleBond AromaticDoubleBond AromaticSingleBond AromaticSingleBond NonConjugatedSingleBond NonConjugatedSingleBond AromaticDoubleBond AromaticSingleBond AromaticSingleBond AromaticDoubleBond AromaticSingleBond AromaticDoubleBond AromaticSingleBond AromaticSingleBond AromaticDoubleBond AromaticSingleBond NonConjugatedSingleBond NonConjugatedSingleBond ConjugatedDoubleBond ConjugatedSingleBond NonConjugatedSingleBond NonConjugatedSingleBond NonConjugatedSingleBond
M  BCL DBI - - - - - - - - - -
M  END
> <PDB ID>
1frb

> <Resolution>
1.7

$$$$
Written by BCL::WriteToMDL,1ftm
  MOE2012           3D
MEMBRANE PROTEIN
 13 13  0  0  0  0  0  0  0  0999 V2000
   48.0770   25.0620   42.9520 N   0  3  0  0  0  4  0  0  0  0  0  0
   47.0190   26.1180   43.0070 C   0  0  0  0  0  4  0  0  0  0  0  0
   46.7100   26.4900   44.5020 C   0  0  0  1  0  3  0  0  0  0  0  0
   45.7940   27.3110   44.7350 O   0  0  0  1  0  1  0  0  0  0  0  0
   47.4310   25.9680   45.3740 O   0  5  0  1  0  1  0  0  0  0  0  0
   45.7560   25.6250   42.2550 C   0  0  0  0  0  4  0  0  0  0  0  0
   45.9680   25.4020   40.7710 C   0  0  0  1  0  3  0  0  0  0  0  0
   45.7700   26.3330   39.7040 C   0  0  0  1  0  3  0  0  0  0  0  0
   46.4420   24.3270   40.0830 C   0  0  0  1  0  3  0  0  0  0  0  0
   46.9280   22.9670   40.4680 C   0  0  0  0  0  4  0  0  0  0  0  0
   45.3560   27.6410   40.0620 O   0  0  0  0  0  2  0  0  0  0  0  0
   46.0520   25.9590   38.4850 N   0  0  0  1  0  2  0  0  0  0  0  0
   46.5060   24.6070   38.7260 O   0  0  0  1  0  2  0  0  0  0  0  0
  1  2  1  0  0  0  0
  2  3  1  0  0  0  0
  2  6  1  0  0  0  0
  3  4  2  0  0  0  0
  3  5  1  0  0  0  0
  6  7  1  0  0  0  0
  7  8  1  0  0  0  0
  7  9  2  0  0  0  0
  8 11  1  0  0  0  0
  8 12  2  0  0  0  0
  9 10  1  0  0  0  0
  9 13  1  0  0  0  0
 12 13  1  0  0  0  0
M  BCL ATM N_TeTeTeTe C_TeTeTeTe C_TrTrTrPi O_Tr2Tr2TrPi O_Te2Te2Te2Te C_TeTeTeTe C_TrTrTrPi C_TrTrTrPi C_TrTrTrPi C_TeTeTeTe O_Te2Te2TeTe N_Tr2TrTrPi O_Tr2TrTrPi2
M  BCL BND NonConjugatedSingleBond NonConjugatedSingleBond NonConjugatedSingleBond ConjugatedDoubleBond ConjugatedSingleBond NonConjugatedSingleBond AromaticSingleBond AromaticDoubleBond ConjugatedSingleBond AromaticDoubleBond NonConjugatedSingleBond AromaticSingleBond AromaticSingleBond
M  BCL CHI   2   S
M  BCL DBI - - -
M  END
> <PDB ID>
1ftm

> <Resolution>
1.7

$$$$
Written by BCL::WriteToMDL,1fvt
  MOE2012           3D
a1fvt_lig.ent
 23 25  0  0  0  0  0  0  0  0999 V2000
   41.0180   12.9940    4.9870 N   0  0  0  1  0  2  0  0  0  0  0  0
   39.9200   13.4670    4.3310 C   0  0  0  1  0  3  0  0  0  0  0  0
   40.0560   14.9300    4.1440 C   0  0  0  1  0  3  0  0  0  0  0  0
   42.0450   16.5280    4.7730 C   0  0  0  0  0  3  0  0  0  0  0  0
   43.3930   16.5080    5.4040 C   0  0  0  1  0  3  0  0  0  0  0  0
   43.9920   15.2570    5.9410 C   0  0  0  0  0  3  0  0  0  0  0  0
   43.2100   14.0100    5.8550 C   0  0  0  0  0  3  0  0  0  0  0  0
   41.8890   14.0100    5.1960 C   0  0  0  1  0  3  0  0  0  0  0  0
   41.3320   15.2430    4.6800 C   0  0  0  1  0  3  0  0  0  0  0  0
   38.9410   12.8520    3.9170 O   0  0  0  1  0  1  0  0  0  0  0  0
   39.0890   15.8090    3.5100 N   0  0  0  1  0  2  0  0  0  0  0  0
   44.3430   18.0920    5.5980 Br  0  0  0  1  0  1  0  0  0  0  0  0
   37.8630   15.6440    3.6060 N   0  0  0  1  0  2  0  0  0  0  0  0
   36.9070   16.5430    3.2690 C   0  0  0  1  0  3  0  0  0  0  0  0
   35.6990   15.9800    2.6390 C   0  0  0  0  0  3  0  0  0  0  0  0
   34.5630   16.8590    2.3360 C   0  0  0  0  0  3  0  0  0  0  0  0
   34.6450   18.3140    2.6230 C   0  0  0  1  0  3  0  0  0  0  0  0
   35.8620   18.8930    3.2440 C   0  0  0  0  0  3  0  0  0  0  0  0
   36.9860   18.0160    3.5600 C   0  0  0  0  0  3  0  0  0  0  0  0
   33.1140   19.1970    2.5670 S   0  0  0  1  0  4  0  0  0  0  0  0
   32.3030   18.6540    3.6230 O   0  0  0  1  0  1  0  0  0  0  0  0
   32.6590   19.0360    1.2170 O   0  0  0  1  0  1  0  0  0  0  0  0
   33.2970   20.8120    2.8050 N   0  0  0  0  0  3  0  0  0  0  0  0
  1  2  1  0  0  0  0
  1  8  2  0  0  0  0
  2  3  1  0  0  0  0
  2 10  2  0  0  0  0
  3  9  2  0  0  0  0
  3 11  1  0  0  0  0
  4  5  2  0  0  0  0
  4  9  1  0  0  0  0
  5  6  1  0  0  0  0
  5 12  1  0  0  0  0
  6  7  2  0  0  0  0
  7  8  1  0  0  0  0
  8  9  1  0  0  0  0
 11 13  2  0  0  0  0
 13 14  1  0  0  0  0
 14 15  1  0  0  0  0
 14 19  2  0  0  0  0
 15 16  2  0  0  0  0
 16 17  1  0  0  0  0
 17 18  2  0  0  0  0
 17 20  1  0  0  0  0
 18 19  1  0  0  0  0
 20 21  2  0  0  0  0
 20 22  2  0  0  0  0
 20 23  1  0  0  0  0
M  BCL ATM N_Tr2TrTrPi C_TrTrTrPi C_TrTrTrPi C_TrTrTrPi C_TrTrTrPi C_TrTrTrPi C_TrTrTrPi C_TrTrTrPi C_TrTrTrPi O_Tr2Tr2TrPi N_Tr2TrTrPi Br_S2P2P2P N_Tr2TrTrPi C_TrTrTrPi C_TrTrTrPi C_TrTrTrPi C_TrTrTrPi C_TrTrTrPi C_TrTrTrPi S_TeTeTeTePiPi O_Tr2Tr2TrPi O_Tr2Tr2TrPi N_TrTrTrPi2
M  BCL BND ConjugatedSingleBondInRing ConjugatedDoubleBondInRing ConjugatedSingleBondInRing ConjugatedDoubleBond ConjugatedDoubleBondInRing ConjugatedSingleBond AromaticDoubleBond AromaticSingleBond AromaticSingleBond ConjugatedSingleBond AromaticDoubleBond AromaticSingleBond AromaticSingleBond ConjugatedDoubleBond ConjugatedSingleBond AromaticSingleBond AromaticDoubleBond AromaticDoubleBond AromaticSingleBond AromaticDoubleBond ConjugatedSingleBond AromaticSingleBond ConjugatedDoubleBond ConjugatedDoubleBond ConjugatedSingleBond
M  BCL DBI - - - - - - - - - - -
M  END
> <PDB ID>
1fvt

> <Resolution>
2.2

$$$$
Written by BCL::WriteToMDL,1g4o
  MOE2012           3D
1G4O_l.pdb
 20 21  0  0  0  0  0  0  0  0999 V2000
   -3.8480    3.5450   14.6910 C   0  0  0  0  0  3  0  0  0  0  0  0
   -4.2370    2.3650   15.3650 C   0  0  0  0  0  3  0  0  0  0  0  0
   -5.5740    2.3350   15.9180 C   0  0  0  1  0  3  0  0  0  0  0  0
   -6.4120    3.4700   15.7530 C   0  0  0  0  0  3  0  0  0  0  0  0
   -5.9770    4.6190   15.0710 C   0  0  0  0  0  3  0  0  0  0  0  0
   -4.7000    4.6590   14.5450 C   0  0  0  1  0  3  0  0  0  0  0  0
   -4.1860    5.8880   13.8100 C   0  0  0  1  0  3  0  0  0  0  0  0
   -4.9130    6.8570   13.6790 O   0  0  0  1  0  1  0  0  0  0  0  0
   -2.8950    5.8980   13.3010 N   0  0  0  0  0  3  0  0  0  0  0  0
   -2.2190    6.9700   12.5800 C   0  0  0  0  0  4  0  0  0  0  0  0
   -6.0590    0.8320   16.7840 S   0  0  0  1  0  4  0  0  0  0  0  0
   -5.6290   -0.5400   16.0950 N   0  0  0  0  0  3  0  0  0  0  0  0
   -7.5390    1.0910   16.8390 O   0  0  0  1  0  1  0  0  0  0  0  0
   -5.5270    1.1290   18.0940 O   0  0  0  1  0  1  0  0  0  0  0  0
   -1.4690    7.9020   13.3820 C   0  0  0  1  0  3  0  0  0  0  0  0
   -1.8430    8.0700   14.7660 C   0  0  0  0  0  3  0  0  0  0  0  0
   -1.1590    8.9730   15.6310 C   0  0  0  0  0  3  0  0  0  0  0  0
   -0.0750    9.7300   15.1060 C   0  0  0  0  0  3  0  0  0  0  0  0
    0.3390    9.5950   13.7200 C   0  0  0  0  0  3  0  0  0  0  0  0
   -0.3680    8.6670   12.8410 C   0  0  0  0  0  3  0  0  0  0  0  0
  1  2  1  0  0  0  0
  1  6  2  0  0  0  0
  2  3  2  0  0  0  0
  3  4  1  0  0  0  0
  3 11  1  0  0  0  0
  4  5  2  0  0  0  0
  5  6  1  0  0  0  0
  6  7  1  0  0  0  0
  7  8  2  0  0  0  0
  7  9  1  0  0  0  0
  9 10  1  0  0  0  0
 10 15  1  0  0  0  0
 11 12  1  0  0  0  0
 11 13  2  0  0  0  0
 11 14  2  0  0  0  0
 15 16  1  0  0  0  0
 15 20  2  0  0  0  0
 16 17  2  0  0  0  0
 17 18  1  0  0  0  0
 18 19  2  0  0  0  0
 19 20  1  0  0  0  0
M  BCL ATM C_TrTrTrPi C_TrTrTrPi C_TrTrTrPi C_TrTrTrPi C_TrTrTrPi C_TrTrTrPi C_TrTrTrPi O_Tr2Tr2TrPi N_TrTrTrPi2 C_TeTeTeTe S_TeTeTeTePiPi N_TrTrTrPi2 O_Tr2Tr2TrPi O_Tr2Tr2TrPi C_TrTrTrPi C_TrTrTrPi C_TrTrTrPi C_TrTrTrPi C_TrTrTrPi C_TrTrTrPi
M  BCL BND AromaticSingleBond AromaticDoubleBond AromaticDoubleBond AromaticSingleBond ConjugatedSingleBond AromaticDoubleBond AromaticSingleBond ConjugatedSingleBond ConjugatedDoubleBond ConjugatedSingleBond NonConjugatedSingleBond NonConjugatedSingleBond ConjugatedSingleBond ConjugatedDoubleBond ConjugatedDoubleBond AromaticSingleBond AromaticDoubleBond AromaticDoubleBond AromaticSingleBond AromaticDoubleBond AromaticSingleBond
M  BCL DBI - - - - - - - - -
M  END
> <PDB ID>
1g4o

> <Resolution>
1.96

$$$$
Written by BCL::WriteToMDL,1gii
  MOE2012           3D
a1gii_lig.ent
 23 26  0  0  0  0  0  0  0  0999 V2000
   41.8190   16.8230    4.7820 C   0  0  0  1  0  3  0  0  0  0  0  0
   41.4930   18.2630    4.4520 C   0  0  0  0  0  4  0  0  0  0  0  0
   43.1610   16.7700    5.2210 C   0  0  0  1  0  3  0  0  0  0  0  0
   43.7330   18.1030    5.1770 C   0  0  0  1  0  3  0  0  0  0  0  0
   40.5830   19.0160    5.4500 C   0  0  0  0  0  4  0  0  0  0  0  0
   41.0460   15.6560    4.7160 C   0  0  0  1  0  3  0  0  0  0  0  0
   42.7670   18.9260    4.7400 N   0  0  0  1  0  3  0  0  0  0  0  0
   43.7450   15.5550    5.6130 C   0  0  0  0  0  3  0  0  0  0  0  0
   41.6410   14.4420    5.1100 C   0  0  0  0  0  3  0  0  0  0  0  0
   39.7020   15.7650    4.2490 N   0  0  0  0  0  3  0  0  0  0  0  0
   42.6620   20.3320    5.1820 C   0  0  0  0  0  4  0  0  0  0  0  0
   41.1570   20.4500    5.5030 C   0  0  0  0  0  4  0  0  0  0  0  0
   44.8470   18.3810    5.4760 O   0  0  0  1  0  1  0  0  0  0  0  0
   42.9700   14.4000    5.5560 C   0  0  0  0  0  3  0  0  0  0  0  0
   38.7930   14.8480    4.0130 C   0  0  0  1  0  3  0  0  0  0  0  0
   37.5860   15.2700    3.6810 N   0  0  0  0  0  3  0  0  0  0  0  0
   39.0720   13.6620    4.1390 O   0  0  0  1  0  1  0  0  0  0  0  0
   37.0350   16.5660    3.4840 C   0  0  0  1  0  3  0  0  0  0  0  0
   35.6960   16.8070    3.1230 C   0  0  0  0  0  3  0  0  0  0  0  0
   37.8710   17.5760    3.6620 N   0  0  0  1  0  2  0  0  0  0  0  0
   35.2740   18.1390    2.9560 C   0  0  0  0  0  3  0  0  0  0  0  0
   37.4980   18.8490    3.5080 C   0  0  0  0  0  3  0  0  0  0  0  0
   36.1840   19.1830    3.1470 C   0  0  0  0  0  3  0  0  0  0  0  0
  1  2  1  0  0  0  0
  1  3  2  0  0  0  0
  1  6  1  0  0  0  0
  2  5  1  0  0  0  0
  2  7  1  0  0  0  0
  3  4  1  0  0  0  0
  3  8  1  0  0  0  0
  4  7  1  0  0  0  0
  4 13  2  0  0  0  0
  5 12  1  0  0  0  0
  6  9  2  0  0  0  0
  6 10  1  0  0  0  0
  7 11  1  0  0  0  0
  8 14  2  0  0  0  0
  9 14  1  0  0  0  0
 10 15  1  0  0  0  0
 11 12  1  0  0  0  0
 15 16  1  0  0  0  0
 15 17  2  0  0  0  0
 16 18  1  0  0  0  0
 18 19  2  0  0  0  0
 18 20  1  0  0  0  0
 19 21  1  0  0  0  0
 20 22  2  0  0  0  0
 21 23  2  0  0  0  0
 22 23  1  0  0  0  0
M  BCL ATM C_TrTrTrPi C_TeTeTeTe C_TrTrTrPi C_TrTrTrPi C_TeTeTeTe C_TrTrTrPi N_TrTrTrPi2 C_TrTrTrPi C_TrTrTrPi N_TrTrTrPi2 C_TeTeTeTe C_TeTeTeTe O_Tr2Tr2TrPi C_TrTrTrPi C_TrTrTrPi N_TrTrTrPi2 O_Tr2Tr2TrPi C_TrTrTrPi C_TrTrTrPi N_Tr2TrTrPi C_TrTrTrPi C_TrTrTrPi C_TrTrTrPi
M  BCL BND NonConjugatedSingleBondInRing AromaticDoubleBond AromaticSingleBond NonConjugatedSingleBondInRing NonConjugatedSingleBondInRing ConjugatedSingleBondInRing AromaticSingleBond ConjugatedSingleBondInRing ConjugatedDoubleBond NonConjugatedSingleBondInRing AromaticDoubleBond ConjugatedSingleBond NonConjugatedSingleBondInRing AromaticDoubleBond AromaticSingleBond ConjugatedSingleBond NonConjugatedSingleBondInRing ConjugatedSingleBond ConjugatedDoubleBond ConjugatedSingleBond AromaticDoubleBond AromaticSingleBond AromaticSingleBond AromaticDoubleBond AromaticDoubleBond AromaticSingleBond
M  BCL CHI   2   R
M  BCL DBI - - - - - - - -
M  END
> <PDB ID>
1gii

> <Resolution>
2

$$$$
Written by BCL::WriteToMDL,1gij
  MOE2012           3D
a1gij_lig.ent
 27 31  0  0  0  0  0  0  0  0999 V2000
   41.4820   16.8090    5.2110 C   0  0  0  1  0  3  0  0  0  0  0  0
   41.1380   18.3320    5.3040 C   0  0  0  0  0  4  0  0  0  0  0  0
   42.8900   16.6810    5.5410 C   0  0  0  1  0  3  0  0  0  0  0  0
   40.7190   15.6450    4.9060 C   0  0  0  1  0  3  0  0  0  0  0  0
   42.4430   18.9250    5.6560 N   0  0  0  1  0  3  0  0  0  0  0  0
   40.7470   19.2160    4.1350 C   0  0  0  0  0  4  0  0  0  0  0  0
   43.4810   18.0290    5.8000 C   0  0  0  1  0  3  0  0  0  0  0  0
   43.5230   15.4120    5.5760 C   0  0  0  0  0  3  0  0  0  0  0  0
   41.3690   14.3700    4.9560 C   0  0  0  0  0  3  0  0  0  0  0  0
   39.3280   15.6570    4.5290 N   0  0  0  0  0  3  0  0  0  0  0  0
   42.6130   20.3090    5.2330 C   0  0  0  0  0  4  0  0  0  0  0  0
   41.2490   20.5840    4.5560 C   0  0  0  0  0  4  0  0  0  0  0  0
   44.6740   18.2470    6.0900 O   0  0  0  1  0  1  0  0  0  0  0  0
   42.7380   14.2490    5.2860 C   0  0  0  0  0  3  0  0  0  0  0  0
   38.4810   14.6380    4.3410 C   0  0  0  1  0  3  0  0  0  0  0  0
   37.2340   14.9660    4.0300 N   0  0  0  0  0  3  0  0  0  0  0  0
   38.8600   13.4620    4.5050 O   0  0  0  1  0  1  0  0  0  0  0  0
   36.8270   16.2630    3.7580 C   0  0  0  1  0  3  0  0  0  0  0  0
   35.7060   16.6200    3.0850 C   0  0  0  0  0  3  0  0  0  0  0  0
   37.5210   17.3870    4.1270 N   0  0  0  1  0  2  0  0  0  0  0  0
   35.7310   18.0290    3.0410 C   0  0  0  1  0  3  0  0  0  0  0  0
   36.8570   18.4680    3.6850 N   0  0  0  0  0  3  0  0  0  0  0  0
   34.7190   18.9280    2.3690 C   0  0  0  0  0  4  0  0  0  0  0  0
   35.0810   20.4250    2.2680 C   0  0  0  0  0  4  0  0  0  0  0  0
   33.3330   18.9190    2.7450 N   0  3  0  0  0  4  0  0  0  0  0  0
   33.7730   21.0530    1.6690 C   0  0  0  0  0  4  0  0  0  0  0  0
   32.6820   19.9550    1.8760 C   0  0  0  0  0  4  0  0  0  0  0  0
  1  2  1  0  0  0  0
  1  3  2  0  0  0  0
  1  4  1  0  0  0  0
  2  5  1  0  0  0  0
  2  6  1  0  0  0  0
  3  7  1  0  0  0  0
  3  8  1  0  0  0  0
  4  9  2  0  0  0  0
  4 10  1  0  0  0  0
  5  7  1  0  0  0  0
  5 11  1  0  0  0  0
  6 12  1  0  0  0  0
  7 13  2  0  0  0  0
  8 14  2  0  0  0  0
  9 14  1  0  0  0  0
 10 15  1  0  0  0  0
 11 12  1  0  0  0  0
 15 16  1  0  0  0  0
 15 17  2  0  0  0  0
 16 18  1  0  0  0  0
 18 19  1  0  0  0  0
 18 20  2  0  0  0  0
 19 21  2  0  0  0  0
 20 22  1  0  0  0  0
 21 22  1  0  0  0  0
 21 23  1  0  0  0  0
 23 24  1  0  0  0  0
 23 25  1  0  0  0  0
 24 26  1  0  0  0  0
 25 27  1  0  0  0  0
 26 27  1  0  0  0  0
M  BCL ATM C_TrTrTrPi C_TeTeTeTe C_TrTrTrPi C_TrTrTrPi N_TrTrTrPi2 C_TeTeTeTe C_TrTrTrPi C_TrTrTrPi C_TrTrTrPi N_TrTrTrPi2 C_TeTeTeTe C_TeTeTeTe O_Tr2Tr2TrPi C_TrTrTrPi C_TrTrTrPi N_TrTrTrPi2 O_Tr2Tr2TrPi C_TrTrTrPi C_TrTrTrPi N_Tr2TrTrPi C_TrTrTrPi N_TrTrTrPi2 C_TeTeTeTe C_TeTeTeTe N_TeTeTeTe C_TeTeTeTe C_TeTeTeTe
M  BCL BND NonConjugatedSingleBondInRing AromaticDoubleBond AromaticSingleBond NonConjugatedSingleBondInRing NonConjugatedSingleBondInRing ConjugatedSingleBondInRing AromaticSingleBond AromaticDoubleBond ConjugatedSingleBond ConjugatedSingleBondInRing NonConjugatedSingleBondInRing NonConjugatedSingleBondInRing ConjugatedDoubleBond AromaticDoubleBond AromaticSingleBond ConjugatedSingleBond NonConjugatedSingleBondInRing ConjugatedSingleBond ConjugatedDoubleBond ConjugatedSingleBond AromaticSingleBond AromaticDoubleBond AromaticDoubleBond AromaticSingleBond AromaticSingleBond NonConjugatedSingleBond NonConjugatedSingleBondInRing NonConjugatedSingleBondInRing NonConjugatedSingleBondInRing NonConjugatedSingleBondInRing NonConjugatedSingleBondInRing
M  BCL CHI   2   S  23   S
M  BCL DBI - - - - - - -
M  END
> <PDB ID>
1gij

> <Resolution>
2.2

$$$$
Written by BCL::WriteToMDL,1gr2
  MOE2012           3D
MEMBRANE PROTEIN
 15 15  0  0  0  0  0  0  0  0999 V2000
   -8.6130    9.6310    8.4390 N   0  3  0  0  0  4  0  0  0  0  0  0
   -9.8470   10.0920    9.1870 C   0  0  0  0  0  4  0  0  0  0  0  0
  -12.6130   11.1260    9.5760 C   0  0  0  0  0  4  0  0  0  0  0  0
  -12.2940   12.8780    7.6150 C   0  0  0  0  0  4  0  0  0  0  0  0
   -8.7280   10.0830    7.0740 C   0  0  0  0  0  4  0  0  0  0  0  0
  -10.1140   10.6190    6.8120 C   0  0  0  0  0  4  0  0  0  0  0  0
  -11.2630    9.5600    6.4650 C   0  0  0  0  0  4  0  0  0  0  0  0
  -10.4440   11.1630    8.1690 C   0  0  0  0  0  4  0  0  0  0  0  0
  -11.1690    9.1150    4.9920 C   0  0  0  1  0  3  0  0  0  0  0  0
  -11.8150   11.7790    8.4760 C   0  0  0  0  0  4  0  0  0  0  0  0
   -7.6170   11.1000    6.7160 C   0  0  0  1  0  3  0  0  0  0  0  0
   -6.6880   11.1950    7.5420 O   0  0  0  1  0  1  0  0  0  0  0  0
  -11.8700    8.1390    4.6870 O   0  0  0  1  0  1  0  0  0  0  0  0
  -10.4360    9.7560    4.2180 O   0  5  0  1  0  1  0  0  0  0  0  0
   -7.7710   11.7290    5.6440 O   0  5  0  1  0  1  0  0  0  0  0  0
  1  2  1  0  0  0  0
  1  5  1  0  0  0  0
  2  8  1  0  0  0  0
  3 10  1  0  0  0  0
  4 10  1  0  0  0  0
  5  6  1  0  0  0  0
  5 11  1  0  0  0  0
  6  7  1  0  0  0  0
  6  8  1  0  0  0  0
  7  9  1  0  0  0  0
  8 10  1  0  0  0  0
  9 13  2  0  0  0  0
  9 14  1  0  0  0  0
 11 12  2  0  0  0  0
 11 15  1  0  0  0  0
M  BCL ATM N_TeTeTeTe C_TeTeTeTe C_TeTeTeTe C_TeTeTeTe C_TeTeTeTe C_TeTeTeTe C_TeTeTeTe C_TeTeTeTe C_TrTrTrPi C_TeTeTeTe C_TrTrTrPi O_Tr2Tr2TrPi O_Tr2Tr2TrPi O_Te2Te2Te2Te O_Te2Te2Te2Te
M  BCL BND NonConjugatedSingleBondInRing NonConjugatedSingleBondInRing NonConjugatedSingleBondInRing NonConjugatedSingleBond NonConjugatedSingleBond NonConjugatedSingleBondInRing NonConjugatedSingleBond NonConjugatedSingleBond NonConjugatedSingleBondInRing NonConjugatedSingleBond NonConjugatedSingleBond ConjugatedDoubleBond ConjugatedSingleBond ConjugatedDoubleBond ConjugatedSingleBond
M  BCL CHI   5   S   6   R   8   R
M  BCL DBI - -
M  END
> <PDB ID>
1gr2

> <Resolution>
1.9

$$$$
Written by BCL::WriteToMDL,1gwx
  MOE2012           3D
1GWX_l.pdb
 38 40  0  0  0  0  0  0  0  0999 V2000
   35.6000   12.1910   61.8230 C   0  0  0  1  0  3  0  0  0  0  0  0
   36.3040   11.6710   62.7480 O   0  0  0  1  0  1  0  0  0  0  0  0
   34.5370   12.7790   62.0220 O   0  5  0  1  0  1  0  0  0  0  0  0
   36.0750   11.9710   60.4610 C   0  0  0  1  0  4  0  0  0  0  0  0
   37.2330   13.0430   60.2940 C   0  0  0  0  0  4  0  0  0  0  0  0
   35.0530   12.3230   59.3890 C   0  0  0  0  0  4  0  0  0  0  0  0
   36.3150   10.5020   60.3500 O   0  0  0  1  0  2  0  0  0  0  0  0
   35.3400    9.4410   60.1020 C   0  0  0  1  0  3  0  0  0  0  0  0
   34.2710    9.5320   60.9330 C   0  0  0  0  0  3  0  0  0  0  0  0
   33.2130    8.6390   60.9040 C   0  0  0  0  0  3  0  0  0  0  0  0
   33.1870    7.5980   60.0030 C   0  0  0  1  0  3  0  0  0  0  0  0
   34.2830    7.4720   59.1340 C   0  0  0  0  0  3  0  0  0  0  0  0
   35.3200    8.3810   59.2050 C   0  0  0  0  0  3  0  0  0  0  0  0
   32.0560    6.5490   59.9020 C   0  0  0  0  0  4  0  0  0  0  0  0
   31.3090    6.0160   58.7530 C   0  0  0  0  0  4  0  0  0  0  0  0
   30.7520    7.0880   57.8400 C   0  0  0  0  0  4  0  0  0  0  0  0
   29.2840    7.3590   57.4340 N   0  0  0  1  0  3  0  0  0  0  0  0
   28.0920    7.5370   58.4970 C   0  0  0  0  0  4  0  0  0  0  0  0
   28.9860    7.1950   56.0570 C   0  0  0  1  0  3  0  0  0  0  0  0
   27.8430    7.3520   55.6490 O   0  0  0  1  0  1  0  0  0  0  0  0
   30.0000    6.9280   55.1040 N   0  0  0  0  0  3  0  0  0  0  0  0
   30.1130    6.5870   53.6360 C   0  0  0  1  0  3  0  0  0  0  0  0
   29.4310    7.2540   52.5850 C   0  0  0  0  0  3  0  0  0  0  0  0
   29.5870    6.9150   51.2270 C   0  0  0  0  0  3  0  0  0  0  0  0
   30.4290    5.8820   50.8480 C   0  0  0  0  0  3  0  0  0  0  0  0
   31.1060    5.2210   51.8170 C   0  0  0  1  0  3  0  0  0  0  0  0
   32.1060    3.9630   51.1460 Cl  0  0  0  1  0  1  0  0  0  0  0  0
   30.9860    5.5280   53.1920 C   0  0  0  1  0  3  0  0  0  0  0  0
   31.8820    4.6150   54.3830 Cl  0  0  0  1  0  1  0  0  0  0  0  0
   27.6610    8.6360   59.5770 C   0  0  0  0  0  4  0  0  0  0  0  0
   26.3760    8.4620   60.5120 C   0  0  0  1  0  3  0  0  0  0  0  0
   26.4910    7.9040   61.7860 C   0  0  0  1  0  3  0  0  0  0  0  0
   28.0010    7.3380   62.4770 Cl  0  0  0  1  0  1  0  0  0  0  0  0
   25.4130    7.7390   62.6230 C   0  0  0  0  0  3  0  0  0  0  0  0
   24.1520    8.1040   62.2740 C   0  0  0  0  0  3  0  0  0  0  0  0
   23.9590    8.6630   60.9960 C   0  0  0  0  0  3  0  0  0  0  0  0
   25.0750    8.8530   60.1410 C   0  0  0  1  0  3  0  0  0  0  0  0
   24.8060    9.3740   58.9240 F   0  0  0  1  0  1  0  0  0  0  0  0
  1  2  2  0  0  0  0
  1  3  1  0  0  0  0
  1  4  1  0  0  0  0
  4  5  1  0  0  0  0
  4  6  1  0  0  0  0
  4  7  1  0  0  0  0
  7  8  1  0  0  0  0
  8  9  1  0  0  0  0
  8 13  2  0  0  0  0
  9 10  2  0  0  0  0
 10 11  1  0  0  0  0
 11 12  2  0  0  0  0
 11 14  1  0  0  0  0
 12 13  1  0  0  0  0
 14 15  1  0  0  0  0
 15 16  1  0  0  0  0
 16 17  1  0  0  0  0
 17 18  1  0  0  0  0
 17 19  1  0  0  0  0
 18 30  1  0  0  0  0
 19 20  2  0  0  0  0
 19 21  1  0  0  0  0
 21 22  1  0  0  0  0
 22 23  1  0  0  0  0
 22 28  2  0  0  0  0
 23 24  2  0  0  0  0
 24 25  1  0  0  0  0
 25 26  2  0  0  0  0
 26 27  1  0  0  0  0
 26 28  1  0  0  0  0
 28 29  1  0  0  0  0
 30 31  1  0  0  0  0
 31 32  1  0  0  0  0
 31 37  2  0  0  0  0
 32 33  1  0  0  0  0
 32 34  2  0  0  0  0
 34 35  1  0  0  0  0
 35 36  2  0  0  0  0
 36 37  1  0  0  0  0
 37 38  1  0  0  0  0
M  BCL ATM C_TrTrTrPi O_Tr2Tr2TrPi O_Te2Te2Te2Te C_TeTeTeTe C_TeTeTeTe C_TeTeTeTe O_Tr2TrTrPi2 C_TrTrTrPi C_TrTrTrPi C_TrTrTrPi C_TrTrTrPi C_TrTrTrPi C_TrTrTrPi C_TeTeTeTe C_TeTeTeTe C_TeTeTeTe N_TrTrTrPi2 C_TeTeTeTe C_TrTrTrPi O_Tr2Tr2TrPi N_TrTrTrPi2 C_TrTrTrPi C_TrTrTrPi C_TrTrTrPi C_TrTrTrPi C_TrTrTrPi Cl_S2P2P2P C_TrTrTrPi Cl_S2P2P2P C_TeTeTeTe C_TrTrTrPi C_TrTrTrPi Cl_S2P2P2P C_TrTrTrPi C_TrTrTrPi C_TrTrTrPi C_TrTrTrPi F_S2P2P2P
M  BCL BND ConjugatedDoubleBond ConjugatedSingleBond NonConjugatedSingleBond NonConjugatedSingleBond NonConjugatedSingleBond NonConjugatedSingleBond ConjugatedSingleBond AromaticSingleBond AromaticDoubleBond AromaticDoubleBond AromaticSingleBond AromaticDoubleBond NonConjugatedSingleBond AromaticSingleBond NonConjugatedSingleBond NonConjugatedSingleBond NonConjugatedSingleBond NonConjugatedSingleBond ConjugatedSingleBond NonConjugatedSingleBond ConjugatedDoubleBond ConjugatedSingleBond ConjugatedSingleBond AromaticSingleBond AromaticDoubleBond AromaticDoubleBond AromaticSingleBond AromaticDoubleBond ConjugatedSingleBond AromaticSingleBond ConjugatedSingleBond NonConjugatedSingleBond AromaticSingleBond AromaticDoubleBond ConjugatedSingleBond AromaticDoubleBond AromaticSingleBond AromaticDoubleBond AromaticSingleBond ConjugatedSingleBond
M  BCL DBI - - - - - - - - - - -
M  END
> <PDB ID>
1gwx

> <Resolution>
2.5

$$$$
Written by BCL::WriteToMDL,1gz8
  MOE2012           3D
a1gz8_lig.ent
 17 18  0  0  0  0  0  0  0  0999 V2000
   38.4070   14.8720    3.1650 C   0  0  0  1  0  3  0  0  0  0  0  0
   40.1480   14.0370    4.4020 C   0  0  0  1  0  3  0  0  0  0  0  0
   40.8170   15.3020    4.4580 C   0  0  0  1  0  3  0  0  0  0  0  0
   41.0000   19.8570    2.9690 C   0  0  0  1  0  3  0  0  0  0  0  0
   42.1020   19.9470    3.5570 O   0  0  0  1  0  1  0  0  0  0  0  0
   41.0030   21.4320    1.0590 C   0  0  0  0  0  4  0  0  0  0  0  0
   40.2920   21.0150    2.3300 C   0  0  0  0  0  4  0  0  0  0  0  0
   40.1560   22.1690    3.3040 C   0  0  0  0  0  4  0  0  0  0  0  0
   40.9850   13.2640    5.0940 N   0  0  0  0  0  3  0  0  0  0  0  0
   38.9520   13.8410    3.8010 N   0  0  0  1  0  2  0  0  0  0  0  0
   37.2270   14.6850    2.5600 N   0  0  0  0  0  3  0  0  0  0  0  0
   39.0020   16.1040    3.1700 N   0  0  0  1  0  2  0  0  0  0  0  0
   40.1750   16.3600    3.7130 C   0  0  0  1  0  3  0  0  0  0  0  0
   40.7150   17.5740    3.6820 O   0  0  0  1  0  2  0  0  0  0  0  0
   40.2260   18.5740    2.8300 C   0  0  0  0  0  4  0  0  0  0  0  0
   41.9720   15.1890    5.1410 N   0  0  0  1  0  2  0  0  0  0  0  0
   42.0480   13.9410    5.5040 C   0  0  0  0  0  3  0  0  0  0  0  0
  1 10  1  0  0  0  0
  1 11  1  0  0  0  0
  1 12  2  0  0  0  0
  2  3  1  0  0  0  0
  2  9  1  0  0  0  0
  2 10  2  0  0  0  0
  3 13  2  0  0  0  0
  3 16  1  0  0  0  0
  4  5  2  0  0  0  0
  4  7  1  0  0  0  0
  4 15  1  0  0  0  0
  6  7  1  0  0  0  0
  7  8  1  0  0  0  0
  9 17  1  0  0  0  0
 12 13  1  0  0  0  0
 13 14  1  0  0  0  0
 14 15  1  0  0  0  0
 16 17  2  0  0  0  0
M  BCL ATM C_TrTrTrPi C_TrTrTrPi C_TrTrTrPi C_TrTrTrPi O_Tr2Tr2TrPi C_TeTeTeTe C_TeTeTeTe C_TeTeTeTe N_TrTrTrPi2 N_Tr2TrTrPi N_TrTrTrPi2 N_Tr2TrTrPi C_TrTrTrPi O_Tr2TrTrPi2 C_TeTeTeTe N_Tr2TrTrPi C_TrTrTrPi
M  BCL BND AromaticSingleBond ConjugatedSingleBond AromaticDoubleBond AromaticSingleBond AromaticSingleBond AromaticDoubleBond AromaticDoubleBond AromaticSingleBond ConjugatedDoubleBond NonConjugatedSingleBond NonConjugatedSingleBond NonConjugatedSingleBond NonConjugatedSingleBond AromaticSingleBond AromaticSingleBond ConjugatedSingleBond NonConjugatedSingleBond AromaticDoubleBond
M  BCL DBI - - - - -
M  END
> <PDB ID>
1gz8

> <Resolution>
1.3

$$$$
Written by BCL::WriteToMDL,1h07
  MOE2012           3D
a1h07_ligA.ent
 33 35  0  0  0  0  0  0  0  0999 V2000
   35.1780   16.6930    1.6150 C   0  0  0  0  0  3  0  0  0  0  0  0
   40.5450   12.8180    4.7770 C   0  0  0  0  0  3  0  0  0  0  0  0
   38.8380   14.1140    3.9640 C   0  0  0  1  0  3  0  0  0  0  0  0
   39.7470   15.2620    3.9870 C   0  0  0  0  0  3  0  0  0  0  0  0
   41.0740   15.0820    4.4400 C   0  0  0  1  0  3  0  0  0  0  0  0
   41.1680   20.5270    3.8640 C   0  0  0  1  0  3  0  0  0  0  0  0
   41.0010   19.9290    5.1290 C   0  0  0  0  0  3  0  0  0  0  0  0
   41.2890   18.5570    5.3210 C   0  0  0  1  0  3  0  0  0  0  0  0
   41.7610   17.7300    4.2490 C   0  0  0  1  0  3  0  0  0  0  0  0
   41.6320   19.7340    2.7750 C   0  0  0  0  0  3  0  0  0  0  0  0
   43.9270   15.3790    6.1930 C   0  0  0  1  0  2  0  0  0  0  0  0
   43.5260   15.9550    4.8760 C   0  0  0  0  0  4  0  0  0  0  0  0
   41.9250   18.3440    2.9640 C   0  0  0  0  0  3  0  0  0  0  0  0
   40.8570   22.0120    3.6830 C   0  0  0  0  0  4  0  0  0  0  0  0
   36.7480   15.4530    3.0310 C   0  0  0  1  0  3  0  0  0  0  0  0
   41.4410   13.8210    4.8220 N   0  0  0  1  0  2  0  0  0  0  0  0
   39.2750   12.9080    4.3670 N   0  0  0  1  0  2  0  0  0  0  0  0
   42.0940   16.2470    4.4760 N   0  0  0  1  0  3  0  0  0  0  0  0
   41.0340   17.8610    7.0670 Br  0  0  0  1  0  1  0  0  0  0  0  0
   44.2520   14.9330    7.2130 N   0  0  0  1  0  1  0  0  0  0  0  0
   37.4340   14.2520    3.5000 N   0  0  0  0  0  3  0  0  0  0  0  0
   35.7550   15.4480    2.0100 C   0  0  0  0  0  3  0  0  0  0  0  0
   35.6160   17.8840    2.2620 C   0  0  0  1  0  3  0  0  0  0  0  0
   36.5830   17.8290    3.2590 C   0  0  0  0  0  3  0  0  0  0  0  0
   37.1270   16.6450    3.6360 C   0  0  0  0  0  3  0  0  0  0  0  0
   35.1140   19.1320    1.9130 O   0  0  0  1  0  2  0  0  0  0  0  0
   35.7350   20.3710    2.3820 C   0  0  0  0  0  4  0  0  0  0  0  0
   35.0360   21.6240    1.8700 C   0  0  0  0  0  4  0  0  0  0  0  0
   33.9060   22.1600    2.7890 C   0  0  0  0  0  4  0  0  0  0  0  0
   34.0090   23.6040    3.1540 N   0  3  0  0  0  4  0  0  0  0  0  0
   34.5510   23.8580    4.5130 C   0  0  0  0  0  4  0  0  0  0  0  0
   32.7550   24.3700    2.8940 C   0  0  0  0  0  4  0  0  0  0  0  0
   36.0230   22.6410    1.6380 O   0  0  0  0  0  2  0  0  0  0  0  0
  1 22  1  0  0  0  0
  1 23  2  0  0  0  0
  2 16  2  0  0  0  0
  2 17  1  0  0  0  0
  3  4  1  0  0  0  0
  3 17  2  0  0  0  0
  3 21  1  0  0  0  0
  4  5  2  0  0  0  0
  5 16  1  0  0  0  0
  5 18  1  0  0  0  0
  6  7  2  0  0  0  0
  6 10  1  0  0  0  0
  6 14  1  0  0  0  0
  7  8  1  0  0  0  0
  8  9  2  0  0  0  0
  8 19  1  0  0  0  0
  9 13  1  0  0  0  0
  9 18  1  0  0  0  0
 10 13  2  0  0  0  0
 11 12  1  0  0  0  0
 11 20  3  0  0  0  0
 12 18  1  0  0  0  0
 15 21  1  0  0  0  0
 15 22  2  0  0  0  0
 15 25  1  0  0  0  0
 23 24  1  0  0  0  0
 23 26  1  0  0  0  0
 24 25  2  0  0  0  0
 26 27  1  0  0  0  0
 27 28  1  0  0  0  0
 28 29  1  0  0  0  0
 28 33  1  0  0  0  0
 29 30  1  0  0  0  0
 30 31  1  0  0  0  0
 30 32  1  0  0  0  0
M  BCL ATM C_TrTrTrPi C_TrTrTrPi C_TrTrTrPi C_TrTrTrPi C_TrTrTrPi C_TrTrTrPi C_TrTrTrPi C_TrTrTrPi C_TrTrTrPi C_TrTrTrPi C_DiDiPiPi C_TeTeTeTe C_TrTrTrPi C_TeTeTeTe C_TrTrTrPi N_Tr2TrTrPi N_Tr2TrTrPi N_TrTrTrPi2 Br_S2P2P2P N_Di2DiPiPi N_TrTrTrPi2 C_TrTrTrPi C_TrTrTrPi C_TrTrTrPi C_TrTrTrPi O_Tr2TrTrPi2 C_TeTeTeTe C_TeTeTeTe C_TeTeTeTe N_TeTeTeTe C_TeTeTeTe C_TeTeTeTe O_Te2Te2TeTe
M  BCL BND AromaticSingleBond AromaticDoubleBond AromaticDoubleBond AromaticSingleBond AromaticSingleBond AromaticDoubleBond ConjugatedSingleBond AromaticDoubleBond AromaticSingleBond ConjugatedSingleBond AromaticDoubleBond AromaticSingleBond NonConjugatedSingleBond AromaticSingleBond AromaticDoubleBond ConjugatedSingleBond AromaticSingleBond ConjugatedSingleBond AromaticDoubleBond NonConjugatedSingleBond ConjugatedTripleBond NonConjugatedSingleBond ConjugatedSingleBond AromaticDoubleBond AromaticSingleBond AromaticSingleBond ConjugatedSingleBond AromaticDoubleBond NonConjugatedSingleBond NonConjugatedSingleBond NonConjugatedSingleBond NonConjugatedSingleBond NonConjugatedSingleBond NonConjugatedSingleBond NonConjugatedSingleBond
M  BCL CHI  28   S
M  BCL DBI - - - - - - - - -
M  END
> <PDB ID>
1h07

> <Resolution>
1.85

$$$$
Written by BCL::WriteToMDL,1h0v
  MOE2012           3D
a1h0v_lig.ent
 18 20  0  0  0  0  0  0  0  0999 V2000
   37.9640   14.9710    3.4370 C   0  0  0  1  0  3  0  0  0  0  0  0
   39.8640   14.2080    4.4780 C   0  0  0  1  0  3  0  0  0  0  0  0
   40.3940   15.5160    4.4900 C   0  0  0  1  0  3  0  0  0  0  0  0
   39.3490   20.0430    4.4350 C   0  0  0  0  0  4  0  0  0  0  0  0
   40.1670   21.8810    3.0810 C   0  0  0  0  0  4  0  0  0  0  0  0
   40.5470   20.5100    3.5800 C   0  0  0  0  0  4  0  0  0  0  0  0
   40.7920   13.5050    5.0860 N   0  0  0  0  0  3  0  0  0  0  0  0
   38.6740   13.9870    3.9590 N   0  0  0  1  0  2  0  0  0  0  0  0
   36.7610   14.6260    2.9550 N   0  0  0  0  0  3  0  0  0  0  0  0
   38.4310   16.2510    3.3870 N   0  0  0  1  0  2  0  0  0  0  0  0
   39.6360   16.5590    3.8590 C   0  0  0  1  0  3  0  0  0  0  0  0
   40.1140   17.8070    3.8640 O   0  0  0  1  0  2  0  0  0  0  0  0
   38.9430   18.6390    4.0330 C   0  0  0  0  0  4  0  0  0  0  0  0
   38.6830   21.9830    3.3450 C   0  0  0  1  0  3  0  0  0  0  0  0
   41.5920   15.5660    5.0600 N   0  0  0  1  0  2  0  0  0  0  0  0
   41.8170   14.3220    5.3960 C   0  0  0  0  0  3  0  0  0  0  0  0
   38.0440   22.9190    2.8830 O   0  0  0  1  0  1  0  0  0  0  0  0
   38.2340   20.9420    4.1220 N   0  0  0  0  0  3  0  0  0  0  0  0
  1  8  1  0  0  0  0
  1  9  1  0  0  0  0
  1 10  2  0  0  0  0
  2  3  1  0  0  0  0
  2  7  1  0  0  0  0
  2  8  2  0  0  0  0
  3 11  2  0  0  0  0
  3 15  1  0  0  0  0
  4  6  1  0  0  0  0
  4 13  1  0  0  0  0
  4 18  1  0  0  0  0
  5  6  1  0  0  0  0
  5 14  1  0  0  0  0
  7 16  1  0  0  0  0
 10 11  1  0  0  0  0
 11 12  1  0  0  0  0
 12 13  1  0  0  0  0
 14 17  2  0  0  0  0
 14 18  1  0  0  0  0
 15 16  2  0  0  0  0
M  BCL ATM C_TrTrTrPi C_TrTrTrPi C_TrTrTrPi C_TeTeTeTe C_TeTeTeTe C_TeTeTeTe N_TrTrTrPi2 N_Tr2TrTrPi N_TrTrTrPi2 N_Tr2TrTrPi C_TrTrTrPi O_Tr2TrTrPi2 C_TeTeTeTe C_TrTrTrPi N_Tr2TrTrPi C_TrTrTrPi O_Tr2Tr2TrPi N_TrTrTrPi2
M  BCL BND AromaticSingleBond ConjugatedSingleBond AromaticDoubleBond AromaticSingleBond AromaticSingleBond AromaticDoubleBond AromaticDoubleBond AromaticSingleBond NonConjugatedSingleBondInRing NonConjugatedSingleBond NonConjugatedSingleBondInRing NonConjugatedSingleBondInRing NonConjugatedSingleBondInRing AromaticSingleBond AromaticSingleBond ConjugatedSingleBond NonConjugatedSingleBond ConjugatedDoubleBond ConjugatedSingleBondInRing AromaticDoubleBond
M  BCL CHI   4   S
M  BCL DBI - - - - -
M  END
> <PDB ID>
1h0v

> <Resolution>
1.9

$$$$
Written by BCL::WriteToMDL,1h0w
  MOE2012           3D
a1h0w_lig.ent
 18 20  0  0  0  0  0  0  0  0999 V2000
   38.1930   16.4680    3.4750 N   0  0  0  1  0  2  0  0  0  0  0  0
   37.7570   15.1800    3.5070 C   0  0  0  1  0  3  0  0  0  0  0  0
   38.5270   14.1390    3.9970 C   0  0  0  0  0  3  0  0  0  0  0  0
   39.7790   14.3510    4.4760 C   0  0  0  1  0  3  0  0  0  0  0  0
   40.2710   15.6930    4.4470 C   0  0  0  1  0  3  0  0  0  0  0  0
   39.4250   16.7900    3.9390 C   0  0  0  1  0  3  0  0  0  0  0  0
   39.9160   18.0830    3.9490 O   0  0  0  1  0  2  0  0  0  0  0  0
   39.0150   19.1520    3.6570 C   0  0  0  0  0  4  0  0  0  0  0  0
   41.4960   15.7050    4.9470 N   0  0  0  1  0  2  0  0  0  0  0  0
   41.7970   14.4540    5.2760 C   0  0  0  0  0  3  0  0  0  0  0  0
   40.7660   13.6330    4.9880 N   0  0  0  0  0  3  0  0  0  0  0  0
   36.5140   14.8440    3.0580 N   0  0  0  0  0  3  0  0  0  0  0  0
   39.6360   20.4650    4.0950 C   0  0  0  0  0  4  0  0  0  0  0  0
   40.6440   20.8850    3.0350 C   0  0  0  0  0  4  0  0  0  0  0  0
   40.0310   21.9480    2.1430 C   0  0  0  0  0  4  0  0  0  0  0  0
   39.8180   23.2210    2.9400 C   0  0  0  0  0  4  0  0  0  0  0  0
   38.8850   22.9560    4.1170 C   0  0  0  0  0  4  0  0  0  0  0  0
   38.5220   21.4790    4.3320 C   0  0  0  0  0  4  0  0  0  0  0  0
  1  2  1  0  0  0  0
  1  6  2  0  0  0  0
  2  3  2  0  0  0  0
  2 12  1  0  0  0  0
  3  4  1  0  0  0  0
  4  5  2  0  0  0  0
  4 11  1  0  0  0  0
  5  6  1  0  0  0  0
  5  9  1  0  0  0  0
  6  7  1  0  0  0  0
  7  8  1  0  0  0  0
  8 13  1  0  0  0  0
  9 10  2  0  0  0  0
 10 11  1  0  0  0  0
 13 14  1  0  0  0  0
 13 18  1  0  0  0  0
 14 15  1  0  0  0  0
 15 16  1  0  0  0  0
 16 17  1  0  0  0  0
 17 18  1  0  0  0  0
M  BCL ATM N_Tr2TrTrPi C_TrTrTrPi C_TrTrTrPi C_TrTrTrPi C_TrTrTrPi C_TrTrTrPi O_Tr2TrTrPi2 C_TeTeTeTe N_Tr2TrTrPi C_TrTrTrPi N_TrTrTrPi2 N_TrTrTrPi2 C_TeTeTeTe C_TeTeTeTe C_TeTeTeTe C_TeTeTeTe C_TeTeTeTe C_TeTeTeTe
M  BCL BND AromaticSingleBond AromaticDoubleBond AromaticDoubleBond ConjugatedSingleBond AromaticSingleBond AromaticDoubleBond AromaticSingleBond AromaticSingleBond AromaticSingleBond ConjugatedSingleBond NonConjugatedSingleBond NonConjugatedSingleBond AromaticDoubleBond AromaticSingleBond NonConjugatedSingleBondInRing NonConjugatedSingleBondInRing NonConjugatedSingleBondInRing NonConjugatedSingleBondInRing NonConjugatedSingleBondInRing NonConjugatedSingleBondInRing
M  BCL DBI - - - -
M  END
> <PDB ID>
1h0w

> <Resolution>
2.0999999

$$$$
Written by BCL::WriteToMDL,1h1r
  MOE2012           3D
a1h1r_lig.ent
 26 29  0  0  0  0  0  0  0  0999 V2000
   35.9170   16.6860    2.8680 C   0  0  0  1  0  3  0  0  0  0  0  0
   39.9560   14.9180    3.8140 C   0  0  0  0  0  3  0  0  0  0  0  0
   38.2030   20.2670    2.8440 C   0  0  0  0  0  4  0  0  0  0  0  0
   39.3340   21.3280    3.1080 C   0  0  0  0  0  4  0  0  0  0  0  0
   38.8810   22.6890    2.4590 C   0  0  0  0  0  4  0  0  0  0  0  0
   39.9600   23.7450    2.7950 C   0  0  0  0  0  4  0  0  0  0  0  0
   40.3450   23.9450    4.2540 C   0  0  0  0  0  4  0  0  0  0  0  0
   40.6400   22.5810    4.9710 C   0  0  0  0  0  4  0  0  0  0  0  0
   39.5590   21.5340    4.6250 C   0  0  0  0  0  4  0  0  0  0  0  0
   32.3230   19.6550    1.7300 C   0  0  0  1  0  3  0  0  0  0  0  0
   32.8750   20.7590    2.3930 C   0  0  0  0  0  3  0  0  0  0  0  0
   34.1110   20.6060    3.0350 C   0  0  0  1  0  3  0  0  0  0  0  0
   34.7980   19.3760    3.0140 C   0  0  0  0  0  3  0  0  0  0  0  0
   36.8000   17.8570    2.8590 N   0  0  0  1  0  2  0  0  0  0  0  0
   38.0220   17.9070    3.0840 C   0  0  0  1  0  3  0  0  0  0  0  0
   38.8090   18.9820    3.1300 O   0  0  0  1  0  2  0  0  0  0  0  0
   38.6680   16.6260    3.3490 C   0  0  0  1  0  3  0  0  0  0  0  0
   40.0020   16.1940    3.6610 N   0  0  0  1  0  2  0  0  0  0  0  0
   38.7430   14.5050    3.6540 N   0  0  0  0  0  3  0  0  0  0  0  0
   37.9390   15.5130    3.3840 C   0  0  0  1  0  3  0  0  0  0  0  0
   36.5140   15.5870    3.1190 N   0  0  0  1  0  2  0  0  0  0  0  0
   34.6420   16.9570    2.6490 N   0  0  0  0  0  3  0  0  0  0  0  0
   34.2580   18.2540    2.3530 C   0  0  0  1  0  3  0  0  0  0  0  0
   33.0320   18.4410    1.7140 C   0  0  0  0  0  3  0  0  0  0  0  0
   34.8010   21.9800    3.8330 C   0  0  0  0  0  4  0  0  0  0  0  0
   30.7880   19.8010    0.8980 C   0  0  0  0  0  4  0  0  0  0  0  0
  1 14  1  0  0  0  0
  1 21  2  0  0  0  0
  1 22  1  0  0  0  0
  2 18  2  0  0  0  0
  2 19  1  0  0  0  0
  3  4  1  0  0  0  0
  3 16  1  0  0  0  0
  4  5  1  0  0  0  0
  4  9  1  0  0  0  0
  5  6  1  0  0  0  0
  6  7  1  0  0  0  0
  7  8  1  0  0  0  0
  8  9  1  0  0  0  0
 10 11  1  0  0  0  0
 10 24  2  0  0  0  0
 10 26  1  0  0  0  0
 11 12  2  0  0  0  0
 12 13  1  0  0  0  0
 12 25  1  0  0  0  0
 13 23  2  0  0  0  0
 14 15  2  0  0  0  0
 15 16  1  0  0  0  0
 15 17  1  0  0  0  0
 17 18  1  0  0  0  0
 17 20  2  0  0  0  0
 19 20  1  0  0  0  0
 20 21  1  0  0  0  0
 22 23  1  0  0  0  0
 23 24  1  0  0  0  0
M  BCL ATM C_TrTrTrPi C_TrTrTrPi C_TeTeTeTe C_TeTeTeTe C_TeTeTeTe C_TeTeTeTe C_TeTeTeTe C_TeTeTeTe C_TeTeTeTe C_TrTrTrPi C_TrTrTrPi C_TrTrTrPi C_TrTrTrPi N_Tr2TrTrPi C_TrTrTrPi O_Tr2TrTrPi2 C_TrTrTrPi N_Tr2TrTrPi N_TrTrTrPi2 C_TrTrTrPi N_Tr2TrTrPi N_TrTrTrPi2 C_TrTrTrPi C_TrTrTrPi C_TeTeTeTe C_TeTeTeTe
M  BCL BND AromaticSingleBond AromaticDoubleBond ConjugatedSingleBond AromaticDoubleBond AromaticSingleBond NonConjugatedSingleBond NonConjugatedSingleBond NonConjugatedSingleBondInRing NonConjugatedSingleBondInRing NonConjugatedSingleBondInRing NonConjugatedSingleBondInRing NonConjugatedSingleBondInRing NonConjugatedSingleBondInRing AromaticSingleBond AromaticDoubleBond NonConjugatedSingleBond AromaticDoubleBond AromaticSingleBond NonConjugatedSingleBond AromaticDoubleBond AromaticDoubleBond ConjugatedSingleBond AromaticSingleBond AromaticSingleBond AromaticDoubleBond AromaticSingleBond AromaticSingleBond ConjugatedSingleBond AromaticSingleBond
M  BCL DBI - - - - - - -
M  END
> <PDB ID>
1h1r

> <Resolution>
2

$$$$
Written by BCL::WriteToMDL,1h1s
  MOE2012           3D
1H1S_l.pdb
 28 31  0  0  0  0  0  0  0  0999 V2000
    7.6500   43.8340   49.7640 C   0  0  0  1  0  3  0  0  0  0  0  0
   10.4750   46.4910   51.9330 C   0  0  0  0  0  3  0  0  0  0  0  0
    4.8960   45.7490   51.7150 C   0  0  0  0  0  4  0  0  0  0  0  0
    3.9390   46.1020   52.8920 C   0  0  0  0  0  4  0  0  0  0  0  0
    4.2880   45.4670   54.2670 C   0  0  0  0  0  4  0  0  0  0  0  0
    3.3970   45.8570   55.4410 C   0  0  0  0  0  4  0  0  0  0  0  0
    1.8520   45.5580   55.1100 C   0  0  0  0  0  4  0  0  0  0  0  0
    1.5320   46.2430   53.7850 C   0  0  0  0  0  4  0  0  0  0  0  0
    2.4500   45.8720   52.5650 C   0  0  0  0  0  4  0  0  0  0  0  0
    4.4350   40.8130   47.8880 C   0  0  0  0  0  3  0  0  0  0  0  0
    3.6020   40.7530   48.9770 C   0  0  0  1  0  3  0  0  0  0  0  0
    4.0230   41.4320   50.1800 C   0  0  0  0  0  3  0  0  0  0  0  0
    5.2240   42.1010   50.1750 C   0  0  0  0  0  3  0  0  0  0  0  0
    1.0630   40.4980   49.8460 N   0  0  0  0  0  3  0  0  0  0  0  0
    6.6580   44.5200   50.5610 N   0  0  0  1  0  2  0  0  0  0  0  0
    7.0800   45.4670   51.3690 C   0  0  0  1  0  3  0  0  0  0  0  0
    6.2540   46.2290   52.0730 O   0  0  0  1  0  2  0  0  0  0  0  0
    8.4650   45.7670   51.5400 C   0  0  0  1  0  3  0  0  0  0  0  0
    9.2320   46.7290   52.2560 N   0  0  0  1  0  2  0  0  0  0  0  0
   10.5880   45.5050   51.0470 N   0  0  0  0  0  3  0  0  0  0  0  0
    9.3620   45.1110   50.8140 C   0  0  0  1  0  3  0  0  0  0  0  0
    8.8790   44.0990   49.9700 N   0  0  0  1  0  2  0  0  0  0  0  0
    7.2860   42.8560   48.9780 N   0  0  0  0  0  3  0  0  0  0  0  0
    6.0650   42.2250   49.0670 C   0  0  0  1  0  3  0  0  0  0  0  0
    5.6110   41.5340   47.9220 C   0  0  0  0  0  3  0  0  0  0  0  0
    2.1470   39.7960   48.9300 S   0  0  0  1  0  4  0  0  0  0  0  0
    2.4550   38.5120   49.5420 O   0  0  0  1  0  1  0  0  0  0  0  0
    1.5530   39.7400   47.5990 O   0  0  0  1  0  1  0  0  0  0  0  0
  1 15  1  0  0  0  0
  1 22  2  0  0  0  0
  1 23  1  0  0  0  0
  2 19  2  0  0  0  0
  2 20  1  0  0  0  0
  3  4  1  0  0  0  0
  3 17  1  0  0  0  0
  4  5  1  0  0  0  0
  4  9  1  0  0  0  0
  5  6  1  0  0  0  0
  6  7  1  0  0  0  0
  7  8  1  0  0  0  0
  8  9  1  0  0  0  0
 10 11  1  0  0  0  0
 10 25  2  0  0  0  0
 11 12  2  0  0  0  0
 11 26  1  0  0  0  0
 12 13  1  0  0  0  0
 13 24  2  0  0  0  0
 14 26  1  0  0  0  0
 15 16  2  0  0  0  0
 16 17  1  0  0  0  0
 16 18  1  0  0  0  0
 18 19  1  0  0  0  0
 18 21  2  0  0  0  0
 20 21  1  0  0  0  0
 21 22  1  0  0  0  0
 23 24  1  0  0  0  0
 24 25  1  0  0  0  0
 26 27  2  0  0  0  0
 26 28  2  0  0  0  0
M  BCL ATM C_TrTrTrPi C_TrTrTrPi C_TeTeTeTe C_TeTeTeTe C_TeTeTeTe C_TeTeTeTe C_TeTeTeTe C_TeTeTeTe C_TeTeTeTe C_TrTrTrPi C_TrTrTrPi C_TrTrTrPi C_TrTrTrPi N_TrTrTrPi2 N_Tr2TrTrPi C_TrTrTrPi O_Tr2TrTrPi2 C_TrTrTrPi N_Tr2TrTrPi N_TrTrTrPi2 C_TrTrTrPi N_Tr2TrTrPi N_TrTrTrPi2 C_TrTrTrPi C_TrTrTrPi S_TeTeTeTePiPi O_Tr2Tr2TrPi O_Tr2Tr2TrPi
M  BCL BND AromaticSingleBond AromaticDoubleBond ConjugatedSingleBond AromaticDoubleBond AromaticSingleBond NonConjugatedSingleBond NonConjugatedSingleBond NonConjugatedSingleBondInRing NonConjugatedSingleBondInRing NonConjugatedSingleBondInRing NonConjugatedSingleBondInRing NonConjugatedSingleBondInRing NonConjugatedSingleBondInRing AromaticSingleBond AromaticDoubleBond AromaticDoubleBond ConjugatedSingleBond AromaticSingleBond AromaticDoubleBond ConjugatedSingleBond AromaticDoubleBond ConjugatedSingleBond AromaticSingleBond AromaticSingleBond AromaticDoubleBond AromaticSingleBond AromaticSingleBond ConjugatedSingleBond AromaticSingleBond ConjugatedDoubleBond ConjugatedDoubleBond
M  BCL DBI - - - - - - - - -
M  END
> <PDB ID>
1h1s

> <Resolution>
2

$$$$
Written by BCL::WriteToMDL,1h9u
  MOE2012           3D
1H9U_l.pdb
 27 30  0  0  0  0  0  0  0  0999 V2000
  -40.3810  -50.8520  117.6780 C   0  0  0  1  0  3  0  0  0  0  0  0
  -41.3690  -50.2550  116.8210 C   0  0  0  0  0  3  0  0  0  0  0  0
  -41.0390  -49.6140  115.5740 C   0  0  0  1  0  3  0  0  0  0  0  0
  -39.6320  -49.5680  115.1590 C   0  0  0  1  0  3  0  0  0  0  0  0
  -38.6320  -50.1670  116.0200 C   0  0  0  0  0  3  0  0  0  0  0  0
  -38.9840  -50.8090  117.2670 C   0  0  0  1  0  3  0  0  0  0  0  0
  -37.8810  -51.4410  118.1400 C   0  0  0  1  0  4  0  0  0  0  0  0
  -38.5100  -52.4650  119.1260 C   0  0  0  0  0  4  0  0  0  0  0  0
  -39.6100  -51.7450  119.9150 C   0  0  0  0  0  4  0  0  0  0  0  0
  -40.8110  -51.5320  119.0020 C   0  0  0  1  0  4  0  0  0  0  0  0
  -42.2020  -49.0530  114.8070 C   0  0  0  1  0  4  0  0  0  0  0  0
  -42.8820  -49.9900  113.8740 C   0  0  0  1  0  3  0  0  0  0  0  0
  -42.2250  -51.1470  113.5000 N   0  0  0  1  0  2  0  0  0  0  0  0
  -42.8420  -52.0590  112.6790 C   0  0  0  0  0  3  0  0  0  0  0  0
  -44.1750  -51.8430  112.1950 C   0  0  0  1  0  3  0  0  0  0  0  0
  -44.8640  -50.6510  112.5580 C   0  0  0  0  0  3  0  0  0  0  0  0
  -44.2120  -49.7160  113.4060 C   0  0  0  0  0  3  0  0  0  0  0  0
  -44.8720  -52.8640  111.3120 C   0  0  0  1  0  3  0  0  0  0  0  0
  -46.0190  -52.6510  110.9380 O   0  0  0  1  0  1  0  0  0  0  0  0
  -44.2500  -54.0050  110.9480 O   0  5  0  1  0  1  0  0  0  0  0  0
  -41.9960  -47.6790  114.2140 C   0  0  0  0  0  4  0  0  0  0  0  0
  -42.9430  -47.8760  115.3870 C   0  0  0  0  0  4  0  0  0  0  0  0
  -37.1660  -50.3160  118.9230 C   0  0  0  0  0  4  0  0  0  0  0  0
  -36.8060  -52.1660  117.3080 C   0  0  0  0  0  4  0  0  0  0  0  0
  -41.4430  -52.8850  118.6870 C   0  0  0  0  0  4  0  0  0  0  0  0
  -41.8670  -50.7560  119.7880 C   0  0  0  0  0  4  0  0  0  0  0  0
  -39.1560  -48.9330  113.8700 C   0  0  0  0  0  4  0  0  0  0  0  0
  1  2  1  0  0  0  0
  1  6  2  0  0  0  0
  1 10  1  0  0  0  0
  2  3  2  0  0  0  0
  3  4  1  0  0  0  0
  3 11  1  0  0  0  0
  4  5  2  0  0  0  0
  4 27  1  0  0  0  0
  5  6  1  0  0  0  0
  6  7  1  0  0  0  0
  7  8  1  0  0  0  0
  7 23  1  0  0  0  0
  7 24  1  0  0  0  0
  8  9  1  0  0  0  0
  9 10  1  0  0  0  0
 10 25  1  0  0  0  0
 10 26  1  0  0  0  0
 11 12  1  0  0  0  0
 11 21  1  0  0  0  0
 11 22  1  0  0  0  0
 12 13  1  0  0  0  0
 12 17  2  0  0  0  0
 13 14  2  0  0  0  0
 14 15  1  0  0  0  0
 15 16  2  0  0  0  0
 15 18  1  0  0  0  0
 16 17  1  0  0  0  0
 18 19  2  0  0  0  0
 18 20  1  0  0  0  0
 21 22  1  0  0  0  0
M  BCL ATM C_TrTrTrPi C_TrTrTrPi C_TrTrTrPi C_TrTrTrPi C_TrTrTrPi C_TrTrTrPi C_TeTeTeTe C_TeTeTeTe C_TeTeTeTe C_TeTeTeTe C_TeTeTeTe C_TrTrTrPi N_Tr2TrTrPi C_TrTrTrPi C_TrTrTrPi C_TrTrTrPi C_TrTrTrPi C_TrTrTrPi O_Tr2Tr2TrPi O_Te2Te2Te2Te C_TeTeTeTe C_TeTeTeTe C_TeTeTeTe C_TeTeTeTe C_TeTeTeTe C_TeTeTeTe C_TeTeTeTe
M  BCL BND AromaticSingleBond AromaticDoubleBond NonConjugatedSingleBondInRing AromaticDoubleBond AromaticSingleBond NonConjugatedSingleBond AromaticDoubleBond NonConjugatedSingleBond AromaticSingleBond NonConjugatedSingleBondInRing NonConjugatedSingleBondInRing NonConjugatedSingleBond NonConjugatedSingleBond NonConjugatedSingleBondInRing NonConjugatedSingleBondInRing NonConjugatedSingleBond NonConjugatedSingleBond NonConjugatedSingleBond NonConjugatedSingleBondInRing NonConjugatedSingleBondInRing AromaticSingleBond AromaticDoubleBond AromaticDoubleBond AromaticSingleBond AromaticDoubleBond ConjugatedSingleBond AromaticSingleBond ConjugatedDoubleBond ConjugatedSingleBond NonConjugatedSingleBondInRing
M  BCL DBI - - - - - - -
M  END
> <PDB ID>
1h9u

> <Resolution>
2.7

$$$$
Written by BCL::WriteToMDL,1hdq
  MOE2012           3D
CARBOXYPEPTIDASE
 17 17  0  0  0  0  0  0  0  0999 V2000
   -2.1330   30.7500   -6.0920 N   0  0  0  0  0  3  0  0  0  0  0  0
   -1.2390   31.8850   -6.3600 C   0  0  0  0  0  4  0  0  0  0  0  0
    0.1820   31.3410   -6.6460 C   0  0  0  1  0  3  0  0  0  0  0  0
    1.1610   32.0170   -6.6550 O   0  0  0  1  0  1  0  0  0  0  0  0
   -1.7560   32.7370   -7.5670 C   0  0  0  0  0  4  0  0  0  0  0  0
   -2.0310   31.9920   -8.8700 C   0  0  0  1  0  3  0  0  0  0  0  0
   -1.0350   31.9510   -9.8930 C   0  0  0  0  0  3  0  0  0  0  0  0
   -3.2670   31.3260   -9.1020 C   0  0  0  0  0  3  0  0  0  0  0  0
   -1.2660   31.2640  -11.1080 C   0  0  0  0  0  3  0  0  0  0  0  0
   -3.5010   30.6360  -10.3200 C   0  0  0  0  0  3  0  0  0  0  0  0
   -2.5000   30.6030  -11.3240 C   0  0  0  0  0  3  0  0  0  0  0  0
    0.2080   30.0210   -6.9010 O   0  5  0  1  0  1  0  0  0  0  0  0
   -2.7510   30.5360   -4.9140 C   0  0  0  1  0  3  0  0  0  0  0  0
   -2.6390   31.2580   -3.9310 O   0  0  0  1  0  1  0  0  0  0  0  0
   -3.5200   29.4380   -4.9230 N   0  0  0  0  0  3  0  0  0  0  0  0
   -3.6170   28.6530   -6.0850 O   0  0  0  1  0  2  0  0  0  0  0  0
   -4.5380   28.6220   -6.3770 H   0  0  0  1  0  1  0  0  0  0  0  0
  1  2  1  0  0  0  0
  1 13  1  0  0  0  0
  2  3  1  0  0  0  0
  2  5  1  0  0  0  0
  3  4  2  0  0  0  0
  3 12  1  0  0  0  0
  5  6  1  0  0  0  0
  6  7  2  0  0  0  0
  6  8  1  0  0  0  0
  7  9  1  0  0  0  0
  8 10  2  0  0  0  0
  9 11  2  0  0  0  0
 10 11  1  0  0  0  0
 13 14  2  0  0  0  0
 13 15  1  0  0  0  0
 15 16  1  0  0  0  0
 16 17  1  0  0  0  0
M  BCL ATM N_TrTrTrPi2 C_TeTeTeTe C_TrTrTrPi O_Tr2Tr2TrPi C_TeTeTeTe C_TrTrTrPi C_TrTrTrPi C_TrTrTrPi C_TrTrTrPi C_TrTrTrPi C_TrTrTrPi O_Te2Te2Te2Te C_TrTrTrPi O_Tr2Tr2TrPi N_TrTrTrPi2 O_Te2Te2TeTe H_S
M  BCL BND NonConjugatedSingleBond ConjugatedSingleBond NonConjugatedSingleBond NonConjugatedSingleBond ConjugatedDoubleBond ConjugatedSingleBond NonConjugatedSingleBond AromaticDoubleBond AromaticSingleBond AromaticSingleBond AromaticDoubleBond AromaticDoubleBond AromaticSingleBond ConjugatedDoubleBond ConjugatedSingleBond ConjugatedSingleBond NonConjugatedSingleBond
M  BCL CHI   2   R
M  BCL DBI - - - - -
M  END
> <PDB ID>
1hdq

> <Resolution>
2.3

$$$$
Written by BCL::WriteToMDL,1hfc
  MOE2012           3D
1HFC_l.pdb
 25 25  0  0  0  0  0  0  0  0999 V2000
   21.1420   23.3300   26.8000 C   0  0  0  1  0  3  0  0  0  0  0  0
   22.6380   23.4260   26.4960 C   0  0  0  0  0  4  0  0  0  0  0  0
   22.9780   23.1650   24.9880 C   0  0  0  0  0  4  0  0  0  0  0  0
   22.1780   24.0470   23.9970 C   0  0  0  0  0  4  0  0  0  0  0  0
   22.2300   23.6020   22.4980 C   0  0  0  0  0  4  0  0  0  0  0  0
   21.5760   22.2700   22.2320 C   0  0  0  0  0  4  0  0  0  0  0  0
   21.5770   24.6900   21.6610 C   0  0  0  0  0  4  0  0  0  0  0  0
   24.4540   23.2130   24.6480 C   0  0  0  1  0  3  0  0  0  0  0  0
   26.4650   21.9820   24.2310 C   0  0  0  0  0  4  0  0  0  0  0  0
   26.8650   22.2310   22.8270 C   0  0  0  1  0  3  0  0  0  0  0  0
   28.3850   23.4930   21.4070 C   0  0  0  0  0  4  0  0  0  0  0  0
   26.9070   20.5340   24.5860 C   0  0  0  0  0  4  0  0  0  0  0  0
   28.4110   20.3870   24.5400 C   0  0  0  1  0  3  0  0  0  0  0  0
   29.1820   20.8350   25.6090 C   0  0  0  0  0  3  0  0  0  0  0  0
   30.5860   20.6820   25.5580 C   0  0  0  0  0  3  0  0  0  0  0  0
   31.1310   20.2000   24.3970 C   0  0  0  0  0  3  0  0  0  0  0  0
   30.4180   19.6040   23.4160 C   0  0  0  0  0  3  0  0  0  0  0  0
   29.0030   19.6880   23.4810 C   0  0  0  0  0  3  0  0  0  0  0  0
   20.4910   24.4210   27.0410 N   0  0  0  0  0  3  0  0  0  0  0  0
   25.0010   22.0420   24.3280 N   0  0  0  0  0  3  0  0  0  0  0  0
   27.8780   23.1290   22.7000 N   0  0  0  0  0  3  0  0  0  0  0  0
   19.1430   24.1650   27.2030 O   0  0  0  0  0  2  0  0  0  0  0  0
   20.7600   22.1410   26.7350 O   0  0  0  1  0  1  0  0  0  0  0  0
   25.0240   24.2730   24.8060 O   0  0  0  1  0  1  0  0  0  0  0  0
   26.3960   21.6290   21.8480 O   0  0  0  1  0  1  0  0  0  0  0  0
  1  2  1  0  0  0  0
  1 19  1  0  0  0  0
  1 23  2  0  0  0  0
  2  3  1  0  0  0  0
  3  4  1  0  0  0  0
  3  8  1  0  0  0  0
  4  5  1  0  0  0  0
  5  6  1  0  0  0  0
  5  7  1  0  0  0  0
  8 20  1  0  0  0  0
  8 24  2  0  0  0  0
  9 10  1  0  0  0  0
  9 12  1  0  0  0  0
  9 20  1  0  0  0  0
 10 21  1  0  0  0  0
 10 25  2  0  0  0  0
 11 21  1  0  0  0  0
 12 13  1  0  0  0  0
 13 14  1  0  0  0  0
 13 18  2  0  0  0  0
 14 15  2  0  0  0  0
 15 16  1  0  0  0  0
 16 17  2  0  0  0  0
 17 18  1  0  0  0  0
 19 22  1  0  0  0  0
M  BCL ATM C_TrTrTrPi C_TeTeTeTe C_TeTeTeTe C_TeTeTeTe C_TeTeTeTe C_TeTeTeTe C_TeTeTeTe C_TrTrTrPi C_TeTeTeTe C_TrTrTrPi C_TeTeTeTe C_TeTeTeTe C_TrTrTrPi C_TrTrTrPi C_TrTrTrPi C_TrTrTrPi C_TrTrTrPi C_TrTrTrPi N_TrTrTrPi2 N_TrTrTrPi2 N_TrTrTrPi2 O_Te2Te2TeTe O_Tr2Tr2TrPi O_Tr2Tr2TrPi O_Tr2Tr2TrPi
M  BCL BND NonConjugatedSingleBond ConjugatedSingleBond ConjugatedDoubleBond NonConjugatedSingleBond NonConjugatedSingleBond NonConjugatedSingleBond NonConjugatedSingleBond NonConjugatedSingleBond NonConjugatedSingleBond ConjugatedSingleBond ConjugatedDoubleBond NonConjugatedSingleBond NonConjugatedSingleBond NonConjugatedSingleBond ConjugatedSingleBond ConjugatedDoubleBond NonConjugatedSingleBond NonConjugatedSingleBond AromaticSingleBond AromaticDoubleBond AromaticDoubleBond AromaticSingleBond AromaticDoubleBond AromaticSingleBond ConjugatedSingleBond
M  BCL CHI   3   R   9   S
M  BCL DBI - - - - - -
M  END
> <PDB ID>
1hfc

> <Resolution>
1.5599999

$$$$
Written by BCL::WriteToMDL,1hpv
  MOE2012           3D
1HPV_l.pdb
 35 37  0  0  0  0  0  0  0  0999 V2000
   11.1690   14.9770    2.4450 C   0  0  0  0  0  3  0  0  0  0  0  0
    9.1760   16.2240    2.9970 C   0  0  0  0  0  3  0  0  0  0  0  0
   10.1490   15.7020    5.9990 C   0  0  0  1  0  3  0  0  0  0  0  0
   10.1130   15.1490    3.5480 C   0  0  0  1  0  3  0  0  0  0  0  0
   10.9600   16.6620    8.1450 C   0  0  0  0  0  4  0  0  0  0  0  0
   10.3870   18.1190    8.4840 C   0  0  0  0  0  4  0  0  0  0  0  0
   12.4160   16.2780    8.6520 C   0  0  0  0  0  4  0  0  0  0  0  0
   12.8310   14.9140    8.1700 C   0  0  0  1  0  3  0  0  0  0  0  0
   13.6360   14.8250    6.9780 C   0  0  0  0  0  3  0  0  0  0  0  0
   12.2990   13.7060    8.7650 C   0  0  0  0  0  3  0  0  0  0  0  0
   13.8910   13.5660    6.3310 C   0  0  0  0  0  3  0  0  0  0  0  0
   12.5740   12.4340    8.1160 C   0  0  0  0  0  3  0  0  0  0  0  0
   13.3710   12.3570    6.8870 C   0  0  0  0  0  3  0  0  0  0  0  0
    9.6950   18.4110    9.8910 C   0  0  0  0  0  4  0  0  0  0  0  0
    7.3810   17.6970    9.1700 C   0  0  0  0  0  4  0  0  0  0  0  0
    6.1860   18.4060    9.7900 C   0  0  0  0  0  4  0  0  0  0  0  0
    8.8320   16.3810   12.8860 C   0  0  0  1  0  3  0  0  0  0  0  0
   10.0730   16.3630   13.6040 C   0  0  0  0  0  3  0  0  0  0  0  0
   10.0920   16.6920   14.9920 C   0  0  0  0  0  3  0  0  0  0  0  0
    8.8650   17.0540   15.6200 C   0  0  0  1  0  3  0  0  0  0  0  0
    7.6520   17.0060   14.9260 C   0  0  0  0  0  3  0  0  0  0  0  0
    7.6390   16.6690   13.5550 C   0  0  0  0  0  3  0  0  0  0  0  0
    6.1460   19.9370    9.6140 C   0  0  0  0  0  4  0  0  0  0  0  0
    4.8220   17.6950    9.7310 C   0  0  0  0  0  4  0  0  0  0  0  0
    9.7510   16.6260    1.6330 C   0  0  0  0  0  3  0  0  0  0  0  0
   10.9400   16.4720    6.7130 N   0  0  0  0  0  3  0  0  0  0  0  0
    8.5160   17.5800   10.2280 N   0  0  0  1  0  3  0  0  0  0  0  0
    8.8400   17.3220   16.8980 N   0  0  0  0  0  3  0  0  0  0  0  0
   10.7260   15.6620    4.7310 O   0  0  0  1  0  2  0  0  0  0  0  0
    9.0810   15.3130    6.2870 O   0  0  0  1  0  1  0  0  0  0  0  0
   11.4320   19.0300    8.4660 O   0  0  0  0  0  2  0  0  0  0  0  0
   10.0510   15.5110   10.8470 O   0  0  0  1  0  1  0  0  0  0  0  0
    7.7070   15.1600   11.0710 O   0  0  0  1  0  1  0  0  0  0  0  0
   11.0530   16.0820    1.5150 O   0  0  0  1  0  2  0  0  0  0  0  0
    8.7650   16.1120   11.2000 S   0  0  0  1  0  4  0  0  0  0  0  0
  1  4  2  0  0  0  0
  1 34  1  0  0  0  0
  2  4  1  0  0  0  0
  2 25  2  0  0  0  0
  3 26  1  0  0  0  0
  3 29  1  0  0  0  0
  3 30  2  0  0  0  0
  4 29  1  0  0  0  0
  5  6  1  0  0  0  0
  5  7  1  0  0  0  0
  5 26  1  0  0  0  0
  6 14  1  0  0  0  0
  6 31  1  0  0  0  0
  7  8  1  0  0  0  0
  8  9  2  0  0  0  0
  8 10  1  0  0  0  0
  9 11  1  0  0  0  0
 10 12  2  0  0  0  0
 11 13  2  0  0  0  0
 12 13  1  0  0  0  0
 14 27  1  0  0  0  0
 15 16  1  0  0  0  0
 15 27  1  0  0  0  0
 16 23  1  0  0  0  0
 16 24  1  0  0  0  0
 17 18  1  0  0  0  0
 17 22  2  0  0  0  0
 17 35  1  0  0  0  0
 18 19  2  0  0  0  0
 19 20  1  0  0  0  0
 20 21  2  0  0  0  0
 20 28  1  0  0  0  0
 21 22  1  0  0  0  0
 25 34  1  0  0  0  0
 27 35  1  0  0  0  0
 32 35  2  0  0  0  0
 33 35  2  0  0  0  0
M  BCL ATM C_TrTrTrPi C_TrTrTrPi C_TrTrTrPi C_TrTrTrPi C_TeTeTeTe C_TeTeTeTe C_TeTeTeTe C_TrTrTrPi C_TrTrTrPi C_TrTrTrPi C_TrTrTrPi C_TrTrTrPi C_TrTrTrPi C_TeTeTeTe C_TeTeTeTe C_TeTeTeTe C_TrTrTrPi C_TrTrTrPi C_TrTrTrPi C_TrTrTrPi C_TrTrTrPi C_TrTrTrPi C_TeTeTeTe C_TeTeTeTe C_TrTrTrPi N_TrTrTrPi2 N_TrTrTrPi2 N_TrTrTrPi2 O_Tr2TrTrPi2 O_Tr2Tr2TrPi O_Te2Te2TeTe O_Tr2Tr2TrPi O_Tr2Tr2TrPi O_Tr2TrTrPi2 S_TeTeTeTePiPi
M  BCL BND AromaticDoubleBond AromaticSingleBond AromaticSingleBond AromaticDoubleBond ConjugatedSingleBond ConjugatedSingleBond ConjugatedDoubleBond ConjugatedSingleBond NonConjugatedSingleBond NonConjugatedSingleBond NonConjugatedSingleBond NonConjugatedSingleBond NonConjugatedSingleBond NonConjugatedSingleBond AromaticDoubleBond AromaticSingleBond AromaticSingleBond AromaticDoubleBond AromaticDoubleBond AromaticSingleBond NonConjugatedSingleBond NonConjugatedSingleBond NonConjugatedSingleBond NonConjugatedSingleBond NonConjugatedSingleBond AromaticSingleBond AromaticDoubleBond ConjugatedSingleBond AromaticDoubleBond AromaticSingleBond AromaticDoubleBond ConjugatedSingleBond AromaticSingleBond AromaticSingleBond ConjugatedSingleBond ConjugatedDoubleBond ConjugatedDoubleBond
M  BCL CHI   5   S   6   R
M  BCL DBI - - - - - - - - - - -
M  END
> <PDB ID>
1hpv

> <Resolution>
1.9

$$$$
Written by BCL::WriteToMDL,1htf
  MOE2012           3D
HYDROLASE(ACID PROTEINASE)
 41 44  0  0  0  0  0  0  0  0999 V2000
   18.5650    4.3310    1.2190 C   0  0  0  1  0  4  0  0  0  0  0  0
   18.4580    3.2440    2.2930 C   0  0  0  0  0  4  0  0  0  0  0  0
   17.5490    5.1160    3.5890 C   0  0  0  0  0  4  0  0  0  0  0  0
   18.4590    5.3740    4.7890 C   0  0  0  0  0  4  0  0  0  0  0  0
   18.4600    6.8680    5.1520 C   0  0  0  1  0  3  0  0  0  0  0  0
   17.4080    4.3540    0.2220 C   0  0  0  0  0  4  0  0  0  0  0  0
   19.9170    4.3570    0.5260 C   0  0  0  0  0  4  0  0  0  0  0  0
   18.2080    1.8540    1.7090 C   0  0  0  1  0  3  0  0  0  0  0  0
   19.2390    0.0440    0.4170 C   0  0  0  0  0  4  0  0  0  0  0  0
   19.6500    8.7030    6.2390 C   0  0  0  0  0  4  0  0  0  0  0  0
   20.3880    0.0370   -0.5970 C   0  0  0  0  0  4  0  0  0  0  0  0
   18.8590    3.4980    6.2450 C   0  0  0  1  0  3  0  0  0  0  0  0
   18.2710    2.4920    7.2150 C   0  0  0  0  0  4  0  0  0  0  0  0
   17.6780    0.9130    5.3720 C   0  0  0  0  0  3  0  0  0  0  0  0
   18.3280    1.1290    6.5770 C   0  0  0  1  0  3  0  0  0  0  0  0
   19.0210    0.0980    7.1770 C   0  0  0  0  0  3  0  0  0  0  0  0
   19.0570   -1.1300    6.5620 C   0  0  0  0  0  3  0  0  0  0  0  0
   18.4150   -1.3290    5.3570 C   0  0  0  0  0  3  0  0  0  0  0  0
   17.7190   -0.3100    4.7600 C   0  0  0  0  0  3  0  0  0  0  0  0
   19.1970   -1.2060    1.3200 C   0  0  0  0  0  4  0  0  0  0  0  0
   18.2030   -4.8560   -0.7260 C   0  0  0  0  0  3  0  0  0  0  0  0
   19.5250   -4.4950   -0.5790 C   0  0  0  0  0  3  0  0  0  0  0  0
   19.8590   -3.3270    0.0720 C   0  0  0  0  0  3  0  0  0  0  0  0
   18.8680   -2.5060    0.5820 C   0  0  0  1  0  3  0  0  0  0  0  0
   17.5550   -2.8900    0.4210 C   0  0  0  0  0  3  0  0  0  0  0  0
   17.2110   -4.0550   -0.2240 C   0  0  0  0  0  3  0  0  0  0  0  0
   19.4510    9.8560    9.8350 C   0  0  0  0  0  3  0  0  0  0  0  0
   18.0980    9.7760   10.0850 C   0  0  0  0  0  3  0  0  0  0  0  0
   17.2430    9.3340    9.0970 C   0  0  0  0  0  3  0  0  0  0  0  0
   17.7420    8.9760    7.8590 C   0  0  0  0  0  3  0  0  0  0  0  0
   19.0980    9.0560    7.6010 C   0  0  0  1  0  3  0  0  0  0  0  0
   19.9470    9.4960    8.5990 C   0  0  0  0  0  3  0  0  0  0  0  0
   17.4500    3.7180    3.2440 N   0  3  0  0  0  4  0  0  0  0  0  0
   19.2830    1.2850    1.1750 N   0  0  0  0  0  3  0  0  0  0  0  0
   18.0550    4.4920    5.8910 N   0  0  0  0  0  3  0  0  0  0  0  0
   19.5100    7.3020    5.8370 N   0  0  0  0  0  3  0  0  0  0  0  0
   17.1220    1.3050    1.7020 O   0  0  0  1  0  1  0  0  0  0  0  0
   17.5570    7.6270    4.8440 O   0  0  0  1  0  1  0  0  0  0  0  0
   20.0010    3.3940    5.8350 O   0  0  0  1  0  1  0  0  0  0  0  0
   21.6500   -0.0540    0.0440 O   0  0  0  0  0  2  0  0  0  0  0  0
   18.3550    5.8670    2.1630 S   0  0  0  1  0  2  0  0  0  0  0  0
  1  2  1  0  0  0  0
  1  6  1  0  0  0  0
  1  7  1  0  0  0  0
  1 41  1  0  0  0  0
  2  8  1  0  0  0  0
  2 33  1  0  0  0  0
  3  4  1  0  0  0  0
  3 33  1  0  0  0  0
  3 41  1  0  0  0  0
  4  5  1  0  0  0  0
  4 35  1  0  0  0  0
  5 36  1  0  0  0  0
  5 38  2  0  0  0  0
  8 34  1  0  0  0  0
  8 37  2  0  0  0  0
  9 11  1  0  0  0  0
  9 20  1  0  0  0  0
  9 34  1  0  0  0  0
 10 31  1  0  0  0  0
 10 36  1  0  0  0  0
 11 40  1  0  0  0  0
 12 13  1  0  0  0  0
 12 35  1  0  0  0  0
 12 39  2  0  0  0  0
 13 15  1  0  0  0  0
 14 15  1  0  0  0  0
 14 19  2  0  0  0  0
 15 16  2  0  0  0  0
 16 17  1  0  0  0  0
 17 18  2  0  0  0  0
 18 19  1  0  0  0  0
 20 24  1  0  0  0  0
 21 22  1  0  0  0  0
 21 26  2  0  0  0  0
 22 23  2  0  0  0  0
 23 24  1  0  0  0  0
 24 25  2  0  0  0  0
 25 26  1  0  0  0  0
 27 28  1  0  0  0  0
 27 32  2  0  0  0  0
 28 29  2  0  0  0  0
 29 30  1  0  0  0  0
 30 31  2  0  0  0  0
 31 32  1  0  0  0  0
M  BCL ATM C_TeTeTeTe C_TeTeTeTe C_TeTeTeTe C_TeTeTeTe C_TrTrTrPi C_TeTeTeTe C_TeTeTeTe C_TrTrTrPi C_TeTeTeTe C_TeTeTeTe C_TeTeTeTe C_TrTrTrPi C_TeTeTeTe C_TrTrTrPi C_TrTrTrPi C_TrTrTrPi C_TrTrTrPi C_TrTrTrPi C_TrTrTrPi C_TeTeTeTe C_TrTrTrPi C_TrTrTrPi C_TrTrTrPi C_TrTrTrPi C_TrTrTrPi C_TrTrTrPi C_TrTrTrPi C_TrTrTrPi C_TrTrTrPi C_TrTrTrPi C_TrTrTrPi C_TrTrTrPi N_TeTeTeTe N_TrTrTrPi2 N_TrTrTrPi2 N_TrTrTrPi2 O_Tr2Tr2TrPi O_Tr2Tr2TrPi O_Tr2Tr2TrPi O_Te2Te2TeTe S_Te2Te2TeTe
M  BCL BND NonConjugatedSingleBondInRing NonConjugatedSingleBond NonConjugatedSingleBond NonConjugatedSingleBondInRing NonConjugatedSingleBond NonConjugatedSingleBondInRing NonConjugatedSingleBond NonConjugatedSingleBondInRing NonConjugatedSingleBondInRing NonConjugatedSingleBond NonConjugatedSingleBond ConjugatedSingleBond ConjugatedDoubleBond ConjugatedSingleBond ConjugatedDoubleBond NonConjugatedSingleBond NonConjugatedSingleBond NonConjugatedSingleBond NonConjugatedSingleBond NonConjugatedSingleBond NonConjugatedSingleBond NonConjugatedSingleBond ConjugatedSingleBond ConjugatedDoubleBond NonConjugatedSingleBond AromaticSingleBond AromaticDoubleBond AromaticDoubleBond AromaticSingleBond AromaticDoubleBond AromaticSingleBond NonConjugatedSingleBond AromaticSingleBond AromaticDoubleBond AromaticDoubleBond AromaticSingleBond AromaticDoubleBond AromaticSingleBond AromaticSingleBond AromaticDoubleBond AromaticDoubleBond AromaticSingleBond AromaticDoubleBond AromaticSingleBond
M  BCL CHI   2   R   3   S   4   S   9   S
M  BCL DBI - - - - - - - - - - - -
M  END
> <PDB ID>
1htf

> <Resolution>
2.2

$$$$
Written by BCL::WriteToMDL,1i7z
  MOE2012           3D
1I7Z_l.pdb
 22 24  0  0  0  0  0  0  0  0999 V2000
   40.3620    4.8820   50.1180 C   0  0  0  0  0  4  0  0  0  0  0  0
   39.6820    4.2280   49.0120 O   0  0  0  1  0  2  0  0  0  0  0  0
   40.1310    4.4390   47.7590 C   0  0  0  1  0  3  0  0  0  0  0  0
   41.2660    4.7520   47.4970 O   0  0  0  1  0  1  0  0  0  0  0  0
   38.9430    4.2070   46.8010 C   0  0  0  0  0  4  0  0  0  0  0  0
   39.4460    3.4330   45.5100 C   0  0  0  0  0  4  0  0  0  0  0  0
   40.5100    4.2460   44.8810 N   0  3  0  0  0  4  0  0  0  0  0  0
   41.3640    3.4710   43.9470 C   0  0  0  0  0  4  0  0  0  0  0  0
   38.3560    3.2370   44.4180 C   0  0  0  0  0  4  0  0  0  0  0  0
   38.5320    4.4870   43.5100 C   0  0  0  0  0  4  0  0  0  0  0  0
   39.6850    5.2640   44.1930 C   0  0  0  0  0  4  0  0  0  0  0  0
   39.1480    6.2560   45.2890 C   0  0  0  0  0  4  0  0  0  0  0  0
   38.2790    5.5110   46.3060 C   0  0  0  0  0  4  0  0  0  0  0  0
   37.9450    6.3730   47.4520 O   0  0  0  1  0  2  0  0  0  0  0  0
   36.9150    6.0730   48.2820 C   0  0  0  1  0  3  0  0  0  0  0  0
   36.0530    5.2800   48.0160 O   0  0  0  1  0  1  0  0  0  0  0  0
   36.9850    6.8630   49.5910 C   0  0  0  1  0  3  0  0  0  0  0  0
   36.0250    6.5910   50.6020 C   0  0  0  0  0  3  0  0  0  0  0  0
   36.0760    7.3130   51.8230 C   0  0  0  0  0  3  0  0  0  0  0  0
   37.0400    8.2650   52.0360 C   0  0  0  0  0  3  0  0  0  0  0  0
   37.9830    8.5380   51.0520 C   0  0  0  0  0  3  0  0  0  0  0  0
   37.9560    7.8350   49.8230 C   0  0  0  0  0  3  0  0  0  0  0  0
  1  2  1  0  0  0  0
  2  3  1  0  0  0  0
  3  4  2  0  0  0  0
  3  5  1  0  0  0  0
  5  6  1  0  0  0  0
  5 13  1  0  0  0  0
  6  7  1  0  0  0  0
  6  9  1  0  0  0  0
  7  8  1  0  0  0  0
  7 11  1  0  0  0  0
  9 10  1  0  0  0  0
 10 11  1  0  0  0  0
 11 12  1  0  0  0  0
 12 13  1  0  0  0  0
 13 14  1  0  0  0  0
 14 15  1  0  0  0  0
 15 16  2  0  0  0  0
 15 17  1  0  0  0  0
 17 18  1  0  0  0  0
 17 22  2  0  0  0  0
 18 19  2  0  0  0  0
 19 20  1  0  0  0  0
 20 21  2  0  0  0  0
 21 22  1  0  0  0  0
M  BCL ATM C_TeTeTeTe O_Tr2TrTrPi2 C_TrTrTrPi O_Tr2Tr2TrPi C_TeTeTeTe C_TeTeTeTe N_TeTeTeTe C_TeTeTeTe C_TeTeTeTe C_TeTeTeTe C_TeTeTeTe C_TeTeTeTe C_TeTeTeTe O_Tr2TrTrPi2 C_TrTrTrPi O_Tr2Tr2TrPi C_TrTrTrPi C_TrTrTrPi C_TrTrTrPi C_TrTrTrPi C_TrTrTrPi C_TrTrTrPi
M  BCL BND NonConjugatedSingleBond ConjugatedSingleBond ConjugatedDoubleBond NonConjugatedSingleBond NonConjugatedSingleBondInRing NonConjugatedSingleBondInRing NonConjugatedSingleBondInRing NonConjugatedSingleBondInRing NonConjugatedSingleBond NonConjugatedSingleBondInRing NonConjugatedSingleBondInRing NonConjugatedSingleBondInRing NonConjugatedSingleBondInRing NonConjugatedSingleBondInRing NonConjugatedSingleBond ConjugatedSingleBond ConjugatedDoubleBond ConjugatedSingleBond AromaticSingleBond AromaticDoubleBond AromaticDoubleBond AromaticSingleBond AromaticDoubleBond AromaticSingleBond
M  BCL CHI   5   S   6   R   7   S  11   S  13   S
M  BCL DBI - - - - -
M  END
> <PDB ID>
1i7z

> <Resolution>
2.3

$$$$
Written by BCL::WriteToMDL,1i8z
  MOE2012           3D
1I8Z_l.pdb
 30 33  0  0  0  0  0  0  0  0999 V2000
   -5.9430    0.6900   16.7430 S   0  0  0  1  0  4  0  0  0  0  0  0
   -5.4330    0.7710   18.0390 O   0  0  0  1  0  1  0  0  0  0  0  0
   -7.3270    0.7100   16.7950 O   0  0  0  1  0  1  0  0  0  0  0  0
   -5.4450   -0.5330   16.1380 N   0  0  0  0  0  3  0  0  0  0  0  0
   -5.4080    1.9220   15.8850 C   0  0  0  1  0  3  0  0  0  0  0  0
   -4.0990    1.9930   15.3380 C   0  0  0  0  0  3  0  0  0  0  0  0
   -3.9320    3.2050   14.5940 C   0  0  0  1  0  3  0  0  0  0  0  0
   -5.1610    3.9930   14.6270 C   0  0  0  1  0  3  0  0  0  0  0  0
   -6.1140    3.1920   15.4520 S   0  0  0  1  0  2  0  0  0  0  0  0
   -2.7850    3.7620   13.8900 C   0  0  0  0  0  3  0  0  0  0  0  0
   -2.7680    5.0980   13.1030 C   0  0  0  1  0  3  0  0  0  0  0  0
   -4.1030    5.8440   13.1700 N   0  0  0  1  0  3  0  0  0  0  0  0
   -5.1930    5.3870   14.0850 S   0  0  0  1  0  4  0  0  0  0  0  0
   -5.0530    6.2980   15.1230 O   0  0  0  1  0  1  0  0  0  0  0  0
   -6.4060    5.5890   13.4820 O   0  0  0  1  0  1  0  0  0  0  0  0
   -1.6680    5.6690   12.2600 C   0  0  0  0  0  4  0  0  0  0  0  0
   -0.9650    8.2270   12.2380 C   0  0  0  0  0  4  0  0  0  0  0  0
   -1.3190    9.6400   12.7770 C   0  0  0  0  0  4  0  0  0  0  0  0
   -1.2940    9.6780   14.3340 O   0  0  0  1  0  2  0  0  0  0  0  0
   -2.1370    8.5850   14.9930 C   0  0  0  0  0  4  0  0  0  0  0  0
   -1.8700    7.1860   14.4570 C   0  0  0  0  0  4  0  0  0  0  0  0
   -1.8960    7.1600   12.8610 N   0  3  0  0  0  4  0  0  0  0  0  0
   -5.2900    7.1760   11.4220 C   0  0  0  0  0  3  0  0  0  0  0  0
   -4.5910    5.9900   11.8120 C   0  0  0  1  0  3  0  0  0  0  0  0
   -4.4490    4.9060   10.8600 C   0  0  0  0  0  3  0  0  0  0  0  0
   -4.9800    4.9620    9.4990 C   0  0  0  0  0  3  0  0  0  0  0  0
   -5.6710    6.2500    9.2340 C   0  0  0  0  0  3  0  0  0  0  0  0
   -5.9010    7.3800   10.1620 C   0  0  0  1  0  3  0  0  0  0  0  0
   -6.6000    8.4870    9.8150 O   0  0  0  1  0  2  0  0  0  0  0  0
   -6.5270    9.9610   10.5910 C   0  0  0  0  0  4  0  0  0  0  0  0
  1  2  2  0  0  0  0
  1  3  2  0  0  0  0
  1  4  1  0  0  0  0
  1  5  1  0  0  0  0
  5  6  2  0  0  0  0
  5  9  1  0  0  0  0
  6  7  1  0  0  0  0
  7  8  2  0  0  0  0
  7 10  1  0  0  0  0
  8  9  1  0  0  0  0
  8 13  1  0  0  0  0
 10 11  2  0  0  0  0
 11 12  1  0  0  0  0
 11 16  1  0  0  0  0
 12 13  1  0  0  0  0
 12 24  1  0  0  0  0
 13 14  2  0  0  0  0
 13 15  2  0  0  0  0
 16 22  1  0  0  0  0
 17 18  1  0  0  0  0
 17 22  1  0  0  0  0
 18 19  1  0  0  0  0
 19 20  1  0  0  0  0
 20 21  1  0  0  0  0
 21 22  1  0  0  0  0
 23 24  1  0  0  0  0
 23 28  2  0  0  0  0
 24 25  2  0  0  0  0
 25 26  1  0  0  0  0
 26 27  2  0  0  0  0
 27 28  1  0  0  0  0
 28 29  1  0  0  0  0
 29 30  1  0  0  0  0
M  BCL ATM S_TeTeTeTePiPi O_Tr2Tr2TrPi O_Tr2Tr2TrPi N_TrTrTrPi2 C_TrTrTrPi C_TrTrTrPi C_TrTrTrPi C_TrTrTrPi S_Te2Te2TeTe C_TrTrTrPi C_TrTrTrPi N_TrTrTrPi2 S_TeTeTeTePiPi O_Tr2Tr2TrPi O_Tr2Tr2TrPi C_TeTeTeTe C_TeTeTeTe C_TeTeTeTe O_Te2Te2TeTe C_TeTeTeTe C_TeTeTeTe N_TeTeTeTe C_TrTrTrPi C_TrTrTrPi C_TrTrTrPi C_TrTrTrPi C_TrTrTrPi C_TrTrTrPi O_Tr2TrTrPi2 C_TeTeTeTe
M  BCL BND ConjugatedDoubleBond ConjugatedDoubleBond ConjugatedSingleBond ConjugatedSingleBond AromaticDoubleBond AromaticSingleBond AromaticSingleBond AromaticDoubleBond ConjugatedSingleBondInRing AromaticSingleBond ConjugatedSingleBondInRing ConjugatedDoubleBondInRing ConjugatedSingleBondInRing NonConjugatedSingleBond ConjugatedSingleBondInRing ConjugatedSingleBond ConjugatedDoubleBond ConjugatedDoubleBond NonConjugatedSingleBond NonConjugatedSingleBondInRing NonConjugatedSingleBondInRing NonConjugatedSingleBondInRing NonConjugatedSingleBondInRing NonConjugatedSingleBondInRing NonConjugatedSingleBondInRing AromaticSingleBond AromaticDoubleBond AromaticDoubleBond AromaticSingleBond AromaticDoubleBond AromaticSingleBond ConjugatedSingleBond NonConjugatedSingleBond
M  BCL DBI - - - - - - - - - -
M  END
> <PDB ID>
1i8z

> <Resolution>
1.9299999

$$$$
Written by BCL::WriteToMDL,1ian
  MOE2012           3D
1ian_l.pdb
 27 30  0  0  0  0  0  0  0  0999 V2000
   34.0090   34.5500   21.3230 C   0  0  0  1  0  3  0  0  0  0  0  0
   34.0950   35.6360   22.1010 N   0  0  0  1  0  2  0  0  0  0  0  0
   34.9930   36.3490   21.5070 C   0  0  0  1  0  3  0  0  0  0  0  0
   35.4280   35.6830   20.4090 C   0  0  0  1  0  3  0  0  0  0  0  0
   34.8090   34.5090   20.2510 N   0  0  0  0  0  3  0  0  0  0  0  0
   35.2580   37.8860   21.9000 C   0  0  0  1  0  3  0  0  0  0  0  0
   35.5740   38.2380   23.1690 C   0  0  0  0  0  3  0  0  0  0  0  0
   35.8670   39.5700   23.4990 C   0  0  0  0  0  3  0  0  0  0  0  0
   35.8260   40.5260   22.5090 N   0  0  0  1  0  2  0  0  0  0  0  0
   35.4970   40.1520   21.2250 C   0  0  0  0  0  3  0  0  0  0  0  0
   35.2140   38.8240   20.9380 C   0  0  0  0  0  3  0  0  0  0  0  0
   36.5160   36.1380   19.4280 C   0  0  0  1  0  3  0  0  0  0  0  0
   36.2870   35.9170   18.1070 C   0  0  0  0  0  3  0  0  0  0  0  0
   37.2360   36.1990   17.1960 C   0  0  0  1  0  3  0  0  0  0  0  0
   36.8940   35.8550   15.1540 I   0  0  0  1  0  1  0  0  0  0  0  0
   38.4150   36.7030   17.5860 C   0  0  0  0  0  3  0  0  0  0  0  0
   38.6600   36.9350   18.9170 C   0  0  0  0  0  3  0  0  0  0  0  0
   37.6890   36.6440   19.8500 C   0  0  0  0  0  3  0  0  0  0  0  0
   32.9900   33.4310   21.7080 C   0  0  0  1  0  3  0  0  0  0  0  0
   33.1000   32.2240   21.1820 C   0  0  0  0  0  3  0  0  0  0  0  0
   32.1920   31.2110   21.5560 C   0  0  0  0  0  3  0  0  0  0  0  0
   31.1820   31.4770   22.4490 C   0  0  0  1  0  3  0  0  0  0  0  0
   31.0770   32.7020   22.9690 C   0  0  0  0  0  3  0  0  0  0  0  0
   31.9930   33.6870   22.5880 C   0  0  0  0  0  3  0  0  0  0  0  0
   30.0720   30.1220   22.8610 S   0  0  0  1  0  3  0  0  0  0  0  0
   28.7000   30.5250   22.8510 O   0  0  0  1  0  1  0  0  0  0  0  0
   30.6460   29.2480   24.2640 C   0  0  0  0  0  4  0  0  0  0  0  0
  1  2  2  0  0  0  0
  1  5  1  0  0  0  0
  1 19  1  0  0  0  0
  2  3  1  0  0  0  0
  3  4  2  0  0  0  0
  3  6  1  0  0  0  0
  4  5  1  0  0  0  0
  4 12  1  0  0  0  0
  6  7  1  0  0  0  0
  6 11  2  0  0  0  0
  7  8  2  0  0  0  0
  8  9  1  0  0  0  0
  9 10  2  0  0  0  0
 10 11  1  0  0  0  0
 12 13  1  0  0  0  0
 12 18  2  0  0  0  0
 13 14  2  0  0  0  0
 14 15  1  0  0  0  0
 14 16  1  0  0  0  0
 16 17  2  0  0  0  0
 17 18  1  0  0  0  0
 19 20  1  0  0  0  0
 19 24  2  0  0  0  0
 20 21  2  0  0  0  0
 21 22  1  0  0  0  0
 22 23  2  0  0  0  0
 22 25  1  0  0  0  0
 23 24  1  0  0  0  0
 25 26  2  0  0  0  0
 25 27  1  0  0  0  0
M  BCL ATM C_TrTrTrPi N_Tr2TrTrPi C_TrTrTrPi C_TrTrTrPi N_TrTrTrPi2 C_TrTrTrPi C_TrTrTrPi C_TrTrTrPi N_Tr2TrTrPi C_TrTrTrPi C_TrTrTrPi C_TrTrTrPi C_TrTrTrPi C_TrTrTrPi I_S2P2P2P C_TrTrTrPi C_TrTrTrPi C_TrTrTrPi C_TrTrTrPi C_TrTrTrPi C_TrTrTrPi C_TrTrTrPi C_TrTrTrPi C_TrTrTrPi S_Te2TeTeTePi O_Tr2Tr2TrPi C_TeTeTeTe
M  BCL BND AromaticDoubleBond AromaticSingleBond ConjugatedSingleBond AromaticSingleBond AromaticDoubleBond ConjugatedSingleBond AromaticSingleBond ConjugatedSingleBond AromaticSingleBond AromaticDoubleBond AromaticDoubleBond AromaticSingleBond AromaticDoubleBond AromaticSingleBond AromaticSingleBond AromaticDoubleBond AromaticDoubleBond ConjugatedSingleBond AromaticSingleBond AromaticDoubleBond AromaticSingleBond AromaticSingleBond AromaticDoubleBond AromaticDoubleBond AromaticSingleBond AromaticDoubleBond ConjugatedSingleBond AromaticSingleBond ConjugatedDoubleBond NonConjugatedSingleBond
M  BCL DBI - - - - - - - - - - - -
M  END
> <PDB ID>
1ian

> <Resolution>
2

$$$$
Written by BCL::WriteToMDL,1iep
  MOE2012           3D
a1iep_lig.ent
 37 41  0  0  0  0  0  0  0  0999 V2000
   36.7080   15.8500    2.4940 C   0  0  0  0  0  3  0  0  0  0  0  0
   38.0770   16.2920    2.6340 C   0  0  0  0  0  3  0  0  0  0  0  0
   39.1290   15.3550    3.0060 C   0  0  0  1  0  3  0  0  0  0  0  0
   38.7600   13.9660    3.2320 C   0  0  0  0  0  3  0  0  0  0  0  0
   37.4340   13.5680    3.0910 N   0  0  0  1  0  2  0  0  0  0  0  0
   36.4130   14.4620    2.7350 C   0  0  0  0  0  3  0  0  0  0  0  0
   40.5610   15.7600    3.1640 C   0  0  0  1  0  3  0  0  0  0  0  0
   41.0720   17.0430    2.7750 C   0  0  0  0  0  3  0  0  0  0  0  0
   42.4490   17.2830    2.9810 C   0  0  0  0  0  3  0  0  0  0  0  0
   43.2470   16.3050    3.5350 N   0  0  0  1  0  2  0  0  0  0  0  0
   42.7220   15.0790    3.9000 C   0  0  0  1  0  3  0  0  0  0  0  0
   41.4100   14.8260    3.7150 N   0  0  0  1  0  2  0  0  0  0  0  0
   43.5070   14.0780    4.4510 N   0  0  0  0  0  3  0  0  0  0  0  0
   44.8760   14.2730    4.6510 C   0  0  0  1  0  3  0  0  0  0  0  0
   45.8310   14.0800    3.5530 C   0  0  0  1  0  3  0  0  0  0  0  0
   47.2240   14.2970    3.8200 C   0  0  0  0  0  3  0  0  0  0  0  0
   47.6670   14.6930    5.1330 C   0  0  0  0  0  3  0  0  0  0  0  0
   46.7430   14.8790    6.2020 C   0  0  0  1  0  3  0  0  0  0  0  0
   45.3290   14.6620    5.9370 C   0  0  0  0  0  3  0  0  0  0  0  0
   47.2630   15.2660    7.4900 N   0  0  0  0  0  3  0  0  0  0  0  0
   46.5580   15.4920    8.6610 C   0  0  0  1  0  3  0  0  0  0  0  0
   47.3130   15.6290    9.9440 C   0  0  0  1  0  3  0  0  0  0  0  0
   46.6330   15.5380   11.2390 C   0  0  0  0  0  3  0  0  0  0  0  0
   47.3820   15.6900   12.4610 C   0  0  0  0  0  3  0  0  0  0  0  0
   48.8210   15.9340   12.3930 C   0  0  0  1  0  3  0  0  0  0  0  0
   49.4710   16.0140   11.0950 C   0  0  0  0  0  3  0  0  0  0  0  0
   48.7390   15.8670    9.8950 C   0  0  0  0  0  3  0  0  0  0  0  0
   49.6960   16.1300   13.6450 C   0  0  0  0  0  4  0  0  0  0  0  0
   50.5970   17.3200   13.6700 N   0  3  0  0  0  4  0  0  0  0  0  0
   49.8090   18.5880   13.4520 C   0  0  0  0  0  4  0  0  0  0  0  0
   50.7330   19.8380   13.4530 C   0  0  0  0  0  4  0  0  0  0  0  0
   51.5270   19.9230   14.7490 N   0  3  0  0  0  4  0  0  0  0  0  0
   52.4140   21.0940   14.8060 C   0  0  0  0  0  4  0  0  0  0  0  0
   52.3460   18.6510   14.9760 C   0  0  0  0  0  4  0  0  0  0  0  0
   51.3910   17.4130   14.9760 C   0  0  0  0  0  4  0  0  0  0  0  0
   45.3430   15.6030    8.7250 O   0  0  0  1  0  1  0  0  0  0  0  0
   45.4130   13.6500    2.1270 C   0  0  0  0  0  4  0  0  0  0  0  0
  1  2  1  0  0  0  0
  1  6  2  0  0  0  0
  2  3  2  0  0  0  0
  3  4  1  0  0  0  0
  3  7  1  0  0  0  0
  4  5  2  0  0  0  0
  5  6  1  0  0  0  0
  7  8  1  0  0  0  0
  7 12  2  0  0  0  0
  8  9  2  0  0  0  0
  9 10  1  0  0  0  0
 10 11  2  0  0  0  0
 11 12  1  0  0  0  0
 11 13  1  0  0  0  0
 13 14  1  0  0  0  0
 14 15  1  0  0  0  0
 14 19  2  0  0  0  0
 15 16  2  0  0  0  0
 15 37  1  0  0  0  0
 16 17  1  0  0  0  0
 17 18  2  0  0  0  0
 18 19  1  0  0  0  0
 18 20  1  0  0  0  0
 20 21  1  0  0  0  0
 21 22  1  0  0  0  0
 21 36  2  0  0  0  0
 22 23  1  0  0  0  0
 22 27  2  0  0  0  0
 23 24  2  0  0  0  0
 24 25  1  0  0  0  0
 25 26  2  0  0  0  0
 25 28  1  0  0  0  0
 26 27  1  0  0  0  0
 28 29  1  0  0  0  0
 29 30  1  0  0  0  0
 29 35  1  0  0  0  0
 30 31  1  0  0  0  0
 31 32  1  0  0  0  0
 32 33  1  0  0  0  0
 32 34  1  0  0  0  0
 34 35  1  0  0  0  0
M  BCL ATM C_TrTrTrPi C_TrTrTrPi C_TrTrTrPi C_TrTrTrPi N_Tr2TrTrPi C_TrTrTrPi C_TrTrTrPi C_TrTrTrPi C_TrTrTrPi N_Tr2TrTrPi C_TrTrTrPi N_Tr2TrTrPi N_TrTrTrPi2 C_TrTrTrPi C_TrTrTrPi C_TrTrTrPi C_TrTrTrPi C_TrTrTrPi C_TrTrTrPi N_TrTrTrPi2 C_TrTrTrPi C_TrTrTrPi C_TrTrTrPi C_TrTrTrPi C_TrTrTrPi C_TrTrTrPi C_TrTrTrPi C_TeTeTeTe N_TeTeTeTe C_TeTeTeTe C_TeTeTeTe N_TeTeTeTe C_TeTeTeTe C_TeTeTeTe C_TeTeTeTe O_Tr2Tr2TrPi C_TeTeTeTe
M  BCL BND AromaticSingleBond AromaticDoubleBond AromaticDoubleBond AromaticSingleBond ConjugatedSingleBond AromaticDoubleBond AromaticSingleBond AromaticSingleBond AromaticDoubleBond AromaticDoubleBond AromaticSingleBond AromaticDoubleBond AromaticSingleBond ConjugatedSingleBond ConjugatedSingleBond AromaticSingleBond AromaticDoubleBond AromaticDoubleBond NonConjugatedSingleBond AromaticSingleBond AromaticDoubleBond AromaticSingleBond ConjugatedSingleBond ConjugatedSingleBond ConjugatedSingleBond ConjugatedDoubleBond AromaticSingleBond AromaticDoubleBond AromaticDoubleBond AromaticSingleBond AromaticDoubleBond NonConjugatedSingleBond AromaticSingleBond NonConjugatedSingleBond NonConjugatedSingleBondInRing NonConjugatedSingleBondInRing NonConjugatedSingleBondInRing NonConjugatedSingleBondInRing NonConjugatedSingleBond NonConjugatedSingleBondInRing NonConjugatedSingleBondInRing
M  BCL DBI - - - - - - - - - - - - -
M  END
> <PDB ID>
1iep

> <Resolution>
2.0999999

$$$$
Written by BCL::WriteToMDL,1if7
  MOE2012           3D
1IF7_l.pdb
 26 28  0  0  0  0  0  0  0  0999 V2000
   -1.4150    7.5700   12.4240 C   0  0  0  0  0  4  0  0  0  0  0  0
   -2.4830    6.7100   13.1760 C   0  0  0  0  0  4  0  0  0  0  0  0
   -2.9290    5.5870   12.2330 C   0  0  0  0  0  4  0  0  0  0  0  0
   -3.1040    4.2970   13.0760 N   0  0  0  0  0  3  0  0  0  0  0  0
   -4.4140    4.2160   13.6600 C   0  0  0  1  0  3  0  0  0  0  0  0
   -5.2100    5.1280   13.4560 O   0  0  0  1  0  1  0  0  0  0  0  0
   -4.7370    3.1110   14.4160 C   0  0  0  1  0  3  0  0  0  0  0  0
   -3.8070    2.0420   14.6420 C   0  0  0  0  0  3  0  0  0  0  0  0
   -4.1770    0.8990   15.4200 C   0  0  0  0  0  3  0  0  0  0  0  0
   -5.5020    0.8150   15.9910 C   0  0  0  1  0  3  0  0  0  0  0  0
   -6.3960    1.8940   15.7530 C   0  0  0  0  0  3  0  0  0  0  0  0
   -6.0180    3.0150   14.9830 C   0  0  0  0  0  3  0  0  0  0  0  0
   -6.0080   -0.3710   16.8450 S   0  0  0  1  0  4  0  0  0  0  0  0
   -5.4510   -0.3090   18.1820 O   0  0  0  1  0  1  0  0  0  0  0  0
   -7.4220   -0.2950   16.9430 O   0  0  0  1  0  1  0  0  0  0  0  0
   -5.6630   -1.6830   16.2030 N   0  0  0  0  0  3  0  0  0  0  0  0
   -0.9680    8.6830   13.2440 N   0  0  0  1  0  3  0  0  0  0  0  0
   -0.0340    8.5850   14.2160 C   0  0  0  0  0  3  0  0  0  0  0  0
    0.1420    9.9250   14.8090 C   0  0  0  0  0  3  0  0  0  0  0  0
   -1.3740    9.9150   13.1760 C   0  0  0  1  0  3  0  0  0  0  0  0
   -2.3340   10.5280   12.3300 C   0  0  0  0  0  3  0  0  0  0  0  0
   -2.6030   11.9090   12.4500 C   0  0  0  0  0  3  0  0  0  0  0  0
   -1.9160   12.6800   13.4200 C   0  0  0  0  0  3  0  0  0  0  0  0
   -0.9570   12.0700   14.2680 C   0  0  0  0  0  3  0  0  0  0  0  0
   -0.6860   10.6870   14.1470 C   0  0  0  1  0  3  0  0  0  0  0  0
   -1.8740    6.1190   14.4700 C   0  0  0  0  0  4  0  0  0  0  0  0
  1  2  1  0  0  0  0
  1 17  1  0  0  0  0
  2  3  1  0  0  0  0
  2 26  1  0  0  0  0
  3  4  1  0  0  0  0
  4  5  1  0  0  0  0
  5  6  2  0  0  0  0
  5  7  1  0  0  0  0
  7  8  1  0  0  0  0
  7 12  2  0  0  0  0
  8  9  2  0  0  0  0
  9 10  1  0  0  0  0
 10 11  2  0  0  0  0
 10 13  1  0  0  0  0
 11 12  1  0  0  0  0
 13 14  2  0  0  0  0
 13 15  2  0  0  0  0
 13 16  1  0  0  0  0
 17 18  1  0  0  0  0
 17 20  1  0  0  0  0
 18 19  2  0  0  0  0
 19 25  1  0  0  0  0
 20 21  1  0  0  0  0
 20 25  2  0  0  0  0
 21 22  2  0  0  0  0
 22 23  1  0  0  0  0
 23 24  2  0  0  0  0
 24 25  1  0  0  0  0
M  BCL ATM C_TeTeTeTe C_TeTeTeTe C_TeTeTeTe N_TrTrTrPi2 C_TrTrTrPi O_Tr2Tr2TrPi C_TrTrTrPi C_TrTrTrPi C_TrTrTrPi C_TrTrTrPi C_TrTrTrPi C_TrTrTrPi S_TeTeTeTePiPi O_Tr2Tr2TrPi O_Tr2Tr2TrPi N_TrTrTrPi2 N_TrTrTrPi2 C_TrTrTrPi C_TrTrTrPi C_TrTrTrPi C_TrTrTrPi C_TrTrTrPi C_TrTrTrPi C_TrTrTrPi C_TrTrTrPi C_TeTeTeTe
M  BCL BND NonConjugatedSingleBond NonConjugatedSingleBond NonConjugatedSingleBond NonConjugatedSingleBond NonConjugatedSingleBond ConjugatedSingleBond ConjugatedDoubleBond ConjugatedSingleBond AromaticSingleBond AromaticDoubleBond AromaticDoubleBond AromaticSingleBond AromaticDoubleBond ConjugatedSingleBond AromaticSingleBond ConjugatedDoubleBond ConjugatedDoubleBond ConjugatedSingleBond AromaticSingleBond AromaticSingleBond AromaticDoubleBond AromaticSingleBond AromaticSingleBond AromaticDoubleBond AromaticDoubleBond AromaticSingleBond AromaticDoubleBond AromaticSingleBond
M  BCL CHI   2   R
M  BCL DBI - - - - - - - - - -
M  END
> <PDB ID>
1if7

> <Resolution>
1.98

$$$$
Written by BCL::WriteToMDL,1iy7
  MOE2012           3D
1IY7_l.pdb
 16 16  0  0  0  0  0  0  0  0999 V2000
    5.5640   -9.5750   12.5890 C   0  0  0  1  0  3  0  0  0  0  0  0
    6.4700   -8.6550   11.9840 C   0  0  0  0  0  3  0  0  0  0  0  0
    6.1860   -8.0880   10.7100 C   0  0  0  0  0  3  0  0  0  0  0  0
    4.9950   -8.4330   10.0260 C   0  0  0  0  0  3  0  0  0  0  0  0
    4.0960   -9.3430   10.6130 C   0  0  0  0  0  3  0  0  0  0  0  0
    4.3830   -9.9050   11.8760 C   0  0  0  0  0  3  0  0  0  0  0  0
    5.8360  -10.1860   13.9590 C   0  0  0  0  0  4  0  0  0  0  0  0
    5.3710   -9.3430   15.2250 C   0  0  0  0  0  4  0  0  0  0  0  0
    3.8240   -9.1650   15.2020 C   0  0  0  1  0  3  0  0  0  0  0  0
    3.4260   -7.9600   14.7460 O   0  5  0  1  0  1  0  0  0  0  0  0
    3.0340   -9.9880   15.5480 O   0  0  0  1  0  1  0  0  0  0  0  0
    5.6840   -9.9530   16.5590 N   0  0  0  0  0  3  0  0  0  0  0  0
    5.5240   -9.0860   18.0720 S   0  0  0  1  0  4  0  0  0  0  0  0
    6.5090   -7.7220   18.3080 N   0  0  0  0  0  3  0  0  0  0  0  0
    5.9080   -9.9330   19.1610 O   0  0  0  1  0  1  0  0  0  0  0  0
    4.2640   -8.4050   18.0460 O   0  0  0  1  0  1  0  0  0  0  0  0
  1  2  1  0  0  0  0
  1  6  2  0  0  0  0
  1  7  1  0  0  0  0
  2  3  2  0  0  0  0
  3  4  1  0  0  0  0
  4  5  2  0  0  0  0
  5  6  1  0  0  0  0
  7  8  1  0  0  0  0
  8  9  1  0  0  0  0
  8 12  1  0  0  0  0
  9 10  1  0  0  0  0
  9 11  2  0  0  0  0
 12 13  1  0  0  0  0
 13 14  1  0  0  0  0
 13 15  2  0  0  0  0
 13 16  2  0  0  0  0
M  BCL ATM C_TrTrTrPi C_TrTrTrPi C_TrTrTrPi C_TrTrTrPi C_TrTrTrPi C_TrTrTrPi C_TeTeTeTe C_TeTeTeTe C_TrTrTrPi O_Te2Te2Te2Te O_Tr2Tr2TrPi N_TrTrTrPi2 S_TeTeTeTePiPi N_TrTrTrPi2 O_Tr2Tr2TrPi O_Tr2Tr2TrPi
M  BCL BND AromaticSingleBond AromaticDoubleBond NonConjugatedSingleBond AromaticDoubleBond AromaticSingleBond AromaticDoubleBond AromaticSingleBond NonConjugatedSingleBond NonConjugatedSingleBond NonConjugatedSingleBond ConjugatedSingleBond ConjugatedDoubleBond ConjugatedSingleBond ConjugatedSingleBond ConjugatedDoubleBond ConjugatedDoubleBond
M  BCL CHI   8   S
M  BCL DBI - - - - - -
M  END
> <PDB ID>
1iy7

> <Resolution>
2

$$$$
Written by BCL::WriteToMDL,1jla
  MOE2012           3D
1jla_l.pdb
 27 29  0  0  0  0  0  0  0  0999 V2000
   -1.3780  -34.4600   27.0050 C   0  0  0  1  0  3  0  0  0  0  0  0
   -2.1390  -33.8020   27.9850 C   0  0  0  0  0  3  0  0  0  0  0  0
   -1.5300  -32.8260   28.8160 C   0  0  0  0  0  3  0  0  0  0  0  0
   -0.1520  -32.5130   28.6540 C   0  0  0  0  0  3  0  0  0  0  0  0
    0.6070  -33.1720   27.6660 C   0  0  0  0  0  3  0  0  0  0  0  0
   -0.0120  -34.1430   26.8430 C   0  0  0  0  0  3  0  0  0  0  0  0
   -1.8260  -35.6760   24.6790 C   0  0  0  1  0  3  0  0  0  0  0  0
   -2.6010  -34.8070   23.8740 N   0  0  0  1  0  3  0  0  0  0  0  0
   -2.5220  -34.8430   22.4620 C   0  0  0  1  0  3  0  0  0  0  0  0
   -3.2020  -34.1350   21.7220 O   0  0  0  1  0  1  0  0  0  0  0  0
   -1.6430  -35.7660   21.9260 N   0  0  0  0  0  3  0  0  0  0  0  0
   -0.8410  -36.6590   22.6310 C   0  0  0  1  0  3  0  0  0  0  0  0
   -0.0970  -37.4240   22.0200 O   0  0  0  1  0  1  0  0  0  0  0  0
   -0.9480  -36.6120   24.0760 C   0  0  0  1  0  3  0  0  0  0  0  0
   -2.0230  -35.5800   26.2030 C   0  0  0  0  0  4  0  0  0  0  0  0
   -0.1340  -37.7070   24.7950 C   0  0  0  0  0  4  0  0  0  0  0  0
   -0.9790  -38.7840   25.5020 C   0  0  0  0  0  4  0  0  0  0  0  0
    1.0590  -37.1900   25.5710 C   0  0  0  0  0  4  0  0  0  0  0  0
   -3.5950  -33.8570   24.4600 C   0  0  0  0  0  4  0  0  0  0  0  0
   -4.8720  -34.0610   23.8810 O   0  0  0  1  0  2  0  0  0  0  0  0
   -5.9150  -33.9310   24.8330 C   0  0  0  0  0  4  0  0  0  0  0  0
   -7.0520  -34.8480   24.5050 C   0  0  0  1  0  3  0  0  0  0  0  0
   -6.9530  -35.7380   23.4180 C   0  0  0  0  0  3  0  0  0  0  0  0
   -7.9700  -36.6810   23.1770 C   0  0  0  0  0  3  0  0  0  0  0  0
   -9.0930  -36.7290   24.0330 C   0  0  0  0  0  3  0  0  0  0  0  0
   -9.1890  -35.8280   25.1210 C   0  0  0  0  0  3  0  0  0  0  0  0
   -8.1640  -34.8880   25.3500 C   0  0  0  0  0  3  0  0  0  0  0  0
  1  2  1  0  0  0  0
  1  6  2  0  0  0  0
  1 15  1  0  0  0  0
  2  3  2  0  0  0  0
  3  4  1  0  0  0  0
  4  5  2  0  0  0  0
  5  6  1  0  0  0  0
  7  8  1  0  0  0  0
  7 14  2  0  0  0  0
  7 15  1  0  0  0  0
  8  9  1  0  0  0  0
  8 19  1  0  0  0  0
  9 10  2  0  0  0  0
  9 11  1  0  0  0  0
 11 12  1  0  0  0  0
 12 13  2  0  0  0  0
 12 14  1  0  0  0  0
 14 16  1  0  0  0  0
 16 17  1  0  0  0  0
 16 18  1  0  0  0  0
 19 20  1  0  0  0  0
 20 21  1  0  0  0  0
 21 22  1  0  0  0  0
 22 23  1  0  0  0  0
 22 27  2  0  0  0  0
 23 24  2  0  0  0  0
 24 25  1  0  0  0  0
 25 26  2  0  0  0  0
 26 27  1  0  0  0  0
M  BCL ATM C_TrTrTrPi C_TrTrTrPi C_TrTrTrPi C_TrTrTrPi C_TrTrTrPi C_TrTrTrPi C_TrTrTrPi N_TrTrTrPi2 C_TrTrTrPi O_Tr2Tr2TrPi N_TrTrTrPi2 C_TrTrTrPi O_Tr2Tr2TrPi C_TrTrTrPi C_TeTeTeTe C_TeTeTeTe C_TeTeTeTe C_TeTeTeTe C_TeTeTeTe O_Te2Te2TeTe C_TeTeTeTe C_TrTrTrPi C_TrTrTrPi C_TrTrTrPi C_TrTrTrPi C_TrTrTrPi C_TrTrTrPi
M  BCL BND AromaticSingleBond AromaticDoubleBond NonConjugatedSingleBond AromaticDoubleBond AromaticSingleBond AromaticDoubleBond AromaticSingleBond AromaticSingleBond AromaticDoubleBond NonConjugatedSingleBond AromaticSingleBond NonConjugatedSingleBond ConjugatedDoubleBond AromaticSingleBond AromaticSingleBond ConjugatedDoubleBond AromaticSingleBond NonConjugatedSingleBond NonConjugatedSingleBond NonConjugatedSingleBond NonConjugatedSingleBond NonConjugatedSingleBond NonConjugatedSingleBond AromaticSingleBond AromaticDoubleBond AromaticDoubleBond AromaticSingleBond AromaticDoubleBond AromaticSingleBond
M  BCL DBI - - - - - - - - -
M  END
> <PDB ID>
1jla

> <Resolution>
2.5

$$$$
Written by BCL::WriteToMDL,1jsv
  MOE2012           3D
1JSV_l.pdb
 18 19  0  0  0  0  0  0  0  0999 V2000
   14.2130    8.6870   24.6230 N   0  0  0  0  0  3  0  0  0  0  0  0
   13.4030    9.5650   23.9370 C   0  0  0  1  0  3  0  0  0  0  0  0
   13.7080    9.8330   22.6380 N   0  0  0  1  0  2  0  0  0  0  0  0
   12.8280   10.6440   21.9280 C   0  0  0  0  0  3  0  0  0  0  0  0
   11.7900   11.2960   22.4730 N   0  0  0  1  0  2  0  0  0  0  0  0
   12.2500   10.1510   24.5330 C   0  0  0  0  0  3  0  0  0  0  0  0
   11.4710   11.0590   23.8010 C   0  0  0  1  0  3  0  0  0  0  0  0
   10.4610   11.7520   24.3080 N   0  0  0  0  0  3  0  0  0  0  0  0
    9.6680   11.5140   25.3580 C   0  0  0  1  0  3  0  0  0  0  0  0
    8.8140   12.5290   25.8590 C   0  0  0  0  0  3  0  0  0  0  0  0
    8.0310   12.3130   27.0080 C   0  0  0  0  0  3  0  0  0  0  0  0
    9.6380   10.2460   25.9770 C   0  0  0  0  0  3  0  0  0  0  0  0
    8.8770   10.0340   27.1320 C   0  0  0  0  0  3  0  0  0  0  0  0
    8.0690   11.0510   27.6560 C   0  0  0  1  0  3  0  0  0  0  0  0
    6.8790   10.6850   28.8500 S   0  0  0  1  0  4  0  0  0  0  0  0
    5.9160    9.7910   28.2910 O   0  0  0  1  0  1  0  0  0  0  0  0
    6.1970   11.9810   29.1600 O   0  0  0  1  0  1  0  0  0  0  0  0
    7.4650   10.1110   30.2190 N   0  0  0  0  0  3  0  0  0  0  0  0
  1  2  1  0  0  0  0
  2  3  2  0  0  0  0
  2  6  1  0  0  0  0
  3  4  1  0  0  0  0
  4  5  2  0  0  0  0
  5  7  1  0  0  0  0
  6  7  2  0  0  0  0
  7  8  1  0  0  0  0
  8  9  1  0  0  0  0
  9 10  2  0  0  0  0
  9 12  1  0  0  0  0
 10 11  1  0  0  0  0
 11 14  2  0  0  0  0
 12 13  2  0  0  0  0
 13 14  1  0  0  0  0
 14 15  1  0  0  0  0
 15 16  2  0  0  0  0
 15 17  2  0  0  0  0
 15 18  1  0  0  0  0
M  BCL ATM N_TrTrTrPi2 C_TrTrTrPi N_Tr2TrTrPi C_TrTrTrPi N_Tr2TrTrPi C_TrTrTrPi C_TrTrTrPi N_TrTrTrPi2 C_TrTrTrPi C_TrTrTrPi C_TrTrTrPi C_TrTrTrPi C_TrTrTrPi C_TrTrTrPi S_TeTeTeTePiPi O_Tr2Tr2TrPi O_Tr2Tr2TrPi N_TrTrTrPi2
M  BCL BND ConjugatedSingleBond AromaticDoubleBond AromaticSingleBond AromaticSingleBond AromaticDoubleBond AromaticSingleBond AromaticDoubleBond ConjugatedSingleBond ConjugatedSingleBond AromaticDoubleBond AromaticSingleBond AromaticSingleBond AromaticDoubleBond AromaticDoubleBond AromaticSingleBond ConjugatedSingleBond ConjugatedDoubleBond ConjugatedDoubleBond ConjugatedSingleBond
M  BCL DBI - - - - - - - -
M  END
> <PDB ID>
1jsv

> <Resolution>
1.96

$$$$
Written by BCL::WriteToMDL,1k1j
  MOE2012           3D
1K1J_l.pdb
 37 40  0  0  0  0  0  0  0  0999 V2000
   -3.0350    5.6090   20.2470 C   0  0  0  1  0  3  0  0  0  0  0  0
   -3.6800    6.8610   20.1780 C   0  0  0  0  0  3  0  0  0  0  0  0
   -1.6740    5.5160   19.8930 C   0  0  0  0  0  3  0  0  0  0  0  0
   -0.9650    6.6510   19.4760 C   0  0  0  0  0  3  0  0  0  0  0  0
   -1.6110    7.8990   19.4040 C   0  0  0  0  0  3  0  0  0  0  0  0
   -2.9750    8.0140   19.7580 C   0  0  0  1  0  3  0  0  0  0  0  0
   -3.6690    9.3600   19.6700 C   0  0  0  1  0  3  0  0  0  0  0  0
   -2.9760   10.4020   19.2870 N   0  3  0  0  0  3  0  0  0  0  0  0
   -4.9510    9.4660   19.9690 N   0  0  0  0  0  3  0  0  0  0  0  0
   -3.8050    4.3610   20.7070 C   0  0  0  0  0  4  0  0  0  0  0  0
   -3.7930    4.1530   22.2540 C   0  0  0  0  0  4  0  0  0  0  0  0
   -2.4690    4.5140   22.9040 C   0  0  0  1  0  3  0  0  0  0  0  0
   -2.4170    5.6590   23.3450 O   0  0  0  1  0  1  0  0  0  0  0  0
   -1.4140    3.6780   23.0210 N   0  0  0  1  0  3  0  0  0  0  0  0
   -1.5090    2.3460   22.4450 C   0  0  0  0  0  4  0  0  0  0  0  0
   -1.0240    1.3160   23.4920 C   0  0  0  0  0  4  0  0  0  0  0  0
    0.3360    3.1580   24.6370 C   0  0  0  0  0  4  0  0  0  0  0  0
   -0.1640    4.1730   23.5710 C   0  0  0  0  0  4  0  0  0  0  0  0
    0.3750    1.7080   24.0550 C   0  0  0  0  0  4  0  0  0  0  0  0
    0.7960    0.8060   25.0540 C   0  0  0  1  0  3  0  0  0  0  0  0
    0.1850   -0.1870   25.4370 O   0  0  0  1  0  1  0  0  0  0  0  0
    1.9990    1.1680   25.5360 O   0  0  0  1  0  2  0  0  0  0  0  0
    2.1760    0.9340   26.9510 C   0  0  0  0  0  4  0  0  0  0  0  0
   -4.8630    4.9280   22.8860 N   0  0  0  0  0  3  0  0  0  0  0  0
   -5.7780    4.2560   24.1930 S   0  0  0  1  0  4  0  0  0  0  0  0
   -6.7940    5.2050   24.5670 O   0  0  0  1  0  1  0  0  0  0  0  0
   -6.1130    2.9050   23.9020 O   0  0  0  1  0  1  0  0  0  0  0  0
   -4.5700    4.2890   25.4220 C   0  0  0  1  0  3  0  0  0  0  0  0
   -4.2840    5.5260   26.0170 C   0  0  0  0  0  3  0  0  0  0  0  0
   -3.3060    5.6250   27.0190 C   0  0  0  0  0  3  0  0  0  0  0  0
   -2.8900    3.2070   26.8370 C   0  0  0  1  0  3  0  0  0  0  0  0
   -2.6000    4.4590   27.4390 C   0  0  0  1  0  3  0  0  0  0  0  0
   -3.8950    3.1320   25.8170 C   0  0  0  0  0  3  0  0  0  0  0  0
   -1.6050    4.5230   28.4600 C   0  0  0  0  0  3  0  0  0  0  0  0
   -0.9040    3.3530   28.8800 C   0  0  0  0  0  3  0  0  0  0  0  0
   -1.2080    2.1070   28.2660 C   0  0  0  0  0  3  0  0  0  0  0  0
   -2.1910    2.0370   27.2620 C   0  0  0  0  0  3  0  0  0  0  0  0
  1  2  1  0  0  0  0
  1  3  2  0  0  0  0
  1 10  1  0  0  0  0
  2  6  2  0  0  0  0
  3  4  1  0  0  0  0
  4  5  2  0  0  0  0
  5  6  1  0  0  0  0
  6  7  1  0  0  0  0
  7  8  2  0  0  0  0
  7  9  1  0  0  0  0
 10 11  1  0  0  0  0
 11 12  1  0  0  0  0
 11 24  1  0  0  0  0
 12 13  2  0  0  0  0
 12 14  1  0  0  0  0
 14 15  1  0  0  0  0
 14 18  1  0  0  0  0
 15 16  1  0  0  0  0
 16 19  1  0  0  0  0
 17 18  1  0  0  0  0
 17 19  1  0  0  0  0
 19 20  1  0  0  0  0
 20 21  2  0  0  0  0
 20 22  1  0  0  0  0
 22 23  1  0  0  0  0
 24 25  1  0  0  0  0
 25 26  2  0  0  0  0
 25 27  2  0  0  0  0
 25 28  1  0  0  0  0
 28 29  1  0  0  0  0
 28 33  2  0  0  0  0
 29 30  2  0  0  0  0
 30 32  1  0  0  0  0
 31 32  1  0  0  0  0
 31 33  1  0  0  0  0
 31 37  2  0  0  0  0
 32 34  2  0  0  0  0
 34 35  1  0  0  0  0
 35 36  2  0  0  0  0
 36 37  1  0  0  0  0
M  BCL ATM C_TrTrTrPi C_TrTrTrPi C_TrTrTrPi C_TrTrTrPi C_TrTrTrPi C_TrTrTrPi C_TrTrTrPi N_TrTrTrPi N_TrTrTrPi2 C_TeTeTeTe C_TeTeTeTe C_TrTrTrPi O_Tr2Tr2TrPi N_TrTrTrPi2 C_TeTeTeTe C_TeTeTeTe C_TeTeTeTe C_TeTeTeTe C_TeTeTeTe C_TrTrTrPi O_Tr2Tr2TrPi O_Tr2TrTrPi2 C_TeTeTeTe N_TrTrTrPi2 S_TeTeTeTePiPi O_Tr2Tr2TrPi O_Tr2Tr2TrPi C_TrTrTrPi C_TrTrTrPi C_TrTrTrPi C_TrTrTrPi C_TrTrTrPi C_TrTrTrPi C_TrTrTrPi C_TrTrTrPi C_TrTrTrPi C_TrTrTrPi
M  BCL BND AromaticSingleBond AromaticDoubleBond NonConjugatedSingleBond AromaticDoubleBond AromaticSingleBond AromaticDoubleBond AromaticSingleBond ConjugatedSingleBond ConjugatedDoubleBond ConjugatedSingleBond NonConjugatedSingleBond NonConjugatedSingleBond NonConjugatedSingleBond ConjugatedDoubleBond ConjugatedSingleBond NonConjugatedSingleBondInRing NonConjugatedSingleBondInRing NonConjugatedSingleBondInRing NonConjugatedSingleBondInRing NonConjugatedSingleBondInRing NonConjugatedSingleBondInRing NonConjugatedSingleBond ConjugatedDoubleBond ConjugatedSingleBond NonConjugatedSingleBond ConjugatedSingleBond ConjugatedDoubleBond ConjugatedDoubleBond ConjugatedSingleBond AromaticSingleBond AromaticDoubleBond AromaticDoubleBond AromaticSingleBond AromaticSingleBond AromaticSingleBond AromaticDoubleBond AromaticDoubleBond AromaticSingleBond AromaticDoubleBond AromaticSingleBond
M  BCL CHI  11   S
M  BCL DBI - - - - - - - - - - - - -
M  END
> <PDB ID>
1k1j

> <Resolution>
2.2

$$$$
Written by BCL::WriteToMDL,1k22
  MOE2012           3D
1K22_l.pdb
 31 33  0  0  0  0  0  0  0  0999 V2000
   18.7400  -14.4090   24.4190 C   0  0  0  0  0  4  0  0  0  0  0  0
   18.9060  -15.7460   25.2000 C   0  0  0  0  0  4  0  0  0  0  0  0
   19.4890  -15.5290   26.6320 C   0  0  0  0  0  4  0  0  0  0  0  0
   20.8110  -14.7180   26.5380 C   0  0  0  0  0  4  0  0  0  0  0  0
   20.5890  -13.3450   25.8180 C   0  0  0  0  0  4  0  0  0  0  0  0
   20.0880  -13.6120   24.3660 C   0  0  0  0  0  4  0  0  0  0  0  0
   17.0410  -15.5660   22.9810 N   0  3  0  0  0  4  0  0  0  0  0  0
   18.2480  -14.6920   22.9380 C   0  0  0  0  0  4  0  0  0  0  0  0
   17.8690  -13.4020   22.2810 C   0  0  0  1  0  3  0  0  0  0  0  0
   16.8270  -12.7900   22.6660 O   0  0  0  1  0  1  0  0  0  0  0  0
   18.6150  -12.9120   21.2930 N   0  0  0  1  0  3  0  0  0  0  0  0
   18.4550  -11.6940   20.4810 C   0  0  0  0  0  4  0  0  0  0  0  0
   17.0860  -11.8150   19.8150 C   0  0  0  1  0  3  0  0  0  0  0  0
   16.8180  -12.8260   19.1830 O   0  0  0  1  0  1  0  0  0  0  0  0
   16.1420  -10.7990   19.9520 N   0  0  0  0  0  3  0  0  0  0  0  0
   14.7890  -11.0010   19.4880 C   0  0  0  0  0  4  0  0  0  0  0  0
   13.8470  -10.9690   20.6190 C   0  0  0  1  0  3  0  0  0  0  0  0
   13.2900   -9.7430   21.0060 C   0  0  0  0  0  3  0  0  0  0  0  0
   12.3680   -9.6780   22.1010 C   0  0  0  0  0  3  0  0  0  0  0  0
   12.0130  -10.8460   22.8000 C   0  0  0  1  0  3  0  0  0  0  0  0
   12.5810  -12.1100   22.4090 C   0  0  0  0  0  3  0  0  0  0  0  0
   13.5050  -12.1640   21.3070 C   0  0  0  0  0  3  0  0  0  0  0  0
   11.1080  -10.7790   23.8690 C   0  0  0  1  0  3  0  0  0  0  0  0
   10.9490   -9.6150   24.5710 N   0  3  0  0  0  3  0  0  0  0  0  0
   10.3630  -11.8800   24.2150 N   0  0  0  0  0  3  0  0  0  0  0  0
   19.7830  -11.9190   19.8420 C   0  0  0  0  0  4  0  0  0  0  0  0
   19.8320  -13.2830   20.5760 C   0  0  0  0  0  4  0  0  0  0  0  0
   16.4900  -16.1470   21.7190 C   0  0  0  0  0  4  0  0  0  0  0  0
   14.9780  -16.4710   21.8140 C   0  0  0  1  0  3  0  0  0  0  0  0
   14.3890  -16.5990   23.0010 O   0  5  0  1  0  1  0  0  0  0  0  0
   14.2770  -16.6270   20.7220 O   0  0  0  1  0  1  0  0  0  0  0  0
  1  2  1  0  0  0  0
  1  6  1  0  0  0  0
  1  8  1  0  0  0  0
  2  3  1  0  0  0  0
  3  4  1  0  0  0  0
  4  5  1  0  0  0  0
  5  6  1  0  0  0  0
  7  8  1  0  0  0  0
  7 28  1  0  0  0  0
  8  9  1  0  0  0  0
  9 10  2  0  0  0  0
  9 11  1  0  0  0  0
 11 12  1  0  0  0  0
 11 27  1  0  0  0  0
 12 13  1  0  0  0  0
 12 26  1  0  0  0  0
 13 14  2  0  0  0  0
 13 15  1  0  0  0  0
 15 16  1  0  0  0  0
 16 17  1  0  0  0  0
 17 18  1  0  0  0  0
 17 22  2  0  0  0  0
 18 19  2  0  0  0  0
 19 20  1  0  0  0  0
 20 21  2  0  0  0  0
 20 23  1  0  0  0  0
 21 22  1  0  0  0  0
 23 24  2  0  0  0  0
 23 25  1  0  0  0  0
 26 27  1  0  0  0  0
 28 29  1  0  0  0  0
 29 30  1  0  0  0  0
 29 31  2  0  0  0  0
M  BCL ATM C_TeTeTeTe C_TeTeTeTe C_TeTeTeTe C_TeTeTeTe C_TeTeTeTe C_TeTeTeTe N_TeTeTeTe C_TeTeTeTe C_TrTrTrPi O_Tr2Tr2TrPi N_TrTrTrPi2 C_TeTeTeTe C_TrTrTrPi O_Tr2Tr2TrPi N_TrTrTrPi2 C_TeTeTeTe C_TrTrTrPi C_TrTrTrPi C_TrTrTrPi C_TrTrTrPi C_TrTrTrPi C_TrTrTrPi C_TrTrTrPi N_TrTrTrPi N_TrTrTrPi2 C_TeTeTeTe C_TeTeTeTe C_TeTeTeTe C_TrTrTrPi O_Te2Te2Te2Te O_Tr2Tr2TrPi
M  BCL BND NonConjugatedSingleBondInRing NonConjugatedSingleBondInRing NonConjugatedSingleBond NonConjugatedSingleBondInRing NonConjugatedSingleBondInRing NonConjugatedSingleBondInRing NonConjugatedSingleBondInRing NonConjugatedSingleBond NonConjugatedSingleBond NonConjugatedSingleBond ConjugatedDoubleBond ConjugatedSingleBond NonConjugatedSingleBondInRing NonConjugatedSingleBondInRing NonConjugatedSingleBond NonConjugatedSingleBondInRing ConjugatedDoubleBond ConjugatedSingleBond NonConjugatedSingleBond NonConjugatedSingleBond AromaticSingleBond AromaticDoubleBond AromaticDoubleBond AromaticSingleBond AromaticDoubleBond ConjugatedSingleBond AromaticSingleBond ConjugatedDoubleBond ConjugatedSingleBond NonConjugatedSingleBondInRing NonConjugatedSingleBond ConjugatedSingleBond ConjugatedDoubleBond
M  BCL CHI   8   R  12   S
M  BCL DBI - - - - - - -
M  END
> <PDB ID>
1k22

> <Resolution>
1.9299999

$$$$
Written by BCL::WriteToMDL,1k7e
  MOE2012           3D
LYASE
 17 18  0  0  0  0  0  0  0  0999 V2000
   49.4060   29.5270   11.1720 O   0  0  0  1  0  1  0  0  0  0  0  0
   48.2100   29.0250   11.2000 C   0  0  0  1  0  3  0  0  0  0  0  0
   47.4230   29.3300   10.2350 O   0  5  0  1  0  1  0  0  0  0  0  0
   47.6290   28.1550   12.2800 C   0  0  0  0  0  4  0  0  0  0  0  0
   48.5140   27.9430   13.3910 N   0  0  0  0  0  3  0  0  0  0  0  0
   47.9500   27.4150   14.4670 C   0  0  0  1  0  3  0  0  0  0  0  0
   46.7960   26.7980   14.6250 O   0  0  0  1  0  1  0  0  0  0  0  0
   49.0260   27.6640   15.4500 C   0  0  0  0  0  4  0  0  0  0  0  0
   50.2880   26.8490   15.1930 C   0  0  0  1  0  3  0  0  0  0  0  0
   51.5240   27.4030   15.2790 C   0  0  0  0  0  3  0  0  0  0  0  0
   52.4570   26.3960   14.9880 N   0  0  0  0  0  3  0  0  0  0  0  0
   50.4120   25.4840   14.9980 C   0  0  0  1  0  3  0  0  0  0  0  0
   51.7850   25.2200   14.8520 C   0  0  0  1  0  3  0  0  0  0  0  0
   52.2270   23.9360   14.6680 C   0  0  0  0  0  3  0  0  0  0  0  0
   51.3140   22.8810   14.6360 C   0  0  0  0  0  3  0  0  0  0  0  0
   49.9820   23.1440   14.8230 C   0  0  0  0  0  3  0  0  0  0  0  0
   49.5250   24.4560   15.0160 C   0  0  0  0  0  3  0  0  0  0  0  0
  1  2  2  0  0  0  0
  2  3  1  0  0  0  0
  2  4  1  0  0  0  0
  4  5  1  0  0  0  0
  5  6  1  0  0  0  0
  6  7  2  0  0  0  0
  6  8  1  0  0  0  0
  8  9  1  0  0  0  0
  9 10  2  0  0  0  0
  9 12  1  0  0  0  0
 10 11  1  0  0  0  0
 11 13  1  0  0  0  0
 12 13  1  0  0  0  0
 12 17  2  0  0  0  0
 13 14  2  0  0  0  0
 14 15  1  0  0  0  0
 15 16  2  0  0  0  0
 16 17  1  0  0  0  0
M  BCL ATM O_Tr2Tr2TrPi C_TrTrTrPi O_Te2Te2Te2Te C_TeTeTeTe N_TrTrTrPi2 C_TrTrTrPi O_Tr2Tr2TrPi C_TeTeTeTe C_TrTrTrPi C_TrTrTrPi N_TrTrTrPi2 C_TrTrTrPi C_TrTrTrPi C_TrTrTrPi C_TrTrTrPi C_TrTrTrPi C_TrTrTrPi
M  BCL BND ConjugatedDoubleBond ConjugatedSingleBond NonConjugatedSingleBond NonConjugatedSingleBond ConjugatedSingleBond ConjugatedDoubleBond NonConjugatedSingleBond NonConjugatedSingleBond AromaticDoubleBond AromaticSingleBond AromaticSingleBond AromaticSingleBond AromaticSingleBond AromaticDoubleBond AromaticDoubleBond AromaticSingleBond AromaticDoubleBond AromaticSingleBond
M  BCL DBI - - - - - -
M  END
> <PDB ID>
1k7e

> <Resolution>
2.3

$$$$
Written by BCL::WriteToMDL,1k7f
  MOE2012           3D
1K7F_l.pdb
 20 21  0  0  0  0  0  0  0  0999 V2000
   48.3320   25.6200   11.3230 O   0  0  0  1  0  1  0  0  0  0  0  0
   49.5930   26.0510   11.2840 C   0  0  0  1  0  3  0  0  0  0  0  0
   49.8280   27.4030   11.3150 N   0  0  0  0  0  3  0  0  0  0  0  0
   48.5470   28.0210   11.7010 C   0  0  0  0  0  4  0  0  0  0  0  0
   48.4510   29.0930   10.6500 C   0  0  0  1  0  3  0  0  0  0  0  0
   47.6160   30.1480   10.8490 O   0  0  0  1  0  1  0  0  0  0  0  0
   49.1280   28.9440    9.4490 O   0  5  0  1  0  1  0  0  0  0  0  0
   48.5590   28.7770   12.9980 C   0  0  0  0  0  4  0  0  0  0  0  0
   49.7270   29.7800   13.0410 C   0  0  0  0  0  4  0  0  0  0  0  0
   48.7540   27.8910   14.2020 C   0  0  0  0  0  4  0  0  0  0  0  0
   50.6680   24.9910   11.2860 C   0  0  0  0  0  4  0  0  0  0  0  0
   51.5260   24.8510   12.5160 C   0  0  0  1  0  3  0  0  0  0  0  0
   52.8500   25.1750   12.5120 C   0  0  0  0  0  3  0  0  0  0  0  0
   53.2820   24.8910   13.7770 N   0  0  0  0  0  3  0  0  0  0  0  0
   52.2580   24.5030   14.5300 C   0  0  0  1  0  3  0  0  0  0  0  0
   52.2230   24.1830   15.8810 C   0  0  0  0  0  3  0  0  0  0  0  0
   51.1030   24.5210   13.7420 C   0  0  0  1  0  3  0  0  0  0  0  0
   49.8750   24.1390   14.2220 C   0  0  0  0  0  3  0  0  0  0  0  0
   49.8340   23.7740   15.5800 C   0  0  0  0  0  3  0  0  0  0  0  0
   50.9740   23.8180   16.4340 C   0  0  0  0  0  3  0  0  0  0  0  0
  1  2  2  0  0  0  0
  2  3  1  0  0  0  0
  2 11  1  0  0  0  0
  3  4  1  0  0  0  0
  4  5  1  0  0  0  0
  4  8  1  0  0  0  0
  5  6  2  0  0  0  0
  5  7  1  0  0  0  0
  8  9  1  0  0  0  0
  8 10  1  0  0  0  0
 11 12  1  0  0  0  0
 12 13  2  0  0  0  0
 12 17  1  0  0  0  0
 13 14  1  0  0  0  0
 14 15  1  0  0  0  0
 15 16  1  0  0  0  0
 15 17  2  0  0  0  0
 16 20  2  0  0  0  0
 17 18  1  0  0  0  0
 18 19  2  0  0  0  0
 19 20  1  0  0  0  0
M  BCL ATM O_Tr2Tr2TrPi C_TrTrTrPi N_TrTrTrPi2 C_TeTeTeTe C_TrTrTrPi O_Tr2Tr2TrPi O_Te2Te2Te2Te C_TeTeTeTe C_TeTeTeTe C_TeTeTeTe C_TeTeTeTe C_TrTrTrPi C_TrTrTrPi N_TrTrTrPi2 C_TrTrTrPi C_TrTrTrPi C_TrTrTrPi C_TrTrTrPi C_TrTrTrPi C_TrTrTrPi
M  BCL BND ConjugatedDoubleBond ConjugatedSingleBond NonConjugatedSingleBond NonConjugatedSingleBond NonConjugatedSingleBond NonConjugatedSingleBond ConjugatedDoubleBond ConjugatedSingleBond NonConjugatedSingleBond NonConjugatedSingleBond NonConjugatedSingleBond AromaticDoubleBond AromaticSingleBond AromaticSingleBond AromaticSingleBond AromaticSingleBond AromaticDoubleBond AromaticDoubleBond AromaticSingleBond AromaticDoubleBond AromaticSingleBond
M  BCL CHI   4   S
M  BCL DBI - - - - - -
M  END
> <PDB ID>
1k7f

> <Resolution>
1.9

$$$$
Written by BCL::WriteToMDL,1ke5
  MOE2012           3D
a1ke5_lig.ent
 23 25  0  0  0  0  0  0  0  0999 V2000
   41.4780   13.7280    5.0710 N   0  0  0  0  0  3  0  0  0  0  0  0
   40.3280   14.1980    4.5260 C   0  0  0  1  0  3  0  0  0  0  0  0
   40.4460   15.6850    4.3610 C   0  0  0  1  0  3  0  0  0  0  0  0
   42.4510   17.3290    5.0340 C   0  0  0  0  0  3  0  0  0  0  0  0
   43.8100   17.3330    5.6430 C   0  0  0  0  0  3  0  0  0  0  0  0
   44.4290   16.0550    6.0710 C   0  0  0  0  0  3  0  0  0  0  0  0
   43.6770   14.7700    5.9450 C   0  0  0  0  0  3  0  0  0  0  0  0
   42.3390   14.7710    5.3240 C   0  0  0  1  0  3  0  0  0  0  0  0
   41.7400   16.0200    4.8860 C   0  0  0  1  0  3  0  0  0  0  0  0
   39.3030   13.5590    4.2530 O   0  0  0  1  0  1  0  0  0  0  0  0
   39.5030   16.5110    3.8940 C   0  0  0  0  0  3  0  0  0  0  0  0
   38.1310   16.0860    3.5760 N   0  0  0  0  0  3  0  0  0  0  0  0
   37.1020   16.9110    3.2870 C   0  0  0  1  0  3  0  0  0  0  0  0
   36.9860   18.3360    3.7520 C   0  0  0  0  0  3  0  0  0  0  0  0
   35.8400   19.1330    3.3730 C   0  0  0  0  0  3  0  0  0  0  0  0
   34.7960   18.5440    2.5260 C   0  0  0  1  0  3  0  0  0  0  0  0
   34.8750   17.1290    2.0770 C   0  0  0  0  0  3  0  0  0  0  0  0
   36.0350   16.3120    2.4560 C   0  0  0  0  0  3  0  0  0  0  0  0
   33.3190   19.4640    2.3010 S   0  0  0  1  0  4  0  0  0  0  0  0
   32.6830   19.5590    3.5730 O   0  0  0  1  0  1  0  0  0  0  0  0
   32.5740   18.8680    1.2320 O   0  0  0  1  0  1  0  0  0  0  0  0
   33.6860   20.9710    1.7410 N   0  0  0  0  0  3  0  0  0  0  0  0
   34.4870   22.0130    2.3670 C   0  0  0  0  0  4  0  0  0  0  0  0
  1  2  1  0  0  0  0
  1  8  1  0  0  0  0
  2  3  1  0  0  0  0
  2 10  2  0  0  0  0
  3  9  1  0  0  0  0
  3 11  2  0  0  0  0
  4  5  1  0  0  0  0
  4  9  2  0  0  0  0
  5  6  2  0  0  0  0
  6  7  1  0  0  0  0
  7  8  2  0  0  0  0
  8  9  1  0  0  0  0
 11 12  1  0  0  0  0
 12 13  1  0  0  0  0
 13 14  1  0  0  0  0
 13 18  2  0  0  0  0
 14 15  2  0  0  0  0
 15 16  1  0  0  0  0
 16 17  2  0  0  0  0
 16 19  1  0  0  0  0
 17 18  1  0  0  0  0
 19 20  2  0  0  0  0
 19 21  2  0  0  0  0
 19 22  1  0  0  0  0
 22 23  1  0  0  0  0
M  BCL ATM N_TrTrTrPi2 C_TrTrTrPi C_TrTrTrPi C_TrTrTrPi C_TrTrTrPi C_TrTrTrPi C_TrTrTrPi C_TrTrTrPi C_TrTrTrPi O_Tr2Tr2TrPi C_TrTrTrPi N_TrTrTrPi2 C_TrTrTrPi C_TrTrTrPi C_TrTrTrPi C_TrTrTrPi C_TrTrTrPi C_TrTrTrPi S_TeTeTeTePiPi O_Tr2Tr2TrPi O_Tr2Tr2TrPi N_TrTrTrPi2 C_TeTeTeTe
M  BCL BND ConjugatedSingleBondInRing ConjugatedSingleBondInRing ConjugatedSingleBondInRing ConjugatedDoubleBond ConjugatedSingleBondInRing ConjugatedDoubleBond AromaticSingleBond AromaticDoubleBond AromaticDoubleBond AromaticSingleBond AromaticDoubleBond AromaticSingleBond ConjugatedSingleBond ConjugatedSingleBond AromaticSingleBond AromaticDoubleBond AromaticDoubleBond AromaticSingleBond AromaticDoubleBond ConjugatedSingleBond AromaticSingleBond ConjugatedDoubleBond ConjugatedDoubleBond ConjugatedSingleBond NonConjugatedSingleBond
M  BCL DBI - Z - - - - - - - -
M  END
> <PDB ID>
1ke5

> <Resolution>
2.2

$$$$
Written by BCL::WriteToMDL,1ke6
  MOE2012           3D
a1ke6_lig.ent
 27 30  0  0  0  0  0  0  0  0999 V2000
   41.0960   13.5580    4.9660 N   0  0  0  0  0  3  0  0  0  0  0  0
   39.9420   14.0200    4.3940 C   0  0  0  1  0  3  0  0  0  0  0  0
   40.0030   15.5070    4.2990 C   0  0  0  1  0  3  0  0  0  0  0  0
   41.9510   17.1540    5.0010 C   0  0  0  1  0  3  0  0  0  0  0  0
   43.3690   17.1740    5.5260 C   0  0  0  1  0  3  0  0  0  0  0  0
   44.0350   15.9220    5.9000 C   0  0  0  0  0  3  0  0  0  0  0  0
   43.3160   14.6210    5.7640 C   0  0  0  0  0  3  0  0  0  0  0  0
   41.9430   14.6050    5.2070 C   0  0  0  1  0  3  0  0  0  0  0  0
   41.2940   15.8550    4.8340 C   0  0  0  1  0  3  0  0  0  0  0  0
   38.9610   13.3870    4.0010 O   0  0  0  1  0  1  0  0  0  0  0  0
   39.0840   16.2720    3.8170 N   0  0  0  1  0  2  0  0  0  0  0  0
   41.3980   18.7310    4.6950 S   0  0  0  1  0  2  0  0  0  0  0  0
   42.9000   19.4170    5.1390 C   0  0  0  0  0  3  0  0  0  0  0  0
   43.8200   18.4980    5.5350 N   0  0  0  1  0  2  0  0  0  0  0  0
   37.7310   15.9550    3.7800 N   0  0  0  0  0  3  0  0  0  0  0  0
   36.7600   16.7290    3.2230 C   0  0  0  1  0  3  0  0  0  0  0  0
   35.7850   16.0600    2.3300 C   0  0  0  0  0  3  0  0  0  0  0  0
   34.8080   16.8720    1.5730 C   0  0  0  0  0  3  0  0  0  0  0  0
   34.7820   18.3490    1.7440 C   0  0  0  1  0  3  0  0  0  0  0  0
   35.7700   19.0170    2.6180 C   0  0  0  0  0  3  0  0  0  0  0  0
   36.6790   18.2170    3.4300 C   0  0  0  0  0  3  0  0  0  0  0  0
   33.6870   19.1820    1.1410 C   0  0  0  0  0  4  0  0  0  0  0  0
   32.5130   19.9160    2.2830 S   0  0  0  1  0  4  0  0  0  0  0  0
   32.2040   18.9610    3.3190 O   0  0  0  1  0  1  0  0  0  0  0  0
   31.4260   20.5000    1.5410 O   0  0  0  1  0  1  0  0  0  0  0  0
   33.2240   21.2010    3.0320 N   0  0  0  0  0  3  0  0  0  0  0  0
   33.8100   22.3100    2.2990 C   0  0  0  0  0  4  0  0  0  0  0  0
  1  2  1  0  0  0  0
  1  8  1  0  0  0  0
  2  3  1  0  0  0  0
  2 10  2  0  0  0  0
  3  9  1  0  0  0  0
  3 11  2  0  0  0  0
  4  5  1  0  0  0  0
  4  9  2  0  0  0  0
  4 12  1  0  0  0  0
  5  6  2  0  0  0  0
  5 14  1  0  0  0  0
  6  7  1  0  0  0  0
  7  8  2  0  0  0  0
  8  9  1  0  0  0  0
 11 15  1  0  0  0  0
 12 13  1  0  0  0  0
 13 14  2  0  0  0  0
 15 16  1  0  0  0  0
 16 17  1  0  0  0  0
 16 21  2  0  0  0  0
 17 18  2  0  0  0  0
 18 19  1  0  0  0  0
 19 20  2  0  0  0  0
 19 22  1  0  0  0  0
 20 21  1  0  0  0  0
 22 23  1  0  0  0  0
 23 24  2  0  0  0  0
 23 25  2  0  0  0  0
 23 26  1  0  0  0  0
 26 27  1  0  0  0  0
M  BCL ATM N_TrTrTrPi2 C_TrTrTrPi C_TrTrTrPi C_TrTrTrPi C_TrTrTrPi C_TrTrTrPi C_TrTrTrPi C_TrTrTrPi C_TrTrTrPi O_Tr2Tr2TrPi N_Tr2TrTrPi S_Te2Te2TeTe C_TrTrTrPi N_Tr2TrTrPi N_TrTrTrPi2 C_TrTrTrPi C_TrTrTrPi C_TrTrTrPi C_TrTrTrPi C_TrTrTrPi C_TrTrTrPi C_TeTeTeTe S_TeTeTeTePiPi O_Tr2Tr2TrPi O_Tr2Tr2TrPi N_TrTrTrPi2 C_TeTeTeTe
M  BCL BND ConjugatedSingleBondInRing ConjugatedSingleBondInRing ConjugatedSingleBondInRing ConjugatedDoubleBond ConjugatedSingleBondInRing ConjugatedDoubleBond AromaticSingleBond AromaticDoubleBond AromaticSingleBond AromaticDoubleBond AromaticSingleBond AromaticSingleBond AromaticDoubleBond AromaticSingleBond ConjugatedSingleBond AromaticSingleBond AromaticDoubleBond ConjugatedSingleBond AromaticSingleBond AromaticDoubleBond AromaticDoubleBond AromaticSingleBond AromaticDoubleBond NonConjugatedSingleBond AromaticSingleBond NonConjugatedSingleBond ConjugatedDoubleBond ConjugatedDoubleBond ConjugatedSingleBond NonConjugatedSingleBond
M  BCL DBI - - - - - - - - - - -
M  END
> <PDB ID>
1ke6

> <Resolution>
2

$$$$
Written by BCL::WriteToMDL,1ke7
  MOE2012           3D
a1ke7_lig.ent
 28 32  0  0  0  0  0  0  0  0999 V2000
   39.2160   12.9440    4.3990 O   0  0  0  1  0  1  0  0  0  0  0  0
   40.0940   13.7790    4.5540 C   0  0  0  1  0  3  0  0  0  0  0  0
   41.3540   13.5580    5.0620 N   0  0  0  0  0  3  0  0  0  0  0  0
   42.0310   14.7440    5.1730 C   0  0  0  1  0  3  0  0  0  0  0  0
   43.4010   15.0430    5.6600 C   0  0  0  0  0  3  0  0  0  0  0  0
   43.8450   16.4690    5.7140 C   0  0  0  0  0  3  0  0  0  0  0  0
   42.9100   17.5990    5.3670 C   0  0  0  1  0  3  0  0  0  0  0  0
   43.3350   18.9890    5.4630 C   0  0  0  1  0  3  0  0  0  0  0  0
   44.6340   19.3950    5.2900 O   0  0  0  1  0  2  0  0  0  0  0  0
   44.5810   20.7640    5.2370 C   0  0  0  0  0  3  0  0  0  0  0  0
   43.3610   21.2300    5.5860 N   0  0  0  1  0  2  0  0  0  0  0  0
   42.5480   20.1600    5.7220 C   0  0  0  0  0  3  0  0  0  0  0  0
   41.5460   17.2270    4.8720 C   0  0  0  0  0  3  0  0  0  0  0  0
   41.1460   15.8100    4.7360 C   0  0  0  1  0  3  0  0  0  0  0  0
   39.9260   15.2260    4.2170 C   0  0  0  1  0  3  0  0  0  0  0  0
   38.9170   15.8430    3.5590 C   0  0  0  0  0  3  0  0  0  0  0  0
   37.5470   15.4010    3.2150 N   0  0  0  0  0  3  0  0  0  0  0  0
   36.5400   16.2050    2.7330 C   0  0  0  1  0  3  0  0  0  0  0  0
   36.2140   17.5570    3.2950 C   0  0  0  0  0  3  0  0  0  0  0  0
   35.1270   18.3420    2.7100 C   0  0  0  1  0  3  0  0  0  0  0  0
   34.6970   19.6960    3.1190 C   0  0  0  0  0  4  0  0  0  0  0  0
   32.9850   19.9180    2.6620 S   0  0  0  1  0  4  0  0  0  0  0  0
   32.7310   21.2500    2.1800 O   0  0  0  1  0  1  0  0  0  0  0  0
   32.2030   19.3650    3.7310 O   0  0  0  1  0  1  0  0  0  0  0  0
   33.1510   18.7000    1.3310 C   0  0  0  0  0  3  0  0  0  0  0  0
   34.2970   17.7910    1.6300 C   0  0  0  1  0  3  0  0  0  0  0  0
   34.6150   16.4750    1.0270 C   0  0  0  0  0  4  0  0  0  0  0  0
   35.7280   15.6790    1.5980 C   0  0  0  0  0  3  0  0  0  0  0  0
  1  2  2  0  0  0  0
  2  3  1  0  0  0  0
  2 15  1  0  0  0  0
  3  4  1  0  0  0  0
  4  5  1  0  0  0  0
  4 14  2  0  0  0  0
  5  6  2  0  0  0  0
  6  7  1  0  0  0  0
  7  8  1  0  0  0  0
  7 13  2  0  0  0  0
  8  9  1  0  0  0  0
  8 12  2  0  0  0  0
  9 10  1  0  0  0  0
 10 11  2  0  0  0  0
 11 12  1  0  0  0  0
 13 14  1  0  0  0  0
 14 15  1  0  0  0  0
 15 16  2  0  0  0  0
 16 17  1  0  0  0  0
 17 18  1  0  0  0  0
 18 19  1  0  0  0  0
 18 28  2  0  0  0  0
 19 20  2  0  0  0  0
 20 21  1  0  0  0  0
 20 26  1  0  0  0  0
 21 22  1  0  0  0  0
 22 23  2  0  0  0  0
 22 24  2  0  0  0  0
 22 25  1  0  0  0  0
 25 26  2  0  0  0  0
 26 27  1  0  0  0  0
 27 28  1  0  0  0  0
M  BCL ATM O_Tr2Tr2TrPi C_TrTrTrPi N_TrTrTrPi2 C_TrTrTrPi C_TrTrTrPi C_TrTrTrPi C_TrTrTrPi C_TrTrTrPi O_Tr2TrTrPi2 C_TrTrTrPi N_Tr2TrTrPi C_TrTrTrPi C_TrTrTrPi C_TrTrTrPi C_TrTrTrPi C_TrTrTrPi N_TrTrTrPi2 C_TrTrTrPi C_TrTrTrPi C_TrTrTrPi C_TeTeTeTe S_TeTeTeTePiPi O_Tr2Tr2TrPi O_Tr2Tr2TrPi C_TrTrTrPi C_TrTrTrPi C_TeTeTeTe C_TrTrTrPi
M  BCL BND ConjugatedDoubleBond ConjugatedSingleBondInRing ConjugatedSingleBondInRing ConjugatedSingleBondInRing AromaticSingleBond AromaticDoubleBond AromaticDoubleBond AromaticSingleBond ConjugatedSingleBond AromaticDoubleBond AromaticSingleBond AromaticDoubleBond AromaticSingleBond AromaticDoubleBond AromaticSingleBond AromaticSingleBond ConjugatedSingleBondInRing ConjugatedDoubleBond ConjugatedSingleBond ConjugatedSingleBond ConjugatedSingleBondInRing ConjugatedDoubleBondInRing ConjugatedDoubleBondInRing NonConjugatedSingleBondInRing ConjugatedSingleBondInRing NonConjugatedSingleBondInRing ConjugatedDoubleBond ConjugatedDoubleBond ConjugatedSingleBondInRing ConjugatedDoubleBondInRing NonConjugatedSingleBondInRing NonConjugatedSingleBondInRing
M  BCL DBI - - - - - - Z - - - - -
M  END
> <PDB ID>
1ke7

> <Resolution>
2

$$$$
Written by BCL::WriteToMDL,1ke8
  MOE2012           3D
a1ke8_lig.ent
 27 30  0  0  0  0  0  0  0  0999 V2000
   39.2590   13.4460    4.2250 O   0  0  0  1  0  1  0  0  0  0  0  0
   40.2340   14.1190    4.5670 C   0  0  0  1  0  3  0  0  0  0  0  0
   41.3590   13.6830    5.1870 N   0  0  0  0  0  3  0  0  0  0  0  0
   42.2040   14.7420    5.4210 C   0  0  0  1  0  3  0  0  0  0  0  0
   43.5340   14.7590    6.0630 C   0  0  0  0  0  3  0  0  0  0  0  0
   44.2970   16.0380    6.1210 C   0  0  0  0  0  3  0  0  0  0  0  0
   43.7140   17.2910    5.5630 C   0  0  0  0  0  3  0  0  0  0  0  0
   42.3540   17.2740    4.9540 C   0  0  0  0  0  3  0  0  0  0  0  0
   41.6180   15.9750    4.8980 C   0  0  0  1  0  3  0  0  0  0  0  0
   40.3190   15.6250    4.3770 C   0  0  0  1  0  3  0  0  0  0  0  0
   39.3630   16.4140    3.8570 C   0  0  0  0  0  3  0  0  0  0  0  0
   37.9750   15.9670    3.5790 N   0  0  0  0  0  3  0  0  0  0  0  0
   36.9110   16.7660    3.3450 C   0  0  0  1  0  3  0  0  0  0  0  0
   36.7670   18.1870    3.8330 C   0  0  0  0  0  3  0  0  0  0  0  0
   35.5820   18.9540    3.4980 C   0  0  0  0  0  3  0  0  0  0  0  0
   34.4930   18.3150    2.7220 C   0  0  0  1  0  3  0  0  0  0  0  0
   34.6220   16.9270    2.2250 C   0  0  0  0  0  3  0  0  0  0  0  0
   35.8350   16.1510    2.5410 C   0  0  0  0  0  3  0  0  0  0  0  0
   33.0590   19.2880    2.3460 S   0  0  0  1  0  4  0  0  0  0  0  0
   32.0220   18.4800    1.7710 O   0  0  0  1  0  1  0  0  0  0  0  0
   32.7600   19.9890    3.5540 O   0  0  0  1  0  1  0  0  0  0  0  0
   33.5090   20.4030    1.1810 N   0  0  0  0  0  3  0  0  0  0  0  0
   33.8800   20.0300   -0.2270 C   0  0  0  1  0  3  0  0  0  0  0  0
   35.0290   20.8860   -1.1420 S   0  0  0  1  0  2  0  0  0  0  0  0
   34.9090   19.8330   -2.4660 C   0  0  0  0  0  3  0  0  0  0  0  0
   33.9060   18.8780   -2.2280 C   0  0  0  0  0  3  0  0  0  0  0  0
   33.3690   19.0010   -0.9670 N   0  0  0  1  0  2  0  0  0  0  0  0
  1  2  2  0  0  0  0
  2  3  1  0  0  0  0
  2 10  1  0  0  0  0
  3  4  1  0  0  0  0
  4  5  1  0  0  0  0
  4  9  2  0  0  0  0
  5  6  2  0  0  0  0
  6  7  1  0  0  0  0
  7  8  2  0  0  0  0
  8  9  1  0  0  0  0
  9 10  1  0  0  0  0
 10 11  2  0  0  0  0
 11 12  1  0  0  0  0
 12 13  1  0  0  0  0
 13 14  1  0  0  0  0
 13 18  2  0  0  0  0
 14 15  2  0  0  0  0
 15 16  1  0  0  0  0
 16 17  2  0  0  0  0
 16 19  1  0  0  0  0
 17 18  1  0  0  0  0
 19 20  2  0  0  0  0
 19 21  2  0  0  0  0
 19 22  1  0  0  0  0
 22 23  1  0  0  0  0
 23 24  1  0  0  0  0
 23 27  2  0  0  0  0
 24 25  1  0  0  0  0
 25 26  2  0  0  0  0
 26 27  1  0  0  0  0
M  BCL ATM O_Tr2Tr2TrPi C_TrTrTrPi N_TrTrTrPi2 C_TrTrTrPi C_TrTrTrPi C_TrTrTrPi C_TrTrTrPi C_TrTrTrPi C_TrTrTrPi C_TrTrTrPi C_TrTrTrPi N_TrTrTrPi2 C_TrTrTrPi C_TrTrTrPi C_TrTrTrPi C_TrTrTrPi C_TrTrTrPi C_TrTrTrPi S_TeTeTeTePiPi O_Tr2Tr2TrPi O_Tr2Tr2TrPi N_TrTrTrPi2 C_TrTrTrPi S_Te2Te2TeTe C_TrTrTrPi C_TrTrTrPi N_Tr2TrTrPi
M  BCL BND ConjugatedDoubleBond ConjugatedSingleBondInRing ConjugatedSingleBondInRing ConjugatedSingleBondInRing AromaticSingleBond AromaticDoubleBond AromaticDoubleBond AromaticSingleBond AromaticDoubleBond AromaticSingleBond ConjugatedSingleBondInRing ConjugatedDoubleBond ConjugatedSingleBond ConjugatedSingleBond AromaticSingleBond AromaticDoubleBond AromaticDoubleBond AromaticSingleBond AromaticDoubleBond ConjugatedSingleBond AromaticSingleBond ConjugatedDoubleBond ConjugatedDoubleBond ConjugatedSingleBond ConjugatedSingleBond AromaticSingleBond AromaticDoubleBond AromaticSingleBond AromaticDoubleBond AromaticSingleBond
M  BCL DBI - - - - Z - - - - - - -
M  END
> <PDB ID>
1ke8

> <Resolution>
2

$$$$
Written by BCL::WriteToMDL,1ke9
  MOE2012           3D
a1ke9_lig.ent
 25 27  0  0  0  0  0  0  0  0999 V2000
   41.3360   13.7020    5.0980 N   0  0  0  0  0  3  0  0  0  0  0  0
   40.2190   14.1960    4.5140 C   0  0  0  1  0  3  0  0  0  0  0  0
   40.3500   15.6640    4.4450 C   0  0  0  1  0  3  0  0  0  0  0  0
   42.3970   17.1430    5.0230 C   0  0  0  0  0  3  0  0  0  0  0  0
   43.7280   17.1110    5.5100 C   0  0  0  0  0  3  0  0  0  0  0  0
   44.2750   15.8890    5.9440 C   0  0  0  0  0  3  0  0  0  0  0  0
   43.5230   14.7000    5.8860 C   0  0  0  0  0  3  0  0  0  0  0  0
   42.2270   14.7260    5.3430 C   0  0  0  1  0  3  0  0  0  0  0  0
   41.6820   15.9210    4.9440 C   0  0  0  1  0  3  0  0  0  0  0  0
   39.2510   13.5800    4.0910 O   0  0  0  1  0  1  0  0  0  0  0  0
   39.4080   16.5300    4.0310 C   0  0  0  0  0  3  0  0  0  0  0  0
   38.0820   16.0280    3.6140 N   0  0  0  0  0  3  0  0  0  0  0  0
   37.0520   16.8290    3.2590 C   0  0  0  1  0  3  0  0  0  0  0  0
   35.9780   16.2200    2.6010 C   0  0  0  0  0  3  0  0  0  0  0  0
   34.8340   16.9570    2.2750 C   0  0  0  0  0  3  0  0  0  0  0  0
   34.7810   18.3220    2.5870 C   0  0  0  1  0  3  0  0  0  0  0  0
   35.8790   18.9500    3.1780 C   0  0  0  0  0  3  0  0  0  0  0  0
   37.0050   18.2100    3.5230 C   0  0  0  0  0  3  0  0  0  0  0  0
   33.2720   19.1970    2.2310 S   0  0  0  1  0  4  0  0  0  0  0  0
   33.4760   20.5950    1.9470 O   0  0  0  1  0  1  0  0  0  0  0  0
   32.3810   18.7750    3.2460 O   0  0  0  1  0  1  0  0  0  0  0  0
   32.8180   18.5460    0.7910 N   0  0  0  0  0  3  0  0  0  0  0  0
   33.4880   18.8840   -0.3860 C   0  0  0  1  0  3  0  0  0  0  0  0
   34.1570   20.0450   -0.5500 N   0  3  0  0  0  3  0  0  0  0  0  0
   33.4830   18.0370   -1.4260 N   0  0  0  0  0  3  0  0  0  0  0  0
  1  2  1  0  0  0  0
  1  8  1  0  0  0  0
  2  3  1  0  0  0  0
  2 10  2  0  0  0  0
  3  9  1  0  0  0  0
  3 11  2  0  0  0  0
  4  5  1  0  0  0  0
  4  9  2  0  0  0  0
  5  6  2  0  0  0  0
  6  7  1  0  0  0  0
  7  8  2  0  0  0  0
  8  9  1  0  0  0  0
 11 12  1  0  0  0  0
 12 13  1  0  0  0  0
 13 14  1  0  0  0  0
 13 18  2  0  0  0  0
 14 15  2  0  0  0  0
 15 16  1  0  0  0  0
 16 17  2  0  0  0  0
 16 19  1  0  0  0  0
 17 18  1  0  0  0  0
 19 20  2  0  0  0  0
 19 21  2  0  0  0  0
 19 22  1  0  0  0  0
 22 23  1  0  0  0  0
 23 24  2  0  0  0  0
 23 25  1  0  0  0  0
M  BCL ATM N_TrTrTrPi2 C_TrTrTrPi C_TrTrTrPi C_TrTrTrPi C_TrTrTrPi C_TrTrTrPi C_TrTrTrPi C_TrTrTrPi C_TrTrTrPi O_Tr2Tr2TrPi C_TrTrTrPi N_TrTrTrPi2 C_TrTrTrPi C_TrTrTrPi C_TrTrTrPi C_TrTrTrPi C_TrTrTrPi C_TrTrTrPi S_TeTeTeTePiPi O_Tr2Tr2TrPi O_Tr2Tr2TrPi N_TrTrTrPi2 C_TrTrTrPi N_TrTrTrPi N_TrTrTrPi2
M  BCL BND ConjugatedSingleBondInRing ConjugatedSingleBondInRing ConjugatedSingleBondInRing ConjugatedDoubleBond ConjugatedSingleBondInRing ConjugatedDoubleBond AromaticSingleBond AromaticDoubleBond AromaticDoubleBond AromaticSingleBond AromaticDoubleBond AromaticSingleBond ConjugatedSingleBond ConjugatedSingleBond AromaticSingleBond AromaticDoubleBond AromaticDoubleBond AromaticSingleBond AromaticDoubleBond ConjugatedSingleBond AromaticSingleBond ConjugatedDoubleBond ConjugatedDoubleBond ConjugatedSingleBond ConjugatedSingleBond ConjugatedDoubleBond ConjugatedSingleBond
M  BCL DBI - Z - - - - - - - - -
M  END
> <PDB ID>
1ke9

> <Resolution>
2

$$$$
Written by BCL::WriteToMDL,1kv1
  MOE2012           3D
1KV1_l.pdb
 21 22  0  0  0  0  0  0  0  0999 V2000
   33.3350   33.7310   14.7430 C   0  0  0  1  0  3  0  0  0  0  0  0
   32.6010   34.5460   15.3330 O   0  0  0  1  0  1  0  0  0  0  0  0
   34.5710   33.5060   15.1830 N   0  0  0  0  0  3  0  0  0  0  0  0
   35.1480   34.1290   16.2090 C   0  0  0  1  0  3  0  0  0  0  0  0
   36.4480   34.4790   16.0740 C   0  0  0  0  0  3  0  0  0  0  0  0
   37.1140   35.1040   17.1080 C   0  0  0  0  0  3  0  0  0  0  0  0
   36.4760   35.3630   18.2450 C   0  0  0  1  0  3  0  0  0  0  0  0
   37.3570   36.1330   19.5340 Cl  0  0  0  1  0  1  0  0  0  0  0  0
   35.1700   35.0230   18.4040 C   0  0  0  0  0  3  0  0  0  0  0  0
   34.4900   34.3920   17.3610 C   0  0  0  0  0  3  0  0  0  0  0  0
   32.9130   33.0390   13.6810 N   0  0  0  0  0  3  0  0  0  0  0  0
   31.7140   33.1640   13.1110 C   0  0  0  1  0  3  0  0  0  0  0  0
   31.0350   34.3170   12.8600 C   0  0  0  0  0  3  0  0  0  0  0  0
   29.8770   33.9530   12.1980 C   0  0  0  1  0  3  0  0  0  0  0  0
   29.8450   32.6300   12.0430 N   0  0  0  1  0  2  0  0  0  0  0  0
   31.0160   32.1480   12.6350 N   0  0  0  1  0  3  0  0  0  0  0  0
   31.4020   30.7330   12.7230 C   0  0  0  0  0  4  0  0  0  0  0  0
   28.3360   35.6290   12.9670 C   0  0  0  0  0  4  0  0  0  0  0  0
   27.7110   33.9850   11.1740 C   0  0  0  0  0  4  0  0  0  0  0  0
   29.4050   35.7600   10.6900 C   0  0  0  0  0  4  0  0  0  0  0  0
   28.8780   34.8070   11.7780 C   0  0  0  1  0  4  0  0  0  0  0  0
  1  2  2  0  0  0  0
  1  3  1  0  0  0  0
  1 11  1  0  0  0  0
  3  4  1  0  0  0  0
  4  5  1  0  0  0  0
  4 10  2  0  0  0  0
  5  6  2  0  0  0  0
  6  7  1  0  0  0  0
  7  8  1  0  0  0  0
  7  9  2  0  0  0  0
  9 10  1  0  0  0  0
 11 12  1  0  0  0  0
 12 13  2  0  0  0  0
 12 16  1  0  0  0  0
 13 14  1  0  0  0  0
 14 15  2  0  0  0  0
 14 21  1  0  0  0  0
 15 16  1  0  0  0  0
 16 17  1  0  0  0  0
 18 21  1  0  0  0  0
 19 21  1  0  0  0  0
 20 21  1  0  0  0  0
M  BCL ATM C_TrTrTrPi O_Tr2Tr2TrPi N_TrTrTrPi2 C_TrTrTrPi C_TrTrTrPi C_TrTrTrPi C_TrTrTrPi Cl_S2P2P2P C_TrTrTrPi C_TrTrTrPi N_TrTrTrPi2 C_TrTrTrPi C_TrTrTrPi C_TrTrTrPi N_Tr2TrTrPi N_TrTrTrPi2 C_TeTeTeTe C_TeTeTeTe C_TeTeTeTe C_TeTeTeTe C_TeTeTeTe
M  BCL BND ConjugatedDoubleBond ConjugatedSingleBond ConjugatedSingleBond ConjugatedSingleBond AromaticSingleBond AromaticDoubleBond AromaticDoubleBond AromaticSingleBond ConjugatedSingleBond AromaticDoubleBond AromaticSingleBond ConjugatedSingleBond AromaticDoubleBond AromaticSingleBond AromaticSingleBond AromaticDoubleBond NonConjugatedSingleBond AromaticSingleBond NonConjugatedSingleBond NonConjugatedSingleBond NonConjugatedSingleBond NonConjugatedSingleBond
M  BCL DBI - - - - - -
M  END
> <PDB ID>
1kv1

> <Resolution>
2.5

$$$$
Written by BCL::WriteToMDL,1kv2
  MOE2012           3D
1KV2_l.pdb
 39 43  0  0  0  0  0  0  0  0999 V2000
   32.8500   33.9990   15.3520 C   0  0  0  1  0  3  0  0  0  0  0  0
   31.9630   34.5370   16.0310 O   0  0  0  1  0  1  0  0  0  0  0  0
   34.0770   33.8920   15.8400 N   0  0  0  0  0  3  0  0  0  0  0  0
   34.4030   34.4490   16.9930 C   0  0  0  1  0  3  0  0  0  0  0  0
   35.4970   35.2570   16.9940 C   0  0  0  1  0  3  0  0  0  0  0  0
   35.9010   35.8800   18.1430 C   0  0  0  1  0  3  0  0  0  0  0  0
   35.1810   35.6970   19.2810 C   0  0  0  1  0  3  0  0  0  0  0  0
   36.2220   35.4440   15.8200 C   0  0  0  0  0  3  0  0  0  0  0  0
   37.3710   36.2710   15.8060 C   0  0  0  0  0  3  0  0  0  0  0  0
   37.7830   36.8970   16.9510 C   0  0  0  0  0  3  0  0  0  0  0  0
   37.0550   36.7140   18.1170 C   0  0  0  0  0  3  0  0  0  0  0  0
   34.0700   34.8730   19.2770 C   0  0  0  0  0  3  0  0  0  0  0  0
   33.6800   34.2450   18.0870 C   0  0  0  0  0  3  0  0  0  0  0  0
   32.6030   33.4680   14.1560 N   0  0  0  0  0  3  0  0  0  0  0  0
   31.4490   33.4970   13.4860 C   0  0  0  1  0  3  0  0  0  0  0  0
   30.6230   34.5430   13.3720 C   0  0  0  0  0  3  0  0  0  0  0  0
   29.6480   34.1840   12.5140 C   0  0  0  1  0  3  0  0  0  0  0  0
   29.8430   32.9430   12.0960 N   0  0  0  1  0  2  0  0  0  0  0  0
   31.0020   32.5220   12.7310 N   0  0  0  1  0  3  0  0  0  0  0  0
   31.5890   31.3350   12.5550 C   0  0  0  1  0  3  0  0  0  0  0  0
   27.9030   35.6540   13.3180 C   0  0  0  0  0  4  0  0  0  0  0  0
   27.5700   34.2410   11.3750 C   0  0  0  0  0  4  0  0  0  0  0  0
   29.0900   36.1090   11.2190 C   0  0  0  0  0  4  0  0  0  0  0  0
   28.6570   34.9690   12.1470 C   0  0  0  1  0  4  0  0  0  0  0  0
   31.7510   30.9020   11.3070 C   0  0  0  0  0  3  0  0  0  0  0  0
   32.3860   29.7130   11.0460 C   0  0  0  0  0  3  0  0  0  0  0  0
   32.8550   28.9620   12.0800 C   0  0  0  1  0  3  0  0  0  0  0  0
   32.6890   29.3990   13.3870 C   0  0  0  0  0  3  0  0  0  0  0  0
   32.0420   30.6080   13.6170 C   0  0  0  0  0  3  0  0  0  0  0  0
   33.5550   27.6910   11.7990 C   0  0  0  0  0  4  0  0  0  0  0  0
   35.5610   36.3180   20.3550 O   0  0  0  1  0  2  0  0  0  0  0  0
   34.8700   35.9700   21.5440 C   0  0  0  0  0  4  0  0  0  0  0  0
   35.2040   37.0260   22.6080 C   0  0  0  0  0  4  0  0  0  0  0  0
   34.1660   38.0790   22.8130 N   0  3  0  0  0  4  0  0  0  0  0  0
   34.0940   38.8980   21.6080 C   0  0  0  0  0  4  0  0  0  0  0  0
   33.8330   40.3930   21.8460 C   0  0  0  0  0  4  0  0  0  0  0  0
   34.7250   40.9080   22.8030 O   0  0  0  1  0  2  0  0  0  0  0  0
   34.3530   40.3450   24.0060 C   0  0  0  0  0  4  0  0  0  0  0  0
   34.6010   38.8440   23.9970 C   0  0  0  0  0  4  0  0  0  0  0  0
  1  2  2  0  0  0  0
  1  3  1  0  0  0  0
  1 14  1  0  0  0  0
  3  4  1  0  0  0  0
  4  5  1  0  0  0  0
  4 13  2  0  0  0  0
  5  6  1  0  0  0  0
  5  8  2  0  0  0  0
  6  7  1  0  0  0  0
  6 11  2  0  0  0  0
  7 12  2  0  0  0  0
  7 31  1  0  0  0  0
  8  9  1  0  0  0  0
  9 10  2  0  0  0  0
 10 11  1  0  0  0  0
 12 13  1  0  0  0  0
 14 15  1  0  0  0  0
 15 16  2  0  0  0  0
 15 19  1  0  0  0  0
 16 17  1  0  0  0  0
 17 18  2  0  0  0  0
 17 24  1  0  0  0  0
 18 19  1  0  0  0  0
 19 20  1  0  0  0  0
 20 25  1  0  0  0  0
 20 29  2  0  0  0  0
 21 24  1  0  0  0  0
 22 24  1  0  0  0  0
 23 24  1  0  0  0  0
 25 26  2  0  0  0  0
 26 27  1  0  0  0  0
 27 28  2  0  0  0  0
 27 30  1  0  0  0  0
 28 29  1  0  0  0  0
 31 32  1  0  0  0  0
 32 33  1  0  0  0  0
 33 34  1  0  0  0  0
 34 35  1  0  0  0  0
 34 39  1  0  0  0  0
 35 36  1  0  0  0  0
 36 37  1  0  0  0  0
 37 38  1  0  0  0  0
 38 39  1  0  0  0  0
M  BCL ATM C_TrTrTrPi O_Tr2Tr2TrPi N_TrTrTrPi2 C_TrTrTrPi C_TrTrTrPi C_TrTrTrPi C_TrTrTrPi C_TrTrTrPi C_TrTrTrPi C_TrTrTrPi C_TrTrTrPi C_TrTrTrPi C_TrTrTrPi N_TrTrTrPi2 C_TrTrTrPi C_TrTrTrPi C_TrTrTrPi N_Tr2TrTrPi N_TrTrTrPi2 C_TrTrTrPi C_TeTeTeTe C_TeTeTeTe C_TeTeTeTe C_TeTeTeTe C_TrTrTrPi C_TrTrTrPi C_TrTrTrPi C_TrTrTrPi C_TrTrTrPi C_TeTeTeTe O_Tr2TrTrPi2 C_TeTeTeTe C_TeTeTeTe N_TeTeTeTe C_TeTeTeTe C_TeTeTeTe O_Te2Te2TeTe C_TeTeTeTe C_TeTeTeTe
M  BCL BND ConjugatedDoubleBond ConjugatedSingleBond ConjugatedSingleBond ConjugatedSingleBond AromaticSingleBond AromaticDoubleBond AromaticSingleBond AromaticDoubleBond AromaticSingleBond AromaticDoubleBond AromaticDoubleBond ConjugatedSingleBond AromaticSingleBond AromaticDoubleBond AromaticSingleBond AromaticSingleBond ConjugatedSingleBond AromaticDoubleBond AromaticSingleBond AromaticSingleBond AromaticDoubleBond NonConjugatedSingleBond AromaticSingleBond ConjugatedSingleBond AromaticSingleBond AromaticDoubleBond NonConjugatedSingleBond NonConjugatedSingleBond NonConjugatedSingleBond AromaticDoubleBond AromaticSingleBond AromaticDoubleBond NonConjugatedSingleBond AromaticSingleBond NonConjugatedSingleBond NonConjugatedSingleBond NonConjugatedSingleBond NonConjugatedSingleBondInRing NonConjugatedSingleBondInRing NonConjugatedSingleBondInRing NonConjugatedSingleBondInRing NonConjugatedSingleBondInRing NonConjugatedSingleBondInRing
M  BCL DBI - - - - - - - - - - -
M  END
> <PDB ID>
1kv2

> <Resolution>
2.8

$$$$
Written by BCL::WriteToMDL,1l2s
  MOE2012           3D
1L2S_l.pdb
 19 20  0  0  0  0  0  0  0  0999 V2000
   23.9580    4.3210   13.8760 N   0  0  0  0  0  3  0  0  0  0  0  0
   22.7830    4.6990   13.2060 C   0  0  0  1  0  3  0  0  0  0  0  0
   21.7520    5.3460   13.9220 C   0  0  0  0  0  3  0  0  0  0  0  0
   22.6370    4.4260   11.8220 C   0  0  0  0  0  3  0  0  0  0  0  0
   20.5620    5.7140   13.2600 C   0  0  0  0  0  3  0  0  0  0  0  0
   21.4460    4.7960   11.1610 C   0  0  0  0  0  3  0  0  0  0  0  0
   20.4110    5.4330   11.8830 C   0  0  0  1  0  3  0  0  0  0  0  0
   18.9380    5.8670   11.0820 Cl  0  0  0  1  0  1  0  0  0  0  0  0
   25.2760    5.4300   13.8970 S   0  0  0  1  0  4  0  0  0  0  0  0
   25.0170    6.7010   15.2220 C   0  0  0  1  0  3  0  0  0  0  0  0
   26.4830    4.6860   14.1520 O   0  0  0  1  0  1  0  0  0  0  0  0
   25.3670    6.0870   12.6250 O   0  0  0  1  0  1  0  0  0  0  0  0
   24.7470    6.4870   16.5870 C   0  0  0  1  0  3  0  0  0  0  0  0
   25.0600    8.0870   15.0100 C   0  0  0  0  0  3  0  0  0  0  0  0
   24.6290    7.7630   17.2160 S   0  0  0  1  0  2  0  0  0  0  0  0
   24.6010    5.1790   17.2960 C   0  0  0  1  0  3  0  0  0  0  0  0
   24.8220    8.7390   16.2240 C   0  0  0  0  0  3  0  0  0  0  0  0
   24.7180    4.0210   16.6520 O   0  5  0  1  0  1  0  0  0  0  0  0
   24.3710    5.1850   18.4900 O   0  0  0  1  0  1  0  0  0  0  0  0
  1  2  1  0  0  0  0
  1  9  1  0  0  0  0
  2  3  2  0  0  0  0
  2  4  1  0  0  0  0
  3  5  1  0  0  0  0
  4  6  2  0  0  0  0
  5  7  2  0  0  0  0
  6  7  1  0  0  0  0
  7  8  1  0  0  0  0
  9 10  1  0  0  0  0
  9 11  2  0  0  0  0
  9 12  2  0  0  0  0
 10 13  2  0  0  0  0
 10 14  1  0  0  0  0
 13 15  1  0  0  0  0
 13 16  1  0  0  0  0
 14 17  2  0  0  0  0
 15 17  1  0  0  0  0
 16 18  1  0  0  0  0
 16 19  2  0  0  0  0
M  BCL ATM N_TrTrTrPi2 C_TrTrTrPi C_TrTrTrPi C_TrTrTrPi C_TrTrTrPi C_TrTrTrPi C_TrTrTrPi Cl_S2P2P2P S_TeTeTeTePiPi C_TrTrTrPi O_Tr2Tr2TrPi O_Tr2Tr2TrPi C_TrTrTrPi C_TrTrTrPi S_Te2Te2TeTe C_TrTrTrPi C_TrTrTrPi O_Te2Te2Te2Te O_Tr2Tr2TrPi
M  BCL BND ConjugatedSingleBond ConjugatedSingleBond AromaticDoubleBond AromaticSingleBond AromaticSingleBond AromaticDoubleBond AromaticDoubleBond AromaticSingleBond ConjugatedSingleBond ConjugatedSingleBond ConjugatedDoubleBond ConjugatedDoubleBond AromaticDoubleBond AromaticSingleBond AromaticSingleBond ConjugatedSingleBond AromaticDoubleBond AromaticSingleBond ConjugatedSingleBond ConjugatedDoubleBond
M  BCL DBI - - - - - - - -
M  END
> <PDB ID>
1l2s

> <Resolution>
1.9400001

$$$$
Written by BCL::WriteToMDL,1l8g
  MOE2012           3D
1L8G_l.pdb
 31 34  0  0  0  0  0  0  0  0999 V2000
   13.8920   44.1980   17.3490 O   0  0  0  1  0  2  0  0  0  0  0  0
   13.8160   45.0440   18.4860 C   0  0  0  0  0  4  0  0  0  0  0  0
   12.3870   45.3720   18.7680 C   0  0  0  1  0  3  0  0  0  0  0  0
   11.3530   45.0390   17.9810 C   0  0  0  1  0  3  0  0  0  0  0  0
   11.5430   44.2110   16.7580 C   0  0  0  0  0  4  0  0  0  0  0  0
   12.7840   43.3770   17.0760 C   0  0  0  0  0  4  0  0  0  0  0  0
   11.9370   46.0750   20.2580 S   0  0  0  1  0  2  0  0  0  0  0  0
   10.2880   45.9120   19.7710 C   0  0  0  1  0  3  0  0  0  0  0  0
   10.0470   45.4020   18.5570 C   0  0  0  1  0  3  0  0  0  0  0  0
    8.6630   45.2970   17.9530 C   0  0  0  1  0  3  0  0  0  0  0  0
    8.5370   45.2500   16.7650 O   0  0  0  1  0  1  0  0  0  0  0  0
    7.5520   45.2430   18.6900 O   0  5  0  1  0  1  0  0  0  0  0  0
    9.2060   46.3660   20.6110 N   0  0  0  0  0  3  0  0  0  0  0  0
    9.3180   47.0700   21.7370 C   0  0  0  1  0  3  0  0  0  0  0  0
    7.9750   47.4890   22.3640 C   0  0  0  1  0  3  0  0  0  0  0  0
    7.7770   48.5280   22.9140 O   0  0  0  1  0  1  0  0  0  0  0  0
    7.0080   46.5590   22.4130 O   0  5  0  1  0  1  0  0  0  0  0  0
   10.3750   47.3510   22.3230 O   0  0  0  1  0  1  0  0  0  0  0  0
   14.6380   46.2120   18.0600 C   0  0  0  0  0  4  0  0  0  0  0  0
   15.8770   45.6790   17.6670 O   0  0  0  1  0  2  0  0  0  0  0  0
   16.7130   45.2310   18.6980 C   0  0  0  1  0  3  0  0  0  0  0  0
   17.9490   44.5430   18.4230 C   0  0  0  1  0  3  0  0  0  0  0  0
   18.6350   44.3150   19.6090 C   0  0  0  1  0  3  0  0  0  0  0  0
   17.7800   44.7840   21.0230 S   0  0  0  1  0  4  0  0  0  0  0  0
   16.6010   45.2910   20.0500 N   0  0  0  1  0  2  0  0  0  0  0  0
   18.4620   44.2680   17.1770 C   0  0  0  0  0  3  0  0  0  0  0  0
   19.6700   43.5760   17.0860 C   0  0  0  0  0  3  0  0  0  0  0  0
   20.3960   43.3130   18.2530 C   0  0  0  0  0  3  0  0  0  0  0  0
   19.8710   43.6200   19.5010 C   0  0  0  0  0  3  0  0  0  0  0  0
   18.4200   45.8790   21.6250 O   0  0  0  1  0  1  0  0  0  0  0  0
   17.3760   43.6030   21.7820 O   0  0  0  1  0  1  0  0  0  0  0  0
  1  2  1  0  0  0  0
  1  6  1  0  0  0  0
  2  3  1  0  0  0  0
  2 19  1  0  0  0  0
  3  4  2  0  0  0  0
  3  7  1  0  0  0  0
  4  5  1  0  0  0  0
  4  9  1  0  0  0  0
  5  6  1  0  0  0  0
  7  8  1  0  0  0  0
  8  9  2  0  0  0  0
  8 13  1  0  0  0  0
  9 10  1  0  0  0  0
 10 11  2  0  0  0  0
 10 12  1  0  0  0  0
 13 14  1  0  0  0  0
 14 15  1  0  0  0  0
 14 18  2  0  0  0  0
 15 16  2  0  0  0  0
 15 17  1  0  0  0  0
 19 20  1  0  0  0  0
 20 21  1  0  0  0  0
 21 22  1  0  0  0  0
 21 25  2  0  0  0  0
 22 23  1  0  0  0  0
 22 26  2  0  0  0  0
 23 24  1  0  0  0  0
 23 29  2  0  0  0  0
 24 25  1  0  0  0  0
 24 30  2  0  0  0  0
 24 31  2  0  0  0  0
 26 27  1  0  0  0  0
 27 28  2  0  0  0  0
 28 29  1  0  0  0  0
M  BCL ATM O_Te2Te2TeTe C_TeTeTeTe C_TrTrTrPi C_TrTrTrPi C_TeTeTeTe C_TeTeTeTe S_Te2Te2TeTe C_TrTrTrPi C_TrTrTrPi C_TrTrTrPi O_Tr2Tr2TrPi O_Te2Te2Te2Te N_TrTrTrPi2 C_TrTrTrPi C_TrTrTrPi O_Tr2Tr2TrPi O_Te2Te2Te2Te O_Tr2Tr2TrPi C_TeTeTeTe O_Tr2TrTrPi2 C_TrTrTrPi C_TrTrTrPi C_TrTrTrPi S_TeTeTeTePiPi N_Tr2TrTrPi C_TrTrTrPi C_TrTrTrPi C_TrTrTrPi C_TrTrTrPi O_Tr2Tr2TrPi O_Tr2Tr2TrPi
M  BCL BND NonConjugatedSingleBondInRing NonConjugatedSingleBondInRing NonConjugatedSingleBondInRing NonConjugatedSingleBond AromaticDoubleBond AromaticSingleBond NonConjugatedSingleBondInRing AromaticSingleBond NonConjugatedSingleBondInRing AromaticSingleBond AromaticDoubleBond ConjugatedSingleBond ConjugatedSingleBond ConjugatedDoubleBond ConjugatedSingleBond ConjugatedSingleBond ConjugatedSingleBond ConjugatedDoubleBond ConjugatedDoubleBond ConjugatedSingleBond NonConjugatedSingleBond ConjugatedSingleBond ConjugatedSingleBondInRing ConjugatedDoubleBondInRing AromaticSingleBond AromaticDoubleBond ConjugatedSingleBondInRing AromaticDoubleBond ConjugatedSingleBondInRing ConjugatedDoubleBond ConjugatedDoubleBond AromaticSingleBond AromaticDoubleBond AromaticSingleBond
M  BCL CHI   2   S
M  BCL DBI - - - - - - - - - - -
M  END
> <PDB ID>
1l8g

> <Resolution>
2.5

$$$$
Written by BCL::WriteToMDL,1lqd
  MOE2012           3D
1LQD_l.pdb
 32 35  0  0  0  0  0  0  0  0999 V2000
    3.9950    9.8270   26.0300 C   0  0  0  0  0  3  0  0  0  0  0  0
    5.1220    9.0170   25.7360 C   0  0  0  0  0  3  0  0  0  0  0  0
    5.4830    8.7740   24.3940 C   0  0  0  1  0  3  0  0  0  0  0  0
    4.7220    9.3540   23.3370 C   0  0  0  1  0  3  0  0  0  0  0  0
    3.6250   10.1630   23.6360 C   0  0  0  1  0  3  0  0  0  0  0  0
    3.2440   10.3960   24.9770 C   0  0  0  0  0  3  0  0  0  0  0  0
    6.4910    8.0150   23.8430 N   0  0  0  1  0  3  0  0  0  0  0  0
    6.4200    8.0830   22.4790 C   0  0  0  1  0  3  0  0  0  0  0  0
    5.3180    8.9120   22.1370 C   0  0  0  0  0  3  0  0  0  0  0  0
    2.8670   10.8550   22.5810 C   0  0  0  0  0  4  0  0  0  0  0  0
    7.3340    7.4780   21.5790 C   0  0  0  1  0  3  0  0  0  0  0  0
    6.8170    6.8980   20.4730 N   0  0  0  0  0  3  0  0  0  0  0  0
    7.6720    6.1290   19.5650 C   0  0  0  0  0  4  0  0  0  0  0  0
    7.6970    4.6350   19.7800 C   0  0  0  1  0  3  0  0  0  0  0  0
    7.4060    7.1730   24.6290 C   0  0  0  0  0  4  0  0  0  0  0  0
    8.6510    7.8780   25.0410 C   0  0  0  1  0  3  0  0  0  0  0  0
    9.1340    9.0130   24.3640 C   0  0  0  0  0  3  0  0  0  0  0  0
   10.3580    9.5810   24.7100 C   0  0  0  0  0  3  0  0  0  0  0  0
   11.0850    9.0040   25.7540 C   0  0  0  0  0  3  0  0  0  0  0  0
   10.5980    7.8850   26.4720 C   0  0  0  1  0  3  0  0  0  0  0  0
    9.3620    7.3300   26.1050 C   0  0  0  0  0  3  0  0  0  0  0  0
    8.5200    3.8950   18.9260 C   0  0  0  0  0  3  0  0  0  0  0  0
    8.6650    2.5220   19.1280 C   0  0  0  1  0  3  0  0  0  0  0  0
    7.9680    1.8700   20.1460 C   0  0  0  0  0  3  0  0  0  0  0  0
    7.1220    2.5790   20.9880 C   0  0  0  1  0  3  0  0  0  0  0  0
    6.9850    3.9750   20.8130 C   0  0  0  0  0  3  0  0  0  0  0  0
   11.3900    7.2820   27.5660 C   0  0  0  1  0  3  0  0  0  0  0  0
   12.6920    7.5590   27.7040 N   0  3  0  0  0  3  0  0  0  0  0  0
    9.6010    1.7610   18.3000 C   0  0  0  0  0  4  0  0  0  0  0  0
    6.3970    1.8470   22.0430 C   0  0  0  0  0  4  0  0  0  0  0  0
    8.5510    7.5220   21.7870 O   0  0  0  1  0  1  0  0  0  0  0  0
   10.8420    6.4280   28.4260 N   0  0  0  0  0  3  0  0  0  0  0  0
  1  2  1  0  0  0  0
  1  6  2  0  0  0  0
  2  3  2  0  0  0  0
  3  4  1  0  0  0  0
  3  7  1  0  0  0  0
  4  5  2  0  0  0  0
  4  9  1  0  0  0  0
  5  6  1  0  0  0  0
  5 10  1  0  0  0  0
  7  8  1  0  0  0  0
  7 15  1  0  0  0  0
  8  9  2  0  0  0  0
  8 11  1  0  0  0  0
 11 12  1  0  0  0  0
 11 31  2  0  0  0  0
 12 13  1  0  0  0  0
 13 14  1  0  0  0  0
 14 22  1  0  0  0  0
 14 26  2  0  0  0  0
 15 16  1  0  0  0  0
 16 17  1  0  0  0  0
 16 21  2  0  0  0  0
 17 18  2  0  0  0  0
 18 19  1  0  0  0  0
 19 20  2  0  0  0  0
 20 21  1  0  0  0  0
 20 27  1  0  0  0  0
 22 23  2  0  0  0  0
 23 24  1  0  0  0  0
 23 29  1  0  0  0  0
 24 25  2  0  0  0  0
 25 26  1  0  0  0  0
 25 30  1  0  0  0  0
 27 28  2  0  0  0  0
 27 32  1  0  0  0  0
M  BCL ATM C_TrTrTrPi C_TrTrTrPi C_TrTrTrPi C_TrTrTrPi C_TrTrTrPi C_TrTrTrPi N_TrTrTrPi2 C_TrTrTrPi C_TrTrTrPi C_TeTeTeTe C_TrTrTrPi N_TrTrTrPi2 C_TeTeTeTe C_TrTrTrPi C_TeTeTeTe C_TrTrTrPi C_TrTrTrPi C_TrTrTrPi C_TrTrTrPi C_TrTrTrPi C_TrTrTrPi C_TrTrTrPi C_TrTrTrPi C_TrTrTrPi C_TrTrTrPi C_TrTrTrPi C_TrTrTrPi N_TrTrTrPi C_TeTeTeTe C_TeTeTeTe O_Tr2Tr2TrPi N_TrTrTrPi2
M  BCL BND AromaticSingleBond AromaticDoubleBond AromaticDoubleBond AromaticSingleBond AromaticSingleBond AromaticDoubleBond AromaticSingleBond AromaticSingleBond NonConjugatedSingleBond AromaticSingleBond NonConjugatedSingleBond AromaticDoubleBond ConjugatedSingleBond ConjugatedSingleBond ConjugatedDoubleBond NonConjugatedSingleBond NonConjugatedSingleBond AromaticSingleBond AromaticDoubleBond NonConjugatedSingleBond AromaticSingleBond AromaticDoubleBond AromaticDoubleBond AromaticSingleBond AromaticDoubleBond AromaticSingleBond ConjugatedSingleBond AromaticDoubleBond AromaticSingleBond NonConjugatedSingleBond AromaticDoubleBond AromaticSingleBond NonConjugatedSingleBond ConjugatedDoubleBond ConjugatedSingleBond
M  BCL DBI - - - - - - - - - - - -
M  END
> <PDB ID>
1lqd

> <Resolution>
2.7

$$$$
Written by BCL::WriteToMDL,1m48
  MOE2012           3D
1M48_l.pdb
 33 35  0  0  0  0  0  0  0  0999 V2000
    2.5640   20.9650    0.1020 N   0  3  0  0  0  3  0  0  0  0  0  0
    2.6030   20.1150   -0.9240 C   0  0  0  1  0  3  0  0  0  0  0  0
    3.6640   19.3090   -1.0060 N   0  0  0  0  0  3  0  0  0  0  0  0
    1.4640   20.0100   -1.8160 N   0  0  0  1  0  3  0  0  0  0  0  0
    1.5440   18.8910   -2.7960 C   0  0  0  0  0  4  0  0  0  0  0  0
    0.7770   21.2590   -2.2630 C   0  0  0  0  0  4  0  0  0  0  0  0
    0.7920   21.5550   -3.7680 C   0  0  0  0  0  4  0  0  0  0  0  0
    0.7650   20.3340   -4.6850 C   0  0  0  0  0  4  0  0  0  0  0  0
    1.7800   19.2790   -4.2560 C   0  0  0  0  0  4  0  0  0  0  0  0
    1.7010   18.0400   -5.1720 C   0  0  0  0  0  4  0  0  0  0  0  0
    1.8640   18.4240   -6.6300 C   0  0  0  1  0  3  0  0  0  0  0  0
    2.9290   18.8790   -7.0090 O   0  0  0  1  0  1  0  0  0  0  0  0
    0.8130   18.2520   -7.4550 N   0  0  0  0  0  3  0  0  0  0  0  0
    0.9170   18.4640   -8.9030 C   0  0  0  0  0  4  0  0  0  0  0  0
    0.7970   19.9100   -9.3270 C   0  0  0  1  0  3  0  0  0  0  0  0
    1.4720   20.3790  -10.2350 O   0  0  0  1  0  1  0  0  0  0  0  0
   -0.1090   20.8010   -8.6190 O   0  0  0  1  0  2  0  0  0  0  0  0
   -0.4400   22.0880   -9.1400 C   0  0  0  0  0  4  0  0  0  0  0  0
   -0.0450   17.5560   -9.6420 C   0  0  0  0  0  4  0  0  0  0  0  0
   -0.0430   16.0920   -9.4220 C   0  0  0  1  0  3  0  0  0  0  0  0
   -1.0430   15.4670   -8.6800 C   0  0  0  0  0  3  0  0  0  0  0  0
   -1.0440   14.0910   -8.5070 C   0  0  0  0  0  3  0  0  0  0  0  0
    0.9720   15.3360   -9.9940 C   0  0  0  0  0  3  0  0  0  0  0  0
    0.9930   13.9710   -9.8210 C   0  0  0  0  0  3  0  0  0  0  0  0
   -0.0100   13.3710   -9.0720 C   0  0  0  1  0  3  0  0  0  0  0  0
    0.0450   11.9300   -8.9320 C   0  0  0  1  0  2  0  0  0  0  0  0
    0.1140   10.6380   -8.8620 C   0  0  0  1  0  2  0  0  0  0  0  0
    0.1600    9.1950   -8.8240 C   0  0  0  1  0  3  0  0  0  0  0  0
   -0.6990    8.5090   -9.6690 C   0  0  0  0  0  3  0  0  0  0  0  0
   -0.6930    7.1280   -9.6580 C   0  0  0  0  0  3  0  0  0  0  0  0
    1.0160    8.5670   -7.9560 C   0  0  0  0  0  3  0  0  0  0  0  0
    1.0230    7.1890   -7.9480 C   0  0  0  0  0  3  0  0  0  0  0  0
    0.1680    6.4790   -8.7830 C   0  0  0  0  0  3  0  0  0  0  0  0
  1  2  2  0  0  0  0
  2  3  1  0  0  0  0
  2  4  1  0  0  0  0
  4  5  1  0  0  0  0
  4  6  1  0  0  0  0
  5  9  1  0  0  0  0
  6  7  1  0  0  0  0
  7  8  1  0  0  0  0
  8  9  1  0  0  0  0
  9 10  1  0  0  0  0
 10 11  1  0  0  0  0
 11 12  2  0  0  0  0
 11 13  1  0  0  0  0
 13 14  1  0  0  0  0
 14 15  1  0  0  0  0
 14 19  1  0  0  0  0
 15 16  2  0  0  0  0
 15 17  1  0  0  0  0
 17 18  1  0  0  0  0
 19 20  1  0  0  0  0
 20 21  2  0  0  0  0
 20 23  1  0  0  0  0
 21 22  1  0  0  0  0
 22 25  2  0  0  0  0
 23 24  2  0  0  0  0
 24 25  1  0  0  0  0
 25 26  1  0  0  0  0
 26 27  3  0  0  0  0
 27 28  1  0  0  0  0
 28 29  2  0  0  0  0
 28 31  1  0  0  0  0
 29 30  1  0  0  0  0
 30 33  2  0  0  0  0
 31 32  2  0  0  0  0
 32 33  1  0  0  0  0
M  BCL ATM N_TrTrTrPi C_TrTrTrPi N_TrTrTrPi2 N_TrTrTrPi2 C_TeTeTeTe C_TeTeTeTe C_TeTeTeTe C_TeTeTeTe C_TeTeTeTe C_TeTeTeTe C_TrTrTrPi O_Tr2Tr2TrPi N_TrTrTrPi2 C_TeTeTeTe C_TrTrTrPi O_Tr2Tr2TrPi O_Tr2TrTrPi2 C_TeTeTeTe C_TeTeTeTe C_TrTrTrPi C_TrTrTrPi C_TrTrTrPi C_TrTrTrPi C_TrTrTrPi C_TrTrTrPi C_DiDiPiPi C_DiDiPiPi C_TrTrTrPi C_TrTrTrPi C_TrTrTrPi C_TrTrTrPi C_TrTrTrPi C_TrTrTrPi
M  BCL BND ConjugatedDoubleBond ConjugatedSingleBond ConjugatedSingleBond NonConjugatedSingleBondInRing NonConjugatedSingleBondInRing NonConjugatedSingleBondInRing NonConjugatedSingleBondInRing NonConjugatedSingleBondInRing NonConjugatedSingleBondInRing NonConjugatedSingleBond NonConjugatedSingleBond ConjugatedDoubleBond ConjugatedSingleBond NonConjugatedSingleBond NonConjugatedSingleBond NonConjugatedSingleBond ConjugatedDoubleBond ConjugatedSingleBond NonConjugatedSingleBond NonConjugatedSingleBond AromaticDoubleBond AromaticSingleBond AromaticSingleBond AromaticDoubleBond AromaticDoubleBond AromaticSingleBond ConjugatedSingleBond ConjugatedTripleBond ConjugatedSingleBond AromaticDoubleBond AromaticSingleBond AromaticSingleBond AromaticDoubleBond AromaticDoubleBond AromaticSingleBond
M  BCL CHI   9   R  14   S
M  BCL DBI - - - - - - - - -
M  END
> <PDB ID>
1m48

> <Resolution>
1.95

$$$$
Written by BCL::WriteToMDL,1m7q
  MOE2012           3D
a1m7q_lig.ent
 33 37  0  0  0  0  0  0  0  0999 V2000
   41.8750   15.2570    3.6380 C   0  0  0  1  0  3  0  0  0  0  0  0
   43.2460   15.7350    3.6390 C   0  0  0  1  0  3  0  0  0  0  0  0
   43.4870   17.1430    3.5360 C   0  0  0  0  0  3  0  0  0  0  0  0
   42.4130   18.0680    3.4250 C   0  0  0  1  0  3  0  0  0  0  0  0
   41.0850   17.6000    3.4060 C   0  0  0  0  0  3  0  0  0  0  0  0
   40.7680   16.1800    3.5110 C   0  0  0  1  0  3  0  0  0  0  0  0
   42.4590   19.3220    3.3460 N   0  0  0  1  0  3  0  0  0  0  0  0
   44.4380   14.8220    3.7520 C   0  0  0  1  0  3  0  0  0  0  0  0
   39.3880   15.6500    3.5080 N   0  0  0  1  0  3  0  0  0  0  0  0
   39.1080   14.2670    3.6320 C   0  0  0  1  0  3  0  0  0  0  0  0
   40.1350   13.4240    3.7540 N   0  0  0  0  0  3  0  0  0  0  0  0
   41.5450   13.7770    3.7620 C   0  0  0  0  0  4  0  0  0  0  0  0
   37.9800   13.7910    3.6400 O   0  0  0  1  0  1  0  0  0  0  0  0
   38.4880   16.4280    3.3810 C   0  0  0  1  0  3  0  0  0  0  0  0
   45.1660   14.7280    4.9720 C   0  0  0  0  0  3  0  0  0  0  0  0
   46.2890   13.8500    5.0850 C   0  0  0  0  0  3  0  0  0  0  0  0
   46.6740   13.0620    3.9550 C   0  0  0  1  0  3  0  0  0  0  0  0
   45.9720   13.1390    2.7240 C   0  0  0  0  0  3  0  0  0  0  0  0
   44.8660   14.0120    2.6270 C   0  0  0  1  0  3  0  0  0  0  0  0
   37.8240   17.2310    4.4200 C   0  0  0  1  0  3  0  0  0  0  0  0
   36.7590   18.1140    4.0950 C   0  0  0  0  0  3  0  0  0  0  0  0
   36.3080   18.2510    2.7380 C   0  0  0  0  0  3  0  0  0  0  0  0
   36.9170   17.5100    1.6790 C   0  0  0  0  0  3  0  0  0  0  0  0
   37.9860   16.6140    1.9650 C   0  0  0  1  0  3  0  0  0  0  0  0
   44.2590   14.0130    1.4110 F   0  0  0  1  0  1  0  0  0  0  0  0
   47.7140   12.2320    4.0600 F   0  0  0  1  0  1  0  0  0  0  0  0
   38.6770   15.7550    0.5650 Cl  0  0  0  1  0  1  0  0  0  0  0  0
   38.3000   17.1620    6.0880 Cl  0  0  0  1  0  1  0  0  0  0  0  0
   42.7540   20.0580    2.0710 C   0  0  0  0  0  4  0  0  0  0  0  0
   43.8530   21.1250    2.3740 C   0  0  0  0  0  4  0  0  0  0  0  0
   43.5520   21.9460    3.6060 N   0  3  0  0  0  4  0  0  0  0  0  0
   43.3260   21.1400    4.8390 C   0  0  0  0  0  4  0  0  0  0  0  0
   42.2070   20.0880    4.6350 C   0  0  0  0  0  4  0  0  0  0  0  0
  1  2  1  0  0  0  0
  1  6  2  0  0  0  0
  1 12  1  0  0  0  0
  2  3  2  0  0  0  0
  2  8  1  0  0  0  0
  3  4  1  0  0  0  0
  4  5  2  0  0  0  0
  4  7  1  0  0  0  0
  5  6  1  0  0  0  0
  6  9  1  0  0  0  0
  7 29  1  0  0  0  0
  7 33  1  0  0  0  0
  8 15  1  0  0  0  0
  8 19  2  0  0  0  0
  9 10  1  0  0  0  0
  9 14  1  0  0  0  0
 10 11  1  0  0  0  0
 10 13  2  0  0  0  0
 11 12  1  0  0  0  0
 14 20  1  0  0  0  0
 14 24  2  0  0  0  0
 15 16  2  0  0  0  0
 16 17  1  0  0  0  0
 17 18  2  0  0  0  0
 17 26  1  0  0  0  0
 18 19  1  0  0  0  0
 19 25  1  0  0  0  0
 20 21  2  0  0  0  0
 20 28  1  0  0  0  0
 21 22  1  0  0  0  0
 22 23  2  0  0  0  0
 23 24  1  0  0  0  0
 24 27  1  0  0  0  0
 29 30  1  0  0  0  0
 30 31  1  0  0  0  0
 31 32  1  0  0  0  0
 32 33  1  0  0  0  0
M  BCL ATM C_TrTrTrPi C_TrTrTrPi C_TrTrTrPi C_TrTrTrPi C_TrTrTrPi C_TrTrTrPi N_TrTrTrPi2 C_TrTrTrPi N_TrTrTrPi2 C_TrTrTrPi N_TrTrTrPi2 C_TeTeTeTe O_Tr2Tr2TrPi C_TrTrTrPi C_TrTrTrPi C_TrTrTrPi C_TrTrTrPi C_TrTrTrPi C_TrTrTrPi C_TrTrTrPi C_TrTrTrPi C_TrTrTrPi C_TrTrTrPi C_TrTrTrPi F_S2P2P2P F_S2P2P2P Cl_S2P2P2P Cl_S2P2P2P C_TeTeTeTe C_TeTeTeTe N_TeTeTeTe C_TeTeTeTe C_TeTeTeTe
M  BCL BND AromaticSingleBond AromaticDoubleBond NonConjugatedSingleBondInRing AromaticDoubleBond ConjugatedSingleBond AromaticSingleBond AromaticDoubleBond ConjugatedSingleBond AromaticSingleBond ConjugatedSingleBondInRing NonConjugatedSingleBondInRing NonConjugatedSingleBondInRing AromaticSingleBond AromaticDoubleBond ConjugatedSingleBondInRing ConjugatedSingleBond ConjugatedSingleBondInRing ConjugatedDoubleBond NonConjugatedSingleBondInRing AromaticSingleBond AromaticDoubleBond AromaticDoubleBond AromaticSingleBond AromaticDoubleBond ConjugatedSingleBond AromaticSingleBond ConjugatedSingleBond AromaticDoubleBond ConjugatedSingleBond AromaticSingleBond AromaticDoubleBond AromaticSingleBond ConjugatedSingleBond NonConjugatedSingleBondInRing NonConjugatedSingleBondInRing NonConjugatedSingleBondInRing NonConjugatedSingleBondInRing
M  BCL DBI - - - - - - - - - -
M  END
> <PDB ID>
1m7q

> <Resolution>
2.4000001

$$$$
Written by BCL::WriteToMDL,1mmb
  MOE2012           3D
1MMB_l.pdb
 36 37  0  0  0  0  0  0  0  0999 V2000
   27.7080   60.0980   53.0410 C   0  0  0  0  0  4  0  0  0  0  0  0
   26.7150   59.5580   54.0510 C   0  0  0  1  0  3  0  0  0  0  0  0
   28.9930   60.5070   53.7690 C   0  0  0  0  0  4  0  0  0  0  0  0
   28.7630   61.0830   56.3600 C   0  0  0  1  0  3  0  0  0  0  0  0
   29.8510   60.5540   57.0380 C   0  0  0  0  0  3  0  0  0  0  0  0
   29.5700   59.9800   58.2760 C   0  0  0  0  0  3  0  0  0  0  0  0
   28.2140   60.0110   58.6560 C   0  0  0  0  0  3  0  0  0  0  0  0
   28.0460   59.0400   51.9280 C   0  0  0  0  0  4  0  0  0  0  0  0
   26.7720   58.5460   51.1770 C   0  0  0  0  0  4  0  0  0  0  0  0
   26.8520   57.5350   50.0110 C   0  0  0  0  0  4  0  0  0  0  0  0
   27.0410   56.1470   50.5020 C   0  0  0  0  0  4  0  0  0  0  0  0
   25.5990   57.5570   49.1720 C   0  0  0  0  0  4  0  0  0  0  0  0
   29.0080   59.7850   50.9680 C   0  0  0  1  0  3  0  0  0  0  0  0
   31.2280   59.8340   49.9650 C   0  0  0  0  0  4  0  0  0  0  0  0
   31.3620   59.0780   48.6370 C   0  0  0  1  0  3  0  0  0  0  0  0
   31.7840   59.2340   46.2180 C   0  0  0  0  0  4  0  0  0  0  0  0
   32.5920   59.8500   50.6920 C   0  0  0  0  0  4  0  0  0  0  0  0
   32.5130   60.0700   52.2080 C   0  0  0  1  0  3  0  0  0  0  0  0
   31.9040   59.1150   53.0530 C   0  0  0  0  0  3  0  0  0  0  0  0
   31.9120   59.2580   54.4580 C   0  0  0  0  0  3  0  0  0  0  0  0
   32.5270   60.3570   55.0210 C   0  0  0  0  0  3  0  0  0  0  0  0
   33.1340   61.3240   54.1970 C   0  0  0  0  0  3  0  0  0  0  0  0
   33.1230   61.1780   52.8010 C   0  0  0  0  0  3  0  0  0  0  0  0
   25.5770   60.2040   54.1780 N   0  0  0  1  0  3  0  0  0  0  0  0
   30.2070   59.2210   50.7990 N   0  0  0  1  0  3  0  0  0  0  0  0
   31.6230   59.8190   47.5520 N   0  0  0  1  0  3  0  0  0  0  0  0
   26.9850   58.6160   54.7440 O   0  0  0  1  0  1  0  0  0  0  0  0
   24.5090   59.5670   54.8300 O   0  0  0  1  0  2  0  0  0  0  0  0
   28.6800   60.8710   50.4400 O   0  0  0  1  0  1  0  0  0  0  0  0
   31.2280   57.8440   48.6060 O   0  0  0  1  0  1  0  0  0  0  0  0
   28.8190   61.9170   54.8320 S   0  0  0  1  0  2  0  0  0  0  0  0
   27.2620   60.8370   57.3160 S   0  0  0  1  0  2  0  0  0  0  0  0
   25.5520   61.1380   53.8350 H   0  0  0  1  0  1  0  0  0  0  0  0
   30.3840   58.3500   51.2110 H   0  0  0  1  0  1  0  0  0  0  0  0
   31.6800   60.7920   47.6670 H   0  0  0  1  0  1  0  0  0  0  0  0
   24.0700   60.1880   55.4310 H   0  0  0  1  0  1  0  0  0  0  0  0
  1  2  1  0  0  0  0
  1  3  1  0  0  0  0
  1  8  1  0  0  0  0
  2 24  1  0  0  0  0
  2 27  2  0  0  0  0
  3 31  1  0  0  0  0
  4  5  2  0  0  0  0
  4 31  1  0  0  0  0
  4 32  1  0  0  0  0
  5  6  1  0  0  0  0
  6  7  2  0  0  0  0
  7 32  1  0  0  0  0
  8  9  1  0  0  0  0
  8 13  1  0  0  0  0
  9 10  1  0  0  0  0
 10 11  1  0  0  0  0
 10 12  1  0  0  0  0
 13 25  1  0  0  0  0
 13 29  2  0  0  0  0
 14 15  1  0  0  0  0
 14 17  1  0  0  0  0
 14 25  1  0  0  0  0
 15 26  1  0  0  0  0
 15 30  2  0  0  0  0
 16 26  1  0  0  0  0
 17 18  1  0  0  0  0
 18 19  1  0  0  0  0
 18 23  2  0  0  0  0
 19 20  2  0  0  0  0
 20 21  1  0  0  0  0
 21 22  2  0  0  0  0
 22 23  1  0  0  0  0
 24 28  1  0  0  0  0
 24 33  1  0  0  0  0
 25 34  1  0  0  0  0
 26 35  1  0  0  0  0
 28 36  1  0  0  0  0
M  BCL ATM C_TeTeTeTe C_TrTrTrPi C_TeTeTeTe C_TrTrTrPi C_TrTrTrPi C_TrTrTrPi C_TrTrTrPi C_TeTeTeTe C_TeTeTeTe C_TeTeTeTe C_TeTeTeTe C_TeTeTeTe C_TrTrTrPi C_TeTeTeTe C_TrTrTrPi C_TeTeTeTe C_TeTeTeTe C_TrTrTrPi C_TrTrTrPi C_TrTrTrPi C_TrTrTrPi C_TrTrTrPi C_TrTrTrPi N_TrTrTrPi2 N_TrTrTrPi2 N_TrTrTrPi2 O_Tr2Tr2TrPi O_Te2Te2TeTe O_Tr2Tr2TrPi O_Tr2Tr2TrPi S_Te2Te2TeTe S_Te2Te2TeTe H_S H_S H_S H_S
M  BCL BND NonConjugatedSingleBond NonConjugatedSingleBond NonConjugatedSingleBond ConjugatedSingleBond ConjugatedDoubleBond NonConjugatedSingleBond AromaticDoubleBond ConjugatedSingleBond AromaticSingleBond AromaticSingleBond AromaticDoubleBond AromaticSingleBond NonConjugatedSingleBond NonConjugatedSingleBond NonConjugatedSingleBond NonConjugatedSingleBond NonConjugatedSingleBond ConjugatedSingleBond ConjugatedDoubleBond NonConjugatedSingleBond NonConjugatedSingleBond NonConjugatedSingleBond ConjugatedSingleBond ConjugatedDoubleBond NonConjugatedSingleBond NonConjugatedSingleBond AromaticSingleBond AromaticDoubleBond AromaticDoubleBond AromaticSingleBond AromaticDoubleBond AromaticSingleBond ConjugatedSingleBond NonConjugatedSingleBond NonConjugatedSingleBond NonConjugatedSingleBond NonConjugatedSingleBond
M  BCL CHI   1   S   8   R  14   S
M  BCL DBI - - - - - - - -
M  END
> <PDB ID>
1mmb

> <Resolution>
2.0999999

$$$$
Written by BCL::WriteToMDL,1mq5
  MOE2012           3D
1MQ5_l.pdb
 34 37  0  0  0  0  0  0  0  0999 V2000
    9.5610    7.6790   25.6980 C   0  0  0  1  0  3  0  0  0  0  0  0
   10.5430    8.2370   24.8360 C   0  0  0  0  0  3  0  0  0  0  0  0
   11.8910    8.1520   25.1630 C   0  0  0  0  0  3  0  0  0  0  0  0
   12.3110    7.5290   26.3530 C   0  0  0  1  0  3  0  0  0  0  0  0
   13.9790    7.4380   26.7150 Cl  0  0  0  1  0  1  0  0  0  0  0  0
   11.3320    6.9770   27.2250 C   0  0  0  0  0  3  0  0  0  0  0  0
    9.9710    7.0580   26.9000 C   0  0  0  0  0  3  0  0  0  0  0  0
    8.2270    7.6980   25.4250 N   0  0  0  0  0  3  0  0  0  0  0  0
    7.6270    7.6200   24.1890 C   0  0  0  1  0  3  0  0  0  0  0  0
    8.3280    7.5150   23.1380 O   0  0  0  1  0  1  0  0  0  0  0  0
    6.2030    7.6680   24.1020 C   0  0  0  1  0  3  0  0  0  0  0  0
    5.4100    6.8690   23.1630 C   0  0  0  1  0  3  0  0  0  0  0  0
    3.9920    6.9910   23.1910 C   0  0  0  0  0  3  0  0  0  0  0  0
    3.3530    7.8650   24.1070 C   0  0  0  0  0  3  0  0  0  0  0  0
    4.1210    8.6450   25.0200 C   0  0  0  1  0  3  0  0  0  0  0  0
    3.3600    9.6900   26.1230 Cl  0  0  0  1  0  1  0  0  0  0  0  0
    5.5270    8.5410   25.0080 C   0  0  0  0  0  3  0  0  0  0  0  0
    6.0130    6.0020   22.2780 N   0  0  0  0  0  3  0  0  0  0  0  0
    5.7660    4.6640   22.1400 C   0  0  0  1  0  3  0  0  0  0  0  0
    4.9180    4.1540   22.9240 O   0  0  0  1  0  1  0  0  0  0  0  0
    6.4870    3.7810   21.2390 C   0  0  0  1  0  3  0  0  0  0  0  0
    6.3500    2.0490   21.4820 S   0  0  0  1  0  2  0  0  0  0  0  0
    7.4450    1.7680   20.1970 C   0  0  0  0  0  3  0  0  0  0  0  0
    7.9240    2.9050   19.5710 C   0  0  0  1  0  3  0  0  0  0  0  0
    7.3680    4.0650   20.1570 C   0  0  0  1  0  3  0  0  0  0  0  0
    7.7710    5.5900   19.6000 Cl  0  0  0  1  0  1  0  0  0  0  0  0
    8.9150    2.8140   18.4470 C   0  0  0  0  0  4  0  0  0  0  0  0
    8.4270    2.5610   17.0660 N   0  3  0  0  0  4  0  0  0  0  0  0
    7.5120    1.3990   16.8660 C   0  0  0  0  0  4  0  0  0  0  0  0
    7.3160    1.1220   15.3460 C   0  0  0  0  0  4  0  0  0  0  0  0
    6.8840    2.3670   14.6220 N   0  3  0  0  0  4  0  0  0  0  0  0
    7.7590    3.5380   14.8740 C   0  0  0  0  0  4  0  0  0  0  0  0
    7.9020    3.7860   16.3970 C   0  0  0  0  0  4  0  0  0  0  0  0
    6.6890    2.1270   13.1620 C   0  0  0  0  0  4  0  0  0  0  0  0
  1  2  1  0  0  0  0
  1  7  2  0  0  0  0
  1  8  1  0  0  0  0
  2  3  2  0  0  0  0
  3  4  1  0  0  0  0
  4  5  1  0  0  0  0
  4  6  2  0  0  0  0
  6  7  1  0  0  0  0
  8  9  1  0  0  0  0
  9 10  2  0  0  0  0
  9 11  1  0  0  0  0
 11 12  1  0  0  0  0
 11 17  2  0  0  0  0
 12 13  2  0  0  0  0
 12 18  1  0  0  0  0
 13 14  1  0  0  0  0
 14 15  2  0  0  0  0
 15 16  1  0  0  0  0
 15 17  1  0  0  0  0
 18 19  1  0  0  0  0
 19 20  2  0  0  0  0
 19 21  1  0  0  0  0
 21 22  1  0  0  0  0
 21 25  2  0  0  0  0
 22 23  1  0  0  0  0
 23 24  2  0  0  0  0
 24 25  1  0  0  0  0
 24 27  1  0  0  0  0
 25 26  1  0  0  0  0
 27 28  1  0  0  0  0
 28 29  1  0  0  0  0
 28 33  1  0  0  0  0
 29 30  1  0  0  0  0
 30 31  1  0  0  0  0
 31 32  1  0  0  0  0
 31 34  1  0  0  0  0
 32 33  1  0  0  0  0
M  BCL ATM C_TrTrTrPi C_TrTrTrPi C_TrTrTrPi C_TrTrTrPi Cl_S2P2P2P C_TrTrTrPi C_TrTrTrPi N_TrTrTrPi2 C_TrTrTrPi O_Tr2Tr2TrPi C_TrTrTrPi C_TrTrTrPi C_TrTrTrPi C_TrTrTrPi C_TrTrTrPi Cl_S2P2P2P C_TrTrTrPi N_TrTrTrPi2 C_TrTrTrPi O_Tr2Tr2TrPi C_TrTrTrPi S_Te2Te2TeTe C_TrTrTrPi C_TrTrTrPi C_TrTrTrPi Cl_S2P2P2P C_TeTeTeTe N_TeTeTeTe C_TeTeTeTe C_TeTeTeTe N_TeTeTeTe C_TeTeTeTe C_TeTeTeTe C_TeTeTeTe
M  BCL BND AromaticSingleBond AromaticDoubleBond ConjugatedSingleBond AromaticDoubleBond AromaticSingleBond ConjugatedSingleBond AromaticDoubleBond AromaticSingleBond ConjugatedSingleBond ConjugatedDoubleBond ConjugatedSingleBond AromaticSingleBond AromaticDoubleBond AromaticDoubleBond ConjugatedSingleBond AromaticSingleBond AromaticDoubleBond ConjugatedSingleBond AromaticSingleBond ConjugatedSingleBond ConjugatedDoubleBond ConjugatedSingleBond AromaticSingleBond AromaticDoubleBond AromaticSingleBond AromaticDoubleBond AromaticSingleBond NonConjugatedSingleBond ConjugatedSingleBond NonConjugatedSingleBond NonConjugatedSingleBondInRing NonConjugatedSingleBondInRing NonConjugatedSingleBondInRing NonConjugatedSingleBondInRing NonConjugatedSingleBondInRing NonConjugatedSingleBond NonConjugatedSingleBondInRing
M  BCL DBI - - - - - - - - - -
M  END
> <PDB ID>
1mq5

> <Resolution>
2.0999999

$$$$
Written by BCL::WriteToMDL,1mq6
  MOE2012           3D
1MQ6_l.pdb
 36 39  0  0  0  0  0  0  0  0999 V2000
    9.4310    7.9030   25.7110 C   0  0  0  1  0  3  0  0  0  0  0  0
   10.4040    8.4100   24.8880 N   0  0  0  1  0  2  0  0  0  0  0  0
   11.7050    8.3990   25.1880 C   0  0  0  0  0  3  0  0  0  0  0  0
   12.1510    7.8490   26.4150 C   0  0  0  1  0  3  0  0  0  0  0  0
   13.8710    7.7160   26.7720 Cl  0  0  0  1  0  1  0  0  0  0  0  0
   11.1750    7.3430   27.3140 C   0  0  0  0  0  3  0  0  0  0  0  0
    9.8110    7.3660   26.9660 C   0  0  0  0  0  3  0  0  0  0  0  0
    8.1080    7.9420   25.3750 N   0  0  0  0  0  3  0  0  0  0  0  0
    7.5390    7.9590   24.1230 C   0  0  0  1  0  3  0  0  0  0  0  0
    8.2560    7.9260   23.0860 O   0  0  0  1  0  1  0  0  0  0  0  0
    6.1020    8.0480   24.0030 C   0  0  0  1  0  3  0  0  0  0  0  0
    5.2970    7.3350   23.0220 C   0  0  0  1  0  3  0  0  0  0  0  0
    3.8790    7.5100   23.0090 C   0  0  0  1  0  3  0  0  0  0  0  0
    3.2710    8.3740   23.9600 C   0  0  0  0  0  3  0  0  0  0  0  0
    4.0600    9.0560   24.9140 C   0  0  0  1  0  3  0  0  0  0  0  0
    3.3700   10.0850   26.0560 Cl  0  0  0  1  0  1  0  0  0  0  0  0
    5.4410    8.8920   24.9200 C   0  0  0  0  0  3  0  0  0  0  0  0
    3.1510    6.8330   22.0760 O   0  0  0  1  0  2  0  0  0  0  0  0
    1.7460    6.8400   21.8430 C   0  0  0  0  0  4  0  0  0  0  0  0
    5.9130    6.4890   22.1310 N   0  0  0  0  0  3  0  0  0  0  0  0
    5.7360    5.1380   22.0240 C   0  0  0  1  0  3  0  0  0  0  0  0
    4.9370    4.5920   22.8330 O   0  0  0  1  0  1  0  0  0  0  0  0
    6.4540    4.3020   21.1020 C   0  0  0  1  0  3  0  0  0  0  0  0
    6.2530    2.5690   21.2060 S   0  0  0  1  0  2  0  0  0  0  0  0
    7.3700    2.3590   19.9230 C   0  0  0  0  0  3  0  0  0  0  0  0
    7.9020    3.5270   19.3970 C   0  0  0  1  0  3  0  0  0  0  0  0
    7.3670    4.6500   20.0680 C   0  0  0  1  0  3  0  0  0  0  0  0
    7.8360    6.2330   19.6390 Cl  0  0  0  1  0  1  0  0  0  0  0  0
    8.9010    3.6050   18.2840 C   0  0  0  0  0  4  0  0  0  0  0  0
    9.4140    2.3750   17.5710 N   0  0  0  1  0  3  0  0  0  0  0  0
   10.0110    1.2910   18.4000 C   0  0  0  0  0  4  0  0  0  0  0  0
    8.5290    1.9040   16.5690 C   0  0  0  1  0  3  0  0  0  0  0  0
    7.5420    2.6530   16.0240 N   0  0  0  1  0  2  0  0  0  0  0  0
    6.8300    1.9330   15.0370 C   0  0  0  0  0  4  0  0  0  0  0  0
    7.5230    0.5510   15.0260 C   0  0  0  0  0  4  0  0  0  0  0  0
    8.5470    0.6730   16.0150 O   0  0  0  1  0  2  0  0  0  0  0  0
  1  2  1  0  0  0  0
  1  7  2  0  0  0  0
  1  8  1  0  0  0  0
  2  3  2  0  0  0  0
  3  4  1  0  0  0  0
  4  5  1  0  0  0  0
  4  6  2  0  0  0  0
  6  7  1  0  0  0  0
  8  9  1  0  0  0  0
  9 10  2  0  0  0  0
  9 11  1  0  0  0  0
 11 12  1  0  0  0  0
 11 17  2  0  0  0  0
 12 13  2  0  0  0  0
 12 20  1  0  0  0  0
 13 14  1  0  0  0  0
 13 18  1  0  0  0  0
 14 15  2  0  0  0  0
 15 16  1  0  0  0  0
 15 17  1  0  0  0  0
 18 19  1  0  0  0  0
 20 21  1  0  0  0  0
 21 22  2  0  0  0  0
 21 23  1  0  0  0  0
 23 24  1  0  0  0  0
 23 27  2  0  0  0  0
 24 25  1  0  0  0  0
 25 26  2  0  0  0  0
 26 27  1  0  0  0  0
 26 29  1  0  0  0  0
 27 28  1  0  0  0  0
 29 30  1  0  0  0  0
 30 31  1  0  0  0  0
 30 32  1  0  0  0  0
 32 33  2  0  0  0  0
 32 36  1  0  0  0  0
 33 34  1  0  0  0  0
 34 35  1  0  0  0  0
 35 36  1  0  0  0  0
M  BCL ATM C_TrTrTrPi N_Tr2TrTrPi C_TrTrTrPi C_TrTrTrPi Cl_S2P2P2P C_TrTrTrPi C_TrTrTrPi N_TrTrTrPi2 C_TrTrTrPi O_Tr2Tr2TrPi C_TrTrTrPi C_TrTrTrPi C_TrTrTrPi C_TrTrTrPi C_TrTrTrPi Cl_S2P2P2P C_TrTrTrPi O_Tr2TrTrPi2 C_TeTeTeTe N_TrTrTrPi2 C_TrTrTrPi O_Tr2Tr2TrPi C_TrTrTrPi S_Te2Te2TeTe C_TrTrTrPi C_TrTrTrPi C_TrTrTrPi Cl_S2P2P2P C_TeTeTeTe N_TrTrTrPi2 C_TeTeTeTe C_TrTrTrPi N_Tr2TrTrPi C_TeTeTeTe C_TeTeTeTe O_Te2Te2TeTe
M  BCL BND AromaticSingleBond AromaticDoubleBond ConjugatedSingleBond AromaticDoubleBond AromaticSingleBond ConjugatedSingleBond AromaticDoubleBond AromaticSingleBond ConjugatedSingleBond ConjugatedDoubleBond ConjugatedSingleBond AromaticSingleBond AromaticDoubleBond AromaticDoubleBond ConjugatedSingleBond AromaticSingleBond ConjugatedSingleBond AromaticDoubleBond ConjugatedSingleBond AromaticSingleBond NonConjugatedSingleBond ConjugatedSingleBond ConjugatedDoubleBond ConjugatedSingleBond AromaticSingleBond AromaticDoubleBond AromaticSingleBond AromaticDoubleBond AromaticSingleBond NonConjugatedSingleBond ConjugatedSingleBond NonConjugatedSingleBond NonConjugatedSingleBond ConjugatedSingleBond ConjugatedDoubleBondInRing ConjugatedSingleBondInRing NonConjugatedSingleBondInRing NonConjugatedSingleBondInRing NonConjugatedSingleBondInRing
M  BCL DBI - - - - - - - - - - -
M  END
> <PDB ID>
1mq6

> <Resolution>
2.0999999

$$$$
Written by BCL::WriteToMDL,1mtv
  MOE2012           3D
1mtv_l.pdb
 34 37  0  0  0  0  0  0  0  0999 V2000
   46.3820   18.2300   54.9740 N   0  3  0  0  0  3  0  0  0  0  0  0
   45.5870   17.9370   54.0010 C   0  0  0  1  0  3  0  0  0  0  0  0
   45.1200   16.7710   53.7550 N   0  0  0  0  0  3  0  0  0  0  0  0
   45.1940   19.0700   53.0820 C   0  0  0  1  0  3  0  0  0  0  0  0
   44.6570   18.8310   51.7960 C   0  0  0  0  0  3  0  0  0  0  0  0
   44.2570   19.8940   50.9750 C   0  0  0  0  0  3  0  0  0  0  0  0
   44.4060   21.2220   51.4300 C   0  0  0  1  0  3  0  0  0  0  0  0
   44.9480   21.4800   52.7150 C   0  0  0  1  0  3  0  0  0  0  0  0
   45.3460   20.4010   53.5380 C   0  0  0  0  0  3  0  0  0  0  0  0
   44.0200   22.3090   50.6270 C   0  0  0  0  0  3  0  0  0  0  0  0
   44.1840   23.6240   51.0890 C   0  0  0  0  0  3  0  0  0  0  0  0
   45.0870   22.7990   53.1590 C   0  0  0  0  0  3  0  0  0  0  0  0
   44.7290   23.8720   52.3530 C   0  0  0  1  0  3  0  0  0  0  0  0
   44.9250   25.2750   52.9480 C   0  0  0  0  0  4  0  0  0  0  0  0
   43.7640   26.2810   52.6300 C   0  0  0  0  0  4  0  0  0  0  0  0
   42.4400   25.8950   53.2800 C   0  0  0  1  0  3  0  0  0  0  0  0
   42.3220   25.4770   54.6140 C   0  0  0  0  0  3  0  0  0  0  0  0
   41.0570   25.0960   55.1140 C   0  0  0  0  0  3  0  0  0  0  0  0
   39.9070   25.1630   54.2620 C   0  0  0  1  0  3  0  0  0  0  0  0
   40.0470   25.5880   52.9190 C   0  0  0  0  0  3  0  0  0  0  0  0
   41.3110   25.9390   52.4500 C   0  0  0  0  0  3  0  0  0  0  0  0
   44.0870   27.7260   52.9560 C   0  0  0  1  0  3  0  0  0  0  0  0
   43.4230   28.6030   52.3380 O   0  0  0  1  0  1  0  0  0  0  0  0
   45.0010   27.9970   53.7710 O   0  5  0  1  0  1  0  0  0  0  0  0
   38.6060   24.8010   54.6670 O   0  0  0  1  0  2  0  0  0  0  0  0
   38.2080   24.8730   56.0220 C   0  0  0  0  0  4  0  0  0  0  0  0
   37.8540   26.3540   56.2790 C   0  0  0  0  0  4  0  0  0  0  0  0
   36.4000   25.5590   58.1470 N   0  0  0  1  0  3  0  0  0  0  0  0
   36.6380   24.1380   57.7760 C   0  0  0  0  0  4  0  0  0  0  0  0
   36.9170   24.0450   56.2490 C   0  0  0  0  0  4  0  0  0  0  0  0
   35.2870   25.9290   58.7640 C   0  0  0  1  0  3  0  0  0  0  0  0
   34.2200   25.2090   58.9070 N   0  0  0  0  0  2  0  0  0  0  0  0
   35.1100   27.3130   59.3940 C   0  0  0  0  0  4  0  0  0  0  0  0
   37.4860   26.5110   57.7840 C   0  0  0  0  0  4  0  0  0  0  0  0
  1  2  2  0  0  0  0
  2  3  1  0  0  0  0
  2  4  1  0  0  0  0
  4  5  1  0  0  0  0
  4  9  2  0  0  0  0
  5  6  2  0  0  0  0
  6  7  1  0  0  0  0
  7  8  2  0  0  0  0
  7 10  1  0  0  0  0
  8  9  1  0  0  0  0
  8 12  1  0  0  0  0
 10 11  2  0  0  0  0
 11 13  1  0  0  0  0
 12 13  2  0  0  0  0
 13 14  1  0  0  0  0
 14 15  1  0  0  0  0
 15 16  1  0  0  0  0
 15 22  1  0  0  0  0
 16 17  1  0  0  0  0
 16 21  2  0  0  0  0
 17 18  2  0  0  0  0
 18 19  1  0  0  0  0
 19 20  2  0  0  0  0
 19 25  1  0  0  0  0
 20 21  1  0  0  0  0
 22 23  2  0  0  0  0
 22 24  1  0  0  0  0
 25 26  1  0  0  0  0
 26 27  1  0  0  0  0
 26 30  1  0  0  0  0
 27 34  1  0  0  0  0
 28 29  1  0  0  0  0
 28 31  1  0  0  0  0
 28 34  1  0  0  0  0
 29 30  1  0  0  0  0
 31 32  2  0  0  0  0
 31 33  1  0  0  0  0
M  BCL ATM N_TrTrTrPi C_TrTrTrPi N_TrTrTrPi2 C_TrTrTrPi C_TrTrTrPi C_TrTrTrPi C_TrTrTrPi C_TrTrTrPi C_TrTrTrPi C_TrTrTrPi C_TrTrTrPi C_TrTrTrPi C_TrTrTrPi C_TeTeTeTe C_TeTeTeTe C_TrTrTrPi C_TrTrTrPi C_TrTrTrPi C_TrTrTrPi C_TrTrTrPi C_TrTrTrPi C_TrTrTrPi O_Tr2Tr2TrPi O_Te2Te2Te2Te O_Tr2TrTrPi2 C_TeTeTeTe C_TeTeTeTe N_TrTrTrPi2 C_TeTeTeTe C_TeTeTeTe C_TrTrTrPi N_Tr2TrTrPi C_TeTeTeTe C_TeTeTeTe
M  BCL BND ConjugatedDoubleBond ConjugatedSingleBond ConjugatedSingleBond AromaticSingleBond AromaticDoubleBond AromaticDoubleBond AromaticSingleBond AromaticDoubleBond AromaticSingleBond AromaticSingleBond AromaticSingleBond AromaticDoubleBond AromaticSingleBond AromaticDoubleBond NonConjugatedSingleBond NonConjugatedSingleBond NonConjugatedSingleBond NonConjugatedSingleBond AromaticSingleBond AromaticDoubleBond AromaticDoubleBond AromaticSingleBond AromaticDoubleBond ConjugatedSingleBond AromaticSingleBond ConjugatedDoubleBond ConjugatedSingleBond NonConjugatedSingleBond NonConjugatedSingleBondInRing NonConjugatedSingleBondInRing NonConjugatedSingleBondInRing NonConjugatedSingleBondInRing ConjugatedSingleBond NonConjugatedSingleBondInRing NonConjugatedSingleBondInRing ConjugatedDoubleBond NonConjugatedSingleBond
M  BCL CHI  15   R
M  BCL DBI - - - - - - - - - - -
M  END
> <PDB ID>
1mtv

> <Resolution>
1.9

$$$$
Written by BCL::WriteToMDL,1mtw
  MOE2012           3D
1mtw_l.pdb
 33 36  0  0  0  0  0  0  0  0999 V2000
   29.1290   11.4250   15.9630 C   0  0  0  0  0  3  0  0  0  0  0  0
   28.8110   10.6450   17.0780 C   0  0  0  1  0  3  0  0  0  0  0  0
   28.3350   11.2370   18.2700 C   0  0  0  0  0  3  0  0  0  0  0  0
   28.1740   12.6380   18.3360 C   0  0  0  0  0  3  0  0  0  0  0  0
   28.4890   13.4200   17.2120 C   0  0  0  1  0  3  0  0  0  0  0  0
   28.3420   14.8070   17.2320 C   0  0  0  0  0  3  0  0  0  0  0  0
   28.6700   15.5540   16.0850 C   0  0  0  0  0  3  0  0  0  0  0  0
   29.1590   14.9250   14.9110 C   0  0  0  1  0  3  0  0  0  0  0  0
   29.2930   13.5430   14.8900 C   0  0  0  0  0  3  0  0  0  0  0  0
   28.9740   12.8030   16.0210 C   0  0  0  1  0  3  0  0  0  0  0  0
   29.5010   15.7310   13.6910 C   0  0  0  1  0  3  0  0  0  0  0  0
   28.9960   17.0900   13.6140 N   0  0  0  0  0  3  0  0  0  0  0  0
   30.1770   15.1780   12.7650 N   0  3  0  0  0  3  0  0  0  0  0  0
   29.0130    9.1480   16.9340 C   0  0  0  0  0  4  0  0  0  0  0  0
   28.0140    6.8790   17.4520 C   0  0  0  1  0  3  0  0  0  0  0  0
   27.6190    6.2270   18.4150 O   0  0  0  1  0  1  0  0  0  0  0  0
   28.6210    6.2620   16.5880 O   0  5  0  1  0  1  0  0  0  0  0  0
   27.7540    8.3360   17.3380 C   0  0  0  0  0  4  0  0  0  0  0  0
   21.9360    7.1010   11.9800 N   0  0  0  1  0  3  0  0  0  0  0  0
   21.9280    6.9890   13.4310 C   0  0  0  0  0  4  0  0  0  0  0  0
   21.9820    8.4810   13.8330 C   0  0  0  0  0  4  0  0  0  0  0  0
   21.0260    9.0990   12.7970 C   0  0  0  0  0  4  0  0  0  0  0  0
   21.5120    8.4190   11.4890 C   0  0  0  0  0  4  0  0  0  0  0  0
   22.2830    6.0930   11.2050 C   0  0  0  1  0  3  0  0  0  0  0  0
   22.2530    6.1890    9.9300 N   0  0  0  0  0  2  0  0  0  0  0  0
   22.7350    4.7550   11.8050 C   0  0  0  0  0  4  0  0  0  0  0  0
   25.0330    8.2720   17.0890 C   0  0  0  0  0  3  0  0  0  0  0  0
   24.0060    8.4440   16.2600 C   0  0  0  0  0  3  0  0  0  0  0  0
   26.6970    8.8470   15.0930 C   0  0  0  0  0  3  0  0  0  0  0  0
   25.5950    9.0090   14.2620 C   0  0  0  0  0  3  0  0  0  0  0  0
   24.2920    8.8250   14.7840 C   0  0  0  1  0  3  0  0  0  0  0  0
   23.3160    9.0370   13.8050 O   0  0  0  1  0  2  0  0  0  0  0  0
   26.4880    8.4970   16.4490 C   0  0  0  1  0  3  0  0  0  0  0  0
  1  2  1  0  0  0  0
  1 10  2  0  0  0  0
  2  3  2  0  0  0  0
  2 14  1  0  0  0  0
  3  4  1  0  0  0  0
  4  5  2  0  0  0  0
  5  6  1  0  0  0  0
  5 10  1  0  0  0  0
  6  7  2  0  0  0  0
  7  8  1  0  0  0  0
  8  9  2  0  0  0  0
  8 11  1  0  0  0  0
  9 10  1  0  0  0  0
 11 12  1  0  0  0  0
 11 13  2  0  0  0  0
 14 18  1  0  0  0  0
 15 16  2  0  0  0  0
 15 17  1  0  0  0  0
 15 18  1  0  0  0  0
 18 33  1  0  0  0  0
 19 20  1  0  0  0  0
 19 23  1  0  0  0  0
 19 24  1  0  0  0  0
 20 21  1  0  0  0  0
 21 22  1  0  0  0  0
 21 32  1  0  0  0  0
 22 23  1  0  0  0  0
 24 25  2  0  0  0  0
 24 26  1  0  0  0  0
 27 28  1  0  0  0  0
 27 33  2  0  0  0  0
 28 31  2  0  0  0  0
 29 30  2  0  0  0  0
 29 33  1  0  0  0  0
 30 31  1  0  0  0  0
 31 32  1  0  0  0  0
M  BCL ATM C_TrTrTrPi C_TrTrTrPi C_TrTrTrPi C_TrTrTrPi C_TrTrTrPi C_TrTrTrPi C_TrTrTrPi C_TrTrTrPi C_TrTrTrPi C_TrTrTrPi C_TrTrTrPi N_TrTrTrPi2 N_TrTrTrPi C_TeTeTeTe C_TrTrTrPi O_Tr2Tr2TrPi O_Te2Te2Te2Te C_TeTeTeTe N_TrTrTrPi2 C_TeTeTeTe C_TeTeTeTe C_TeTeTeTe C_TeTeTeTe C_TrTrTrPi N_Tr2TrTrPi C_TeTeTeTe C_TrTrTrPi C_TrTrTrPi C_TrTrTrPi C_TrTrTrPi C_TrTrTrPi O_Tr2TrTrPi2 C_TrTrTrPi
M  BCL BND AromaticSingleBond AromaticDoubleBond AromaticDoubleBond NonConjugatedSingleBond AromaticSingleBond AromaticDoubleBond AromaticSingleBond AromaticSingleBond AromaticDoubleBond AromaticSingleBond AromaticDoubleBond ConjugatedSingleBond AromaticSingleBond ConjugatedSingleBond ConjugatedDoubleBond NonConjugatedSingleBond ConjugatedDoubleBond ConjugatedSingleBond NonConjugatedSingleBond NonConjugatedSingleBond NonConjugatedSingleBondInRing NonConjugatedSingleBondInRing ConjugatedSingleBond NonConjugatedSingleBondInRing NonConjugatedSingleBondInRing NonConjugatedSingleBond NonConjugatedSingleBondInRing ConjugatedDoubleBond NonConjugatedSingleBond AromaticSingleBond AromaticDoubleBond AromaticDoubleBond AromaticDoubleBond AromaticSingleBond AromaticSingleBond ConjugatedSingleBond
M  BCL CHI  18   R  21   R
M  BCL DBI - - - - - - - - - - -
M  END
> <PDB ID>
1mtw

> <Resolution>
1.9

$$$$
Written by BCL::WriteToMDL,1nhu
  MOE2012           3D
1NHU_l.pdb
 33 35  0  0  0  0  0  0  0  0999 V2000
    7.3180   33.2600   77.8600 N   0  0  0  1  0  3  0  0  0  0  0  0
    7.1460   32.8210   76.3930 C   0  0  0  0  0  4  0  0  0  0  0  0
    5.6810   32.9860   75.8330 C   0  0  0  1  0  3  0  0  0  0  0  0
    5.4030   32.5250   74.6950 O   0  0  0  1  0  1  0  0  0  0  0  0
    4.8390   33.5880   76.5270 O   0  5  0  1  0  1  0  0  0  0  0  0
    7.2500   34.6300   78.2460 C   0  0  0  1  0  3  0  0  0  0  0  0
    6.8810   34.9810   79.3550 O   0  0  0  1  0  1  0  0  0  0  0  0
    7.6660   35.7540   77.3020 C   0  0  0  1  0  3  0  0  0  0  0  0
    6.6330   36.4720   76.6380 C   0  0  0  0  0  3  0  0  0  0  0  0
    6.9640   37.5310   75.7610 C   0  0  0  0  0  3  0  0  0  0  0  0
    8.3290   37.8700   75.5480 C   0  0  0  1  0  3  0  0  0  0  0  0
    9.3600   37.1560   76.2120 C   0  0  0  0  0  3  0  0  0  0  0  0
    9.0400   36.1000   77.0890 C   0  0  0  1  0  3  0  0  0  0  0  0
    8.7340   39.1510   74.4800 Cl  0  0  0  1  0  1  0  0  0  0  0  0
   10.3320   35.2670   77.8840 Cl  0  0  0  1  0  1  0  0  0  0  0  0
    7.6790   31.3640   76.1200 C   0  0  0  0  0  4  0  0  0  0  0  0
    9.1880   31.1640   76.0270 C   0  0  0  1  0  3  0  0  0  0  0  0
    9.7150   29.8360   75.8460 C   0  0  0  0  0  3  0  0  0  0  0  0
   11.1140   29.6040   75.7620 C   0  0  0  0  0  3  0  0  0  0  0  0
   12.0130   30.7040   75.8610 C   0  0  0  0  0  3  0  0  0  0  0  0
   11.5100   32.0260   76.0400 C   0  0  0  0  0  3  0  0  0  0  0  0
   10.1100   32.2520   76.1210 C   0  0  0  0  0  3  0  0  0  0  0  0
    7.5490   32.1750   78.9240 C   0  0  0  0  0  4  0  0  0  0  0  0
    8.9060   32.2070   79.6980 C   0  0  0  1  0  3  0  0  0  0  0  0
    9.3060   33.3470   80.4750 C   0  0  0  0  0  3  0  0  0  0  0  0
   10.5410   33.3880   81.1820 C   0  0  0  0  0  3  0  0  0  0  0  0
   11.4390   32.3020   81.1550 C   0  0  0  0  0  3  0  0  0  0  0  0
   11.0680   31.1560   80.4000 C   0  0  0  1  0  3  0  0  0  0  0  0
    9.8160   31.1020   79.6760 C   0  0  0  0  0  3  0  0  0  0  0  0
   11.9980   29.9280   80.3290 C   0  0  0  1  0  4  0  0  0  0  0  0
   12.9640   30.1320   79.4200 F   0  0  0  1  0  1  0  0  0  0  0  0
   11.3230   28.8130   79.9770 F   0  0  0  1  0  1  0  0  0  0  0  0
   12.5800   29.6930   81.5150 F   0  0  0  1  0  1  0  0  0  0  0  0
  1  2  1  0  0  0  0
  1  6  1  0  0  0  0
  1 23  1  0  0  0  0
  2  3  1  0  0  0  0
  2 16  1  0  0  0  0
  3  4  2  0  0  0  0
  3  5  1  0  0  0  0
  6  7  2  0  0  0  0
  6  8  1  0  0  0  0
  8  9  1  0  0  0  0
  8 13  2  0  0  0  0
  9 10  2  0  0  0  0
 10 11  1  0  0  0  0
 11 12  2  0  0  0  0
 11 14  1  0  0  0  0
 12 13  1  0  0  0  0
 13 15  1  0  0  0  0
 16 17  1  0  0  0  0
 17 18  1  0  0  0  0
 17 22  2  0  0  0  0
 18 19  2  0  0  0  0
 19 20  1  0  0  0  0
 20 21  2  0  0  0  0
 21 22  1  0  0  0  0
 23 24  1  0  0  0  0
 24 25  1  0  0  0  0
 24 29  2  0  0  0  0
 25 26  2  0  0  0  0
 26 27  1  0  0  0  0
 27 28  2  0  0  0  0
 28 29  1  0  0  0  0
 28 30  1  0  0  0  0
 30 31  1  0  0  0  0
 30 32  1  0  0  0  0
 30 33  1  0  0  0  0
M  BCL ATM N_TrTrTrPi2 C_TeTeTeTe C_TrTrTrPi O_Tr2Tr2TrPi O_Te2Te2Te2Te C_TrTrTrPi O_Tr2Tr2TrPi C_TrTrTrPi C_TrTrTrPi C_TrTrTrPi C_TrTrTrPi C_TrTrTrPi C_TrTrTrPi Cl_S2P2P2P Cl_S2P2P2P C_TeTeTeTe C_TrTrTrPi C_TrTrTrPi C_TrTrTrPi C_TrTrTrPi C_TrTrTrPi C_TrTrTrPi C_TeTeTeTe C_TrTrTrPi C_TrTrTrPi C_TrTrTrPi C_TrTrTrPi C_TrTrTrPi C_TrTrTrPi C_TeTeTeTe F_S2P2P2P F_S2P2P2P F_S2P2P2P
M  BCL BND NonConjugatedSingleBond ConjugatedSingleBond NonConjugatedSingleBond NonConjugatedSingleBond NonConjugatedSingleBond ConjugatedDoubleBond ConjugatedSingleBond ConjugatedDoubleBond ConjugatedSingleBond AromaticSingleBond AromaticDoubleBond AromaticDoubleBond AromaticSingleBond AromaticDoubleBond ConjugatedSingleBond AromaticSingleBond ConjugatedSingleBond NonConjugatedSingleBond AromaticSingleBond AromaticDoubleBond AromaticDoubleBond AromaticSingleBond AromaticDoubleBond AromaticSingleBond NonConjugatedSingleBond AromaticSingleBond AromaticDoubleBond AromaticDoubleBond AromaticSingleBond AromaticDoubleBond AromaticSingleBond NonConjugatedSingleBond NonConjugatedSingleBond NonConjugatedSingleBond NonConjugatedSingleBond
M  BCL CHI   2   S
M  BCL DBI - - - - - - - - - - -
M  END
> <PDB ID>
1nhu

> <Resolution>
2

$$$$
Written by BCL::WriteToMDL,1nhv
  MOE2012           3D
1NHV_l.pdb
 37 41  0  0  0  0  0  0  0  0999 V2000
    6.5680   34.6840   75.2740 N   0  0  0  1  0  3  0  0  0  0  0  0
    6.5680   34.1080   73.8690 C   0  0  0  0  0  4  0  0  0  0  0  0
    5.1370   34.1580   73.3280 C   0  0  0  1  0  3  0  0  0  0  0  0
    4.9100   33.7840   72.1540 O   0  0  0  1  0  1  0  0  0  0  0  0
    4.2650   34.5920   74.1100 O   0  5  0  1  0  1  0  0  0  0  0  0
    6.5730   36.0950   75.4920 C   0  0  0  1  0  3  0  0  0  0  0  0
    6.1380   36.5960   76.5120 O   0  0  0  1  0  1  0  0  0  0  0  0
    7.1520   37.0740   74.4740 C   0  0  0  1  0  3  0  0  0  0  0  0
    6.2340   37.7810   73.6470 C   0  0  0  0  0  3  0  0  0  0  0  0
    6.7020   38.7110   72.6900 C   0  0  0  0  0  3  0  0  0  0  0  0
    8.1010   38.9410   72.5530 C   0  0  0  1  0  3  0  0  0  0  0  0
    9.0240   38.2410   73.3690 C   0  0  0  0  0  3  0  0  0  0  0  0
    8.5540   37.3070   74.3280 C   0  0  0  1  0  3  0  0  0  0  0  0
    8.6820   40.0780   71.3990 Cl  0  0  0  1  0  1  0  0  0  0  0  0
    9.7000   36.4940   75.2910 Cl  0  0  0  1  0  1  0  0  0  0  0  0
    7.1980   32.6590   73.7530 C   0  0  0  0  0  4  0  0  0  0  0  0
    8.7380   32.5110   73.7890 C   0  0  0  1  0  3  0  0  0  0  0  0
    9.3270   31.2430   74.1180 C   0  0  0  0  0  3  0  0  0  0  0  0
   10.7480   31.0690   74.1650 C   0  0  0  0  0  3  0  0  0  0  0  0
   11.6160   32.1580   73.8760 C   0  0  0  0  0  3  0  0  0  0  0  0
   11.0610   33.4230   73.5470 C   0  0  0  0  0  3  0  0  0  0  0  0
    9.6380   33.5990   73.4990 C   0  0  0  0  0  3  0  0  0  0  0  0
    6.4790   33.6730   76.4170 C   0  0  0  0  0  4  0  0  0  0  0  0
    7.5400   33.7610   77.5460 C   0  0  0  1  0  3  0  0  0  0  0  0
    8.1520   34.8940   78.0430 C   0  0  0  0  0  3  0  0  0  0  0  0
    9.0830   34.6550   79.0670 C   0  0  0  0  0  3  0  0  0  0  0  0
    9.1980   33.3380   79.3800 C   0  0  0  1  0  3  0  0  0  0  0  0
    8.1450   32.3680   78.3950 S   0  0  0  1  0  2  0  0  0  0  0  0
   10.0820   32.8600   80.4440 C   0  0  0  1  0  3  0  0  0  0  0  0
    9.8830   31.7740   81.2790 C   0  0  0  0  0  3  0  0  0  0  0  0
   11.0410   31.7380   82.1690 C   0  0  0  1  0  3  0  0  0  0  0  0
   11.4480   30.8490   83.2330 C   0  0  0  0  0  3  0  0  0  0  0  0
   12.6870   31.1150   83.8900 C   0  0  0  0  0  3  0  0  0  0  0  0
   13.5260   32.2280   83.4820 C   0  0  0  0  0  3  0  0  0  0  0  0
   13.1250   33.1090   82.4300 C   0  0  0  0  0  3  0  0  0  0  0  0
   11.8750   32.8260   81.7620 C   0  0  0  1  0  3  0  0  0  0  0  0
   11.2780   33.5180   80.7310 O   0  0  0  1  0  2  0  0  0  0  0  0
  1  2  1  0  0  0  0
  1  6  1  0  0  0  0
  1 23  1  0  0  0  0
  2  3  1  0  0  0  0
  2 16  1  0  0  0  0
  3  4  2  0  0  0  0
  3  5  1  0  0  0  0
  6  7  2  0  0  0  0
  6  8  1  0  0  0  0
  8  9  1  0  0  0  0
  8 13  2  0  0  0  0
  9 10  2  0  0  0  0
 10 11  1  0  0  0  0
 11 12  2  0  0  0  0
 11 14  1  0  0  0  0
 12 13  1  0  0  0  0
 13 15  1  0  0  0  0
 16 17  1  0  0  0  0
 17 18  1  0  0  0  0
 17 22  2  0  0  0  0
 18 19  2  0  0  0  0
 19 20  1  0  0  0  0
 20 21  2  0  0  0  0
 21 22  1  0  0  0  0
 23 24  1  0  0  0  0
 24 25  2  0  0  0  0
 24 28  1  0  0  0  0
 25 26  1  0  0  0  0
 26 27  2  0  0  0  0
 27 28  1  0  0  0  0
 27 29  1  0  0  0  0
 29 30  2  0  0  0  0
 29 37  1  0  0  0  0
 30 31  1  0  0  0  0
 31 32  1  0  0  0  0
 31 36  2  0  0  0  0
 32 33  2  0  0  0  0
 33 34  1  0  0  0  0
 34 35  2  0  0  0  0
 35 36  1  0  0  0  0
 36 37  1  0  0  0  0
M  BCL ATM N_TrTrTrPi2 C_TeTeTeTe C_TrTrTrPi O_Tr2Tr2TrPi O_Te2Te2Te2Te C_TrTrTrPi O_Tr2Tr2TrPi C_TrTrTrPi C_TrTrTrPi C_TrTrTrPi C_TrTrTrPi C_TrTrTrPi C_TrTrTrPi Cl_S2P2P2P Cl_S2P2P2P C_TeTeTeTe C_TrTrTrPi C_TrTrTrPi C_TrTrTrPi C_TrTrTrPi C_TrTrTrPi C_TrTrTrPi C_TeTeTeTe C_TrTrTrPi C_TrTrTrPi C_TrTrTrPi C_TrTrTrPi S_Te2Te2TeTe C_TrTrTrPi C_TrTrTrPi C_TrTrTrPi C_TrTrTrPi C_TrTrTrPi C_TrTrTrPi C_TrTrTrPi C_TrTrTrPi O_Tr2TrTrPi2
M  BCL BND NonConjugatedSingleBond ConjugatedSingleBond NonConjugatedSingleBond NonConjugatedSingleBond NonConjugatedSingleBond ConjugatedDoubleBond ConjugatedSingleBond ConjugatedDoubleBond ConjugatedSingleBond AromaticSingleBond AromaticDoubleBond AromaticDoubleBond AromaticSingleBond AromaticDoubleBond ConjugatedSingleBond AromaticSingleBond ConjugatedSingleBond NonConjugatedSingleBond AromaticSingleBond AromaticDoubleBond AromaticDoubleBond AromaticSingleBond AromaticDoubleBond AromaticSingleBond NonConjugatedSingleBond AromaticDoubleBond AromaticSingleBond AromaticSingleBond AromaticDoubleBond AromaticSingleBond ConjugatedSingleBond AromaticDoubleBond AromaticSingleBond AromaticSingleBond AromaticSingleBond AromaticDoubleBond AromaticDoubleBond AromaticSingleBond AromaticDoubleBond AromaticSingleBond AromaticSingleBond
M  BCL CHI   2   S
M  BCL DBI - - - - - - - - - - - - - -
M  END
> <PDB ID>
1nhv

> <Resolution>
2.9000001

$$$$
Written by BCL::WriteToMDL,1o86
  MOE2012           3D
1O86_l.pdb
 29 30  0  0  0  0  0  0  0  0999 V2000
   40.2910   33.7430   45.1200 O   0  0  0  1  0  1  0  0  0  0  0  0
   43.2650   36.3800   48.3430 O   0  0  0  1  0  1  0  0  0  0  0  0
   41.8350   37.4620   47.1430 O   0  5  0  1  0  1  0  0  0  0  0  0
   38.8430   33.3680   41.8670 O   0  0  0  1  0  1  0  0  0  0  0  0
   40.7030   32.2720   42.3260 O   0  5  0  1  0  1  0  0  0  0  0  0
   41.8970   34.0630   47.2660 N   0  3  0  0  0  4  0  0  0  0  0  0
   41.8100   34.5330   43.5990 N   0  0  0  1  0  3  0  0  0  0  0  0
   43.3290   27.7740   44.0870 N   0  3  0  0  0  4  0  0  0  0  0  0
   41.5020   34.0520   44.8400 C   0  0  0  1  0  3  0  0  0  0  0  0
   42.6120   33.8520   45.9430 C   0  0  0  0  0  4  0  0  0  0  0  0
   42.1550   36.4460   47.7280 C   0  0  0  1  0  3  0  0  0  0  0  0
   41.2110   35.2440   47.7560 C   0  0  0  0  0  4  0  0  0  0  0  0
   40.7150   34.6850   42.5590 C   0  0  0  0  0  4  0  0  0  0  0  0
   41.5050   35.2370   41.3530 C   0  0  0  0  0  3  0  0  0  0  0  0
   42.8260   35.3690   41.6800 C   0  0  0  0  0  3  0  0  0  0  0  0
   43.1380   34.9560   43.0620 C   0  0  0  0  0  4  0  0  0  0  0  0
   40.0810   33.2840   42.2240 C   0  0  0  1  0  3  0  0  0  0  0  0
   43.2520   32.4730   45.7840 C   0  0  0  0  0  4  0  0  0  0  0  0
   42.4840   31.2480   45.5360 C   0  0  0  0  0  4  0  0  0  0  0  0
   43.2960   30.0620   44.8420 C   0  0  0  0  0  4  0  0  0  0  0  0
   42.4870   28.8950   44.6290 C   0  0  0  0  0  4  0  0  0  0  0  0
   40.4820   35.5440   49.0060 C   0  0  0  0  0  4  0  0  0  0  0  0
   39.3040   36.4780   49.2370 C   0  0  0  0  0  4  0  0  0  0  0  0
   38.7430   36.5800   50.6230 C   0  0  0  1  0  3  0  0  0  0  0  0
   38.4620   35.3850   51.4050 C   0  0  0  0  0  3  0  0  0  0  0  0
   37.9120   35.4980   52.7300 C   0  0  0  0  0  3  0  0  0  0  0  0
   37.6330   36.8060   53.2920 C   0  0  0  0  0  3  0  0  0  0  0  0
   37.9100   38.0010   52.5170 C   0  0  0  0  0  3  0  0  0  0  0  0
   38.4640   37.8890   51.1860 C   0  0  0  0  0  3  0  0  0  0  0  0
  1  9  2  0  0  0  0
  2 11  2  0  0  0  0
  3 11  1  0  0  0  0
  4 17  2  0  0  0  0
  5 17  1  0  0  0  0
  6 10  1  0  0  0  0
  6 12  1  0  0  0  0
  7  9  1  0  0  0  0
  7 13  1  0  0  0  0
  7 16  1  0  0  0  0
  8 21  1  0  0  0  0
  9 10  1  0  0  0  0
 10 18  1  0  0  0  0
 11 12  1  0  0  0  0
 12 22  1  0  0  0  0
 13 14  1  0  0  0  0
 13 17  1  0  0  0  0
 14 15  2  0  0  0  0
 15 16  1  0  0  0  0
 18 19  1  0  0  0  0
 19 20  1  0  0  0  0
 20 21  1  0  0  0  0
 22 23  1  0  0  0  0
 23 24  1  0  0  0  0
 24 25  1  0  0  0  0
 24 29  2  0  0  0  0
 25 26  2  0  0  0  0
 26 27  1  0  0  0  0
 27 28  2  0  0  0  0
 28 29  1  0  0  0  0
M  BCL ATM O_Tr2Tr2TrPi O_Tr2Tr2TrPi O_Te2Te2Te2Te O_Tr2Tr2TrPi O_Te2Te2Te2Te N_TeTeTeTe N_TrTrTrPi2 N_TeTeTeTe C_TrTrTrPi C_TeTeTeTe C_TrTrTrPi C_TeTeTeTe C_TeTeTeTe C_TrTrTrPi C_TrTrTrPi C_TeTeTeTe C_TrTrTrPi C_TeTeTeTe C_TeTeTeTe C_TeTeTeTe C_TeTeTeTe C_TeTeTeTe C_TeTeTeTe C_TrTrTrPi C_TrTrTrPi C_TrTrTrPi C_TrTrTrPi C_TrTrTrPi C_TrTrTrPi
M  BCL BND ConjugatedDoubleBond ConjugatedDoubleBond ConjugatedSingleBond ConjugatedDoubleBond ConjugatedSingleBond NonConjugatedSingleBond NonConjugatedSingleBond ConjugatedSingleBond NonConjugatedSingleBondInRing NonConjugatedSingleBondInRing NonConjugatedSingleBond NonConjugatedSingleBond NonConjugatedSingleBond NonConjugatedSingleBond NonConjugatedSingleBond NonConjugatedSingleBondInRing NonConjugatedSingleBond ConjugatedDoubleBondInRing NonConjugatedSingleBondInRing NonConjugatedSingleBond NonConjugatedSingleBond NonConjugatedSingleBond NonConjugatedSingleBond NonConjugatedSingleBond AromaticSingleBond AromaticDoubleBond AromaticDoubleBond AromaticSingleBond AromaticDoubleBond AromaticSingleBond
M  BCL CHI  10   S  12   S  13   S
M  BCL DBI - - - - - - -
M  END
> <PDB ID>
1o86

> <Resolution>
2

$$$$
Written by BCL::WriteToMDL,1ogu
  MOE2012           3D
a1o9u_lig.ent
 27 29  0  0  0  0  0  0  0  0999 V2000
   38.5280   15.0090    3.4910 C   0  0  0  1  0  3  0  0  0  0  0  0
[truncated: 517,746 more chars]
