# Supplementary material for: BCL::Conf: small molecule conformational sampling using a knowledge based rotamer library
Source: J Cheminform. 2015 Sep 30;7:47. doi: 10.1186/s13321-015-0095-1 (PMC4607025; doi:10.1186/s13321-015-0095-1)
Supplement: Supplementary file 3 — Additional file 3. protocol capture files mentioned in Supplement.docx. [file 13321_2015_95_MOESM3_ESM.zip › protocol_capture/input/vernalis_dihedral_R.txt]

0-6 2.75142 2.09689 2.28038 2.2991 2.10668 3.06553 2.70259 2.71464 2.42007 3.29486 2.79872 2.18398 2.17204 2.26866 2.68295 2.85899 2.16309 2.18875 2.02191 2.61832 2.17422 2.76737 1.93708 1.95555 3.22984 2.22843 2.656 2.76964 2.2036 2.20346 2.36159 2.24182 3.16402 2.34322 2.39501 2.00475 2.40868 2.97592 2.25226 3.26164 2.43675 3.08115 2.26341 3.03022 2.4235 3.13908 2.94614 2.15137 2.17347 2.41332 2.3337 2.17624 2.79254 2.47765 2.34344 2.14295 2.2472 2.34934 2.17708 2.33067 2.27994 2.19372 2.33517 2.3221 2.25342 
1-1 0.0776067 0.535567 0.652738 0.687687 0.456819 
2-7 2.06851 2.17366 1.53376 2.13158 2.10491 2.00908 1.48632 2.10217 1.33982 1.59385 2.18495 1.49777 2.1149 1.43138 2.23957 2.05592 2.06489 1.615 1.1879 1.40104 2.17445 1.35447 2.13605 1.37139 1.1743 1.54396 2.00061 1.24043 1.36272 1.59126 1.28584 1.27052 1.30182 1.59723 2.17464 2.09944 1.4195 1.58077 2.17359 1.4694 1.43921 1.58831 2.22157 1.5189 
3-6 1.39377 1.3691 0.932784 0.988391 1.02388 0.816883 0.99059 1.08738 1.47531 1.0814 0.724938 0.794735 0.802074 1.00802 0.895801 1.34923 1.05527 0.716236 1.38183 0.982471 0.964361 0.981346 1.001 0.980616 0.894113 0.884002 0.983962 1.16496 1.27576 1.19448 0.97235 1.29824 1.19022 1.34785 0.96085 1.26804 1.27869 1.32688 
4-7 2.88421 2.1612 2.9458 2.01604 2.08116 1.96917 2.13401 2.37048 1.96876 1.03497 1.13694 2.36304 2.54172 2.08125 2.88808 2.85952 1.23567 1.95362 2.13803 2.55877 1.83128 1.98768 1.45429 2.37545 2.07017 1.95124 2.05678 1.80538 1.86254 2.20169 2.42535 2.12085 2.20121 1.92045 0.891646 2.34221 2.8935 1.10822 2.09938 1.23641 2.97702 1.89932 2.3832 2.60221 2.67247 2.03337 2.93106 1.63502 2.77553 2.15105 2.46248 2.21518 2.90153 1.97138 2.01346 2.38673 1.89133 1.74669 1.63127 2.74969 2.04227 1.75462 2.10852 0.988483 0.834651 1.88985 2.28734 2.29513 1.83585 1.51164 2.02012 2.01791 2.69889 1.25727 2.55535 2.12624 
5-9 1.7101 2.6149 1.85001 2.60908 1.9006 1.72235 3.51595 3.41014 2.46557 1.78191 1.2288 2.29145 2.60291 2.52285 1.04879 2.75517 1.29956 1.12184 1.36363 1.8 2.54572 1.8941 2.54457 2.25733 1.48947 2.6035 1.76528 2.67449 1.79262 2.43562 2.54174 2.65795 2.50038 1.55715 1.88965 2.59722 3.24254 3.19795 2.53334 2.44455 2.63524 2.35525 2.21845 2.63683 3.47301 3.53531 2.36069 2.54782 1.08097 2.61303 1.08187 1.10681 2.1163 2.26701 1.97413 2.47206 1.28819 2.52672 2.03756 2.50675 2.53393 2.20537 2.45985 1.64643 1.48263 1.6139 1.2684 2.59489 2.52042 1.58646 2.16422 2.39427 2.63872 1.22788 2.43283 2.07572 2.63093 2.0292 3.50883 1.64328 2.4232 2.14165 2.25068 2.29831 1.94612 2.57252 1.76139 2.50168 2.56175 2.51827 2.42162 2.62245 2.63462 
6-3 0.443621 0.271451 0.551887 0.663763 0.639497 0.653883 0.605602 0.742404 0.602741 0.476967 0.809733 0.758657 0.693046 0.557481 0.626888 0.478881 0.411618 0.862399 0.515159 0.92943 0.741912 0.784957 0.837748 0.75646 0.733333 0.710305 0.681001 0.759535 0.717146 
7-8 2.44879 2.41017 2.68473 2.76401 2.541 2.57175 2.59299 2.14686 2.24708 2.36638 2.54521 2.164 2.61212 2.19759 2.10626 2.28318 1.92228 2.69567 2.62955 1.69887 2.28389 2.37366 1.95062 2.66811 2.40726 2.37542 2.0971 1.99103 1.32211 2.63319 1.37127 2.47824 1.77984 2.47189 2.37347 2.20962 1.68933 2.46788 1.55116 1.65787 2.49985 1.78346 1.65004 2.61047 1.76366 1.95268 1.3504 1.73085 2.38341 2.43935 
8-2 0.333114 1.21288 0.54551 0.296139 0.989376 1.0276 1.0295 1.21165 1.01775 0.776936 1.3565 1.35448 
9-3 3.01226 
10-4 1.33126 0.859074 1.27194 0.885623 0.773393 1.38077 1.30282 0.881721 1.44494 1.42855 0.789419 1.41623 0.999368 1.01226 0.769202 0.730805 1.27335 1.46611 0.879993 1.23956 1.3368 0.642576 0.66413 1.3887 1.52772 0.800578 1.41863 1.36965 1.01407 1.41431 1.25573 0.649894 0.902867 0.935916 0.667379 1.14113 1.49006 1.36302 1.29335 0.583642 1.32826 0.746308 0.478459 1.25485 1.28979 1.42025 1.45208 1.45536 1.41932 1.3084 0.37303 1.44668 1.30738 0.968897 1.52703 1.33328 0.659891 1.23043 0.863806 1.53265 1.41639 1.43452 1.43894 1.19549 1.46008 
11-4 1.33488 1.19551 0.81085 0.901622 0.884567 0.869009 1.27004 0.825148 0.77059 1.43341 1.50723 1.76764 1.82576 1.48417 1.50067 1.80308 1.93091 1.46404 1.4727 1.89626 1.12251 1.32614 1.43451 0.772545 1.33174 1.25801 1.02798 1.27207 1.42793 1.4284 1.19459 1.03431 1.8197 1.50634 0.681074 1.75418 0.612511 1.71897 0.806917 1.06514 0.854787 1.41048 1.92033 1.90943 1.89336 1.85424 1.86806 1.83731 1.91113 1.50831 1.73447 1.70452 1.76504 1.18816 1.6461 1.51336 1.15167 1.69615 1.36379 1.43442 1.69672 1.47803 1.86144 1.76202 0.819637 1.48276 1.61105 1.33361 1.72842 1.31839 1.4884 1.5999 1.72078 0.988979 1.87509 1.18959 1.29993 0.812897 1.68891 1.61373 0.974575 1.6853 1.6957 1.61998 1.413 0.854286 1.56182 
12-5 2.58174 1.48773 0.953175 2.55683 2.34963 2.29601 2.60948 2.61795 2.63343 1.77015 1.14116 1.06931 2.46221 2.53412 2.61658 1.13767 2.58865 2.46161 2.76895 2.66269 1.21993 1.36099 1.36936 2.2313 1.90587 2.31168 1.34421 2.72372 1.71167 1.67283 1.35686 2.6283 1.93388 2.68466 2.32288 1.91254 2.21692 1.41158 2.3124 2.44635 1.73019 1.79561 1.30171 1.14441 2.34548 2.76164 1.35182 1.30625 1.34509 2.76571 2.29026 2.24117 1.59703 2.55195 2.37407 1.29933 1.80662 2.70174 1.14218 1.84663 1.36696 1.06827 1.36241 1.53697 1.82052 1.23734 1.89653 2.24247 2.47001 1.78465 1.44477 2.55615 1.91128 1.17584 1.65044 1.45838 1.00502 1.20392 2.25436 1.61748 1.1601 1.86216 1.66624 1.70155 1.01506 2.48498 1.86476 1.6493 1.86271 1.87103 2.21018 1.74723 1.45494 2.26174 1.42161 1.23143 1.38442 2.35323 2.81068 1.47563 
13-7 1.95219 1.20283 1.14624 1.9421 1.97142 1.57653 1.99423 2.18628 2.24374 2.85905 1.05217 1.89667 1.88007 1.97506 0.971336 2.02187 2.03065 1.92219 1.23493 2.07641 2.07088 2.19373 2.20772 0.97079 0.972104 2.2443 2.28257 2.27353 3.06325 2.23362 2.24368 1.24253 2.03855 1.65789 2.83465 1.95136 2.00541 1.93474 1.1776 1.97873 1.51759 1.02572 0.944008 1.87178 1.90824 1.94995 0.945154 2.12327 2.25467 2.00316 2.7472 1.33194 1.37448 2.08633 1.19431 1.2443 2.04511 1.29447 1.96076 1.11293 1.98582 0.990861 2.02122 0.89356 1.99705 1.25922 1.21897 
14-4 2.06151 1.03155 1.8553 1.90584 2.12038 0.934616 1.27201 1.71697 1.74424 1.95798 0.620001 1.53047 1.0816 1.03086 1.56269 1.8703 1.91109 2.17734 0.962907 1.43282 0.762122 1.43622 1.44068 1.67355 0.719279 1.44787 1.76148 1.96766 1.51754 1.91353 1.15764 2.18571 1.44318 0.961923 2.01464 
15-8 2.44749 2.61665 2.68644 2.45193 2.44365 2.70202 2.81084 2.51334 2.79607 2.69614 2.40953 2.50402 
16-4 0.936672 2.45021 1.26376 2.36993 1.01818 2.46679 1.00482 0.854999 0.870987 2.38114 2.44073 0.890595 2.42223 2.50066 0.838174 2.31803 1.00015 2.33736 0.867295 1.13054 1.00246 1.34107 1.15258 1.19683 0.835546 2.46208 2.40626 1.11909 1.11979 1.06282 2.42965 1.3282 2.28536 2.45586 1.19869 1.17618 2.41675 2.38483 1.03386 0.881009 1.28153 2.48447 2.45537 1.21157 2.39536 1.04818 2.55702 0.829238 2.41192 2.40961 1.19728 2.40655 2.48557 2.43254 0.966125 1.17112 2.44142 2.44881 2.34977 1.22542 2.40197 1.24926 
17-6 1.26511 1.55643 1.96578 1.28982 2.10318 1.47272 1.90897 1.58812 1.25573 1.81654 1.82723 1.2722 1.90224 1.72314 1.48914 1.49092 1.50303 1.58599 1.57876 1.99738 1.40423 1.35447 1.30587 1.44993 2.50716 2.10731 2.1265 1.55943 2.44698 2.35569 1.44389 2.12562 1.38995 1.65047 1.49223 1.61488 1.52721 1.39107 2.12012 2.05137 1.55926 2.46373 
18-3 0.30781 0.279445 1.00675 1.07177 0.489903 0.34505 0.980524 0.313288 
19-8 3.85834 3.44653 2.70706 2.23098 2.48972 3.95069 3.76879 2.46089 1.87355 3.02418 4.2481 2.55768 2.30025 2.2039 2.87874 2.33399 1.95591 2.52389 2.18759 2.20961 1.88738 2.26492 2.12317 2.53666 3.51004 3.13537 1.54752 1.39848 1.84564 2.29816 2.21416 3.71648 2.23764 2.61709 2.4985 3.64399 2.00973 2.27723 1.87344 2.62456 2.41697 2.29757 3.02912 2.29532 2.13159 2.1903 2.58824 1.96344 1.88366 3.65082 2.94843 2.19674 3.95508 1.89352 2.40993 1.9704 2.50855 2.68124 3.61958 
20-5 2.1006 2.64161 2.82309 3.52211 
21-5 0.584652 0.98015 1.39284 1.3854 1.34095 0.493794 1.98562 2.00275 0.452825 0.584583 0.965579 0.64876 1.42856 0.999284 1.1071 1.00403 1.43764 1.39321 1.36096 2.01695 2.10741 2.00905 0.680746 0.964574 1.31839 2.02306 0.811199 1.0066 0.638591 0.895749 1.10274 1.35697 1.34426 1.30708 0.919847 1.29424 0.743435 2.03841 1.06336 1.38795 1.33287 1.99258 1.05948 1.96051 1.28279 1.97401 1.20307 1.23824 1.25276 1.95774 0.557091 0.955326 0.889917 1.32071 1.95768 
22-8 2.76899 1.43178 2.50324 2.14065 2.78305 1.37325 2.8254 1.53298 1.30698 2.41959 1.44887 3.15088 3.15976 2.0378 1.46652 1.43226 2.50215 1.57822 1.52757 3.02025 1.93966 1.93303 2.43675 1.99378 2.07912 1.34926 2.10114 1.01484 2.41381 1.74384 3.13742 1.88764 2.12847 1.78358 1.67989 1.02984 1.92759 1.89396 2.33922 1.87941 2.46809 2.76409 1.51235 1.5877 1.91673 2.16123 1.92958 1.81784 1.74071 1.128 2.78934 1.37344 1.51335 1.58334 1.63286 1.99287 2.24122 1.23032 1.44293 1.79635 1.77052 1.60859 1.94283 1.22091 
23-1 0.796254 0.601636 0.970384 0.876437 0.989845 0.98313 0.984634 0.97023 
24-3 0.55957 0.754808 0.612806 0.64275 0.534156 0.656962 0.690259 0.443529 0.846468 0.656937 0.814114 0.79431 0.461136 0.660553 0.634632 
25-11 2.60203 2.57801 2.28198 2.04992 2.0713 2.11388 2.03515 2.07621 2.44379 2.52002 2.37847 2.15453 1.90701 1.35947 2.40819 2.29678 2.2708 1.78335 2.09594 2.1114 2.00658 2.12292 2.42941 1.35598 1.54303 1.29421 1.85587 2.31494 1.61888 1.87122 2.53911 1.91806 2.53181 1.57406 1.23663 2.3076 1.77955 2.1419 1.95355 1.50935 1.91484 2.39193 1.86845 2.36671 1.79924 2.20688 1.97817 1.81278 2.04271 2.27972 1.99623 2.12191 1.79089 2.33819 1.94376 2.635 2.00642 2.24033 2.10644 2.11904 2.14744 1.96963 2.36825 2.51494 2.23694 2.08941 1.67973 1.85801 1.83087 2.17542 2.40739 1.7539 2.02192 2.11855 2.01769 2.00536 2.18294 2.51841 1.82444 1.90595 1.90998 1.7084 
26-4 1.09813 1.94835 1.74248 1.13576 0.964801 1.89615 1.02319 1.14372 1.17886 1.03268 1.94134 1.86444 1.56915 1.93388 1.35112 1.67258 1.5158 1.69508 2.09884 1.60669 1.26652 1.86241 1.38025 0.734133 2.23145 1.48206 1.21547 1.20814 2.12451 2.03572 
27-7 1.52252 1.58566 1.75799 1.38118 1.43466 1.41779 1.51839 1.62196 1.49068 1.65453 1.45691 1.70575 1.69493 1.4732 1.57579 1.75934 1.26813 1.34312 1.5879 1.4189 1.3888 1.66057 1.01946 1.54572 1.48237 1.40822 1.51701 1.61433 1.67849 1.10884 1.48465 1.55605 1.59702 1.51816 1.47638 1.20443 1.45389 1.52401 1.58391 1.30875 1.43048 1.62142 1.57155 1.56045 1.34104 1.52616 1.29891 1.38452 1.37851 1.40615 1.6966 0.792997 0.938622 1.29339 0.646384 1.10226 1.42538 1.55889 0.950885 0.910259 1.51558 1.18719 1.54407 1.45536 1.57036 1.42523 1.52503 1.31289 0.739336 1.46417 1.05212 1.51922 1.51443 1.32309 
28-6 1.09849 1.10792 1.57445 1.13037 1.10229 1.56852 
29-4 1.82334 1.76335 1.94045 1.55542 0.259357 0.556896 1.50032 1.6042 1.83311 2.20505 1.76816 2.2082 2.02518 1.76669 0.461282 0.675202 1.51473 0.62827 1.50042 0.638929 0.387751 1.55529 1.45241 1.74423 1.97184 0.436109 1.46028 1.56691 1.72786 1.87094 1.75883 1.71518 1.82074 0.372263 1.50101 0.586353 0.819595 0.658902 
30-7 2.34584 1.52096 2.00649 1.43505 2.2892 1.37282 2.34599 1.06173 1.60406 1.66966 1.57603 1.07896 1.15858 1.71214 1.02621 1.96157 1.70694 1.21121 2.53088 1.34045 1.25772 1.439 1.53959 2.22221 2.27575 1.17074 2.18562 2.07612 1.58103 1.08618 2.32921 1.07745 1.33185 1.24967 1.28 1.70204 1.21737 1.40528 1.6922 1.11665 1.5184 1.39582 1.58357 1.66607 1.98078 1.70503 1.09828 1.56335 2.35777 1.56308 2.04251 2.32214 2.21529 1.10007 0.872499 1.77141 1.93568 1.48852 1.58786 2.05577 1.69011 1.69862 2.01554 1.40797 1.41498 2.18687 1.86197 1.98314 1.69558 1.893 1.73234 1.90048 1.6961 
31-4 0.83723 1.532 1.49517 1.32776 1.08592 1.83338 1.13293 1.77316 2.42555 2.39052 1.43109 2.29619 1.25493 1.39436 1.24863 1.25736 1.67267 1.6006 2.26289 1.57149 1.95362 1.82041 2.36499 0.82514 2.41105 2.50719 2.19858 2.42767 2.29893 1.93039 2.08695 1.97896 1.82083 1.79952 1.23224 1.41969 1.48286 2.08104 1.48952 1.30641 1.51588 1.68817 2.17319 2.24436 1.59434 1.62343 1.41794 1.45015 2.34059 2.40761 2.34485 0.724748 2.53343 0.819603 1.65561 2.25419 1.46754 0.850159 2.45446 0.917118 2.56953 1.96965 2.11089 1.91316 2.03489 1.57435 1.62976 2.15956 2.26862 2.03102 0.584315 0.54833 2.0291 0.774773 2.1458 2.09886 
32-5 1.24685 1.21462 1.28657 1.01422 1.22253 1.03138 1.13266 1.18564 1.03662 1.07834 0.958374 1.10935 1.242 0.960128 1.43099 1.48809 1.54288 1.49322 1.43124 1.36205 0.825122 0.627402 1.25185 0.833111 0.87189 1.36729 1.42772 1.33296 1.19651 1.36944 1.48847 1.27127 1.32125 1.37661 1.28549 0.868927 1.28038 0.956184 0.831402 1.59415 1.60804 1.51547 1.13778 0.775412 
33-3 0.233085 0.755975 0.761521 0.808954 0.772446 0.933292 
34-1 0.987847 1.0243 
35-3 0.349781 0.276909 1.04968 0.535926 1.10777 0.209801 0.333059 1.0781 
36-3 0.636049 0.949042 1.94091 2.02434 1.81032 0.418784 0.81746 1.89741 0.827539 0.905704 1.72972 1.57833 1.14925 1.74853 1.06388 1.88007 2.02255 0.544064 0.834118 0.446101 1.86007 1.98146 0.979303 0.674746 1.49486 1.33467 1.60748 2.13633 0.879349 2.00575 2.12386 1.76045 
37-4 1.82092 1.2901 1.58881 1.62629 2.15128 1.82206 1.38574 1.30218 1.80694 1.93426 1.56889 1.67651 1.58285 1.68254 2.11967 1.62867 0.98573 1.27132 1.7339 1.56966 2.15609 1.28316 1.41826 1.65892 1.60982 2.05818 1.7084 1.32982 1.54631 2.13684 1.51693 1.61051 1.89115 1.86711 1.58534 2.08157 1.53424 2.06087 1.98712 1.54973 1.42813 0.911665 1.48849 1.42886 1.33938 2.09007 1.64403 1.03747 1.74667 1.7363 1.51693 1.56312 1.44517 1.37754 1.22907 1.6948 0.879861 0.978644 1.72294 1.41591 1.73153 1.74787 1.76853 1.49187 1.92909 1.57065 
38-10 4.08889 4.11684 4.17311 4.20961 4.21305 4.29946 1.82105 3.946 0.960155 1.05298 4.17829 3.49593 4.27237 4.30907 3.64277 4.11691 4.08179 4.12842 3.7902 3.80256 4.18546 3.79738 4.3278 4.20485 4.19465 3.93647 4.07507 4.30344 4.20435 4.13431 4.33923 2.99958 0.886006 1.80649 3.98917 3.97977 3.92108 4.28534 4.28335 1.70911 3.91449 1.38157 4.21338 3.84304 4.06943 3.9342 4.23615 3.1009 3.98279 4.29565 3.94172 4.11473 4.29778 1.58079 3.97815 4.26977 1.79018 3.49226 3.59152 4.16833 3.73585 4.08993 4.22909 2.20552 2.92327 3.89172 2.95451 3.00288 2.3473 4.04011 2.51407 3.8388 4.27769 
39-8 2.38311 2.20362 2.39862 2.27185 1.91735 2.66767 2.46433 2.26118 2.19928 1.92554 1.13598 1.05587 2.6474 1.24814 2.14958 1.30223 1.94196 2.76258 2.28357 2.24309 2.38347 2.3106 2.12984 2.54927 2.2255 1.10279 2.11596 2.24514 1.96043 1.63643 2.65621 1.16011 1.26438 1.2862 1.29541 1.27084 2.69753 2.31705 1.48172 2.1988 1.43124 1.29937 2.30512 2.01926 1.10734 1.62494 2.11826 1.95173 2.35925 2.35652 2.88452 1.46797 2.20669 2.28131 2.13157 3.12472 2.29107 1.91962 2.08626 1.95483 2.05719 1.99187 2.32011 1.83104 3.18687 2.42161 1.96593 
40-9 2.17861 3.33946 1.85765 3.46793 2.32308 2.16579 2.32667 3.14882 3.15299 2.9643 2.21535 3.20433 3.35207 2.22176 2.80334 2.14099 3.29607 2.70458 2.83628 3.20583 3.14894 3.30701 2.47831 3.34043 2.91073 2.86916 3.18133 3.0439 2.68111 2.8355 2.56937 3.15725 3.40811 3.10846 2.88292 2.60062 3.02261 3.11315 2.96325 2.68794 3.52368 3.12951 2.79178 2.82627 
41-7 1.88157 2.71443 2.64032 2.59503 2.71742 2.61987 2.71302 1.97171 2.10451 1.80295 1.93675 1.6804 2.2414 2.63736 2.0237 2.74281 2.73832 2.68725 2.31699 1.80584 2.37489 3.66868 2.30484 2.57369 3.53633 2.71591 3.5328 3.59202 2.49432 2.73535 2.43956 2.37729 3.04559 
42-6 1.55856 1.91526 1.68016 1.67241 1.93181 1.443 1.87384 1.5691 1.04058 1.67604 2.05824 1.97197 0.990547 2.09859 1.94139 1.89343 1.80881 1.50184 2.04806 2.07252 1.12514 2.02294 1.8362 1.763 2.51179 2.51378 2.85337 2.87174 2.49299 2.43473 2.41437 2.84036 2.55787 2.63331 1.222 1.45464 1.32947 2.84074 2.59991 1.86171 2.41484 2.65641 1.89965 2.68544 1.90852 1.95103 2.11294 2.5492 2.35389 2.60555 3.5267 3.49164 3.39125 3.34053 
43-4 2.61975 1.19042 2.50025 2.47999 2.42989 1.36548 1.5966 1.28672 2.45331 0.821494 2.55189 0.966574 2.36251 1.4878 1.24789 2.25546 1.4254 2.56509 2.53459 2.39448 1.25254 2.42209 1.26123 1.34108 2.31857 1.94002 1.76515 2.5986 2.39107 1.04267 2.39045 1.20402 1.07233 2.47149 0.893503 2.43706 2.4221 2.17537 2.25218 2.33976 1.4813 2.23372 1.14507 2.34858 1.34294 2.44396 1.39886 2.51282 1.32729 2.32075 1.06868 2.30443 1.99034 2.32278 1.02239 1.21488 2.38366 1.46917 2.39375 2.25376 2.06108 2.05687 2.29118 1.18258 2.25931 0.773732 2.44153 2.19512 1.32779 1.89487 2.08372 2.35374 2.41041 2.12557 2.50394 2.05808 2.47456 2.43545 2.36016 2.54192 
44-10 2.80595 2.75278 2.73606 2.74454 2.61638 2.69286 2.7089 2.41989 1.98931 2.11877 2.25814 2.77419 2.03838 2.20216 2.48517 2.19298 2.83968 2.17874 2.24689 2.66515 2.3465 2.29871 2.5699 2.4004 2.41017 2.76381 2.61975 2.4077 2.11545 2.16618 2.31202 2.78722 2.47861 2.64548 2.90031 2.51594 2.93708 3.14176 2.60078 2.58881 2.53437 2.81328 2.81709 3.03433 2.13532 2.21663 2.41212 2.45743 2.81708 2.53636 2.19019 2.88252 3.08969 2.25673 1.91917 2.32484 2.33123 2.29389 2.24194 2.7587 2.89153 2.87624 2.37915 2.80271 2.20799 2.33164 2.64837 2.09616 2.1815 2.55262 2.83011 2.38611 2.98158 2.15449 2.7033 3.11784 2.54409 2.62417 1.98404 2.36761 2.8756 3.13287 2.28034 1.81796 2.98644 2.5359 2.92649 2.81256 2.84097 2.33725 3.03119 1.90711 2.48193 
45-5 2.81371 1.62293 2.09926 2.53045 2.54554 1.32484 1.75669 1.93759 2.07666 2.78092 2.00523 2.15575 2.58212 3.17928 1.97679 1.54434 2.66198 3.01214 2.49861 2.27969 1.8399 2.31201 2.76786 1.74559 2.41883 1.92219 2.93581 1.74495 2.21065 1.56823 2.19823 2.79604 3.23372 2.71506 2.47471 2.1895 1.94613 2.18745 2.35141 2.72529 1.82511 2.1883 2.48606 2.09791 2.64107 3.10444 2.50107 2.84959 2.14662 1.46988 2.04639 1.99598 2.45182 1.88548 1.93013 3.29296 1.67472 2.90782 2.36393 2.8086 1.8214 2.03539 2.09891 1.92366 2.60925 2.54441 1.96122 2.07042 2.89134 2.48899 1.95857 2.76545 2.5248 2.29381 2.46366 2.23826 2.54816 2.26152 2.39966 1.56701 1.81944 2.75862 1.88443 1.78751 2.35237 2.11424 1.6715 2.15681 1.44412 2.93952 2.42553 2.09398 1.66334 2.02762 2.07296 2.8806 1.64719 1.93216 
46-6 2.44339 1.31686 2.2141 2.20041 2.42743 1.46716 1.43235 2.48752 1.79511 2.471 2.37735 2.26695 2.31299 2.63992 2.27945 1.40344 1.55436 2.40278 2.94492 2.17185 2.03421 1.71615 2.1014 1.74084 2.1732 1.59852 2.36488 2.01998 2.79156 2.72492 1.84545 2.62188 2.27728 1.98659 1.9613 1.88923 3.70689 3.15754 3.40033 2.48014 3.49503 1.40266 2.03888 1.78082 3.17118 2.7164 2.33498 1.24699 2.67487 1.33415 2.30543 2.54044 1.87444 2.35076 2.27095 2.19555 2.48885 3.33945 2.99587 2.57066 2.61832 2.75062 2.30058 2.63437 1.95096 1.54912 1.69745 2.27817 2.66063 1.64509 1.60678 3.91517 1.72757 2.44104 2.95463 3.24985 2.02944 2.46486 1.84906 2.90002 1.80782 2.1968 1.73959 1.55403 2.39811 1.68073 1.70223 3.88837 2.49369 3.00559 1.82865 3.19505 3.35729 2.92232 3.61105 1.75074 2.00633 3.10185 3.43539 1.59475 
47-3 0.659046 1.97737 1.72732 1.78255 1.94605 1.46092 0.908083 1.7046 2.0097 1.85451 1.73685 1.98999 1.48462 0.8123 0.688343 1.72205 1.72367 1.83276 1.58338 0.938808 1.73816 1.93703 1.76299 1.83397 0.71667 1.7314 1.93028 2.06051 1.51873 0.772062 1.50903 0.88773 1.95961 
48-9 1.19101 1.4312 1.92057 1.73393 1.93065 1.72764 2.12592 1.89726 2.47662 1.7034 2.35463 2.30047 2.33706 2.17214 2.2512 1.81691 2.13545 2.34776 2.5067 1.93833 2.05798 1.64716 1.95332 2.32003 2.03175 2.17002 1.78882 1.92182 1.14164 1.92689 2.35462 1.7916 2.32603 2.45115 2.25442 1.6743 2.05272 1.43624 2.08565 2.27676 2.30371 1.90912 1.93839 1.78837 2.23798 1.91285 1.91764 1.9206 2.30132 1.88274 2.16502 2.34388 2.25814 2.02524 1.92781 1.76911 2.46539 2.45105 2.32202 1.97756 2.60221 1.9179 2.316 2.51827 1.58865 2.36564 1.80532 1.69006 2.25092 2.26843 2.45477 2.59718 2.3388 1.39176 1.72244 2.16967 2.60948 2.58005 2.59205 2.33486 2.3534 1.7829 2.046 2.26562 2.34948 2.33309 2.21089 2.1453 2.60344 2.00319 1.88789 2.61945 2.17447 2.60431 2.1503 2.20612 2.15411 
49-12 2.33935 2.2387 2.20117 2.18112 2.67061 2.20255 3.46914 3.45526 2.65365 2.51025 2.28369 2.00123 2.91791 3.41373 3.38297 3.16162 2.41723 2.97994 3.26674 2.55948 3.37265 3.1362 1.97368 2.65331 1.98171 3.10398 3.20619 3.7762 2.93276 3.85672 1.62715 3.22531 2.78383 4.07266 1.95017 2.7145 3.54899 3.73072 4.06322 2.71767 3.18812 4.10202 3.59647 3.5111 2.41224 3.64942 3.8373 3.78917 2.43477 3.87424 2.56333 2.92799 2.57296 2.71466 3.35371 3.49295 3.26951 2.66612 2.35651 2.56953 2.55458 2.81679 3.75811 2.55217 1.95583 2.97524 2.78208 2.86389 2.95749 3.11751 2.55613 3.41845 2.47638 2.9433 2.95991 2.95818 2.55028 
50-3 2.59709 2.38762 1.33538 1.07989 2.35441 1.23228 2.33404 1.6032 2.45961 1.07415 1.26495 1.45306 2.3124 2.26523 2.49163 0.762698 1.46667 1.48612 2.00158 1.90642 1.65309 2.26551 2.33906 1.00955 1.67535 1.70488 1.96239 2.02993 1.52552 2.60687 0.784765 1.77414 2.33882 1.88443 1.43305 2.0527 1.88911 1.0159 1.29032 2.38282 2.57425 1.24273 2.07783 1.98271 1.41884 2.52647 2.43194 2.64925 2.32382 1.35265 1.33178 2.33293 1.78716 2.21888 1.20491 1.45924 1.41948 2.22637 1.55692 1.0773 1.16837 2.08105 1.50038 
51-4 1.28234 1.97515 1.78228 1.56311 1.08028 2.24135 1.51938 1.03973 
52-9 3.23453 3.35867 3.52201 3.32841 2.83353 3.2541 3.26018 2.59617 3.08615 3.36865 3.20296 2.75959 2.11048 2.53774 2.90489 2.48224 2.99789 3.23356 2.58663 3.05326 2.83884 2.69087 3.40844 2.8315 2.91121 3.02032 2.51894 2.91581 3.20787 3.15621 3.09419 3.11407 2.76123 2.8162 2.83469 3.23027 2.7679 2.36756 2.63531 3.11081 2.01945 2.15135 2.22307 2.28909 2.15634 3.05726 2.86975 2.95446 2.70699 2.73839 2.83372 3.35829 3.02069 1.88888 2.36386 2.97983 2.88504 2.82051 3.05914 3.22657 3.31018 2.86479 3.26059 3.12191 3.17495 2.97552 3.14191 2.61875 2.40625 2.94048 2.36919 3.3899 3.26729 2.61405 2.71203 2.53533 3.05736 2.92333 3.11913 2.6304 3.14151 1.75807 2.9841 2.79433 3.52509 3.00714 2.26933 2.01024 2.86626 2.87717 2.96961 2.4661 2.35542 
53-3 0.910176 
54-10 1.96809 3.40925 2.01876 3.37798 1.73075 1.66506 1.81458 3.40843 1.95734 3.04239 1.95313 2.09826 1.82692 1.80949 2.97841 3.51441 3.20306 1.7977 1.89053 2.89414 3.07829 1.98569 1.72472 3.35833 3.61661 3.10903 1.96595 2.15339 1.79662 2.02834 1.93752 1.86003 3.31676 1.84972 3.3574 1.76393 1.58945 2.28316 1.94944 1.79372 2.93449 2.63782 3.06633 1.95399 2.04227 2.14576 1.90207 3.6231 1.9649 1.81367 3.03028 1.95656 2.74096 1.72697 2.13168 2.45265 2.9106 2.44644 2.93937 1.81293 1.3139 2.00394 3.10452 3.07472 2.26301 1.72553 3.37932 2.45677 1.76066 1.57131 1.34397 1.88593 1.70745 2.42989 1.82362 1.87523 1.71284 3.42174 3.08431 2.82026 2.89932 2.93343 2.70296 2.68215 2.37428 3.0094 3.24148 1.80249 1.82486 2.91186 3.25395 
55-7 2.36092 1.43494 1.67096 2.39811 1.24969 1.5232 1.70354 1.48775 1.7626 2.4242 2.36259 1.84142 1.8056 1.48123 1.14179 2.53654 1.39549 2.06715 1.97628 1.41127 2.16084 1.63551 2.08711 2.03447 1.76921 1.54871 1.78141 1.79265 1.52091 1.95275 1.66206 2.16138 2.14379 2.24715 1.70909 1.40533 2.14232 1.63898 2.24404 2.43092 2.37539 1.44948 1.8912 2.01249 2.18514 1.89657 1.72729 2.49064 2.30584 1.50683 1.15534 2.14828 1.58078 2.35526 1.75831 1.68398 2.35596 2.32015 1.36063 1.63147 2.03088 1.51156 1.72467 1.81697 2.18878 1.90163 2.23615 1.94173 2.07681 2.40309 2.00549 2.32945 2.37329 1.73661 1.98393 1.73275 1.88107 1.87133 2.00251 1.61046 2.41482 1.93046 
56-12 3.45153 3.97706 2.84175 2.14508 1.91136 1.28827 2.16449 2.66921 3.16414 3.4052 3.33195 2.58377 1.54885 3.24361 3.59177 1.98915 2.55002 1.92004 2.13812 4.11554 2.10447 3.81822 3.9645 1.97035 2.14233 3.59356 2.43945 3.78119 3.94965 3.97694 4.20316 3.45595 3.73449 3.95156 4.26199 4.69757 2.61925 2.41722 3.98388 4.09983 2.59273 4.43615 4.06348 2.85702 2.91881 4.14132 2.78976 4.28594 1.54658 3.82663 3.17416 3.86979 3.83787 2.46357 4.08308 3.84543 3.26607 4.70168 3.8376 3.87366 2.41096 4.02324 2.86079 2.28261 1.93498 3.24904 3.72882 2.13319 4.03966 
57-5 2.76705 2.79557 2.86343 2.12757 2.23212 2.27797 1.34254 1.53642 2.0367 2.89279 1.82039 1.62524 1.53153 2.76481 2.86085 1.75356 2.16081 2.18554 1.01973 1.04923 2.31462 2.08303 2.87231 2.87255 2.89855 2.79402 2.72576 1.59691 1.6059 2.98249 1.6989 1.63446 1.53895 2.80345 2.39599 2.30784 1.74623 1.88209 2.87143 1.29527 1.05418 2.86088 2.80434 2.0511 1.33468 1.40332 1.90709 1.713 2.64103 2.76507 1.68639 1.0748 2.4061 2.36089 2.63774 2.59667 2.42473 2.43668 2.53218 1.57199 1.50335 3.00226 2.79563 2.13826 2.53836 2.77356 1.56214 2.88661 2.83923 1.77004 1.24844 2.92499 2.16503 1.89188 2.81071 2.80886 2.30275 1.83433 2.95499 2.67511 2.59102 2.64388 2.67915 1.29367 2.8268 2.36102 1.78581 
58-5 2.22292 2.19575 2.19268 1.49461 1.5139 2.30957 2.43827 2.2725 0.788269 1.12442 1.18657 1.69506 2.20555 2.23767 2.3065 2.26348 1.56372 2.30788 1.14029 1.19837 2.1671 0.77441 1.0938 1.13467 1.06543 1.59716 1.1767 1.28347 0.788646 1.16423 1.72463 1.44845 2.33423 2.16011 2.12457 1.3299 2.22623 2.31993 2.60381 1.30224 0.668088 1.29507 0.966526 2.20127 1.01862 0.711087 2.62236 2.06929 2.20762 1.12242 2.25774 2.20221 1.7002 2.50443 0.716457 0.88921 2.49521 0.555336 1.50634 2.07217 1.31098 1.64287 2.12162 1.27349 1.03277 2.12417 2.10768 1.84525 2.26211 1.0738 2.22373 2.02663 2.45023 2.53067 1.81894 2.11716 
59-3 0.931876 0.826234 1.32821 0.755945 1.12266 1.31181 1.52083 1.57372 0.904406 1.39156 1.6767 1.16028 1.35994 1.47775 1.57064 0.881978 1.55611 1.03366 0.670327 0.627342 0.659494 1.48099 1.58921 1.05687 1.60822 1.58641 1.01592 0.719151 0.837289 1.19239 1.32249 1.06283 1.17497 1.30911 0.51969 1.42725 
60-3 1.44 1.56069 1.57259 1.59574 1.6111 2.36263 2.33476 1.438 1.54514 1.57502 1.48121 2.37614 2.30256 2.35102 
61-4 1.43702 1.44487 1.30678 1.28568 1.31704 1.44817 1.11197 1.3085 1.36743 1.41236 1.27813 1.31262 1.3749 1.50469 1.09687 1.2879 0.603957 0.892614 1.37402 1.46089 1.33859 1.33016 0.535841 0.864621 0.541206 1.28786 1.09227 1.14691 0.733721 0.426764 0.909679 1.2695 1.27777 1.48422 1.15319 1.34589 1.3043 1.05333 1.4619 0.836734 0.759428 1.33604 1.32596 1.31278 1.22359 1.10082 1.326 0.873888 1.36795 1.19366 1.51705 1.16857 0.90448 0.429121 0.991892 0.727963 1.20671 1.388 1.06839 1.29428 1.25653 0.794798 1.21979 0.279633 1.07485 1.03077 0.976725 
62-2 1.7332 1.42755 1.74979 1.12818 1.42864 1.6902 1.42776 1.70751 1.16361 1.69531 1.15946 1.71192 1.40917 2.49253 1.20701 1.00457 2.08676 2.53368 0.200405 1.99165 1.54618 1.20924 1.4355 1.38572 1.20706 1.20379 1.98143 2.33155 2.01142 1.21851 1.05976 1.86435 0.504956 1.51066 0.429447 1.89902 1.52612 0.967048 2.07922 2.02067 0.99713 1.88889 
63-3 1.33622 2.36811 2.61117 1.64036 1.45325 1.98099 1.79279 1.60556 1.43939 2.36337 1.42394 2.40089 1.68573 1.71726 1.88569 1.87041 1.56207 1.52367 1.6958 2.66072 1.47166 1.67213 1.75058 2.03516 2.32675 2.53025 2.41478 1.37723 1.9537 1.73309 1.39589 1.52981 1.89971 1.30212 1.66151 1.66367 1.51535 1.5189 1.49211 1.65247 1.41151 2.81337 2.62478 1.67767 1.71378 0.903139 1.9166 1.49851 2.39743 2.19364 2.41287 1.46463 2.0166 1.38556 1.40635 2.2566 2.35525 2.07345 1.98169 2.0345 0.698944 1.58327 2.53029 1.66305 1.80145 1.59591 3.03281 1.42773 1.99082 1.54642 1.32859 1.95244 2.61143 1.29184 2.76748 1.88454 2.0553 1.59183 1.40548 1.43642 2.76939 1.50224 2.58877 2.14844 1.47723 2.6974 2.53085 1.626 1.39824 1.61165 
64-4 1.83703 1.97979 1.62701 1.8961 2.05566 2.0182 1.79384 1.98367 1.79932 1.6615 1.88796 2.00911 1.78841 2.03997 1.58803 2.04736 1.74684 1.86156 1.69399 1.92674 1.86864 1.82166 1.94362 1.68656 2.02876 2.07679 1.63307 1.64113 1.98995 2.04887 2.03668 1.88865 2.04574 1.99275 1.85803 1.70272 1.60874 1.6654 1.59288 2.07091 1.78186 
65-11 2.43312 2.48442 2.39565 2.40107 2.24606 2.56269 1.72932 1.89759 1.89392 2.01049 2.39413 1.87672 3.08225 2.11143 1.84857 1.91243 2.01933 1.85666 3.29075 3.05504 3.11421 2.65606 2.78553 2.37694 1.67868 2.01594 2.54736 2.39409 2.55653 2.68495 2.23309 2.04677 3.23126 2.47099 1.85947 2.58833 3.55775 2.00465 3.09733 2.1535 2.53392 2.77409 2.57675 3.14993 2.90472 1.94351 2.38046 2.62354 2.2268 2.44149 2.62407 2.25389 2.75433 2.68052 2.44743 3.237 3.10176 2.77617 
66-4 0.388954 0.512962 0.367943 1.29336 1.13546 1.29286 1.32307 1.27834 1.27821 0.122906 0.461918 0.831421 1.33115 0.790404 1.11643 1.33725 1.38719 1.18929 1.15369 
67-10 2.00134 1.42615 1.53317 1.34606 1.65986 3.6669 1.55306 1.63171 1.59755 1.73151 1.25102 1.65994 1.85753 1.94829 1.56306 3.756 3.70311 3.80054 1.59786 1.75493 2.10057 3.41339 1.78667 1.78479 1.28147 3.95172 1.93406 3.77547 3.65138 3.30608 1.65223 1.69909 3.77722 1.7686 3.5941 3.50308 3.51428 3.68201 4.11239 3.74314 3.70252 3.50685 3.54643 2.16921 1.24423 1.5233 3.02959 1.71209 2.09829 1.9803 1.8666 3.36879 1.48591 1.51126 1.52628 4.37859 3.18384 4.0259 3.54513 1.5564 1.45407 3.73327 1.94061 2.24185 3.80073 1.58097 3.47419 2.22659 1.68218 3.77339 3.47469 3.46713 3.97166 4.0756 3.59073 1.75417 3.53889 3.53239 1.60419 3.79254 
68-3 1.39883 0.298893 1.13752 0.86791 1.50045 1.05254 
69-3 0.770902 0.459746 0.867253 0.709836 0.899989 1.04679 
70-5 0.674799 0.791611 2.5158 2.56551 0.474933 2.38086 2.47829 2.52157 0.928162 0.988246 2.56168 2.46869 0.616459 0.784645 0.828985 2.35055 0.255507 0.808734 2.77717 2.57732 1.13358 2.79392 0.973792 2.5342 2.72803 2.57549 2.844 0.959492 2.82469 
71-6 1.00372 0.984515 1.03615 1.01506 3.04928 2.97953 2.93772 0.773306 0.769964 0.973126 3.06075 2.95775 1.06035 2.98721 3.01502 0.992091 0.844972 0.784597 2.98907 2.96909 1.11814 1.02646 0.964034 1.3062 1.3254 3.31196 0.891752 3.3077 1.00853 0.76994 3.02826 1.04682 0.781662 2.80802 0.511949 3.00743 2.97312 0.980582 0.885356 0.887583 0.993711 2.99453 3.07145 2.88279 0.895177 1.05366 1.34632 1.38258 3.26534 1.04478 0.809212 1.02758 1.26283 3.27803 1.1316 1.07361 2.95461 1.02991 3.2722 2.99102 0.935694 
72-3 1.32218 
73-4 1.34514 1.47313 1.49125 1.33172 1.3464 1.36432 1.39805 1.47088 1.3058 1.43218 1.65634 1.60982 1.73219 1.57512 1.42367 1.60603 1.65011 1.54738 1.6229 1.1522 1.2897 1.61049 1.70547 1.24732 1.58443 1.07688 1.63963 1.60833 1.18347 1.65415 1.14642 1.58962 1.65749 1.1547 1.04349 1.27563 1.32884 1.79442 1.5198 1.28277 1.67725 1.49838 1.61336 1.48074 1.5989 1.43852 1.87735 
74-9 3.2474 3.22735 2.77228 3.09637 3.48951 2.49943 3.27179 2.42254 3.12325 1.86858 3.67156 2.7392 2.77427 2.67199 2.74421 3.20311 2.83157 3.03077 2.96159 2.53126 2.61691 2.22065 3.20516 1.64748 1.00445 1.52805 1.50794 3.26034 0.820532 1.92637 2.71017 2.49483 2.11164 3.07611 3.4966 2.62314 3.01032 1.76863 2.51384 1.92695 1.97935 2.86737 2.13324 2.11977 3.31699 3.20003 2.70625 2.91891 2.93277 2.23791 2.49892 1.70851 2.33399 3.03661 1.12319 1.14386 1.97988 2.09504 2.11154 3.00776 2.32945 
75-12 3.5022 2.49803 3.32109 3.31746 3.80079 2.53625 3.83215 3.18412 3.50688 2.16913 3.05529 3.13604 2.02571 2.26186 2.03976 2.54143 3.49401 3.62534 3.49608 3.60966 3.23791 3.53913 4.22686 3.70913 3.49223 2.22205 4.27386 4.26646 3.98525 3.95151 3.10019 4.16003 3.31498 1.3608 3.98433 1.4661 3.48058 
76-12 2.98268 2.98023 2.99712 3.17169 3.25428 2.45308 3.10174 3.12023 3.0361 2.90793 2.62077 2.69366 2.93996 2.90098 2.95382 2.69543 2.56888 2.47098 2.6275 2.49772 2.54594 2.53326 3.00368 2.54645 2.98639 3.01074 3.09465 3.3444 2.40569 2.89387 2.56508 3.09215 3.15666 3.37876 3.98671 2.94621 2.64203 3.84496 3.64552 3.67966 5.6309 5.04109 4.62947 
77-5 1.1853 0.713913 0.937751 1.23419 1.03082 0.612569 0.323478 0.929781 1.21804 1.27475 0.968659 0.747143 1.02043 1.16021 1.26856 0.519824 0.92722 0.918181 0.518748 0.519907 0.957163 0.935398 0.360676 0.672553 1.00384 0.993175 0.892464 1.21214 0.80046 
78-5 1.87148 1.91541 2.16304 2.25887 1.93181 2.17775 1.89403 2.06409 2.20892 1.91233 2.26559 1.87233 1.96048 2.00271 2.23008 2.36196 1.99149 1.94386 2.15114 2.08125 1.47118 1.94552 2.06427 1.94691 1.96407 1.29502 1.46548 1.9745 1.98857 1.98585 2.14058 2.43637 2.34364 1.98997 2.29298 1.19613 1.93388 2.21265 2.15306 1.97415 1.45884 1.58848 1.34443 1.6166 1.60315 1.93642 1.8955 1.96573 1.51453 2.25932 1.92344 1.945 1.87826 2.11928 1.84938 1.98767 2.19205 1.94988 2.09317 2.21722 1.56831 1.56021 
79-4 1.49009 0.75185 1.0412 1.33097 1.12436 1.33861 0.971904 1.20192 1.57998 1.43168 0.544449 0.92929 1.34341 0.905369 0.525745 1.43399 1.57781 1.38975 1.4851 1.41503 0.877457 1.13572 1.29926 1.28439 1.22661 0.718544 1.2657 0.664086 1.50459 1.65103 0.649542 1.26507 1.41254 1.52689 0.92315 0.993879 0.661311 0.69408 1.05338 0.761478 1.53402 1.0851 1.0252 1.0563 1.36664 0.842661 1.64046 1.46812 1.61698 1.30559 0.906 0.804821 1.44099 1.60906 1.15564 1.28063 1.36043 1.58511 1.58934 1.04079 1.1116 0.811967 1.01595 1.61185 1.67486 0.949347 1.02782 1.12259 
80-7 3.55319 4.10091 3.58155 3.55648 3.9632 3.64025 3.81313 3.66201 2.23691 2.17904 1.93994 1.90221 3.71738 3.67304 3.79137 3.6158 4.01501 2.25884 2.32667 4.09221 3.92489 3.63484 2.66545 1.91167 1.59138 2.45295 3.46919 3.81861 2.21868 2.22606 2.54887 2.53334 2.5275 2.61593 2.93963 1.81304 0.929825 2.2903 2.33621 2.64964 2.10207 2.30855 3.66238 2.30925 2.41808 1.18935 1.9407 2.48644 1.24025 1.379 3.51954 3.70184 2.2883 1.80986 2.10799 3.93377 3.66331 4.00923 1.90051 1.99929 3.91158 3.49492 2.2742 2.39171 1.83591 2.30643 3.51545 3.83926 2.01476 1.93357 3.84783 1.97297 1.84792 2.2231 2.43823 1.42496 3.49061 2.69091 3.94254 4.10123 3.75927 2.28295 3.02039 3.6801 2.46299 3.92894 3.88537 1.33278 4.00623 1.41316 3.80842 
81-6 1.24963 1.38053 1.67316 1.26697 1.41512 1.97043 1.08346 1.48651 1.61898 1.25164 2.04478 1.43391 1.46366 2.19743 0.903315 1.43548 1.81289 0.977765 1.8811 1.8261 3.5505 3.54393 2.47054 1.49784 3.22818 1.29397 3.10798 3.04209 3.78409 3.84702 1.88472 1.705 1.5213 1.87523 3.25782 2.11517 2.01176 2.0439 1.92762 1.8528 3.97363 3.95923 3.93294 2.20077 1.42475 1.40603 1.40831 1.22027 0.976983 1.42171 3.53008 1.79119 1.95175 2.33937 0.955881 2.03823 1.41459 1.39077 1.2034 1.71342 1.80273 1.9886 1.86131 1.49113 1.39494 2.36452 1.41144 1.08506 1.75685 3.83505 1.62912 1.26773 1.1768 3.81484 2.20311 0.873793 1.83071 2.33495 1.98203 3.80412 3.84494 3.1149 1.99479 2.24579 2.29127 1.71471 1.95115 1.88249 1.09974 
82-5 1.90175 1.88211 1.86543 1.83457 1.12833 1.48497 1.13933 1.31318 1.78912 1.83586 1.6153 1.32016 1.95086 1.59632 1.3164 1.6806 1.95926 1.72648 1.54346 1.84166 1.34727 1.83191 1.63645 1.65178 1.85263 1.50476 1.92664 1.63287 1.51092 1.54419 1.51595 1.6884 1.95547 1.30891 1.39649 1.451 1.29369 1.42937 1.52969 1.27524 1.27135 1.57807 1.58952 1.61011 1.66477 1.62 1.61357 1.47751 1.48479 0.976178 
83-7 1.0057 1.06629 2.52369 0.880562 0.940789 0.973885 0.901944 2.52166 0.668442 0.648541 2.26035 0.81382 0.971256 2.26516 2.0834 1.96361 2.07848 0.81555 0.857145 0.894271 0.636598 2.3328 2.44361 0.939121 2.26038 2.24228 2.2442 2.55276 2.59533 2.62672 2.27619 2.35718 2.62502 1.92579 2.33035 2.23015 2.76259 3.09356 2.73566 2.3552 1.12857 2.47761 0.760786 2.7935 2.39347 2.40059 1.23151 2.33447 2.34409 2.37121 0.970238 3.01802 2.36903 2.40639 2.69745 2.71395 0.893051 0.979664 0.818193 1.07785 1.96295 2.35574 2.34547 1.11753 2.38869 1.65702 1.77652 1.69786 2.39514 1.71917 2.561 2.31669 2.32413 2.43271 
84-3 0.64662 0.908184 1.58089 1.39348 0.993814 0.90043 0.43392 0.863164 1.52351 1.34784 1.4524 1.41899 0.422492 1.42881 1.41282 1.53409 1.00034 0.633125 0.26773 0.344038 0.916371 0.907278 0.655856 1.51046 1.59009 0.854369 0.991741 1.4345 1.15505 0.841148 1.54534 1.33701 0.57503 0.991169 0.877521 0.345593 0.808731 0.791541 1.53403 1.5159 1.06783 1.40032 0.631357 1.31456 1.25115 1.18189 0.643313 1.43025 0.888571 1.30729 1.02403 0.590135 1.61221 1.44779 0.809633 1.11051 0.949483 1.31221 1.51931 
85-9 3.58434 2.44785 1.76805 3.21828 1.74701 2.51804 1.85563 3.1671 2.05436 3.15939 4.06602 2.87264 3.31096 3.0966 3.8772 4.23868 3.82227 4.11447 4.65807 3.90393 2.80772 2.70447 4.49388 4.33524 4.68413 3.10463 2.9644 2.80465 2.90189 3.96374 3.93052 2.25985 4.68197 3.26056 3.41781 3.19053 4.39195 4.40224 2.2084 2.96549 2.14402 4.54361 4.20483 2.57249 2.30791 4.46901 3.4987 3.72787 2.66424 2.87798 3.83537 2.92707 4.38769 2.30483 3.30722 3.04954 4.34193 4.55365 2.29984 4.68735 3.8019 3.80871 3.54948 4.12815 4.39038 
86-9 3.6654 3.40391 3.31456 2.76614 2.47411 3.67054 2.38281 2.1766 2.12837 2.80709 2.6696 2.14621 2.44112 3.67533 3.32368 3.24231 2.42618 2.92449 2.86081 2.46323 3.67576 1.67422 3.24907 3.75403 2.00398 2.23086 1.82698 2.40053 3.55643 3.50972 3.09995 3.37351 3.20069 2.25011 2.00351 2.3583 2.36861 2.95311 2.76445 2.54138 3.37329 2.61726 2.92785 2.51203 3.37718 3.75231 3.73547 2.90021 1.98134 2.86494 1.86771 2.00674 2.54742 2.81812 3.30964 3.48588 3.17968 3.24877 3.43882 2.82235 3.00544 2.69772 3.8485 2.43018 2.43299 3.59397 
87-4 0.555632 2.05048 2.1015 1.98224 0.818145 2.06892 1.36067 1.64167 1.53505 0.714475 1.21485 1.69085 1.44892 0.78545 2.19109 1.74997 1.32023 1.69782 1.65929 1.01936 2.09837 0.799333 1.74675 1.25138 1.40049 1.30205 1.67589 1.5541 1.09522 1.37632 1.7499 1.28472 1.53916 1.8799 1.36519 1.36933 1.6128 2.19722 1.693 1.40368 1.56447 1.48986 1.85031 1.4332 1.71154 1.02019 1.00158 0.829899 1.53184 1.83551 1.65497 1.32942 1.16104 1.00375 1.4529 
88-5 2.28673 2.43014 2.22651 2.14239 1.9851 2.29717 2.15613 2.18795 2.34873 1.41562 1.4385 1.30478 1.51854 0.762413 1.94482 1.91139 2.19271 1.96005 2.02645 1.58732 1.56045 1.81441 1.6854 1.35899 2.11045 2.20132 1.36581 0.797426 2.04974 2.06911 1.86165 1.68724 0.331238 1.63753 1.75819 1.82819 2.07378 1.7843 2.02216 1.99138 0.972218 2.24738 1.67592 2.16746 1.46656 0.714641 2.22957 2.19146 1.42405 1.71679 1.48622 1.55015 1.61767 1.82139 2.17801 1.7457 2.10282 1.59212 2.42327 2.026 1.74257 1.9037 1.68219 2.18535 1.43345 2.43299 0.730999 1.83655 1.15887 1.10334 1.94041 2.0884 2.19188 2.30523 2.2312 2.16527 1.77796 1.85883 2.08721 1.80808 2.14313 
89-4 1.95127 1.56006 1.793 1.67426 1.8332 1.57459 1.65653 1.78319 2.02855 1.54668 1.90753 1.65235 1.65955 1.70078 1.99602 1.5055 1.62247 1.6011 1.47452 1.60588 1.52796 1.8219 1.6271 1.77436 1.60724 1.96684 1.84527 1.88939 1.70044 1.58506 2.02736 1.97396 
90-5 1.22159 1.39125 1.29847 1.35124 1.40173 1.28128 1.25841 1.53668 1.08809 1.62128 1.01916 1.51715 
91-3 1.70607 1.67067 1.73729 1.63933 1.75501 1.6193 
92-5 2.87775 1.79722 1.70827 2.9025 1.64477 2.69897 1.92864 2.5397 2.0918 1.62984 3.02305 2.9363 1.85149 1.5722 2.82712 1.85597 2.06539 2.56047 1.62578 3.01489 2.98325 1.74667 2.60156 1.83094 2.1473 2.6292 1.4523 2.93131 1.60646 2.41013 2.16713 1.72636 2.92987 2.99235 2.92604 2.496 1.76205 2.94812 2.40765 2.92353 2.41423 2.20573 1.90069 
93-4 2.42405 1.72905 2.61727 1.59278 2.60977 1.6215 2.52174 1.62978 2.26556 2.02365 1.65579 2.62108 1.97196 2.22324 1.62491 2.50679 2.21889 2.4576 1.79797 2.61931 2.36272 1.79625 2.5823 2.1593 1.69837 2.47237 1.99211 2.55735 1.60596 1.6292 
94-3 0.706876 0.689161 1.45514 1.38648 0.519566 0.734152 1.35621 1.44413 1.373 0.636963 0.783264 1.43858 0.438991 0.439092 1.44123 0.728707 0.265425 1.36513 0.869036 0.676778 1.1029 1.32602 0.903198 1.73453 1.72622 1.52972 1.2845 0.765443 1.10985 1.26107 1.75588 1.47989 1.55097 0.857167 1.76328 1.58447 1.64761 1.32355 1.76089 1.54031 1.54663 1.56849 1.22756 
95-8 1.72236 1.68957 3.66663 1.83389 2.40182 1.64812 2.51808 3.04368 1.63135 1.8596 2.50043 1.69588 2.45242 2.53462 1.48439 1.49628 3.76955 3.07806 1.85627 2.40032 1.6708 2.59257 3.76005 3.67466 3.08797 2.31745 1.45504 3.04067 3.74295 1.7209 2.06207 1.93287 1.51858 2.47207 1.37179 3.14263 1.94572 2.18547 2.56901 2.55527 2.39009 2.33098 3.36149 2.51633 1.7164 1.82697 2.44565 2.36114 2.71557 1.856 2.71489 2.43704 2.57715 3.3664 3.03198 4.05167 3.30705 1.88888 1.51685 3.68927 3.36414 2.46197 2.39654 3.93655 1.80337 3.96135 3.52836 3.81679 3.71574 1.709 1.79063 3.57096 4.08004 3.16032 2.27369 1.80049 2.21994 1.75725 2.20608 2.2375 1.81943 
96-4 1.26102 2.12273 2.26234 0.566498 2.32164 2.11785 0.938686 0.350332 1.1135 1.59517 1.65449 2.15978 2.39925 1.06041 
97-6 1.2936 2.33388 2.71515 1.31902 2.41036 2.27492 2.17986 1.24774 1.47218 2.42969 
98-6 2.3727 2.28563 2.1335 2.0651 2.14891 2.08293 2.2876 2.4818 1.9449 2.18935 2.33274 2.40118 2.03538 2.42573 2.16568 1.93275 1.96823 2.15793 2.26689 2.35794 1.79226 2.22728 1.43093 1.94193 1.92278 2.56074 2.08389 2.19638 1.7148 1.95002 1.98931 2.17357 2.58495 2.54478 2.04792 2.10835 2.04204 2.0357 2.01286 2.31194 2.28073 2.33356 2.43696 2.43088 2.52839 2.30188 2.56205 1.95284 1.3387 2.11489 1.50093 2.31558 1.924 1.98458 2.0157 2.14685 2.60281 1.75739 2.63735 2.33693 2.31334 2.39165 2.35295 2.29431 1.87281 2.36112 2.04682 2.70787 1.86864 2.11229 2.54168 2.26401 2.26401 2.37386 2.3728 1.72587 2.50543 2.50781 2.07246 2.41932 
99-9 1.70004 1.71976 1.80148 1.71528 0.970242 1.69277 1.74114 1.86706 1.65872 1.89038 1.66112 1.78135 1.74404 2.79896 2.5954 2.22365 2.76601 1.79105 1.76382 1.80979 1.98231 3.13796 2.6773 2.34116 1.72361 2.3897 3.20965 2.88393 2.25862 2.18879 2.71582 3.20795 2.92514 2.26101 1.86003 0.86685 1.75638 1.78493 2.4011 3.53415 2.2883 1.75268 3.14218 2.09313 3.11689 1.77811 1.8462 1.83638 2.94642 3.42435 3.04303 1.09994 1.85836 2.86484 2.39789 1.6926 2.31441 1.8386 1.8565 3.11834 2.22009 1.68609 2.75969 1.73646 2.24201 1.87466 2.82499 3.11759 2.83394 1.65318 2.65272 1.63506 1.63606 2.69007 2.73843 2.43025 3.26284 3.14429 2.27418 2.16824 
100-3 0.990374 1.22463 1.10379 1.00684 1.03143 0.990858 0.763589 1.27383 0.90097 1.08121 1.1361 1.15863 1.16013 1.04947 1.17658 0.686704 0.759959 1.3226 0.804781 0.841955 1.2464 1.34507 1.33515 0.661087 0.779764 1.29208 1.31013 0.916312 0.854158 0.849235 1.02543 1.34141 1.40745 1.20056 1.16215 0.756147 0.759199 0.829839 1.35402 1.30294 0.859984 1.24217 0.800731 1.37365 0.99422 0.910354 1.43145 1.29739 0.748288 1.37581 0.927076 1.47874 0.767965 1.39409 
101-12 3.59904 3.5284 3.59565 3.74521 1.76835 3.63886 1.82263 2.32491 2.39209 2.65299 1.94646 3.58679 2.27136 2.31478 3.07939 2.41812 2.35449 3.36983 4.00476 3.89413 2.86469 3.61634 3.68193 2.34309 2.87083 3.55734 2.33719 2.15089 2.99108 2.82218 2.93878 3.4592 3.09682 3.04264 3.89945 1.88335 2.25562 3.63194 3.14339 2.48126 2.40914 2.34507 2.50839 2.31717 3.67747 3.30994 3.012 2.98006 3.69962 2.55617 4.08419 3.75404 3.04212 2.60582 2.68224 2.76016 2.57466 3.20855 2.35089 2.31724 
102-6 2.32133 1.95963 1.49733 3.16641 2.36133 2.12672 3.41757 3.55365 1.75055 3.60377 2.92521 2.59858 1.83612 1.99217 2.76878 1.83818 1.682 3.03417 2.56353 2.32147 3.30986 2.42648 1.44273 1.72991 1.42246 2.62389 2.01704 2.66797 2.55808 1.96924 3.60329 2.55275 2.89523 2.28533 2.25626 1.74423 1.30563 3.29195 2.88562 1.80787 
103-8 2.43768 1.7038 1.63382 1.28476 1.31683 2.00787 2.23638 3.19086 2.57402 2.48967 2.5029 2.42526 2.62348 1.92861 2.43631 1.79668 2.31846 2.55677 1.89483 1.75719 2.75991 
104-7 2.49681 1.9144 2.58343 2.30857 1.77109 3.22752 2.55449 2.32242 3.21721 2.56399 2.20648 2.73757 2.26462 2.36209 2.1639 2.21201 2.35588 1.67459 2.22353 2.87807 2.38483 1.07695 2.24421 2.63294 1.28069 1.99042 2.07904 2.25623 1.40027 2.06932 1.9077 2.07095 2.21552 2.02856 2.6147 2.00177 2.06429 2.35848 2.10304 2.55048 2.19808 2.21482 1.64969 2.21961 2.18526 2.37317 3.0222 2.30045 1.75696 1.61763 2.32725 2.87515 1.36385 1.56816 2.95588 2.02959 2.31809 2.66067 2.57623 3.08744 3.03902 2.61731 2.05823 2.7658 1.99845 2.22545 2.56172 2.0723 2.53778 2.20327 2.01105 1.43539 2.45442 1.6519 1.72476 2.53126 2.82569 1.80866 2.4501 1.43916 1.68241 1.94388 1.55976 
105-7 1.84543 2.76741 3.25188 2.8773 1.89649 2.49257 2.25011 2.30793 2.64701 2.80857 3.05201 2.61492 3.25196 1.89584 1.42506 2.46427 1.70976 3.07301 2.35353 1.74969 1.75715 2.3035 2.32327 1.73438 2.67432 2.92433 1.69413 1.79937 3.06203 2.81054 2.80181 1.40045 1.72478 1.63858 1.76163 2.84471 1.2453 1.35519 1.76342 2.28172 2.31631 2.8426 2.87442 2.01972 1.56329 2.94052 1.81304 1.6954 1.71191 1.72772 2.8738 2.92035 2.02256 2.05201 1.63038 1.51943 1.787 1.70665 1.89762 2.66123 2.33729 2.19538 1.88371 2.68731 3.00418 2.06131 2.13069 2.30453 2.09754 1.83685 2.33687 2.90158 2.00011 2.32849 1.86664 2.28512 1.68697 2.44448 2.02837 2.30399 1.76269 2.40029 2.02464 1.93516 2.30349 
106-8 1.78823 1.84687 2.32371 1.97113 2.96909 2.97837 3.15183 2.66042 2.81313 2.08373 1.8894 2.82087 1.95515 2.35876 3.0361 3.3722 2.6028 2.9526 2.3455 2.21289 1.91182 2.2173 3.5589 3.13727 3.01322 2.43459 2.42242 2.34673 2.36447 2.74555 3.40921 3.38382 2.74368 2.23227 1.75077 3.8251 3.10366 3.5824 2.43414 2.52514 2.85341 2.27074 3.4408 3.01955 2.83145 2.85674 3.56774 
107-8 2.40132 1.89817 2.23552 3.28254 1.82832 2.12144 2.08226 2.98137 2.9399 2.75467 2.32515 3.45071 2.74281 2.75108 3.46231 2.87518 2.30946 2.42823 1.99847 1.94876 3.26168 2.97181 2.55058 3.42369 3.8113 2.73135 3.25975 2.44067 3.32091 2.76412 2.38891 3.69854 3.46187 2.32611 2.31648 1.87373 2.98526 3.63207 2.79815 
108-12 1.44854 1.46413 2.64494 3.62687 3.61873 1.89534 2.36505 2.40998 1.47282 2.40023 2.81435 2.12202 3.18051 2.10312 2.93964 1.47007 2.07245 1.56591 2.7022 2.93544 3.61521 3.62486 2.0852 2.54439 2.32209 2.5329 2.89335 2.63247 3.61003 2.77884 3.66294 2.373 2.69469 2.62664 2.50459 2.90461 
109-7 2.74478 2.63462 2.75325 0.67024 2.41177 0.77922 0.633175 2.53155 2.53343 0.689413 0.958682 2.66071 2.54231 2.66586 0.952945 2.67434 2.53747 2.5408 1.05082 0.762661 2.60014 2.64012 2.65791 2.5378 0.745423 0.715301 0.484239 0.30142 1.08727 0.870475 2.77917 0.676925 0.841795 2.5516 1.17425 3.04906 0.946475 2.65992 0.876061 0.956539 2.63 2.63056 1.01219 0.900745 2.7043 1.08927 1.1496 0.989834 1.27316 3.02967 
110-10 1.6342 1.43747 1.5841 2.85326 2.99372 3.03424 1.70241 1.61188 2.11158 2.24846 1.95743 1.83929 1.69022 1.73212 1.69695 3.7593 3.87742 2.41938 3.09281 4.23536 3.95822 2.3395 2.78807 4.18223 4.04567 2.82987 2.85075 1.65878 1.51676 3.66282 3.23594 2.26521 3.73862 3.30892 2.30234 2.37303 2.80525 3.61115 3.95353 4.08718 3.82808 2.68729 3.94934 3.45326 3.41263 3.63492 3.27648 3.85864 
111-5 2.34954 0.723036 0.847576 2.42594 2.19065 0.422241 0.813462 0.656257 2.32699 0.315731 2.42023 1.091 0.752947 2.66036 2.67698 2.40657 1.04076 0.724455 
112-2 0.202669 0.935909 2.46668 2.48101 0.359055 0.983285 2.30402 2.33825 2.08463 2.16794 0.637466 1.94293 2.03936 1.70465 1.88025 0.74985 1.18356 1.05304 1.50884 1.25597 1.50691 
113-8 0.771772 0.982371 3.28417 0.880834 1.08138 2.94115 0.887945 0.730597 0.688757 3.34759 0.81937 2.92215 0.741553 1.18898 1.21225 0.810589 1.08844 1.18046 0.831028 3.20779 0.764459 1.015 3.2566 3.15446 0.678781 3.09014 1.12048 3.35125 1.22504 3.19432 2.66093 0.89484 1.162 3.01338 2.15461 3.66413 3.527 3.11991 2.75822 2.94169 2.22995 3.44477 2.10003 3.36484 3.43795 3.30773 2.37628 2.3137 3.36082 3.36816 2.08456 1.93666 3.32211 3.32504 2.22528 2.30409 0.879461 3.13224 3.23177 1.88138 3.28188 2.19528 3.35815 1.18823 1.51514 3.11417 3.0985 3.331 3.07818 1.85249 2.15274 1.21033 1.43784 1.49276 2.96929 2.90676 3.3055 2.74498 1.51649 2.89089 3.37037 1.17792 1.73611 2.90177 
114-4 2.27836 0.844929 0.840144 2.14393 0.914502 0.814305 2.17819 2.24921 2.0995 2.14823 0.654177 0.85665 2.27193 2.98874 1.86108 2.94101 0.891375 2.23913 1.95329 2.96971 3.02612 1.80914 2.07082 0.863893 0.540114 2.15224 2.24503 1.8957 1.64624 1.69721 2.96006 2.99718 0.63112 0.732331 2.27476 2.97415 2.75278 1.62418 1.74054 0.688746 2.24424 2.1523 0.393387 0.714415 2.89905 2.59092 2.80254 1.85716 2.86068 2.44731 1.38819 1.44913 1.34879 2.21822 0.858632 1.47233 2.80482 1.29966 2.50559 2.50973 1.74233 2.34856 0.770879 2.98316 1.89325 0.198034 1.85067 2.45003 2.57904 2.87487 
115-4 1.89502 1.84817 1.18141 1.74004 1.69688 1.53082 0.693301 1.76414 1.61576 1.87628 1.78283 1.04896 1.58661 1.61532 1.88124 1.63587 1.72097 1.62592 0.601599 1.8868 1.66783 1.96235 1.72364 1.74881 1.05302 1.69297 1.57058 1.71607 1.86619 0.464989 0.716012 1.62654 1.84209 1.46266 0.897211 1.51077 1.66466 1.62577 1.76583 1.58864 1.80744 1.35538 1.14051 1.14615 1.51411 1.10338 1.77238 1.38538 1.73573 1.61263 1.73362 1.7705 1.87406 1.82488 1.64033 0.73044 1.74863 1.75477 0.757998 1.7252 1.60021 1.48814 0.909064 1.6294 0.613427 1.59324 1.80076 0.847858 
116-7 1.68692 2.30598 2.31871 2.41779 2.41707 2.18927 2.17558 2.37126 2.34686 1.98324 1.65346 3.27659 2.84292 2.66505 1.95501 2.29133 1.69115 1.6762 2.36126 2.86316 2.62119 2.36534 2.6436 2.16703 2.99112 2.14946 2.63661 2.7831 4.06102 2.38058 3.23279 2.9053 3.05323 3.98941 3.99043 2.63857 3.69184 2.62568 2.74892 1.53133 1.68251 2.64934 3.66268 1.96019 1.94821 3.00146 1.7463 2.46307 2.64756 3.51894 3.20566 1.87659 3.5314 2.01067 2.39887 1.54984 2.34057 4.03133 2.34488 4.12765 3.30911 3.42155 2.90139 2.37416 2.35072 2.02639 3.55997 3.4669 3.41024 1.96106 2.68992 3.19363 2.68228 3.15464 2.8996 2.83124 1.93165 3.40975 3.10656 3.43661 2.81909 2.42471 2.46117 3.10646 2.44982 3.91802 3.23105 2.68143 2.05323 3.48199 2.58151 2.59018 3.18903 2.16426 2.39939 1.95905 3.21586 2.97589 3.76756 3.13912 
117-4 1.55789 1.28692 1.41903 1.4376 1.40654 1.31095 1.53863 1.60861 1.54779 1.29643 1.58149 1.334 1.52782 1.544 1.49901 1.45739 1.4284 1.64166 1.70522 1.41558 1.44081 1.67993 1.36327 1.5691 1.59472 1.33951 1.56241 1.56809 1.47575 1.45961 1.40555 0.987876 1.03598 1.41891 1.03862 1.00114 1.30317 1.04846 1.58571 1.31768 1.44247 1.56555 1.63351 1.61034 1.48512 1.37725 1.51326 1.30551 1.30962 1.50119 1.45944 1.31807 0.886941 1.48008 0.986281 1.36677 2.76271 1.02799 
118-3 1.51188 1.58662 1.18035 1.31549 0.932999 1.60207 1.51267 1.15224 0.964162 0.884084 1.24887 1.45925 1.52149 1.30407 1.41235 1.59443 1.33513 1.37899 1.04119 1.69085 1.05367 0.683774 1.61362 1.56316 1.56023 1.14849 1.34057 1.042 1.11409 1.56406 1.11789 1.24618 1.43772 1.59357 1.49075 1.69573 1.60085 1.04149 1.20174 1.58962 1.20682 1.50954 1.44752 1.18616 1.29086 1.54926 1.21589 1.31784 1.4838 1.58231 1.07383 1.34604 1.64616 1.17914 1.34008 1.21127 1.43068 1.29728 1.14751 1.47873 1.21386 1.19918 0.935018 0.867297 1.68617 1.15435 0.955273 1.65491 1.63575 1.54471 1.11542 1.38557 0.928079 1.40225 1.15904 0.575477 1.23839 1.23038 1.45614 1.47403 1.47011 1.35382 1.36498 1.22029 1.617 1.2597 1.35684 1.47417 1.49504 1.08856 1.62009 1.02135 0.687389 1.33693 1.33455 1.5468 0.993153 1.73474 1.72166 1.69905 
119-2 0.595208 0.6538 0.381125 0.475897 0.749388 0.507792 0.802818 0.596071 0.57622 0.217566 0.653274 0.362766 0.962841 0.743663 0.705827 0.344598 0.669896 0.71076 0.476524 
120-4 0.639144 0.580394 1.05676 0.823718 0.296472 0.944115 1.19818 1.05316 0.831912 0.810894 0.953036 0.767874 0.84292 1.26366 1.10062 1.33232 0.79891 0.370351 1.07751 0.76425 0.769587 0.893646 1.20001 0.969392 1.21358 0.927598 0.74921 0.9134 0.475491 1.00039 1.02651 1.16698 1.14092 1.25765 1.06782 1.00382 1.43783 0.395239 0.801611 1.06802 1.0455 0.728794 0.433518 1.08207 0.75976 0.660617 0.484221 1.18576 1.25624 1.13178 0.954312 0.267618 0.884174 1.04134 0.942491 0.682451 0.687621 0.765184 0.627493 1.14912 0.614745 0.881111 0.645873 0.948763 
121-3 1.19992 0.84693 1.11979 1.40848 1.00657 1.31143 1.28688 1.03652 1.55324 0.662013 1.08585 1.1611 1.43929 1.68489 1.6312 1.31613 1.98548 1.09381 0.621822 1.32087 1.69754 1.97888 1.54156 1.86394 0.947138 1.14002 1.62908 1.39324 1.67282 1.36605 1.65127 1.86886 1.6665 1.97962 1.46067 1.73558 1.66488 0.756265 1.03663 1.83472 1.98362 2.05765 2.00663 1.80365 1.61499 1.80757 1.56574 1.8034 1.70851 1.52054 1.77758 1.983 1.67423 1.64158 1.3698 1.60647 1.95476 1.61178 1.59431 1.88924 1.35353 1.27659 1.90105 1.66706 1.85982 1.68016 1.43457 1.61462 1.84344 1.72722 1.32372 1.01217 1.54288 1.70591 1.10929 1.77222 1.32696 1.16356 1.49066 
122-7 1.98287 1.76545 1.57391 1.95157 1.90661 1.81342 1.94151 1.78457 1.76456 1.15375 1.52935 1.05245 1.72733 2.06427 1.49231 1.91114 1.58129 1.74995 1.47768 1.63532 1.36243 1.62123 1.39883 1.7608 1.58767 1.73949 3.155 2.03107 3.25484 1.88487 2.00015 1.75727 2.92898 1.86517 3.10608 3.11334 3.77109 3.12609 3.72273 3.15972 2.89511 3.16414 1.97533 1.09913 1.80655 1.29156 3.23711 1.26004 2.90482 3.54451 1.58098 3.49632 1.93218 3.33495 3.08868 2.33299 2.32408 2.7481 1.97274 2.10402 1.62432 1.81955 3.32742 3.01494 3.21046 2.4657 1.80782 1.79721 2.11291 3.13888 2.03657 1.95779 1.935 2.21071 1.75517 3.33135 2.18779 3.27434 3.22152 3.18789 1.76726 2.93312 2.73946 2.72806 2.87161 2.21224 3.21538 2.74524 2.63059 1.38248 3.25206 2.49527 2.90302 1.29786 1.62387 1.54463 2.24452 
123-9 2.51272 2.91053 2.69162 3.46818 1.82902 2.31857 3.31253 2.60435 2.79277 3.31884 3.58612 2.35271 3.25108 3.13975 2.91704 3.66439 2.62954 2.52285 3.43221 2.82837 1.86266 3.26028 3.61288 3.37841 2.66407 2.23842 3.19858 2.55101 2.14761 3.56403 3.9221 3.7764 3.779 3.23663 3.33084 3.6306 3.73271 3.60403 2.91209 3.20484 3.55826 2.56064 3.53484 3.43799 3.59583 4.26068 2.98821 2.8867 4.29739 1.82809 1.74034 2.25162 1.87538 2.83468 3.15288 2.73773 1.91823 3.62073 3.27727 2.24938 3.52213 4.21823 3.71721 3.61246 3.59442 2.54176 2.53302 3.64262 2.29655 1.92155 3.53472 4.07186 2.16212 1.81641 3.9914 4.00312 3.14959 2.28011 2.91122 3.14575 2.60285 3.20651 3.06292 3.48355 2.83565 4.12309 
124-7 2.23969 1.65159 3.00562 2.12821 3.01053 1.81175 3.05656 2.65128 3.23881 2.79592 2.42905 2.6734 1.86278 1.74498 2.74731 0.865381 2.19349 1.81266 2.13911 2.44889 2.65928 1.7952 2.75501 1.97621 2.32395 2.01449 2.42881 1.75293 2.30106 2.11512 3.38536 2.5471 2.55572 2.83458 2.90136 1.92582 2.55326 
125-1 1.44059 0.504879 0.16474 1.65211 1.16385 0.84481 1.65135 0.224858 1.13825 0.894077 1.43245 0.553335 
126-1 1.42385 0.427506 0.730658 0.113326 1.17529 1.66771 1.57849 0.287515 0.919915 1.01708 0.597237 1.3145 
127-4 1.73046 1.71005 0.171924 0.316242 1.70597 1.73172 0.285252 0.286703 0.462365 1.75397 1.71882 2.35887 2.34467 1.58015 2.36293 2.34276 2.35105 2.37833 1.57538 1.61978 1.57702 2.29686 1.76599 1.75881 1.79125 1.52329 1.54971 2.29592 1.79306 1.78432 0.629529 2.29823 2.17746 2.21331 1.89288 2.17516 2.20741 1.34562 1.89208 2.16366 1.84623 2.04238 1.36432 1.37494 
128-4 2.19065 0.542468 0.604977 0.164203 2.00458 2.19571 0.593163 2.71879 1.66674 0.312805 1.68376 2.01079 2.87189 1.87145 2.72342 1.88567 1.60035 2.66607 0.677918 2.22496 2.22339 0.683179 2.66909 0.712434 0.724218 2.05346 2.29547 2.56273 2.7503 1.20422 2.42021 0.526176 2.57075 2.56602 2.30079 2.56339 2.57026 1.59674 
129-4 0.227441 1.788 0.388233 1.79774 0.38501 1.56354 2.40874 1.59263 2.42215 1.59076 1.54829 1.80032 0.287891 1.57228 0.443425 2.18764 1.25236 0.603906 1.87802 1.42724 0.950478 1.19586 1.99513 0.934049 1.29515 2.23029 1.90314 0.953009 2.05543 1.0227 2.15557 0.998014 1.25538 
130-2 1.30215 1.64769 2.01122 1.68106 2.0207 2.63368 1.0225 2.66735 1.05284 2.36124 1.25034 0.872188 1.39269 1.71332 1.82979 1.34707 0.469947 2.41224 0.498771 2.11071 1.33879 0.825318 1.95191 1.09253 2.62886 1.11259 2.60324 1.34852 1.78598 0.355202 1.76315 1.4205 2.44258 2.11427 2.14681 2.33185 2.34198 1.08947 2.24743 2.42802 2.38639 1.54709 2.44323 2.49081 2.64113 1.90544 1.83405 2.20649 2.26438 
131-4 2.08152 3.25064 2.0252 1.96726 3.20453 3.05045 3.06032 2.18982 3.17234 1.89671 2.17781 3.21451 2.75 1.99129 2.16314 3.12459 2.06698 2.12597 1.98855 3.06725 3.02873 3.02623 2.03405 1.06658 1.96689 2.08082 1.39153 2.12346 1.89755 2.81344 3.0427 1.16245 1.74547 2.80353 0.913452 2.7444 1.26898 2.17066 0.896445 2.12672 1.82596 1.05422 1.9554 2.87101 2.13245 2.08712 
132-1 0.162429 
133-5 1.59137 1.54721 1.59957 1.60343 1.59513 1.62882 1.49083 1.63596 1.67504 1.58037 1.46014 0.605597 1.72868 0.754058 0.956684 1.5767 1.63986 1.67445 1.72721 1.59635 1.21306 1.11577 0.597025 1.41659 1.26636 1.12599 1.24062 1.25176 1.17329 1.32682 1.16187 1.11417 1.3124 1.33127 1.26342 1.19475 1.17636 1.27879 1.40579 1.22771 1.11769 1.04026 1.0552 1.15823 1.33371 1.91095 1.91405 1.23069 1.1823 1.16519 1.42243 1.37807 1.39621 1.38668 1.3737 1.30307 1.34284 1.39961 1.46217 1.43735 
134-3 0.884201 0.662798 0.947824 0.8917 0.665497 0.840593 0.517522 0.908379 0.747535 0.963176 1.02141 0.914253 0.879885 0.674861 0.827801 0.810035 0.824251 0.693851 0.741494 0.831777 0.995668 0.99478 0.905031 1.11622 0.89417 0.911825 0.963955 0.950246 0.78933 0.835955 0.721739 0.755313 0.98962 0.936616 0.823599 0.943017 0.699616 0.447016 0.797934 0.956119 0.822244 1.08289 0.987724 0.648248 0.668498 0.846823 1.04317 
135-2 2.14295 0.980263 1.68691 1.77084 1.70626 2.16897 1.76918 1.05767 1.71317 2.16625 0.970713 1.77678 1.66867 1.97979 2.24498 2.00341 2.04271 1.37959 1.93283 1.48159 2.04214 1.01271 1.90396 0.39841 2.16426 2.33918 1.70654 2.12113 1.14479 0.623131 1.50806 2.2961 2.24815 1.97401 2.09892 1.28063 1.39139 1.63275 1.93116 1.02639 
136-10 3.47785 3.0967 3.37959 3.19176 2.8382 3.03322 2.96178 2.75919 2.21355 2.68155 3.20968 2.38499 2.206 2.43203 2.94952 3.10652 3.04042 3.24297 2.33663 3.05662 3.06295 2.33412 3.12578 3.00353 2.54495 3.38347 3.29901 2.05862 2.0546 2.18964 3.84047 2.91703 3.43381 3.58664 3.09961 3.82186 2.35011 2.53578 3.35678 2.24813 2.90484 2.21415 3.30054 3.26411 3.30314 3.11963 1.98129 2.20943 3.05952 2.98738 3.03903 3.11117 3.31162 3.15635 2.3192 3.76548 3.72646 3.19466 2.97645 2.93973 1.90659 1.92608 3.86557 2.88113 3.55834 3.70454 3.86746 
137-2 0.698844 0.22973 1.00736 0.907094 0.584813 0.744101 0.333815 0.821409 0.682795 0.674332 
138-6 0.820213 0.888364 0.797778 0.908113 1.93415 2.11927 1.94226 0.664113 0.768333 0.899834 1.18363 1.13088 1.27872 1.7824 0.747047 0.870636 1.91589 2.1441 1.14957 1.39375 0.853325 2.09728 1.26535 2.07116 0.909429 1.1391 1.3728 1.14993 1.23276 0.947684 1.29572 1.77773 2.21833 1.38549 2.17461 1.35125 2.09946 1.1871 1.28227 1.79104 2.33532 1.30669 1.81558 2.20276 2.36843 1.7565 
139-7 1.9757 1.24627 1.37588 1.96802 1.43731 1.98211 1.33938 2.05789 1.48806 1.27153 2.01804 1.3388 1.47231 3.06935 1.24696 0.958594 1.75597 2.14128 2.21491 1.46343 2.01068 2.00281 1.39115 3.32009 1.505 2.01564 1.47502 3.2958 1.38195 1.99585 2.90503 1.84118 1.45504 2.41707 1.69043 1.89926 1.44919 1.39799 1.99325 1.56717 1.77536 1.34937 1.51363 1.9913 1.2476 1.45975 1.32521 1.74442 1.0439 1.98258 2.09508 1.27521 1.07329 2.18613 1.94467 3.66044 3.80664 1.61544 
140-4 2.25164 2.60891 2.70599 2.22973 2.06561 2.32422 1.66249 2.20399 2.6468 2.53798 2.07232 2.0377 2.49631 2.39094 2.39253 1.64906 2.88138 2.22341 2.43188 2.93629 3.47061 3.17552 1.47181 1.67393 2.55954 2.25551 2.1235 2.72848 2.80623 2.4606 1.01236 2.7458 1.84552 1.6708 2.12914 2.10193 2.35061 2.64401 2.70908 2.29811 1.69586 2.05301 1.59406 1.2219 3.20835 1.42037 1.33375 1.86439 2.07869 2.44497 2.09211 3.32749 2.14549 1.85556 1.88869 2.51845 2.16671 2.43578 2.40451 2.21229 1.97097 2.15722 2.47082 2.16253 2.50763 2.86049 2.29691 1.95769 2.00453 3.13455 2.39827 2.36594 2.74725 2.48581 1.41317 2.74657 1.86724 2.24097 1.75181 2.59047 3.11204 2.05838 2.17858 2.47769 1.56595 1.8945 1.76713 3.29829 2.15937 1.73874 2.7866 2.72714 1.7124 2.99992 1.7496 2.05406 2.55163 2.49694 1.66505 2.0046 
141-2 0.576187 0.635515 0.788805 0.33963 0.695981 0.412367 0.592731 0.704702 0.276148 0.404562 0.526495 0.725375 0.523401 0.545965 
142-3 0.602083 2.06252 0.890946 1.84501 0.531086 2.07652 1.25416 0.733615 
143-3 0.914867 1.00603 0.976726 0.979873 1.28202 1.20309 0.600696 0.802966 1.0528 1.07153 1.0238 1.06642 1.24475 0.755933 1.12652 0.886262 
144-6 2.53201 2.69025 3.34379 3.95233 2.65281 3.28778 1.87306 3.93384 2.61315 2.06867 2.88928 2.08559 3.27439 2.35329 1.26552 1.8718 3.08044 2.94407 1.92922 3.13973 3.11374 2.52305 3.75611 2.3264 3.85254 2.33613 3.06379 1.72166 2.20691 3.29309 1.42576 4.19535 2.58308 2.45365 3.5587 2.23945 1.57908 4.14903 2.45207 3.69066 3.64633 2.28565 3.61749 3.07499 2.52149 1.67412 2.15316 2.36645 3.70944 1.74968 1.88918 2.53399 2.66584 2.39927 3.77504 2.09975 3.00063 2.26484 2.42439 3.02528 3.46031 1.82458 1.95988 1.4955 2.38295 2.54574 3.30233 1.83283 3.14933 1.50568 1.18259 3.67868 2.57808 2.59529 3.80225 2.64449 3.41378 2.25569 3.28807 3.49147 2.50727 1.96331 2.97385 3.19517 1.73842 2.16145 2.77797 2.09043 2.7538 3.89906 2.7842 2.90976 2.85231 3.55702 3.19132 2.70622 2.87184 3.73749 1.56063 3.13431 
145-6 1.74734 1.82283 1.8358 1.91209 2.17544 2.22226 2.07969 2.14852 1.75488 1.83796 1.75842 1.84044 1.41107 1.53002 2.16836 2.21353 2.00295 2.0903 1.82281 1.90562 1.35793 1.47731 1.8102 1.88833 1.75063 1.81962 1.87658 2.17095 1.46508 1.57939 1.88144 
146-10 4.20289 4.17412 4.62256 4.22328 4.54448 4.66637 4.79067 4.34202 4.31641 4.15202 4.06613 4.25282 4.418 3.82429 3.94973 3.94474 4.7102 3.83124 3.61574 4.47448 4.22833 4.17698 4.30858 4.2836 4.67515 4.38822 4.32604 4.18968 4.10692 3.94162 4.43752 3.72574 4.84795 4.14786 3.70868 4.10647 4.04119 4.19212 4.26355 4.38137 4.1912 4.53417 4.19449 3.21097 4.12445 4.39889 4.61542 3.78097 4.75597 4.55917 3.92296 3.15262 3.39311 4.79697 2.70459 3.64918 4.9328 3.19344 4.4156 3.78574 2.71988 3.02009 4.0749 3.69854 4.23865 4.73196 4.47812 4.52603 4.74876 4.74019 3.52194 4.50246 2.65092 3.4254 3.54226 
147-2 1.44976 1.50965 1.39157 1.4345 0.65803 0.792878 0.528139 0.634648 1.52501 1.26295 0.485465 1.59505 1.31601 1.47858 0.937989 1.18639 1.23082 0.861037 0.420516 1.14831 1.0321 0.532612 1.49404 0.766979 1.36139 1.25991 1.08822 0.639191 0.30123 1.44885 0.834909 1.45898 0.44386 1.50038 0.623012 1.31773 
148-4 2.23402 2.07428 1.94436 2.21755 2.05402 2.22797 
149-5 2.30575 2.26576 2.20358 2.23976 2.35708 2.60195 2.70197 2.0583 1.93989 2.49236 2.14632 2.17786 2.22566 2.19899 2.15257 2.29024 2.32153 2.31595 2.20156 2.17795 2.05387 2.00913 2.10272 2.13384 2.60339 1.93624 2.50867 2.54671 2.58545 2.10791 2.06294 1.8182 2.52877 2.14055 2.44527 2.53627 2.504 2.18361 2.40652 2.2057 2.44043 2.03758 2.38234 2.58762 1.96111 2.35785 2.44706 2.1836 2.32601 2.36156 2.31188 2.59339 2.46271 2.08311 2.00718 1.84341 2.06026 
150-8 3.37359 1.93224 2.12119 2.05175 3.20612 2.3185 2.50833 1.89193 3.49968 2.17794 2.06389 2.90917 3.33238 2.58366 2.22414 2.49906 2.32993 2.78409 2.30064 2.97692 2.08525 3.0455 2.09804 2.81071 2.69341 2.66498 3.20821 2.76794 2.49791 2.32923 2.95368 2.02756 2.49139 2.3498 2.2153 2.75919 2.72573 2.6256 2.70178 2.37013 1.8907 2.94073 2.55467 2.49987 3.23813 2.68551 3.11448 2.71743 3.15765 2.59792 3.56802 2.01023 2.42536 2.41071 2.79673 2.27857 3.24934 1.74566 2.34784 2.34861 2.59847 3.01594 2.29184 3.26789 3.04693 2.37034 2.93619 2.89488 3.07463 2.24063 3.36678 2.77611 2.6276 3.0278 2.50053 2.23613 2.56597 2.58989 2.30534 1.7689 2.79426 2.87492 2.48827 2.42483 1.18023 2.9327 2.36302 2.80275 3.24125 3.0187 2.74972 2.97186 2.2949 2.56544 2.84202 
151-11 3.29297 3.18714 3.33248 3.16931 3.03331 2.76187 3.50119 3.2155 3.61042 2.69342 2.97019 3.62213 3.26328 3.70865 3.55755 3.23291 3.50225 3.44593 3.35647 3.32999 3.31725 2.58116 3.36082 3.61683 3.25291 3.31891 3.69912 1.90204 2.63259 3.75256 2.82066 2.9968 2.2644 3.18667 2.88041 3.15849 2.55831 2.45607 2.34595 3.2443 3.45913 2.06633 3.25992 3.28691 3.23568 3.57729 2.99108 2.56168 2.10589 2.9144 2.07083 3.67409 3.31871 3.46233 3.08219 3.27196 2.46845 2.34659 3.11094 2.32249 2.66404 3.23152 2.38713 3.05992 2.6719 
152-1 0.766821 0.60081 
153-1 0.221004 
154-1 0.226212 1.57218 1.48243 0.362951 1.42893 0.44628 0.605579 1.29188 1.20181 0.704845 0.910342 1.01391 
155-4 0.614909 1.07509 0.488544 1.19506 0.942079 0.840679 1.18632 0.693451 0.659842 1.00548 0.836626 0.604972 1.07161 0.901133 0.523476 1.1404 0.874381 0.866583 1.31563 1.08204 0.83766 1.20956 0.974391 1.08978 
156-8 2.18941 1.94235 0.63754 2.07959 1.95486 1.99877 2.13542 2.09992 2.18715 2.06639 2.17343 1.89903 1.95311 1.73712 1.70185 0.702421 0.856241 1.93081 1.88433 1.88275 2.15024 2.13236 2.08831 1.65359 1.63772 2.11728 2.07615 1.737 1.81458 1.7458 0.869985 1.61981 1.01479 2.18629 2.15318 2.32331 1.43581 0.963151 1.90037 2.0899 2.77108 2.43489 2.74301 1.9591 2.07001 1.50443 2.2132 1.33661 1.97944 2.02738 2.12892 2.0853 0.784687 2.04315 2.07096 1.99641 2.15423 1.47219 1.64263 2.22842 2.25624 0.8322 0.94052 2.11459 1.66692 1.92677 1.48394 2.10028 0.759086 1.53418 1.58438 1.4929 2.12085 0.892432 0.87483 1.60171 2.04922 0.853944 0.87034 2.01167 1.95792 0.687604 2.09271 2.07909 2.05819 2.36393 2.3489 1.36431 2.02511 1.24754 2.12998 2.29422 
157-6 1.62804 1.15017 1.05649 1.66727 1.18021 1.73289 1.05136 0.979868 1.39868 1.26258 1.1562 1.04757 1.23762 1.40488 1.77968 0.932711 1.15849 1.02993 1.7334 1.74316 1.01418 1.49838 1.80959 1.03394 1.4465 1.60684 1.08651 1.78856 0.979766 1.77122 1.04452 1.23073 1.87407 1.79081 0.98556 1.70667 1.61789 1.31527 1.09885 1.88727 1.24347 0.934454 1.73518 0.901942 1.81973 1.20248 1.15076 1.26171 0.992233 1.56364 1.04209 1.73052 1.59544 1.28328 1.60563 1.31511 1.22903 
158-9 2.60058 2.25014 2.55931 2.30156 2.29968 2.69326 2.86482 2.80673 2.07851 3.27576 2.50612 2.34663 2.77933 2.65 2.3409 2.63991 2.57953 2.26401 2.5211 2.64293 2.1879 2.62602 3.36545 2.49077 2.6858 2.03622 2.08108 1.89958 2.51598 2.47502 1.61212 2.38488 2.58945 2.32179 1.55208 1.45777 1.56184 1.66554 1.64533 2.38552 1.19348 2.37621 2.0398 1.63372 2.95141 3.06373 1.81576 2.52657 2.42741 2.42319 2.37279 2.64082 2.25148 1.06134 2.73428 2.62017 3.02917 2.71051 1.84874 2.57697 2.29936 2.49412 2.54403 1.39199 1.91932 2.47358 2.45914 2.64876 2.41982 2.70692 0.849371 3.14045 2.29483 0.844253 2.74925 1.95516 2.56596 2.67204 2.4869 2.74131 1.91616 1.60229 2.33528 2.66547 2.69316 2.61846 1.44015 2.66787 2.60795 0.75025 1.94389 1.73208 2.4898 1.11434 1.69944 1.27214 1.16865 2.47867 2.41986 1.84231 
159-10 3.00609 3.04515 3.42078 3.39203 2.85729 3.56118 3.19853 3.2109 3.14428 3.0468 2.8632 2.89432 3.04602 2.31514 3.37202 3.53017 3.37218 3.02142 3.05371 2.19646 2.88323 3.00911 2.64194 3.42936 2.72382 2.90504 2.77773 2.92989 2.96372 3.0234 2.87543 2.9925 2.86739 2.8883 3.56434 3.23958 3.24013 3.25824 2.42353 2.5399 3.15776 2.99323 3.09183 1.85199 3.2879 2.43978 3.13492 3.52209 2.70456 3.4947 3.40797 3.06167 2.91807 2.98982 2.31025 2.83274 3.10531 2.69843 2.91314 3.30076 3.07907 2.74042 3.39273 1.93096 2.22316 2.94003 2.15444 2.11649 3.06853 2.94941 2.07025 3.11134 2.64141 2.47046 3.44143 2.88919 1.93564 2.2509 3.21887 2.96903 2.49744 2.57126 3.47427 2.15617 2.28268 3.06785 2.15526 2.47025 2.58252 2.03976 2.31805 2.48599 2.44827 3.49663 3.07483 3.04306 3.06178 
160-8 1.26201 1.32411 2.1443 2.50241 2.57246 2.61804 1.05643 2.35474 2.13894 1.82098 2.75809 2.67144 0.717137 1.9768 2.39979 2.43095 2.49227 2.18666 1.45955 2.55534 2.2159 2.63037 1.71481 1.10119 2.40131 2.32088 2.61614 0.724371 1.87843 2.23679 2.11496 2.66875 2.33526 2.4456 2.21108 2.41857 2.3798 2.31499 2.41065 2.54517 2.46668 2.18321 2.7389 2.11604 2.7282 2.58633 2.61127 2.39037 2.67798 2.52036 2.24527 2.59829 0.669107 2.28903 
161-8 1.12509 1.59017 1.47094 1.07203 0.977417 0.92623 1.97843 0.946591 1.82503 2.28334 1.93794 1.69436 1.86415 1.3051 0.683049 1.74811 1.99176 2.16537 2.2377 1.57298 0.974068 1.83739 2.28125 2.0441 1.29296 1.41282 
162-6 1.33951 0.79741 0.881768 0.701766 0.548851 1.55489 0.846821 1.89177 2.11392 2.14629 2.01952 0.907871 1.43929 0.908005 1.77617 1.9551 1.85726 2.03157 1.42233 0.875049 0.630391 1.40088 0.821636 2.01322 1.91556 2.13983 2.12213 2.23648 0.861391 1.5377 1.95502 1.93563 0.902207 0.810158 2.0856 2.06516 1.34033 0.697351 1.9193 1.82837 1.95344 1.97027 0.951419 2.06685 2.02547 2.14131 1.93218 2.13293 2.1551 2.01674 1.38287 1.74181 1.563 2.28016 2.06148 1.60167 1.61309 2.32357 2.28146 2.04597 2.10247 1.96387 1.13371 1.1642 1.23373 1.30005 1.78385 1.70782 0.947509 1.73357 1.84599 1.0796 1.98301 
163-7 2.05084 1.17724 1.24117 1.27232 1.07047 2.60203 2.38405 2.51551 2.85539 2.98184 2.99131 1.82738 1.68496 2.95272 2.96325 3.06738 1.92804 1.65788 2.36478 2.42668 2.20923 0.968961 1.42522 2.79239 2.15088 2.71489 2.26644 2.03423 2.11461 2.96328 2.95006 2.54674 0.893523 0.647939 1.92052 2.96094 1.83925 1.76281 1.4996 1.08567 0.990233 2.3733 2.93706 2.79398 1.90397 1.75786 2.40773 1.96909 2.3468 1.85231 1.19102 1.28437 2.06412 1.76238 1.99311 2.98287 2.48801 0.912077 1.50507 2.95168 2.88103 2.94852 2.8277 1.00751 1.04596 1.53468 2.99272 1.12499 2.13186 2.21759 2.58672 2.47138 3.19708 3.13125 1.91193 1.71138 0.822362 1.56113 1.46661 1.95476 1.96606 2.13691 1.93787 1.93393 1.82679 1.49154 1.58597 1.6211 2.02741 
164-8 1.10635 1.15393 1.14305 1.29451 2.81593 1.0143 1.99292 2.42168 2.45167 3.06102 2.97145 1.32756 1.38542 2.71436 2.34318 2.26409 1.88211 1.94578 1.92158 2.77894 2.71554 2.28482 2.86252 0.822701 2.20573 2.09323 2.06713 2.2512 2.75587 2.89092 
165-8 2.64788 2.75579 1.43868 1.35256 2.41346 1.37392 2.61991 2.41486 2.72135 1.20754 1.14887 2.92951 1.68911 1.64005 1.07599 2.61636 0.931616 0.881862 1.1524 1.15111 2.77624 2.67894 2.14852 2.31634 2.91538 1.65512 2.47856 1.25709 1.35835 1.35474 1.31845 1.08082 1.1383 2.74804 2.02465 2.39432 1.58148 2.96632 3.03343 2.46099 1.99089 2.00834 1.95424 2.01133 1.76012 1.70029 1.6182 0.998307 1.60622 3.19612 2.09928 2.5812 2.33202 1.03714 2.43829 2.19616 2.72731 2.29977 
166-4 2.00472 1.845 1.94419 1.85044 1.7667 1.92876 1.98318 1.92524 1.89318 1.98824 2.16724 1.90397 2.17695 2.05861 1.88493 1.75305 1.77997 1.91973 1.20244 1.32101 1.64917 1.61203 1.10674 1.63382 1.65607 1.90776 1.70178 1.80056 1.94925 1.78168 1.86723 1.49597 1.29939 1.40503 1.70335 1.6414 1.58912 1.60309 1.22 0.684542 0.867039 1.91041 1.95251 2.03471 0.774637 0.952723 1.65859 2.10752 1.73325 1.91313 1.80603 1.86145 1.97051 1.85483 1.12287 1.04794 0.922271 1.87892 1.92114 2.14394 2.21105 1.51747 2.0568 2.12027 1.75997 1.85268 1.81233 0.923195 1.41949 1.41096 0.583961 
167-7 1.25211 1.90722 2.33616 1.41222 1.40614 1.60558 0.913668 3.01515 2.96449 1.03473 1.16697 1.52672 1.37691 1.15255 2.23823 2.18904 2.10172 2.34743 2.4583 2.32167 2.45755 1.48421 2.08416 2.00513 1.85933 2.24166 2.02147 2.00302 2.84505 2.7938 3.04051 1.95805 0.691127 0.896198 2.45034 2.71924 2.85021 2.90665 2.77792 1.4811 2.05424 2.36155 2.64405 2.5301 2.84251 1.99216 3.00933 1.63763 1.60358 1.14287 2.10036 2.38448 2.27944 2.02485 2.1125 2.17579 2.67081 2.74575 2.63514 2.71373 1.57752 2.85316 1.64756 2.02376 2.07265 2.2263 2.83661 1.10068 1.55213 2.48149 1.41417 1.56376 1.44372 2.08877 1.49278 1.81438 1.74753 2.54519 2.21143 2.31217 2.91481 1.89904 1.84493 1.4947 2.24462 1.72402 1.97097 1.81969 2.4594 
168-7 1.78227 1.0059 0.709692 1.65464 1.99748 2.90208 1.86004 1.1905 1.73743 1.68658 1.62002 1.05018 2.44081 2.32527 2.51263 2.58565 2.48235 1.30824 0.90578 1.21069 0.710317 1.73303 1.87449 2.91601 2.34266 1.96068 1.53484 2.37073 1.67473 1.64429 2.0675 1.83177 2.40971 2.32079 1.87349 1.83079 2.21749 2.57826 0.88269 1.05426 0.871477 2.32611 1.71153 2.3733 2.76105 2.24133 1.34059 2.06693 2.58734 2.59264 2.6992 2.70903 1.58704 1.31004 1.38557 2.10881 1.68721 1.80113 2.86293 2.93561 2.70366 2.27112 2.87605 
169-5 0.810181 1.03562 1.12605 1.03865 1.42409 0.664547 2.48558 2.03941 2.01872 2.02344 0.757914 1.35912 1.45507 2.49048 2.15507 1.01042 1.35344 2.45048 2.04011 2.11351 2.38136 2.07387 2.02417 1.47024 1.9166 1.27614 1.33295 2.03761 1.53376 2.39159 2.18055 2.2096 1.1881 1.28652 0.903816 2.42094 0.90545 2.28985 0.841764 2.0388 2.12864 1.3281 0.780539 1.59282 1.56616 2.17116 1.04471 0.604193 1.35634 2.55309 2.17682 2.14586 2.60239 2.4477 0.969127 0.534385 1.58956 1.44335 2.31183 2.50191 2.59808 1.33255 1.42637 1.495 2.25874 2.3106 1.82547 1.87597 1.85328 2.17607 2.21394 2.38276 2.34872 1.88116 1.89821 
170-8 2.8915 2.88667 3.00395 3.23571 3.13351 3.08988 3.17408 3.14189 3.05691 2.9268 3.00926 3.18196 2.93342 3.09724 3.18588 2.42443 1.92207 3.21101 2.92331 2.82588 3.0918 2.30015 2.64289 2.21554 2.22401 3.16315 2.91687 2.90371 1.86703 1.74227 2.9432 3.18323 3.13441 3.17142 3.12997 2.88892 1.31141 1.62743 3.37125 3.1152 2.61474 2.62073 2.78578 2.916 3.21336 3.36524 2.80382 2.92074 3.02588 1.5651 1.31145 1.30976 2.92453 1.80933 2.09762 3.15338 3.06055 2.87184 2.55202 2.56666 3.15588 3.06847 3.35759 2.98313 1.72989 3.22859 3.21444 3.40564 2.29352 2.86445 2.53512 2.6908 1.87154 2.74776 2.72416 2.6252 2.62451 2.46573 2.54829 2.8127 1.33269 1.59111 1.55052 2.03338 1.9111 2.35067 2.39521 2.20641 1.13931 1.16683 1.31454 2.78769 2.85879 2.26442 2.84192 2.85482 2.87454 2.93846 2.97963 1.93802 
171-10 2.04073 2.06315 2.51356 2.50033 2.0679 2.34608 1.71853 2.64074 2.90972 1.68315 3.57192 2.52713 1.76697 3.5221 2.45857 1.91841 1.78545 2.66128 2.47543 3.03178 3.53129 2.26425 2.27858 1.94985 2.40599 2.42687 2.56114 1.62207 2.36642 2.96472 2.6316 2.71426 2.68401 3.28906 1.84585 3.49099 3.44612 2.28019 2.11614 3.03491 1.63421 2.54442 2.07862 2.35229 2.49137 1.88484 1.82277 2.38023 1.85533 3.7209 2.51928 2.80136 2.86347 2.51018 2.48478 2.23988 1.09818 2.69019 3.29911 2.53535 2.50235 2.50542 3.34876 3.29784 2.4538 2.2669 2.81226 2.27738 2.69633 3.60072 3.17323 1.922 2.21464 3.53213 3.16002 3.20347 1.9344 2.15239 2.32509 1.83826 3.44715 3.41788 2.89096 3.0839 3.18665 2.34632 1.71297 1.93027 2.73508 2.01593 3.45505 2.33996 3.15827 2.78854 2.96592 1.91864 2.27341 
172-2 2.2419 1.53345 2.05847 1.72083 1.45436 2.31372 1.90376 1.85307 2.26823 1.49111 2.11547 1.64163 1.67474 0.6932 2.28751 1.5792 2.10046 1.61948 0.587089 1.82454 1.74824 1.16322 1.9681 1.94017 1.64862 0.665255 2.25018 1.5293 2.13262 1.38169 1.74233 1.25731 1.21367 0.87728 2.16441 1.68006 1.11693 2.11929 1.88704 1.75437 1.38972 1.71436 
173-4 0.590475 1.60891 1.57025 0.398132 1.43058 1.51922 0.345082 0.590172 1.51833 0.577926 1.64051 0.547361 0.773863 1.5979 1.58157 0.671357 0.730969 1.79523 1.56938 1.67674 1.59896 1.59006 0.581288 1.67234 1.05855 2.13101 1.72432 1.66126 1.4738 1.68822 1.90781 0.807167 0.960377 1.5598 1.71725 1.20372 1.11688 1.58318 0.855068 1.58605 1.60703 1.83565 1.60235 1.29151 1.84737 0.734509 1.84413 1.36738 1.0899 1.90787 1.87834 2.01593 1.3249 1.03042 1.5771 0.497207 1.21202 1.07101 1.17345 1.01567 1.60624 1.85675 1.98743 1.90327 2.15382 1.5411 1.49513 0.578363 1.514 1.47471 2.08051 1.6673 1.86785 1.77574 1.39459 1.15801 0.5598 1.73675 1.07493 1.83877 1.32888 1.12571 1.62545 1.03336 2.06905 1.19914 2.04747 2.00376 1.42508 1.85569 1.56397 2.01613 1.8736 0.902169 0.525393 0.979756 1.04362 0.746009 1.01524 1.70773 
174-3 0.606342 0.786738 0.794147 1.15116 1.13801 1.19638 0.557134 1.14713 0.607028 1.16684 0.729079 0.927685 1.09353 0.712157 0.520893 1.14075 1.20886 0.62282 0.957322 0.956419 0.607435 1.24015 1.1868 0.721884 0.58239 1.10187 1.0385 1.21515 0.497278 0.886039 
175-6 1.5612 1.57748 1.83606 1.38076 1.73945 1.8292 1.48681 1.62077 1.44782 1.58565 1.45 1.46789 1.79201 1.67605 1.78169 1.3821 1.89357 1.64516 1.76726 1.63514 1.35402 1.58381 1.57796 1.72947 1.3619 0.971809 1.54457 1.48511 1.67962 1.46357 1.63306 1.54628 1.71298 1.44187 0.794917 1.66648 0.9718 1.64795 1.36604 1.18072 0.800923 1.37462 1.74426 1.40414 1.4687 1.43456 1.95203 1.55094 1.74913 2.0276 0.642982 1.32473 1.5598 1.50431 1.62805 1.65492 2.16916 2.02641 0.705754 1.73095 1.66264 1.51993 1.90004 1.57072 0.597633 2.14951 1.50774 1.02935 0.700744 1.46941 0.782439 2.33836 0.430968 2.32359 1.45063 1.60948 1.57591 1.66877 0.590506 1.22201 1.53924 1.77525 1.50122 1.80651 
176-6 1.45313 2.46966 2.57505 1.65306 1.5822 1.95774 2.00038 2.30478 2.47403 1.46854 1.55738 1.38576 2.62406 2.06536 2.42729 1.53759 1.63484 1.94315 1.67771 2.25521 2.45385 2.71334 1.50089 1.56923 2.53003 1.74823 2.38414 2.78793 1.33263 1.48235 1.35011 1.3774 1.19422 2.29494 1.82046 1.24253 2.04172 2.21827 2.15769 2.44878 2.4862 2.41243 2.58819 1.83455 2.36749 1.10264 1.22301 2.42121 2.45934 2.41334 2.44723 2.45644 1.70377 1.62395 1.70756 1.8428 1.93271 1.88464 1.6414 1.21281 1.20799 2.83039 2.79676 2.3051 2.18773 2.48221 2.74296 2.35622 1.62277 1.47077 1.27284 1.20826 2.40324 2.33649 2.2287 2.16844 2.2088 2.59264 2.71942 2.83339 1.94113 
177-3 1.39592 1.40659 1.45183 1.47406 1.35642 1.40337 
178-6 2.11218 1.23912 1.08063 1.86245 1.76379 1.18006 1.75408 1.4064 1.24782 1.52915 1.52771 1.19896 1.72158 1.37544 1.22557 1.63152 1.46437 1.19362 1.36763 1.17722 1.43663 1.4575 1.69887 1.8592 1.75841 1.7624 1.79793 2.02707 1.1687 1.3057 2.4322 2.39017 2.39966 1.32818 2.0385 2.3632 2.24412 2.19549 1.16632 1.47171 1.56776 2.26263 2.3942 2.09116 2.13008 1.99705 1.93386 2.19306 2.10555 1.82303 1.74496 1.67539 2.48627 1.94024 1.95231 2.22623 1.83779 1.68562 1.82324 1.70618 1.64372 2.00935 1.63842 1.93209 1.87648 2.15399 2.53073 1.63226 1.95745 1.7391 1.55953 1.72519 1.55248 2.28695 
179-6 2.59644 1.91881 2.01303 1.39104 2.83681 1.56861 2.38748 2.8743 1.89575 2.28575 2.16649 2.49101 2.28883 1.94911 2.43244 2.06687 2.62535 1.41469 2.54198 1.64157 1.7705 2.40435 1.35152 1.49073 2.63823 2.22304 2.62561 2.065 2.63834 2.77356 1.35885 2.59403 2.52821 2.62687 1.34586 2.75598 1.21159 1.19507 2.87627 2.42117 2.09688 1.71481 2.10383 2.16888 2.19915 1.97327 1.82429 2.06775 1.8162 2.29582 1.27324 1.92299 1.76852 2.37355 1.82136 2.14538 1.82867 1.66333 1.24954 1.96732 2.26378 1.68717 2.80819 1.72652 1.38584 2.07026 2.54427 2.12378 1.4674 2.06091 2.35928 
180-3 1.68953 1.49141 0.801422 0.502438 0.830919 1.3069 1.06667 1.50316 1.52323 0.26642 0.797799 1.79297 0.916306 1.47091 1.38926 0.850949 0.896937 1.72799 1.16797 1.1114 1.46174 0.46785 1.21892 1.22945 
181-4 2.10904 0.898903 2.004 0.913907 2.03738 0.950242 1.11945 2.03099 1.06809 2.10035 1.32811 0.979129 1.39148 1.86686 1.31314 1.27046 2.27037 2.20797 0.537161 2.21631 0.92997 2.0692 1.05934 2.01594 2.11631 2.16513 1.43362 1.70476 2.08915 1.55248 2.02397 2.03893 2.07947 0.968568 1.02771 1.80804 1.13936 1.40921 1.77291 2.13536 1.08879 1.79431 1.45494 1.04901 1.12261 0.954771 1.4685 1.51942 1.51116 1.41872 1.70888 1.41846 1.52292 1.72985 2.0038 1.98114 2.22266 2.23161 1.10152 2.14833 1.4234 2.03585 2.24006 1.21162 1.883 
182-1 0.303032 0.0759547 0.755391 0.516806 
183-2 0.608887 0.880198 0.422685 0.932373 0.225599 0.812293 0.559788 0.56592 0.726153 0.880624 0.918497 1.12192 0.993351 0.883403 0.685358 0.600199 0.517019 0.77211 0.664732 0.82698 0.988688 1.06312 0.662298 0.670049 0.804943 
184-1 0.408051 0.557566 0.129923 
185-6 2.35368 1.88636 2.22644 1.8109 2.41082 1.68873 1.96394 2.09696 1.98439 2.30011 1.82037 2.4311 1.68299 1.70677 2.35762 1.82229 2.41319 2.46062 1.96682 2.3847 1.91248 2.31748 1.90637 2.18946 2.28742 2.33639 1.91756 2.02198 2.35326 1.91403 2.35519 2.22014 1.94227 1.98641 2.3013 2.23474 2.3108 2.0036 1.99909 2.09831 2.25811 1.86854 1.63884 2.36953 2.27151 1.99209 2.2503 2.12011 1.9566 2.34197 1.93815 2.32463 2.34233 2.39333 2.39754 2.42868 2.26444 1.92161 1.91138 1.7612 1.69944 2.08769 2.28906 2.11349 1.97879 1.96438 2.32267 1.82203 2.06992 2.12824 1.83711 2.23109 2.04772 2.07354 1.79266 1.90921 1.89421 1.93894 2.22033 1.77626 2.42545 1.73084 2.05929 2.30397 1.72825 2.08748 2.20204 
186-3 1.46252 0.739204 1.45969 1.10512 0.989433 1.37388 1.24426 1.25986 0.822866 1.49939 1.50094 0.675747 
187-6 1.76275 3.68651 2.19321 2.92262 2.36956 1.73926 2.53887 1.797 3.1903 2.02907 2.1906 2.52509 2.15767 3.44528 3.23132 1.73919 3.19846 3.48497 1.50539 1.70846 1.91179 2.66102 1.65519 2.36243 1.15795 3.97895 1.89686 1.7857 3.09782 3.61332 3.32535 1.95537 1.94513 2.9594 2.15101 2.27369 1.26697 1.88516 3.61725 3.46471 1.82158 2.57139 1.65066 1.74297 2.61112 2.64051 3.11502 2.31004 3.40367 1.63686 3.79455 2.77663 1.27208 2.14072 3.5028 2.05514 2.12403 1.4584 4.10385 2.65728 3.47863 3.35299 1.63766 1.72535 2.54909 2.44122 3.4028 3.4722 1.62038 2.24135 1.67229 3.66183 3.23126 2.6105 2.71085 3.64865 3.41638 2.07795 2.20977 3.5392 2.79185 1.76192 0.974366 3.89865 2.14548 3.29495 2.42629 2.47173 1.83561 1.71903 2.11041 2.25346 2.02195 3.08242 4.03987 3.08784 1.27001 2.45708 3.38596 3.84041 
188-3 0.820295 0.913333 0.944778 0.855842 1.91478 1.94561 1.9458 2.069 1.06924 0.988222 0.913843 1.00651 0.576706 0.523577 1.80114 1.89455 2.02157 1.96883 1.8751 1.7628 2.06524 2.00141 1.19408 1.10766 0.849869 0.950968 0.585611 0.69287 0.65334 1.2502 0.865815 0.636352 1.82279 2.05124 1.96778 2.0279 1.97307 2.07994 1.82641 1.95218 1.78565 1.58571 0.597264 1.84349 0.698268 0.726974 1.95622 1.70302 1.63978 1.47797 0.856067 2.06857 1.89309 1.7694 1.73927 0.369432 1.19408 0.961901 0.806151 1.21869 0.820994 0.75197 1.0524 1.6325 1.85155 1.53036 1.68503 1.82646 1.89934 1.82353 0.165472 1.73078 0.841353 
189-7 1.53739 1.54913 2.80163 1.04962 1.04537 1.29015 1.24982 2.90386 2.80341 2.8799 1.50051 1.45616 1.2851 1.30882 1.51602 3.06202 3.06448 1.60697 1.31136 1.21986 1.47676 2.76603 2.73029 1.25811 1.52993 1.55344 3.03434 1.5746 1.02609 2.33068 2.35888 1.32019 1.33619 1.51902 1.2728 1.14636 1.43197 2.1664 1.41448 0.887915 2.13503 2.0521 1.12757 1.23842 1.1891 2.93649 2.0401 0.802419 2.35739 1.09853 1.40762 1.44845 1.51823 0.962078 1.64701 1.64387 1.61085 1.18651 1.47413 1.49027 2.92129 1.58341 2.94357 2.94824 1.02849 1.68071 2.99707 2.21037 1.63513 1.7833 1.85976 1.42761 1.63816 2.8274 2.85051 1.75019 2.79412 1.32063 1.62924 2.38583 3.0168 1.22583 2.3046 2.48236 2.01756 1.03714 1.62684 2.52434 2.77464 1.63865 2.32324 2.17525 2.21926 2.97406 2.13882 2.23913 1.60466 1.58338 1.58798 1.64065 
190-4 1.28233 1.58801 2.11114 1.76955 1.26322 1.88709 1.72917 1.11581 1.9618 1.44276 1.63228 1.50871 2.30891 0.743265 1.0865 0.98249 0.716135 1.82317 1.37491 1.48019 1.58305 1.52835 0.768342 2.41557 2.22355 2.42428 2.00698 1.81488 1.13997 0.69766 1.15328 2.22291 2.01992 1.9259 1.97978 1.62992 1.7167 0.560664 2.4624 2.13477 2.27153 1.07765 1.46922 1.95635 2.13011 0.811758 0.936597 2.03563 1.39149 2.3876 2.14115 1.32055 0.953617 2.2492 2.37584 1.47569 1.71797 2.20011 1.72844 
191-2 1.6854 1.93227 1.74109 0.949481 1.87637 1.75196 1.29907 1.40706 1.57912 1.88371 1.14202 1.78134 2.25709 1.75916 1.62917 0.588442 1.86006 1.35206 0.951095 1.86564 1.51088 1.5793 1.21408 1.54012 2.46633 0.387066 1.74588 1.83368 1.40274 2.16632 1.52428 1.41738 1.09333 0.507102 
192-5 1.73436 1.04172 2.24206 1.27011 0.897205 2.26904 0.724502 1.9363 2.0896 0.804433 1.99543 0.894153 0.99596 2.03901 1.76184 0.976957 2.1806 1.91815 1.06045 0.711374 0.664348 2.07408 0.972439 1.94491 2.05029 0.969112 2.39679 2.42715 0.826408 1.21227 1.60255 0.847912 1.46577 1.7715 1.17905 2.32509 1.26396 2.23276 0.771408 1.06847 2.63091 2.34804 1.63308 2.00109 0.848376 2.50335 0.896487 1.75924 1.54777 0.994941 1.10885 1.64262 2.20527 1.89595 1.8391 1.37348 2.51611 1.71415 1.8955 1.92892 2.15063 1.65841 0.922636 0.886474 1.50608 2.18711 1.80398 0.999953 
193-8 2.08348 1.65427 2.77547 2.15419 3.05832 1.26091 1.5407 2.59562 2.65055 2.31157 1.29092 2.17124 2.48238 2.74398 2.38628 2.59305 2.13393 2.30783 2.24638 2.14531 2.67576 2.04731 2.74617 2.2946 1.37401 2.39429 2.47117 1.99312 2.29949 2.32547 2.90198 2.91379 2.29789 2.22016 2.30249 2.27685 2.83353 2.58052 3.14098 3.0038 2.43017 1.88851 2.11077 2.65785 2.64172 2.8244 1.99322 2.43175 2.4578 2.48605 1.76354 2.28914 2.05791 2.63181 2.38777 2.3021 2.56991 2.61893 1.95752 1.39233 1.15627 1.75633 2.02816 2.30167 2.88156 1.57688 2.53555 3.20404 2.70144 1.98861 1.79819 2.49053 2.00643 2.2159 2.66346 3.46569 1.63004 2.62284 2.28788 
194-2 0.435988 0.589377 0.421618 0.335079 0.720275 0.709389 0.515262 0.534414 
195-6 2.18532 2.06386 2.1492 2.31883 2.65384 2.26328 2.60892 2.1671 2.05952 2.91104 2.00862 2.68082 2.84043 2.68781 2.61794 2.16508 2.78613 1.97814 2.66128 2.12068 2.131 2.49013 2.48065 2.75897 1.91697 2.28207 1.97625 2.0666 2.21591 2.17216 2.10234 2.39738 2.75419 2.66369 2.19411 2.31793 2.70659 2.24955 2.62654 2.05811 1.94464 2.33414 2.23329 2.84488 2.65312 2.69939 2.55651 2.20781 2.51547 2.63942 2.58577 2.77036 2.74357 2.2454 2.82085 2.72116 2.49942 2.24067 2.18585 2.4537 2.21186 2.16102 2.60336 2.5728 2.11714 2.41358 2.34398 2.52376 2.56782 2.14858 2.17455 2.75878 2.81209 2.71618 2.11712 2.1848 2.41396 2.05045 2.44904 2.25817 2.46365 2.4493 
196-6 3.05625 2.19555 2.07301 2.25446 2.32391 2.74916 2.7345 2.25458 2.92149 2.20493 2.19654 3.12539 3.00174 2.1033 2.93058 2.27594 3.0008 2.91785 2.21433 3.00524 2.90836 2.15786 2.20833 2.23454 2.17006 2.1479 2.89124 2.97026 2.28156 2.33737 2.74112 3.00223 2.24234 2.19291 2.3141 2.91331 2.19036 3.04464 2.48204 2.54941 2.50806 2.78027 2.38639 2.25694 2.9798 2.21878 2.16682 2.60693 2.48661 3.0417 2.1366 2.28295 2.54916 2.72553 3.04314 2.96547 2.09061 2.79702 2.28182 2.33891 2.95642 2.37024 2.31189 2.26343 2.2256 2.23848 2.29303 2.79126 2.32138 2.3909 2.51847 2.31551 2.89744 2.20239 2.17907 3.00794 2.51652 2.95771 2.33541 2.31243 2.56221 2.25631 2.71645 2.49998 2.65195 2.48157 
197-5 2.30765 2.31113 2.24256 2.26 2.14454 0.709018 1.11962 2.12454 2.24331 1.96773 2.1212 2.41677 2.19181 2.19374 2.26741 2.20722 2.31631 2.30077 2.34595 2.2313 2.52024 2.30282 2.49811 1.79841 2.37445 1.8825 2.07324 2.34479 2.24202 1.28588 2.23172 1.88314 2.07976 1.70541 2.09481 2.24265 1.47103 1.29344 2.52451 2.07511 2.06873 2.25712 2.20909 2.45216 1.9969 
198-5 3.07281 1.64042 2.9378 1.81607 2.95407 3.09982 3.0934 2.97507 1.65881 3.10279 1.71411 2.64128 3.12781 1.62871 2.88547 2.71377 2.69203 2.92592 3.0129 2.18369 1.82608 2.76758 2.68662 2.16849 2.71785 3.03612 2.958 1.61589 2.68344 2.72368 1.79887 2.14021 3.14301 1.48926 1.95517 3.06928 3.04335 1.77911 1.82789 2.87609 3.15749 1.90264 2.89536 3.08246 2.97159 2.86178 2.89633 2.0805 1.5954 1.81112 1.97098 2.46118 1.89493 2.46547 1.87557 1.38259 2.049 1.31045 
199-7 2.37991 1.45145 1.68652 1.37075 1.54453 1.41333 2.35158 2.33822 1.17069 1.63497 1.50898 1.69597 1.47121 1.73087 1.18448 1.34913 2.04258 1.68489 1.39063 1.77429 1.06801 1.80703 1.13121 1.12748 1.38673 2.04095 1.02148 1.66999 1.63288 1.75881 3.1788 1.68645 2.92122 2.78433 3.54555 2.88429 2.87823 3.04312 3.65856 2.77266 3.72092 1.70455 1.89137 1.23099 1.79054 1.86241 1.74594 1.88588 1.72523 1.7716 1.74079 1.33975 3.58655 1.84001 1.78103 1.87414 3.57022 1.80273 1.86931 1.82093 1.85138 3.39642 3.15398 2.38382 1.67204 1.76353 2.51632 2.79667 3.00918 3.18599 2.71643 3.18793 1.85367 2.91828 3.00901 2.63962 2.81454 3.18719 2.80061 2.97345 1.85164 2.14338 
200-6 1.7471 2.19013 1.53594 1.62429 1.94578 1.25727 1.4949 1.5142 1.94275 2.62477 2.11963 1.51345 1.76968 1.55912 1.77963 1.67466 3.41989 1.71997 1.56201 1.49185 1.99034 1.78137 1.65312 2.21626 1.54316 1.97549 2.0356 2.66165 2.33777 2.63619 2.94576 2.75752 1.95645 1.34465 2.09412 2.90774 1.88504 1.25576 2.70953 1.58143 1.96782 2.91471 1.62863 1.62233 1.66505 1.46525 1.55482 1.60806 1.39936 1.89761 1.7378 2.10367 2.12856 3.44816 2.54264 1.4348 2.60926 2.16089 3.36119 2.20808 2.89269 1.24267 1.73555 2.35937 1.73447 2.09969 3.50504 1.48519 1.88436 3.25197 1.91449 1.71289 3.49356 1.92095 3.19785 2.76906 2.12205 2.35134 2.00459 2.46673 1.59872 2.37739 1.21885 2.10156 2.48999 3.28538 2.03525 2.07753 2.34982 2.74241 1.2452 3.27322 3.19686 3.10688 2.33043 2.48337 2.28587 2.61713 3.39189 2.30941 
201-1 1.00316 1.0837 1.01218 
202-10 4.84873 3.05671 4.21862 4.24618 2.41417 4.46834 2.53085 3.07004 2.47932 2.3448 3.11204 2.29466 3.18182 3.14842 3.02472 4.34024 2.41997 2.47299 2.5677 2.44184 2.46022 2.15115 3.06608 2.90051 3.18193 2.60875 4.51164 4.02725 3.09178 2.18916 3.57112 3.27937 4.85642 3.84549 3.48439 4.34811 2.85052 4.01257 4.5228 2.66259 3.60145 3.15396 3.03366 2.8539 2.97621 3.15951 2.2585 4.84637 4.40517 3.57999 3.07964 4.0953 2.30907 3.09567 2.27331 3.24761 2.30713 4.14771 2.35835 2.57578 2.69722 3.29672 4.60284 3.01847 2.82401 2.89497 2.92366 4.35294 3.63001 2.85876 3.14584 4.84371 2.9048 2.95492 2.68702 2.34762 2.67097 3.28721 3.31044 3.76164 2.60679 3.41679 3.31219 2.70866 2.85989 3.24875 2.31272 2.50912 3.29705 3.80836 3.04933 2.83767 3.78248 
203-5 1.51786 1.26662 1.56508 1.33828 1.43543 1.36388 1.06417 1.31815 1.37278 1.37714 1.26712 1.28403 1.42043 1.51667 1.31411 1.59397 1.33092 1.13606 1.27998 1.43988 1.25133 1.52751 1.64518 1.24342 1.39888 0.943398 1.3219 1.33753 1.20967 1.3927 1.39587 1.72753 1.41572 1.56231 1.21207 1.28457 1.61599 1.43925 1.30117 1.47433 1.54754 1.67664 1.595 1.60999 1.17273 1.58459 1.59984 0.886846 1.32167 1.6085 1.4869 1.50213 1.4717 1.37108 1.55384 1.07269 1.48881 1.21758 1.62842 1.54876 1.48438 1.36906 1.35374 1.02467 1.43045 1.47293 1.23766 1.19866 1.73306 1.39753 1.4066 1.6278 1.12109 1.7205 1.34908 1.45929 1.44791 1.23225 1.34724 0.932826 1.67456 1.20739 1.66955 1.10755 1.13791 1.59836 1.65148 1.54957 1.10289 
204-8 2.74976 3.71597 3.52043 2.87894 2.77373 2.47372 2.69202 2.90726 3.40157 2.6767 2.81621 2.5622 2.17636 2.13116 2.66427 2.41591 2.06507 3.29651 3.36962 3.28068 2.83351 2.99668 3.695 1.71628 2.62076 2.61845 2.6465 2.14152 2.32878 2.47945 2.57587 1.61284 2.51891 2.4036 1.96057 2.24012 2.93561 2.80343 2.94708 2.32086 2.34909 2.61529 2.65289 2.64847 2.2371 2.62248 3.47023 2.28799 2.68664 2.49524 1.61901 1.7386 1.85989 2.7277 2.54014 1.1139 2.79384 2.40309 2.52601 1.9869 1.8858 2.34076 2.24739 1.95344 2.51689 2.66877 3.49748 2.5674 1.78025 2.24901 3.16501 2.22611 2.91134 2.85451 2.49383 2.66253 2.43598 2.31012 3.4989 2.03765 2.46485 3.0055 1.9222 2.82359 2.26249 2.44457 2.73838 2.09134 2.85239 2.72396 2.37332 3.25045 2.49071 2.75946 2.08844 1.83553 2.15552 1.8122 2.4574 2.4866 
205-3 2.54676 0.787415 2.54576 0.693865 2.627 0.714041 0.761505 0.875245 2.54231 2.59647 0.864003 0.679422 2.45606 2.53843 0.646096 2.59977 0.522658 2.51192 1.33832 2.56881 0.521381 1.0116 2.14134 2.56171 0.64851 0.839508 2.50617 1.47604 0.761576 0.649476 2.66682 2.62312 0.481136 0.760573 2.05788 1.04337 2.55665 2.58456 0.699877 2.59511 2.52581 0.55882 1.43864 2.12596 1.50428 0.65193 0.431015 1.26665 2.11771 1.79814 2.51998 1.48488 1.4079 0.970198 1.43278 2.09118 1.39044 0.935071 1.59897 1.81417 1.64845 1.72779 0.956228 
206-8 1.65512 2.4051 2.33761 2.04117 2.15951 1.91686 1.93337 1.89545 2.51386 1.55142 1.92047 1.76244 2.02835 2.10376 2.09546 1.71415 1.86709 1.85068 2.09184 2.57786 2.20643 2.19956 2.09981 2.43935 2.39438 2.1798 2.18584 2.25057 2.40966 2.62121 2.39855 2.43701 2.02073 2.08999 2.49375 2.12295 2.01545 2.08554 1.80203 1.77544 1.82145 1.93671 1.64233 2.26967 1.99926 1.68156 1.91697 2.20804 1.88551 1.95043 1.94547 1.71993 1.64259 1.53006 1.56335 1.88344 1.94397 2.02739 1.95561 1.74216 2.48576 1.77951 1.78877 1.67686 1.4066 2.21673 2.12123 1.32337 1.73974 1.17815 2.10905 2.15879 2.33724 2.15503 2.33683 1.99054 1.87381 2.14531 2.07004 1.88121 2.19875 2.07639 2.15791 1.84943 1.69873 1.72045 2.06103 2.25135 1.93537 2.12433 2.1375 2.08128 1.59956 1.62723 1.94107 
207-8 1.48923 2.1391 1.90966 1.85327 1.4635 1.62671 2.27249 1.93347 1.85962 2.12422 1.27283 1.53075 1.39466 1.79366 1.86934 1.38578 2.12057 1.6397 1.93199 1.0763 1.82516 2.1665 2.23024 2.77187 1.97674 2.26656 1.61335 1.9226 2.71147 2.67426 1.99001 1.97559 1.55805 1.94272 1.8853 1.80654 2.54848 1.62495 1.53221 1.74009 2.03019 0.968875 1.71567 2.2791 1.77322 0.983315 1.12757 2.41108 2.54661 1.14095 1.14066 1.88756 1.58017 1.66475 2.38418 1.72726 1.78755 1.67925 1.72882 2.42746 2.54371 2.89413 2.03972 2.10269 2.89349 2.0767 2.81929 1.965 1.89904 2.17917 2.10393 2.0894 2.3181 1.63784 1.58619 2.289 1.76545 2.79817 2.03456 1.42418 1.98418 1.47373 2.69208 2.73617 1.68085 1.81333 2.10469 2.78987 2.02618 1.64641 2.83101 2.33783 1.44634 2.31763 1.61286 1.89417 2.84482 1.87698 2.36059 2.38127 
208-3 0.744689 1.12662 1.7121 1.01714 1.63575 0.97649 1.42949 1.25071 1.93267 1.68863 1.599 1.58563 2.25051 2.99181 1.33368 1.43424 1.04141 1.35072 1.58525 1.23191 1.10192 1.02264 2.97569 0.772388 0.992775 1.22509 0.841157 1.39044 3.03774 3.29542 3.07395 2.94055 
209-10 2.91884 2.732 2.78127 2.83445 2.79654 2.56973 1.98792 2.3205 3.4518 2.09446 2.75658 2.27215 2.20854 4.13787 4.46426 4.29477 2.33316 3.38526 3.53101 3.34941 3.34064 2.54963 2.1324 2.82587 2.92981 2.27539 2.52471 4.78935 2.02896 2.63825 2.80832 1.79341 2.81069 2.18747 3.29356 2.1919 
210-5 2.37802 1.63921 1.791 1.8728 1.79661 2.05685 2.32102 2.71176 3.31408 2.03718 1.03273 1.78894 2.0717 1.83087 1.19021 1.17635 1.73105 1.71939 1.58648 1.99079 1.2352 1.05012 1.84841 2.50019 1.57796 1.88976 2.67396 1.26962 1.66803 2.40286 1.97776 3.46935 2.06711 3.33386 2.03881 1.97902 3.37105 1.85842 1.93196 1.62171 1.91329 1.68892 0.679093 1.76155 2.12688 2.61644 2.76719 1.71035 1.11288 2.14955 1.49869 1.37277 2.83982 2.0318 2.5985 1.36463 1.57308 2.47915 1.09697 2.0781 1.84626 2.52084 1.67525 1.86839 2.65736 1.53461 1.97597 1.81547 1.76293 1.68459 2.61086 1.3778 2.12443 1.61052 2.61622 1.58024 1.34448 1.92265 1.60809 3.4266 1.95457 2.9729 1.66809 1.99965 1.04688 1.27878 1.62486 1.94954 1.24174 2.0098 1.69634 2.66641 2.4628 1.63241 1.12909 2.08628 1.32169 2.49464 1.7522 1.83081 
211-6 1.73204 2.8339 1.29192 2.55028 1.89166 1.36281 2.09697 1.90261 1.97012 1.59391 1.94351 2.04878 1.81112 2.02539 1.91996 2.06331 1.88371 1.93976 2.61476 1.74352 1.76687 1.81159 2.71559 1.69846 2.1333 1.98598 2.49655 1.91143 1.01945 2.59175 1.81072 1.36806 1.70973 2.51646 2.22054 2.47241 2.58316 1.84672 1.14105 1.5454 1.79292 3.06578 1.37975 2.20042 2.10282 2.64837 2.43799 2.05028 2.6397 1.68757 2.43159 1.7024 1.26103 1.70301 1.31777 2.75143 2.05279 1.86082 1.82527 1.80754 2.7193 2.55325 1.44916 1.1355 2.62146 2.59304 2.83588 1.88647 1.85914 2.8724 1.82858 2.14882 2.75571 2.17889 2.4575 1.93861 2.60823 2.78724 2.55758 1.76137 1.50076 2.5908 2.81411 2.54524 2.29258 2.3113 2.54617 2.51122 2.63502 2.76698 1.79376 1.72721 2.621 
212-8 3.06526 2.58796 2.98701 3.12247 2.60597 3.10891 2.95897 3.10124 3.2336 3.94995 3.31688 3.69787 3.07526 3.85911 3.24818 3.29189 3.24781 3.3939 3.37841 3.66112 3.1016 3.6215 2.55142 3.50418 4.1189 3.62837 3.518 3.22975 4.03764 3.90265 4.00523 3.87562 2.51321 3.11459 3.70997 3.72364 3.60848 3.10192 3.24151 3.54117 4.01305 3.46538 2.78018 2.73064 4.07067 3.73719 2.97337 2.84998 3.26228 3.33841 3.32356 2.78509 3.38273 3.35811 2.99166 3.34623 3.26853 2.81907 3.41736 3.66014 2.56119 4.23597 2.53163 3.05492 2.58369 2.59824 3.99384 3.85436 2.61805 3.25215 3.52885 3.52676 4.24136 4.06469 
213-7 0.921832 0.754124 0.838077 1.01839 1.11546 0.720586 0.790431 0.828137 0.914856 1.03421 0.90369 0.842098 0.790891 0.643824 1.16909 1.23453 0.948141 1.03677 1.0637 0.992922 0.971944 0.888365 0.95781 0.720914 0.846727 0.933255 1.16055 0.77379 0.647734 1.21836 1.29536 1.36553 1.25692 1.1184 0.796656 1.0538 0.998646 1.12908 0.977266 1.20464 1.08666 1.07668 0.992422 0.948619 1.04322 1.26529 1.06247 1.19495 0.884411 0.749389 1.21975 1.06492 1.00168 0.923207 0.952775 1.07165 1.27873 1.2212 1.21062 1.12877 0.882414 1.04244 1.29692 0.870723 1.1799 1.11285 1.1176 1.43334 1.06315 1.23122 
214-5 0.788478 0.885361 0.873315 0.951662 0.973863 0.903286 1.01904 0.726102 1.05809 0.745307 0.495417 1.02402 0.785044 0.951818 0.861508 0.84313 0.362202 0.560638 0.720446 1.21495 1.16635 1.10142 0.815359 0.887196 0.900305 0.999677 0.766286 0.93643 0.80714 0.793955 1.08622 1.00014 0.887481 1.05016 1.1708 1.02648 0.984183 1.09095 0.890937 1.01095 1.13349 0.693551 0.928518 0.661737 1.10147 1.0064 0.9594 0.960746 0.461054 0.877599 0.703461 0.719756 0.663904 1.26416 1.34173 
215-3 1.70234 1.59174 1.07434 2.1914 2.34421 1.38919 1.11046 1.49526 1.48041 1.94362 1.83013 2.42169 0.820577 1.51495 1.58448 1.99203 2.12685 1.78093 1.54425 1.4484 1.56638 2.61436 2.23752 2.05213 1.86137 2.05398 2.48595 2.39204 2.27487 2.61134 1.66691 1.9827 1.22263 1.81137 1.51589 1.86075 2.09102 2.02011 2.18941 1.80982 2.09517 2.71507 2.66514 1.66629 1.53637 2.45775 1.68759 1.66914 2.28799 2.21661 2.63676 2.50096 1.34156 2.56392 1.37452 2.22111 1.25278 1.61551 1.82522 1.74051 1.95195 2.16263 2.32389 1.15024 1.28742 1.33945 2.14878 2.19668 0.663379 2.65086 2.38854 2.23749 2.08373 2.20342 1.91434 1.91234 2.2097 2.4215 2.10439 2.38026 2.64685 2.4955 1.83426 2.39925 2.25871 2.63601 1.83689 2.33321 2.39434 
216-6 1.71975 1.69936 1.10813 1.03404 1.86185 0.970641 1.81954 0.721435 1.45653 1.2588 1.75192 1.73444 1.78216 1.04436 1.80966 1.05587 1.71394 1.81184 1.84724 0.722251 1.83218 0.692166 1.20673 1.69151 1.51936 1.93322 1.79235 1.94493 0.870581 0.675123 1.82905 2.01938 1.70449 1.42572 1.33966 1.1402 1.28448 1.39182 1.41289 0.748308 1.87743 1.28571 1.87688 1.15764 1.39003 1.57011 1.78928 0.813403 1.91282 1.81751 1.11505 1.44372 1.51532 1.5162 0.740593 1.15781 1.93611 1.83017 1.87615 1.18035 1.30815 1.36812 1.33301 1.18737 1.35081 1.56706 1.48236 1.27022 1.40982 1.27858 1.8262 1.84347 1.79436 0.50234 1.12245 1.8269 1.5764 1.24149 0.824823 1.31178 0.74951 
217-5 0.863249 0.776107 1.06006 0.906271 0.797794 1.55837 1.52713 1.46392 1.56779 0.876437 1.41738 0.913549 1.81406 0.737565 1.60512 0.840825 0.724283 1.46855 1.1103 1.05424 0.983192 1.64502 1.00696 1.06919 1.64282 1.68747 1.00139 1.52253 0.967101 1.02116 0.662133 0.802153 0.7426 0.821613 1.12872 1.47989 1.64475 1.08985 0.978948 
218-5 0.940471 0.616872 1.02654 0.958143 0.781841 0.927212 0.718909 0.980876 0.741683 0.504638 1.04968 0.78399 1.49607 0.624176 1.07524 0.884715 0.945462 1.06731 0.973045 1.05728 0.792523 0.805103 1.08057 1.02021 1.1113 1.06887 1.15934 0.966418 0.96719 0.967322 1.05106 1.54664 
219-5 1.19191 1.27999 1.24197 1.32393 1.16162 1.26182 1.12414 1.45946 1.2907 1.17205 1.27022 1.26891 1.47276 1.14524 1.43431 1.38888 1.36867 1.00343 0.811476 0.943952 0.881791 1.33562 0.958778 1.03294 0.958071 1.31646 0.340065 0.832654 1.4498 0.757216 0.358219 1.4504 0.641378 1.03074 1.28977 1.38037 1.41403 0.881519 1.05793 1.01735 1.01479 1.53607 0.826126 1.49389 1.12237 0.816592 1.08506 1.07564 0.946405 0.732654 1.10218 
220-6 1.46947 1.28892 1.4519 1.60738 1.555 1.51555 1.54618 1.04743 1.10694 1.18219 1.09659 0.997236 1.16792 1.45545 0.972577 1.43994 1.0253 0.509528 0.888086 1.05059 1.22555 0.664894 1.73805 0.837257 1.31002 1.57661 0.740562 1.37403 
221-5 0.965579 0.906545 1.0158 0.904542 1.02969 0.930816 0.680017 1.25612 1.29836 0.58057 1.35115 0.682038 1.5444 0.737096 1.74834 1.78367 0.928966 1.47393 0.801488 0.647522 1.28541 1.03626 0.642482 0.680837 1.40971 1.44423 1.2453 1.57855 1.54561 0.799401 1.34267 0.635779 1.07603 0.962362 1.14772 0.652337 0.650355 0.767039 0.676178 1.7634 1.4581 1.03089 0.698599 0.66086 1.29837 1.35723 1.27964 1.35367 1.34437 1.36903 1.31328 1.56123 1.72662 2.02026 1.40792 1.72248 1.7794 1.16422 1.35751 1.16887 1.47516 1.07196 1.0599 1.21987 1.98397 1.72445 1.42343 1.67828 1.24427 0.781701 1.95665 0.68937 0.775152 1.73093 1.55102 0.580277 1.03504 1.34045 1.39774 1.51684 
222-4 1.21518 0.50741 1.14138 1.19933 1.08375 0.308638 1.12173 1.12542 1.63369 1.6513 1.70679 1.54682 1.30243 1.64034 1.54428 1.19784 1.26946 1.67247 1.68826 0.661643 1.52957 1.25003 1.15903 1.70925 1.65192 1.2001 1.75707 1.18744 0.914883 1.4754 1.5468 1.72737 1.69278 0.436128 1.56852 1.62065 0.314105 1.18058 1.26558 1.65224 1.74294 1.24955 0.889723 0.883374 1.5579 1.39106 1.63014 0.625031 1.19863 1.59135 1.07195 0.410682 1.15921 1.42956 0.572942 1.66271 1.08032 1.68036 0.969109 1.07786 1.25246 1.17047 0.968672 1.41402 1.11277 1.58806 1.54362 1.21564 1.38488 1.47048 1.63278 1.60483 1.54177 1.63191 1.59909 1.5174 1.10383 1.59616 1.64578 1.5402 1.53552 
223-4 0.966754 0.841819 0.742501 0.884308 0.759733 0.89357 0.998969 0.695813 0.797489 0.894977 0.929407 0.578037 0.896422 0.974708 0.85629 0.607055 0.927501 0.752694 0.941622 1.00699 0.833808 1.01846 0.747967 0.659075 0.975684 0.532056 0.81208 0.668758 0.843899 1.0057 0.937206 0.900592 0.674303 1.29817 1.43351 0.975854 0.941449 0.941298 0.901165 1.34501 1.23997 0.373256 0.67413 0.993035 0.90343 0.91273 0.771372 1.01612 1.42565 1.36957 1.27795 1.46658 0.492572 1.37133 0.517174 0.863911 0.878255 0.579191 0.897714 1.22839 1.28518 1.22004 1.45054 1.02433 1.42156 0.41852 1.16966 0.749569 0.918957 0.915927 1.38946 1.24827 0.601495 0.980312 1.35262 1.47622 1.35162 1.45676 1.47462 
224-4 0.992524 1.63227 1.70871 0.746004 0.931216 0.991683 1.80126 1.78445 1.638 0.905933 0.643753 1.68673 1.87768 1.81377 1.8042 1.14422 1.59934 0.555835 0.86894 1.731 1.9138 1.89595 1.21992 1.06017 1.59661 1.515 2.31455 1.60424 1.71398 0.548627 2.32692 1.86793 2.01144 1.94479 1.45198 1.35263 2.04545 1.38244 2.20437 1.72258 1.89589 0.842299 0.905406 2.27009 1.54235 1.90327 1.96168 1.53892 1.72126 1.40095 1.32342 1.88935 1.8002 1.36627 1.62696 2.29604 1.66288 0.597706 1.76929 
225-5 2.17514 1.33024 2.23884 2.26472 1.94949 1.19735 1.06311 1.49254 1.92613 1.65394 1.22162 1.04576 1.65436 1.67669 1.7976 1.8855 1.73049 1.83906 1.74318 1.80565 1.81035 1.63297 2.96743 2.34642 2.17817 1.20539 1.031 2.44301 1.87449 2.33484 2.1799 2.25117 1.84407 1.25219 2.1208 1.79505 1.77071 2.03589 1.93703 1.61056 0.724195 1.8933 1.95244 2.27657 1.94306 2.21373 1.30204 1.42176 1.75151 1.82009 1.73419 1.82352 2.61095 1.73977 1.62656 2.73313 1.7583 1.50917 2.08021 2.52218 1.4052 1.48331 2.11076 0.731522 1.49923 2.5953 1.52706 1.52687 0.791362 2.02008 2.05647 2.05176 
226-4 3.32042 2.96089 1.88962 2.51 1.4751 1.93427 2.96834 2.54895 3.00076 3.07949 2.75288 1.97758 1.00647 2.685 2.59377 2.82623 3.15737 2.59694 3.135 2.7595 3.15785 0.907593 1.67211 2.75675 3.07812 2.2273 2.5073 1.93377 3.27914 3.14625 3.44083 2.24241 1.53255 2.80378 1.26907 2.74098 2.48696 2.87686 2.86694 3.27619 2.36486 2.35075 2.52992 3.03173 3.34924 0.564893 2.39491 3.43405 1.90865 2.47628 2.54354 3.00883 2.78643 1.83737 2.22529 2.54235 2.70087 3.44676 2.41134 2.00736 3.3515 1.91635 2.11266 2.7336 2.46571 3.05344 3.09157 1.25864 2.80288 2.27517 3.05495 3.39265 3.09647 1.69018 2.25367 3.28525 
227-10 3.99695 0.947595 0.86892 4.62258 4.33932 4.0055 4.17532 1.60963 1.08147 1.61993 0.943607 0.851002 1.08683 3.74343 4.09913 4.16211 0.973628 1.86201 4.35412 4.59839 4.2641 1.26749 1.15377 1.62465 4.60858 4.68786 1.98244 4.74453 1.29243 1.51555 4.64541 4.61208 2.64134 5.3341 5.39328 3.77193 4.16938 1.30747 1.28615 1.37455 1.44637 1.34291 1.58303 4.40285 4.17905 3.96456 1.933 4.39241 4.13006 4.52086 4.21464 
228-2 1.09444 0.849101 1.93635 2.02074 0.759801 0.616631 1.19484 1.58729 1.32654 1.454 2.03154 0.596349 1.98552 0.650715 1.00605 1.28089 1.49843 1.72111 1.95679 0.686049 0.915395 
229-4 0.999881 0.891872 1.08494 0.925906 1.89287 0.824816 1.79102 0.80654 1.48903 1.29152 1.51019 1.26151 1.22349 1.38159 1.17168 1.44383 0.94218 1.32266 1.90278 0.788462 0.821951 1.88781 1.52989 1.25627 1.68739 1.88008 0.811203 1.90103 1.50887 0.997756 0.83177 1.22298 1.45399 1.27383 2.00443 1.12742 1.98929 1.10112 1.6775 1.5581 1.54054 1.6885 1.15463 2.07577 1.19001 1.14466 1.48928 1.09876 1.28845 1.3335 1.4355 1.0815 1.35026 1.9529 1.4407 1.22429 
230-8 2.14044 2.08536 2.11478 2.14274 2.09915 2.17264 2.0396 2.56436 2.15584 1.96312 2.16081 2.10033 2.09578 2.12714 2.11078 2.03233 2.20743 2.04217 2.09224 2.01253 2.017 1.96879 1.98637 1.97072 2.11222 2.08105 2.0571 1.646 1.63955 1.51597 2.13472 2.16038 2.02972 1.96406 1.49034 1.75176 1.96787 2.11439 2.0913 2.06482 2.09183 2.05116 2.01874 2.11275 2.18935 1.90862 2.08123 1.62463 
231-4 1.69695 0.814967 1.23812 1.96632 1.0257 2.03284 0.856131 1.66277 0.875055 1.92125 1.74499 0.944214 1.83054 1.84742 2.10879 1.67572 0.704277 2.04248 1.08105 1.70139 1.69224 1.96906 1.33142 2.06401 0.88513 1.61556 1.24439 1.95105 1.11453 1.93786 0.944661 0.741815 1.71362 0.962004 1.8541 0.914049 0.902945 0.983349 1.74295 0.466256 1.62422 1.37105 0.776745 1.01407 1.4406 1.83664 2.02326 1.30077 0.809332 1.30042 1.6755 1.64344 
232-3 1.0582 1.13913 0.698583 1.24447 1.4233 0.703627 0.8378 0.86193 0.679091 0.824079 1.5884 1.46823 1.83412 1.87239 1.3318 2.00974 2.14627 1.49631 1.57429 1.50394 1.08917 1.07437 1.65974 
233-7 4.96138 4.973 5.14633 4.30235 5.13327 2.10442 2.27722 4.54578 4.43206 4.38128 5.032 4.89423 5.10613 1.9113 4.27166 5.04563 5.1134 4.14865 4.38271 5.08567 5.06531 2.21571 4.55014 4.52499 5.09449 4.22071 4.11662 5.12403 4.38952 4.46696 4.99483 4.61477 4.44453 5.01764 4.89949 4.73559 4.92857 4.524 4.57447 1.07757 4.42961 4.42378 5.12915 4.95785 1.81119 4.34752 4.89121 5.17673 1.10763 0.895737 1.29347 4.27205 4.59746 4.99035 4.52318 1.12303 4.57626 4.73297 2.09892 5.02684 4.01949 1.96461 1.90408 2.12625 4.93155 5.07997 4.57924 4.55565 1.10526 0.94485 2.20195 4.1205 4.19255 4.26407 2.1522 4.88442 4.84342 4.95381 4.40904 4.45834 4.25812 0.975896 4.24868 4.09277 4.43106 0.96143 4.34792 4.09983 1.11241 4.46912 4.45376 4.43366 4.43192 4.47286 1.1239 4.299 4.80695 4.84643 4.26078 
234-5 0.907388 1.35316 1.17986 0.971407 0.838854 1.45397 1.20993 
235-2 1.16457 0.920253 1.24397 0.866424 1.06591 1.24425 1.08199 0.857028 1.21311 1.29007 0.974101 1.0892 1.13733 1.33984 1.33293 1.12294 1.24021 1.44088 
236-6 2.26409 2.35381 2.66264 2.289 2.54061 2.13732 1.53583 2.47333 2.34584 2.45555 2.44861 2.569 2.14486 1.71143 1.44585 2.30663 2.04177 2.48134 2.20077 2.47413 2.61316 2.08816 2.52843 1.51739 1.71908 2.15184 1.58269 2.35408 2.34823 2.154 2.00535 2.24718 1.98235 1.93935 1.65834 1.37634 1.62034 2.06614 2.246 2.7125 2.33117 
237-3 1.10751 1.3038 1.83917 
238-5 1.7561 1.53368 1.80776 1.76854 1.99698 2.21375 1.58291 1.71387 0.423985 1.52909 0.568527 0.707668 1.5852 1.65553 2.15246 1.67866 1.91686 1.93003 0.662217 1.53175 1.57419 1.46213 2.20375 1.62113 1.51736 1.15983 1.81511 0.41216 2.04069 2.24341 1.69682 1.89306 1.5024 1.77722 1.20432 
239-3 1.40566 1.60233 1.46669 0.944321 1.2966 1.50105 1.67929 1.50786 1.89694 1.71419 1.41884 1.08642 0.803512 1.16422 1.50107 1.02675 1.84472 1.70858 1.34171 0.98516 1.1161 1.33454 1.60012 1.74345 1.8694 0.951763 1.15074 1.71079 1.25436 1.77384 1.62215 1.48256 1.3178 1.18464 1.50901 1.74889 1.45486 1.16639 0.826131 1.81751 0.977499 1.25168 1.54995 1.70751 
240-8 1.9789 1.93091 1.81611 1.85231 1.85187 1.96056 1.89182 1.86609 1.95189 1.83937 1.96095 1.90162 1.93956 1.82383 1.90259 1.88608 2.00024 1.76579 1.87972 1.79721 1.88732 1.94277 1.89197 1.89708 1.96556 1.88234 1.87653 1.94709 1.99578 1.89359 1.87573 1.96517 1.86062 1.73612 1.77608 2.0286 1.9558 2.01068 1.89275 2.01124 1.96047 1.97764 1.99456 
241-6 2.55192 1.37901 2.04596 2.45088 2.21701 2.4271 2.08619 2.06112 2.59065 1.34839 0.901621 2.55382 1.4756 2.53146 2.05956 2.60996 1.42501 2.52337 2.39589 2.61464 1.46364 2.52174 2.58392 0.689036 2.45544 2.00952 2.1179 2.03967 2.35812 2.51685 2.69993 1.63528 2.3666 1.34354 2.55716 2.77183 2.04004 2.62589 1.733 1.4462 2.53532 2.31966 0.965334 2.5932 2.42763 2.13543 1.29733 2.52526 2.18469 2.07726 2.65008 2.45409 2.531 2.68986 2.22738 1.523 2.57207 2.39301 1.99778 2.62823 2.32792 2.14102 2.19221 2.32791 1.55411 2.10506 2.12233 2.43651 1.34577 2.49791 2.64421 2.75488 2.68015 2.11765 0.911326 1.39072 1.94474 1.44006 1.62366 2.57448 
242-6 2.43099 1.74581 1.72764 2.37606 2.38363 2.27753 1.89373 2.32064 1.94789 2.13821 2.57444 1.71178 2.22922 2.13065 1.65739 1.69498 2.31354 2.12289 1.75945 2.11006 2.33835 2.15166 2.54884 2.08144 1.64835 1.60145 2.37229 1.70665 1.6916 1.72525 2.27743 1.73294 1.65867 2.47707 2.39742 2.69596 1.7971 1.66438 1.75629 2.2239 2.07195 1.6818 1.57825 2.44035 1.7496 2.15314 1.94312 1.96639 1.94716 2.24101 1.59406 1.98494 2.34824 2.25875 1.98637 1.70602 2.30205 1.92582 1.38673 2.05433 2.01258 1.31899 1.49312 1.52422 2.17522 2.19118 2.00106 1.46741 1.3099 1.49663 1.78439 2.20815 1.49959 1.47159 2.28818 
243-9 2.47436 2.77121 2.76092 1.49223 2.55659 2.4963 2.75787 3.14124 2.7801 3.01413 2.2678 2.51832 2.40302 2.3063 2.36204 2.46686 1.79761 2.70585 2.66654 2.51144 3.00678 2.45139 2.65703 2.31856 2.32772 2.59342 2.37861 2.86932 1.57926 1.56064 3.06824 2.37588 2.09927 2.96565 2.05914 2.31056 2.68618 2.56591 2.42991 2.46162 1.79116 2.50611 2.85423 1.79045 2.82117 1.99004 2.85488 2.09086 2.45851 1.53351 2.5593 2.48124 2.32368 1.88911 1.9808 2.84943 1.55726 1.59716 2.03336 2.11211 1.57985 2.28578 2.42553 1.77154 2.27627 2.51202 2.47493 2.77491 2.16657 2.15161 2.10809 2.62389 2.44827 2.8457 2.37221 2.8766 2.37141 2.49647 1.74295 2.2043 1.6448 2.20205 2.46505 1.71237 1.68877 2.26768 1.80966 1.71818 1.93096 1.58029 2.0903 1.84447 2.57464 1.93919 2.2689 2.27821 2.85623 2.11421 2.49862 2.5512 
244-3 1.46258 1.2232 1.16353 1.48158 1.09103 2.03766 1.08906 1.45062 1.32044 1.17577 1.28341 1.22721 0.316978 1.76871 0.255864 1.16507 1.66318 1.19686 1.77438 1.98873 1.13769 0.451392 2.15879 1.12991 2.11955 1.79629 2.08958 1.27976 0.915028 0.776227 1.42515 1.39552 1.16868 1.47531 2.20501 1.29499 1.28027 0.853913 1.4476 0.653227 2.14775 1.27282 1.83021 0.395577 1.29776 1.45917 1.53226 1.29439 1.99168 0.9258 0.649271 0.738664 1.21908 1.90257 1.92886 0.255937 0.651523 1.59475 1.85454 1.90011 0.66784 1.53415 2.05244 1.9924 1.50875 1.63552 2.02401 1.437 1.68923 1.67943 1.15979 2.17674 1.08253 1.70833 1.15634 1.18968 1.73801 1.83269 
245-5 2.05343 1.47732 2.19386 1.66251 2.23874 1.73 2.27285 2.03646 2.26135 2.62952 2.29153 2.13463 1.7008 2.0296 0.940071 1.69715 2.21819 1.588 1.91604 2.13906 2.23715 1.46967 2.30499 2.21894 2.60741 2.69137 1.40661 2.13687 1.48974 2.28216 2.21676 1.91892 2.09451 2.17811 1.70192 1.71603 2.11919 1.76994 1.78585 1.67063 1.55727 2.30536 1.91874 2.15118 1.94031 2.73034 1.81863 2.17559 1.63824 2.39579 1.79822 2.10466 1.73251 1.39957 1.8036 2.19936 2.13554 2.1583 2.21304 1.98901 1.85909 1.65857 2.13604 2.11656 1.70301 2.24655 2.0862 1.7504 2.68487 1.71378 1.85907 2.1648 1.81553 1.97855 2.07739 1.45458 
246-7 1.34639 1.33189 2.04807 1.01781 1.48745 1.07865 1.9976 1.38304 1.80572 1.93314 2.18054 2.0191 1.50162 1.85462 2.41856 2.19659 1.52357 1.74699 2.46122 1.97788 2.04545 2.45012 2.01412 1.2368 1.26541 1.95962 1.39893 1.33581 1.25815 1.58243 1.9381 1.39313 1.41332 1.25475 2.24998 2.39364 2.21514 2.1558 2.27747 2.18371 1.964 1.68189 1.22206 1.96863 2.16724 1.64475 2.23803 0.906302 2.28507 0.904748 1.19474 2.23253 1.68483 1.52316 2.10091 1.29262 1.34737 1.92651 1.71064 1.81462 1.83419 2.36449 2.6196 2.00105 1.70704 2.40029 2.41316 2.34915 1.85355 2.71422 1.97473 1.14811 2.43077 
247-4 1.89309 
248-9 2.92543 2.75926 2.37483 2.70343 2.41261 2.77922 2.21693 2.60632 2.21653 1.73411 2.97604 2.85649 3.00995 2.49304 2.71146 1.97049 2.97906 2.75626 2.30031 2.3758 3.12727 2.65192 2.04404 2.80578 2.81951 2.57454 2.43153 1.59214 1.75343 1.52476 2.83006 2.55448 3.14036 2.72137 2.73374 2.58975 2.87109 2.22071 1.87734 2.54524 1.53624 3.17747 2.49373 2.66947 1.56353 2.35656 2.65385 2.24011 2.93933 1.56758 1.45656 2.6752 2.5839 3.1813 2.39332 2.52458 2.37784 2.39669 3.07185 2.7057 2.81211 2.86579 2.33649 2.3628 3.02656 2.68237 2.06805 2.33947 2.90167 3.01605 2.74178 2.92201 1.75496 2.26405 3.08825 2.7837 2.24139 2.66798 2.50074 2.78277 2.42514 2.18311 2.76097 2.87572 3.08217 2.32162 2.48297 2.59093 2.4923 1.40688 2.54781 2.25088 1.57245 2.08469 2.22891 2.86368 2.593 2.54814 2.37953 2.76388 
249-9 1.17066 1.16268 1.19746 1.72087 1.16818 1.12328 1.2439 1.08255 1.7615 1.54009 1.25335 1.35102 1.39314 1.38516 1.68918 2.52013 1.9287 3.22106 2.29859 2.041 2.12204 1.24595 1.93229 2.4029 2.42939 2.48958 3.02946 2.45039 1.9328 1.36832 1.23825 2.62228 2.39386 2.94435 2.51038 2.73358 1.23465 2.23272 2.25989 0.988614 1.49001 2.18381 2.36627 1.66521 2.56962 1.59574 3.23935 2.65178 1.23855 2.89465 2.70394 1.50047 2.7792 1.51169 1.18882 1.55718 3.11939 1.21004 2.71324 1.91944 2.61548 2.53137 2.58661 2.18871 2.96804 2.99378 2.05914 2.85901 1.79124 2.22139 2.72003 1.97308 1.12026 2.695 1.30695 0.824873 1.09037 1.34493 2.21207 2.73534 2.34479 1.92797 1.61174 1.89069 2.70486 1.53629 2.44176 1.60589 1.47334 2.22759 1.27848 2.61775 2.24458 2.41073 2.09767 2.17411 1.84844 
250-4 1.16809 
251-6 2.2572 1.8415 2.39311 1.76488 2.20149 1.76642 2.12723 1.83053 1.66697 2.45301 2.07339 2.33555 2.00908 1.89333 2.42949 2.25598 2.09388 2.27455 2.49836 2.38673 2.43035 2.14682 2.14756 1.27847 2.04465 2.19418 1.97832 2.47606 1.45762 2.13467 2.259 2.15404 1.61727 2.30769 1.4534 2.41483 1.97392 2.20192 2.31373 2.32237 1.6138 2.75038 2.19662 2.15129 2.10896 2.14709 2.52072 2.38994 2.44945 2.49857 2.44052 2.06723 1.98318 2.39993 2.33436 2.06191 2.16821 2.3864 1.68277 2.21296 1.55253 1.80295 2.34092 2.28081 2.3492 1.3369 2.38391 2.66719 2.4288 2.1615 1.81843 1.88011 2.39514 1.7629 2.26569 2.00952 2.43984 2.06503 2.09132 2.26938 2.43776 2.18276 1.80434 1.65356 1.47517 1.49434 
252-6 2.18173 1.44415 2.33949 2.32998 2.47864 2.47565 1.5814 1.32112 2.52365 2.44625 2.06326 1.8783 1.38282 2.09446 2.53723 1.4089 2.44215 2.1623 2.52054 2.53574 1.92769 2.52461 2.15721 2.27309 2.23056 2.60296 1.56732 2.39485 1.66756 2.47184 2.42262 2.46843 2.15251 1.43957 1.87954 2.41276 1.98492 2.94545 1.60367 1.45357 1.12442 2.4476 2.96324 1.56644 2.58239 1.8818 2.76904 2.5161 1.95861 1.58213 2.08015 2.36377 2.52815 1.44545 2.90086 1.93958 2.05075 2.39531 2.10533 1.82546 2.35948 2.34647 2.31428 1.77676 2.26231 2.31207 2.27636 1.88829 2.59474 2.08867 2.28755 2.35053 2.95403 2.28671 2.1912 2.46919 2.37035 2.3804 2.45424 
