# Supplementary material for: BCL::Conf: small molecule conformational sampling using a knowledge based rotamer library
Source: J Cheminform. 2015 Sep 30;7:47. doi: 10.1186/s13321-015-0095-1 (PMC4607025; doi:10.1186/s13321-015-0095-1)
Supplement: Supplementary file 3 — Additional file 3. protocol capture files mentioned in Supplement.docx. [file 13321_2015_95_MOESM3_ESM.zip › protocol_capture/input/vernalis_bcl_dihedral_comparison.txt]

242-6	1.26555	1.3099	a
136-10	1.25005	1.90659	a
211-6	0.917499	1.01945	a
100-3	0.528576	0.661087	a
28-6	0.723137	1.09849	a
245-5	0.864876	0.940071	a
177-3	0.137508	1.35642	a
72-3	0.258309	1.32218	a
85-9	0.597956	1.74701	a
103-8	1.48551	1.28476	a
157-6	0.839756	0.901942	a
26-4	0.848589	0.734133	a
86-9	1.62365	1.67422	a
185-6	0.676568	1.63884	a
199-7	0.804247	1.02148	a
44-10	1.28187	1.81796	a
12-5	0.640985	0.953175	a
116-7	1.00743	1.53133	a
88-5	0.321	0.331238	a
138-6	0.628931	0.664113	a
70-5	0.455806	0.255507	a
230-8	1.26005	1.49034	a
65-11	1.79925	1.67868	a
235-2	0.852187	0.857028	a
30-7	0.40042	0.872499	a
32-5	0.363385	0.627402	a
22-8	0.923327	1.01484	a
178-6	0.967345	1.08063	a
135-2	0.259909	0.39841	a
250-4	0.560098	1.16809	a
52-9	1.69921	1.75807	a
19-8	0.795541	1.39848	a
181-4	0.622107	0.537161	a
154-1	0.220625	0.226212	a
61-4	0.262151	0.279633	a
184-1	0.109706	0.129923	a
57-5	0.449651	1.01973	a
137-2	0.105654	0.22973	a
76-12	2.3913	2.40569	a
11-4	0.414741	0.612511	a
237-3	1.09704	1.10751	a
140-4	0.685329	1.01236	a
107-8	1.87708	1.82832	a
248-9	1.31412	1.40688	a
176-6	0.549948	1.10264	a
79-4	0.265389	0.525745	a
104-7	1.0624	1.07695	a
68-3	0.301348	0.298893	a
158-9	0.859064	0.75025	a
77-5	0.70514	0.323478	a
38-10	0.988207	0.886006	a
109-7	0.37755	0.30142	a
74-9	0.423582	0.820532	a
182-1	0.0917116	0.0759547	a
249-9	0.903234	0.824873	a
54-10	1.02078	1.3139	a
244-3	0.28146	0.255864	a
196-6	0.520648	2.07301	a
218-5	0.35088	0.504638	a
240-8	0.692796	1.73612	a
118-3	0.698896	0.575477	a
16-4	0.472229	0.829238	a
21-5	0.427084	0.452825	a
150-8	1.0215	1.18023	a
153-1	0.21033	0.221004	a
204-8	1.61814	1.1139	a
126-1	0.123919	0.113326	a
92-5	0.670178	1.4523	a
228-2	0.585373	0.596349	a
40-9	1.79863	1.85765	a
236-6	0.604748	1.37634	a
180-3	0.248436	0.26642	a
227-10	0.880597	0.851002	a
124-7	0.579687	0.865381	a
46-6	1.38759	1.24699	a
247-4	0.642048	1.89309	a
98-6	0.77449	1.3387	a
43-4	0.364224	0.773732	a
172-2	0.54955	0.587089	a
165-8	0.681785	0.881862	a
210-5	0.546357	0.679093	a
233-7	0.564528	0.895737	a
226-4	0.573574	0.564893	a
91-3	1.88998	1.6193	a
128-4	0.156918	0.164203	a
151-11	1.64145	1.90204	a
15-8	0.939425	2.40953	a
132-1	0.162435	0.162429	a
131-4	0.796935	0.896445	a
208-3	0.532821	0.744689	a
238-5	0.507087	0.41216	a
200-6	1.20641	1.21885	a
18-3	0.27887	0.279445	a
147-2	0.307109	0.30123	a
164-8	0.633296	0.822701	a
58-5	0.626492	0.555336	a
203-5	0.45825	0.886846	a
64-4	1.24419	1.58803	a
114-4	0.298297	0.198034	a
113-8	0.638596	0.678781	a
37-4	0.787651	0.879861	a
231-4	0.540405	0.466256	a
111-5	0.402001	0.315731	a
34-1	1.62041	0.987847	a
31-4	0.844041	0.54833	a
222-4	0.286633	0.308638	a
161-8	0.347807	0.683049	a
95-8	0.800318	1.37179	a
39-8	0.894505	1.05587	a
80-7	1.1601	0.929825	a
6-3	0.272157	0.271451	a
96-4	0.344563	0.350332	a
193-8	0.939375	1.15627	a
188-3	0.2484	0.165472	a
121-3	0.639815	0.621822	a
122-7	0.999667	1.05245	a
101-12	0.93103	1.76835	a
217-5	0.481319	0.662133	a
207-8	1.018	0.968875	a
47-3	0.437766	0.659046	a
214-5	0.671078	0.362202	a
169-5	0.632556	0.534385	a
8-2	0.260983	0.296139	a
212-8	0.973761	2.51321	a
71-6	0.386077	0.511949	a
149-5	1.83489	1.8182	a
83-7	0.858878	0.636598	a
243-9	1.71543	1.49223	a
195-6	0.555089	1.91697	a
127-4	0.429644	0.171924	a
246-7	1.4157	0.904748	a
29-4	0.365901	0.259357	a
220-6	0.556078	0.509528	a
166-4	0.401381	0.583961	a
229-4	0.641207	0.788462	a
24-3	0.435289	0.443529	a
163-7	0.631671	0.647939	a
232-3	0.368292	0.679091	a
27-7	1.39682	0.646384	a
148-4	0.461501	1.94436	a
84-3	0.442001	0.26773	a
156-8	0.66342	0.63754	a
87-4	0.393701	0.555632	a
179-6	1.0559	1.19507	a
119-2	0.220395	0.217566	a
89-4	0.253372	1.47452	a
117-4	0.765634	0.886941	a
234-5	0.257925	0.838854	a
162-6	0.581219	0.548851	a
23-1	0.758463	0.601636	a
252-6	1.00247	1.12442	a
108-12	1.24462	1.44854	a
159-10	1.83345	1.85199	a
239-3	0.840455	0.803512	a
139-7	1.00464	0.958594	a
0-6	0.764753	1.93708	a
143-3	0.364621	0.600696	a
216-6	0.532364	0.50234	a
2-7	0.80096	1.1743	a
183-2	0.243119	0.225599	a
102-6	1.04501	1.30563	a
192-5	0.440828	0.664348	a
55-7	1.68257	1.14179	a
53-3	0.785424	0.910176	a
198-5	1.37831	1.31045	a
120-4	0.337598	0.267618	a
197-5	0.523018	0.709018	a
221-5	0.220765	0.580277	a
13-7	1.16922	0.89356	a
50-3	0.396621	0.762698	a
201-1	1.69952	1.00316	a
105-7	1.30193	1.2453	a
251-6	1.17885	1.27847	a
206-8	0.781192	1.17815	a
78-5	1.64247	1.19613	a
146-10	1.3152	2.65092	a
9-3	0.395061	3.01226	a
7-8	0.932378	1.32211	a
4-7	0.795726	0.834651	a
144-6	0.879083	1.18259	a
219-5	0.62139	0.340065	a
20-5	0.466779	2.1006	a
106-8	1.41868	1.75077	a
194-2	0.337031	0.335079	a
17-6	1.06738	1.25573	a
152-1	0.130615	0.60081	a
175-6	0.599934	0.430968	a
202-10	1.28714	2.15115	a
10-4	0.274719	0.37303	a
73-4	0.329638	1.04349	a
155-4	0.398283	0.488544	a
110-10	0.659118	1.43747	a
69-3	0.289027	0.459746	a
75-12	0.836076	1.3608	a
42-6	0.991002	0.990547	a
99-9	1.36004	0.86685	a
168-7	0.620225	0.709692	a
213-7	0.336638	0.643824	a
41-7	0.527681	1.6804	a
174-3	0.420112	0.497278	a
66-4	0.170479	0.122906	a
241-6	0.543899	0.689036	a
186-3	0.605071	0.675747	a
170-8	0.617669	1.13931	a
129-4	0.297982	0.227441	a
167-7	0.654975	0.691127	a
142-3	0.216463	0.531086	a
51-4	0.610468	1.03973	a
67-10	1.17848	1.24423	a
173-4	0.544246	0.345082	a
60-3	0.447758	1.438	a
59-3	0.179048	0.51969	a
171-10	1.98746	1.09818	a
63-3	0.570055	0.698944	a
225-5	0.7818	0.724195	a
141-2	0.261373	0.276148	a
45-5	1.19554	1.32484	a
145-6	0.65812	1.35793	a
205-3	0.447825	0.431015	a
209-10	1.2494	1.79341	a
14-4	0.564996	0.620001	a
93-4	0.329513	1.59278	a
48-9	1.3166	1.14164	a
81-6	0.500385	0.873793	a
130-2	0.453289	0.355202	a
25-11	1.22933	1.23663	a
112-2	0.204834	0.202669	a
90-5	0.599002	1.01916	a
224-4	0.649619	0.548627	a
62-2	0.201599	0.200405	a
1-1	0.142365	0.0776067	a
133-5	0.454733	0.597025	a
35-3	0.281511	0.209801	a
115-4	0.409003	0.464989	a
33-3	0.189944	0.233085	a
49-12	1.37509	1.62715	a
190-4	0.356713	0.560664	a
134-3	0.294813	0.447016	a
36-3	0.189757	0.418784	a
82-5	0.289147	0.976178	a
97-6	1.50622	1.24774	a
187-6	0.671659	0.974366	a
223-4	0.395085	0.373256	a
94-3	0.204245	0.265425	a
3-6	0.83552	0.716236	a
123-9	1.44945	1.74034	a
5-9	0.879864	1.04879	a
160-8	1.09237	0.669107	a
56-12	0.911969	1.28827	a
215-3	0.452768	0.663379	a
191-2	0.460774	0.387066	a
125-1	0.156854	0.16474	a
189-7	0.568135	0.802419	a
