# Supplementary material for: BCL::Conf: small molecule conformational sampling using a knowledge based rotamer library
Source: J Cheminform. 2015 Sep 30;7:47. doi: 10.1186/s13321-015-0095-1 (PMC4607025; doi:10.1186/s13321-015-0095-1)
Supplement: Supplementary file 3 — Additional file 3. protocol capture files mentioned in Supplement.docx. [file 13321_2015_95_MOESM3_ESM.zip › protocol_capture/input/vernalis_bcl_dihedral_comparison1.txt]

100-3	0.528576	0.661087	a
177-3	0.137508	1.35642	a
72-3	0.258309	1.32218	a
235-2	0.852187	0.857028	a
135-2	0.259909	0.39841	a
154-1	0.220625	0.226212	a
184-1	0.109706	0.129923	a
137-2	0.105654	0.22973	a
237-3	1.09704	1.10751	a
68-3	0.301348	0.298893	a
182-1	0.0917116	0.0759547	a
244-3	0.28146	0.255864	a
118-3	0.698896	0.575477	a
153-1	0.21033	0.221004	a
126-1	0.123919	0.113326	a
228-2	0.585373	0.596349	a
180-3	0.248436	0.26642	a
172-2	0.54955	0.587089	a
91-3	1.88998	1.6193	a
132-1	0.162435	0.162429	a
208-3	0.532821	0.744689	a
18-3	0.27887	0.279445	a
147-2	0.307109	0.30123	a
34-1	1.62041	0.987847	a
6-3	0.272157	0.271451	a
188-3	0.2484	0.165472	a
121-3	0.639815	0.621822	a
47-3	0.437766	0.659046	a
8-2	0.260983	0.296139	a
24-3	0.435289	0.443529	a
232-3	0.368292	0.679091	a
84-3	0.442001	0.26773	a
119-2	0.220395	0.217566	a
23-1	0.758463	0.601636	a
239-3	0.840455	0.803512	a
143-3	0.364621	0.600696	a
183-2	0.243119	0.225599	a
53-3	0.785424	0.910176	a
50-3	0.396621	0.762698	a
201-1	1.69952	1.00316	a
9-3	0.395061	3.01226	a
194-2	0.337031	0.335079	a
152-1	0.130615	0.60081	a
69-3	0.289027	0.459746	a
174-3	0.420112	0.497278	a
186-3	0.605071	0.675747	a
142-3	0.216463	0.531086	a
60-3	0.447758	1.438	a
59-3	0.179048	0.51969	a
63-3	0.570055	0.698944	a
141-2	0.261373	0.276148	a
205-3	0.447825	0.431015	a
130-2	0.453289	0.355202	a
112-2	0.204834	0.202669	a
62-2	0.201599	0.200405	a
1-1	0.142365	0.0776067	a
35-3	0.281511	0.209801	a
33-3	0.189944	0.233085	a
134-3	0.294813	0.447016	a
36-3	0.189757	0.418784	a
94-3	0.204245	0.265425	a
215-3	0.452768	0.663379	a
191-2	0.460774	0.387066	a
125-1	0.156854	0.16474	a
