# Supplementary material for: BCL::Conf: small molecule conformational sampling using a knowledge based rotamer library
Source: J Cheminform. 2015 Sep 30;7:47. doi: 10.1186/s13321-015-0095-1 (PMC4607025; doi:10.1186/s13321-015-0095-1)
Supplement: Supplementary file 3 — Additional file 3. protocol capture files mentioned in Supplement.docx. [file 13321_2015_95_MOESM3_ESM.zip › protocol_capture/input/vernalis_bcl_dihedral_comparison2.txt]

242-6	1.26555	1.3099	a
211-6	0.917499	1.01945	a
28-6	0.723137	1.09849	a
245-5	0.864876	0.940071	a
157-6	0.839756	0.901942	a
26-4	0.848589	0.734133	a
185-6	0.676568	1.63884	a
12-5	0.640985	0.953175	a
88-5	0.321	0.331238	a
138-6	0.628931	0.664113	a
70-5	0.455806	0.255507	a
32-5	0.363385	0.627402	a
178-6	0.967345	1.08063	a
250-4	0.560098	1.16809	a
181-4	0.622107	0.537161	a
61-4	0.262151	0.279633	a
57-5	0.449651	1.01973	a
11-4	0.414741	0.612511	a
140-4	0.685329	1.01236	a
176-6	0.549948	1.10264	a
79-4	0.265389	0.525745	a
77-5	0.70514	0.323478	a
196-6	0.520648	2.07301	a
218-5	0.35088	0.504638	a
16-4	0.472229	0.829238	a
21-5	0.427084	0.452825	a
92-5	0.670178	1.4523	a
236-6	0.604748	1.37634	a
46-6	1.38759	1.24699	a
247-4	0.642048	1.89309	a
98-6	0.77449	1.3387	a
43-4	0.364224	0.773732	a
210-5	0.546357	0.679093	a
226-4	0.573574	0.564893	a
128-4	0.156918	0.164203	a
131-4	0.796935	0.896445	a
238-5	0.507087	0.41216	a
200-6	1.20641	1.21885	a
58-5	0.626492	0.555336	a
203-5	0.45825	0.886846	a
64-4	1.24419	1.58803	a
114-4	0.298297	0.198034	a
37-4	0.787651	0.879861	a
231-4	0.540405	0.466256	a
111-5	0.402001	0.315731	a
31-4	0.844041	0.54833	a
222-4	0.286633	0.308638	a
96-4	0.344563	0.350332	a
217-5	0.481319	0.662133	a
214-5	0.671078	0.362202	a
169-5	0.632556	0.534385	a
71-6	0.386077	0.511949	a
149-5	1.83489	1.8182	a
195-6	0.555089	1.91697	a
127-4	0.429644	0.171924	a
29-4	0.365901	0.259357	a
220-6	0.556078	0.509528	a
166-4	0.401381	0.583961	a
229-4	0.641207	0.788462	a
148-4	0.461501	1.94436	a
87-4	0.393701	0.555632	a
179-6	1.0559	1.19507	a
89-4	0.253372	1.47452	a
117-4	0.765634	0.886941	a
234-5	0.257925	0.838854	a
162-6	0.581219	0.548851	a
252-6	1.00247	1.12442	a
0-6	0.764753	1.93708	a
216-6	0.532364	0.50234	a
102-6	1.04501	1.30563	a
192-5	0.440828	0.664348	a
198-5	1.37831	1.31045	a
120-4	0.337598	0.267618	a
197-5	0.523018	0.709018	a
221-5	0.220765	0.580277	a
251-6	1.17885	1.27847	a
78-5	1.64247	1.19613	a
144-6	0.879083	1.18259	a
219-5	0.62139	0.340065	a
20-5	0.466779	2.1006	a
17-6	1.06738	1.25573	a
175-6	0.599934	0.430968	a
10-4	0.274719	0.37303	a
73-4	0.329638	1.04349	a
155-4	0.398283	0.488544	a
42-6	0.991002	0.990547	a
66-4	0.170479	0.122906	a
241-6	0.543899	0.689036	a
129-4	0.297982	0.227441	a
51-4	0.610468	1.03973	a
173-4	0.544246	0.345082	a
225-5	0.7818	0.724195	a
45-5	1.19554	1.32484	a
145-6	0.65812	1.35793	a
14-4	0.564996	0.620001	a
93-4	0.329513	1.59278	a
81-6	0.500385	0.873793	a
90-5	0.599002	1.01916	a
224-4	0.649619	0.548627	a
133-5	0.454733	0.597025	a
115-4	0.409003	0.464989	a
190-4	0.356713	0.560664	a
82-5	0.289147	0.976178	a
97-6	1.50622	1.24774	a
187-6	0.671659	0.974366	a
223-4	0.395085	0.373256	a
3-6	0.83552	0.716236	a
