# Supplementary material for: BCL::Conf: small molecule conformational sampling using a knowledge based rotamer library
Source: J Cheminform. 2015 Sep 30;7:47. doi: 10.1186/s13321-015-0095-1 (PMC4607025; doi:10.1186/s13321-015-0095-1)
Supplement: Supplementary file 3 — Additional file 3. protocol capture files mentioned in Supplement.docx. [file 13321_2015_95_MOESM3_ESM.zip › protocol_capture/input/vernalis_bcl_dihedral_comparison3.txt]

85-9	0.597956	1.74701	a
103-8	1.48551	1.28476	a
86-9	1.62365	1.67422	a
199-7	0.804247	1.02148	a
116-7	1.00743	1.53133	a
230-8	1.26005	1.49034	a
30-7	0.40042	0.872499	a
22-8	0.923327	1.01484	a
52-9	1.69921	1.75807	a
19-8	0.795541	1.39848	a
107-8	1.87708	1.82832	a
248-9	1.31412	1.40688	a
104-7	1.0624	1.07695	a
158-9	0.859064	0.75025	a
109-7	0.37755	0.30142	a
74-9	0.423582	0.820532	a
249-9	0.903234	0.824873	a
240-8	0.692796	1.73612	a
150-8	1.0215	1.18023	a
204-8	1.61814	1.1139	a
40-9	1.79863	1.85765	a
124-7	0.579687	0.865381	a
165-8	0.681785	0.881862	a
233-7	0.564528	0.895737	a
15-8	0.939425	2.40953	a
164-8	0.633296	0.822701	a
113-8	0.638596	0.678781	a
161-8	0.347807	0.683049	a
95-8	0.800318	1.37179	a
39-8	0.894505	1.05587	a
80-7	1.1601	0.929825	a
193-8	0.939375	1.15627	a
122-7	0.999667	1.05245	a
207-8	1.018	0.968875	a
212-8	0.973761	2.51321	a
83-7	0.858878	0.636598	a
243-9	1.71543	1.49223	a
246-7	1.4157	0.904748	a
163-7	0.631671	0.647939	a
27-7	1.39682	0.646384	a
156-8	0.66342	0.63754	a
139-7	1.00464	0.958594	a
2-7	0.80096	1.1743	a
55-7	1.68257	1.14179	a
13-7	1.16922	0.89356	a
105-7	1.30193	1.2453	a
206-8	0.781192	1.17815	a
7-8	0.932378	1.32211	a
4-7	0.795726	0.834651	a
106-8	1.41868	1.75077	a
99-9	1.36004	0.86685	a
168-7	0.620225	0.709692	a
213-7	0.336638	0.643824	a
41-7	0.527681	1.6804	a
170-8	0.617669	1.13931	a
167-7	0.654975	0.691127	a
48-9	1.3166	1.14164	a
123-9	1.44945	1.74034	a
5-9	0.879864	1.04879	a
160-8	1.09237	0.669107	a
189-7	0.568135	0.802419	a
