# Supplementary material for: BCL::Conf: small molecule conformational sampling using a knowledge based rotamer library
Source: J Cheminform. 2015 Sep 30;7:47. doi: 10.1186/s13321-015-0095-1 (PMC4607025; doi:10.1186/s13321-015-0095-1)
Supplement: Supplementary file 3 — Additional file 3. protocol capture files mentioned in Supplement.docx. [file 13321_2015_95_MOESM3_ESM.zip › protocol_capture/input/vernalis_bcl_dihedral_comparison4.txt]

136-10	1.25005	1.90659	a
44-10	1.28187	1.81796	a
65-11	1.79925	1.67868	a
76-12	2.3913	2.40569	a
38-10	0.988207	0.886006	a
54-10	1.02078	1.3139	a
227-10	0.880597	0.851002	a
151-11	1.64145	1.90204	a
101-12	0.93103	1.76835	a
108-12	1.24462	1.44854	a
159-10	1.83345	1.85199	a
146-10	1.3152	2.65092	a
202-10	1.28714	2.15115	a
110-10	0.659118	1.43747	a
75-12	0.836076	1.3608	a
67-10	1.17848	1.24423	a
171-10	1.98746	1.09818	a
209-10	1.2494	1.79341	a
25-11	1.22933	1.23663	a
49-12	1.37509	1.62715	a
56-12	0.911969	1.28827	a
