# Supplementary material for: BCL::Conf: small molecule conformational sampling using a knowledge based rotamer library
Source: J Cheminform. 2015 Sep 30;7:47. doi: 10.1186/s13321-015-0095-1 (PMC4607025; doi:10.1186/s13321-015-0095-1)
Supplement: Supplementary file 3 — Additional file 3. protocol capture files mentioned in Supplement.docx. [file 13321_2015_95_MOESM3_ESM.zip › protocol_capture/input/vernalis_omega_R.txt]

0-6 1.2814 2.04046 2.13097 2.29924 1.07653 1.08 1.90452 1.60385 0.836551 1.80471 1.4467 2.20702 1.52739 1.80555 1.5731 1.12691 2.20504 0.851 1.54414 1.90266 1.15845 2.14533 1.22942 2.35288 1.35795 1.64199 2.18862 1.8784 2.17939 1.01786 1.52553 1.83609 1.4299 0.958879 0.898133 2.20156 1.74258 2.05688 1.07456 1.86028 1.23391 1.34502 1.8373 2.02926 2.0924 1.88138 2.03987 2.2391 1.45587 0.770193 1.00596 0.853466 2.28313 1.51364 2.09146 1.60091 2.04345 1.77944 2.32427 1.10732 0.938197 1.17333 2.1211 1.38336 0.885114 1.9781 2.03764 1.3372 2.22192 0.949179 1.27013 1.16784 1.20213 1.732 1.31158 2.08885 1.14479 2.36291 1.02086 2.12037 1.96261 2.245 2.29224 1.14667 1.78555 1.35022 1.15417 1.89905 1.3959 1.26666 1.98221 0.600085 2.13913 1.64919 2.14276 1.10434 0.924961 1.79785 1.55544 2.18599 
1-1 1.54752 1.62829 
2-7 1.91516 2.10479 2.03257 1.93283 1.97775 2.07041 2.16723 2.18168 2.07656 2.09926 2.08597 2.15274 2.04548 2.15182 2.10088 2.18955 2.17659 2.10261 2.11652 2.17812 2.18195 1.47051 1.56742 1.52451 1.51572 1.57294 1.64281 1.67064 1.58902 1.58446 1.62745 1.6826 1.70253 1.57813 2.04202 1.67616 1.69111 0.779948 1.94146 1.56381 2.13475 2.12949 2.00969 0.945295 1.05355 1.97458 2.03918 1.91244 2.01394 1.68245 2.02531 1.68818 0.934238 2.21556 1.67156 2.13651 1.07226 1.8776 2.06681 2.0682 0.867461 2.15296 2.1356 2.01158 2.0125 2.19019 1.8967 1.67536 1.08542 1.16784 1.74608 1.13945 1.25213 1.91071 1.94932 0.973471 1.09905 2.2117 2.01608 2.00645 2.15486 0.831598 1.13884 0.977985 2.21683 0.953876 1.07796 1.2143 1.41775 0.955687 1.30459 1.22108 1.08507 1.18337 1.51831 1.27766 1.54045 1.35177 0.721187 1.07511 
3-6 1.66607 1.59811 1.66838 1.67531 1.72882 1.58818 1.54368 1.68929 1.75196 1.69414 1.66079 1.54475 1.57884 1.70018 1.74757 1.67466 1.7077 1.82412 1.57244 1.53079 1.55438 1.52351 1.74632 1.53055 1.70042 1.6401 1.77293 1.57448 1.71162 1.59212 1.74875 1.78212 1.56741 1.6045 1.59786 1.56797 1.53539 1.63783 1.59024 1.67259 1.72103 1.68676 1.76132 1.41963 1.57862 1.53927 1.76582 1.78348 1.74671 1.60509 1.6162 1.84448 1.75651 1.67146 1.65814 1.71882 1.68843 1.67971 1.41976 1.65725 1.72189 1.65047 1.5762 1.63485 1.47285 1.73661 1.58737 1.84688 1.85425 1.68416 1.61414 1.66614 1.81982 1.81416 1.60267 1.78635 1.74745 1.45404 1.59849 1.86194 1.62416 1.73178 1.66853 1.54551 1.74457 1.61534 1.79594 1.82696 1.74809 1.63534 1.89787 1.78851 1.85694 1.56694 1.67462 1.55297 1.65846 1.82928 1.82294 1.69372 
4-7 2.18886 2.01082 2.66588 2.49651 2.49787 2.21949 2.44541 2.39617 1.82533 2.88346 1.75261 1.9458 1.0514 1.92752 2.30871 2.19184 2.16331 2.2583 2.67531 1.39096 2.09074 1.49755 1.99542 1.98648 2.56977 2.91254 2.61571 2.14441 1.91638 2.01852 2.41994 1.92622 2.63862 2.85579 1.92074 1.27768 2.54525 2.76654 2.77501 2.13484 2.3154 1.6304 2.40987 2.16146 2.11136 2.84151 2.5083 1.90489 1.89005 1.89921 2.81006 1.48593 2.93883 1.89678 1.66635 2.84183 2.60428 2.27888 1.9708 0.99424 2.08033 0.952399 2.30324 2.26571 1.9906 1.86037 2.41853 2.53954 2.20188 2.05148 1.86773 1.29921 2.92083 2.36404 1.93849 1.09754 1.41691 2.31635 1.90831 2.88885 2.54361 2.89096 2.61908 1.91739 1.83898 2.83301 1.88512 2.08627 2.70719 1.03229 1.85428 1.32318 2.91662 1.52916 2.52703 2.75536 2.43693 2.90261 1.98123 2.07996 
5-9 3.17093 3.10141 1.56798 2.26819 2.29001 3.06091 3.17502 1.59422 1.67764 2.33616 2.36782 1.76437 1.58855 3.08906 1.68488 2.31187 2.33251 2.37493 2.41242 3.1225 2.27935 2.3028 3.07049 3.11489 3.14013 3.38971 3.30179 3.15828 3.16059 1.70928 3.48642 2.43006 1.782 1.74438 3.39039 1.8701 1.70119 2.34711 2.46414 1.86769 1.79115 2.38793 3.37697 2.51012 3.40722 3.40165 1.72176 3.30719 1.92191 2.47906 2.41845 2.52707 3.40074 3.29683 2.49699 2.48094 2.42368 1.98666 3.20784 1.61727 1.95159 3.30849 2.3147 2.35349 3.10189 3.3075 2.46726 1.70188 3.11892 2.22938 3.1868 2.23078 2.59004 2.40735 2.42716 2.54702 2.59335 2.43194 3.38015 2.4758 2.33793 2.21351 2.00614 2.49172 3.00354 3.2679 3.23481 1.94662 1.83738 1.8873 2.9423 3.48345 1.55196 2.5225 2.56887 2.52527 2.93152 1.96451 2.02798 1.82046 
6-3 0.192433 0.39281 0.552826 0.626621 0.414714 0.557934 0.516205 0.474515 0.263032 0.583548 0.520308 0.702618 0.58357 0.775365 0.678465 0.664189 0.412805 0.871471 0.64091 0.597606 0.429291 0.741314 0.488949 0.517493 0.800415 0.668249 0.624201 0.711838 0.771613 0.633148 0.695503 0.728849 0.849292 0.526672 0.732049 0.740543 0.996325 0.875349 1.06096 1.11634 0.704405 1.10266 
7-8 1.92825 1.72162 1.3489 2.03484 1.59328 1.70629 1.95951 2.06087 1.23904 1.76377 1.76281 1.77802 1.78821 2.02195 1.8447 1.72342 1.8851 1.66369 2.00201 1.40755 1.39302 1.86684 2.02193 1.66307 1.67897 1.66794 1.93182 1.58074 2.11313 1.90855 1.8128 2.54923 1.73884 1.454 1.79053 2.0223 1.6852 1.73794 1.89801 1.27719 2.03296 2.08106 1.85091 1.37615 1.72648 1.90739 1.59054 2.02296 1.98623 2.16707 2.02721 2.73537 1.91263 1.6639 1.55269 1.68375 1.85062 2.79588 2.73211 1.86272 1.79642 1.64317 1.59643 2.09337 1.86896 1.68536 1.92061 2.73707 1.88872 1.95862 2.71697 1.91268 2.00476 2.66578 1.94382 2.09054 1.34645 1.92341 1.8961 1.75206 1.92614 1.67874 2.4343 2.68282 2.24285 1.94143 2.45774 1.77511 2.50807 2.04461 2.0072 1.47155 1.67349 1.74549 1.5111 2.44053 1.98161 1.36621 1.8045 2.69331 
8-2 1.19485 1.15521 1.47834 1.4301 0.494648 0.526576 1.01488 1.00775 
9-3 0.761722 0.682456 0.75817 0.729159 0.553816 0.874508 0.630871 0.782901 0.517206 0.679449 0.669107 0.783361 0.553271 0.82112 0.663134 
10-4 1.31327 0.712545 1.21631 0.63935 1.26599 1.28763 0.728362 0.768514 1.2043 0.763879 0.652185 0.844295 1.24784 1.26036 0.90128 1.02075 0.721806 1.06085 0.647397 0.430743 0.821071 0.918894 0.807213 0.863453 1.08431 1.34781 1.11713 1.30896 1.04052 1.32994 1.15228 1.40618 0.8289 0.879365 0.957309 0.759759 1.12356 0.789066 1.26596 1.14647 1.26128 0.746109 0.622703 0.902285 0.759834 1.18641 1.14264 0.892838 0.961104 0.604164 0.685173 0.97866 0.541759 1.28703 1.34367 1.35558 1.22942 1.20339 0.535499 1.32629 0.861618 0.593956 1.42244 1.22673 1.20543 0.986145 0.863571 0.720295 1.29204 1.21549 1.09474 1.10444 0.568047 0.893482 1.01272 1.4051 1.27503 1.40651 0.997115 0.945723 0.984409 0.764007 0.906442 0.998375 1.01477 0.759302 0.799932 0.706665 0.653974 1.30972 1.2184 0.958912 1.3803 1.06508 0.807525 1.34617 1.2317 1.10675 1.34721 1.46514 
11-4 1.0912 1.37523 1.13239 1.48139 1.22093 1.2174 1.73814 0.887467 1.35602 1.05143 1.31939 1.29824 1.52541 1.17923 1.64663 1.36411 0.703189 1.66713 1.20587 1.63158 1.53534 1.10706 0.951943 1.08325 1.33656 1.39558 0.90694 0.874764 1.3719 1.27362 0.778394 1.27773 1.21889 1.31455 1.13979 1.16485 1.46478 1.10258 1.16162 1.12484 1.4347 1.30425 0.715903 0.952286 1.34095 1.47323 1.25732 1.5678 1.54644 1.0214 1.3976 1.46701 0.992575 1.34405 1.20646 1.50424 1.4356 1.40523 0.738745 1.58909 1.11675 1.23364 1.4114 1.3076 1.32296 1.28188 1.68834 1.47589 0.981066 1.09409 1.15027 1.06492 1.44108 1.17251 1.41574 1.32618 1.1018 0.924136 0.956684 1.30667 1.13922 0.748869 0.570387 0.895136 1.60001 1.38053 1.73804 1.24108 1.15174 1.35087 0.994955 0.575197 1.64329 1.24704 1.52947 1.11191 1.26067 1.47787 1.35553 1.22051 
12-5 1.28767 2.40847 2.02521 0.865115 2.4737 2.18985 2.55123 0.940151 1.4971 1.49791 2.10737 2.35552 2.095 2.60588 1.157 2.17012 1.15859 1.22355 2.15887 1.19361 1.21254 1.72487 1.13396 2.1679 2.48285 2.32029 1.15867 2.29943 2.3523 2.02738 2.19778 2.05826 1.43921 0.614103 1.4615 1.42973 2.21465 2.25856 2.27887 2.43485 1.67715 2.24742 1.70621 1.26606 1.38892 1.4908 0.696554 0.688958 0.925852 1.58305 2.27544 1.41264 1.35681 1.21981 1.83371 2.26215 2.12418 1.51348 1.99201 2.42608 2.30868 1.2446 2.14159 1.3815 0.831889 1.98938 1.04928 1.66629 0.832363 1.00923 1.41871 2.17316 1.08111 1.26514 2.30624 2.14515 1.57046 2.21435 2.24582 1.42376 2.1789 1.05185 1.01706 0.91665 1.62773 1.06026 1.22205 1.47336 1.43403 1.19015 2.39359 1.9561 1.56755 1.31328 1.44144 1.88663 1.44353 2.04942 1.70445 1.77149 
13-7 0.625209 1.84081 0.553471 0.66459 1.75705 2.42272 2.41713 1.7712 2.26249 2.2608 1.74616 1.75512 0.601113 2.37779 2.19606 2.3179 2.39855 2.31286 1.6897 2.2169 2.1802 2.19151 2.18645 2.15703 2.24258 1.70541 1.74233 1.6757 1.68309 2.1963 1.67245 2.1995 2.15326 2.26619 2.30202 2.17992 2.06736 2.17142 1.87863 2.10107 1.86965 2.11108 2.21479 2.16571 2.19882 2.2037 2.18403 0.636544 2.00339 1.88679 1.99995 0.656184 0.509478 1.79021 1.89266 1.64569 1.6666 2.22845 1.73012 1.75768 2.22204 1.63724 1.66795 2.12356 2.12312 2.23234 2.18897 2.19324 2.11751 2.10455 2.20698 2.21887 1.83678 2.44468 2.13058 2.11107 2.43052 1.79959 1.86872 2.21343 2.2212 1.78426 2.52597 2.51873 2.35865 2.22426 2.35569 1.90207 2.13479 2.33381 2.32672 0.590649 2.23586 2.33756 0.554586 2.35376 1.94706 1.81226 2.16118 2.18933 
14-4 0.435042 1.59237 0.776284 2.60988 2.57609 2.38091 1.12482 2.43366 1.59666 1.89949 1.92904 2.3417 2.42968 2.30182 1.20072 2.29877 2.33057 2.09627 2.20775 0.944084 2.14817 1.17592 2.41453 2.63626 1.30256 2.46884 1.9605 1.62573 2.43726 2.64153 2.2572 2.10683 2.73782 2.566 2.52125 2.28105 1.85899 2.19068 2.03432 2.33634 1.7477 1.27911 2.41641 2.09525 2.29945 2.62953 1.18022 1.04172 2.47212 2.22465 0.681027 1.88428 0.946694 0.951206 2.7513 0.972738 2.50068 2.0317 1.5368 1.71791 2.63833 2.06789 1.96704 2.16387 1.76178 1.39054 2.46441 1.23622 1.51776 1.75803 2.41643 2.56507 1.78604 2.27632 1.12718 1.03236 2.63148 2.59145 2.18638 2.3838 2.46437 0.663879 2.44476 2.31875 2.05328 2.41412 0.860151 1.63166 2.6818 2.14222 2.12761 2.23345 0.390437 2.01044 1.3196 2.05444 1.63094 1.45324 1.96746 2.54223 
15-8 3.16682 2.42665 2.91674 2.62335 2.43324 2.88143 2.3008 2.70357 2.92488 2.98285 3.22481 2.83723 3.35418 2.98422 2.48342 2.38907 3.04228 2.89967 2.62944 2.36779 2.81953 2.30742 2.70692 2.18042 3.03526 2.8452 2.73039 2.57399 3.12091 2.88834 2.87056 2.85753 3.01814 2.98192 2.39522 3.04916 2.90732 2.97032 2.57692 2.32385 2.98786 2.1034 2.93872 2.95617 3.31503 2.76919 2.48944 2.65689 2.85371 2.93111 2.82577 2.82617 2.46358 3.24024 2.96726 2.59859 2.38097 2.20944 2.25359 2.86625 2.17409 2.92733 2.24234 2.58041 2.50312 3.01947 2.91277 2.57995 2.914 3.06514 3.10227 3.3388 2.96277 3.17917 2.68836 2.87763 2.49387 3.10895 2.98761 2.43827 2.77481 2.56796 2.91855 3.22231 3.23049 2.66046 2.8134 2.44738 3.20547 2.95001 2.97042 2.53484 2.96661 2.82695 2.46597 2.99887 2.9658 2.83566 2.10315 3.15391 
16-4 1.57694 2.29866 1.48826 1.36361 1.46651 1.21867 1.89966 2.29433 1.0981 1.61362 2.16513 1.20343 2.35404 1.80965 2.2433 2.22624 1.26058 1.91924 2.07485 1.50563 1.67141 2.28567 2.21061 2.29724 1.58267 1.6058 1.03548 2.12014 1.27898 1.60102 1.71578 1.57246 1.69828 1.55995 2.10334 2.19561 1.92326 1.32656 1.48413 2.34383 1.64628 2.21649 2.24538 1.53431 2.11362 1.39836 1.7497 1.46513 2.25244 2.21268 2.05558 1.60354 2.09187 2.1376 1.49497 2.28017 1.59501 2.23647 1.31445 2.23369 2.32876 1.35408 1.40738 1.51899 2.24286 2.26458 2.30992 1.57341 1.38834 1.29937 1.40467 1.31248 1.39351 2.27038 2.1677 2.11677 1.42097 1.49932 2.27608 1.33225 2.15335 2.21353 1.82299 1.83617 2.04986 2.27195 2.38206 1.83694 1.64402 2.37975 2.23558 2.24324 2.26776 1.95665 1.22312 2.30117 1.49489 1.98093 2.18487 1.57381 
17-6 2.04754 0.909066 2.17432 2.1534 1.4576 2.11502 2.14862 0.886711 1.56627 2.04892 2.01814 1.96919 1.84563 1.47927 1.03766 1.06942 1.03249 2.07807 0.834882 0.91194 2.00079 1.69731 1.42613 2.24932 2.02681 2.114 2.24254 1.10405 1.73446 2.01351 0.876441 1.24676 2.19028 0.93492 1.5777 1.26961 0.873988 1.97399 1.65474 1.96161 1.74512 0.992654 1.82863 0.97776 2.30058 2.1927 1.90244 1.4502 1.0185 1.1242 2.17383 1.92439 2.01248 1.38885 1.0174 1.87275 2.19509 2.24606 1.76561 1.17466 1.31416 1.67721 0.823987 1.54138 1.95507 1.9307 1.16729 1.79898 1.37542 1.00788 1.04758 2.15579 0.945132 1.12843 1.8101 2.16525 2.12578 1.28148 2.14033 2.11183 1.87336 2.12282 2.17617 1.82387 1.5488 1.57808 1.61459 2.16471 1.02078 1.05599 1.71549 2.09701 1.45783 1.08852 2.25265 1.4191 1.05104 1.26784 2.08467 1.16559 
18-3 0.361015 0.564872 0.327379 0.511388 0.57723 0.641697 
19-8 2.65206 2.69522 3.03612 2.53471 2.8306 3.16245 1.99364 2.97889 2.57055 2.25322 3.0045 2.02521 2.92255 2.80273 2.30924 1.8852 3.07791 2.86912 2.51144 2.14266 2.17071 3.07631 2.8522 2.71232 2.33868 2.44714 2.71938 2.62619 2.96895 2.7226 2.3999 2.41654 2.69457 2.40396 2.94062 3.0283 2.87446 2.60333 2.2484 1.81363 2.58428 2.10902 2.87587 2.92424 2.52844 2.64773 2.26588 2.7664 2.61397 3.35862 2.56295 3.07167 2.16553 3.24935 2.41728 1.86754 2.4656 1.75533 2.16226 1.90101 2.8001 3.14185 2.90292 3.07232 2.77592 3.46704 1.94427 2.51268 2.95966 2.49019 2.64023 2.22213 2.01165 2.28875 2.9428 2.11867 2.92562 2.57218 2.53925 2.73795 3.1184 2.4624 3.05426 1.78346 2.77157 3.13436 2.29519 2.69068 2.60302 2.02613 2.85815 2.98862 2.43401 3.30589 2.73497 2.51765 2.58458 2.97235 1.46451 3.5536 
20-5 
21-5 1.0574 0.826025 0.953212 0.884454 0.999829 0.796223 1.57213 0.784326 0.960703 0.501424 0.786079 1.11811 0.599588 0.648028 0.602732 1.78684 0.243098 0.883483 1.12893 0.358235 0.452714 1.65334 0.822153 1.08382 1.32176 1.03242 1.27147 0.670726 1.02127 1.05498 1.1848 1.35064 1.02967 1.27208 0.527056 1.01923 0.924609 0.969559 1.14888 0.933647 1.17208 0.945066 1.3537 1.0984 0.891878 0.79604 1.1369 0.842727 0.761331 1.28906 0.695084 1.46746 1.02548 1.31131 1.00189 1.22078 0.525957 1.8369 1.29916 1.87049 0.82462 1.38589 1.47022 1.15667 1.21617 1.70918 1.03306 1.09627 1.04251 1.7637 1.13359 1.16486 1.37246 1.04812 1.25106 1.44831 1.4486 0.547299 1.07307 1.54243 1.53992 1.4982 1.46346 1.62785 1.44856 1.24899 1.16005 1.27611 0.932525 1.60677 1.54969 1.20397 1.50184 1.33826 1.05719 0.608469 1.38082 1.74443 0.834814 1.26459 
22-8 1.13779 1.44616 1.01652 1.26367 0.93552 1.16021 0.965249 2.55197 1.06626 0.782284 0.927884 0.92894 2.30604 1.16449 1.32125 1.06698 0.702947 2.46982 1.20619 0.764689 1.39195 0.851191 2.41631 1.19379 2.45766 1.36049 1.16613 2.51223 1.22719 1.54508 1.11858 1.49586 1.38568 1.04812 1.81679 2.52397 1.11313 1.03074 2.65324 0.88051 1.01631 2.38928 2.51762 1.14756 1.69449 1.36338 1.62837 1.12508 0.880811 2.7075 1.52004 1.75486 2.48471 1.01352 0.762538 1.11144 1.71136 1.14588 1.8512 1.68743 1.27795 1.3178 2.47854 1.40237 0.880246 1.52008 1.48631 2.52558 1.35833 0.984199 0.973645 0.777509 1.20869 2.32207 0.88268 1.27574 1.07584 0.932003 2.39402 1.36758 1.52831 1.45812 2.54985 1.18259 0.939908 2.24181 1.00526 1.13011 1.10565 2.62036 1.34474 2.27339 1.43008 1.67519 1.27952 0.599578 1.68491 2.64505 1.6366 1.15426 
23-1 0.641488 0.926492 1.06778 1.08105 0.687595 0.946331 1.08263 1.10103 
24-3 0.705558 0.722752 0.583221 0.551513 0.670317 0.87728 0.628481 0.403598 0.564949 0.718948 0.652108 0.740746 0.449524 0.510145 0.389688 0.641613 0.792173 0.310768 0.405879 0.494334 0.814453 
25-11 2.42238 2.69081 2.57638 2.48812 2.94303 2.44108 2.31108 1.85913 2.14576 2.90704 1.55244 2.47253 2.45845 1.76201 2.48467 1.72799 2.59798 3.01351 1.41969 2.54996 2.47971 2.372 2.30531 1.6486 2.57769 2.49268 2.40261 1.75618 2.06259 2.27401 2.67154 2.30636 2.31913 1.86546 1.62748 2.34518 2.95012 1.75268 2.21097 2.2053 1.35595 3.07565 3.10157 1.4684 2.09376 1.57218 2.4921 2.25491 1.88689 2.10671 2.22125 2.43502 2.51807 2.24131 2.3958 2.2105 2.76056 2.92284 1.78222 1.53473 2.39247 2.45676 1.61417 2.60158 2.23949 1.49577 2.39896 2.23747 2.68642 1.921 1.45331 3.03545 2.51041 1.52017 3.11943 2.50608 1.49201 2.20444 1.29951 2.01185 2.52284 2.43482 2.31562 3.2289 2.76121 1.40252 1.62649 1.55021 2.15763 2.24689 1.36173 2.41723 2.77164 2.02929 2.37716 1.9699 2.38631 2.51995 2.53649 2.95959 
26-4 1.60781 2.25496 1.9788 2.21128 1.55449 0.612936 1.53868 1.0886 1.53997 0.564737 0.801617 1.64624 0.641448 1.6514 2.28298 1.24884 1.55306 2.11505 1.09282 1.62732 0.43348 2.33264 0.710915 1.53608 1.6298 0.554295 2.08298 1.44902 2.0179 0.932495 1.63868 1.57512 1.46225 0.413667 2.29294 2.07893 1.54022 1.45222 1.59739 0.702606 2.20829 2.29405 1.93331 1.59452 0.728014 1.52478 1.02259 2.17397 1.47302 1.47145 0.551687 1.51528 2.24671 1.42963 1.62078 2.19456 1.86705 1.5353 0.805631 1.49935 1.76741 1.65538 1.69997 0.686972 1.38426 1.75612 2.35642 2.29683 2.06456 2.05402 1.60226 1.53011 1.34073 2.38158 1.15567 2.14546 2.22018 1.81934 0.63955 1.99717 1.63943 2.26831 2.27263 0.850515 1.70336 1.59778 2.18421 2.10976 1.44274 2.35307 1.70295 2.1981 1.52862 0.627677 2.01516 1.81201 2.04005 1.64128 1.27622 1.93068 
27-7 1.63531 1.28548 1.38794 1.70982 1.6064 1.82545 1.95813 1.2668 1.37485 1.92176 1.02854 1.59839 1.69617 1.28126 1.58248 1.27853 1.66012 2.00011 1.06534 1.27964 1.42537 1.88023 1.15443 1.5032 1.65401 1.49181 0.920142 1.74751 1.53032 1.24393 1.82612 1.43627 1.57129 1.0901 1.92259 1.29646 1.78071 1.70083 1.55038 1.6013 1.27511 0.941475 1.82047 1.01935 1.29223 1.10781 1.38296 1.63414 1.6739 1.90138 1.68736 1.63782 1.17213 1.36755 1.01788 1.53857 1.62028 1.87618 1.67646 1.46814 1.9249 1.7451 1.6586 1.27583 1.33094 1.2629 1.26638 1.49436 1.82597 1.14873 1.75794 1.50795 1.55408 1.76823 1.32558 1.01629 1.08617 1.78612 1.76974 1.30995 1.41771 1.85547 1.50757 1.5759 1.39321 1.58185 1.25438 1.73855 1.50765 1.55634 0.869765 1.28729 1.87109 1.44399 1.24618 1.46826 1.28875 1.6153 1.69698 1.68542 
28-6 1.20116 1.31657 1.13741 1.22335 0.769782 1.11764 1.14469 1.30864 1.55693 1.14983 1.44154 1.51949 1.65091 0.989208 1.29788 1.66527 1.51078 1.60838 1.42551 1.44874 1.30459 1.49312 1.45109 1.19945 1.68407 1.43169 1.37758 1.24108 1.55092 1.53523 1.20549 1.15777 1.38656 1.40269 1.43635 1.35967 1.98559 1.45525 1.58573 1.38776 1.79289 1.63296 1.43495 1.16591 1.56829 0.834925 1.38961 1.60783 1.12721 1.23471 1.42101 1.30154 1.60901 1.50226 1.52758 1.03724 1.48999 1.51658 1.66514 1.61416 1.1938 1.27659 1.33159 1.14474 1.92869 1.90865 1.59694 1.94083 1.32996 1.81888 1.28323 2.00949 1.60608 1.68435 1.47637 1.47217 1.36975 1.86612 1.8053 1.45014 1.75247 1.88505 1.67197 1.41506 1.68079 1.55146 2.13155 1.48666 1.64033 1.5879 1.13454 1.62912 1.51562 1.34484 1.22125 1.50898 0.838364 1.26246 1.50802 1.70071 
29-4 0.299436 1.46094 0.466716 0.489535 1.42137 1.47745 0.481362 0.404193 1.37884 1.41596 0.480017 0.456389 0.404883 0.446437 0.362597 1.48618 1.47911 0.364206 0.393747 0.32633 1.50951 1.51164 1.46675 1.47233 1.48041 1.47412 1.28034 1.36482 0.68876 0.6628 0.567128 0.628737 0.662281 0.566654 1.42932 1.47081 1.52908 1.47547 0.557239 0.52841 0.538068 0.573476 0.557108 0.484458 0.463374 0.576445 0.50599 0.410432 1.42781 1.48467 1.47739 1.54097 0.503482 0.569748 1.43717 1.47576 1.42517 1.49559 0.506891 0.473608 1.47786 1.45693 1.39536 1.53348 1.47206 1.44304 0.534021 0.49896 1.49564 1.54012 0.414022 0.436187 0.616332 0.574226 0.536062 0.541702 1.49842 1.49442 1.40214 1.40622 1.44793 1.42935 0.518135 0.616376 0.528904 0.487007 0.528265 0.44336 0.514662 0.462581 1.44818 1.4096 1.44148 1.48675 1.37983 1.4284 1.39742 1.421 0.584612 0.428127 
30-7 2.22069 2.23312 1.98954 2.1667 1.37807 0.978696 2.02211 1.29224 2.17839 2.26101 0.933247 2.12183 2.27941 2.20553 2.22574 1.3737 2.28635 0.892554 0.94908 1.04188 2.10697 2.27461 0.682088 2.23621 0.672059 2.22808 1.16617 1.2385 2.16077 0.84299 0.677228 0.866145 2.1557 2.27002 2.28762 2.16613 2.27933 2.33215 1.89797 0.980708 1.26007 2.23952 1.2054 1.34069 2.1941 2.43374 0.87356 2.2713 2.11237 1.11126 1.39493 1.19003 0.967716 0.866657 1.09343 0.768566 2.07928 2.30034 2.21794 2.3223 0.838817 2.24728 2.12987 2.02147 1.18537 2.33812 0.911618 0.784757 0.859726 2.28165 2.17813 2.28256 0.701381 0.929157 2.22649 1.11276 0.940543 2.30854 1.08797 2.23899 1.21595 2.30095 2.29075 0.67262 2.26552 2.20296 0.897052 2.13977 1.02653 2.27995 2.31028 2.23028 1.81207 0.903968 1.10233 1.36942 0.95104 2.15353 0.908847 2.03521 
31-4 2.03152 1.93284 1.68169 1.6241 2.05646 2.1152 1.58895 1.54596 1.54215 1.51204 2.54114 1.97583 1.91951 2.44421 2.41156 2.45767 1.76057 0.837543 0.74129 1.78575 2.39408 2.24236 2.26612 2.29522 1.89307 1.73691 0.719738 0.734572 1.58087 1.63341 1.21959 1.39693 1.53304 1.65763 1.50348 1.78477 1.62201 1.29455 0.48221 1.97562 0.548178 0.248047 1.99155 1.18301 0.466906 2.01835 1.74313 2.01286 1.64255 2.02814 1.5816 1.31015 1.56864 2.02909 1.45589 1.94293 2.2247 1.72736 2.32763 1.44252 1.57365 1.88125 1.24813 2.01763 2.06689 1.85337 1.91353 2.1111 1.57367 1.48757 1.60376 1.61914 1.48223 1.69745 0.707235 1.47699 0.660378 0.457407 0.78941 2.39543 2.03821 1.64679 1.68381 2.46048 1.85766 2.08579 1.88776 2.13291 2.50173 2.50533 2.146 2.49265 2.35162 1.62654 2.01365 2.01426 2.08331 2.00922 0.845654 1.76824 
32-5 1.21715 1.37679 1.25856 1.17669 1.49373 1.46216 1.16159 1.04265 1.44059 1.30454 1.61406 1.61804 1.35918 1.26034 1.11427 1.32456 1.35701 1.35342 1.01019 0.973765 1.15623 1.07877 0.897586 1.14809 1.13478 0.949205 1.20903 1.02013 1.22759 1.358 1.20404 1.19874 1.29755 1.34224 1.03139 0.922229 1.54297 1.53764 0.932654 0.769634 1.02133 1.03425 1.23371 1.07161 1.13132 1.15491 0.974852 1.05849 0.908404 0.926455 1.33198 1.26005 1.15478 1.4549 1.17923 1.10993 1.45977 1.25842 1.25965 0.91117 1.46055 0.684185 0.971044 0.757967 1.55708 1.51581 1.65033 1.65453 1.25877 1.34853 1.28952 1.27163 1.20616 1.33322 1.51316 1.36085 0.949042 1.37344 1.27914 1.12144 1.41008 1.40381 0.932211 1.24271 1.00481 0.803449 1.40398 1.22462 1.04595 0.845489 1.17301 1.08068 0.753646 0.517036 1.2856 0.977345 1.47202 1.02386 1.4374 1.62439 
33-3 0.235922 0.762687 0.756299 0.467674 0.269428 0.609669 0.82894 0.69648 0.874262 0.564476 0.868642 0.338615 0.843714 0.955109 0.65588 0.840819 1.03873 0.441743 0.968158 0.384178 0.630737 1.08191 0.820546 0.854317 0.747934 0.743413 0.707262 0.511434 0.55117 0.937117 0.660544 0.827784 0.86035 1.03407 0.926893 0.720986 0.763967 0.844109 0.541853 0.52179 0.882722 0.591445 1.20732 0.797122 1.04974 0.900617 0.454749 0.511363 0.926144 1.19551 0.761538 0.884776 0.968412 0.864632 0.963351 0.982225 0.744384 0.886531 0.74648 0.8237 0.628354 0.699258 0.737708 0.998277 0.905048 1.19082 0.766423 0.855096 0.403814 0.842417 0.927094 0.82822 0.776245 0.629662 0.751502 1.06215 0.750467 1.28647 0.551493 0.846753 0.791737 1.16374 0.554344 1.20955 1.05781 0.795482 0.696665 0.582537 0.532859 0.973244 1.02588 0.919881 0.595302 1.11379 0.819678 0.590563 0.591331 0.936485 0.923944 0.516794 
34-1 1.62351 1.58417 1.5666 1.55161 
35-3 0.401849 0.583183 0.568241 0.335146 0.678674 0.576045 
36-3 0.953617 0.816089 0.628254 1.99899 0.396411 2.07451 1.86368 1.94569 1.13281 0.906391 1.77934 2.05487 1.05359 0.735498 0.881516 0.549129 1.78565 2.17987 1.62588 1.9279 0.781705 0.163255 1.95118 1.63576 2.08045 2.06236 0.949607 0.80593 1.81247 1.95144 0.626706 0.368028 1.68931 2.09372 1.87231 2.06009 1.52764 1.96727 1.19094 0.823397 1.72758 0.978829 1.93664 0.811613 1.3814 1.01621 1.5076 1.89816 0.959008 0.402687 0.672419 0.374873 1.35559 0.867312 1.1884 0.714514 1.45961 1.9701 1.32327 1.76517 1.16252 0.486448 1.27202 1.84697 1.64995 1.23731 1.67152 1.13746 1.49496 1.00436 0.925131 1.27105 1.39919 1.83882 0.78706 0.825957 1.52318 0.882939 0.579258 1.05781 1.19911 0.616813 0.663436 1.70311 1.93082 1.93313 1.47799 0.996209 2.02246 1.58891 2.01493 2.00612 1.3029 0.688147 1.89919 1.4169 1.12636 1.55833 0.986913 1.04122 
37-4 
38-10 3.7123 3.73197 3.74583 3.77608 3.76284 3.77678 3.70996 3.79084 3.56241 3.25385 3.58171 3.81451 3.83821 3.83365 3.57421 3.25736 3.78062 3.62801 3.80345 3.67636 3.3139 3.59369 3.51958 3.73722 3.73538 3.68157 3.81976 3.63135 3.26232 3.68551 3.5659 3.12696 3.53406 3.48486 3.75117 3.75453 3.69989 3.64973 3.55949 3.193 3.14818 3.17492 3.31416 3.56381 3.86379 3.66039 3.53247 3.87023 3.75043 3.88009 3.11633 3.64651 3.29771 3.66416 3.32542 3.57506 3.79178 3.62486 3.69932 3.92476 3.18306 3.79977 3.7425 3.4709 3.1455 3.77582 3.53128 3.74862 3.84886 3.54758 3.76333 3.47555 3.82707 3.2824 3.22564 3.63955 3.85103 3.666 3.0993 3.60795 3.23777 3.13101 3.75288 3.67536 3.80088 2.88298 3.74887 3.20394 3.83004 3.19606 3.6458 3.60691 3.22081 3.09045 3.60214 3.78573 3.61367 3.37553 3.53894 3.81668 
39-8 1.87124 1.83324 1.91003 1.81761 1.72453 2.18052 1.80204 1.87247 1.90421 1.83141 1.92213 2.89816 1.98837 1.89827 1.89973 2.93822 1.89062 0.786845 1.8629 2.71211 2.39492 1.79792 2.8366 2.1005 1.93237 2.77366 1.78861 1.84631 2.26084 1.84129 2.87238 1.9538 1.89274 0.997134 1.9023 2.32252 1.9045 1.76652 2.99635 1.82611 1.84877 0.816326 2.26941 1.90382 1.71354 1.95098 1.80971 3.02483 2.7354 2.98322 1.97136 1.94205 1.97685 2.02228 1.8644 0.953286 2.34912 1.92801 2.77463 1.8515 3.0085 1.83711 2.06985 2.08311 2.32806 1.9568 2.75358 2.16921 2.82315 1.93964 1.9965 2.0042 2.38591 1.08094 1.64459 2.59596 1.90604 1.87589 2.55965 2.41431 2.03512 1.18912 2.16506 2.10538 2.19069 2.57874 2.65922 2.26242 1.98208 2.29632 1.91909 2.82226 1.92948 2.47682 2.91542 1.96703 2.26951 2.63522 2.11064 0.567416 
40-9 
41-7 2.57545 2.78913 3.32405 3.34198 3.34198 3.31313 2.70576 2.48206 3.34573 3.29804 3.31983 2.51739 3.32703 2.71696 3.364 3.41314 3.31127 3.32887 2.79959 2.75303 3.31337 1.02848 3.31874 3.32836 2.57216 3.2953 3.31379 3.32123 2.5109 3.29956 3.30072 2.74881 3.3147 3.28075 3.34357 3.32114 3.29145 3.31814 2.47164 2.71779 3.2682 2.75705 3.25769 3.34992 3.29138 2.77421 3.33198 3.32766 3.33532 3.27172 1.56119 3.29693 2.67878 3.28888 3.27928 3.4077 2.57888 3.32178 2.48587 2.75286 3.30833 3.40153 3.25244 1.01815 3.27626 3.28929 3.28525 3.36858 2.74957 3.30708 2.29368 2.58412 3.28996 3.29794 3.37635 2.56904 3.30593 3.31972 3.31807 3.28646 2.53474 3.36758 3.31521 2.77392 1.95305 2.77666 3.28023 2.2786 2.4818 3.31014 3.27826 3.35173 2.7061 3.27472 3.32815 3.29552 2.68715 3.26411 3.23553 3.16379 
42-6 1.4241 1.55255 1.77665 1.76997 1.75222 1.69479 1.3369 1.6902 1.15645 1.65813 1.12316 1.39047 1.73683 1.6173 1.52473 1.02341 0.95308 1.82147 1.73063 1.8285 1.10152 0.957738 1.7662 1.04584 1.96358 1.49304 0.995897 0.966413 1.86378 0.975802 1.15119 1.95427 1.74304 0.899502 1.9094 1.24401 1.23848 1.5983 1.3329 1.65146 1.11042 0.883666 0.959678 1.2899 1.88278 1.80107 1.8525 1.68919 1.05376 1.86392 1.39508 2.00267 1.88906 0.839982 1.75956 1.6455 1.6886 0.932715 1.74596 1.96407 1.57632 1.50528 1.9056 1.4029 1.63189 1.27589 1.94669 1.91716 1.83314 1.75982 1.78614 1.2443 1.65013 0.874743 1.53038 2.04978 1.96083 1.25464 1.07189 1.08536 1.08022 1.90849 1.736 1.87182 1.71824 0.974268 0.972417 1.01795 1.25931 0.919068 2.06511 1.04039 1.55994 1.29845 1.66969 1.45812 1.97239 1.72484 0.907432 
43-4 2.20803 2.21003 2.25022 2.25485 1.80764 1.87988 1.47841 1.43364 1.71944 1.7904 2.04655 2.12922 1.43682 1.3916 2.42126 2.4257 2.41334 2.41876 1.85067 1.94235 1.17013 1.9334 2.01181 1.17619 2.36147 2.32356 1.14537 1.15363 1.10526 1.16999 2.25097 2.45857 2.17071 2.4389 1.26978 1.36795 1.57486 1.68001 2.1465 2.1865 2.30217 2.30998 2.37295 2.39248 2.49631 2.49316 1.67331 1.64179 1.50024 1.48745 2.28793 2.34898 1.87587 2.44444 1.81967 2.43785 1.30718 1.30797 1.44309 1.46938 1.51126 1.46741 1.27072 1.31988 1.68201 1.63474 2.33356 2.49158 2.28076 1.01715 1.09214 2.48056 1.55788 1.55831 2.46496 1.46998 2.44188 1.582 2.42406 2.02401 2.10839 1.80473 1.7329 1.41432 1.49466 1.93157 1.97888 1.99674 2.08718 2.53575 2.50263 2.51068 2.4507 2.03774 1.96935 2.37982 2.31316 2.18813 2.23403 1.53087 
44-10 1.27955 1.44863 2.22938 2.28009 1.26525 1.08239 2.42562 2.37717 2.27095 2.32003 2.49056 2.55105 2.33937 2.29211 2.70648 2.6487 2.52561 2.58628 2.60849 2.55111 1.54009 1.65762 2.34044 1.63995 2.41525 1.52518 2.26283 2.29396 2.31296 2.35613 2.38095 2.40734 2.64972 2.57841 2.38386 2.46511 2.17949 2.15208 2.11594 2.34758 2.07772 2.32407 2.54322 2.4658 2.48877 2.49654 2.24848 2.28722 2.34037 2.33801 2.35754 2.3204 2.30299 2.33352 2.28963 2.28617 2.2925 2.15907 2.19858 2.26328 2.06882 2.12214 1.97616 1.98337 1.99761 1.96176 2.19008 2.13912 2.13586 2.17729 2.13679 2.10474 2.22455 2.06501 1.35126 1.52144 2.45699 2.3741 2.20351 2.29435 1.44312 1.2708 2.52989 2.47579 1.70601 1.82308 2.34033 2.25357 1.86875 2.33896 1.75612 2.22647 2.1947 2.28229 2.48749 2.43541 2.30568 2.16832 1.27527 2.76276 
45-5 2.40898 2.12829 2.46158 1.74449 1.17224 1.71379 2.70781 1.14112 1.72139 2.47796 1.47113 2.06735 2.13145 2.43007 3.0516 2.14929 2.73862 2.20208 1.96534 2.01857 2.6719 2.72313 1.93862 1.25 2.40881 2.69561 2.29665 1.93914 1.71725 2.12232 1.87826 2.40916 1.56561 1.98053 1.83958 1.98351 2.59052 1.59473 1.74129 1.1739 2.70295 2.24504 1.2857 2.52309 1.63465 0.540628 2.83966 2.02599 1.51348 2.1549 1.9072 1.58482 2.60249 1.42272 1.33282 2.16182 2.44527 2.27975 3.04448 2.45839 1.04956 2.19982 1.92579 2.41647 2.27527 2.11754 1.30282 2.27737 3.05737 1.06433 2.00036 2.71199 1.53082 2.00448 2.80906 2.81359 2.14657 2.76888 2.74964 2.38263 1.96814 1.82972 2.13934 2.27771 1.84074 0.706693 2.64602 1.98989 0.932121 2.62291 2.30142 2.72582 1.77193 2.02802 2.88177 2.12929 3.06308 1.50513 2.51283 1.97927 
46-6 2.38255 2.11676 2.58661 2.47988 1.70156 1.08718 2.56912 2.30317 2.37343 2.53305 1.95811 1.29116 2.40462 2.66182 2.17208 2.37466 2.25627 2.27779 2.20793 1.85123 2.70374 1.57258 2.99195 2.31861 2.5618 2.53917 2.82992 2.03615 1.381 2.64052 2.25775 2.88615 2.25993 1.9803 2.02576 2.28214 2.00882 2.60505 1.23642 2.62354 1.14726 2.23265 1.9211 1.69851 2.76127 2.60793 2.58967 1.81221 2.45722 1.74843 0.709929 2.5005 2.38423 1.42065 2.12286 1.79535 2.22492 2.52806 2.16787 1.93575 2.50176 1.72759 2.93979 2.41638 2.23042 1.46344 2.34882 2.1129 2.58452 2.3008 2.61849 2.9006 2.76464 1.85761 2.46245 1.91977 2.60944 2.17651 1.05683 2.76368 1.43019 1.71515 2.33643 2.24905 2.60628 2.24162 2.34432 2.35911 2.34672 2.60215 1.18756 2.12174 2.80572 2.50793 2.51647 1.56132 2.32616 2.74422 1.50665 1.78734 
47-3 1.14778 1.10925 1.0377 1.14252 1.17779 1.16155 1.1781 1.00847 1.13475 0.987464 1.03005 1.03477 0.982072 1.01455 1.17969 1.20182 1.04422 1.53176 1.09659 0.611908 1.15776 1.04057 1.0882 1.47734 1.2886 1.12459 0.593493 1.51651 1.04932 1.51041 1.44952 0.726845 1.49791 1.13046 0.610203 1.60823 1.3146 1.59171 1.55125 1.07137 0.652484 1.20192 1.49386 1.45793 1.1536 0.562907 1.29159 1.49045 0.894389 1.47553 1.49944 1.51572 1.22084 1.16012 1.84341 1.43033 1.17919 1.48034 1.41605 1.45796 0.717179 1.59327 1.23946 1.58401 1.44028 1.8912 1.84102 1.14955 1.92345 1.84109 1.55356 1.61421 0.830283 1.82867 1.50549 0.938352 0.945743 1.11885 1.89332 1.03881 1.19444 0.990895 1.19055 0.885666 1.09458 1.20821 0.653007 1.97488 1.89545 1.1782 1.91844 1.04501 1.05076 1.89436 1.63532 1.86675 
48-9 2.27827 2.72515 2.04234 1.54259 2.3963 1.19067 1.32735 0.959654 2.42438 2.52955 2.62915 2.45586 2.46945 2.63709 2.57228 2.65606 2.4702 0.935562 1.11143 2.47034 2.21134 2.53439 2.71306 0.9003 1.98688 2.27751 0.592817 2.25398 2.65929 2.422 1.28407 1.0704 0.967667 1.08313 0.820605 2.3078 0.60709 0.620491 1.13639 2.38236 2.64327 0.908357 1.95609 0.500316 1.18371 2.50379 1.58194 2.58104 2.15173 1.48475 0.919546 1.32216 2.55313 1.08552 2.44922 2.40684 2.12198 2.03362 2.44206 1.77941 2.56449 1.89193 2.64342 2.17944 2.26763 2.44639 1.25117 2.60609 2.13583 1.20632 1.15482 0.856195 1.32505 1.49315 2.71295 2.52578 1.86742 0.982995 1.68563 2.495 2.03114 2.6597 0.956165 2.27024 2.05838 1.85242 2.15543 1.78769 2.67382 2.33802 2.6203 2.45682 2.29393 1.84381 2.67052 0.797056 0.570644 2.53048 2.38505 2.04449 
49-12 2.134 2.52257 2.22332 2.11701 2.45051 2.4923 2.09484 2.16424 2.14184 2.03647 2.25854 2.34765 2.51291 2.19107 2.47248 2.37647 2.42223 2.06717 1.9103 2.28788 2.48673 2.06105 2.41501 2.21546 2.20553 2.06916 2.61862 1.8455 2.05629 1.89263 2.39003 2.57321 2.3664 1.62917 2.11412 2.13719 2.16061 2.55952 1.99411 2.1281 2.16607 2.34316 2.51936 1.80993 1.56166 2.46195 1.95263 1.90902 1.91203 2.53865 1.80248 2.10143 2.03471 2.09405 1.25786 2.18245 2.02642 2.34135 2.28668 2.46115 2.15092 1.69349 1.99804 2.16765 2.04239 1.96782 2.48024 2.06675 2.34971 2.78722 2.09598 2.73872 2.46125 1.83167 2.62071 2.11407 2.41078 2.08087 1.99997 1.3846 2.15262 2.23593 1.83581 1.8253 2.36447 1.93086 2.73944 2.14679 3.02044 2.0933 1.99537 2.87889 2.20636 1.98197 2.81108 2.5918 2.34357 1.86046 2.48365 1.86982 
50-3 3.39773 3.41336 3.01357 2.55025 2.6136 3.04018 2.75447 2.69619 3.12584 3.11332 2.51611 2.50567 1.65538 1.60204 2.13943 2.08603 2.59893 3.08868 3.11301 2.47923 1.73979 1.71126 2.60456 2.2963 2.4232 2.31216 1.66 1.69002 1.96754 1.89762 1.50576 1.51608 2.52246 2.59376 2.12945 2.17884 3.28328 1.40715 1.40207 1.4552 1.4245 1.74665 3.43996 1.73966 1.51409 1.53693 2.04684 2.00846 1.72022 2.8595 3.4235 1.64233 1.35055 1.35316 2.85918 1.92404 1.96827 2.04749 2.07609 2.01888 2.29583 2.22498 1.93352 1.71518 1.6668 3.49569 2.04614 1.99055 1.10269 1.0685 1.35215 1.32203 2.12244 2.05455 1.07955 1.0431 1.20577 1.18712 1.48407 2.92739 1.4247 1.79529 1.86989 1.85551 1.76682 1.67141 3.30692 1.62144 2.03383 2.90253 1.44306 1.94134 1.37298 1.48767 1.47311 1.81988 1.87566 1.37127 1.30232 2.36868 
51-4 
52-9 3.30265 3.11531 3.08398 3.09681 3.37552 3.21785 3.69377 3.81641 3.12184 2.89197 3.3813 3.09747 3.3506 3.19764 3.28179 3.2225 3.22399 3.35051 3.17212 3.66578 2.6782 2.4474 3.4875 3.28078 3.28863 3.16814 3.31259 3.07121 3.05137 3.13871 3.11535 3.44313 3.22785 3.35135 3.21251 3.07261 2.96585 2.96544 2.98723 2.75556 3.77267 3.74793 3.08925 2.86207 3.79996 2.84301 3.15995 3.6443 2.68227 3.15775 2.38205 2.6463 2.42161 2.91321 3.43623 2.69778 2.39189 3.01154 3.48163 2.71469 3.3618 2.1849 3.23723 3.08066 2.4148 2.24945 3.09822 3.10944 3.0357 2.98214 2.7475 2.75265 2.99803 2.99105 2.43346 2.2326 2.74629 3.01375 2.76317 3.11617 3.22806 3.11408 2.84447 3.63659 3.14551 3.09437 2.96707 3.4191 3.29099 3.28486 3.29021 2.74296 2.36784 3.29804 2.71439 2.73717 2.43587 3.35289 2.4513 3.29395 
53-3 0.623947 0.742336 
54-10 3.68096 2.72593 2.62665 3.22161 2.74502 3.48039 2.63728 3.66324 2.74922 1.87925 3.58207 2.65938 3.80453 2.19913 2.90909 2.64115 2.88003 2.08568 2.72537 2.49848 3.06567 3.61253 2.34616 2.45733 3.23959 2.40466 3.21888 2.23882 3.11712 2.22002 2.2459 2.79902 3.73177 3.15974 2.74328 3.38563 2.62453 2.58674 2.62005 3.30724 2.36444 3.14561 3.06087 3.80163 2.58222 2.11143 2.82822 3.78442 3.60404 3.63676 3.62451 2.80323 2.05895 2.83855 3.33009 2.66486 2.70915 3.3811 3.70862 2.81441 2.10234 2.17679 3.24329 3.59617 2.31628 1.91302 2.75723 1.88195 2.10779 2.01296 2.05369 3.57896 2.72265 3.36724 2.7645 3.14323 2.64949 3.36292 3.09528 2.23686 2.16659 3.25433 2.69451 2.78159 1.833 2.14081 1.89727 2.11509 2.13923 3.08111 2.54639 2.94385 3.39846 2.19195 2.78494 2.8254 3.13932 2.71492 3.04398 2.35272 
55-7 1.35513 1.53146 1.3852 1.47272 2.04352 1.55769 1.15937 2.0598 1.49144 1.2793 1.51444 1.46946 2.11517 2.17936 1.79006 1.57881 1.50582 1.44858 1.95421 2.09678 0.815546 1.64344 2.06469 0.830772 2.08003 1.36738 1.97663 1.64789 1.7466 1.71601 1.58274 1.75012 0.990399 1.98851 2.06546 1.08516 1.68482 2.03597 0.780072 2.06893 1.82949 0.720683 1.8319 2.09478 1.95217 1.01608 2.00204 1.60036 1.356 2.27247 1.60613 2.2155 1.87726 1.79179 1.97189 1.93984 1.83889 0.784105 2.26733 1.72695 1.86053 1.72859 2.24225 2.08497 0.871476 2.29881 0.809224 1.41506 1.78076 1.8559 1.93532 1.30711 1.48125 1.72008 1.74414 1.61875 1.80116 2.08045 1.9438 2.0837 1.50953 1.84572 1.83045 1.68281 2.01893 1.85688 2.02475 2.19843 1.79531 1.00118 1.94382 2.33105 1.59126 1.09499 1.99477 0.614684 1.56402 2.25155 1.86346 1.05903 
56-12 3.6567 4.19871 4.47391 4.78514 4.62647 3.13531 4.57955 4.24883 4.31021 4.61703 3.78722 3.91064 3.80674 3.37997 2.94629 3.98781 4.09774 4.31008 4.48647 4.81704 4.52644 3.83426 2.6059 4.44873 4.22788 4.20874 4.72227 2.70575 4.71364 4.31662 4.12478 4.53787 4.60129 4.34575 2.80844 3.84276 4.18214 4.06192 4.26882 3.80109 4.0521 4.54223 3.93078 4.77865 4.30153 4.55211 3.80306 4.1223 4.73776 3.92836 4.49765 4.60827 4.33783 4.93754 4.06352 3.93441 3.81215 4.7273 3.57017 4.73909 4.66134 2.43459 3.77172 2.46623 4.18978 3.99831 4.78558 3.522 4.7013 4.77829 2.6072 4.4413 3.54084 3.41387 4.57013 2.25254 4.26879 4.42966 2.7666 4.07672 4.89786 4.42989 4.35975 4.73709 3.75948 4.86017 4.29932 4.37411 3.98996 4.80057 3.55159 4.81957 4.26108 3.24551 4.99733 4.46048 4.62042 4.30553 4.10465 4.38359 
57-5 3.16047 3.20894 3.14691 3.12071 3.20856 3.19609 2.93109 2.91324 3.2146 3.2645 3.40421 1.21999 3.17221 1.47823 3.15026 1.69922 1.35876 1.74233 1.5905 1.82226 3.01646 3.45833 2.99174 1.85214 3.28764 3.27527 3.02345 1.46758 3.004 1.62302 1.60424 1.73946 3.35129 1.35359 1.81901 1.58348 1.42267 1.84493 1.652 3.03792 3.07277 2.98378 1.83046 3.01398 1.07195 1.87888 1.3484 3.40154 3.20618 3.25003 1.60102 1.63565 1.7326 2.78195 1.65596 2.86712 1.62866 1.77536 1.38034 2.58941 1.52585 2.54801 3.21012 1.18176 3.20239 2.70016 1.7177 1.43002 2.90896 1.86874 1.02611 2.64894 2.8869 1.72466 1.80617 1.35084 3.00722 1.96859 2.92021 1.9003 3.52564 3.48068 3.21886 1.15345 3.26651 2.90508 1.47426 2.99813 1.44964 3.1797 3.0784 1.60046 2.80315 2.89073 1.21784 1.47884 1.69413 1.74162 2.73372 2.68682 
58-5 2.31548 2.3326 2.417 2.14858 2.42463 1.13289 1.80895 1.61734 2.18105 2.32485 1.52261 1.8358 1.54337 2.45825 1.20019 1.4087 2.50274 1.6711 1.93309 1.32239 2.20616 1.50556 1.03455 2.43139 1.56407 2.36622 2.32853 1.46513 1.69914 2.30087 2.33859 1.59691 2.50249 2.43576 1.13818 2.42549 1.53422 1.38564 2.10191 2.1606 2.47875 1.14367 1.2832 2.43312 1.78258 2.17827 1.46696 1.60021 2.18945 0.998002 2.07177 1.53709 2.40787 2.53023 1.66383 1.51404 1.81557 2.34217 1.51533 1.66393 2.41604 1.57397 1.66681 1.75494 1.91017 1.88521 1.48641 2.20792 2.60098 1.68638 1.47302 2.2037 2.4941 1.48128 2.41518 2.39778 1.29549 1.90286 1.71779 2.03536 2.12802 2.52213 2.1982 1.69899 2.59209 1.6653 2.08035 2.09813 0.943546 0.887041 2.19565 2.38373 0.974086 1.91067 1.87405 1.74829 1.29908 2.01857 1.70321 2.62456 
59-3 1.21046 1.26519 1.40253 1.28756 1.39532 1.06497 0.451805 1.19669 1.22303 1.22476 1.25751 0.409294 1.25865 1.35536 1.11685 1.1046 1.11531 1.24301 1.36458 1.21815 1.48441 0.504613 1.16166 1.31392 0.257571 1.0254 1.24719 1.58551 1.27234 1.51867 1.5254 
60-3 0.69622 0.665307 0.688354 0.767028 0.620142 0.64953 0.95002 1.04886 0.929739 0.997638 0.872912 0.806061 0.959498 0.861775 0.853923 0.926429 0.853587 0.884124 1.00345 0.851358 0.877643 0.986482 0.834355 1.03609 0.988617 0.848215 0.948968 0.954201 0.992122 0.927165 0.949775 0.807992 0.662865 1.07655 0.926505 0.670505 0.766949 1.08523 1.02435 1.00879 1.05499 1.07431 1.06671 0.818411 0.808798 1.033 1.10762 0.796584 0.84615 1.04964 0.847428 0.749414 0.662256 0.951677 0.844579 0.714658 0.74266 0.907064 1.0913 0.796744 0.834156 1.11185 0.854957 1.05831 0.763787 1.13545 1.01028 1.0048 1.00549 1.0405 0.986859 1.00248 0.85265 0.829113 0.766521 0.923975 0.698321 0.822694 1.06913 1.04732 1.1084 1.06128 0.514326 0.655564 0.483927 0.559518 0.803098 0.868585 0.818699 0.793588 1.04641 1.1188 0.970753 1.09971 0.46286 0.41177 1.00964 0.857838 1.05354 1.14165 
61-4 0.965158 1.04801 0.88778 1.12388 1.06188 1.18196 1.06297 1.23212 1.21024 1.04745 0.809812 0.864223 0.617975 1.20226 1.1328 1.11418 1.03029 1.01631 0.954588 1.38482 1.3065 0.87758 1.11204 1.03762 1.10822 0.723697 1.09259 0.947542 1.25028 1.05709 0.733703 1.25907 1.19039 1.19435 1.3179 0.814101 1.15675 1.38993 1.16463 1.3005 1.39207 1.19445 0.943927 1.24011 1.01311 0.800445 1.15097 1.29852 0.959533 0.537971 0.464357 0.870021 0.477335 1.35504 1.31055 1.05134 0.716409 1.12935 0.780689 1.43677 1.22576 1.15497 1.41352 1.41834 1.24392 1.32691 1.14571 1.05677 1.14778 1.31994 1.45247 0.790338 1.23817 1.10481 1.40583 1.35112 0.920284 1.22149 1.03312 1.02605 1.44751 1.24019 0.990003 1.45699 1.23191 1.10997 1.32576 1.0443 0.756183 0.821373 1.10052 1.35431 0.592159 0.939721 1.12998 1.39846 1.32508 1.04306 1.27771 1.40172 
62-2 1.78682 1.825 1.71507 1.79297 1.75993 1.82918 0.567633 1.81522 1.82013 1.85309 1.8487 
63-3 1.86369 1.69888 2.35397 2.52707 1.8208 1.68083 1.90342 2.42586 2.4926 2.34648 1.83933 1.72986 2.33105 2.48361 1.94945 1.62011 1.74999 2.57211 2.2684 1.88922 2.39862 1.62315 2.33128 2.54316 1.81698 1.69362 1.9043 1.78164 1.88445 1.7964 1.87835 2.4071 2.53262 2.47583 2.36122 1.74121 1.64976 1.91151 2.39059 1.87416 2.19708 1.82209 2.32341 1.6683 2.29184 2.33826 2.26668 1.86435 2.5766 1.74405 1.63616 2.29047 2.56532 1.71749 1.95806 1.75444 1.89411 1.72943 2.16713 1.72509 1.85608 2.52512 2.32592 2.41059 2.22012 2.4673 2.39324 2.53938 2.00381 2.42005 1.85693 2.33164 2.41631 2.29477 2.13377 2.39088 2.40136 1.7387 1.89114 1.79878 1.64879 1.84972 1.88794 1.87998 1.66564 2.35595 2.22234 2.59054 2.21032 2.25175 2.58884 2.31825 2.26659 1.90631 1.63802 1.92028 1.61259 0.759504 2.01953 1.91904 
64-4 1.51327 1.48532 1.54071 1.44464 1.60577 1.89089 1.50413 1.41749 1.41101 1.89276 1.88524 1.85774 1.535 1.82379 1.89244 1.56899 1.60373 1.5353 1.4091 1.63993 1.50286 1.83062 1.48335 1.51302 1.59824 1.91152 1.91141 1.51233 1.78998 1.55182 1.59735 1.87026 1.85656 1.89425 1.91153 1.66239 1.83228 1.58225 1.91468 1.58065 1.92252 1.53055 1.8805 1.6746 
65-11 3.01919 3.08642 2.88632 2.07107 2.76888 2.44925 2.76576 2.94093 2.81235 2.04373 2.66153 2.8626 2.42049 2.8 2.6188 2.59648 2.95885 2.87247 2.83924 1.90061 2.95233 1.66849 2.65445 3.05106 2.51701 2.12339 2.49352 2.16728 2.89352 2.22397 3.05958 3.00215 1.78136 3.01569 2.48369 2.95093 0.925542 2.28069 2.62769 2.62557 2.40324 2.20339 2.49133 2.08053 1.66848 2.53041 3.42554 1.73348 2.95605 1.1226 2.25509 2.30617 1.99999 1.72422 1.8074 3.05693 3.02216 3.09339 2.27594 2.52647 3.00643 2.41706 2.15143 0.917227 2.54424 2.56751 3.35163 2.99084 2.99402 2.72582 3.00475 2.50279 3.19876 2.17348 1.77246 2.75834 2.04133 1.83801 2.86687 1.71364 3.03303 3.12339 2.49861 3.4705 3.21262 2.50554 2.93295 3.08584 2.70926 2.98599 2.86418 2.98904 2.55939 2.77414 2.26033 2.57016 3.03345 2.53905 3.11872 2.97135 
66-4 0.205817 0.295387 0.357115 0.391573 0.486194 0.358456 0.348332 0.475758 0.512241 0.421843 0.389399 0.655099 0.994285 0.983005 1.03731 0.74468 0.245523 0.692998 0.611035 1.03986 0.517249 0.443468 0.838677 0.95645 1.02184 0.957043 0.658854 0.715233 1.01817 0.26936 0.698529 0.65877 0.529544 0.987068 0.561285 0.487678 1.16723 0.752335 0.810361 0.615699 0.922892 0.642128 1.17533 0.703487 0.985622 1.1293 0.450992 0.915153 0.907104 0.672509 0.639224 0.605258 0.699654 1.11293 1.18039 0.678565 0.792604 0.712598 0.747052 0.925618 0.369685 0.493526 0.604435 1.12004 0.431463 1.01728 0.983495 0.799365 1.17396 0.944045 0.611047 0.554638 1.10107 0.498087 0.29548 1.10351 0.545726 1.02476 0.41283 1.23659 1.27551 1.11083 0.719359 1.20847 0.823394 1.09897 0.521792 0.695407 0.69247 0.783292 1.04462 0.542002 0.925861 0.539722 1.17892 0.551715 0.745814 0.942023 1.21951 0.812141 
67-10 1.15572 1.78843 1.63847 1.2868 1.83032 1.17367 1.70069 1.761 1.64271 1.22846 1.374 1.7975 1.05794 1.29527 1.78676 1.29749 1.62452 1.72013 1.73147 1.07877 1.78265 1.61899 1.55951 1.87015 1.61658 1.09984 1.63976 1.6566 1.01818 1.6646 1.70459 1.57702 1.12607 1.29397 1.68147 1.22688 1.03415 1.74389 1.59509 1.60337 0.959523 1.80867 1.35823 1.71763 1.39103 1.22343 1.60529 1.77022 1.60539 1.50809 1.34087 1.43776 1.64664 1.39193 1.66252 1.19402 1.09254 3.42433 3.20465 1.58791 1.0413 1.73278 1.85041 1.57807 1.1749 1.57408 1.39182 3.55194 1.76182 3.344 1.27995 0.996227 1.67331 1.75404 1.6819 1.88791 1.70086 3.23255 3.48318 1.30281 1.91452 1.39446 1.6043 1.21438 1.75244 1.39295 1.77966 3.64112 3.44989 1.88151 3.59302 3.38294 3.53782 3.33487 3.42571 3.26033 1.38845 1.55955 1.81473 1.70611 
68-3 1.22093 1.13712 1.31767 1.43296 1.01176 1.20203 1.1184 1.36307 0.824805 0.84429 1.10332 1.32119 1.30409 1.04183 1.26814 1.17798 1.28349 1.07759 0.814175 1.42807 1.39513 0.959483 0.67775 1.58292 1.18422 0.997618 1.20255 1.37723 1.53589 0.997191 1.17704 1.19183 1.16404 1.40913 0.939857 0.813601 1.17032 1.20004 0.889333 1.05969 1.1479 1.30565 1.55235 1.48087 1.08477 1.72399 1.37152 1.28553 1.12466 0.608335 1.50259 1.03305 0.821526 1.06064 0.959435 1.02848 1.22814 1.18802 1.43517 1.2581 1.10515 0.989827 1.52955 1.40851 1.40874 1.20373 1.18676 1.09654 1.29824 0.886499 0.977807 0.691456 1.71491 1.4634 1.18838 1.38719 1.67328 0.822756 1.00818 1.31463 1.3918 0.950746 1.19648 0.927961 1.15472 1.56928 1.12978 1.01055 0.909566 0.762796 0.982213 1.20979 1.40785 1.45534 1.63943 1.51398 1.18162 1.74728 1.15355 1.11768 
69-3 0.455076 0.877513 0.691159 0.701013 0.298844 0.769949 0.696277 0.691161 0.786611 0.746327 1.02248 0.470452 0.803222 0.913909 0.822637 0.653991 1.0837 0.535044 0.92522 0.596888 0.954332 0.81488 0.910136 0.847507 0.389058 0.643045 0.589281 1.02458 0.564944 0.794375 0.776881 0.983039 1.07777 0.78727 0.936393 0.522232 0.970811 0.717367 1.08458 0.949636 1.31439 1.16491 0.482654 0.77341 0.922127 0.799001 0.434637 0.741151 0.583365 0.598351 0.876936 1.10653 0.77708 0.683533 0.999142 1.09818 0.837903 0.798087 0.84398 1.10744 0.894505 0.816012 0.612256 0.394072 0.627728 0.622978 1.15124 0.827995 0.843272 1.16726 0.584462 0.58536 0.768634 0.55887 0.892031 1.00619 1.32856 0.714416 0.862886 0.96178 0.906763 1.01629 0.933233 0.784722 0.867486 0.694389 0.905397 0.590937 0.658273 1.22956 0.722482 1.25215 0.938664 0.820231 0.487619 1.19132 1.00352 0.793729 0.671837 1.03543 
70-5 0.838474 0.534698 0.788603 0.781594 2.39298 0.723234 0.448572 2.30083 0.761218 2.49233 0.920369 0.793428 0.777334 0.88336 0.869896 0.914076 0.537956 2.42898 2.3325 2.41719 2.26086 0.968952 0.659916 0.990006 0.783465 2.52352 2.48857 2.46399 0.929442 2.33512 2.47585 1.04564 0.820135 1.05183 2.37218 0.585778 0.370532 0.880474 0.935317 2.53606 2.25762 2.56819 0.875654 0.800482 0.850372 0.930788 2.16423 0.724117 1.1498 0.572415 0.73846 2.25261 1.03286 0.725579 2.19131 1.08331 0.974249 2.35538 1.02698 2.31419 1.04684 0.855004 0.964548 0.893866 0.691305 2.42859 1.1928 2.34972 0.935062 2.44795 0.712083 0.608679 2.4087 2.27431 0.748492 2.23155 0.802954 2.37392 0.623905 0.930305 0.766533 2.16371 2.50982 1.03191 1.15522 0.975 0.767348 0.733149 2.33996 0.72246 0.982007 0.331015 2.54703 2.30872 2.09096 1.04877 2.3055 1.12122 2.64954 1.21656 
71-6 0.853054 0.49361 1.10992 0.867499 1.03724 1.07916 0.825825 0.823839 0.834683 2.81952 1.12949 2.71761 2.69744 2.58881 1.04927 1.07666 2.8291 2.80488 2.93181 0.777744 0.766612 2.70338 2.71357 0.392516 2.81606 0.74657 1.06729 1.04151 0.807829 1.0474 2.93212 2.92821 0.959715 1.02409 1.01672 0.98849 0.89737 0.734782 0.771936 0.839123 2.87519 0.992534 1.01627 1.00616 2.75544 1.04259 0.805815 2.81965 2.75612 2.6898 1.17794 1.13261 2.62819 0.873367 1.24008 2.69988 2.55864 1.08766 0.619354 0.625742 2.88633 2.86087 1.09835 1.12718 1.07897 1.05517 1.23299 1.1449 1.10889 1.20202 2.75749 2.75027 2.95244 2.93015 2.79542 2.81782 0.989082 1.05954 2.6887 2.68391 0.986331 1.16654 1.22602 0.962718 1.08651 2.88105 2.83804 2.81444 1.09212 1.11045 0.910994 2.72812 2.78165 0.835378 0.915809 1.25802 2.87359 1.3316 0.877792 0.91471 
72-3 2.55768 2.47974 2.49809 2.48196 2.57633 2.5118 0.763976 0.663681 0.948932 0.854821 2.50174 2.52288 0.905652 0.822209 0.997529 0.904064 2.49284 2.47398 2.5419 2.45515 0.998872 1.12147 0.902664 1.03781 2.59038 2.54125 2.55961 2.52521 0.573544 0.819539 0.443183 0.728174 2.59469 2.54504 2.70412 2.72668 1.02044 0.970893 0.928964 0.885395 0.984788 1.09774 2.50793 2.53464 2.47529 2.44597 1.0677 1.18838 2.53673 1.01167 0.923152 2.45478 1.1182 1.23139 0.447787 0.27244 0.630073 0.515654 2.56209 2.55852 2.71246 2.71625 0.475562 0.316913 0.829399 0.957943 0.758036 0.907654 2.66436 2.68338 2.58346 2.49483 2.56508 2.56069 2.52716 2.50055 0.710466 0.85772 2.58637 2.50907 0.679196 0.570709 0.873107 0.775812 2.51398 2.53 2.27876 0.825066 0.72751 2.18065 2.31233 0.994468 0.906528 2.50954 2.47016 2.55697 2.48146 2.21481 1.12273 0.942692 
73-4 1.54641 1.67768 1.60488 1.47995 1.47419 1.45106 1.36249 1.64624 1.30863 1.50236 1.63516 1.39897 1.55431 1.58106 1.51736 1.32423 1.58091 1.45631 1.51005 1.57482 1.77351 1.71387 1.38816 1.30367 1.58525 1.5246 1.56753 1.54665 1.24507 1.37186 0.627683 1.66024 1.61073 1.38367 1.70614 1.6872 0.75387 1.63597 1.60871 1.3066 1.50073 1.5761 1.50558 1.61217 1.39444 1.32837 1.39728 1.22643 1.64738 0.637327 1.74824 1.44856 1.52966 1.29141 1.65613 1.61866 0.79583 1.44865 1.32425 1.70199 1.62829 1.57906 1.3005 1.64142 1.43713 1.65252 1.72982 1.30783 1.19208 1.5459 1.2882 1.44544 1.64755 1.31452 0.736252 1.66986 1.82101 0.710632 1.33453 0.831244 1.39054 1.70909 0.703025 0.78739 1.76873 1.51194 1.48385 1.69355 1.00674 1.24605 1.5861 1.53269 1.48678 1.24496 1.64395 1.26856 1.63965 1.51724 1.28397 1.72593 
74-9 2.21789 2.44847 3.07704 2.90892 2.96293 2.78081 3.15783 2.24166 3.03631 2.252 2.60901 3.15143 2.69588 2.85527 3.10055 2.98614 2.17968 3.15732 2.24229 2.92813 3.25988 2.95077 2.91026 3.00188 2.78851 3.13152 2.83363 2.76088 2.71128 2.8378 2.67548 2.91571 3.15977 2.64744 2.07289 2.78934 2.25633 2.48923 2.9259 2.92465 2.16706 2.71243 2.22943 2.83081 2.53854 2.88317 1.62629 2.40203 3.31993 2.20861 2.63834 2.93604 2.43081 3.13726 2.50504 3.16077 2.15063 2.77621 3.08906 1.97799 2.66134 2.21916 2.23793 3.22217 3.28152 2.70991 1.70817 2.71656 2.84573 2.74615 2.03687 2.86346 2.85339 3.14066 2.92265 2.55091 2.4766 2.61146 2.85285 2.36113 2.65935 2.66354 2.00553 2.67321 2.71941 3.10012 2.79411 2.93933 2.0707 2.91946 3.20441 2.56815 2.69269 2.79311 2.88858 3.1821 2.48563 2.84004 2.50899 2.28857 
75-12 3.15449 3.20923 3.15388 3.19606 3.21323 3.22078 3.27433 3.24449 3.37957 3.40104 3.24552 3.30206 3.22903 3.25442 3.25319 3.29577 3.1135 3.17154 3.4197 3.43595 3.44965 3.48758 3.12958 3.17183 3.13116 3.22784 3.18961 3.26079 3.38866 2.99643 3.33609 3.09585 3.05681 3.1297 3.22486 3.27905 3.21182 3.1965 3.24489 3.243 3.23163 3.27304 3.17563 3.17488 3.11755 3.20642 3.2459 3.27 3.18332 3.47646 3.0327 3.23753 3.08908 3.42477 3.16988 3.19416 3.28589 3.27904 3.3389 2.87693 3.31001 2.92817 3.42621 3.12036 3.21927 3.16266 3.17792 3.25019 3.45623 3.22006 3.82662 3.17325 3.25457 3.86287 3.20123 3.36428 2.97865 3.0603 3.20666 2.99988 3.02173 3.39452 3.98829 3.03912 3.21684 3.31846 3.1115 3.27111 3.19272 3.23994 3.37211 3.05558 3.09911 3.24677 3.03746 3.26395 4.02934 3.24426 3.3714 3.12473 
76-12 5.57051 5.46026 5.39478 5.54607 5.52404 5.42809 5.54375 3.34223 5.50587 5.59271 5.11023 5.57482 5.29857 3.14387 5.5957 5.44449 5.56378 5.39496 5.45177 5.30484 5.46312 3.37576 5.10142 5.65984 5.29176 3.39313 3.17611 5.58184 5.55614 5.55047 5.62019 5.52266 5.53832 3.1945 5.08674 5.51289 5.54791 5.56155 5.47497 5.52562 5.51249 5.49979 3.42512 5.57855 5.4703 5.51664 5.6113 5.4529 5.54514 5.50087 3.47239 5.53508 5.44018 5.66801 5.57492 5.31027 5.13702 5.64862 5.54146 5.42373 5.43509 5.45997 5.22187 5.67737 3.34426 5.631 3.22518 5.52623 5.07767 5.50644 5.37241 5.0374 5.49831 5.40106 5.60253 5.73872 5.5766 5.26842 5.11667 5.46851 3.27796 5.4013 4.97486 5.49627 5.39825 3.11743 5.53928 5.44165 5.55041 3.14651 5.5052 5.45591 5.52911 5.79546 5.54451 5.44157 5.37458 5.6055 5.5489 5.49903 
77-5 1.33394 1.04066 1.25205 0.988776 1.37122 1.31969 1.22932 1.0952 1.03878 1.55792 0.96847 1.10673 1.27549 1.27882 1.2994 1.02365 0.895058 1.05559 1.4972 1.28268 1.1817 1.22834 1.57761 0.926724 1.58328 1.16022 1.12728 1.31155 1.30992 1.48568 1.32526 1.21747 1.05313 0.933337 1.27593 1.04717 1.13433 1.56472 1.50955 1.31245 1.24229 1.32241 1.36187 1.30834 1.24153 1.09692 1.30261 1.10576 1.83777 1.63155 1.35685 1.20219 1.15287 1.58046 1.44479 0.959123 1.68021 1.57229 1.31501 1.17064 0.965581 1.29358 1.21761 1.24636 1.16335 1.13778 1.21772 1.14353 1.4118 1.31068 
78-5 1.34232 2.31432 1.21371 1.38077 2.24206 2.30043 2.38204 1.81761 1.94518 1.88307 2.30459 2.37264 1.35687 1.22253 1.87688 1.75954 1.86575 1.84706 1.93868 2.23984 1.82465 1.92671 1.71625 1.95413 1.26013 1.77349 1.24009 1.40049 2.2939 1.10376 1.27898 1.77978 1.86851 2.16428 2.22606 2.36202 1.90642 1.64832 1.76314 1.85666 1.9458 1.12886 1.30741 1.70565 2.21414 1.81639 2.28419 1.22547 1.28786 1.47891 2.28369 2.34998 1.81 2.35115 1.42869 1.89661 2.39766 1.98931 2.2776 1.92962 1.11802 1.28673 1.98596 2.11189 1.16894 1.33828 1.3587 1.50981 2.27634 1.30943 1.46642 2.33604 2.3207 2.38431 1.59999 2.43023 1.92874 2.02591 2.19669 1.83434 2.26536 1.92026 1.45362 2.31771 1.89328 1.97622 2.03805 2.13285 1.88819 1.95687 1.47272 1.99884 1.61646 1.49703 2.12295 2.3479 2.41752 2.2812 1.9532 1.34422 
79-4 1.51162 1.4524 1.36046 1.31142 1.40125 1.35726 1.49859 1.4452 1.19694 1.08197 1.07789 1.02014 0.745089 0.596989 1.54384 1.46709 1.52331 1.28594 1.40756 1.50709 1.50622 1.23675 1.36647 1.60221 1.53784 1.23084 1.31042 1.18578 1.20639 1.47749 1.47155 1.57543 1.4885 1.45634 0.786205 1.3233 0.666259 1.35989 1.42678 1.30597 1.48932 1.30473 1.26922 1.52236 1.45438 1.49439 1.44591 1.02056 0.89793 0.889052 0.765677 1.16179 1.53129 1.39732 1.48067 1.46845 0.888748 0.804619 1.45712 1.36651 1.29926 0.659415 1.11525 1.47717 1.12672 1.57791 1.21674 0.667003 1.45243 1.22369 0.73082 0.560802 1.32706 1.44907 1.5724 1.36639 1.40556 1.46505 1.35016 1.19491 1.5579 1.32497 1.4414 1.55323 1.43339 1.27485 1.43192 1.32859 1.01483 1.55266 0.621887 1.45434 1.40321 1.14441 1.10671 1.27192 1.11427 1.03674 1.08495 1.15586 
80-7 3.43439 3.97254 3.42515 3.97221 3.58985 3.48873 3.68063 4.18066 3.66135 3.77095 3.02019 4.17309 2.16931 1.50152 3.44125 2.06444 3.28406 1.4454 3.6237 3.50611 4.09594 3.68777 3.45002 3.46242 3.67483 3.7039 3.81278 3.59435 4.07147 1.66471 2.1163 3.82708 3.79672 2.37916 2.91492 3.02795 2.99672 3.74389 2.05996 3.81724 3.60502 1.39387 2.98948 1.59243 1.31972 2.01692 2.26695 4.38541 1.90331 3.71178 3.58155 3.48758 1.21941 3.74403 4.20796 3.75 2.25847 1.27307 4.19913 1.56109 4.36512 3.30965 3.18411 3.33492 1.96564 2.22263 3.81024 3.33674 3.89052 3.91086 1.61402 3.18758 3.1469 3.65722 3.66942 3.63729 2.00644 3.26128 3.996 3.0454 3.96033 3.47205 2.54005 1.89088 3.42838 3.64657 3.71789 3.7879 3.60135 1.56864 3.72585 4.03372 3.47377 1.18929 1.85398 1.75564 2.89748 1.54526 2.29104 3.51454 
81-6 3.26373 2.86761 3.32403 3.24143 3.38168 1.10545 3.34322 1.88762 1.83466 2.10285 2.06279 1.95288 3.48271 1.62222 2.02383 2.89541 2.77923 2.32296 3.45101 3.37146 1.1918 2.03825 1.25366 1.09061 2.88679 1.12163 1.97208 1.23951 1.90541 2.11428 1.74719 2.10597 1.86005 1.71932 3.4531 2.08096 2.03605 1.96927 1.65958 2.1752 2.09678 3.52107 2.26858 1.08973 2.04094 1.97128 1.81695 1.64845 1.4968 2.3001 3.42762 2.04638 1.11695 2.03503 1.89398 1.11188 1.26595 1.89138 1.85032 1.1851 1.92136 2.15018 2.34188 2.20778 1.81405 1.95495 2.01483 1.35432 1.3738 2.19931 1.92489 1.67151 1.24352 1.0393 1.937 1.22569 3.30433 3.50523 1.59325 2.07271 1.92807 1.96414 3.29442 2.81288 2.35376 1.1379 2.08904 0.975949 2.01621 1.16268 2.01296 1.33302 1.14703 2.8201 1.8973 2.89747 1.95793 2.19155 2.07044 2.92658 
82-5 1.35476 1.404 1.40129 1.69696 2.03812 1.41585 1.39327 1.60779 1.90073 1.66502 1.47962 1.69745 1.58569 1.68574 1.35452 2.09071 1.58731 1.02813 1.88397 1.22594 1.48274 1.56693 1.97262 1.56554 1.63807 1.81304 1.74319 1.77626 1.51291 1.91573 1.44686 1.25677 1.43947 1.63685 1.42412 1.501 2.26389 1.99806 1.98349 1.66244 1.08266 1.75542 1.6188 1.54248 1.2645 1.40798 1.65719 1.94668 1.90897 1.59791 1.77902 1.58853 1.01718 1.31833 1.58787 1.21338 1.66065 1.66013 1.3243 1.49759 1.75032 1.14389 1.46976 1.32374 1.20623 2.02671 1.83197 1.38172 2.02133 1.14611 1.85596 1.4441 1.7638 1.6348 1.39825 1.79465 1.37427 1.33965 1.45345 1.68409 1.21299 0.890317 1.17071 1.60097 1.43793 1.64785 1.41933 1.23621 1.75407 1.52202 1.34348 1.58782 1.46245 2.01072 1.81421 2.06111 1.46396 1.40284 1.4793 1.92613 
83-7 2.52086 2.3358 2.53404 2.42294 2.65829 2.45803 2.54116 2.46145 2.21646 2.39083 2.65888 2.53036 2.32072 2.40453 2.61059 2.6757 2.3066 2.40516 2.19053 2.67812 2.59813 2.53555 2.34812 1.93329 2.45954 2.47433 2.676 2.3442 1.80143 2.83246 1.88636 2.49192 2.30429 2.39906 2.4933 2.41324 1.91404 2.408 1.9646 2.35961 2.29361 2.4761 2.23482 1.81078 2.50403 1.89738 2.05516 2.42124 2.54261 2.2696 1.88235 2.2285 2.39599 2.54358 1.99686 2.35978 2.10179 2.5702 2.72484 1.74584 2.37334 2.31896 2.538 2.42102 2.50483 1.89882 2.51593 2.00529 2.65081 2.4585 1.92114 1.86858 2.41095 2.55454 1.8025 2.44409 2.47028 2.24736 2.24407 2.54635 2.0265 2.37364 2.4314 2.03344 2.2478 1.79512 2.60761 2.15193 2.50658 2.63482 2.3307 2.34533 2.50666 2.4257 1.95257 2.43491 2.65341 2.38009 2.18853 1.7185 
84-3 1.55999 1.35075 1.41111 1.48441 0.529756 0.926199 0.664744 0.925197 1.48328 1.60197 1.40919 1.31568 1.55716 1.33891 1.49442 1.40935 0.608762 0.621223 1.0144 0.902428 1.01616 0.920197 0.477786 0.894073 1.52977 1.38293 1.37089 1.33042 1.5926 1.33932 1.1441 1.45127 0.518096 0.664792 0.868956 1.03998 0.452819 0.874954 1.03001 0.90586 1.24161 1.44741 1.3687 1.43711 1.57769 1.52453 1.32484 1.20088 1.38977 1.07004 1.5555 1.35884 0.817092 0.715533 1.14445 0.887705 1.34501 1.56956 1.27108 1.45209 1.0535 1.15238 0.363544 0.892597 0.466647 0.635728 0.925437 0.981809 0.927184 0.697526 0.691053 0.959862 1.40456 1.57022 1.48014 1.31224 0.805763 0.823341 1.5691 1.2943 1.56637 1.34698 1.13959 0.951048 0.918669 1.14166 0.471804 0.93587 
85-9 2.27103 2.36912 2.40362 2.31706 2.50225 2.40712 2.89304 2.98828 2.46508 3.04709 2.55572 3.13574 2.94948 3.03883 4.03325 3.11949 4.08803 3.20192 3.78679 3.83415 4.07542 4.22701 4.14039 4.287 4.31899 2.53595 4.39188 2.90423 2.63594 3.92243 2.98912 3.98279 3.69211 3.74324 4.02116 3.00327 2.5873 3.09706 4.08422 3.58718 2.98364 4.08797 2.67987 2.35676 3.69309 3.06192 3.9421 3.63486 4.15512 2.45763 3.74842 2.80222 3.99723 3.06554 2.89334 4.24425 3.15269 3.78134 4.30613 3.84056 4.30184 4.37272 2.38937 4.11754 4.33721 4.18324 2.48268 4.41301 2.86802 2.44919 2.953 4.02701 2.54371 2.46502 3.80086 4.09416 3.82025 4.16612 2.55745 2.04378 3.85171 3.874 4.236 4.25602 2.09924 4.2252 4.32863 3.99645 3.11158 4.27515 4.06104 3.19787 2.53837 2.25378 2.62287 2.21221 3.68772 4.17391 2.04923 3.8319 
86-9 0.997864 1.17899 0.706397 0.82886 0.584339 0.76209 2.80898 0.776838 2.87554 0.974885 1.61735 1.47529 1.12538 1.63819 2.84086 1.2483 0.97935 1.49844 1.10994 3.04576 0.902203 1.14693 1.09552 0.934768 2.84225 1.24678 1.15015 2.15209 2.90365 1.02222 1.24606 1.64908 0.768556 1.10935 1.90308 0.484416 2.77392 2.08222 0.924486 0.660072 1.33771 0.83603 3.0271 1.1816 2.77892 0.760705 2.55534 0.797348 3.0695 2.72196 2.94727 1.83153 1.33824 2.8633 1.59637 2.55392 2.48857 3.00155 2.68013 1.27315 2.38218 0.678684 1.09694 0.665882 1.28743 3.26867 1.23615 2.30731 2.59342 1.18973 1.2902 2.50783 1.22489 0.843525 2.67024 1.29676 2.81736 1.32486 1.17724 1.07294 0.641156 3.04807 1.44084 3.02945 1.70172 2.98418 1.49545 1.4571 1.10195 1.20434 2.01484 2.43698 3.07427 2.97812 0.789542 2.23143 2.86606 2.60025 1.12489 1.69893 
87-4 1.52638 1.67418 1.51332 1.4935 1.25474 1.26252 1.5732 1.37427 1.66649 1.82288 1.55437 1.27922 0.580868 1.50236 1.63609 0.923153 1.93975 1.49065 1.5634 1.6434 1.72016 1.19421 1.42023 1.55992 1.90364 0.434525 1.74986 1.97633 1.17135 2.13262 1.6181 1.3919 2.05217 1.06248 2.18771 0.987478 1.98568 0.481445 1.67979 1.32621 0.869355 1.24258 0.739327 1.48841 1.0681 1.55636 1.70432 1.69395 1.88987 1.45607 1.95245 1.47304 1.18728 1.28271 1.61706 1.30211 1.68689 1.76416 1.70607 1.48085 0.637455 1.48519 1.21889 2.26518 0.528382 1.97815 1.51659 1.26877 1.67329 0.922251 1.92393 1.60166 1.43627 1.57976 1.75915 1.26308 1.43097 1.48533 1.90436 1.66908 2.00101 0.340359 1.83217 2.16695 1.99478 1.69498 1.14822 1.91615 1.62252 1.0029 1.99181 1.43921 1.1097 2.17267 0.932505 1.92751 0.332579 1.39015 1.68574 0.816263 
88-5 2.16866 2.13901 1.09448 1.47621 1.58959 2.01388 1.82155 2.11013 2.17861 2.06529 1.64428 2.10597 1.34875 1.99679 1.14333 2.19744 1.83975 2.20436 1.91695 1.98673 2.0039 1.78837 2.07648 2.02655 1.03926 2.11951 1.65166 1.89684 1.9073 1.7153 2.06001 2.18144 2.28175 1.45582 2.02966 1.99914 1.93882 1.94479 1.04439 1.5756 2.16763 1.89867 1.22343 1.85274 2.04655 1.27763 1.40334 2.22236 2.14381 2.26504 1.37517 1.90373 1.2687 2.04345 1.52342 1.51257 2.12332 1.7725 1.80124 2.14589 1.18947 1.27261 2.01933 2.0872 1.74301 2.15952 2.20053 1.35526 2.14126 2.0829 1.99714 1.24656 1.43977 2.29071 1.94861 1.89518 2.06662 1.94287 1.56295 1.58934 1.93515 1.98228 2.09046 2.14949 2.22802 2.16617 1.42277 2.00583 1.17633 2.11608 2.17155 2.00348 1.73678 2.1914 2.05376 1.29003 2.05935 1.97157 1.01138 1.23773 
89-4 
90-5 1.10118 0.920676 1.27484 1.13976 1.08939 1.33139 0.903 1.46344 1.56219 1.68116 1.21211 1.33554 1.09806 0.992372 1.2543 1.38559 1.21732 1.16306 1.26079 1.13817 1.32394 0.997947 1.25962 1.37367 1.38593 1.10757 1.51005 1.49843 0.917762 1.57716 1.10663 0.962936 1.15942 1.19086 1.22615 1.0542 1.27359 1.13111 1.15927 0.992883 1.12616 1.01483 1.27947 1.39946 1.2085 1.51175 1.59356 1.34117 1.47952 1.38828 0.796112 1.16421 1.31405 1.17885 1.2342 1.56943 1.67727 1.05072 0.948159 1.22011 1.37724 1.50408 0.76878 1.54044 1.14746 1.08464 1.16414 0.560218 1.16057 1.11848 1.01729 1.76374 0.961051 1.34436 0.909604 1.33671 1.40217 1.13397 1.25821 0.96951 1.31517 1.2974 1.2718 1.2024 1.61901 1.12654 1.16904 1.33145 0.378454 0.996834 1.59379 1.15043 1.44355 1.01589 1.18072 1.52378 1.5084 1.56517 1.47306 1.14121 
91-3 
92-5 
93-4 
94-3 0.713014 0.832905 0.747714 0.530417 0.911567 0.643037 0.989135 0.670278 0.898041 
95-8 2.25979 2.15579 1.62626 1.72664 1.63518 2.26627 1.78267 2.16386 2.06174 1.76836 2.05839 1.85666 1.63669 1.9139 2.49076 1.94946 2.3649 1.73542 1.64963 1.32977 1.46532 1.37785 1.78765 2.09312 1.55011 1.68316 2.05829 1.7765 1.97596 1.86576 2.06632 1.86688 1.4761 1.92065 2.49437 1.94766 1.78841 2.37687 2.20916 1.49282 1.77195 1.84695 1.65141 1.33077 1.64784 2.2832 1.83262 2.22714 1.4648 1.38369 1.88608 2.10275 2.10478 2.28444 2.26171 1.56263 1.69146 1.98445 1.87407 2.20452 1.47171 1.84736 1.71127 2.15857 1.92623 1.79448 1.23932 2.15067 1.373 2.20109 1.49119 1.75188 1.79749 1.59987 1.63108 1.84577 1.94855 1.6523 2.21359 1.64497 1.7483 2.27591 1.85098 1.50494 1.70188 1.78146 2.37609 2.22771 1.6059 2.05412 1.84132 2.04706 1.7328 1.70247 1.69309 1.91089 2.097 2.27553 2.26814 1.66433 
96-4 1.93488 2.43973 0.876658 2.42611 0.765172 1.31984 1.5372 1.90101 1.97734 1.89849 2.42727 1.227 2.24991 0.671939 1.27699 1.28117 2.20274 1.27641 1.61906 2.24461 0.995324 0.44559 2.28648 1.90228 2.4377 1.97642 1.37954 2.23999 1.93082 1.96659 0.607148 2.41287 0.987411 2.41482 0.902078 2.03507 1.15905 1.39104 0.740896 2.45926 0.901542 2.36111 1.31629 1.48477 0.561344 1.76849 1.63167 0.829984 2.27011 1.34067 1.57917 2.31119 0.256481 2.01786 1.28223 2.2523 0.660755 2.25308 2.27938 1.99854 2.03869 1.14973 0.873323 1.54829 2.38582 1.77637 1.80844 1.263 1.89332 1.4615 2.27622 2.207 1.09342 2.00175 2.08994 0.832904 1.39699 1.31292 0.83949 1.88839 1.65367 1.84224 1.2222 1.89824 1.44382 2.31251 1.93805 2.26079 1.30493 1.00895 1.88812 1.63935 1.20563 0.686607 2.26072 1.47945 2.10013 2.05706 2.02098 2.22789 
97-6 1.9765 2.49942 2.03473 2.17127 2.59053 1.99501 2.3137 2.58998 2.25787 2.4249 1.23721 2.68913 1.986 2.38635 2.28862 2.1452 2.51772 2.42942 1.16565 2.49715 2.27364 2.38412 1.45235 2.82198 2.04447 2.46248 2.17813 1.01573 2.60878 1.43181 2.57527 2.20499 2.50147 2.67515 2.00362 2.32546 2.33501 2.60449 2.09198 1.69199 1.65103 2.5336 2.26503 2.88271 2.76547 2.44241 1.37652 0.961346 2.65813 2.37768 1.27976 2.3725 0.490272 2.29199 1.24686 2.70516 1.61598 2.21861 2.29389 2.40683 2.15145 2.25582 2.19404 2.44962 2.17392 2.08156 1.85639 1.8479 2.55254 2.44689 2.40307 1.20787 2.97229 2.16692 2.63732 2.78522 2.51022 0.771233 1.70827 2.29471 1.72339 2.01631 2.74348 2.20675 2.00298 2.39189 1.49164 2.83627 2.47012 2.4662 1.06282 1.12882 1.67429 0.641957 1.47104 2.58172 2.28291 2.29198 2.64335 2.21651 
98-6 2.33613 2.44923 2.27141 2.49438 2.12015 2.49207 2.37465 2.16794 2.4625 2.36357 2.14078 2.09344 2.17905 2.07769 2.28413 2.22058 2.47813 2.50219 1.7852 1.94523 2.29945 2.04382 2.61727 1.72019 2.59144 2.05724 1.89551 2.00835 2.56035 2.26939 1.55424 2.09104 2.54026 2.61432 2.58924 2.29989 1.98331 2.62855 2.53684 2.52955 2.26186 1.9224 2.16811 1.71709 2.09389 1.43375 1.64125 2.56442 2.4459 1.96781 2.55513 2.27403 2.42408 2.7496 2.52841 2.69005 2.57179 2.50919 2.42546 1.31589 2.53419 1.56169 1.91872 2.47429 2.36386 2.07933 2.42992 2.13824 2.46774 2.02787 2.46254 1.89926 2.22096 2.70366 2.21427 2.25421 1.72241 1.99213 2.01943 2.71876 1.90767 2.17869 2.19425 1.98927 2.19776 1.75973 2.11608 2.03711 2.05551 1.97118 1.65145 2.30137 1.07744 2.12155 2.09694 1.9858 2.47919 1.294 2.30835 2.08785 
99-9 3.15181 3.18844 3.1641 2.02517 2.02473 3.16254 2.64347 3.1541 1.76084 2.60766 2.64636 1.78119 3.17149 2.21357 3.18087 2.22008 2.59906 2.21308 2.99981 2.21208 2.98049 3.151 1.98789 1.98418 3.14135 3.00402 2.44471 2.94078 2.96163 2.49105 2.50224 2.97199 2.62369 1.68957 2.46678 2.91054 1.71066 2.93712 2.93481 2.98249 2.41241 2.46684 2.87178 2.73527 2.18702 2.18839 2.41867 2.6262 2.8974 3.13411 2.59868 3.01099 2.59782 1.76722 1.78904 2.10342 2.11412 2.99152 2.45935 2.82263 2.21949 2.23236 2.74421 2.33901 2.74862 2.62443 2.12068 2.02551 2.02374 2.45554 2.90513 2.12034 2.02425 2.92427 2.9206 2.63151 2.57081 2.34744 2.45845 3.20214 3.252 2.82316 2.92045 2.55804 2.68043 2.5734 2.96029 1.70174 2.82878 2.46306 1.72804 2.82484 1.74464 2.9667 2.83828 1.76568 2.86541 2.06413 2.0721 2.86449 
100-3 1.0175 1.36059 1.39053 0.7082 1.17434 1.34921 1.47458 0.896977 1.45014 0.97598 0.90798 1.35796 0.762251 1.30682 0.861182 0.948354 1.14174 1.25697 1.30675 1.33727 0.918423 0.594809 1.43709 0.841019 1.40499 1.33461 1.36464 0.694828 1.11567 1.21377 0.791497 1.0761 1.29507 1.42688 0.816195 1.40057 1.4981 0.905029 1.47565 1.30636 0.825161 0.65987 1.30246 0.901041 1.41711 0.809568 1.41007 1.50767 0.921286 1.42927 1.24953 0.890587 1.35014 0.719604 0.848751 1.31558 0.77498 1.35745 1.45423 1.08331 0.798666 1.07904 1.19603 1.09761 1.48311 1.60885 1.08302 1.05515 0.939635 1.4737 1.57163 1.09326 1.26526 1.15056 1.38671 0.956139 0.751379 1.35256 1.46153 1.41257 0.802843 1.39813 1.3224 1.39983 1.39734 1.04925 1.38577 0.964718 0.693961 1.24066 0.780047 1.34625 1.35355 1.07837 1.30351 1.37586 0.709469 1.38097 0.891639 1.44435 
101-12 3.50268 3.51538 3.52172 3.55971 3.74137 3.15009 3.53438 3.74138 3.16029 3.564 3.777 3.17713 3.53241 3.75797 3.58321 3.16639 4.14318 3.64893 3.60413 3.57213 3.14393 3.75418 3.54453 3.80795 3.18146 3.78877 3.14991 3.56915 3.16216 3.59241 3.14784 3.14024 3.56169 3.58541 3.12041 3.74666 3.1633 2.44161 3.61493 3.77656 4.11898 3.21046 4.15466 3.55338 3.21299 3.19358 3.59129 4.16803 3.59457 3.2428 4.14305 3.57042 3.21137 4.10697 3.14743 3.81311 3.20169 3.6258 3.53758 3.14981 3.21062 4.07635 3.25081 2.4555 3.69552 3.21544 3.62719 3.59648 3.7949 3.60435 3.25773 3.19826 3.51134 2.49856 3.81642 3.55395 3.5628 3.58443 3.36871 3.75443 3.75672 3.1433 3.54921 3.29211 3.77984 3.32663 3.61724 3.45399 3.61604 3.71133 4.1392 4.18477 3.19431 3.51587 3.28939 3.19995 3.38026 3.55326 2.55254 3.62911 
102-6 2.35998 2.2281 2.58741 2.71546 2.23954 2.52594 0.93834 2.25449 2.52962 2.24527 1.63859 1.75312 1.96966 2.29666 1.25199 2.49761 1.09577 0.711417 1.77595 3.10685 2.30713 1.47812 3.01863 2.01487 1.75597 1.23604 2.45183 1.72035 2.2123 1.7161 1.948 2.53505 1.2215 2.50211 1.70991 0.978344 2.46775 2.21031 1.86043 1.47272 1.58146 2.43537 1.72958 1.08949 1.65751 0.843783 3.03785 1.49607 2.4873 2.66747 1.43351 2.42857 2.63886 3.25179 2.00541 1.98057 2.61852 2.64759 1.62307 0.921084 2.33846 2.16491 2.65267 1.98614 1.87059 2.69251 1.97168 2.87186 2.60578 2.36634 1.63509 2.70425 2.0288 0.966927 1.72129 1.83405 0.805676 2.86264 0.987104 2.25586 2.26855 1.35805 2.96522 1.95302 1.82199 2.57533 2.94214 2.32089 2.25276 3.02215 2.86965 1.6725 1.85784 2.47539 2.1359 2.19217 2.7697 1.40668 1.81831 1.87685 
103-8 2.48988 2.24071 2.39269 1.99707 1.17667 2.33575 1.36362 2.56808 1.68393 2.55112 2.15859 2.0251 2.3669 1.94457 1.29843 1.69826 1.60044 1.9955 2.46842 1.27674 2.1894 1.60651 2.09602 2.33884 1.70492 1.6959 2.55498 1.87535 1.71183 2.59957 1.47647 1.90123 1.41544 1.97458 1.58997 1.26883 1.92339 1.80118 2.88198 1.56942 1.86158 2.28136 1.51303 2.26172 1.7995 2.24659 1.76749 1.62241 2.49147 1.39512 2.06651 1.31358 1.94981 1.64922 1.80711 1.6851 1.87585 1.11747 2.43676 1.99449 1.6759 1.94472 1.59461 1.47824 2.36644 1.67188 2.06085 1.73085 1.8128 1.97753 1.80398 1.37279 1.60907 2.5001 2.08421 1.4119 1.56166 2.48979 1.70041 2.16656 1.67113 1.8448 2.49564 1.86281 2.19074 1.84319 1.21202 2.52831 1.39026 2.22576 2.54013 1.74446 1.58899 1.57658 1.66767 1.79657 1.94641 1.39732 2.02764 2.10849 
104-7 1.99449 2.02553 2.37252 2.31779 2.6144 2.58737 2.00949 2.03995 2.26087 2.25379 2.38455 2.43758 2.33011 2.4256 1.47245 1.53581 2.68283 2.64071 2.81556 2.75637 2.62874 2.60181 2.78962 1.64193 1.55433 2.7966 2.27394 2.26674 1.8238 2.45202 1.89134 2.44069 1.50907 1.57059 2.69789 3.03938 2.65647 2.83392 2.77525 2.15822 2.08791 2.06474 1.99854 1.5188 1.52912 2.18591 2.21081 1.67132 1.58536 2.80818 2.81503 2.997 1.03524 1.00463 1.84355 1.90999 2.67178 2.60353 1.40591 1.50758 1.16081 1.59288 1.53019 1.06934 1.53247 3.0579 1.54269 2.37819 2.39274 1.10537 1.208 2.33909 2.26391 2.17062 2.10068 2.63223 2.61033 3.19878 2.08321 2.01796 3.15512 1.55155 1.56142 2.20302 0.998846 0.860714 2.22824 1.68387 1.59555 1.90325 1.95582 3.01609 1.43649 1.32995 3.18268 3.13776 0.897924 0.694008 1.58942 1.5277 
105-7 1.76633 1.79427 1.68481 1.7549 1.43399 1.54395 1.77014 1.24868 1.7984 1.37446 1.68836 1.75851 2.01881 2.09421 1.44092 1.55042 1.98483 1.86635 2.06477 1.94707 1.26354 1.38825 1.88188 2.20816 1.96359 2.24758 2.01905 2.10097 2.09464 1.97367 2.16562 2.02142 1.98714 1.86256 1.9436 2.06686 1.79235 1.93853 1.95307 1.7693 1.86977 1.762 1.88033 2.20592 1.96191 2.24486 1.83058 1.88775 2.10165 1.96675 2.16587 2.40024 2.34071 2.03934 2.01412 1.66813 2.10429 2.16106 1.76042 1.78758 2.295 1.52992 2.14103 1.8647 2.34922 1.78211 1.77468 1.62534 2.39575 1.62934 2.3493 1.72584 1.83929 2.36304 1.79102 2.27124 2.09412 2.2331 2.13571 2.24921 2.17301 2.32755 2.27356 2.30207 3.09267 3.04198 2.15328 1.63397 1.85228 1.73025 1.80421 2.27853 2.0902 2.15844 1.20381 1.6014 2.22015 2.07623 1.6786 1.99876 
106-8 2.31777 2.32266 3.15901 2.32949 2.6117 2.32573 2.01722 2.48094 3.20418 2.41153 2.33785 2.0839 2.62646 2.96421 2.71341 3.03698 2.0766 2.37604 2.73685 3.31616 3.32337 3.58413 2.45395 2.02882 2.5301 2.80779 2.38128 2.3608 2.34537 3.41504 3.16657 2.79429 2.3992 2.40892 2.38605 2.64795 3.62471 3.01419 2.7135 2.08159 2.48737 3.10223 2.35047 3.03712 2.79771 2.82432 2.60191 3.3527 2.0255 2.45003 3.62076 2.11152 2.14387 2.20298 2.41174 2.44501 3.21363 3.15934 2.38333 3.21342 3.27209 2.87778 2.61066 3.38804 3.18693 2.44253 2.46079 2.15442 2.12073 2.01733 2.06806 3.66328 2.57961 2.37393 3.55635 2.35823 3.13865 3.26067 2.71715 2.39371 2.28505 2.02326 3.19186 3.14197 2.00219 2.64266 2.2958 2.87875 2.22469 2.41959 2.50696 2.88905 3.10181 3.3514 2.33175 2.05742 2.65714 2.97119 1.76993 2.36109 
107-8 2.36928 2.07248 2.48155 2.37863 2.6931 2.48673 2.18767 2.34307 1.85878 2.45778 2.55049 2.57582 2.66771 2.37713 2.72917 2.08294 2.34771 2.37428 2.71934 2.5476 2.52363 2.80022 2.4227 2.7769 2.59565 2.43847 2.22134 2.50222 2.50565 1.93763 2.38818 2.61487 2.23508 2.09363 2.01698 3.30656 2.19512 2.83756 2.70715 1.86948 2.69221 2.67744 2.5471 2.5199 2.4292 2.63715 2.49659 2.71435 2.86098 2.39164 2.75678 2.77517 2.76469 2.22985 2.47922 2.57242 2.23808 2.61683 2.72263 2.06728 2.53748 2.47091 2.32493 1.69773 2.20705 2.78189 2.48057 2.34943 2.02866 1.88125 1.78252 2.64642 3.44176 2.58821 2.81476 2.37772 2.73697 2.569 2.20184 2.67923 2.65115 2.59803 2.45343 2.66548 2.48743 2.52882 2.82275 2.37256 2.71301 2.59983 2.29118 2.75969 2.84155 2.21415 2.46114 2.65144 2.07549 2.66498 3.26976 2.56531 
108-12 2.1626 2.50094 2.52271 2.1058 2.25894 2.2235 1.85386 2.56191 2.28387 2.40127 2.57231 1.62124 2.57919 2.08443 2.32139 2.24933 1.69223 1.83827 2.33531 2.44945 1.62143 1.19904 2.60312 1.89938 1.73228 2.36711 1.80657 2.41983 2.64117 2.70562 1.67397 2.17645 2.1954 2.40694 2.30245 1.34717 1.6234 2.24091 1.96094 1.56823 1.80887 1.69827 2.49645 1.70192 1.20292 1.14861 2.62797 1.73207 1.9139 1.68662 2.64734 1.62056 1.65294 1.28893 2.42207 1.90111 2.49386 2.30089 1.84571 2.76318 1.80316 1.76697 2.20886 2.20693 2.40735 2.15142 1.26807 2.31994 1.48301 1.67995 2.33681 1.31327 1.16703 2.12684 1.74437 2.01437 1.94275 1.66994 1.3931 1.75982 1.68847 1.83481 2.537 1.83709 1.21302 1.17435 1.66785 1.33597 1.69509 2.50313 2.68185 2.28841 1.79223 1.667 1.77511 1.74417 1.23841 1.78464 1.87409 2.29788 
109-7 1.07322 1.07154 0.796929 0.817037 0.898503 0.89795 0.58481 0.611516 1.04496 1.02567 2.56483 2.54347 2.47432 0.847629 0.823558 2.476 2.65285 2.63491 2.68458 2.67255 2.55278 2.54951 1.02506 2.75903 2.7518 1.02723 0.962483 0.94798 0.978455 0.813167 0.979435 0.779271 0.761412 0.712382 0.817574 0.738749 0.793164 0.76985 2.62535 0.806077 1.11638 1.02097 0.54239 0.814317 0.518144 2.61311 1.09808 2.58824 1.03911 0.463485 0.502024 2.48554 1.18421 2.50246 2.58257 0.969257 0.975739 0.946433 2.4453 2.71057 1.21052 2.43613 0.932264 0.818813 1.03665 0.910165 1.22633 1.02219 0.841596 2.70169 0.98145 2.71398 2.65402 2.6709 1.07141 1.22189 2.57374 0.781779 2.7 0.754982 0.906857 2.44444 0.842088 2.68027 2.58649 1.01612 2.64266 1.08506 0.881327 2.5292 0.903407 0.93065 2.62664 2.52424 1.08583 0.898496 1.11488 1.23835 0.922736 0.953815 
110-10 4.28096 4.27585 4.13059 4.16706 4.12006 4.21906 3.90231 4.1527 3.84737 4.10283 3.84393 4.14554 4.14701 4.12705 4.07608 4.14933 4.22346 4.11652 4.12622 4.04725 4.06638 4.11453 4.33548 4.03452 4.00112 3.87096 4.13003 4.08722 3.83724 3.9932 4.10217 4.11605 4.17572 4.13873 4.18366 3.89071 4.08819 3.91556 4.08349 4.13835 4.03553 4.14851 3.78736 4.06452 4.05819 4.03973 4.3054 3.98766 4.06458 4.14942 4.14329 3.9395 3.96095 3.83065 4.15218 4.12423 4.18714 3.80904 4.07393 4.07367 4.24167 4.05253 4.02382 3.97122 3.79077 3.88067 4.13219 3.82992 4.16561 4.06744 4.11977 3.86375 3.91092 4.21694 4.2062 4.04329 4.06503 3.68521 4.07382 4.26557 4.12349 3.81902 3.94229 4.00495 4.02332 3.9489 4.29484 4.07842 3.62623 3.9863 4.06478 3.97425 4.15007 4.25303 3.73412 3.87585 4.1525 4.21188 4.08003 4.04363 
111-5 0.848421 0.435933 0.770333 2.22671 2.08824 2.31579 0.729902 0.773273 0.343006 0.682157 2.25598 0.845777 0.772241 2.15828 0.956591 2.20066 2.05562 0.711876 0.849864 1.0862 0.535596 2.34567 2.31264 0.640831 2.31342 0.892292 1.01034 2.11567 2.28465 2.19632 0.978905 2.35859 2.10346 0.466257 2.421 0.634485 0.733182 1.90975 1.01365 0.583326 2.10606 0.987343 1.93969 0.774455 2.14946 0.852668 0.867824 1.13632 2.13333 0.673476 0.721335 0.782167 0.497312 0.885094 0.961625 1.19748 2.23598 0.516687 2.25837 1.05431 2.22017 1.82481 1.98146 0.88914 2.33689 1.08607 0.739926 0.563772 0.254803 0.908245 0.850081 2.14899 0.546177 2.36009 2.06002 0.942174 2.11191 0.85407 2.49929 0.757409 0.808042 2.37752 0.695641 1.73155 0.878393 0.623965 0.751342 0.692384 1.07286 1.26323 1.20363 1.97041 0.790856 2.20114 0.513912 0.810231 2.36718 0.989725 1.95367 2.33696 
112-2 2.12946 0.61665 0.208907 2.44167 2.18693 0.959964 1.10312 0.354183 2.48079 2.31048 2.32969 1.00107 1.70725 1.05765 1.91842 0.80017 1.85334 1.36756 2.02145 1.21009 1.49517 1.25873 1.68769 1.51403 
113-8 0.79649 1.19294 0.989596 1.13379 2.15566 2.40056 0.833062 1.20501 2.37385 2.22044 2.15526 2.4277 1.18971 0.976401 0.658844 1.08436 2.29414 1.10385 0.935252 0.978122 1.0658 1.48164 0.690538 2.13894 1.11615 0.920963 0.920821 1.27448 1.42082 3.45233 3.62263 1.11664 2.59475 0.873219 2.24473 1.22618 0.988793 2.13893 1.51544 3.44433 3.59187 1.19208 3.17306 2.82113 2.29617 1.09406 3.53999 3.41159 2.61967 2.19588 2.26261 0.997506 1.22202 3.37713 3.54598 3.04566 2.921 3.45155 3.61918 2.50222 0.947893 0.887616 0.907415 2.311 3.44666 3.5916 1.27019 3.16657 2.82355 2.27916 0.987381 2.24798 2.51776 2.30524 1.32745 1.36912 3.17927 1.22833 2.80093 0.946349 1.43889 2.37518 2.42885 2.43111 2.15075 0.843641 2.25495 1.09866 2.94079 3.00852 2.53117 1.05442 2.22431 0.906191 1.42748 3.43122 3.48027 2.33717 1.57969 3.18712 
114-4 0.514285 0.892979 0.818689 0.845417 2.21635 1.81317 2.18146 1.91363 3.05749 2.19027 2.20135 1.92456 1.95081 0.880166 0.246404 3.05534 1.14376 3.06848 2.99183 0.752942 1.10259 1.11805 0.630979 0.722174 1.62493 1.85156 2.31109 2.2107 1.7355 2.86397 1.95541 3.07119 2.27421 2.18241 1.72532 1.77677 0.643284 1.98126 1.98099 2.25881 2.30092 2.20823 2.17434 0.963281 2.86488 0.573582 3.06083 0.869201 2.8774 2.7909 3.00127 3.091 0.814131 0.932681 0.66541 0.842822 2.25593 1.85204 2.21741 2.19538 1.94773 1.82796 2.17281 1.90754 3.04878 2.24451 2.18148 3.04053 3.07454 0.832213 0.395513 1.92978 1.98431 2.19338 2.13886 1.09616 0.761807 3.07931 0.411605 0.982454 1.85103 1.94681 0.82186 1.20836 0.890634 1.11319 0.407458 2.98904 3.05788 0.744012 3.08453 3.00554 0.969704 1.08165 0.533936 0.756514 1.06099 0.708872 1.18536 0.800282 
115-4 1.54841 1.6474 0.398212 0.703736 1.62379 1.71858 1.76377 1.66437 1.86913 1.55981 1.55262 1.64644 0.462849 0.727549 1.46945 0.606159 0.844713 0.544695 1.72325 1.68118 1.81849 1.58804 1.8707 1.69575 1.97789 1.59314 1.61658 1.73759 1.55068 0.619752 1.47054 0.684616 1.61851 1.69186 1.66897 1.8484 1.66132 1.48861 1.6839 1.33161 0.236342 0.752144 0.446922 1.01611 1.54793 1.78783 1.48739 1.84994 1.67717 1.72277 1.7772 1.65565 1.57452 1.92159 1.73495 1.41772 0.404825 0.762605 0.522381 1.02312 1.66931 1.4858 1.69683 1.34258 1.35579 1.55472 0.471561 0.894207 0.626333 0.398443 1.12005 0.824371 1.58547 1.76947 1.72005 1.52269 1.78956 1.50874 1.68356 1.74543 1.63899 1.85809 1.41373 1.79888 0.517657 0.57206 0.73378 0.820168 1.57424 1.84208 1.5261 1.96741 1.53596 1.71818 1.70967 1.87568 1.74757 2.03509 1.79721 1.65697 
116-7 2.77576 3.84279 3.39772 2.61069 3.74742 2.73576 2.23663 2.79791 3.34451 2.99045 2.75875 2.49642 2.86924 3.84533 2.97522 2.11689 3.50475 2.90497 3.50216 1.85099 3.59657 3.60658 3.29875 2.8268 3.39036 2.81983 2.00165 2.32586 2.56995 2.20277 3.64583 2.96485 2.75087 3.60723 3.67172 2.74518 3.13647 3.72047 2.82625 2.45225 2.83379 2.74719 2.70977 2.42929 2.7789 3.81207 2.17026 3.18362 2.76588 3.21474 3.23797 3.34637 3.79768 3.00923 2.97153 2.84022 2.48104 2.76932 2.95389 2.92083 3.22784 1.95272 2.66779 2.41288 2.69297 2.18249 2.95301 2.29649 3.40939 2.88587 2.64585 3.47675 2.94094 3.31636 3.58612 2.85675 2.89353 3.47855 2.9446 3.21265 3.18956 2.03611 3.48529 1.7508 1.76111 3.56759 1.83786 2.64372 2.8285 3.58262 3.15685 1.81647 2.76258 3.30537 3.50614 2.42829 3.4109 2.79504 2.39594 3.64151 
117-4 1.60908 0.846962 0.984775 1.58304 1.57542 1.47168 1.54715 1.61466 1.44012 1.03339 1.86808 1.43849 1.523 1.63682 1.44281 1.67299 1.9127 1.44881 1.38196 0.821059 1.59718 0.935529 1.90804 1.87283 1.56178 0.761619 1.46836 1.56656 1.89695 1.32488 1.06152 1.41656 1.52189 0.858445 1.95024 1.55361 1.60991 1.64997 0.99458 1.46978 1.56973 1.7385 0.955474 1.555 0.469543 1.43239 1.88344 1.51571 1.50022 1.53695 1.91256 1.90055 1.53712 1.94701 1.47223 1.52012 1.4374 1.64159 1.96422 1.10656 1.41313 1.42628 1.43009 1.73133 1.49773 1.49259 0.652408 1.65448 1.39348 1.8551 1.66174 1.75748 1.43949 1.04273 1.56724 1.05539 1.3628 1.40005 1.33463 1.62469 1.3673 1.5702 1.94759 1.3862 1.6352 1.91362 1.89616 1.50149 1.59123 1.72574 0.91251 1.43105 1.33758 1.54655 1.52026 0.701627 0.852759 1.91145 1.90766 1.91626 
118-3 1.14885 1.13877 1.64401 1.64191 0.942867 1.50755 1.55334 1.43836 1.2087 1.59669 1.57009 1.19903 1.59441 0.984639 1.44369 1.53034 0.983809 0.878919 1.53829 1.32151 1.46736 1.56453 1.31321 1.45268 0.978714 1.13621 1.53207 1.49971 1.47447 0.989643 1.4963 1.64237 1.32419 1.63593 1.48922 1.5067 1.65601 1.29919 1.64577 1.33027 1.63189 1.10721 1.67215 1.50362 1.05982 0.908806 1.475 0.785642 1.62895 1.48545 1.05458 1.48645 1.4136 0.932626 1.43078 1.43284 1.64647 1.33773 1.51882 1.38259 1.24348 1.66852 1.19038 1.05475 1.05894 1.47623 1.18384 1.71462 1.19206 1.59858 0.698228 1.47563 1.36671 1.36532 1.586 1.72893 1.4011 1.18579 1.6303 1.18691 1.44364 1.58128 1.37992 1.06844 1.58624 1.73161 1.51966 1.00296 1.3342 1.54636 1.39858 1.58413 1.14527 1.40594 1.55175 1.25323 1.74091 1.3412 1.30398 0.939877 
119-2 0.334466 0.917839 0.635695 0.808206 0.175675 0.749209 0.676027 0.282743 0.816862 0.550299 0.52995 0.37748 0.646209 0.708181 0.444686 0.447499 0.365519 0.70228 0.874319 0.316749 0.656679 0.806362 0.640898 0.392841 0.701536 0.487356 0.737929 0.402824 0.618092 
120-4 0.380545 0.39757 0.296957 0.799831 0.341005 0.791091 0.771781 0.752521 0.533717 0.575017 0.641471 0.624041 0.89809 0.87099 0.604419 0.647091 0.575975 0.617111 0.448978 0.446869 0.932005 0.944301 0.94409 0.914077 1.02408 0.925337 0.824912 0.897019 0.787853 0.826083 0.835368 0.951972 0.996718 1.07785 1.20496 1.03961 1.16627 0.577846 0.616014 0.712402 0.841472 0.924498 0.81698 0.797883 0.898278 0.726322 0.746866 1.05469 1.0699 0.398817 1.00216 1.01784 0.883308 0.932163 0.522335 0.504554 0.521736 0.665264 0.642874 1.15132 0.741226 1.11025 0.88026 0.923517 0.857026 0.868089 0.943639 0.959739 0.735431 0.728947 1.2144 1.14735 0.565143 0.57842 1.11104 1.00459 0.764916 0.833869 1.0095 0.893194 0.902033 0.793976 0.983588 0.819313 0.445846 0.924176 0.596169 1.06997 0.715319 1.04979 0.976161 0.837455 0.956575 0.505597 0.576031 0.779281 0.727369 0.649655 0.807259 0.849308 
121-3 1.24069 1.48915 1.31258 0.609176 0.639718 1.57814 1.27105 1.13735 1.71864 0.698894 1.14989 1.11509 1.34865 1.36874 1.63251 1.23648 1.57294 1.5383 1.6506 1.21565 1.97455 0.864597 1.3618 0.447427 0.462659 0.847562 1.6767 1.30516 0.928006 1.64605 1.43209 1.22274 1.65272 1.10572 1.29126 1.28404 1.26376 1.71499 1.5481 1.4227 2.02202 1.37164 0.815428 0.939231 1.5672 1.21332 1.331 1.44841 1.24109 1.00706 0.952791 1.32271 1.64686 0.875614 1.22144 1.30032 1.71455 1.28454 1.55979 1.3049 1.80273 1.59967 1.88459 1.30638 1.36669 0.525827 2.01529 1.04794 1.4705 0.795816 1.24963 1.53956 0.984857 1.69589 1.45293 1.79431 1.91616 0.73342 1.70137 1.86114 1.60364 1.53385 0.582887 1.69977 1.1869 0.953771 2.04591 1.62403 1.21276 1.08042 1.37802 0.422158 0.518715 1.6791 1.69924 1.24334 1.78257 0.738835 1.08945 1.5044 
122-7 2.66563 2.56866 2.48045 2.87075 2.74709 2.96479 2.77731 2.78119 2.97265 2.56333 2.85937 2.25834 2.70222 2.51888 3.13791 2.51566 1.82516 2.35655 2.95036 2.71828 2.83669 2.78172 3.16172 2.43837 2.23138 2.26918 1.9239 2.36053 2.63185 2.32113 2.98646 2.35411 2.78083 3.17225 2.2096 1.9635 2.32654 1.6946 2.82666 1.6759 2.80547 2.62757 2.37233 2.17333 1.74717 1.51441 2.42584 2.78371 1.94748 3.30126 2.83998 2.77134 2.06351 2.33138 2.52093 2.20152 2.17982 2.71895 2.12871 2.09983 2.20602 3.03085 2.0894 1.8799 2.02599 2.77483 2.54241 2.23192 1.95712 2.59076 1.98465 2.3269 2.53046 1.97573 2.41387 2.55894 2.2606 1.37868 2.45583 1.59176 1.79665 1.79437 1.83067 2.80358 2.3474 2.99915 2.03086 1.71785 2.32175 2.82629 2.58993 1.79017 2.76014 1.85252 1.89652 2.08729 2.61064 1.94817 2.14929 1.60527 
123-9 4.36708 4.19698 4.24739 4.03748 4.20241 4.40677 4.14337 3.45009 4.04242 2.61827 3.11062 3.33932 4.01839 2.9516 4.17904 3.20765 2.98416 2.21565 2.94698 2.8307 4.01211 3.18131 3.26333 2.88158 2.94334 3.98283 2.79301 3.48827 3.02238 3.13539 3.41016 2.81862 3.5251 2.76918 4.19295 4.35853 3.84439 4.20738 3.30457 3.08381 2.89511 3.51358 3.18327 3.18244 2.94594 2.81541 4.49465 3.06805 2.92717 3.0554 4.14143 2.63798 3.20748 2.91192 2.91541 3.94226 4.00747 2.91931 2.96525 2.88636 3.14222 2.86135 3.30379 3.47116 4.15623 3.21266 3.23994 2.84184 3.50102 2.80554 3.07408 3.38901 3.00508 3.173 4.03511 2.67086 2.89267 2.35862 3.12056 3.54802 2.98327 2.92754 2.85327 3.47698 3.05146 2.98409 2.26548 2.84948 3.52033 3.54995 3.33384 2.33402 3.13504 3.57857 3.74353 2.80336 3.70961 2.87687 2.94495 2.59757 
124-7 2.66671 2.8685 2.03171 3.52339 2.17116 3.5488 2.28454 3.44531 3.33543 2.09687 3.54533 3.5097 3.52934 3.34048 3.36064 2.76173 3.33938 3.53531 3.5399 3.59608 3.51755 2.86993 3.35777 0.850296 2.74315 3.53713 2.25929 3.52509 3.35186 2.1924 2.66319 3.28004 3.5291 2.64348 2.65545 2.52831 1.73883 2.6225 3.20952 2.30019 3.51741 2.8503 2.85083 3.418 3.47227 2.05656 2.04579 2.01143 3.51053 3.48611 3.44739 2.17251 3.31829 3.33139 3.5194 3.31504 3.53015 2.15099 3.30713 3.52334 3.2891 3.4728 3.48192 3.53511 3.3223 3.33886 3.51206 3.50729 3.34668 3.35718 3.5512 3.36705 3.33792 1.3546 2.75994 3.53824 2.71735 2.70273 3.52094 3.50061 2.26116 2.26486 3.44081 3.51168 3.35379 3.33176 3.35776 3.33185 3.51473 3.55392 2.90792 2.90589 2.11373 3.55572 3.49019 3.54353 3.40312 2.07289 3.58148 3.37972 
125-1 0.511268 0.193791 0.840959 1.43778 1.6293 1.17351 0.231354 1.15398 1.63244 0.873005 0.551524 1.43261 
126-1 0.167504 1.63227 0.42819 0.732944 1.41531 1.15716 1.56182 0.284449 1.03127 0.875426 1.31156 0.578525 
127-4 1.50237 1.46871 0.609825 2.38058 0.506056 2.34629 0.46948 2.00559 1.98119 0.332621 2.41077 0.586023 2.38674 0.489988 2.37675 1.97998 2.36259 1.34806 1.94657 1.31205 2.00861 0.874673 1.36782 1.47482 1.96799 0.803156 1.32355 1.51292 2.29775 0.845424 2.2563 2.07911 0.785326 1.53954 2.29163 2.06329 2.28255 1.48116 1.49765 2.08449 1.52868 1.52545 2.03991 0.577818 0.696806 2.40929 2.37546 1.14471 1.11821 0.65658 0.546266 2.35299 2.3671 1.09044 1.07481 2.18281 0.439717 0.577882 2.18934 2.0255 1.56003 2.01572 1.50001 2.17277 2.14449 1.96612 1.99935 0.536772 0.38749 1.48761 1.53293 2.43144 2.41377 1.53838 0.67584 0.572206 1.41559 2.38261 1.59598 2.40841 1.5369 1.55799 0.526167 0.64801 2.38992 2.38806 2.00616 1.98391 0.459038 1.34591 2.34728 2.37655 2.20928 2.31064 1.94029 1.97122 1.38928 0.83453 0.525102 1.37945 
128-4 1.6069 0.639947 2.65676 0.498447 2.18081 2.70907 0.620428 2.6628 2.14677 1.43383 2.1768 0.915924 1.45109 1.62792 2.5358 0.891489 2.27198 2.54469 1.63518 2.26477 1.63905 1.68342 1.20495 1.18237 0.712753 0.700678 2.4022 2.3932 1.63687 0.588247 0.574274 1.58842 1.68912 1.70591 0.683599 0.694661 0.67125 2.48781 2.61507 0.849256 1.46889 1.46496 1.70508 0.969199 1.4805 0.959826 1.48707 1.63636 2.13772 2.0341 1.60663 0.655869 0.650908 1.694 2.59504 0.937723 2.59682 0.945048 0.647318 0.839455 2.62008 2.49388 2.05448 1.72726 2.04716 1.58321 1.37907 2.03667 2.12659 0.873298 1.59134 1.71687 1.12075 1.40445 1.24701 1.23931 1.22382 1.21881 2.34181 2.53924 0.842 1.10614 2.26819 2.09034 2.54991 2.34889 2.08828 2.25492 1.75805 1.64504 2.63891 2.63037 1.38415 1.14401 1.3708 1.11382 1.59746 1.7065 0.79701 1.76109 
129-4 1.44304 1.43641 0.653026 2.38424 0.652965 2.36836 0.429834 2.04494 0.420685 2.0528 2.44245 2.43394 0.460051 0.442871 2.43429 1.99702 2.43593 1.99826 1.25504 1.52548 1.2455 1.52479 2.00483 0.94031 1.40923 1.9987 0.943307 1.41096 2.28207 0.70926 2.26352 0.693904 2.13736 1.5375 2.36231 2.14961 1.43028 1.5339 2.37211 1.50512 1.50118 2.06625 1.42592 2.05356 0.793488 0.617755 1.20532 2.41531 2.36805 0.998317 0.637126 0.777852 1.20848 2.38383 2.37684 0.98592 2.25264 2.1665 2.26588 2.06373 2.05573 2.14935 0.620755 0.376432 1.5896 1.52471 2.04227 0.393185 2.09149 0.598845 1.51688 1.59353 1.36526 2.47155 2.4346 1.56993 1.423 2.44092 2.44944 1.50582 0.413466 0.63589 0.617563 0.413632 2.45278 2.4377 2.02401 2.00031 2.43165 2.46205 0.685678 1.99543 2.20589 2.03113 1.32326 2.31935 1.5116 1.59989 1.2408 0.801962 
130-2 1.97677 1.00496 2.53558 1.53141 1.57949 2.53152 2.30846 1.21844 2.34038 1.39597 1.06124 1.91663 0.870796 1.53949 2.08475 1.09865 0.357562 1.77406 1.71292 0.483135 2.00175 0.887526 1.25509 2.26192 2.3239 1.13739 0.821926 2.13035 2.06814 0.967013 1.34639 2.34879 1.0876 1.43916 0.365191 1.38099 0.392183 1.48337 1.68713 0.663782 1.04716 1.31694 2.358 1.46275 2.51286 1.46458 0.744707 1.63838 1.617 1.03855 0.385846 0.915183 1.59632 0.818846 1.85353 1.12973 2.50013 1.04918 1.65293 1.83731 1.2458 0.913653 1.57687 0.553221 1.98467 0.724332 1.27315 1.00705 1.34126 0.86771 1.70433 0.836203 1.17939 1.32918 0.840623 2.19266 1.24015 2.08562 2.19748 2.30421 1.07871 1.02907 2.39827 1.52907 2.45068 1.57782 1.90809 1.9304 2.50785 0.540642 0.970685 2.47194 1.75959 1.3967 2.41233 1.87258 2.25597 0.919363 1.17697 2.13293 
131-4 0.577862 0.826542 1.95942 1.90496 1.90769 1.96504 0.934189 0.961301 0.872711 0.886586 1.02587 1.15838 1.89872 1.90526 2.19785 2.11983 0.959555 0.878345 2.10682 2.20428 2.70755 1.50751 2.77777 1.49999 0.835687 1.10714 0.91876 1.73907 2.77605 1.88979 1.68767 2.68321 0.727609 1.59834 1.81073 1.94974 1.7144 2.96465 2.99898 1.85972 0.922668 2.12288 2.13898 1.2166 3.01103 1.71383 1.77148 1.97527 0.6141 1.5555 2.94733 1.50036 1.81819 1.24253 2.00781 2.71998 1.80377 2.70908 1.27572 0.675294 0.949381 1.90365 2.17366 1.05764 1.98403 2.22089 1.74839 2.96081 1.48312 2.76134 1.79241 2.47854 1.80667 2.55163 1.39559 2.80081 1.25477 1.72325 0.931541 2.95881 2.17607 1.48179 2.09859 0.915563 1.03011 0.677091 1.78516 0.852353 1.25626 1.87623 1.75967 2.94163 2.07052 2.47838 2.39148 1.90448 2.19606 2.26 1.91973 2.83547 
132-1 0.283067 0.717224 0.427734 0.692922 
133-5 0.990994 1.22518 1.30349 1.11486 1.21554 1.00725 1.20178 1.29848 1.23218 1.2334 1.00584 1.33299 1.10428 1.08632 1.13271 1.2517 1.27491 1.16714 1.02834 1.1028 1.23489 1.03856 1.24117 1.42992 1.22565 0.996264 1.28638 1.28209 1.06981 1.05103 1.14144 1.35452 1.29249 1.18826 1.29124 1.33395 1.43813 1.36614 1.08452 1.27309 1.21478 1.27132 1.39916 1.21059 1.34843 1.04947 1.25899 1.36674 1.09338 1.16226 1.30733 1.23558 1.14386 1.37924 1.40848 0.950182 1.36942 1.03116 1.19272 1.26466 1.28144 1.11262 1.33413 1.06526 1.26848 1.26871 1.21508 1.3682 1.24205 0.960091 1.20511 1.23312 1.29472 1.07427 1.17387 0.986544 1.31703 1.09876 1.01345 1.22985 1.08769 1.25436 1.04878 1.13127 1.11382 1.20177 1.26442 1.2532 1.24853 1.18989 1.05149 1.26387 1.29968 1.07129 1.14383 1.29974 1.29001 1.08364 1.30409 1.35671 
134-3 0.897001 0.840055 0.818535 0.953235 1.02194 0.534366 0.560802 1.02187 1.0844 0.447942 0.784257 0.750989 1.12576 1.00294 0.951728 0.697634 0.805371 1.14249 0.691995 0.992481 0.815285 1.1112 0.936275 0.874046 0.94042 0.96881 0.860307 1.04347 0.896712 0.971625 1.07621 1.08379 0.966069 1.0446 1.02593 1.14519 0.931021 0.832602 0.960911 1.10611 1.21443 
135-2 1.39166 2.00695 1.36697 1.90479 1.46585 2.10648 1.44029 1.85634 1.46401 1.23058 1.11156 2.26093 1.68101 1.96433 1.5485 1.46966 1.41771 1.53994 1.89385 1.05382 1.99532 1.64401 1.55469 1.41126 1.58278 1.08199 1.46955 1.43618 1.86305 1.62945 2.14553 1.40234 1.79282 2.25561 1.05123 1.9286 1.38363 1.55192 1.39742 1.84133 1.414 1.23843 1.9471 1.19071 1.80752 2.21166 1.44678 1.00055 2.20871 0.855165 1.94592 1.96593 1.58716 1.16236 0.66808 2.06633 0.686485 1.26366 1.05558 0.706132 1.5745 1.83857 1.46385 1.40897 1.49472 1.30853 1.55483 0.743563 1.41081 1.73812 2.05152 1.32621 1.49762 2.07344 1.63575 0.664869 1.8736 1.3769 1.68039 1.81824 1.65216 0.50099 1.65528 1.88123 1.86498 1.61403 1.65179 2.03149 0.781924 1.45922 1.44046 1.43527 2.31202 1.94904 1.55893 1.8492 1.50296 1.26379 1.49942 1.52714 
136-10 1.55272 1.61412 1.61115 1.68231 1.52493 2.59009 1.5705 1.19491 1.28056 1.59885 1.99723 1.65413 1.23517 3.14259 1.33065 1.96045 2.01592 2.49217 2.65236 2.65332 1.64097 1.93599 1.58393 2.5779 2.02345 3.21761 3.07701 1.71488 1.64821 1.59415 1.84848 2.05608 3.13569 2.55572 2.54992 1.5146 3.13467 2.71944 2.27852 2.37164 1.57033 1.85982 1.59209 1.83429 2.30129 1.7201 1.55059 1.93728 2.69581 1.59591 2.6399 2.64 2.20183 1.27658 1.19427 2.5244 3.15341 2.44564 2.21506 1.65684 1.88277 2.43442 1.68133 1.95485 1.63014 2.00298 2.36025 2.69172 3.21053 1.33419 1.9872 1.24239 2.61728 1.4804 2.34043 1.91037 3.17572 2.59292 2.09838 2.65656 2.82049 2.29064 1.52011 2.25209 1.87921 1.91863 3.07702 1.18589 3.23826 2.12669 2.38477 1.96652 2.74353 2.80162 1.83394 2.02678 2.78308 2.70585 1.265 1.61548 
137-2 0.631431 0.685785 0.891635 0.673988 0.996132 1.02371 0.351089 0.814239 0.177205 0.771937 0.493862 0.562835 0.663904 0.829715 0.650082 0.824691 0.757473 1.09318 1.12468 1.00494 1.03493 
138-6 0.809661 1.14902 1.34875 1.38185 0.826634 1.13564 0.943648 1.1813 0.841836 1.26301 1.24161 0.92308 0.935742 1.09616 1.44465 1.19379 1.03012 1.15522 1.06925 0.876635 0.516695 1.2596 1.49813 0.70667 1.14103 1.11456 0.373145 0.678177 0.997649 1.00688 0.78458 0.771605 0.750483 1.28889 1.24443 1.24726 1.58669 0.602844 1.2583 1.37304 1.51541 1.29725 0.751083 1.13708 1.08228 1.18938 0.996801 0.93569 0.75744 1.40039 1.435 1.4045 1.31422 1.4659 1.34929 0.271318 0.918487 1.53363 1.32902 1.54369 0.834073 1.05116 0.800142 1.32078 1.17738 0.715806 1.07621 1.22883 0.67495 0.679979 1.05649 0.897859 1.25787 0.84025 1.20112 0.782574 0.963427 1.35307 1.22135 1.17859 1.33451 1.20908 0.995299 0.999306 1.20874 1.08835 1.19756 1.33951 0.932787 1.07267 1.52599 1.60594 0.860763 1.41859 1.63996 1.02241 1.10597 1.2891 1.2865 1.16541 
139-7 2.20877 0.688902 1.28958 1.62773 2.41517 1.08252 1.76026 2.07905 1.72362 1.66624 2.18732 2.87409 2.00586 3.00382 0.685636 2.13736 2.10825 1.69606 1.36886 1.99614 2.5884 1.16728 2.49181 2.87314 0.925051 1.71353 2.0437 0.676915 0.961096 1.93746 2.42326 3.19431 1.75615 1.80207 1.52279 1.56769 1.69763 2.16814 1.36688 2.5859 2.38912 1.81601 1.67257 1.83786 1.92715 1.74697 2.22203 2.66514 1.92452 1.89703 1.02188 0.606945 1.83541 2.38333 0.964435 1.51195 0.849502 1.82754 2.21764 2.64382 1.68352 1.36819 0.681925 1.91442 1.87718 0.969832 1.75501 2.98561 2.57903 2.04497 2.25292 1.98457 2.72066 0.863705 2.46009 1.81444 1.2144 1.36578 1.66069 1.93332 2.34184 0.912317 1.25592 0.844191 2.26904 1.64943 1.31396 1.97968 1.56389 2.66222 1.90527 1.74689 1.55878 1.64085 2.45753 1.75697 2.36963 1.85541 2.23704 1.18697 
140-4 1.20709 1.03794 1.0323 0.976615 0.888919 1.25495 0.94447 1.26778 1.47284 1.54588 1.45336 1.53704 1.98234 1.77775 1.79345 1.92204 1.80716 1.74692 1.74675 1.82477 2.32652 2.22226 1.10701 1.31321 2.88867 0.951305 0.973077 1.31388 2.7355 0.811322 0.928674 1.07203 1.24864 1.08514 1.15756 2.03407 1.22081 1.93532 1.18492 1.22786 2.65359 0.945165 3.11862 1.00882 2.53149 1.09775 1.46137 0.86569 1.96588 0.834347 2.91246 0.896736 1.46752 1.28394 0.89508 1.81364 1.2197 1.89755 1.22894 1.76946 1.58485 1.91629 1.56145 1.70658 2.06525 1.61566 1.98651 2.90393 2.57808 2.0109 2.37306 2.47192 1.60836 2.49833 2.1406 2.68841 2.34191 2.29244 2.25172 2.07868 2.13769 1.31405 1.52608 1.87581 0.944624 1.73756 0.743431 1.68425 1.3425 1.62259 1.39025 2.11306 1.8315 0.764217 1.67671 0.829242 1.38674 1.19355 0.634329 2.52501 
141-2 0.555309 0.201872 0.573791 0.273485 0.702327 0.500727 
142-3 
143-3 0.385724 0.567107 1.09271 1.07034 1.13646 0.369505 0.967011 0.743557 0.886859 1.40482 1.38178 1.17776 1.59375 1.14065 1.32225 1.18586 1.11083 1.42151 1.17842 1.36333 1.32739 1.2273 0.851831 1.54807 1.27359 0.921311 1.14823 1.54365 1.29839 1.11008 0.893106 1.5069 1.19394 1.201 1.12334 1.39121 0.322442 1.12563 1.36979 1.07526 0.249782 0.348243 1.18579 1.14207 1.057 1.46718 1.08908 0.503013 0.984849 1.4453 1.52066 0.881301 1.11303 1.16935 1.40768 0.340991 1.5714 0.353766 1.14516 1.12276 0.841048 1.48141 0.47477 0.552913 0.866728 1.15706 1.38711 0.705351 0.636484 1.10168 1.01872 1.16218 1.36371 1.06912 1.14206 0.918292 1.21801 1.50269 1.56739 1.17349 0.982742 0.59756 0.915697 1.09267 1.08704 0.631108 0.952751 0.517157 0.5147 0.994706 1.04837 1.36841 0.858681 1.55819 0.882666 0.875716 0.760058 1.56808 1.36655 1.139 
144-6 2.4631 2.57564 2.64348 2.60854 2.41499 2.66691 2.75041 2.40879 1.77762 2.51883 2.43357 1.7883 1.2628 2.78408 2.50865 2.47447 3.20623 1.02963 2.36825 2.77846 1.38408 3.74567 1.00262 2.55743 1.09414 2.40589 2.0181 1.36766 2.58698 3.81381 2.92538 2.82226 2.00044 2.38417 1.34565 1.45292 3.0385 2.97524 2.38266 1.84271 0.968003 1.34146 3.62703 3.21807 2.72839 2.04313 2.61558 1.24264 2.81351 1.32664 2.49359 3.48513 2.61529 1.2265 3.72539 3.20762 2.56277 2.10189 2.63549 3.73454 2.53002 3.19578 3.76848 3.67579 1.74542 2.36197 2.82407 1.59803 2.50973 1.4359 3.11973 2.37496 2.54994 2.57593 1.79907 1.10297 3.69081 1.3808 3.70719 1.69166 1.06564 2.35479 3.00784 3.72644 2.65882 1.66777 2.71923 1.90313 3.07333 1.44411 1.35015 3.49848 2.91868 2.86479 2.58861 3.74715 2.4884 1.07841 3.62506 2.37727 
145-6 
146-10 3.71286 3.91834 3.8839 4.08563 3.82957 3.99702 3.41691 3.61014 3.92274 4.0938 3.82321 3.68832 3.53223 3.99423 3.86318 3.50693 3.70209 3.62221 3.58425 3.7825 3.38471 3.69996 3.60247 3.51655 3.74247 3.93995 3.88333 4.08356 3.85627 3.47333 3.69373 3.09266 3.60545 3.99635 2.85505 3.04917 3.22934 3.30972 3.25841 3.4384 2.96263 3.08344 3.39925 3.77908 3.17521 3.55429 3.35179 3.68731 3.51926 3.18639 3.58629 3.71608 3.9381 3.51201 4.09017 3.6335 3.84484 3.71368 2.65418 3.99232 3.86148 2.40712 2.51788 3.10399 2.85769 3.03264 3.21533 3.17595 3.2669 2.83242 2.67927 3.35504 2.95433 3.45035 3.32133 3.05597 3.47443 2.43266 3.66688 3.0622 3.17908 2.95487 3.38875 3.50702 3.19911 2.54216 3.51678 3.59784 3.58922 3.37153 3.63763 2.92636 3.72876 3.39601 3.57348 2.85542 3.11736 3.31828 2.61503 3.48948 
147-2 1.44373 1.31448 0.268788 1.01267 0.982737 1.46733 1.34799 1.46801 0.484978 1.44885 0.535247 1.14563 1.27932 0.780438 0.306559 0.230864 1.23707 1.02544 1.3447 0.711558 0.895233 1.16111 1.56007 1.53345 1.16158 0.838751 0.608258 1.0944 0.685104 0.588385 1.30132 1.41683 0.460369 0.902091 1.42914 1.03595 0.890686 1.54997 1.40207 0.647349 0.575022 1.30534 1.44127 0.784643 0.411867 1.16398 
148-4 0.526527 0.466017 0.493285 0.589833 0.761828 0.496324 0.606762 0.756693 0.536243 0.611983 0.853152 0.549178 0.841012 0.604691 0.728768 0.663333 0.791922 0.621773 0.585129 0.831003 0.637171 0.628132 0.960965 0.708656 0.835466 0.719278 0.69163 0.782982 1.00218 0.814723 0.952223 0.706873 0.835588 0.89762 0.86797 0.842805 0.622881 0.720417 0.800927 1.11757 0.787209 0.719005 0.900279 0.710608 0.613931 0.69844 1.09301 0.79602 0.856782 0.942943 0.852283 0.937653 0.79089 0.830407 0.872444 0.912414 0.944274 0.828225 1.03265 0.961039 0.857515 0.801007 0.792669 0.880725 0.664702 0.865992 0.925335 0.870033 0.711709 0.775131 0.655704 0.879714 0.890599 0.681466 0.94897 0.693674 0.818631 0.752928 1.07191 0.783719 1.03141 0.918759 0.827374 0.868136 0.865595 0.979026 0.910133 0.777396 0.888209 0.759509 0.762334 1.13609 0.849182 0.873765 0.927941 1.03046 1.05607 0.775735 1.03754 0.995547 
149-5 
150-8 2.77053 2.61126 2.84962 2.30001 2.51604 2.37275 3.00185 2.27128 2.71558 1.87047 2.87152 3.31693 3.06528 2.1743 2.55438 3.67063 3.34345 2.42427 3.45541 2.73463 3.15044 2.83471 2.63108 1.8418 2.63316 3.08851 2.34708 1.98968 3.16906 2.90872 2.3137 2.51348 2.34123 3.33351 2.47503 2.58435 3.50704 2.3868 3.52357 2.9901 2.3558 2.88686 2.36551 2.75968 2.9724 2.18147 3.05129 2.16292 3.04621 2.60877 2.28789 2.33579 1.86344 2.18325 1.83241 2.91421 2.35952 2.97179 2.75246 2.35269 2.76998 2.38243 2.787 2.76739 2.868 2.33575 2.92157 3.364 3.38429 2.29302 3.09373 1.85437 1.92849 2.62239 3.35037 3.09392 2.72907 2.00948 3.27264 2.72603 3.70965 2.7181 2.45665 3.36196 2.87084 2.25148 2.23734 3.50763 2.79626 3.67822 2.9285 2.85442 2.49984 3.1518 2.90173 2.64521 2.81754 3.39284 3.63025 2.78176 
151-11 2.68011 2.9583 2.7041 2.85106 2.70392 2.88635 2.97306 3.18589 2.46758 2.72152 2.74405 2.78572 2.87337 2.65131 2.46183 2.52262 2.64089 2.72494 2.69627 2.87064 2.5159 3.07987 2.90719 2.62727 2.74781 2.81837 2.51066 2.90366 3.0175 2.6182 2.66082 2.88997 2.7453 2.4958 2.66678 3.19872 2.56524 2.73376 2.92018 2.7268 2.91321 2.91614 2.47469 2.78995 2.87169 2.484 2.66165 2.74987 2.63251 2.76172 2.94582 2.90541 2.43077 2.56307 2.9111 2.95045 2.53407 3.1095 2.69687 2.79658 2.64898 2.94064 2.42026 2.64628 2.56026 2.97824 2.93989 2.94827 3.08919 3.26687 2.54132 2.50476 2.91257 2.84586 3.26925 2.71515 2.74444 2.43611 2.67852 2.53254 2.72041 2.69951 2.91614 2.52796 2.61932 2.93427 2.94681 2.9163 2.57699 2.79463 2.90451 3.03272 2.70413 2.79018 2.97491 2.9364 3.15335 2.95104 2.74427 2.63064 
152-1 0.12311 0.478682 0.725506 0.548611 0.568442 
153-1 0.250083 
154-1 0.307351 0.487873 0.377292 1.43878 1.48802 1.27288 1.18967 0.747617 0.622627 1.01684 0.907201 1.57553 
155-4 1.09838 1.1991 0.590982 0.505825 0.545594 1.18818 1.29198 0.991218 0.862911 0.666377 1.03918 1.0378 1.20969 0.746582 1.12616 1.29953 0.925529 1.09561 0.754665 0.682479 0.663629 0.849845 0.665455 0.855031 0.964027 0.852348 1.21694 0.784272 0.584036 0.874832 1.04186 1.0789 0.598671 0.645063 0.849938 0.8125 1.19764 1.23164 1.10912 1.1055 0.795336 0.945313 0.881608 1.03702 0.541905 1.17887 0.544214 0.794939 0.932178 1.00596 0.895516 1.11628 1.09144 0.759218 0.75409 1.11396 0.957956 1.14939 0.649767 0.977451 0.659138 0.830987 0.793553 0.957639 1.0477 0.708902 0.877694 0.883151 0.865514 1.35501 0.976552 0.905464 0.705691 1.11548 1.06343 0.713559 0.901132 0.41365 0.802127 0.981943 0.757347 0.655182 0.73551 0.48245 1.10762 0.545427 1.01247 0.808322 0.707771 0.977418 1.07052 0.81954 0.336601 1.32483 0.916103 0.995459 0.8563 1.04989 0.705301 0.867119 
156-8 1.03845 1.38169 1.9728 2.18852 1.01757 1.33757 1.35571 1.98436 2.01935 2.1939 1.00524 2.2299 1.27153 1.34666 1.30296 0.559171 0.445037 2.03091 1.16744 2.09606 2.23517 0.48671 1.29502 0.76532 0.985949 2.13222 1.33273 1.22262 0.522558 1.32158 1.28459 2.03768 1.09312 0.654957 1.98465 2.10867 1.42616 1.15896 1.41984 2.14127 1.11486 2.13813 1.574 1.24743 1.45819 0.954434 2.1777 1.41732 0.948751 2.01156 2.04997 1.55486 0.854537 1.26566 0.542905 0.426307 2.00768 2.07952 1.45297 2.22095 0.786647 2.02499 1.1408 1.60578 2.15316 2.11965 1.91437 1.91519 0.490379 2.01433 2.18438 1.29497 0.763074 2.02659 0.943415 2.23411 0.528767 1.2001 1.58569 1.53772 0.950852 2.22965 2.09131 1.24734 1.96889 1.59602 2.04532 1.05288 2.03188 1.64052 1.32714 0.656329 2.14286 1.26035 1.28375 1.34094 0.684261 2.15746 1.96307 2.2453 
157-6 1.32121 1.90005 1.50762 1.99366 1.71607 1.50316 1.3489 1.41497 1.814 2.04939 1.09209 2.09113 1.44611 1.66548 1.15304 2.26981 1.81188 1.49022 1.52524 2.17741 1.64976 1.9213 1.28884 2.00181 1.97094 1.26945 1.27641 1.82841 2.31446 1.55065 2.07648 2.02667 1.20464 1.34621 1.65861 1.27763 1.75869 1.78478 2.16124 1.1682 1.95409 1.70011 1.86581 2.11603 1.40296 1.96182 1.57288 1.39616 1.53004 2.09718 1.71249 1.51447 1.8458 2.04244 1.89916 1.63704 1.36532 2.44625 1.80405 1.95058 2.09833 1.59484 1.26779 2.12515 1.81968 2.24823 1.6809 1.27213 1.30429 1.90554 1.48397 1.07158 2.3872 1.49573 1.37579 1.96829 2.11489 1.6517 1.57326 2.36822 1.78515 1.97126 1.94132 1.57404 1.51884 1.79177 2.12627 1.81766 2.06931 2.05575 1.05689 1.49397 2.04935 1.42802 2.19614 2.25383 1.22644 2.18906 1.71064 1.43584 
158-9 2.45034 1.94451 2.63816 2.12542 2.31213 2.32289 2.34232 2.39687 2.69784 2.03225 1.96307 2.83102 2.68725 2.14831 2.66919 2.42169 1.96725 3.16303 2.08401 1.86328 1.86467 2.84171 2.22344 2.47148 0.76574 2.55591 2.54362 2.65908 2.7984 2.10426 2.40007 2.21467 2.09638 2.4235 2.94247 2.39049 1.96662 2.50167 2.25858 2.10924 1.8716 1.87027 2.56431 2.1237 2.79339 2.01481 2.4889 1.12257 2.42748 3.19535 2.7297 2.52679 2.51845 2.08512 2.33361 2.53396 2.2057 2.50272 1.83666 2.72568 3.19681 2.56235 2.60813 2.2613 2.05219 1.67674 2.5825 1.72382 2.30766 1.60073 2.56861 2.11045 2.467 1.36694 2.38074 2.47267 3.06803 3.18565 2.72478 2.27962 2.07765 2.81986 2.4079 2.04276 2.14978 2.6697 2.55496 3.23209 2.62115 3.0719 2.59945 2.27031 2.30599 2.32803 1.91654 2.01214 3.14951 1.92739 2.81793 2.25781 
159-10 2.73843 2.68113 2.66537 2.80546 2.59945 2.8405 2.81301 2.76931 2.70607 2.89218 2.75418 2.91701 2.6104 2.60695 3.02011 2.98678 2.82857 2.74484 2.81656 2.53557 2.97558 2.5492 2.77716 3.05603 3.08397 2.68077 2.73476 2.61948 2.85901 2.6144 3.1195 2.85527 2.67504 2.54982 2.89075 2.85912 2.95001 2.67108 2.98464 2.62895 2.91122 2.92348 2.65452 2.89287 2.70352 2.80049 2.90593 2.71257 2.83453 2.94683 3.09794 2.74623 3.11118 2.93204 2.92477 2.9091 3.10046 3.05615 2.56619 2.8845 3.13186 2.58552 2.97616 2.68838 2.73522 2.69551 2.6822 2.75613 2.8971 2.80479 3.09596 2.86637 2.87735 2.94307 2.81591 2.52488 2.68935 3.03601 2.7588 3.27024 3.00002 2.87932 2.54934 2.72939 3.1007 2.67081 2.87212 3.16922 2.75923 2.94132 2.73939 3.08964 2.63038 2.8283 2.5347 2.90192 2.55619 2.98852 3.06816 3.14896 
160-8 3.10029 3.00864 2.47977 2.62093 2.42343 2.6047 2.40469 2.53694 2.39136 2.65258 2.59451 2.41388 2.82189 2.3549 2.74034 1.61116 3.0393 2.44349 3.09053 2.91749 1.47993 2.43617 2.83338 1.44421 2.52793 2.50648 2.51635 1.28626 2.64992 2.4723 2.52353 1.22779 1.18768 1.12356 2.698 3.19362 2.54136 2.50408 1.58287 2.38533 1.55915 1.08465 2.55274 1.2653 2.39516 1.52733 1.76181 2.37289 1.9369 2.60517 2.49824 1.49165 2.37645 2.32475 2.65551 1.32387 1.23843 1.46018 2.71859 2.61432 2.55798 1.20099 2.57383 1.35519 2.96897 3.02145 1.31076 2.55545 1.8241 1.19569 1.26994 1.32244 1.36751 2.59488 1.07483 2.56874 2.43144 2.53551 1.31194 2.71514 1.89492 2.92336 1.88349 2.45645 2.54298 2.72415 2.40651 3.04517 1.40272 1.62947 1.04918 2.71229 1.87911 1.38683 1.26054 2.3733 2.6959 2.68872 3.01701 1.88599 
161-8 1.95398 1.84072 1.50354 1.56625 1.70547 2.1052 1.48648 1.71645 2.07797 1.38171 2.30265 1.97614 1.95225 2.21856 1.01639 0.99199 1.91051 2.11589 1.83994 1.70031 1.66612 2.04857 1.76696 1.87853 1.32791 1.92677 1.40249 1.67812 0.944371 1.15869 1.7768 0.90145 1.79519 1.41252 1.05962 1.46273 1.39569 1.3798 1.70096 2.02592 1.38539 1.66161 1.39078 2.11413 1.90938 1.91905 1.92236 1.32866 1.30864 1.92112 1.63346 1.57285 1.8124 1.58992 1.80951 1.97894 1.99412 1.53911 2.04025 1.92391 1.83073 1.81054 2.14752 1.80766 1.76431 2.02399 2.08012 1.88791 1.94563 1.24607 1.85643 2.05862 1.22065 1.62665 1.61511 2.00604 1.0363 1.86568 1.89037 1.51234 1.55831 0.891129 0.888996 0.919318 1.89919 1.17156 1.10325 1.11661 1.79097 1.51298 1.53804 1.44109 1.52206 0.987171 1.16992 2.00323 1.12386 1.7253 1.22664 1.27556 
162-6 1.88195 1.68324 1.224 1.59062 1.91602 0.752019 1.28805 1.83456 1.62601 0.846626 1.24171 1.84652 1.221 1.89713 1.56576 1.3674 1.66566 1.71014 0.882483 0.766768 1.14155 0.647559 1.64768 1.43609 1.15919 1.76714 1.33925 1.88452 0.903023 1.31886 1.70181 1.45267 1.6548 1.95621 1.25936 0.983139 1.94669 1.60878 1.18288 1.02404 0.928042 1.74032 1.96763 1.50057 0.976589 1.2583 0.746399 1.47896 1.58472 1.70417 1.72914 1.8969 1.8226 1.63275 1.2775 1.51171 1.31951 1.03431 1.6012 1.71269 0.89724 0.949192 1.74698 1.19156 1.87485 1.0936 1.53969 1.34183 1.1254 1.10287 0.906026 1.74716 1.53369 1.78125 1.546 1.30571 1.92522 1.93704 1.79666 1.60285 2.09224 1.59813 1.96737 1.24619 1.15273 1.13707 1.56154 0.627553 1.54372 1.71317 0.777658 1.38098 1.65149 1.02695 1.16963 1.58289 1.7128 1.12715 1.58232 1.89728 
163-7 2.16648 2.0367 1.8858 2.85792 2.45488 2.16274 1.8644 2.96912 2.24056 3.00221 2.26325 2.05994 1.60095 2.27907 2.81353 1.96644 2.54077 1.90351 2.3046 1.86455 2.66966 2.55945 1.87136 2.94485 2.34273 1.78283 2.10334 1.59349 1.50875 2.91407 2.65476 2.15913 1.77589 2.45762 1.52545 2.39962 3.08531 2.7611 1.7588 1.1463 2.17025 2.24732 1.81826 1.5496 1.95129 2.8575 2.12259 1.79068 3.07532 1.80823 1.55836 2.32006 2.77565 1.86779 1.54384 2.47254 1.07508 2.2456 1.79273 2.9348 1.71593 1.5022 2.55371 2.71733 2.78315 1.73942 2.01591 1.24932 2.24352 2.40259 2.33309 2.84616 1.91891 2.96811 1.3446 1.4631 2.06221 2.09671 2.15288 1.52594 2.17033 2.7375 2.32983 2.52416 2.55686 2.39818 3.02323 2.62405 1.95003 2.26053 2.64859 2.86178 0.805771 2.4015 2.29035 2.25147 2.56995 1.93083 1.80697 1.6304 
164-8 1.8808 2.00458 2.09954 2.24932 2.18977 2.32113 2.06457 2.16479 1.07752 2.33688 1.31285 2.48022 1.84229 1.95422 1.76467 1.93829 1.72415 1.80882 1.47898 1.84476 1.67356 2.46011 1.66058 1.8653 1.94274 2.59785 1.7132 1.94381 3.02439 2.12759 2.98471 2.23267 2.20563 2.27853 1.92183 1.26747 2.07588 1.47609 1.91994 2.12508 2.08339 2.09738 0.980771 1.20266 1.68704 2.10234 2.15034 2.20232 1.82473 2.30835 2.37538 1.90361 2.49876 1.75655 1.5216 1.72841 1.14102 2.43228 2.35922 1.24385 1.88025 2.57141 2.25088 2.44184 2.39008 2.00869 1.70043 2.57511 2.43356 1.72468 1.90944 1.83141 2.54638 2.00804 2.68174 1.401 1.88673 0.962556 1.58426 1.21601 1.79623 2.16042 1.89046 2.30965 1.86561 2.13251 1.80193 1.94337 2.26222 2.10221 2.1933 2.6938 1.91792 1.52152 1.72894 2.80819 2.78713 2.688 1.76108 2.01022 
165-8 2.51121 2.63425 2.3013 2.41629 2.48485 2.47224 2.59497 2.5829 1.76955 2.51841 2.64243 1.85452 2.21673 2.01542 2.35195 2.13919 2.2072 2.30004 2.43737 1.97364 2.55017 2.06269 1.8911 2.73467 1.99937 2.02974 2.17172 2.56791 1.42449 1.59792 2.96932 2.68605 2.75584 2.86704 2.52836 2.72708 1.26498 0.926472 2.59967 1.42515 1.1549 2.32024 2.0585 1.96297 2.19058 2.38166 2.33201 2.94798 2.07962 2.46718 2.39835 2.59079 1.34995 1.51845 2.06729 2.53377 2.29044 2.04429 2.41706 2.27716 2.49314 2.55652 2.3914 2.53443 2.75201 1.84719 2.86382 2.81698 2.91275 2.54125 2.60329 2.51352 2.08063 2.6302 2.26235 1.77643 1.78794 2.23494 2.01536 2.03541 2.10914 2.12946 2.12988 2.67682 2.55448 2.31592 2.36482 1.90913 2.10331 2.49424 2.24715 2.61596 2.33999 2.26844 1.94256 2.42721 2.06068 1.87933 2.5219 2.48346 
166-4 1.31437 1.70122 1.98964 1.88542 2.15108 1.36516 1.75072 1.63583 1.03313 1.88721 1.33526 1.9086 2.18155 2.35123 2.25714 1.65468 1.79382 1.45842 1.04883 1.05076 1.63052 1.26624 1.92452 2.54143 1.98611 0.85876 1.97544 1.87176 0.531372 1.85929 2.33049 2.172 1.82055 1.50097 1.00952 0.967363 1.60973 1.4261 1.77321 1.75602 1.86209 1.70536 2.55522 2.12912 1.94874 0.625164 1.42057 1.87094 1.86634 1.68926 1.77547 1.60997 2.05435 1.05522 2.22692 1.96888 0.754009 1.92212 1.9146 1.47012 1.21226 1.83287 1.75529 1.70658 1.80911 1.68597 2.18814 2.04539 0.234406 2.1038 1.42948 1.14326 2.09176 1.61859 1.73768 1.12636 1.91276 1.80321 1.71772 1.95292 1.52017 2.25768 1.18727 0.761751 0.499755 1.97167 1.33639 0.49765 1.89989 1.73929 1.16715 2.4219 0.712285 1.86417 1.27095 1.37228 1.69592 1.30009 1.55164 2.07695 
167-7 2.21863 2.0411 1.93904 2.93483 2.5011 2.07279 1.82464 3.02029 2.14374 3.02439 2.04712 2.31231 1.65906 2.20257 2.86605 2.02094 2.584 2.05733 2.34891 1.84965 2.71851 2.44849 2.04829 2.95507 2.25469 2.01829 1.63214 1.75564 2.53959 1.47889 1.90797 2.89065 3.15355 2.21131 1.6008 2.49045 2.44059 2.80198 1.77071 1.2182 2.07749 3.10258 2.28919 2.92685 1.87166 1.8799 2.10981 1.62092 1.69881 1.7664 2.81769 2.35878 1.51413 1.10288 1.77133 1.59418 2.99023 2.29348 2.49962 1.78658 1.83255 1.55888 2.68823 2.58276 2.82401 1.92545 1.78984 1.32028 2.46203 3.02447 1.42587 2.91118 2.29396 2.24603 2.09131 1.9757 1.44646 2.12387 2.1105 2.07066 1.57865 2.37375 2.56828 2.78387 2.5827 2.5839 2.29198 2.30033 3.06147 2.00361 2.89467 2.16819 2.71994 1.92807 0.860826 2.43866 2.14601 1.9572 2.65327 1.16561 
168-7 
169-5 1.87869 1.9131 1.50929 2.36068 0.955125 1.17065 1.36975 1.56075 1.522 1.23952 2.45787 2.04155 1.49826 1.96956 1.98177 1.76708 2.16799 1.57226 1.42894 1.66411 1.45152 0.737746 1.65433 1.80649 1.59101 1.61759 1.16779 1.29923 1.23992 1.99685 1.71068 1.58878 2.27683 1.72593 1.853 1.18088 1.70362 1.85384 1.48983 1.26987 2.09081 1.91324 1.80943 1.92416 1.78814 1.85 2.6253 2.12126 1.70506 1.46823 1.57256 2.10537 1.00536 1.96127 1.70531 1.63318 1.64136 1.69126 1.33769 2.45956 2.68503 1.48636 0.965809 1.78558 1.79616 2.10696 1.36121 1.01857 1.68748 1.6396 1.63814 1.9293 1.72762 0.807556 1.38079 1.95675 1.68527 1.38278 1.83904 1.51276 2.04531 2.32196 1.36938 1.26499 1.80427 2.52242 1.85605 1.94699 2.32347 1.76536 1.47511 1.74104 1.14344 0.627036 1.25745 1.80497 1.53052 2.2555 1.52897 1.43833 
170-8 2.01608 1.97984 2.09304 1.24302 2.09624 1.25747 1.99381 1.95562 1.68361 1.96425 1.22154 1.96124 1.96018 1.93868 1.2647 1.22668 1.92342 1.38127 1.93202 1.27026 1.9574 1.64638 2.04551 2.09303 1.90042 1.2348 1.3479 1.32415 1.50319 1.92965 1.38942 2.00965 2.0536 1.55378 1.50595 2.20176 2.19994 2.11786 2.00425 1.2712 2.05381 2.12082 1.2863 1.29822 1.98141 1.36608 1.89878 1.22972 1.5154 1.48103 1.12172 1.34241 1.14886 2.09872 1.29977 1.8386 1.1148 2.0713 2.03473 2.02242 2.13181 1.95451 1.86735 1.50154 1.20393 1.27084 2.03389 1.98596 1.82827 1.11601 1.44196 2.10654 1.79474 1.54796 1.11696 1.2491 1.49728 1.31653 1.53988 1.7152 1.99549 2.09855 1.89506 1.78617 2.08548 1.2593 2.0109 2.03524 1.52683 1.12405 1.53651 1.99013 1.90528 1.95977 1.78205 1.91137 1.99143 2.07527 1.97015 1.30049 
171-10 3.78053 3.72582 3.62593 3.85977 3.90413 3.59677 3.79786 3.56561 3.84803 3.99962 3.63877 3.41606 3.94959 3.65009 3.51144 3.71837 3.71668 3.7634 1.95952 1.80753 1.93599 1.84537 3.88239 1.84867 1.97739 3.59116 3.52853 3.9347 3.82263 3.43268 3.68819 3.79162 3.88922 1.96469 3.71616 3.3885 4.00282 3.96606 3.74475 3.35748 3.58525 3.60649 3.93283 3.67126 3.40828 3.43046 3.58296 2.0609 3.72271 3.47641 3.55217 3.59635 1.91527 3.7401 3.44651 3.74175 1.77979 3.9084 3.59308 1.98932 1.94834 3.92729 3.2439 2.03778 2.00595 1.86641 1.89677 1.91297 3.64112 3.94167 3.6986 3.36385 3.64766 3.66415 1.99468 3.96002 3.19155 3.82912 3.40149 3.43162 4.06156 4.06657 3.76174 1.79654 3.20056 3.45835 3.5639 3.78919 3.23089 3.94842 3.4812 3.80832 3.30841 3.67324 3.54443 3.75689 3.55093 1.97095 3.46498 1.99444 
172-2 1.86013 2.25081 1.50376 1.46217 1.78054 2.21946 2.1728 2.16459 2.19804 1.88588 1.6769 1.99176 1.60586 2.03904 1.8311 1.42541 2.05266 1.48237 1.09418 2.12014 1.6237 1.91724 0.305641 1.31071 1.62503 1.12088 2.1947 1.62873 1.38381 1.51985 2.20715 1.6893 1.6576 1.1993 1.51332 1.73066 1.72039 1.85593 1.77609 0.632302 2.08223 1.15677 1.57297 1.43607 2.02954 2.02942 1.32435 1.63024 1.9785 1.20971 1.37718 1.66526 2.06231 1.73321 0.383013 1.31608 1.24349 0.425928 0.639786 1.36409 1.85705 1.24357 1.35478 0.847115 1.61816 0.960604 0.902955 1.48955 1.40912 1.95996 1.09542 1.75478 1.65876 1.93929 0.959733 2.04923 1.92913 1.40186 1.10229 1.83182 1.52287 2.10112 1.20653 0.91894 1.49381 0.75673 0.666713 1.59064 1.12489 1.31061 1.46324 1.12691 1.59077 1.76473 1.71395 1.81861 1.38626 1.46004 1.46125 2.1527 
173-4 1.38489 1.14712 1.19764 1.2531 1.77202 1.23076 1.16172 1.70003 1.40181 1.34233 1.26876 1.03687 1.4698 1.28799 1.4914 1.58231 1.58563 1.4624 2.08734 1.52781 2.01889 1.27473 1.42371 1.59034 0.961101 1.19867 1.32206 1.14162 1.03772 1.15479 1.54034 1.73283 1.4278 1.55467 1.99437 1.98454 1.38816 1.51281 1.79805 1.8861 1.80775 1.67603 1.53911 1.76939 1.57868 1.64781 1.07142 1.87342 0.922412 2.03613 1.25759 1.41583 1.0274 0.728624 1.97763 1.79036 1.23911 1.95431 1.81243 1.45011 1.53245 0.973367 0.698833 1.69593 1.49191 1.76887 1.5023 1.82045 1.38607 1.9042 1.6376 1.30617 1.43449 1.33564 1.54969 1.98722 1.80552 1.62204 1.85789 1.77307 1.20087 1.5683 1.46593 1.6725 1.3399 1.73003 1.47123 1.4196 1.59024 1.15402 1.28237 1.99375 1.78446 1.27419 1.40297 2.0195 1.68825 1.88468 2.07162 1.65598 
174-3 1.23379 1.14893 1.2362 1.23711 1.1872 1.20948 0.613156 0.481819 0.770332 0.600131 1.22617 0.887509 0.61788 1.1069 1.14679 1.33311 1.28631 0.563632 1.26927 1.22936 1.24183 1.30827 1.20375 1.24961 0.369557 0.456292 0.720477 0.783918 0.773739 0.529738 0.543567 0.647541 0.59597 0.745968 1.0564 1.22018 1.26032 1.09309 1.10635 1.20032 1.34639 1.19461 1.2058 0.875578 0.774385 0.544386 0.482826 0.696112 1.22324 0.43539 0.584861 0.882077 0.777303 1.14538 1.21122 1.08519 1.22293 1.2688 1.29583 1.01625 1.01288 0.913888 0.500028 1.3529 1.25477 0.790019 0.831319 0.697786 0.55606 0.333679 0.366989 0.912178 0.755531 0.811579 1.24971 1.21178 1.18785 0.987006 1.18922 0.677761 1.00121 1.12135 1.1876 1.34629 0.391506 0.487657 1.19567 1.31068 0.700354 0.763457 0.52497 0.531013 0.773874 0.587812 0.571252 0.601581 0.758623 0.845731 1.14034 0.696011 
175-6 1.57087 0.591342 1.79572 1.53874 1.58017 1.73846 1.42235 0.55547 1.78657 1.51035 0.782399 1.7633 1.68747 0.647979 1.476 1.55089 0.839569 1.59386 1.73506 0.777603 0.586842 1.4928 1.46756 0.797434 1.48877 1.44566 1.64137 0.392767 0.616775 0.77854 1.43903 1.95361 1.5292 0.873195 1.38844 1.59914 1.9183 1.4955 0.660378 1.39262 1.5551 0.777554 1.46692 1.52926 1.72573 1.64283 0.969446 0.741671 1.47434 1.78376 1.56246 1.85386 1.87447 1.49598 0.466296 0.649517 0.751126 1.59466 1.48629 1.51068 1.45358 0.948756 1.59607 1.85642 1.60609 1.72471 1.94766 1.65766 1.44569 1.74201 0.539216 1.79046 1.66091 1.51442 1.81987 1.87029 1.86685 0.747302 1.33431 0.837802 1.57976 0.894893 1.44673 1.5968 0.986863 0.996286 1.54362 1.73192 1.42241 1.25217 0.59633 0.647648 1.47772 1.0488 1.51326 1.03245 0.548186 1.6848 1.49876 0.698845 
176-6 1.715 1.69498 2.66406 2.72181 1.75768 1.9009 2.20673 2.1844 1.51193 1.62759 2.69955 2.59547 1.85906 1.67227 1.65145 1.92398 2.10417 2.7508 1.99138 2.7983 2.6968 2.74664 3.06553 2.16278 2.12622 1.67346 2.10619 1.82472 3.15308 2.00396 1.60859 2.02465 2.28181 2.25115 2.47597 2.21966 1.76213 2.25875 2.15918 2.16141 2.28476 2.45086 1.4581 2.01074 2.1727 2.01728 1.57674 2.89483 2.14258 2.71876 2.95605 2.47175 2.47755 2.6021 2.61205 2.19752 2.48392 2.05304 1.15245 1.10683 1.98586 1.86619 2.10012 2.31036 2.19849 2.13079 2.10563 2.43643 2.23848 2.69369 2.29615 2.63258 1.83005 1.90098 2.1544 1.17169 2.25098 1.89488 2.04009 1.3818 2.02807 1.91533 2.31519 2.76514 2.23248 1.91117 2.16092 2.33978 2.08554 2.80638 3.05138 2.53411 1.99967 2.212 2.16328 2.12794 1.87713 2.06016 2.53113 0.91864 
177-3 1.91977 0.3753 1.2492 1.92694 1.49785 1.96231 1.52964 1.94031 0.27024 1.30879 1.63382 1.91479 0.985319 0.891697 1.36087 2.05179 1.54889 1.33059 1.20885 1.26073 1.37761 1.59495 1.53031 1.95891 0.769395 1.53739 1.62748 0.776031 1.44666 1.50195 0.347009 1.42654 1.48853 1.33384 1.83787 1.40898 1.47887 1.46322 1.47728 1.52034 1.01331 1.47769 1.93412 1.29122 1.67961 1.49062 0.493716 1.64093 1.55593 1.48463 0.815845 1.49589 1.27233 2.15484 1.32158 1.4087 1.49226 1.27321 1.52098 1.95564 0.681496 1.27575 1.58633 1.55561 0.925947 1.71044 1.46918 1.52997 1.8033 1.96567 1.56906 0.84231 1.86238 0.971191 0.580375 0.88506 1.45706 1.47985 0.88937 1.2035 1.35061 1.51122 0.987843 1.57326 1.36633 0.650309 1.86227 0.693298 1.0848 1.3702 1.80892 0.677989 0.788295 1.86254 1.82423 1.95069 2.07942 1.19526 0.609712 1.42245 
178-6 1.3206 1.26617 1.27759 1.36745 1.27927 1.34109 1.26516 1.41764 1.46882 1.47919 1.27988 1.21787 1.22641 1.33301 2.01991 1.7365 1.95812 1.70979 1.28238 1.39988 1.20941 1.26766 1.17599 1.27832 2.23955 1.44765 1.289 1.4017 1.46258 1.32527 1.51468 1.81027 1.42034 1.24679 1.17459 1.66827 1.66833 2.08668 1.42126 1.48407 1.61309 2.13701 1.41956 2.06451 1.39348 1.36872 1.51857 1.54909 1.30311 2.02874 1.27077 1.69003 1.95655 1.28342 1.23755 1.21128 1.66925 1.37826 1.33244 1.36331 1.04747 1.16164 1.21634 1.69048 1.7524 1.30686 1.59361 1.08249 2.61736 1.36857 1.56859 1.92392 1.14536 1.34985 1.25419 2.22391 1.90941 1.42623 1.97437 1.45167 1.42685 2.51526 1.21558 1.79674 1.14173 1.61196 1.33348 1.97854 1.21626 1.73701 1.88134 1.8796 2.01699 1.67186 2.066 1.48941 1.8567 1.79666 1.60195 1.581 
179-6 1.97379 2.16412 2.07114 2.36605 1.38749 2.84046 3.04905 1.81182 1.64415 2.35655 1.85304 2.8481 2.36816 2.142 2.14241 1.89835 1.74634 1.75971 1.94247 2.03578 1.66785 1.55143 1.5192 1.88994 2.22954 2.83973 1.48239 1.64144 1.7408 1.85222 2.33649 2.02838 1.77746 1.44116 2.6809 1.6118 1.44303 1.6068 1.90152 1.45264 1.78167 2.75424 2.88513 1.74627 2.18637 2.21517 2.04533 2.85059 2.41859 1.62378 2.53922 1.44447 2.92039 3.05671 1.90349 1.96615 1.65395 2.48159 2.01907 1.98394 3.06354 1.67684 2.20113 2.89278 1.55257 2.0717 2.24964 1.80869 2.87489 2.94722 2.64969 1.93203 2.76899 2.04179 2.91191 2.70194 2.10138 1.95995 2.19169 2.88469 1.78646 1.66475 1.79831 2.18358 2.11164 2.4907 1.44835 1.46712 1.84478 2.3263 1.71063 2.40518 1.51153 2.83652 1.46043 2.17222 2.04307 2.49155 1.475 1.8042 
180-3 1.049 0.924197 1.06212 1.59376 0.982389 1.43807 1.76789 1.20622 1.35212 1.09025 1.82947 0.779815 0.978276 1.46313 1.57004 1.62815 1.31885 1.07188 0.437116 1.70155 0.818241 1.35844 1.35534 1.74677 1.90044 1.45632 1.72421 1.67956 1.35683 1.17326 1.49725 1.35194 0.60389 1.16146 1.78877 0.68901 1.0838 1.65335 1.5713 1.21206 1.07963 1.7137 1.24238 1.08922 0.487946 1.48731 1.71165 1.45228 1.5605 1.63961 1.55281 1.61533 1.16066 1.92149 1.19602 1.6966 0.848142 0.919826 0.817604 1.72359 1.75952 1.79391 1.38649 1.40155 1.60769 1.13791 1.58384 1.90224 1.41954 1.46138 0.689168 1.72314 1.83021 0.900587 0.549614 1.91129 1.43725 1.55915 1.78447 0.927326 0.534818 1.65166 1.27317 0.642923 1.47023 1.57678 1.42536 1.71352 1.22556 1.71865 1.79633 1.84807 2.1825 2.07607 1.38285 1.83523 1.83973 1.34839 
181-4 
182-1 0.33703 0.207458 0.54428 0.342882 0.762371 
183-2 0.36891 0.785155 0.985011 0.745099 0.503435 0.360541 0.689561 0.920605 0.294539 0.900375 1.09414 1.10286 0.730675 0.817852 1.02881 0.490972 0.557812 0.233667 1.04093 1.18772 0.992698 1.0975 0.704238 0.521068 0.472231 0.717059 0.693679 0.913678 0.902234 1.07097 0.820162 0.961343 0.70198 0.403843 1.06176 1.2304 1.04241 1.21902 0.523384 0.837772 
184-1 0.607377 0.246512 0.374384 
185-6 1.98331 2.44686 1.91891 2.37922 2.50649 1.88 2.16295 2.40362 2.29775 2.70845 1.51251 2.27843 2.41618 2.54906 2.29197 2.08007 2.2046 2.55597 2.36919 1.72574 2.31038 2.12241 2.20234 1.89742 2.10866 2.27782 2.7106 2.44496 2.26258 1.76525 2.41602 2.59246 2.06869 2.30151 2.89389 2.50464 1.7394 2.40486 1.95135 1.72927 2.65054 2.39439 1.96032 2.42717 2.42152 1.92918 1.52463 2.04171 2.3961 2.7682 2.67365 1.98683 2.37027 1.91138 1.96118 2.28111 1.43267 2.39307 2.2469 2.36074 2.33902 2.66156 2.42608 2.92533 2.28747 1.67252 1.95093 2.63629 2.26897 2.76009 2.14192 2.11267 3.00786 2.35594 1.73832 2.16363 2.06276 2.0515 2.24477 2.59468 1.91299 1.49198 2.2948 2.26578 2.79323 2.10446 2.3524 1.8688 2.11107 2.34045 1.90311 2.23243 2.73309 2.71875 2.3447 2.39929 2.45233 2.56479 3.00417 2.49347 
186-3 1.72829 1.57457 1.33086 1.57858 1.3429 1.70004 1.72588 1.68637 1.62276 1.62373 1.50764 1.62951 1.77752 1.89571 1.91152 1.43312 1.62433 1.54121 1.60332 1.76856 1.77243 1.81688 1.37674 1.73506 1.20948 1.42734 1.40417 1.75776 1.84923 1.42183 1.82088 1.70948 1.85359 1.76239 1.49841 1.79265 1.61001 1.41869 1.5558 1.3899 1.6652 1.90557 1.64173 1.39042 1.68292 1.91637 1.65759 1.30881 1.68134 1.74605 1.94824 1.58984 1.65924 1.54592 1.60536 1.51581 1.92857 1.80203 1.18629 1.92959 1.78339 1.39977 1.78775 1.62854 1.47964 1.31564 1.85364 1.89766 1.4856 1.53006 1.70467 1.68657 1.79963 1.89022 1.50985 1.49135 1.91885 1.89708 1.46599 1.65999 1.55304 1.99281 1.6967 1.96836 1.69672 1.79422 1.48909 1.44726 1.8201 1.33672 1.36254 1.4968 1.94795 1.53056 1.86224 1.96073 1.26406 1.54756 1.59605 1.76782 
187-6 1.33538 2.84673 1.2155 2.20741 1.87562 2.50685 2.45069 1.73439 2.80066 3.08584 2.33841 1.2374 3.24163 2.93723 3.22366 2.96089 0.480034 3.19715 2.55268 1.77968 2.15891 2.34812 3.3927 3.17015 3.79669 3.44287 2.43171 2.6577 1.79525 3.67348 3.70108 3.53189 1.74457 2.20707 3.05737 3.16253 2.13069 3.17738 1.60198 1.92316 0.880145 1.94376 1.5458 2.30819 2.22685 2.06573 0.897672 2.16088 2.21542 2.55281 2.15994 2.39912 3.35509 2.25554 2.17246 2.57955 1.99328 2.85766 1.62455 0.762442 3.9663 0.717707 2.62654 2.79903 2.49505 2.2793 1.71802 2.88925 2.05849 0.977741 2.25242 1.72631 2.23982 2.0347 1.49171 2.98452 3.29405 1.66831 2.91763 0.709764 1.86868 2.06711 1.98651 1.72445 2.71803 2.03101 2.63088 1.66357 2.79181 1.30451 2.15277 2.65818 2.97081 2.8212 1.80483 2.75672 2.09154 2.24821 3.35265 2.39761 
188-3 0.957056 0.974646 0.543922 0.829598 0.693176 0.976663 0.646521 0.559978 0.856714 0.962196 0.970914 0.981067 0.834966 0.973317 1.09235 0.888416 0.449467 0.894967 0.810833 0.947452 0.710006 1.08134 0.620404 1.0881 1.07672 0.791931 1.16952 0.750962 0.883983 0.884901 0.918672 0.415386 1.15148 0.845612 0.898099 0.838438 0.959122 0.417606 0.374267 1.05393 0.856251 1.1805 1.08568 1.07997 0.625708 0.850341 0.794719 0.288255 0.57721 0.878318 0.918111 1.1578 1.05798 0.903119 0.848198 1.17543 0.881076 0.751449 1.16509 0.534182 0.914138 1.22213 1.20488 0.851498 0.219836 0.81681 1.13941 1.16853 0.892144 1.22928 0.779902 0.785645 0.953334 1.18535 0.345131 0.763697 0.855521 0.674462 0.954675 1.50594 0.844127 0.351263 1.73135 1.85731 0.959339 1.71474 1.66015 0.81591 1.64193 1.5036 1.83702 1.083 1.69591 1.78988 1.93122 1.22838 1.80562 1.04181 1.82941 0.52959 
189-7 1.22264 1.27277 1.12109 0.972512 1.213 1.31738 1.04529 1.37307 1.29738 1.34686 1.38652 1.30361 1.1969 1.06094 1.21679 1.21917 1.28554 1.38154 1.13075 1.13036 1.49622 1.32026 1.43603 1.53948 1.27505 1.42322 1.46942 1.38646 0.738278 0.871624 1.30066 1.30872 1.22136 1.5651 1.40027 1.60774 1.34742 1.35238 1.48715 1.55877 1.2866 1.38747 0.875911 0.848884 1.11538 1.0963 0.969106 0.927695 1.43401 1.62957 1.3599 1.45668 1.34583 1.49476 0.964574 1.04862 1.19236 1.38271 1.03402 1.18477 1.31312 1.37177 1.35177 1.3419 1.2298 1.08131 1.31861 1.57309 1.42894 1.13845 1.4518 1.40605 1.41584 1.16387 1.13898 1.45804 1.46933 1.22216 1.11855 0.988109 1.31173 1.47983 1.51753 1.11993 1.28878 0.703891 1.37916 1.07989 1.25956 1.26674 1.31963 0.902155 1.3764 1.25253 1.38301 1.457 1.39117 1.50756 1.29032 1.46476 
190-4 0.622453 1.70261 0.569098 1.84001 1.68321 1.97619 2.11045 1.59398 0.472223 1.83279 1.45538 1.62997 0.708217 1.55767 1.6945 1.41719 1.61468 1.19534 1.97143 1.95255 2.0854 1.72064 1.52687 1.77153 1.2101 2.04883 1.3423 1.41349 0.664708 1.74883 0.461622 1.88332 0.884854 1.5602 1.94269 1.90354 0.718107 1.93576 2.1001 2.001 0.620513 0.610863 0.978053 1.95174 1.58909 1.44582 1.59695 2.09809 2.08219 0.770671 2.34585 1.62441 1.80755 2.25951 1.11719 1.75392 1.94506 1.37719 1.72736 1.89951 1.52142 1.55086 0.646175 0.672256 1.54231 0.805079 1.22774 1.80238 1.86321 1.87862 2.57948 2.32877 1.28893 2.50911 2.07174 1.7273 2.01127 2.22882 2.03819 1.67077 2.00984 1.73018 2.14195 1.64379 1.51484 2.6023 2.56325 1.50534 1.97816 2.10852 0.670286 1.57443 0.91647 1.80103 1.42473 1.51315 0.956243 1.74478 1.97534 1.45734 
191-2 2.24993 0.572776 0.362503 1.85743 1.37951 2.01612 2.22624 0.203874 0.516555 1.82451 0.520512 0.958687 1.3973 1.78046 0.985132 1.00004 1.23221 1.76692 1.59232 1.47854 1.8785 1.49779 1.6194 1.44339 2.50755 1.50272 1.5914 1.71271 1.6298 1.50272 1.85351 1.72596 1.66149 1.7908 1.71235 1.08329 1.0053 1.76059 1.4255 2.05221 1.60881 0.435661 1.84783 0.666468 1.53625 0.623017 1.46314 1.55424 2.46138 1.19611 1.92157 1.02075 1.59703 0.621266 1.53597 0.851126 1.44429 1.22777 1.83428 0.743785 1.56834 1.24032 2.13148 1.68117 
192-5 2.03926 0.755953 0.63855 2.10054 1.83852 0.498799 2.11979 2.2781 0.954393 1.94749 1.04279 2.60767 2.02017 0.788233 2.02115 0.864251 1.17104 2.02842 2.35653 0.542379 1.80182 2.01002 2.43017 1.25988 0.74655 1.20684 1.16155 0.936081 0.828485 2.0599 1.38229 2.17611 0.700534 1.77678 2.05522 1.78041 0.836014 2.2082 0.547875 2.44024 1.48079 1.76273 2.19604 0.65651 2.48358 0.947841 1.26035 1.08429 1.45833 2.36794 1.58927 1.32577 1.34565 2.27671 1.88075 1.11338 0.585364 2.38138 2.34167 2.13238 2.04645 2.13059 1.49203 1.09581 2.08242 0.957512 2.71797 1.1011 0.938988 1.54559 1.38067 1.30859 1.12234 1.68325 1.01893 2.62136 1.9894 1.29791 2.55797 2.40329 1.83844 2.13766 1.88123 2.09881 1.00516 1.65191 1.78492 1.43899 2.04749 1.96847 1.78091 2.21635 1.35877 0.514969 0.903281 1.72734 1.04892 2.50258 2.28804 2.62847 
193-8 
194-2 0.597006 0.464029 0.617231 0.603762 0.468262 0.670743 0.368023 0.758574 0.660937 0.705605 0.370798 0.459983 0.723689 0.640469 0.334435 0.805405 0.519219 0.739182 0.783962 0.794569 0.527832 0.37556 0.709619 0.560416 0.719642 0.791028 0.612487 0.795107 0.489632 0.903277 0.651871 0.945765 0.834983 0.72468 0.799689 0.922405 
195-6 1.94862 2.21245 1.92654 2.17682 2.2859 1.79586 2.06068 2.16955 2.19459 2.10746 2.31452 2.45414 2.15545 1.53814 1.96341 2.02337 2.36194 2.14751 2.0581 2.209 1.97961 1.70765 2.14835 1.93814 2.20414 1.76699 2.31029 2.20495 2.0312 2.0738 2.61498 2.49818 2.11904 2.16305 1.69364 1.80977 1.93666 1.60561 2.22595 2.38896 1.8885 2.14555 2.15401 2.54339 2.39338 1.62945 2.17283 2.14398 2.48119 2.10964 2.16885 2.01684 1.67167 2.54995 2.05401 2.69818 2.01029 1.79734 2.24336 2.66552 2.27624 2.13822 1.80794 1.53554 2.56253 1.76691 2.14215 2.06126 2.17869 2.65198 2.62699 2.02825 1.84296 2.15397 1.81361 2.53309 1.95242 2.61837 2.23237 2.20158 2.93453 1.75457 2.49651 2.28671 1.75318 1.68572 2.21801 2.18862 2.11671 2.4921 2.34064 1.81814 1.35711 2.17258 2.42993 1.74792 2.17593 2.80657 2.09203 1.9322 
196-6 1.6923 2.40181 1.64176 2.41537 2.33375 1.74547 2.57137 1.89046 2.24364 1.48449 1.62794 2.53537 2.69546 1.43199 2.07935 1.85912 2.04372 2.40306 2.13692 1.63238 2.52154 1.9624 1.63783 2.80173 1.63926 2.41684 1.94983 2.24074 1.82453 2.38411 1.48303 2.27694 1.37997 1.86831 2.19709 2.49308 2.63625 1.80136 1.32769 1.97906 1.64138 2.10371 2.22177 2.63139 1.99196 2.2943 1.50718 1.53732 2.09586 1.49132 1.87453 2.4152 1.94355 1.81073 2.73552 1.55659 2.6145 2.51233 2.58784 2.67366 2.4977 2.65681 1.75559 1.89209 2.0808 2.26156 1.30204 1.44153 1.68682 1.5082 2.22234 2.86024 1.8709 1.75835 2.32608 2.28237 1.59834 2.2531 2.40924 3.07113 2.33167 2.40214 2.42374 1.7228 1.58539 2.05015 1.59136 2.95092 1.87698 1.77684 2.84484 2.41925 1.56583 1.8273 2.35593 1.95307 1.82675 2.35652 2.11346 1.82899 
197-5 2.24719 2.28013 2.20707 2.17523 2.29962 2.34197 2.19339 2.18818 2.12652 2.17295 0.764995 0.97685 2.17927 2.22242 0.893195 0.967465 2.19489 2.26951 2.22324 2.3194 2.29631 2.30615 2.12503 2.1882 2.06865 2.3392 2.19438 2.23623 2.29106 2.3158 2.33212 2.36504 2.36147 2.3698 2.25048 2.1677 2.24743 2.1697 2.13957 2.29727 2.37627 2.11054 2.14124 2.05803 2.11785 2.04904 2.35171 2.17902 2.26844 2.34258 2.28513 2.38762 2.18029 2.41844 2.39383 2.08177 2.0311 2.25965 2.31562 2.256 2.18917 0.933356 2.16073 2.14209 2.26456 2.05129 2.0976 2.09938 2.16435 0.82046 2.26614 2.30618 1.12989 2.22792 2.16695 2.09767 2.18015 2.23539 2.2716 0.61213 2.06316 2.13858 2.1113 2.41089 2.44235 0.985037 0.632651 2.17069 2.16588 1.12417 2.13624 0.82337 2.12509 2.13058 2.34162 2.3682 0.878931 1.10865 1.09608 1.29205 
198-5 0.9553 1.27944 0.953743 1.10714 0.933385 1.12947 2.18441 1.3935 3.20025 1.19723 1.16277 1.16934 1.60548 2.1884 2.378 1.59398 1.53434 3.0258 2.31647 1.0889 2.11504 1.10974 2.13491 3.3066 2.14832 1.21175 1.12309 3.32742 3.25787 1.23707 3.57154 1.30471 2.37523 3.10187 1.84004 3.00338 1.25869 1.76931 2.1238 1.42484 1.09047 2.14618 2.43814 2.27158 2.15437 2.25843 1.02411 2.32696 1.54784 3.05041 1.377 2.26128 3.04675 2.28518 3.08444 1.4538 2.28738 1.38252 1.2428 3.03573 3.24337 3.57835 3.55106 3.58482 0.764032 2.27268 2.46803 2.26207 1.50799 2.32567 2.25487 1.72811 3.14684 2.98372 2.40211 3.20508 2.40976 3.03333 1.22505 3.23335 1.6899 2.35121 1.08847 3.1564 1.01094 3.07334 1.28584 3.51272 3.0409 1.54431 3.01729 2.34928 1.33636 3.25218 2.39585 1.06422 1.91809 0.99754 1.1519 1.11971 
199-7 2.60538 2.94604 2.68665 2.94943 2.87524 2.6627 2.40342 2.59112 3.16919 3.26184 2.91866 2.96006 2.94348 3.22795 3.17364 2.96035 2.63802 3.20057 2.37456 1.72787 1.91449 2.66216 2.33038 2.58825 3.42298 3.02238 2.9915 3.19396 3.49941 2.22172 2.8684 3.00982 2.88403 2.69066 2.06701 2.05211 3.23953 2.93043 2.24604 3.10323 1.66279 2.15827 3.31871 2.87429 3.43956 1.83034 3.29713 2.47877 3.28322 3.22374 2.43688 2.3546 2.31278 2.98874 2.11253 2.99562 1.15252 2.30047 2.63641 3.00998 3.15195 3.14721 3.07358 2.78797 2.944 1.99955 3.16336 2.25126 3.10459 2.59051 2.2409 2.65169 3.31786 2.16942 2.39233 2.56751 3.16719 2.02948 2.97205 3.03883 2.33174 2.14713 2.02853 2.22381 3.45692 2.96115 3.13404 3.32808 2.63392 3.38968 2.98126 2.715 2.96856 2.94651 3.51021 1.94648 2.38731 1.24027 2.9474 2.69631 
200-6 2.0535 2.86827 2.25498 1.39702 2.05179 2.77541 3.16099 2.04627 2.03817 2.03821 2.85472 2.86103 2.235 2.72231 2.16782 2.88175 2.4259 2.00675 1.66246 2.97518 0.79942 3.35623 3.19858 2.75 2.17511 2.23597 2.24467 2.23837 2.72216 2.89863 2.08265 2.04118 3.18218 3.1754 1.36055 2.7677 2.00684 2.02939 2.24367 2.78183 3.15586 2.19381 2.02857 2.02679 3.14636 2.19389 2.02486 2.24103 2.87914 0.692364 1.76638 1.39252 1.33055 1.31663 2.25321 2.77805 2.2851 3.18314 2.16543 1.32252 2.21476 2.71195 2.22244 2.93498 2.7326 2.09251 2.73487 2.73036 2.44916 2.21031 2.79548 2.73273 2.19923 2.47112 1.63913 2.86857 2.17158 3.15953 2.99545 2.41732 2.87507 2.40827 2.33609 1.99349 2.97323 2.26245 2.18084 3.57829 1.99622 2.16256 3.33462 2.27918 2.96815 3.19146 3.321 2.75561 1.99986 2.87421 3.17943 2.75945 
201-1 0.846958 0.777493 
202-10 2.41425 2.6539 1.88312 2.10972 2.54019 2.41776 2.50001 1.75973 2.30463 2.35818 2.45724 2.07251 0.881646 2.30402 2.11724 2.58268 1.90171 2.64758 2.27235 2.49165 2.39718 3.074 1.65131 2.17213 2.11773 2.18276 1.2617 2.43946 2.00025 2.45897 3.11385 1.72772 2.38283 2.98794 1.52539 2.5668 1.36794 1.88954 2.24348 2.43293 2.35506 2.48278 2.20987 2.45482 2.30062 2.22915 1.95683 2.98601 2.228 2.35129 2.58011 2.52 3.17696 3.12104 2.29239 3.1052 2.09375 3.07512 3.07305 2.51396 1.03067 2.13566 0.975103 2.12641 1.93457 2.03581 3.22512 2.49556 2.23011 3.12598 3.04965 2.70817 2.14605 3.25338 2.49804 2.95042 1.95552 3.19175 2.16799 1.08123 1.97039 2.02012 2.30149 1.48309 1.48543 3.44254 1.60672 3.25068 3.18364 1.1482 3.10497 2.42702 1.23956 1.541 3.06617 3.06743 1.44107 2.15977 3.06464 2.90084 
203-5 1.21337 1.17429 0.705277 1.68608 1.35821 1.69275 1.63971 0.617072 1.76395 1.50682 1.7458 1.75796 1.37458 1.28816 1.56455 1.49531 1.42521 1.33591 1.75246 1.4989 1.4431 1.32667 1.11114 1.48775 1.66201 1.39471 1.57742 1.07542 1.53827 1.10214 0.992544 0.784068 1.50794 1.78271 1.25483 1.20125 1.51837 1.10318 1.61076 1.79691 1.29509 1.54296 1.5239 1.37334 1.19221 1.67997 1.5359 1.22815 1.79613 1.38437 1.18807 2.01306 1.72088 0.386173 1.7105 2.015 1.23529 1.40062 0.50691 1.72259 1.44454 1.87696 1.80335 1.32531 1.61829 1.47502 1.94552 1.50695 0.978013 1.05711 1.73334 1.35221 1.80068 1.38792 1.2231 1.76667 1.62455 1.88336 1.46499 1.74118 1.98764 1.74932 1.78398 1.1491 1.52874 1.29094 1.73225 1.53544 1.74537 1.45851 1.1584 1.79508 1.53492 1.87574 1.79279 0.88373 1.85993 1.48049 1.30794 1.39627 
204-8 3.39898 2.84916 2.84943 2.81333 2.42319 2.53149 2.14512 2.35211 3.10179 2.5875 2.56153 2.28673 2.47577 3.2097 2.25993 2.45837 2.28173 2.04173 3.50311 2.28436 3.45218 2.14418 2.28324 2.30654 2.40002 2.77281 1.94901 3.0704 2.7091 2.37061 2.47554 2.0107 1.81598 1.85186 1.64522 2.43218 2.39749 2.55559 2.1253 2.44646 2.80823 3.15261 1.81345 1.8412 2.3956 2.21072 2.4705 1.89942 2.13404 2.60415 2.36992 1.98715 2.22279 2.18454 1.83908 3.14779 2.28589 2.26073 2.33206 2.23927 2.14977 2.59955 2.50936 2.01756 2.00126 2.69804 2.71492 2.26904 2.16626 2.24963 2.20475 2.04875 1.85746 2.40154 1.55955 2.35132 1.67773 1.46192 2.43826 2.40944 2.47904 2.10391 2.21035 2.4395 1.99192 1.95208 2.26711 2.40615 2.34793 2.49387 1.80516 2.28157 1.70545 1.98086 2.15267 1.74134 2.41234 2.47407 1.71271 1.58288 
205-3 2.24838 2.20529 2.18334 0.756179 0.722718 0.553578 2.61127 2.60666 1.78002 2.28988 1.65987 1.2132 2.17448 2.61181 2.09717 2.21087 0.864526 0.312258 2.1334 0.9599 0.685628 0.844449 0.957091 0.373663 0.198265 0.724745 1.74802 2.54822 1.79051 2.3338 1.19989 2.536 1.63621 1.05798 1.35098 1.30361 1.22849 2.30678 2.2123 2.26068 1.83549 1.36665 1.77376 1.78406 2.59596 1.15282 2.09848 2.26327 0.470508 0.53397 2.25449 0.801671 2.13464 1.75158 0.580989 2.11136 1.32501 2.54478 0.752544 1.18911 1.78239 0.355201 0.908116 0.382937 1.66208 2.69354 2.80952 1.19353 0.638524 0.43828 2.63521 0.615729 2.30746 0.522674 2.64753 0.765018 2.21662 1.8419 2.25869 0.566092 1.79383 2.32677 1.74069 1.23908 1.66831 2.36037 2.24493 1.6762 1.26079 1.81036 0.748357 2.17577 0.683483 1.80611 1.56169 2.34212 1.7486 0.691325 0.780588 0.697235 
206-8 1.72688 1.68527 1.66979 1.99157 1.61213 1.97085 1.65214 1.64029 1.93765 2.09248 1.52067 1.95848 1.59147 1.91251 2.06287 2.20427 1.57294 1.86607 2.04016 1.45905 1.86868 1.9188 1.64265 1.51184 1.79147 2.02012 2.00594 2.25823 1.80908 1.8155 1.53995 1.97645 1.96808 2.00484 1.62564 1.41669 1.98288 1.81486 1.63031 2.21713 2.35735 1.93703 2.14599 1.55478 1.6383 1.91966 1.91365 1.97308 2.06488 1.34727 1.7938 1.90284 1.5444 2.12313 2.059 2.19769 1.71512 1.88499 2.31523 1.88503 1.65972 2.24877 2.11109 1.72253 1.52284 2.0774 1.84495 2.01003 1.88832 1.67376 1.49992 1.84632 1.71744 2.02922 1.52382 1.72061 2.06289 1.52347 1.82068 1.70519 1.90982 1.8126 1.97905 1.98083 1.87482 1.95707 1.85091 1.7819 1.4463 1.52886 1.53259 2.05528 1.23921 1.93896 1.64004 1.93055 2.19942 1.7856 1.94721 1.98127 
207-8 1.65253 1.07495 2.10923 1.65474 1.02039 1.75601 1.67618 2.17715 1.73546 1.71856 1.15108 1.72621 2.15416 1.23425 1.70706 1.82351 2.16099 1.16183 1.74485 2.22593 1.67228 1.79745 2.14167 1.10251 1.28908 1.78212 1.67661 0.947746 2.20037 1.60841 1.73692 2.17355 2.02922 1.72978 1.68087 1.59862 1.13198 1.75375 2.19277 1.70256 2.11458 1.06599 1.62282 1.65053 1.17758 2.09673 1.50033 1.25585 1.71873 1.01237 2.19466 2.27509 1.85652 1.06468 1.79962 1.11913 1.66544 0.990427 1.11589 2.21233 1.05027 1.66988 2.19085 2.13365 1.7466 1.70708 2.21747 1.63396 1.12922 1.66991 2.35743 2.15217 1.65065 2.07445 2.22442 2.15327 2.26106 2.21555 1.83484 1.75143 1.14806 1.73777 1.2576 1.09719 2.07286 1.70044 1.33696 1.312 1.28427 2.43085 1.75175 1.63361 1.26688 1.70312 1.88258 1.2292 1.16465 1.80595 1.76648 1.31499 
208-3 1.9386 1.56079 1.61297 1.73975 1.82137 1.84982 1.70943 1.573 1.0614 1.1397 1.31245 1.42625 1.84052 1.43421 1.5527 0.99462 1.4911 1.05895 1.6981 1.27594 1.35623 1.62831 1.2986 1.71564 1.63657 1.35046 1.825 1.40066 1.45851 1.27626 1.45137 1.45386 1.9201 1.54999 1.60948 1.61214 1.96305 1.56605 2.02662 1.70216 1.60234 1.76388 1.61553 1.71425 1.67575 1.74612 1.59552 1.44541 1.19347 1.82359 1.77819 1.83103 1.79917 1.96407 1.58594 1.48077 2.10142 1.80166 1.99792 1.60595 1.8631 1.63709 1.7338 1.55371 1.82637 1.71061 1.91342 1.82077 1.88448 2.05416 1.6889 1.93501 1.86036 1.82568 1.94016 1.54031 1.86171 1.49356 1.5804 1.5613 2.01215 1.95595 1.92364 1.71866 1.74846 1.64666 1.78365 1.78408 1.98272 1.60146 1.86763 1.51338 1.64435 1.86824 1.43705 1.58528 1.91273 1.54878 1.47426 1.61025 
209-10 3.47316 3.81346 3.43542 4.31742 3.19876 4.20321 3.13998 3.48192 3.57425 3.81339 4.35139 3.35279 3.54364 3.44419 3.08726 4.1817 3.61196 4.32737 5.69693 3.313 2.98453 2.96481 3.24305 3.59934 3.22921 3.60707 3.98623 4.19844 2.51726 3.42062 3.41513 4.33217 3.3305 3.48858 3.69939 3.34324 3.14283 2.82062 2.99074 3.62239 3.54508 3.41193 3.56845 4.19245 3.19448 3.14912 2.30199 2.95482 4.13991 4.21119 4.25966 4.37172 3.77446 3.32355 2.76765 3.36057 3.53897 2.75968 3.42311 3.12099 3.35688 2.95525 3.00305 2.95016 3.33175 4.1969 2.9088 4.01736 3.62141 2.83747 3.31589 3.6436 3.55812 3.25169 3.00146 4.10148 3.14216 3.54579 3.34165 2.96879 2.7609 3.58399 4.56058 3.98604 3.49119 3.59147 4.59135 3.41486 2.69056 3.5723 3.29647 3.42629 3.39832 2.89549 2.52568 3.42361 4.31891 3.73224 3.73022 3.49082 
210-5 1.42243 1.63133 1.56726 1.32768 1.28344 1.29086 1.2166 1.66675 1.21991 1.4077 1.5668 1.13525 1.44122 1.36669 1.28238 1.39577 1.60097 1.40931 1.05412 1.2474 1.32498 1.19997 1.26016 1.66153 1.54482 1.64813 1.19447 1.18553 1.23894 1.0613 1.55376 1.04836 1.51733 1.0528 1.10483 0.95882 1.02377 1.07507 1.38889 1.53126 1.35643 1.44129 1.12675 2.53644 1.67221 1.43029 1.39057 1.07486 1.25088 1.59149 1.30752 0.973471 1.36633 1.1372 1.51487 1.21567 1.30684 1.17761 1.69047 1.44708 2.58707 1.31051 1.51038 1.09494 1.13624 1.60471 1.74765 1.50376 1.67342 1.18794 1.08555 1.29957 1.33215 1.05045 1.66206 1.10891 0.947083 1.45717 1.05217 1.00879 1.71955 1.453 1.85048 1.37102 1.16594 1.08497 1.07243 1.38498 1.24426 1.64314 1.55112 1.3558 1.34531 0.994347 1.4492 1.3487 1.39161 0.99686 1.55501 0.918591 
211-6 2.79632 2.78605 2.81227 2.8445 2.77032 2.86173 2.56892 2.12114 2.57381 2.23933 2.76659 2.4081 2.13037 2.41996 2.64082 2.1167 2.24114 2.78781 2.47054 2.22099 2.45773 2.61903 2.59877 2.22191 1.97487 2.07327 2.00363 2.44472 2.62029 2.80315 2.75716 2.38361 2.09181 2.1366 2.32918 2.48487 2.34559 2.5984 2.45505 2.58014 2.61813 2.44384 2.4448 2.5571 1.75154 2.78585 2.34642 2.59038 2.53632 2.32097 2.05487 2.67135 2.37337 2.02458 2.49186 2.64288 1.57754 2.56369 2.45866 1.57509 2.58355 1.9885 1.50767 2.30178 2.13213 2.3146 2.441 1.7387 2.33521 1.99991 2.60287 2.56262 2.32128 2.2554 2.01479 2.54471 1.51222 2.33223 2.51461 2.26421 1.98812 2.04093 2.13319 2.53196 2.1687 2.53113 2.07829 2.56762 2.08283 2.50311 2.25947 2.26143 2.27699 2.16206 2.54142 2.02357 2.32605 2.49707 2.54431 2.38657 
212-8 3.48298 3.79875 3.55681 3.26388 3.78057 3.58822 3.43033 3.54391 3.37747 3.75298 3.158 3.34488 3.6016 3.6397 3.41104 3.93767 3.31227 3.62452 3.62522 4.03503 3.92445 3.83312 3.17601 3.41341 3.40631 3.54138 3.8612 3.36122 3.31165 3.59838 3.22132 3.54965 3.38496 3.71666 4.02959 3.9181 3.60535 3.43377 3.73841 3.3263 3.61881 3.32093 3.33768 3.42974 3.45738 3.67517 3.79378 3.24245 4.12896 3.35568 3.61766 3.58677 3.43075 3.12941 3.39502 3.65402 3.49062 3.43132 3.97882 3.671 3.56475 3.18855 3.65897 3.44043 3.73824 3.45292 3.78782 3.18523 3.15738 3.78932 3.67975 3.43315 3.90162 3.34914 3.50239 3.88362 3.46754 3.68124 3.77123 3.69882 3.48084 3.79632 3.85442 3.61676 3.25983 3.59847 3.47805 3.33358 3.55911 3.66184 3.53082 3.34219 3.50502 3.34159 3.44083 3.60944 3.9164 3.45967 3.73222 3.13821 
213-7 0.96033 0.964358 1.04221 1.06027 0.869881 0.859119 0.973086 0.949886 0.989902 1.06622 1.05596 0.985382 0.911181 0.98599 1.13807 0.88627 1.06105 1.01536 1.07099 0.892702 0.803763 0.959463 0.807822 0.804799 0.980002 0.985984 0.918712 0.937313 0.918986 0.899949 1.06464 1.02848 0.679159 0.954145 0.701114 1.07649 0.965897 0.960938 0.91789 0.91327 1.03873 1.07296 0.790847 1.07132 0.796207 0.944764 1.10589 0.964156 1.03694 1.0318 0.876743 0.990455 1.05887 1.04388 1.07001 0.853189 1.02911 0.832516 0.924621 1.00946 1.13011 1.09345 1.10174 1.06894 0.93417 0.902821 1.00111 1.00104 0.874279 1.0704 1.10301 0.81855 1.01522 1.05892 1.03302 1.03859 1.04623 1.14682 0.978212 1.07292 1.03092 1.01139 0.746374 0.841836 1.13135 0.934018 0.909373 1.00575 0.969736 0.905322 0.817901 0.997669 1.03619 0.86916 0.938915 0.888098 0.925823 0.696452 0.990298 0.714596 
214-5 0.93652 0.912569 0.843953 0.939772 0.838204 0.818939 0.881869 0.779854 0.994059 0.755736 0.967305 0.757835 0.928549 0.970753 0.753403 0.912082 0.981078 0.906439 0.662565 0.877591 0.672072 0.909292 0.990895 0.920473 0.93845 0.861982 0.899883 0.875498 0.721512 0.628568 0.921061 0.726705 0.904575 0.940184 0.635548 0.913846 0.74488 0.903462 0.705632 0.84162 1.03768 0.82579 1.0255 0.790072 0.718657 0.945154 0.938774 0.946708 0.768815 0.682975 0.793982 0.800556 0.899165 0.799028 0.54686 1.00164 0.791324 0.72788 0.480081 0.765003 0.736753 0.960697 0.916719 1.0277 0.816238 0.878417 1.05875 0.725737 0.904755 0.728077 0.810381 0.877164 0.95284 0.926533 1.05882 0.762135 0.897251 0.94683 0.433468 0.71072 0.739659 0.729581 0.716427 0.690568 0.974218 0.736858 0.667563 0.985964 0.550379 0.490924 1.0554 1.06077 0.411466 0.959226 0.940011 0.511225 0.57147 0.811146 0.952653 1.01075 
215-3 1.71047 1.97481 1.9805 1.68034 2.16933 1.77671 1.83656 1.96832 1.79885 2.07677 1.35283 2.07492 1.71724 2.26252 2.25114 1.71035 1.61508 1.68864 0.476696 1.74086 1.87181 1.34485 1.584 1.93089 2.00369 2.14309 1.66557 1.7016 1.14576 1.78608 1.75162 1.63641 1.75025 2.78563 1.66543 1.95324 1.98679 1.85133 0.467941 1.64878 2.23699 2.24225 1.68849 2.10931 2.1283 1.613 1.84903 2.43791 1.77289 2.70791 2.08742 1.893 1.7161 2.28315 1.69096 2.28253 1.84103 1.80765 1.85125 1.37086 1.77196 1.37626 1.55482 2.12397 2.10484 1.56298 1.78359 2.11815 0.628475 2.39858 1.42113 2.17625 0.543241 1.66496 1.80438 1.56469 1.7094 1.95583 1.88134 2.22515 2.19485 2.63192 0.649135 1.86456 1.68562 1.65176 1.59119 2.83512 2.52221 1.79137 1.5888 1.66918 2.35443 1.12486 0.675911 2.53115 1.51385 1.85455 1.61058 1.36076 
216-6 1.26935 0.714686 0.991222 1.50403 0.916589 1.35973 0.996116 1.4643 0.820702 1.34963 1.09618 1.53394 0.716475 1.32208 1.2815 0.800702 1.40442 0.925622 0.843586 0.95868 1.46011 1.43257 1.11328 1.50038 0.85016 1.62997 1.07425 1.3233 1.73852 0.721342 1.07794 0.776695 1.26169 1.47419 1.57951 0.873648 1.40808 1.33637 1.39026 0.988343 0.986578 0.878487 0.985174 1.46697 1.3581 0.869999 1.4309 1.09954 0.988041 0.871699 1.53883 0.874992 1.43587 1.69045 2.04014 1.59323 1.19565 1.76434 2.0317 1.31272 1.01205 1.53535 1.33548 0.970014 1.43084 0.819084 1.10452 1.44548 1.41216 1.32865 0.946876 1.01047 1.06052 0.851612 1.68378 1.66819 1.02578 1.61499 0.978333 1.5335 0.909326 1.74229 1.59617 0.950896 1.01569 1.31846 1.03796 0.714049 0.882076 2.04169 0.746859 1.69009 1.12658 2.09213 1.29918 1.24485 1.6933 1.25989 1.1795 1.38513 
217-5 0.81737 0.830714 0.941573 1.05615 0.942041 1.01149 1.04159 0.763873 0.817212 1.29369 0.918078 1.08616 0.874227 0.838484 1.12134 1.01664 0.748716 1.02361 1.10669 0.803934 0.861851 0.804962 0.795257 1.18923 1.35221 0.724715 0.856472 0.92395 1.15201 0.788947 0.991737 0.882201 0.722837 0.822739 0.985674 0.886876 0.801006 1.03482 0.935728 1.00673 1.1064 0.879587 1.29545 1.15908 0.819468 0.787124 0.848177 1.0126 1.22933 0.860694 1.21241 1.08324 1.0139 0.905728 0.815761 0.786664 1.09785 1.19984 0.695969 1.02349 1.03206 0.908243 0.919317 0.972489 1.26016 1.09139 1.06652 0.944975 1.43301 1.06856 1.17719 1.03857 1.02444 1.2 1.42618 1.05205 0.956263 0.818131 0.897329 1.29312 1.04352 1.13876 1.06972 1.18501 1.01202 0.968274 0.856246 0.954036 1.30115 1.14848 0.775799 0.943893 1.26826 1.09511 1.25525 0.872847 1.31587 1.04361 1.13282 1.19646 
218-5 0.588918 0.462801 0.661714 0.560142 0.756907 0.605772 0.85637 0.719516 0.675104 1.02003 0.446955 0.825411 0.592185 0.55985 0.522224 0.566651 0.607744 0.696957 0.681482 0.530396 0.900534 0.70887 0.47227 0.812838 1.07889 0.822695 0.688576 0.610923 0.686215 0.38131 0.854915 0.904972 0.584364 1.00151 0.617502 0.661613 0.596145 0.57443 0.788202 0.85828 0.812313 0.849277 0.497665 0.870889 0.533122 0.751074 0.870887 0.638127 0.461918 0.890469 1.1723 1.00389 0.609113 0.65279 1.00917 1.09389 0.93245 0.631243 0.604068 0.909959 0.828409 0.922331 1.09431 0.953723 0.608781 0.650252 1.01526 0.390598 0.724697 0.775241 0.930857 0.951807 0.541054 1.01478 0.941802 0.9579 1.07784 0.49025 1.22766 0.731281 1.07453 0.748077 0.669366 0.799403 0.657396 0.747475 0.64792 0.913891 0.76468 0.9684 1.01496 0.629275 0.698599 0.816515 0.977592 0.953732 1.1743 0.926617 0.635761 1.18313 
219-5 1.07294 1.01816 1.0059 0.943115 1.00646 1.01427 0.932149 0.934659 0.905044 0.838823 1.09323 1.01898 0.990151 1.00952 1.01248 1.04876 0.825505 0.829251 0.945024 1.13473 0.933795 0.971466 1.07815 0.90842 0.916329 1.0147 0.834052 1.14869 1.15535 1.12839 1.00897 0.984197 1.06402 1.23273 1.10115 1.15399 0.93935 1.08208 0.999708 1.14748 1.07005 0.867307 0.931976 1.09082 1.16344 0.904152 1.02811 1.14103 0.828876 0.794611 0.999019 1.0297 0.865033 1.02737 1.04067 0.974908 1.05687 1.15831 1.07003 0.747184 0.965571 0.882927 0.983042 1.10039 1.01173 0.938081 0.999059 0.857192 0.803651 0.838799 1.00884 0.962833 1.06782 0.992454 1.02642 1.0026 0.787156 0.736237 0.95987 0.983917 1.09298 0.84354 0.975563 0.890424 1.04646 1.18491 0.627853 0.931188 1.09573 0.889892 0.900202 0.789222 1.12402 0.981057 0.928159 1.18436 0.954947 0.879044 1.08843 0.98385 
220-6 0.983139 1.1053 1.02355 1.12433 1.02244 1.08354 1.05261 1.08135 1.02434 1.11928 1.02204 1.1163 1.19215 1.133 1.0063 1.19294 1.20398 1.0725 1.11644 1.05564 1.13952 1.02885 1.02181 0.859997 1.00788 1.14905 1.10278 1.0186 1.05565 1.06075 0.928769 1.03517 1.18178 1.29094 1.06927 1.15556 1.05021 1.07536 1.04541 1.162 1.10969 1.15881 1.07265 1.13024 1.07921 1.12258 1.23861 0.97151 1.13151 1.1534 0.930981 1.20892 1.07046 1.26628 1.04232 1.14378 1.11443 1.02879 1.07031 1.13028 1.1491 0.890825 1.10454 1.06842 1.18768 1.10457 1.15989 1.15173 1.16913 1.10926 1.14304 1.08059 1.12683 1.07218 1.27459 0.988439 1.14031 1.0914 1.12669 1.11406 1.11444 1.11819 1.04109 1.11587 1.02342 1.11871 1.28589 1.0246 0.897058 1.0958 1.09279 1.09579 1.34048 0.98242 1.14717 1.00124 1.07804 1.17378 1.18517 1.02713 
221-5 1.34228 1.43566 0.437175 1.18903 0.579473 1.28541 0.624849 0.759182 0.979804 0.776603 0.889219 1.0894 0.67856 1.1117 1.20523 0.811303 1.29285 0.484675 0.629539 1.38867 0.604742 1.44274 0.883024 0.993837 0.651248 0.93877 1.29679 1.0474 0.773139 1.59439 1.68106 0.376507 1.36731 1.03652 0.520231 1.11939 1.72976 1.79609 1.4727 1.55963 0.641105 0.768456 1.1374 0.474256 1.26271 1.20397 1.78699 0.622743 0.37648 1.35662 1.85795 0.645554 1.09669 0.922328 0.554868 0.971622 1.07337 0.759767 1.41078 0.86391 1.34518 1.22752 0.82787 0.722477 1.391 0.681081 1.32793 1.26103 1.63796 1.06572 1.70694 0.449792 1.68762 0.618733 0.949201 0.736064 0.567618 0.522904 1.53597 0.716495 1.63375 0.832642 1.6209 1.14755 0.677201 0.75337 1.39659 1.24354 1.26914 0.625013 1.12111 0.879751 1.7908 1.17635 0.652047 1.23205 1.12573 1.75595 1.19908 1.26114 
222-4 1.56414 1.43786 1.45617 1.45651 1.62451 1.39874 1.3445 1.32498 1.24897 1.61403 1.4138 1.3768 1.03025 1.3887 1.58833 1.58354 1.36374 1.60622 1.4249 1.32764 1.35686 1.15618 1.21489 1.68446 1.50402 1.34367 1.13007 1.27307 1.24666 0.961813 1.13864 1.02987 1.53599 1.62313 1.62811 1.51047 1.26555 1.49755 1.15989 1.08738 1.45586 1.50562 1.55004 1.08437 1.39256 1.63084 1.07828 0.937898 1.50099 1.24052 1.2456 1.46024 1.59821 1.20139 1.30745 1.35411 1.41134 1.31706 1.14831 1.56953 1.70193 1.51458 1.45115 1.28353 1.32357 1.49451 1.72667 1.57562 1.15926 1.37143 1.42211 1.08446 1.27385 1.40861 1.59836 1.45112 1.07933 1.63934 1.27235 1.47722 1.52469 1.79248 1.16603 1.41406 1.31248 1.41182 1.2429 1.5478 1.54042 1.3899 1.58806 0.996024 1.468 1.71802 1.65416 1.45547 1.67783 1.36739 1.67893 1.52051 
223-4 1.14826 1.44467 1.30807 1.26496 1.41692 1.40893 1.38539 1.55047 1.13931 1.22003 1.45453 1.46861 1.28813 1.36311 1.32865 1.37649 1.34541 1.23567 1.44857 1.31644 1.44402 1.38679 1.59412 1.50208 1.51195 1.42432 1.38073 1.55128 1.40347 1.47555 1.27046 1.51457 1.09002 1.15778 1.46091 1.38027 1.22523 1.28939 1.16511 1.33074 1.414 1.35763 1.4494 1.37369 1.22006 1.48116 1.43522 1.44988 0.906476 0.37494 0.893702 0.894988 0.749158 0.41046 0.887885 0.74674 1.32035 1.29939 1.21579 1.39398 1.52564 1.5142 1.48359 1.36507 0.454111 0.549084 0.948283 0.934974 1.47985 1.42563 0.495487 1.4151 1.50028 0.433939 1.46353 1.26199 1.33004 1.58839 0.972984 0.912583 0.483474 1.04534 0.577422 1.18867 0.830138 0.939965 0.615455 0.925824 0.938031 0.92457 1.37586 1.46559 1.19078 1.20244 0.502523 0.45848 1.48974 1.40095 0.93545 0.952674 
224-4 1.44496 1.75043 2.02778 1.61777 1.77086 1.63577 2.1176 1.76486 2.05401 2.40335 2.1623 2.48393 2.35212 1.48952 1.79838 2.46363 0.921837 1.63785 1.65654 1.90191 2.12299 2.24622 1.8229 0.657148 1.62653 1.9613 1.55739 1.81744 1.45466 2.32831 2.1826 1.94269 1.9728 1.69208 1.40243 1.68737 2.00218 2.13113 1.6883 0.874734 1.75549 1.5759 0.583643 1.76025 1.42788 1.6382 1.90545 1.50875 1.60042 1.64716 0.869551 2.2149 1.66404 0.557869 1.90103 1.15983 1.2667 1.55075 2.33257 1.81405 1.24686 2.0333 1.4521 1.71359 2.18402 1.89259 1.41387 2.36511 1.51061 2.19298 1.95796 1.58885 2.37766 1.37817 1.4477 1.32385 1.62384 1.17675 1.65453 1.3689 1.48277 1.11474 1.34957 1.81064 1.39436 1.84851 1.21748 1.84301 1.03155 1.3557 0.738827 1.07077 0.352999 1.85021 0.977519 0.825497 1.08436 1.06267 1.71429 1.26286 
225-5 1.33171 1.96671 1.30903 1.1472 1.87519 1.67184 0.665382 1.1877 1.92024 1.83521 1.5679 1.95232 0.614212 1.30503 1.64623 0.840801 0.966478 1.48618 1.92667 1.86291 1.84193 1.98663 1.10109 1.7608 1.78791 1.78098 2.01362 1.84634 1.92802 1.20137 1.9636 2.22801 1.44141 2.80543 1.52012 0.867865 2.14934 2.24069 2.38024 1.73939 2.4865 1.77964 1.95148 2.4396 1.19159 0.764576 1.36087 2.29339 1.44781 2.54489 0.965809 2.23487 1.87048 1.96872 1.81703 1.01008 1.78729 2.18143 1.79038 1.91694 1.23452 1.66651 1.90148 1.90235 2.77159 1.93933 1.7555 1.79154 1.80783 1.86099 1.81325 1.13956 1.84896 1.73236 1.36524 1.89066 2.0679 1.87165 1.79819 1.29666 2.20703 1.99776 1.88294 1.91977 1.95107 2.45964 2.16428 1.94367 1.74565 1.90538 1.40045 1.53474 2.09154 1.22091 2.78739 2.74608 2.48898 1.40881 1.94685 1.57244 
226-4 1.70891 2.92516 2.59034 2.82421 1.95598 1.42742 1.31152 2.91508 2.48673 2.69542 1.29867 2.84313 2.8785 1.53712 1.92556 3.07089 1.8558 1.78764 3.15709 2.72053 1.95621 3.018 2.88338 1.42677 1.65851 2.89952 2.7611 2.59627 2.67467 1.67936 1.536 1.83886 2.81395 1.7487 3.03435 1.26266 1.35313 2.95564 2.70378 1.76909 2.02622 2.9517 2.66185 2.0109 1.98187 2.16595 1.59771 1.24071 2.94506 1.91143 2.8387 2.79947 2.01809 1.47976 2.41594 2.05561 1.62559 3.19133 3.24812 2.23747 2.957 2.32645 1.91596 2.46289 1.38089 1.10586 1.95579 1.8345 2.32836 1.30215 1.64622 3.02242 2.1619 1.86389 1.51583 2.10863 2.67859 2.25878 1.21106 1.79426 3.11719 2.86394 2.82667 1.90076 3.37823 2.98716 3.30269 2.61569 1.7627 1.02632 1.88938 2.67741 2.4035 3.14081 3.06615 2.10394 2.53863 1.59824 1.37489 1.71892 
227-10 2.84036 2.87611 2.6528 2.57515 3.06901 3.08663 2.61926 2.69026 2.74649 2.81505 2.6538 2.53888 1.99397 2.5668 2.86759 1.83944 2.45123 2.70305 2.97565 3.00786 2.69922 3.07059 3.45394 2.24366 2.10532 3.46547 2.21901 2.04169 2.32143 2.02189 2.29139 1.82765 1.88566 1.93567 2.10758 2.86894 2.88043 1.73124 1.68831 1.92945 2.84663 2.59783 2.87301 3.07414 2.49767 2.07485 3.00736 2.66324 2.65623 1.9128 2.17441 2.43726 2.16259 1.97222 2.05721 3.24582 2.23956 2.2128 2.12512 1.94172 2.08056 2.52551 2.02585 3.29915 2.09838 2.48852 3.42328 1.95214 1.87185 2.36161 2.15709 2.05308 2.22774 1.41564 2.24461 3.46244 2.08722 1.68736 2.21875 1.9415 3.04906 1.7413 1.93563 2.08709 1.27778 2.34086 1.93953 3.02477 2.86339 1.4881 2.57869 1.99683 2.44682 2.07738 2.92007 2.4831 2.61618 1.8751 3.16185 2.60152 
228-2 0.380168 1.3668 1.51507 1.98104 0.197736 0.59458 1.27153 1.6615 1.26435 0.438029 1.27384 1.80584 1.59481 0.921354 0.817362 2.03086 0.672014 2.10724 1.9569 1.2005 0.624378 0.902973 0.593388 1.82461 1.59932 1.11335 1.66172 1.288 0.965219 1.90878 1.22794 1.00585 0.980094 1.50385 0.30963 2.04931 1.91093 1.98639 1.37155 1.14594 1.95347 1.58511 0.878918 1.97157 0.311849 0.72414 1.83041 1.79868 0.97657 0.552138 0.639243 1.58909 1.54286 0.387262 1.2704 0.487229 1.56208 1.85047 0.820664 1.84639 0.790007 0.643523 1.81531 0.687467 0.823595 1.82057 1.63417 1.29471 1.68544 2.12932 1.05242 2.09508 1.97812 0.73342 2.00061 1.17126 0.586235 1.96007 0.980462 1.87349 1.54766 1.14805 1.54998 0.621277 1.32215 1.94643 2.15435 0.798699 0.782429 0.792527 1.9177 
229-4 1.05689 0.955868 1.15517 1.26712 0.750762 0.884191 1.35326 0.418135 0.616732 1.27114 0.419638 1.45915 1.55735 0.602529 0.287444 0.521337 0.808289 0.680195 1.09888 1.20941 1.10682 1.2774 1.36535 0.861916 1.45039 0.865339 0.910545 0.986338 0.643254 1.3434 1.39744 1.27611 1.00516 1.56612 0.852703 0.988227 0.580717 0.817644 1.09947 0.84877 0.934552 1.61309 0.647388 0.554662 0.784714 1.69349 1.6883 1.77872 1.5942 0.867008 0.93893 1.66967 1.75661 1.53667 0.56984 0.712935 1.18772 0.701377 0.241289 0.566932 1.40696 1.60657 1.53752 1.6672 1.32491 1.59816 1.05853 0.554954 0.601735 0.729726 0.448592 1.41503 1.11731 1.19927 1.34476 1.03333 1.11981 1.7628 0.803151 0.32613 1.72745 1.00001 1.5694 0.776324 1.84681 0.717855 0.41793 0.614345 0.513476 1.80328 0.578567 1.12428 0.997477 1.4101 0.521217 1.15677 1.7789 0.953198 1.19231 0.802533 
230-8 1.83564 1.62716 1.84087 1.73934 1.64156 2.18741 0.775336 2.33886 0.921818 1.83779 2.36964 2.20658 2.29312 1.73874 1.45283 1.37072 1.73775 0.869059 2.36628 1.75601 0.863823 1.52506 1.74685 0.826259 1.8093 1.53989 1.54164 2.19775 0.918374 0.829001 1.05729 1.66385 0.814168 1.74187 0.902656 2.12731 0.906927 1.56723 0.949346 0.934372 1.47759 1.76012 2.26751 2.10015 2.15579 1.34528 0.799125 2.05885 1.42061 1.38756 1.66141 1.41278 0.886955 1.67248 0.964911 1.00344 1.52499 0.932977 0.80171 2.22781 2.19301 2.13847 2.0074 2.1203 1.34992 1.43021 0.941467 2.25593 2.12545 0.894518 1.44361 0.970608 1.75055 1.31978 1.7091 1.82113 1.52419 1.50358 1.75465 1.36541 2.07995 2.29676 1.52463 0.678994 2.18613 1.43228 2.16476 1.29333 0.796067 2.14192 1.57979 1.34663 1.48308 1.40695 1.33326 0.841988 1.63911 1.69534 2.0061 1.54393 
231-4 1.84235 0.650511 0.815413 1.83419 1.98745 1.79542 1.81195 0.911479 0.52148 1.88183 1.82177 1.0014 0.854295 1.80427 1.99101 2.06124 0.792871 0.77718 1.92328 2.02377 1.20394 1.78475 0.933105 1.39688 1.86044 1.86161 1.7861 1.15696 2.02188 0.969623 1.92965 0.919969 1.12412 1.83596 2.17218 1.26437 1.02898 0.655742 1.9443 1.26249 1.96415 1.0701 2.04227 1.29102 1.27202 1.28621 1.9807 1.94828 1.35742 1.78288 1.84531 1.05643 1.82494 1.93242 0.794846 1.96735 1.18456 1.94385 1.2531 1.22412 1.14758 0.978822 1.88804 1.8487 1.05907 2.14723 1.70532 1.85335 1.63921 0.814293 1.75802 1.92242 1.69705 1.64378 1.49843 1.16165 2.02213 1.52477 1.2995 0.860986 1.65539 1.56195 1.7121 1.4185 1.70388 2.12742 1.23574 1.17193 0.702788 1.77706 2.06315 2.08746 1.16339 1.33758 1.09291 0.814319 1.71261 1.63727 2.02216 1.04345 
232-3 
233-7 0.99619 1.31306 1.0594 0.78208 0.95389 1.07305 1.40411 1.17323 0.928387 2.00046 2.37843 2.24755 2.20881 1.3148 1.52144 3.18558 2.8275 2.03621 1.38764 3.9593 3.6491 3.01022 2.21565 3.04517 1.29912 3.83845 2.01005 1.50216 2.19147 0.933488 3.78185 1.11672 1.55968 1.40209 3.9176 1.66059 3.73668 0.974488 1.03076 1.17871 1.57243 3.93133 3.75172 1.44507 1.35554 1.04515 1.93507 2.12208 1.7277 2.89409 1.46101 2.1459 3.08043 2.49069 1.29691 3.08743 1.11403 2.86983 2.8643 3.04908 2.86925 1.79196 1.0635 3.93744 3.76861 1.06789 1.30573 1.18242 3.92099 3.62667 0.752173 2.3682 1.96422 2.17827 1.40467 0.964294 2.17559 1.0231 1.0512 1.41728 3.15137 1.13728 3.1936 2.89451 2.80663 3.08919 2.95308 2.99113 3.08807 3.22258 0.936995 3.69625 3.98541 2.88703 2.19848 2.38526 3.89643 2.0531 3.84734 1.17665 
234-5 1.22845 1.32436 1.34352 1.33778 1.1451 1.31427 1.34163 1.43248 1.87459 1.2669 1.47183 1.40269 1.43097 1.47028 1.19876 1.45662 1.57215 1.85445 1.32314 1.3747 1.5026 1.35682 1.45951 1.41926 1.59946 1.22711 1.76129 1.98534 1.2706 1.69489 1.66681 1.62915 1.38909 1.45507 1.28863 1.52417 1.3111 1.32091 1.9225 1.14695 1.56507 1.60559 1.60805 1.35904 1.37605 1.19244 1.36668 1.35931 1.37573 1.42396 1.88182 1.30659 1.45304 1.36073 1.45508 1.3209 1.77643 1.38075 1.84261 1.78312 1.35179 1.57596 1.45718 1.28569 1.40878 1.28922 1.21367 1.45077 1.39966 1.27439 1.74463 1.54001 1.48527 1.4213 1.506 1.53065 1.68183 1.48071 1.45284 
235-2 0.362675 0.295714 0.767326 0.738382 0.402129 0.653899 0.954729 0.808001 0.46468 0.6679 
236-6 
237-3 0.93651 1.10832 0.472462 0.913604 0.763716 1.05338 1.17506 1.43894 0.625114 0.863943 0.947128 1.06973 0.88242 0.761718 0.993446 0.785836 1.26672 0.86149 0.738204 1.0299 0.905813 1.01387 1.08604 1.43256 1.02793 1.39771 1.06627 0.924271 1.27224 1.05597 0.792951 0.745112 1.03443 0.943159 0.711421 0.931045 1.11446 1.01486 0.94502 1.09769 0.898382 0.941629 0.840572 0.892815 0.943989 1.06238 0.712169 0.851459 0.694192 0.915641 1.03132 0.917769 1.02416 1.1864 1.00164 0.828744 0.94254 1.02712 
238-5 1.27782 1.24788 1.27721 1.35878 1.17676 1.29699 1.9819 1.29415 1.26567 1.78449 2.01752 2.14668 1.27916 1.33855 1.135 1.33371 1.17635 1.21119 1.27785 1.24457 1.27363 1.30246 1.94754 1.26932 1.83057 2.15893 1.23532 1.31619 2.07505 1.36962 1.19022 1.32649 1.16748 2.12755 1.29732 1.30364 1.26593 2.26612 1.86221 2.10121 1.90997 1.91202 1.69259 1.37196 1.90286 1.32594 1.24837 1.33228 1.30261 1.12472 1.16018 1.27439 1.19692 2.03524 1.31965 1.16709 2.08013 1.25514 1.30436 1.17253 1.2413 1.19556 1.31876 1.29762 1.94776 2.18196 1.88365 1.73803 1.3561 2.23987 1.48875 2.04999 1.26539 1.28565 1.19489 1.27051 1.33092 2.04572 1.28836 2.17015 1.34715 1.41094 1.11621 1.19313 1.7901 2.26636 1.18295 1.94605 1.26981 2.00585 2.04732 1.25268 2.06607 1.33392 1.41002 1.47082 2.15055 2.05165 1.30622 1.17218 
239-3 0.897176 1.38867 1.15287 0.481208 0.654086 1.30715 1.46849 0.899576 0.649654 1.39677 1.36008 0.981472 0.769877 1.26866 0.453308 1.25449 0.641564 1.10646 1.34297 0.976351 0.438982 1.43359 1.2423 0.982917 1.30592 1.05292 0.387248 1.33613 1.41369 1.21195 0.627815 1.20281 1.26221 0.770179 1.36288 0.618509 0.77215 1.37983 1.21485 0.603186 0.868805 0.994833 0.59922 1.46415 0.755077 1.34644 1.12127 1.38414 1.39258 0.586639 1.32888 1.06312 0.862813 1.11038 0.318366 1.44935 0.646306 1.14787 1.41647 1.04347 0.82914 1.44765 1.29372 0.85425 1.52518 1.22404 0.632988 0.370775 1.15393 1.22407 1.43403 1.18224 0.770934 1.05407 0.962784 1.42482 0.823399 1.53949 0.312966 1.09155 1.33574 1.52571 1.53989 0.969846 0.742889 1.06612 0.927135 1.4016 0.574645 1.15988 1.31678 0.687601 0.80644 1.20307 1.16527 0.972115 0.695236 1.27572 1.48478 1.03601 
240-8 1.10695 1.02215 1.27041 1.22827 1.20396 1.10692 1.12668 1.05338 1.12889 1.15474 1.28547 1.1508 1.24362 1.34161 1.15301 1.18575 1.06408 1.23193 1.27179 0.942237 1.18966 1.15639 1.33824 1.27888 1.13854 1.26942 1.13977 1.30753 1.20499 1.09541 1.27889 1.16036 1.12016 1.25306 1.30278 1.2636 1.25178 1.33817 1.26383 1.28533 1.20043 1.05193 1.31958 1.16921 1.17278 1.2045 1.26901 1.05798 1.21436 1.19865 1.196 1.2191 1.07449 1.24644 1.06526 1.10527 1.24577 1.17942 1.13505 0.914731 1.22385 1.15243 1.43159 1.06535 1.21967 1.23417 1.18939 1.45525 1.33831 1.19576 1.1495 1.1975 1.07057 1.44217 1.14307 1.22575 1.27746 1.33672 1.18969 1.28804 1.26875 1.21443 1.22856 1.14512 1.14385 0.98784 1.06724 1.24045 1.32991 1.14072 1.21892 1.3657 1.30924 1.28542 1.57904 1.16543 1.24096 1.20778 1.37473 1.31385 
241-6 1.55289 1.28362 1.3907 2.51734 1.41206 1.35177 2.47611 1.05632 2.57221 2.3424 2.40696 2.06512 1.3729 2.3637 2.57978 1.7501 2.42257 2.45503 2.33401 2.53977 1.14146 2.65024 1.15434 1.07559 2.04067 2.26944 2.51864 2.41942 1.20398 1.82579 1.61134 1.78072 2.06767 1.56644 1.29117 1.90375 1.8081 1.46173 1.63249 2.31861 1.58104 1.58768 2.27157 2.55319 2.24144 1.49463 2.42476 1.51961 2.03776 1.63335 1.59317 2.29408 1.89575 1.57864 1.2405 1.78889 1.71361 1.67229 1.23673 1.78327 1.2749 1.76548 1.50094 1.35409 1.37726 2.34441 1.36439 1.61201 1.422 1.90788 1.58383 2.35766 2.47591 2.56206 1.47262 1.39293 1.64779 1.50255 1.11557 1.27001 1.8823 1.89379 2.34 1.3269 1.55181 2.59304 2.29683 2.06187 2.65837 2.25796 1.60356 1.57748 2.2015 1.48438 2.29787 2.49668 1.6394 1.86119 1.43741 2.21512 
242-6 2.27801 1.96782 2.24364 2.05487 2.23128 1.90217 2.29519 2.03747 2.47489 2.36712 2.46273 2.28508 2.30976 1.96522 2.28381 2.07714 2.2962 2.02214 1.80819 2.38308 2.25273 2.04136 2.49009 2.30046 2.25491 2.34643 1.66923 1.8903 2.06711 1.89897 1.88075 1.7374 1.83883 2.08655 1.85247 1.55804 2.15093 2.11939 2.29606 2.32195 2.19706 2.23639 2.29295 1.93855 2.29294 1.67445 1.75431 2.27903 1.91794 2.08249 1.92079 2.27207 1.90739 2.15872 2.19008 2.42195 1.90623 1.78457 1.7751 2.23792 1.81567 2.11235 2.13452 2.12001 1.94632 1.8583 1.91505 1.62746 2.32913 1.94437 2.19409 2.25079 2.16277 1.99925 2.20282 2.26375 1.82346 2.21516 2.34598 2.05576 2.21079 2.2621 1.73489 2.16646 1.84212 2.32553 2.22937 2.08874 2.38805 1.96639 1.86079 2.15279 2.48226 2.30138 2.21732 2.05827 1.85955 1.9161 1.9378 2.39881 
243-9 1.73611 2.11483 2.0749 1.99793 1.86998 2.68532 1.33407 2.52103 2.43075 2.26507 1.18807 2.61 1.24545 2.76696 2.20382 2.6072 2.10147 1.42163 2.44761 2.65112 1.70773 2.78665 1.69564 2.99382 1.89388 2.20653 2.314 1.95006 1.80507 2.33113 2.77121 2.06441 1.3065 2.89331 1.81999 2.14001 2.99248 2.4936 2.37377 1.19243 3.08773 2.75779 1.58018 2.49545 1.63531 2.61108 2.13008 2.23883 2.80836 1.89349 2.53753 1.06408 1.18666 2.86477 2.10743 1.68804 1.5162 2.54465 2.79546 1.58231 2.28173 2.28967 1.19709 2.69415 2.76149 2.24789 1.46845 2.54649 2.14438 1.92107 1.53379 1.44701 2.65273 1.99482 1.65929 1.89359 2.17005 1.60431 2.20447 2.9494 1.54148 2.65841 1.27215 2.03135 2.36475 2.82985 2.1529 1.85214 1.89954 2.89863 2.57414 2.60651 2.27853 1.96081 1.42333 2.13158 2.28986 2.92029 2.25975 1.94869 
244-3 1.55154 2.0886 1.47131 1.47085 1.82447 1.28818 2.0344 1.8846 1.75195 1.36862 1.59712 1.88676 1.40135 1.30694 2.11121 2.2901 1.2749 1.73416 1.19672 1.80537 2.01576 1.3853 1.43749 1.67728 1.69796 1.71176 1.81719 2.30231 1.25308 1.66577 2.24753 1.18052 1.9616 1.88982 1.39646 1.10133 1.25483 1.68619 1.3995 1.7055 1.52241 1.17355 1.59932 1.18801 1.51229 2.02145 1.86847 1.9593 1.99614 2.26448 1.34684 1.71565 1.72752 1.28488 1.78162 1.12991 2.31449 2.22816 2.02936 2.00626 1.60445 2.15276 1.49885 1.40223 1.2895 1.29096 0.944865 1.6391 1.40301 2.11873 1.62045 1.86389 1.56738 1.19799 0.881882 1.67808 1.10795 1.35633 1.78533 1.98113 1.12375 1.61925 1.3502 1.77136 1.25091 1.18051 1.22175 1.70862 1.46675 2.22129 1.26795 1.20627 1.33815 1.93704 1.48273 1.29293 2.10009 1.68678 0.975771 1.95927 
245-5 2.1271 2.0632 2.23233 2.15555 2.47545 2.42402 2.2205 2.09575 2.57145 2.25759 2.12267 2.02255 2.03855 2.31407 2.35162 2.09725 2.2525 2.48869 2.38316 2.08654 2.38595 1.89417 2.30478 1.69395 1.75265 1.84458 2.06428 2.17438 2.43563 2.40261 2.58227 2.44182 2.5654 2.42614 2.36806 1.97375 1.94326 2.3158 2.22005 2.25276 2.14533 2.27238 2.50613 2.2736 2.38069 2.22001 2.0559 2.35474 1.98435 2.47459 2.47087 2.02984 2.08304 2.40693 1.89628 2.09715 1.8679 2.35127 2.17072 2.5282 2.23898 2.49114 2.47036 2.56389 2.08165 2.41792 2.28141 2.06036 2.51096 2.27725 2.36753 1.89808 2.08741 1.78992 2.46122 2.11569 2.10302 2.15064 2.29122 2.15475 1.62905 2.27284 2.26963 2.10655 2.40815 2.389 1.78316 2.60764 1.77648 2.28234 2.25548 2.10159 2.20065 2.14201 2.20465 2.07417 2.16414 2.1379 1.80775 2.13309 
246-7 1.4837 2.00458 2.10239 1.41725 1.65551 1.44425 1.8272 1.56734 1.91404 1.78558 1.78216 1.32661 1.35271 1.44843 1.78556 1.51668 2.15658 2.54419 1.88771 1.58913 2.5862 1.96508 1.73306 1.71173 1.23856 1.62623 1.81536 1.65429 1.78611 2.53715 1.80834 1.82084 1.61859 1.38074 1.33018 2.11818 2.07681 1.41199 1.51311 1.70739 1.91503 1.4197 2.60713 1.54338 1.91603 1.88543 1.82925 1.39946 1.45365 2.16684 1.81672 1.6134 1.97837 1.46686 1.64581 1.83098 2.06834 2.01802 1.48181 2.56682 1.84738 1.77223 1.84376 1.40681 1.86542 1.37081 1.28591 2.01376 1.90184 1.14336 1.71092 1.76993 1.84906 1.65759 1.73758 1.94612 1.38 1.5802 1.35195 2.00376 1.86174 2.61052 1.6451 1.94945 1.83899 2.10585 1.77616 1.67806 1.35193 1.35007 1.46714 1.38915 1.65347 1.74694 1.71715 1.95686 1.71044 2.10108 1.75107 2.39517 
247-4 2.26088 2.49878 2.48026 2.22322 2.18333 2.54934 2.39134 2.50181 2.18562 2.47936 2.42457 2.19151 2.41814 1.45054 1.43133 2.5114 2.57036 2.42641 2.45062 2.2206 2.44814 2.41231 1.42925 1.43671 2.46251 1.46677 2.13214 2.52735 1.44868 1.62281 2.38027 1.4684 1.93245 1.68829 2.52895 2.49919 2.42485 1.85392 1.61542 1.7384 1.68485 2.24692 2.46636 1.52416 1.89871 1.98021 1.9266 1.52216 1.47629 2.40901 1.55217 1.63983 1.50613 2.3911 2.35621 1.83436 1.60755 2.26461 2.18759 2.48569 1.91589 1.74878 2.0355 2.38493 1.95795 1.74188 2.34099 1.65083 2.17523 2.34892 2.3566 2.52454 2.16438 1.88314 2.36094 2.18447 2.46189 1.42966 2.48006 1.42774 1.57088 2.22547 2.37575 2.52363 1.95654 1.70893 1.69387 2.39702 1.81753 2.37199 2.18256 1.44901 1.7195 1.85095 2.40998 2.38331 2.22185 2.23928 1.90402 2.17936 
248-9 2.13696 3.1982 1.39537 2.74051 2.72296 2.98845 1.96463 3.15665 2.99187 1.81091 1.4384 2.89495 2.69325 2.58482 2.63135 2.46039 2.52012 2.90939 1.81067 3.05238 2.89092 3.27238 2.70578 2.89795 2.5605 1.51109 2.34692 2.41564 2.58229 2.79065 3.19438 3.22384 2.76568 1.88604 1.83339 2.73555 2.17937 2.68572 2.50447 3.2684 2.13131 1.22955 2.62158 2.00868 2.86636 1.78258 1.26037 2.10371 1.23009 2.70208 3.35627 2.07511 2.09141 1.53174 1.19325 2.33456 2.98397 2.89547 3.31984 2.54091 2.19397 2.43475 1.91427 3.00468 1.68655 2.20549 2.87725 2.72367 2.68228 2.50652 2.39504 2.86346 3.22027 2.92975 3.08912 2.22383 2.74301 2.76908 3.26405 2.60814 2.83959 3.13583 3.24613 3.02205 2.1833 2.77348 1.49922 2.75146 3.24604 2.21565 3.36681 1.40748 3.1341 1.57372 3.15421 3.03959 2.40933 3.1078 1.99061 2.84574 
249-9 2.1968 2.83743 1.7572 2.11696 1.77501 2.15031 2.43371 2.29348 2.80505 1.72391 2.69383 2.07123 1.73747 2.39635 2.24784 2.58838 2.65274 2.04489 2.17895 1.79457 2.55566 2.5562 2.76436 2.01395 2.36535 1.99372 2.1368 2.08261 2.42142 1.76389 2.51255 2.72788 2.32419 1.94945 2.03718 2.37611 2.29201 2.18265 2.06291 2.494 2.05369 1.87711 2.13808 2.25372 1.86221 2.69709 2.11133 2.63955 2.01399 2.45287 2.01308 1.7979 2.06462 1.78231 2.35479 2.71627 2.59478 1.7287 2.24673 2.56258 2.1323 2.18363 1.8935 2.46026 2.33002 2.23417 2.24058 2.4421 1.66184 1.69334 2.53984 1.89837 1.86506 2.21522 2.56051 2.57383 1.84655 2.94776 2.35953 1.61705 2.06128 2.0364 2.11461 2.08246 1.81937 2.35819 2.43926 2.18494 2.89987 2.21469 2.41364 1.65146 2.4949 2.15091 1.87408 1.82382 3.06773 2.67593 2.51234 2.62611 
250-4 1.99336 2.38779 2.3918 1.92759 1.96036 2.40112 2.45096 1.87155 1.88704 1.52141 1.82294 1.88821 1.6453 2.42969 2.35886 1.2286 1.58086 2.45639 1.49799 0.763703 1.17393 0.726836 1.74829 2.3446 1.77189 1.69229 1.63315 1.26148 1.5525 2.39264 1.17423 1.65849 2.38361 0.794829 1.31914 1.67538 1.70094 1.69992 1.12984 1.5766 1.77266 1.31221 1.69763 0.817062 2.39213 1.72041 1.18616 2.41494 2.18597 1.17057 2.13412 0.75612 2.08878 0.82449 1.212 2.01488 0.930291 1.15548 1.23581 1.34585 2.13517 1.32058 2.22879 0.948373 0.825138 0.887971 2.00834 2.13859 1.25082 1.12528 1.28268 2.17755 1.43201 1.10657 2.0498 0.988249 1.27972 2.21376 1.23757 2.25516 0.943974 2.22243 2.08237 2.27504 1.27128 2.23277 1.34586 2.30386 2.34049 2.26271 2.11373 2.3025 2.3936 
251-6 2.08851 2.10598 2.12361 2.14503 2.2361 2.20899 2.18156 2.29849 2.19938 2.27472 2.13436 2.18759 2.23523 2.27451 2.15524 2.14259 2.20186 2.18983 2.24001 2.21397 2.19678 2.24701 2.15124 2.20267 2.07967 2.02057 2.17002 2.18101 2.12801 2.16829 2.2212 2.05918 2.08987 2.02223 2.16485 2.15814 2.12984 2.15762 2.163 2.15935 2.25154 2.0523 2.02553 2.03589 2.12773 1.9325 1.99822 1.8495 2.03517 2.03244 2.22278 2.08052 2.02055 2.10121 1.91148 2.21614 1.66562 1.69249 2.27424 2.16653 2.18899 2.16241 2.06539 1.75508 2.03924 1.72484 2.06108 2.04362 2.02406 2.05136 1.68852 2.09529 2.11509 1.90054 2.10895 1.97157 2.23603 1.93818 2.073 2.01891 2.285 2.04672 2.11573 2.28507 2.14717 1.79369 2.27003 2.20974 2.26965 1.60088 1.74862 2.12512 2.23303 2.0253 1.82634 2.09335 1.58674 2.19654 2.20904 2.14433 
252-6 1.31738 1.39008 1.34979 1.38257 1.23231 1.30642 1.26472 1.29318 2.12369 2.25912 2.21618 2.34228 1.95938 1.36891 2.21609 1.4794 2.05925 1.3747 2.29791 1.47589 1.96314 1.39225 1.6331 1.36806 1.44116 1.61546 2.31301 2.14517 1.45348 2.32671 1.57028 2.24447 2.40136 1.51321 2.2169 2.32147 1.45243 2.4325 1.39202 2.06828 2.35651 2.3037 1.37996 2.3892 1.3015 1.3154 1.43201 2.37129 1.31017 2.56492 1.18384 1.2712 2.39371 1.36215 1.5882 1.23885 1.30913 2.01237 1.56119 1.29277 2.36136 2.04774 1.72498 1.38129 1.71677 1.46989 2.55754 1.37427 2.1892 1.2668 1.70926 2.26553 2.48819 2.41832 1.43426 1.50189 2.17247 2.40919 1.65386 2.28365 1.35615 1.64864 2.2706 2.31933 2.49287 1.5758 1.26307 2.05091 1.43845 1.44604 2.26527 1.42161 1.35046 2.38778 2.25504 1.40365 2.18729 1.49235 1.46129 2.32761 
