# Supplementary material for: BCL::Conf: small molecule conformational sampling using a knowledge based rotamer library
Source: J Cheminform. 2015 Sep 30;7:47. doi: 10.1186/s13321-015-0095-1 (PMC4607025; doi:10.1186/s13321-015-0095-1)
Supplement: Supplementary file 3 — Additional file 3. protocol capture files mentioned in Supplement.docx. [file 13321_2015_95_MOESM3_ESM.zip › protocol_capture/input/vernalis_omega_R.txt.box]

1 1.54752 1.62829 0.192433 0.39281 0.552826 0.626621 0.414714 0.557934 0.516205 0.474515 0.263032 0.583548 0.520308 0.702618 0.58357 0.775365 0.678465 0.664189 0.412805 0.871471 0.64091 0.597606 0.429291 0.741314 0.488949 0.517493 0.800415 0.668249 0.624201 0.711838 0.771613 0.633148 0.695503 0.728849 0.849292 0.526672 0.732049 0.740543 0.996325 0.875349 1.06096 1.11634 0.704405 1.10266 1.19485 1.15521 1.47834 1.4301 0.494648 0.526576 1.01488 1.00775 0.761722 0.682456 0.75817 0.729159 0.553816 0.874508 0.630871 0.782901 0.517206 0.679449 0.669107 0.783361 0.553271 0.82112 0.663134 0.361015 0.564872 0.327379 0.511388 0.57723 0.641697 0.641488 0.926492 1.06778 1.08105 0.687595 0.946331 1.08263 1.10103 0.705558 0.722752 0.583221 0.551513 0.670317 0.87728 0.628481 0.403598 0.564949 0.718948 0.652108 0.740746 0.449524 0.510145 0.389688 0.641613 0.792173 0.310768 0.405879 0.494334 0.814453 0.235922 0.762687 0.756299 0.467674 0.269428 0.609669 0.82894 0.69648 0.874262 0.564476 0.868642 0.338615 0.843714 0.955109 0.65588 0.840819 1.03873 0.441743 0.968158 0.384178 0.630737 1.08191 0.820546 0.854317 0.747934 0.743413 0.707262 0.511434 0.55117 0.937117 0.660544 0.827784 0.86035 1.03407 0.926893 0.720986 0.763967 0.844109 0.541853 0.52179 0.882722 0.591445 1.20732 0.797122 1.04974 0.900617 0.454749 0.511363 0.926144 1.19551 0.761538 0.884776 0.968412 0.864632 0.963351 0.982225 0.744384 0.886531 0.74648 0.8237 0.628354 0.699258 0.737708 0.998277 0.905048 1.19082 0.766423 0.855096 0.403814 0.842417 0.927094 0.82822 0.776245 0.629662 0.751502 1.06215 0.750467 1.28647 0.551493 0.846753 0.791737 1.16374 0.554344 1.20955 1.05781 0.795482 0.696665 0.582537 0.532859 0.973244 1.02588 0.919881 0.595302 1.11379 0.819678 0.590563 0.591331 0.936485 0.923944 0.516794 1.62351 1.58417 1.5666 1.55161 0.401849 0.583183 0.568241 0.335146 0.678674 0.576045 0.953617 0.816089 0.628254 1.99899 0.396411 2.07451 1.86368 1.94569 1.13281 0.906391 1.77934 2.05487 1.05359 0.735498 0.881516 0.549129 1.78565 2.17987 1.62588 1.9279 0.781705 0.163255 1.95118 1.63576 2.08045 2.06236 0.949607 0.80593 1.81247 1.95144 0.626706 0.368028 1.68931 2.09372 1.87231 2.06009 1.52764 1.96727 1.19094 0.823397 1.72758 0.978829 1.93664 0.811613 1.3814 1.01621 1.5076 1.89816 0.959008 0.402687 0.672419 0.374873 1.35559 0.867312 1.1884 0.714514 1.45961 1.9701 1.32327 1.76517 1.16252 0.486448 1.27202 1.84697 1.64995 1.23731 1.67152 1.13746 1.49496 1.00436 0.925131 1.27105 1.39919 1.83882 0.78706 0.825957 1.52318 0.882939 0.579258 1.05781 1.19911 0.616813 0.663436 1.70311 1.93082 1.93313 1.47799 0.996209 2.02246 1.58891 2.01493 2.00612 1.3029 0.688147 1.89919 1.4169 1.12636 1.55833 0.986913 1.04122 1.14778 1.10925 1.0377 1.14252 1.17779 1.16155 1.1781 1.00847 1.13475 0.987464 1.03005 1.03477 0.982072 1.01455 1.17969 1.20182 1.04422 1.53176 1.09659 0.611908 1.15776 1.04057 1.0882 1.47734 1.2886 1.12459 0.593493 1.51651 1.04932 1.51041 1.44952 0.726845 1.49791 1.13046 0.610203 1.60823 1.3146 1.59171 1.55125 1.07137 0.652484 1.20192 1.49386 1.45793 1.1536 0.562907 1.29159 1.49045 0.894389 1.47553 1.49944 1.51572 1.22084 1.16012 1.84341 1.43033 1.17919 1.48034 1.41605 1.45796 0.717179 1.59327 1.23946 1.58401 1.44028 1.8912 1.84102 1.14955 1.92345 1.84109 1.55356 1.61421 0.830283 1.82867 1.50549 0.938352 0.945743 1.11885 1.89332 1.03881 1.19444 0.990895 1.19055 0.885666 1.09458 1.20821 0.653007 1.97488 1.89545 1.1782 1.91844 1.04501 1.05076 1.89436 1.63532 1.86675 3.39773 3.41336 3.01357 2.55025 2.6136 3.04018 2.75447 2.69619 3.12584 3.11332 2.51611 2.50567 1.65538 1.60204 2.13943 2.08603 2.59893 3.08868 3.11301 2.47923 1.73979 1.71126 2.60456 2.2963 2.4232 2.31216 1.66 1.69002 1.96754 1.89762 1.50576 1.51608 2.52246 2.59376 2.12945 2.17884 3.28328 1.40715 1.40207 1.4552 1.4245 1.74665 3.43996 1.73966 1.51409 1.53693 2.04684 2.00846 1.72022 2.8595 3.4235 1.64233 1.35055 1.35316 2.85918 1.92404 1.96827 2.04749 2.07609 2.01888 2.29583 2.22498 1.93352 1.71518 1.6668 3.49569 2.04614 1.99055 1.10269 1.0685 1.35215 1.32203 2.12244 2.05455 1.07955 1.0431 1.20577 1.18712 1.48407 2.92739 1.4247 1.79529 1.86989 1.85551 1.76682 1.67141 3.30692 1.62144 2.03383 2.90253 1.44306 1.94134 1.37298 1.48767 1.47311 1.81988 1.87566 1.37127 1.30232 2.36868 0.623947 0.742336 1.21046 1.26519 1.40253 1.28756 1.39532 1.06497 0.451805 1.19669 1.22303 1.22476 1.25751 0.409294 1.25865 1.35536 1.11685 1.1046 1.11531 1.24301 1.36458 1.21815 1.48441 0.504613 1.16166 1.31392 0.257571 1.0254 1.24719 1.58551 1.27234 1.51867 1.5254 0.69622 0.665307 0.688354 0.767028 0.620142 0.64953 0.95002 1.04886 0.929739 0.997638 0.872912 0.806061 0.959498 0.861775 0.853923 0.926429 0.853587 0.884124 1.00345 0.851358 0.877643 0.986482 0.834355 1.03609 0.988617 0.848215 0.948968 0.954201 0.992122 0.927165 0.949775 0.807992 0.662865 1.07655 0.926505 0.670505 0.766949 1.08523 1.02435 1.00879 1.05499 1.07431 1.06671 0.818411 0.808798 1.033 1.10762 0.796584 0.84615 1.04964 0.847428 0.749414 0.662256 0.951677 0.844579 0.714658 0.74266 0.907064 1.0913 0.796744 0.834156 1.11185 0.854957 1.05831 0.763787 1.13545 1.01028 1.0048 1.00549 1.0405 0.986859 1.00248 0.85265 0.829113 0.766521 0.923975 0.698321 0.822694 1.06913 1.04732 1.1084 1.06128 0.514326 0.655564 0.483927 0.559518 0.803098 0.868585 0.818699 0.793588 1.04641 1.1188 0.970753 1.09971 0.46286 0.41177 1.00964 0.857838 1.05354 1.14165 1.78682 1.825 1.71507 1.79297 1.75993 1.82918 0.567633 1.81522 1.82013 1.85309 1.8487 1.86369 1.69888 2.35397 2.52707 1.8208 1.68083 1.90342 2.42586 2.4926 2.34648 1.83933 1.72986 2.33105 2.48361 1.94945 1.62011 1.74999 2.57211 2.2684 1.88922 2.39862 1.62315 2.33128 2.54316 1.81698 1.69362 1.9043 1.78164 1.88445 1.7964 1.87835 2.4071 2.53262 2.47583 2.36122 1.74121 1.64976 1.91151 2.39059 1.87416 2.19708 1.82209 2.32341 1.6683 2.29184 2.33826 2.26668 1.86435 2.5766 1.74405 1.63616 2.29047 2.56532 1.71749 1.95806 1.75444 1.89411 1.72943 2.16713 1.72509 1.85608 2.52512 2.32592 2.41059 2.22012 2.4673 2.39324 2.53938 2.00381 2.42005 1.85693 2.33164 2.41631 2.29477 2.13377 2.39088 2.40136 1.7387 1.89114 1.79878 1.64879 1.84972 1.88794 1.87998 1.66564 2.35595 2.22234 2.59054 2.21032 2.25175 2.58884 2.31825 2.26659 1.90631 1.63802 1.92028 1.61259 0.759504 2.01953 1.91904 1.22093 1.13712 1.31767 1.43296 1.01176 1.20203 1.1184 1.36307 0.824805 0.84429 1.10332 1.32119 1.30409 1.04183 1.26814 1.17798 1.28349 1.07759 0.814175 1.42807 1.39513 0.959483 0.67775 1.58292 1.18422 0.997618 1.20255 1.37723 1.53589 0.997191 1.17704 1.19183 1.16404 1.40913 0.939857 0.813601 1.17032 1.20004 0.889333 1.05969 1.1479 1.30565 1.55235 1.48087 1.08477 1.72399 1.37152 1.28553 1.12466 0.608335 1.50259 1.03305 0.821526 1.06064 0.959435 1.02848 1.22814 1.18802 1.43517 1.2581 1.10515 0.989827 1.52955 1.40851 1.40874 1.20373 1.18676 1.09654 1.29824 0.886499 0.977807 0.691456 1.71491 1.4634 1.18838 1.38719 1.67328 0.822756 1.00818 1.31463 1.3918 0.950746 1.19648 0.927961 1.15472 1.56928 1.12978 1.01055 0.909566 0.762796 0.982213 1.20979 1.40785 1.45534 1.63943 1.51398 1.18162 1.74728 1.15355 1.11768 0.455076 0.877513 0.691159 0.701013 0.298844 0.769949 0.696277 0.691161 0.786611 0.746327 1.02248 0.470452 0.803222 0.913909 0.822637 0.653991 1.0837 0.535044 0.92522 0.596888 0.954332 0.81488 0.910136 0.847507 0.389058 0.643045 0.589281 1.02458 0.564944 0.794375 0.776881 0.983039 1.07777 0.78727 0.936393 0.522232 0.970811 0.717367 1.08458 0.949636 1.31439 1.16491 0.482654 0.77341 0.922127 0.799001 0.434637 0.741151 0.583365 0.598351 0.876936 1.10653 0.77708 0.683533 0.999142 1.09818 0.837903 0.798087 0.84398 1.10744 0.894505 0.816012 0.612256 0.394072 0.627728 0.622978 1.15124 0.827995 0.843272 1.16726 0.584462 0.58536 0.768634 0.55887 0.892031 1.00619 1.32856 0.714416 0.862886 0.96178 0.906763 1.01629 0.933233 0.784722 0.867486 0.694389 0.905397 0.590937 0.658273 1.22956 0.722482 1.25215 0.938664 0.820231 0.487619 1.19132 1.00352 0.793729 0.671837 1.03543 2.55768 2.47974 2.49809 2.48196 2.57633 2.5118 0.763976 0.663681 0.948932 0.854821 2.50174 2.52288 0.905652 0.822209 0.997529 0.904064 2.49284 2.47398 2.5419 2.45515 0.998872 1.12147 0.902664 1.03781 2.59038 2.54125 2.55961 2.52521 0.573544 0.819539 0.443183 0.728174 2.59469 2.54504 2.70412 2.72668 1.02044 0.970893 0.928964 0.885395 0.984788 1.09774 2.50793 2.53464 2.47529 2.44597 1.0677 1.18838 2.53673 1.01167 0.923152 2.45478 1.1182 1.23139 0.447787 0.27244 0.630073 0.515654 2.56209 2.55852 2.71246 2.71625 0.475562 0.316913 0.829399 0.957943 0.758036 0.907654 2.66436 2.68338 2.58346 2.49483 2.56508 2.56069 2.52716 2.50055 0.710466 0.85772 2.58637 2.50907 0.679196 0.570709 0.873107 0.775812 2.51398 2.53 2.27876 0.825066 0.72751 2.18065 2.31233 0.994468 0.906528 2.50954 2.47016 2.55697 2.48146 2.21481 1.12273 0.942692 1.55999 1.35075 1.41111 1.48441 0.529756 0.926199 0.664744 0.925197 1.48328 1.60197 1.40919 1.31568 1.55716 1.33891 1.49442 1.40935 0.608762 0.621223 1.0144 0.902428 1.01616 0.920197 0.477786 0.894073 1.52977 1.38293 1.37089 1.33042 1.5926 1.33932 1.1441 1.45127 0.518096 0.664792 0.868956 1.03998 0.452819 0.874954 1.03001 0.90586 1.24161 1.44741 1.3687 1.43711 1.57769 1.52453 1.32484 1.20088 1.38977 1.07004 1.5555 1.35884 0.817092 0.715533 1.14445 0.887705 1.34501 1.56956 1.27108 1.45209 1.0535 1.15238 0.363544 0.892597 0.466647 0.635728 0.925437 0.981809 0.927184 0.697526 0.691053 0.959862 1.40456 1.57022 1.48014 1.31224 0.805763 0.823341 1.5691 1.2943 1.56637 1.34698 1.13959 0.951048 0.918669 1.14166 0.471804 0.93587  0.713014 0.832905 0.747714 0.530417 0.911567 0.643037 0.989135 0.670278 0.898041 1.0175 1.36059 1.39053 0.7082 1.17434 1.34921 1.47458 0.896977 1.45014 0.97598 0.90798 1.35796 0.762251 1.30682 0.861182 0.948354 1.14174 1.25697 1.30675 1.33727 0.918423 0.594809 1.43709 0.841019 1.40499 1.33461 1.36464 0.694828 1.11567 1.21377 0.791497 1.0761 1.29507 1.42688 0.816195 1.40057 1.4981 0.905029 1.47565 1.30636 0.825161 0.65987 1.30246 0.901041 1.41711 0.809568 1.41007 1.50767 0.921286 1.42927 1.24953 0.890587 1.35014 0.719604 0.848751 1.31558 0.77498 1.35745 1.45423 1.08331 0.798666 1.07904 1.19603 1.09761 1.48311 1.60885 1.08302 1.05515 0.939635 1.4737 1.57163 1.09326 1.26526 1.15056 1.38671 0.956139 0.751379 1.35256 1.46153 1.41257 0.802843 1.39813 1.3224 1.39983 1.39734 1.04925 1.38577 0.964718 0.693961 1.24066 0.780047 1.34625 1.35355 1.07837 1.30351 1.37586 0.709469 1.38097 0.891639 1.44435 2.12946 0.61665 0.208907 2.44167 2.18693 0.959964 1.10312 0.354183 2.48079 2.31048 2.32969 1.00107 1.70725 1.05765 1.91842 0.80017 1.85334 1.36756 2.02145 1.21009 1.49517 1.25873 1.68769 1.51403 1.14885 1.13877 1.64401 1.64191 0.942867 1.50755 1.55334 1.43836 1.2087 1.59669 1.57009 1.19903 1.59441 0.984639 1.44369 1.53034 0.983809 0.878919 1.53829 1.32151 1.46736 1.56453 1.31321 1.45268 0.978714 1.13621 1.53207 1.49971 1.47447 0.989643 1.4963 1.64237 1.32419 1.63593 1.48922 1.5067 1.65601 1.29919 1.64577 1.33027 1.63189 1.10721 1.67215 1.50362 1.05982 0.908806 1.475 0.785642 1.62895 1.48545 1.05458 1.48645 1.4136 0.932626 1.43078 1.43284 1.64647 1.33773 1.51882 1.38259 1.24348 1.66852 1.19038 1.05475 1.05894 1.47623 1.18384 1.71462 1.19206 1.59858 0.698228 1.47563 1.36671 1.36532 1.586 1.72893 1.4011 1.18579 1.6303 1.18691 1.44364 1.58128 1.37992 1.06844 1.58624 1.73161 1.51966 1.00296 1.3342 1.54636 1.39858 1.58413 1.14527 1.40594 1.55175 1.25323 1.74091 1.3412 1.30398 0.939877 0.334466 0.917839 0.635695 0.808206 0.175675 0.749209 0.676027 0.282743 0.816862 0.550299 0.52995 0.37748 0.646209 0.708181 0.444686 0.447499 0.365519 0.70228 0.874319 0.316749 0.656679 0.806362 0.640898 0.392841 0.701536 0.487356 0.737929 0.402824 0.618092 1.24069 1.48915 1.31258 0.609176 0.639718 1.57814 1.27105 1.13735 1.71864 0.698894 1.14989 1.11509 1.34865 1.36874 1.63251 1.23648 1.57294 1.5383 1.6506 1.21565 1.97455 0.864597 1.3618 0.447427 0.462659 0.847562 1.6767 1.30516 0.928006 1.64605 1.43209 1.22274 1.65272 1.10572 1.29126 1.28404 1.26376 1.71499 1.5481 1.4227 2.02202 1.37164 0.815428 0.939231 1.5672 1.21332 1.331 1.44841 1.24109 1.00706 0.952791 1.32271 1.64686 0.875614 1.22144 1.30032 1.71455 1.28454 1.55979 1.3049 1.80273 1.59967 1.88459 1.30638 1.36669 0.525827 2.01529 1.04794 1.4705 0.795816 1.24963 1.53956 0.984857 1.69589 1.45293 1.79431 1.91616 0.73342 1.70137 1.86114 1.60364 1.53385 0.582887 1.69977 1.1869 0.953771 2.04591 1.62403 1.21276 1.08042 1.37802 0.422158 0.518715 1.6791 1.69924 1.24334 1.78257 0.738835 1.08945 1.5044 0.511268 0.193791 0.840959 1.43778 1.6293 1.17351 0.231354 1.15398 1.63244 0.873005 0.551524 1.43261 0.167504 1.63227 0.42819 0.732944 1.41531 1.15716 1.56182 0.284449 1.03127 0.875426 1.31156 0.578525 1.97677 1.00496 2.53558 1.53141 1.57949 2.53152 2.30846 1.21844 2.34038 1.39597 1.06124 1.91663 0.870796 1.53949 2.08475 1.09865 0.357562 1.77406 1.71292 0.483135 2.00175 0.887526 1.25509 2.26192 2.3239 1.13739 0.821926 2.13035 2.06814 0.967013 1.34639 2.34879 1.0876 1.43916 0.365191 1.38099 0.392183 1.48337 1.68713 0.663782 1.04716 1.31694 2.358 1.46275 2.51286 1.46458 0.744707 1.63838 1.617 1.03855 0.385846 0.915183 1.59632 0.818846 1.85353 1.12973 2.50013 1.04918 1.65293 1.83731 1.2458 0.913653 1.57687 0.553221 1.98467 0.724332 1.27315 1.00705 1.34126 0.86771 1.70433 0.836203 1.17939 1.32918 0.840623 2.19266 1.24015 2.08562 2.19748 2.30421 1.07871 1.02907 2.39827 1.52907 2.45068 1.57782 1.90809 1.9304 2.50785 0.540642 0.970685 2.47194 1.75959 1.3967 2.41233 1.87258 2.25597 0.919363 1.17697 2.13293 0.283067 0.717224 0.427734 0.692922 0.897001 0.840055 0.818535 0.953235 1.02194 0.534366 0.560802 1.02187 1.0844 0.447942 0.784257 0.750989 1.12576 1.00294 0.951728 0.697634 0.805371 1.14249 0.691995 0.992481 0.815285 1.1112 0.936275 0.874046 0.94042 0.96881 0.860307 1.04347 0.896712 0.971625 1.07621 1.08379 0.966069 1.0446 1.02593 1.14519 0.931021 0.832602 0.960911 1.10611 1.21443 1.39166 2.00695 1.36697 1.90479 1.46585 2.10648 1.44029 1.85634 1.46401 1.23058 1.11156 2.26093 1.68101 1.96433 1.5485 1.46966 1.41771 1.53994 1.89385 1.05382 1.99532 1.64401 1.55469 1.41126 1.58278 1.08199 1.46955 1.43618 1.86305 1.62945 2.14553 1.40234 1.79282 2.25561 1.05123 1.9286 1.38363 1.55192 1.39742 1.84133 1.414 1.23843 1.9471 1.19071 1.80752 2.21166 1.44678 1.00055 2.20871 0.855165 1.94592 1.96593 1.58716 1.16236 0.66808 2.06633 0.686485 1.26366 1.05558 0.706132 1.5745 1.83857 1.46385 1.40897 1.49472 1.30853 1.55483 0.743563 1.41081 1.73812 2.05152 1.32621 1.49762 2.07344 1.63575 0.664869 1.8736 1.3769 1.68039 1.81824 1.65216 0.50099 1.65528 1.88123 1.86498 1.61403 1.65179 2.03149 0.781924 1.45922 1.44046 1.43527 2.31202 1.94904 1.55893 1.8492 1.50296 1.26379 1.49942 1.52714 0.631431 0.685785 0.891635 0.673988 0.996132 1.02371 0.351089 0.814239 0.177205 0.771937 0.493862 0.562835 0.663904 0.829715 0.650082 0.824691 0.757473 1.09318 1.12468 1.00494 1.03493 0.555309 0.201872 0.573791 0.273485 0.702327 0.500727  0.385724 0.567107 1.09271 1.07034 1.13646 0.369505 0.967011 0.743557 0.886859 1.40482 1.38178 1.17776 1.59375 1.14065 1.32225 1.18586 1.11083 1.42151 1.17842 1.36333 1.32739 1.2273 0.851831 1.54807 1.27359 0.921311 1.14823 1.54365 1.29839 1.11008 0.893106 1.5069 1.19394 1.201 1.12334 1.39121 0.322442 1.12563 1.36979 1.07526 0.249782 0.348243 1.18579 1.14207 1.057 1.46718 1.08908 0.503013 0.984849 1.4453 1.52066 0.881301 1.11303 1.16935 1.40768 0.340991 1.5714 0.353766 1.14516 1.12276 0.841048 1.48141 0.47477 0.552913 0.866728 1.15706 1.38711 0.705351 0.636484 1.10168 1.01872 1.16218 1.36371 1.06912 1.14206 0.918292 1.21801 1.50269 1.56739 1.17349 0.982742 0.59756 0.915697 1.09267 1.08704 0.631108 0.952751 0.517157 0.5147 0.994706 1.04837 1.36841 0.858681 1.55819 0.882666 0.875716 0.760058 1.56808 1.36655 1.139 1.44373 1.31448 0.268788 1.01267 0.982737 1.46733 1.34799 1.46801 0.484978 1.44885 0.535247 1.14563 1.27932 0.780438 0.306559 0.230864 1.23707 1.02544 1.3447 0.711558 0.895233 1.16111 1.56007 1.53345 1.16158 0.838751 0.608258 1.0944 0.685104 0.588385 1.30132 1.41683 0.460369 0.902091 1.42914 1.03595 0.890686 1.54997 1.40207 0.647349 0.575022 1.30534 1.44127 0.784643 0.411867 1.16398 0.12311 0.478682 0.725506 0.548611 0.568442 0.250083 0.307351 0.487873 0.377292 1.43878 1.48802 1.27288 1.18967 0.747617 0.622627 1.01684 0.907201 1.57553 1.86013 2.25081 1.50376 1.46217 1.78054 2.21946 2.1728 2.16459 2.19804 1.88588 1.6769 1.99176 1.60586 2.03904 1.8311 1.42541 2.05266 1.48237 1.09418 2.12014 1.6237 1.91724 0.305641 1.31071 1.62503 1.12088 2.1947 1.62873 1.38381 1.51985 2.20715 1.6893 1.6576 1.1993 1.51332 1.73066 1.72039 1.85593 1.77609 0.632302 2.08223 1.15677 1.57297 1.43607 2.02954 2.02942 1.32435 1.63024 1.9785 1.20971 1.37718 1.66526 2.06231 1.73321 0.383013 1.31608 1.24349 0.425928 0.639786 1.36409 1.85705 1.24357 1.35478 0.847115 1.61816 0.960604 0.902955 1.48955 1.40912 1.95996 1.09542 1.75478 1.65876 1.93929 0.959733 2.04923 1.92913 1.40186 1.10229 1.83182 1.52287 2.10112 1.20653 0.91894 1.49381 0.75673 0.666713 1.59064 1.12489 1.31061 1.46324 1.12691 1.59077 1.76473 1.71395 1.81861 1.38626 1.46004 1.46125 2.1527 1.23379 1.14893 1.2362 1.23711 1.1872 1.20948 0.613156 0.481819 0.770332 0.600131 1.22617 0.887509 0.61788 1.1069 1.14679 1.33311 1.28631 0.563632 1.26927 1.22936 1.24183 1.30827 1.20375 1.24961 0.369557 0.456292 0.720477 0.783918 0.773739 0.529738 0.543567 0.647541 0.59597 0.745968 1.0564 1.22018 1.26032 1.09309 1.10635 1.20032 1.34639 1.19461 1.2058 0.875578 0.774385 0.544386 0.482826 0.696112 1.22324 0.43539 0.584861 0.882077 0.777303 1.14538 1.21122 1.08519 1.22293 1.2688 1.29583 1.01625 1.01288 0.913888 0.500028 1.3529 1.25477 0.790019 0.831319 0.697786 0.55606 0.333679 0.366989 0.912178 0.755531 0.811579 1.24971 1.21178 1.18785 0.987006 1.18922 0.677761 1.00121 1.12135 1.1876 1.34629 0.391506 0.487657 1.19567 1.31068 0.700354 0.763457 0.52497 0.531013 0.773874 0.587812 0.571252 0.601581 0.758623 0.845731 1.14034 0.696011 1.91977 0.3753 1.2492 1.92694 1.49785 1.96231 1.52964 1.94031 0.27024 1.30879 1.63382 1.91479 0.985319 0.891697 1.36087 2.05179 1.54889 1.33059 1.20885 1.26073 1.37761 1.59495 1.53031 1.95891 0.769395 1.53739 1.62748 0.776031 1.44666 1.50195 0.347009 1.42654 1.48853 1.33384 1.83787 1.40898 1.47887 1.46322 1.47728 1.52034 1.01331 1.47769 1.93412 1.29122 1.67961 1.49062 0.493716 1.64093 1.55593 1.48463 0.815845 1.49589 1.27233 2.15484 1.32158 1.4087 1.49226 1.27321 1.52098 1.95564 0.681496 1.27575 1.58633 1.55561 0.925947 1.71044 1.46918 1.52997 1.8033 1.96567 1.56906 0.84231 1.86238 0.971191 0.580375 0.88506 1.45706 1.47985 0.88937 1.2035 1.35061 1.51122 0.987843 1.57326 1.36633 0.650309 1.86227 0.693298 1.0848 1.3702 1.80892 0.677989 0.788295 1.86254 1.82423 1.95069 2.07942 1.19526 0.609712 1.42245 1.049 0.924197 1.06212 1.59376 0.982389 1.43807 1.76789 1.20622 1.35212 1.09025 1.82947 0.779815 0.978276 1.46313 1.57004 1.62815 1.31885 1.07188 0.437116 1.70155 0.818241 1.35844 1.35534 1.74677 1.90044 1.45632 1.72421 1.67956 1.35683 1.17326 1.49725 1.35194 0.60389 1.16146 1.78877 0.68901 1.0838 1.65335 1.5713 1.21206 1.07963 1.7137 1.24238 1.08922 0.487946 1.48731 1.71165 1.45228 1.5605 1.63961 1.55281 1.61533 1.16066 1.92149 1.19602 1.6966 0.848142 0.919826 0.817604 1.72359 1.75952 1.79391 1.38649 1.40155 1.60769 1.13791 1.58384 1.90224 1.41954 1.46138 0.689168 1.72314 1.83021 0.900587 0.549614 1.91129 1.43725 1.55915 1.78447 0.927326 0.534818 1.65166 1.27317 0.642923 1.47023 1.57678 1.42536 1.71352 1.22556 1.71865 1.79633 1.84807 2.1825 2.07607 1.38285 1.83523 1.83973 1.34839 0.33703 0.207458 0.54428 0.342882 0.762371 0.36891 0.785155 0.985011 0.745099 0.503435 0.360541 0.689561 0.920605 0.294539 0.900375 1.09414 1.10286 0.730675 0.817852 1.02881 0.490972 0.557812 0.233667 1.04093 1.18772 0.992698 1.0975 0.704238 0.521068 0.472231 0.717059 0.693679 0.913678 0.902234 1.07097 0.820162 0.961343 0.70198 0.403843 1.06176 1.2304 1.04241 1.21902 0.523384 0.837772 0.607377 0.246512 0.374384 1.72829 1.57457 1.33086 1.57858 1.3429 1.70004 1.72588 1.68637 1.62276 1.62373 1.50764 1.62951 1.77752 1.89571 1.91152 1.43312 1.62433 1.54121 1.60332 1.76856 1.77243 1.81688 1.37674 1.73506 1.20948 1.42734 1.40417 1.75776 1.84923 1.42183 1.82088 1.70948 1.85359 1.76239 1.49841 1.79265 1.61001 1.41869 1.5558 1.3899 1.6652 1.90557 1.64173 1.39042 1.68292 1.91637 1.65759 1.30881 1.68134 1.74605 1.94824 1.58984 1.65924 1.54592 1.60536 1.51581 1.92857 1.80203 1.18629 1.92959 1.78339 1.39977 1.78775 1.62854 1.47964 1.31564 1.85364 1.89766 1.4856 1.53006 1.70467 1.68657 1.79963 1.89022 1.50985 1.49135 1.91885 1.89708 1.46599 1.65999 1.55304 1.99281 1.6967 1.96836 1.69672 1.79422 1.48909 1.44726 1.8201 1.33672 1.36254 1.4968 1.94795 1.53056 1.86224 1.96073 1.26406 1.54756 1.59605 1.76782 0.957056 0.974646 0.543922 0.829598 0.693176 0.976663 0.646521 0.559978 0.856714 0.962196 0.970914 0.981067 0.834966 0.973317 1.09235 0.888416 0.449467 0.894967 0.810833 0.947452 0.710006 1.08134 0.620404 1.0881 1.07672 0.791931 1.16952 0.750962 0.883983 0.884901 0.918672 0.415386 1.15148 0.845612 0.898099 0.838438 0.959122 0.417606 0.374267 1.05393 0.856251 1.1805 1.08568 1.07997 0.625708 0.850341 0.794719 0.288255 0.57721 0.878318 0.918111 1.1578 1.05798 0.903119 0.848198 1.17543 0.881076 0.751449 1.16509 0.534182 0.914138 1.22213 1.20488 0.851498 0.219836 0.81681 1.13941 1.16853 0.892144 1.22928 0.779902 0.785645 0.953334 1.18535 0.345131 0.763697 0.855521 0.674462 0.954675 1.50594 0.844127 0.351263 1.73135 1.85731 0.959339 1.71474 1.66015 0.81591 1.64193 1.5036 1.83702 1.083 1.69591 1.78988 1.93122 1.22838 1.80562 1.04181 1.82941 0.52959 2.24993 0.572776 0.362503 1.85743 1.37951 2.01612 2.22624 0.203874 0.516555 1.82451 0.520512 0.958687 1.3973 1.78046 0.985132 1.00004 1.23221 1.76692 1.59232 1.47854 1.8785 1.49779 1.6194 1.44339 2.50755 1.50272 1.5914 1.71271 1.6298 1.50272 1.85351 1.72596 1.66149 1.7908 1.71235 1.08329 1.0053 1.76059 1.4255 2.05221 1.60881 0.435661 1.84783 0.666468 1.53625 0.623017 1.46314 1.55424 2.46138 1.19611 1.92157 1.02075 1.59703 0.621266 1.53597 0.851126 1.44429 1.22777 1.83428 0.743785 1.56834 1.24032 2.13148 1.68117 0.597006 0.464029 0.617231 0.603762 0.468262 0.670743 0.368023 0.758574 0.660937 0.705605 0.370798 0.459983 0.723689 0.640469 0.334435 0.805405 0.519219 0.739182 0.783962 0.794569 0.527832 0.37556 0.709619 0.560416 0.719642 0.791028 0.612487 0.795107 0.489632 0.903277 0.651871 0.945765 0.834983 0.72468 0.799689 0.922405 0.846958 0.777493 2.24838 2.20529 2.18334 0.756179 0.722718 0.553578 2.61127 2.60666 1.78002 2.28988 1.65987 1.2132 2.17448 2.61181 2.09717 2.21087 0.864526 0.312258 2.1334 0.9599 0.685628 0.844449 0.957091 0.373663 0.198265 0.724745 1.74802 2.54822 1.79051 2.3338 1.19989 2.536 1.63621 1.05798 1.35098 1.30361 1.22849 2.30678 2.2123 2.26068 1.83549 1.36665 1.77376 1.78406 2.59596 1.15282 2.09848 2.26327 0.470508 0.53397 2.25449 0.801671 2.13464 1.75158 0.580989 2.11136 1.32501 2.54478 0.752544 1.18911 1.78239 0.355201 0.908116 0.382937 1.66208 2.69354 2.80952 1.19353 0.638524 0.43828 2.63521 0.615729 2.30746 0.522674 2.64753 0.765018 2.21662 1.8419 2.25869 0.566092 1.79383 2.32677 1.74069 1.23908 1.66831 2.36037 2.24493 1.6762 1.26079 1.81036 0.748357 2.17577 0.683483 1.80611 1.56169 2.34212 1.7486 0.691325 0.780588 0.697235 1.9386 1.56079 1.61297 1.73975 1.82137 1.84982 1.70943 1.573 1.0614 1.1397 1.31245 1.42625 1.84052 1.43421 1.5527 0.99462 1.4911 1.05895 1.6981 1.27594 1.35623 1.62831 1.2986 1.71564 1.63657 1.35046 1.825 1.40066 1.45851 1.27626 1.45137 1.45386 1.9201 1.54999 1.60948 1.61214 1.96305 1.56605 2.02662 1.70216 1.60234 1.76388 1.61553 1.71425 1.67575 1.74612 1.59552 1.44541 1.19347 1.82359 1.77819 1.83103 1.79917 1.96407 1.58594 1.48077 2.10142 1.80166 1.99792 1.60595 1.8631 1.63709 1.7338 1.55371 1.82637 1.71061 1.91342 1.82077 1.88448 2.05416 1.6889 1.93501 1.86036 1.82568 1.94016 1.54031 1.86171 1.49356 1.5804 1.5613 2.01215 1.95595 1.92364 1.71866 1.74846 1.64666 1.78365 1.78408 1.98272 1.60146 1.86763 1.51338 1.64435 1.86824 1.43705 1.58528 1.91273 1.54878 1.47426 1.61025 1.71047 1.97481 1.9805 1.68034 2.16933 1.77671 1.83656 1.96832 1.79885 2.07677 1.35283 2.07492 1.71724 2.26252 2.25114 1.71035 1.61508 1.68864 0.476696 1.74086 1.87181 1.34485 1.584 1.93089 2.00369 2.14309 1.66557 1.7016 1.14576 1.78608 1.75162 1.63641 1.75025 2.78563 1.66543 1.95324 1.98679 1.85133 0.467941 1.64878 2.23699 2.24225 1.68849 2.10931 2.1283 1.613 1.84903 2.43791 1.77289 2.70791 2.08742 1.893 1.7161 2.28315 1.69096 2.28253 1.84103 1.80765 1.85125 1.37086 1.77196 1.37626 1.55482 2.12397 2.10484 1.56298 1.78359 2.11815 0.628475 2.39858 1.42113 2.17625 0.543241 1.66496 1.80438 1.56469 1.7094 1.95583 1.88134 2.22515 2.19485 2.63192 0.649135 1.86456 1.68562 1.65176 1.59119 2.83512 2.52221 1.79137 1.5888 1.66918 2.35443 1.12486 0.675911 2.53115 1.51385 1.85455 1.61058 1.36076 0.380168 1.3668 1.51507 1.98104 0.197736 0.59458 1.27153 1.6615 1.26435 0.438029 1.27384 1.80584 1.59481 0.921354 0.817362 2.03086 0.672014 2.10724 1.9569 1.2005 0.624378 0.902973 0.593388 1.82461 1.59932 1.11335 1.66172 1.288 0.965219 1.90878 1.22794 1.00585 0.980094 1.50385 0.30963 2.04931 1.91093 1.98639 1.37155 1.14594 1.95347 1.58511 0.878918 1.97157 0.311849 0.72414 1.83041 1.79868 0.97657 0.552138 0.639243 1.58909 1.54286 0.387262 1.2704 0.487229 1.56208 1.85047 0.820664 1.84639 0.790007 0.643523 1.81531 0.687467 0.823595 1.82057 1.63417 1.29471 1.68544 2.12932 1.05242 2.09508 1.97812 0.73342 2.00061 1.17126 0.586235 1.96007 0.980462 1.87349 1.54766 1.14805 1.54998 0.621277 1.32215 1.94643 2.15435 0.798699 0.782429 0.792527 1.9177  0.362675 0.295714 0.767326 0.738382 0.402129 0.653899 0.954729 0.808001 0.46468 0.6679 0.93651 1.10832 0.472462 0.913604 0.763716 1.05338 1.17506 1.43894 0.625114 0.863943 0.947128 1.06973 0.88242 0.761718 0.993446 0.785836 1.26672 0.86149 0.738204 1.0299 0.905813 1.01387 1.08604 1.43256 1.02793 1.39771 1.06627 0.924271 1.27224 1.05597 0.792951 0.745112 1.03443 0.943159 0.711421 0.931045 1.11446 1.01486 0.94502 1.09769 0.898382 0.941629 0.840572 0.892815 0.943989 1.06238 0.712169 0.851459 0.694192 0.915641 1.03132 0.917769 1.02416 1.1864 1.00164 0.828744 0.94254 1.02712 0.897176 1.38867 1.15287 0.481208 0.654086 1.30715 1.46849 0.899576 0.649654 1.39677 1.36008 0.981472 0.769877 1.26866 0.453308 1.25449 0.641564 1.10646 1.34297 0.976351 0.438982 1.43359 1.2423 0.982917 1.30592 1.05292 0.387248 1.33613 1.41369 1.21195 0.627815 1.20281 1.26221 0.770179 1.36288 0.618509 0.77215 1.37983 1.21485 0.603186 0.868805 0.994833 0.59922 1.46415 0.755077 1.34644 1.12127 1.38414 1.39258 0.586639 1.32888 1.06312 0.862813 1.11038 0.318366 1.44935 0.646306 1.14787 1.41647 1.04347 0.82914 1.44765 1.29372 0.85425 1.52518 1.22404 0.632988 0.370775 1.15393 1.22407 1.43403 1.18224 0.770934 1.05407 0.962784 1.42482 0.823399 1.53949 0.312966 1.09155 1.33574 1.52571 1.53989 0.969846 0.742889 1.06612 0.927135 1.4016 0.574645 1.15988 1.31678 0.687601 0.80644 1.20307 1.16527 0.972115 0.695236 1.27572 1.48478 1.03601 1.55154 2.0886 1.47131 1.47085 1.82447 1.28818 2.0344 1.8846 1.75195 1.36862 1.59712 1.88676 1.40135 1.30694 2.11121 2.2901 1.2749 1.73416 1.19672 1.80537 2.01576 1.3853 1.43749 1.67728 1.69796 1.71176 1.81719 2.30231 1.25308 1.66577 2.24753 1.18052 1.9616 1.88982 1.39646 1.10133 1.25483 1.68619 1.3995 1.7055 1.52241 1.17355 1.59932 1.18801 1.51229 2.02145 1.86847 1.9593 1.99614 2.26448 1.34684 1.71565 1.72752 1.28488 1.78162 1.12991 2.31449 2.22816 2.02936 2.00626 1.60445 2.15276 1.49885 1.40223 1.2895 1.29096 0.944865 1.6391 1.40301 2.11873 1.62045 1.86389 1.56738 1.19799 0.881882 1.67808 1.10795 1.35633 1.78533 1.98113 1.12375 1.61925 1.3502 1.77136 1.25091 1.18051 1.22175 1.70862 1.46675 2.22129 1.26795 1.20627 1.33815 1.93704 1.48273 1.29293 2.10009 1.68678 0.975771 1.95927 NA NA NA NA NA NA NA NA NA NA NA NA NA NA NA NA NA NA NA NA NA NA NA NA NA NA NA NA NA NA NA NA NA NA NA NA NA NA NA NA NA NA NA NA NA NA NA NA NA NA NA NA NA NA NA NA NA NA NA NA NA NA NA NA NA NA NA NA NA NA NA NA NA NA NA NA NA NA NA NA NA NA NA NA NA NA NA NA NA NA NA NA NA NA NA NA NA NA NA NA NA NA NA NA NA NA NA NA NA NA NA NA NA NA NA NA NA NA NA NA NA NA NA NA NA NA NA NA NA NA NA NA NA NA NA NA NA NA NA NA NA NA NA NA NA NA NA NA NA NA NA NA NA NA NA NA NA NA NA NA NA NA NA NA NA NA NA NA NA NA NA NA NA NA NA NA NA NA NA NA NA NA NA NA NA NA NA NA NA NA NA NA NA NA NA NA NA NA NA NA NA NA NA NA NA NA NA NA NA NA NA NA NA NA NA NA NA NA NA NA NA NA NA NA NA NA NA NA NA NA NA NA NA NA NA NA NA NA NA NA NA NA NA NA NA NA NA NA NA NA NA NA NA NA NA NA NA NA NA NA NA NA NA NA NA NA NA NA NA NA NA NA NA NA NA NA NA NA NA NA NA NA NA NA NA NA NA NA NA NA NA NA NA NA NA NA NA NA NA NA NA NA NA NA NA NA NA NA NA NA NA NA NA NA NA NA NA NA NA NA NA NA NA NA NA NA NA NA NA NA NA NA NA NA NA NA NA NA NA NA NA NA NA NA NA NA NA NA NA NA NA NA NA NA NA NA NA NA NA NA NA NA NA NA NA NA NA NA NA NA NA NA NA NA NA NA NA NA NA NA NA NA NA NA NA NA NA NA NA NA NA NA NA NA NA NA NA NA NA NA NA NA NA NA NA NA NA NA NA NA NA NA NA NA NA NA NA NA NA NA NA NA NA NA NA NA NA NA NA NA NA NA NA NA NA NA NA NA NA NA NA NA NA NA NA NA NA NA NA NA NA NA NA NA NA NA NA NA NA NA NA NA NA NA NA NA NA NA NA NA NA NA NA NA NA NA NA NA NA NA NA NA NA NA NA NA NA NA NA NA NA NA NA NA NA NA NA NA NA NA NA NA NA NA NA NA NA NA NA NA NA NA NA NA NA NA NA NA NA NA NA NA NA NA NA NA NA NA NA NA NA NA NA NA NA NA NA NA NA NA NA NA NA NA NA NA NA NA NA NA NA NA NA NA NA NA NA NA NA NA NA NA NA NA NA NA NA NA NA NA NA NA NA NA NA NA NA NA NA NA NA NA NA NA NA NA NA NA NA NA NA NA NA NA NA NA NA NA NA NA NA NA NA NA NA NA NA NA NA NA NA NA NA NA NA NA NA NA NA NA NA NA NA NA NA NA NA NA NA NA NA NA NA NA NA NA NA NA NA NA NA NA NA NA NA NA NA NA NA NA NA NA NA NA NA NA NA NA NA NA NA NA NA NA NA NA NA NA NA NA NA NA NA NA NA NA NA NA NA NA NA NA NA NA NA NA NA NA NA NA NA NA NA NA NA NA NA NA NA NA NA NA NA NA NA NA NA NA NA NA NA NA NA NA NA NA NA NA NA NA NA NA NA NA NA NA NA NA NA NA NA NA NA NA NA NA NA NA NA NA NA NA NA NA NA NA NA NA NA NA NA NA NA NA NA NA NA NA NA NA NA NA NA NA NA NA NA NA NA NA NA NA NA NA NA NA NA NA NA NA NA NA NA NA NA NA NA NA NA NA NA NA NA NA NA NA NA NA NA NA NA NA NA NA NA NA NA NA NA NA NA NA NA NA NA NA NA NA NA NA NA NA NA NA NA NA NA NA NA NA NA NA NA NA NA NA NA NA NA NA NA NA NA NA NA NA NA NA NA NA NA NA NA NA NA NA NA NA NA NA NA NA NA NA NA NA NA NA NA NA NA NA NA NA NA NA NA NA NA NA NA NA NA NA NA NA NA NA NA NA NA NA NA NA NA NA NA NA NA NA NA NA NA NA NA NA NA NA NA NA NA NA NA NA NA NA NA NA NA NA NA NA NA NA NA NA NA NA NA NA NA NA NA NA NA NA NA NA NA NA NA NA NA NA NA NA NA NA NA NA NA NA NA NA NA NA NA NA NA NA NA NA NA NA NA NA NA NA NA NA NA NA NA NA NA NA NA NA NA NA NA NA NA NA NA NA NA NA NA NA NA NA NA NA NA NA NA NA NA NA NA NA NA NA NA NA NA NA NA NA NA NA NA NA NA NA NA NA NA NA NA NA NA NA NA NA NA NA NA NA NA NA NA NA NA NA NA NA NA NA NA NA NA NA NA NA NA NA NA NA NA NA NA NA NA NA NA NA NA NA NA NA NA NA NA NA NA NA NA NA NA NA NA NA NA NA NA NA NA NA NA NA NA NA NA NA NA NA NA NA NA NA NA NA NA NA NA NA NA NA NA NA NA NA NA NA NA NA NA NA NA NA NA NA NA NA NA NA NA NA NA NA NA NA NA NA NA NA NA NA NA NA NA NA NA NA NA NA NA NA NA NA NA NA NA NA NA NA NA NA NA NA NA NA NA NA NA NA NA NA NA NA NA NA NA NA NA NA NA NA NA NA NA NA NA NA NA NA NA NA NA NA NA NA NA NA NA NA NA NA NA NA NA NA NA NA NA NA NA NA NA NA NA NA NA NA NA NA NA NA NA NA NA NA NA NA NA NA NA NA NA NA NA NA NA NA NA NA NA NA NA NA NA NA NA NA NA NA NA NA NA NA NA NA NA NA NA NA NA NA NA NA NA NA NA NA NA NA NA NA NA NA NA NA NA NA NA NA NA NA NA NA NA NA NA NA NA NA NA NA NA NA NA NA NA NA NA NA NA NA NA NA NA NA NA NA NA NA NA NA NA NA NA NA NA NA NA NA NA NA NA NA NA NA NA NA NA NA NA NA NA NA NA NA NA NA NA NA NA NA NA NA NA NA NA NA NA NA NA NA NA NA NA NA NA NA NA NA NA NA NA NA NA NA NA NA NA NA NA NA NA NA NA NA NA NA NA NA NA NA NA NA NA NA NA NA NA NA NA NA NA NA NA NA NA NA NA NA NA NA NA NA NA NA NA NA NA NA NA NA NA NA NA NA NA NA NA NA NA NA NA NA NA NA NA NA NA NA NA NA NA NA NA NA NA NA NA NA NA NA NA NA NA NA NA NA NA NA NA NA NA NA NA NA NA NA NA NA NA NA NA NA NA NA NA NA NA NA NA NA NA NA NA NA NA NA NA NA NA NA NA NA NA NA NA NA NA NA NA NA NA NA NA NA NA NA NA NA NA NA NA NA NA NA NA NA NA NA NA NA NA NA NA NA NA NA NA NA NA NA NA NA NA NA NA NA NA NA NA NA NA NA NA NA NA NA NA NA NA NA NA NA NA NA NA NA NA NA NA NA NA NA NA NA NA NA NA NA NA NA NA NA NA NA NA NA NA NA NA NA NA NA NA NA NA NA NA NA NA NA NA NA NA NA NA NA NA NA NA NA NA NA NA NA NA NA NA NA NA NA NA NA NA NA NA NA NA NA NA NA NA NA NA NA NA NA NA NA NA NA NA NA NA NA NA NA NA NA NA NA NA NA NA NA NA NA NA NA NA NA NA NA NA NA NA NA NA NA NA NA NA NA NA NA NA NA NA NA NA NA NA NA NA NA NA NA NA NA NA NA NA NA NA NA NA NA NA NA NA NA NA NA NA NA NA NA NA NA NA NA NA NA NA NA NA NA NA NA NA NA NA NA NA NA NA NA NA NA NA NA NA NA NA NA NA NA NA NA NA NA NA NA NA NA NA NA NA NA NA NA NA NA NA NA NA NA NA NA NA NA NA NA NA NA NA NA NA NA NA NA NA NA NA NA NA NA NA NA NA NA NA NA NA NA NA NA NA NA NA NA NA NA NA NA NA NA NA NA NA NA NA NA NA NA NA NA NA NA NA NA NA NA NA NA NA NA NA NA NA NA NA NA NA NA NA NA NA NA NA NA NA NA NA NA NA NA NA NA NA NA NA NA NA NA NA NA NA NA NA NA NA NA NA NA NA NA NA NA NA NA NA NA NA NA NA NA NA NA NA NA NA NA NA NA NA NA NA NA NA NA NA NA NA NA NA NA NA NA NA NA NA NA NA NA NA NA NA NA NA NA NA NA NA NA NA NA NA NA NA NA NA NA NA NA NA NA NA NA NA NA NA NA NA NA NA NA NA NA NA NA NA NA NA NA NA NA NA NA NA NA NA NA NA NA NA NA NA NA NA NA NA NA NA NA NA NA NA NA NA NA NA NA NA NA NA NA NA NA NA NA NA NA NA NA NA NA NA NA NA NA NA NA NA NA NA NA NA NA NA NA NA NA NA NA NA NA NA NA NA NA NA NA NA NA NA NA NA NA NA NA NA NA NA NA NA NA NA NA NA NA NA NA NA NA NA NA NA NA NA NA NA NA NA NA NA NA NA NA NA NA NA NA NA NA NA NA NA NA NA NA NA NA NA NA NA NA NA NA NA NA NA NA NA NA NA NA NA NA NA NA NA NA NA NA NA NA NA NA NA NA NA NA NA NA NA NA NA NA NA NA NA NA NA NA NA NA NA NA NA NA NA NA NA NA NA NA NA NA NA NA NA NA NA NA NA NA NA NA NA NA NA NA NA NA NA NA NA NA NA NA NA NA NA NA NA NA NA NA NA NA NA NA NA NA NA NA NA NA NA NA NA NA NA NA NA NA NA NA NA NA NA NA NA NA NA NA NA NA NA NA NA NA NA NA NA NA NA NA NA NA NA NA NA NA NA NA NA NA NA NA NA NA NA NA NA NA NA NA NA NA NA NA NA NA NA NA NA NA NA NA NA NA NA NA NA NA NA NA NA NA NA NA NA NA NA NA NA NA NA NA NA NA NA NA NA NA NA NA NA NA NA NA NA NA NA NA NA NA NA NA NA NA NA NA NA NA NA NA NA NA NA NA NA NA NA NA NA NA NA NA NA NA NA NA NA NA NA NA NA NA NA NA NA NA NA NA NA NA NA NA NA NA NA NA NA NA NA NA NA NA NA NA NA NA NA NA NA NA NA NA NA NA NA NA NA NA NA NA NA NA NA NA NA NA NA NA NA NA NA NA NA NA NA NA NA NA NA NA NA NA NA NA NA NA NA NA NA NA NA NA NA NA NA NA NA NA NA NA NA NA NA NA NA NA NA NA NA NA NA NA NA NA NA NA NA NA NA NA NA NA NA NA NA NA NA NA NA NA NA NA NA NA NA NA NA NA NA NA NA NA NA NA NA NA NA NA NA NA NA NA NA NA NA NA NA NA NA NA NA NA NA NA NA NA NA NA NA NA NA NA NA NA NA NA NA NA NA NA NA NA NA NA NA NA NA NA NA NA NA NA NA NA NA NA NA NA NA NA NA NA NA NA NA NA NA NA NA NA NA NA NA NA NA NA NA NA NA NA NA NA NA NA NA NA NA NA NA NA NA NA NA NA NA NA NA NA NA NA NA NA NA NA NA NA NA NA NA NA NA NA NA NA NA NA NA NA NA NA NA NA NA NA NA NA NA NA NA NA NA NA NA NA NA NA NA NA NA NA NA NA NA NA NA NA NA NA NA NA NA NA NA NA NA NA NA NA NA NA NA NA NA NA NA NA NA NA NA NA NA NA NA NA NA NA NA NA NA NA NA NA NA NA NA NA NA NA NA NA NA NA NA NA NA NA NA NA NA NA NA NA NA NA NA NA NA NA NA NA NA NA NA NA NA NA NA NA NA NA NA NA NA NA NA NA NA NA NA NA NA NA NA NA NA NA NA NA NA NA NA NA NA NA NA NA NA NA NA NA NA NA NA NA NA NA NA NA NA NA NA NA NA NA NA NA NA NA NA NA NA NA NA NA NA NA NA NA NA NA NA NA NA NA NA NA NA NA NA NA NA NA NA NA NA NA NA NA NA NA NA NA NA NA NA NA NA NA NA NA NA NA NA NA NA NA NA NA NA NA NA NA NA NA NA NA NA NA NA NA NA NA NA NA NA NA NA NA NA NA NA NA NA NA NA NA NA NA NA NA NA NA NA NA NA NA NA NA NA NA NA NA NA NA NA NA NA NA NA NA NA NA NA NA NA NA NA NA NA NA NA NA NA NA NA NA NA NA NA NA NA NA NA NA NA NA NA NA NA NA NA NA NA NA NA NA NA NA NA NA NA NA NA NA NA NA NA NA NA NA NA NA NA NA NA NA NA NA NA NA NA NA NA NA NA NA NA NA NA NA NA NA NA NA NA NA NA NA NA NA NA NA NA NA NA NA NA NA NA NA NA NA NA NA NA NA NA NA NA NA NA NA NA NA NA NA NA NA NA NA NA NA NA NA NA NA NA NA NA NA NA NA NA NA NA NA NA NA NA NA NA NA NA NA NA NA NA NA NA NA NA NA NA NA NA NA NA NA NA NA NA NA NA NA NA NA NA NA NA NA NA NA NA NA NA NA NA NA NA NA NA NA NA NA NA NA NA NA NA NA NA NA NA NA NA NA NA NA NA NA NA NA NA NA NA NA NA NA NA NA NA NA NA NA NA NA NA NA NA NA NA NA NA NA NA NA NA NA NA NA NA NA NA NA NA NA NA NA NA NA NA NA NA NA NA NA NA NA NA NA NA NA NA NA NA NA NA NA NA NA NA NA NA NA NA NA NA NA NA NA NA NA NA NA NA NA NA NA NA NA NA NA NA NA NA NA NA NA NA NA NA NA NA NA NA NA NA NA NA NA NA NA NA NA NA NA NA NA NA NA NA NA NA NA NA NA NA NA NA NA NA NA NA NA NA NA NA NA NA NA NA NA NA NA NA NA NA NA NA NA NA NA NA NA NA NA NA NA NA NA NA NA NA NA NA NA NA NA NA NA NA NA NA NA NA NA NA NA NA NA NA NA NA NA NA NA NA NA NA NA NA NA NA NA NA NA NA NA NA NA NA NA NA NA NA NA NA NA NA NA NA NA NA NA NA NA NA NA NA NA NA NA NA NA NA NA NA NA NA NA NA NA NA NA NA NA NA NA NA NA NA NA NA NA NA NA NA NA NA NA NA NA NA NA NA NA NA NA NA NA NA NA NA NA NA NA NA NA NA NA NA NA NA NA NA NA NA NA NA NA NA NA NA NA NA NA NA NA NA NA NA NA NA NA NA NA NA NA NA NA NA NA NA NA NA NA NA NA NA NA NA NA NA NA NA NA NA NA NA NA NA NA NA NA NA NA NA NA NA NA NA NA NA NA NA NA NA NA NA NA NA NA NA NA NA NA NA NA NA NA NA NA NA NA NA NA NA NA NA NA NA NA NA NA NA NA NA NA NA NA NA NA NA NA NA NA NA NA NA NA NA NA NA NA NA NA NA NA NA NA NA NA NA NA NA NA NA NA NA NA NA NA NA NA NA NA NA NA NA NA NA NA NA NA NA NA NA NA NA NA NA NA NA NA NA NA NA NA NA NA NA NA NA NA NA NA NA NA NA NA NA NA NA NA NA NA NA NA NA NA NA NA NA NA NA NA NA NA NA NA NA NA NA NA NA NA NA NA NA NA NA NA NA NA NA NA NA NA NA NA NA NA NA NA NA NA NA NA NA NA NA NA NA NA NA NA NA NA NA NA NA NA NA NA NA NA NA NA NA NA NA NA NA NA NA NA NA NA NA NA NA NA NA NA NA NA NA NA NA NA NA NA NA NA NA NA NA NA NA NA NA NA NA NA NA NA NA NA NA NA NA NA NA NA NA NA NA NA NA NA NA NA NA NA NA NA NA NA NA NA NA NA NA NA NA NA NA NA NA NA NA NA NA NA NA NA NA NA NA NA NA NA NA NA NA NA NA NA NA NA NA NA NA NA NA NA NA NA NA NA NA NA NA NA NA NA NA NA NA NA NA NA NA NA NA NA NA NA NA NA NA NA NA NA NA NA NA NA NA NA NA NA NA NA NA NA NA NA NA NA NA NA NA NA NA NA NA NA NA NA NA NA NA NA NA NA NA NA NA NA NA NA NA NA NA NA NA NA NA NA NA NA NA NA NA NA NA NA NA NA NA NA NA NA NA NA NA NA NA NA NA NA NA NA NA NA NA NA NA NA NA NA NA NA NA NA NA NA NA NA NA NA NA NA NA NA NA NA NA NA NA NA NA NA NA NA NA NA NA NA NA NA NA NA NA NA NA NA NA NA NA NA NA NA NA NA NA NA NA NA NA NA NA NA NA NA NA NA NA NA NA NA NA NA NA NA NA NA NA NA NA NA NA NA NA NA NA NA NA NA NA NA NA NA NA NA NA NA NA NA NA NA NA NA NA NA NA NA NA NA NA NA NA NA NA NA NA NA NA NA NA NA NA NA NA NA NA NA NA NA NA NA NA NA NA NA NA NA NA NA NA NA NA NA NA NA NA NA NA NA NA NA NA NA NA NA NA NA NA NA NA NA NA NA NA NA NA NA NA NA NA NA NA NA NA NA NA NA NA NA NA NA NA NA NA NA NA NA NA NA NA NA NA NA NA NA NA NA NA NA NA NA NA NA NA NA NA NA NA NA NA NA NA NA NA NA NA NA NA NA NA NA NA NA NA NA NA NA NA NA NA NA NA NA NA NA NA NA NA NA NA NA NA NA NA NA NA NA NA NA NA NA NA NA NA NA NA NA NA NA NA NA NA NA NA NA NA NA NA NA NA NA NA NA NA NA NA NA NA NA NA NA NA NA NA NA NA NA NA NA NA NA NA NA NA NA NA NA NA NA NA NA NA NA NA NA NA NA NA NA NA NA NA NA NA NA NA NA NA NA NA NA NA NA NA NA NA NA NA NA NA NA NA NA NA NA NA NA NA NA NA NA NA NA NA NA NA NA NA NA NA NA NA NA NA NA NA NA NA NA NA NA NA NA NA NA NA NA NA NA NA NA NA NA NA NA NA NA NA NA NA NA NA NA NA NA NA NA NA NA NA NA NA NA NA NA NA NA NA NA NA NA NA NA NA NA NA NA NA NA NA NA NA NA NA NA NA NA NA NA NA NA NA NA NA NA NA NA NA NA NA NA NA NA NA NA NA NA NA NA NA NA NA NA NA NA NA NA NA NA NA NA NA NA NA NA NA NA NA NA NA NA NA NA NA NA NA NA NA NA NA NA NA NA NA NA NA NA NA NA NA NA NA NA NA NA NA NA NA NA NA NA NA NA NA NA NA NA NA NA NA NA NA NA NA NA NA NA NA NA NA NA NA NA NA NA NA NA NA NA NA NA NA NA NA NA NA NA NA NA NA NA NA NA NA NA NA NA NA NA NA NA NA NA NA NA NA NA NA NA NA NA NA NA NA NA NA NA NA NA NA NA NA NA NA NA NA NA NA NA NA NA NA NA NA NA NA NA NA NA NA NA NA NA NA NA NA NA NA NA NA NA NA NA NA NA NA NA NA NA NA NA NA NA NA NA NA NA NA NA NA NA NA NA NA NA NA NA NA NA NA NA NA NA NA NA NA NA NA NA NA NA NA NA NA NA NA NA NA NA NA NA NA NA NA NA NA NA NA NA NA NA NA NA NA NA NA NA NA NA NA NA NA NA NA NA NA NA NA NA NA NA NA NA NA NA NA NA NA NA NA NA NA NA NA NA NA NA NA NA NA NA NA NA NA NA NA NA NA NA NA NA NA NA NA NA NA NA NA NA NA NA NA NA NA NA NA NA NA NA NA NA NA NA NA NA NA NA NA NA NA NA NA NA NA NA NA NA NA NA NA NA NA NA NA NA NA NA NA NA NA NA NA NA NA NA NA NA NA NA NA NA NA NA NA NA NA NA NA NA NA NA NA NA NA NA NA NA NA NA NA NA NA NA NA NA NA NA NA NA NA NA NA NA NA NA NA NA NA NA NA NA NA NA NA NA NA NA NA NA NA NA NA NA NA NA NA NA NA NA NA NA NA NA NA NA NA NA NA NA NA NA NA NA NA NA NA NA NA NA NA NA NA NA NA NA NA NA NA NA NA NA NA NA NA NA NA NA NA NA NA NA NA NA NA NA NA NA NA NA NA NA NA NA NA NA NA NA NA NA NA NA NA NA NA NA NA NA NA NA NA NA NA NA NA NA NA NA NA NA NA NA NA NA NA NA NA NA NA NA NA NA NA NA NA NA NA NA NA NA NA NA NA NA NA NA NA NA NA NA NA NA NA NA NA NA NA NA NA NA NA NA NA NA NA NA NA NA NA NA NA NA NA NA NA NA NA NA NA NA NA NA NA NA NA NA NA NA NA NA NA NA NA NA NA NA NA NA NA NA NA NA NA NA NA NA NA NA NA NA NA NA NA NA NA NA NA NA NA NA NA NA NA NA NA NA NA NA NA NA NA NA NA NA NA NA NA NA NA NA NA NA NA NA NA NA NA NA NA NA NA NA NA NA NA NA NA NA NA NA NA NA NA NA NA NA NA NA NA NA NA NA NA NA NA NA NA NA NA NA NA NA NA NA NA NA NA NA NA NA NA NA NA NA NA NA NA NA NA NA NA NA NA NA NA NA NA NA NA NA NA NA NA NA NA NA NA NA NA NA NA NA NA NA NA NA NA NA NA NA NA NA NA NA NA NA NA NA NA NA NA NA NA NA NA NA NA NA NA NA NA NA NA NA NA NA NA NA NA NA NA NA NA NA NA NA NA NA NA NA NA NA NA NA NA NA NA NA NA NA NA NA NA NA NA NA NA NA NA NA NA NA NA NA NA NA NA NA NA NA NA NA NA NA NA NA NA NA NA NA NA NA NA NA NA NA NA NA NA NA NA NA NA NA NA NA NA NA NA NA NA NA NA NA NA NA NA NA NA NA NA NA NA NA NA NA NA NA NA NA NA NA NA NA NA NA NA NA NA NA NA NA NA NA NA NA NA NA NA NA NA NA NA NA NA NA NA NA NA NA NA NA NA NA NA NA NA NA NA NA NA NA NA NA NA NA NA NA NA NA NA NA NA NA NA NA NA NA NA NA NA NA NA NA NA NA NA NA NA NA NA NA NA NA NA NA NA NA NA NA NA NA NA NA NA NA NA NA NA NA NA NA NA NA NA NA NA NA NA NA NA NA NA NA NA NA NA NA NA NA NA NA NA NA NA NA NA NA NA NA NA NA NA NA NA NA NA NA NA NA NA NA NA NA NA NA NA NA NA NA NA NA NA NA NA NA NA NA NA NA NA NA NA NA NA NA NA NA NA NA NA NA NA NA NA NA NA NA NA NA NA NA NA NA NA NA NA NA NA NA NA NA NA NA NA NA NA NA NA NA NA NA NA NA NA NA NA NA NA NA NA NA NA NA NA NA NA NA NA NA NA NA NA NA NA NA NA NA NA NA NA NA NA NA NA NA NA NA NA NA NA NA NA NA NA NA NA NA NA NA NA NA NA NA NA NA NA NA NA NA NA NA NA NA NA NA NA NA NA NA NA NA NA NA NA NA NA NA NA NA NA NA NA NA NA NA NA NA NA NA NA NA NA NA NA NA NA NA NA NA NA NA NA NA NA NA NA NA NA NA NA NA NA NA NA NA NA NA NA NA NA NA NA NA NA NA NA NA NA NA NA NA NA NA NA NA NA NA NA NA NA NA NA NA NA NA NA NA NA NA NA NA NA NA NA NA NA NA NA NA NA NA NA NA NA NA NA NA NA NA NA NA NA NA NA NA NA NA NA NA NA NA NA NA NA NA NA NA NA NA NA NA NA NA NA NA NA NA NA NA NA NA NA NA NA NA NA NA NA NA NA NA NA NA NA NA NA NA NA NA NA NA NA NA NA NA NA NA NA NA NA NA NA NA NA NA NA NA NA NA NA NA NA NA NA NA NA NA NA NA NA NA NA NA NA NA NA NA NA NA NA NA NA NA NA NA NA NA NA NA NA NA NA NA NA NA NA NA NA NA NA NA NA NA NA NA NA NA NA NA NA NA NA NA NA NA NA NA NA NA NA NA NA NA NA NA NA NA NA NA NA NA NA NA NA NA NA NA NA NA NA NA NA NA NA NA NA NA NA NA NA NA NA NA NA NA NA NA NA NA NA NA NA NA NA NA NA NA NA NA NA NA NA NA NA NA NA NA NA NA NA NA NA NA NA NA NA NA NA NA NA NA NA NA NA NA NA NA NA NA NA NA NA NA NA NA NA NA NA NA NA NA NA NA NA NA NA NA NA NA NA NA NA NA NA NA NA NA NA NA NA NA NA NA NA NA NA NA NA NA NA NA NA NA NA NA NA NA NA NA NA NA NA NA NA NA NA NA NA NA NA NA NA NA NA NA NA NA NA NA NA NA NA NA NA NA NA NA NA NA NA NA NA NA NA NA NA NA NA NA NA NA NA NA NA NA NA NA NA NA NA NA NA NA NA NA NA NA NA NA NA NA NA NA NA NA NA NA NA NA NA NA NA NA NA NA NA NA NA NA NA NA NA NA NA NA NA NA NA NA NA NA NA NA NA NA NA NA NA NA NA NA NA NA NA NA NA NA NA NA NA NA NA NA NA NA NA NA NA NA NA NA NA NA NA NA NA NA NA NA NA NA NA NA NA NA NA NA NA NA NA NA NA NA NA NA NA NA NA NA NA NA NA NA NA NA NA NA NA NA NA NA NA NA NA NA NA NA NA NA NA NA NA NA NA NA NA NA NA NA NA NA NA NA NA NA NA NA NA NA NA NA NA NA NA NA NA NA NA NA NA NA NA NA NA NA NA NA NA NA NA NA NA NA NA NA NA NA NA NA NA NA NA NA NA NA NA NA NA NA NA NA NA NA NA NA NA NA NA NA NA NA NA NA NA NA NA NA NA NA NA NA NA NA NA NA NA NA NA NA NA NA NA NA NA NA NA NA NA NA NA NA NA NA NA NA NA NA NA NA NA NA NA NA NA NA NA NA NA NA NA NA NA NA NA NA NA NA NA NA NA NA NA NA NA NA NA NA NA NA NA NA NA NA NA NA NA NA NA NA NA NA NA NA NA NA NA NA NA NA NA NA NA NA NA NA NA NA NA NA NA NA NA NA NA NA NA NA NA NA NA NA NA NA NA NA NA NA NA NA NA NA NA NA NA NA NA NA NA NA NA NA NA NA NA NA NA NA NA NA NA NA NA NA NA NA NA NA NA NA NA NA NA NA NA NA NA NA NA NA NA NA NA NA NA NA NA NA NA NA NA NA NA NA NA NA NA NA NA NA NA NA NA NA NA NA NA NA NA NA NA NA NA NA NA NA NA NA NA NA NA NA NA NA NA NA NA NA NA NA NA NA NA NA NA NA NA NA NA NA NA NA NA NA NA NA NA NA NA NA NA NA NA NA NA NA NA NA NA NA NA NA NA NA NA NA NA NA NA NA NA NA NA NA NA NA NA NA NA NA NA NA NA NA NA NA NA NA NA NA NA NA NA NA NA NA NA NA NA NA NA NA NA NA NA NA NA NA NA NA NA NA NA NA NA NA NA NA NA NA NA NA NA NA NA NA NA NA NA NA NA NA NA NA NA NA NA NA NA NA NA NA NA NA NA NA NA NA NA NA NA NA NA NA NA NA NA NA NA NA NA NA NA NA NA NA NA NA NA NA NA NA NA NA NA NA NA NA NA NA NA NA NA NA NA NA NA NA NA NA NA NA NA NA NA NA NA NA NA NA NA NA NA NA NA NA NA NA NA NA NA NA NA NA NA NA NA NA NA NA NA NA NA NA NA NA NA NA NA NA NA NA NA NA NA NA NA NA NA NA NA NA NA NA NA NA NA NA NA NA NA NA NA NA NA NA NA NA NA NA NA NA NA NA NA NA NA NA NA NA NA NA NA NA NA NA NA NA NA NA NA NA NA NA NA NA NA NA NA NA NA NA NA NA NA NA NA NA NA NA NA NA NA NA NA NA NA NA NA NA NA NA NA NA NA NA NA NA NA NA NA NA NA NA NA NA NA NA NA NA NA NA NA NA NA
2 1.2814 2.04046 2.13097 2.29924 1.07653 1.08 1.90452 1.60385 0.836551 1.80471 1.4467 2.20702 1.52739 1.80555 1.5731 1.12691 2.20504 0.851 1.54414 1.90266 1.15845 2.14533 1.22942 2.35288 1.35795 1.64199 2.18862 1.8784 2.17939 1.01786 1.52553 1.83609 1.4299 0.958879 0.898133 2.20156 1.74258 2.05688 1.07456 1.86028 1.23391 1.34502 1.8373 2.02926 2.0924 1.88138 2.03987 2.2391 1.45587 0.770193 1.00596 0.853466 2.28313 1.51364 2.09146 1.60091 2.04345 1.77944 2.32427 1.10732 0.938197 1.17333 2.1211 1.38336 0.885114 1.9781 2.03764 1.3372 2.22192 0.949179 1.27013 1.16784 1.20213 1.732 1.31158 2.08885 1.14479 2.36291 1.02086 2.12037 1.96261 2.245 2.29224 1.14667 1.78555 1.35022 1.15417 1.89905 1.3959 1.26666 1.98221 0.600085 2.13913 1.64919 2.14276 1.10434 0.924961 1.79785 1.55544 2.18599 1.66607 1.59811 1.66838 1.67531 1.72882 1.58818 1.54368 1.68929 1.75196 1.69414 1.66079 1.54475 1.57884 1.70018 1.74757 1.67466 1.7077 1.82412 1.57244 1.53079 1.55438 1.52351 1.74632 1.53055 1.70042 1.6401 1.77293 1.57448 1.71162 1.59212 1.74875 1.78212 1.56741 1.6045 1.59786 1.56797 1.53539 1.63783 1.59024 1.67259 1.72103 1.68676 1.76132 1.41963 1.57862 1.53927 1.76582 1.78348 1.74671 1.60509 1.6162 1.84448 1.75651 1.67146 1.65814 1.71882 1.68843 1.67971 1.41976 1.65725 1.72189 1.65047 1.5762 1.63485 1.47285 1.73661 1.58737 1.84688 1.85425 1.68416 1.61414 1.66614 1.81982 1.81416 1.60267 1.78635 1.74745 1.45404 1.59849 1.86194 1.62416 1.73178 1.66853 1.54551 1.74457 1.61534 1.79594 1.82696 1.74809 1.63534 1.89787 1.78851 1.85694 1.56694 1.67462 1.55297 1.65846 1.82928 1.82294 1.69372 1.31327 0.712545 1.21631 0.63935 1.26599 1.28763 0.728362 0.768514 1.2043 0.763879 0.652185 0.844295 1.24784 1.26036 0.90128 1.02075 0.721806 1.06085 0.647397 0.430743 0.821071 0.918894 0.807213 0.863453 1.08431 1.34781 1.11713 1.30896 1.04052 1.32994 1.15228 1.40618 0.8289 0.879365 0.957309 0.759759 1.12356 0.789066 1.26596 1.14647 1.26128 0.746109 0.622703 0.902285 0.759834 1.18641 1.14264 0.892838 0.961104 0.604164 0.685173 0.97866 0.541759 1.28703 1.34367 1.35558 1.22942 1.20339 0.535499 1.32629 0.861618 0.593956 1.42244 1.22673 1.20543 0.986145 0.863571 0.720295 1.29204 1.21549 1.09474 1.10444 0.568047 0.893482 1.01272 1.4051 1.27503 1.40651 0.997115 0.945723 0.984409 0.764007 0.906442 0.998375 1.01477 0.759302 0.799932 0.706665 0.653974 1.30972 1.2184 0.958912 1.3803 1.06508 0.807525 1.34617 1.2317 1.10675 1.34721 1.46514 1.0912 1.37523 1.13239 1.48139 1.22093 1.2174 1.73814 0.887467 1.35602 1.05143 1.31939 1.29824 1.52541 1.17923 1.64663 1.36411 0.703189 1.66713 1.20587 1.63158 1.53534 1.10706 0.951943 1.08325 1.33656 1.39558 0.90694 0.874764 1.3719 1.27362 0.778394 1.27773 1.21889 1.31455 1.13979 1.16485 1.46478 1.10258 1.16162 1.12484 1.4347 1.30425 0.715903 0.952286 1.34095 1.47323 1.25732 1.5678 1.54644 1.0214 1.3976 1.46701 0.992575 1.34405 1.20646 1.50424 1.4356 1.40523 0.738745 1.58909 1.11675 1.23364 1.4114 1.3076 1.32296 1.28188 1.68834 1.47589 0.981066 1.09409 1.15027 1.06492 1.44108 1.17251 1.41574 1.32618 1.1018 0.924136 0.956684 1.30667 1.13922 0.748869 0.570387 0.895136 1.60001 1.38053 1.73804 1.24108 1.15174 1.35087 0.994955 0.575197 1.64329 1.24704 1.52947 1.11191 1.26067 1.47787 1.35553 1.22051 1.28767 2.40847 2.02521 0.865115 2.4737 2.18985 2.55123 0.940151 1.4971 1.49791 2.10737 2.35552 2.095 2.60588 1.157 2.17012 1.15859 1.22355 2.15887 1.19361 1.21254 1.72487 1.13396 2.1679 2.48285 2.32029 1.15867 2.29943 2.3523 2.02738 2.19778 2.05826 1.43921 0.614103 1.4615 1.42973 2.21465 2.25856 2.27887 2.43485 1.67715 2.24742 1.70621 1.26606 1.38892 1.4908 0.696554 0.688958 0.925852 1.58305 2.27544 1.41264 1.35681 1.21981 1.83371 2.26215 2.12418 1.51348 1.99201 2.42608 2.30868 1.2446 2.14159 1.3815 0.831889 1.98938 1.04928 1.66629 0.832363 1.00923 1.41871 2.17316 1.08111 1.26514 2.30624 2.14515 1.57046 2.21435 2.24582 1.42376 2.1789 1.05185 1.01706 0.91665 1.62773 1.06026 1.22205 1.47336 1.43403 1.19015 2.39359 1.9561 1.56755 1.31328 1.44144 1.88663 1.44353 2.04942 1.70445 1.77149 0.435042 1.59237 0.776284 2.60988 2.57609 2.38091 1.12482 2.43366 1.59666 1.89949 1.92904 2.3417 2.42968 2.30182 1.20072 2.29877 2.33057 2.09627 2.20775 0.944084 2.14817 1.17592 2.41453 2.63626 1.30256 2.46884 1.9605 1.62573 2.43726 2.64153 2.2572 2.10683 2.73782 2.566 2.52125 2.28105 1.85899 2.19068 2.03432 2.33634 1.7477 1.27911 2.41641 2.09525 2.29945 2.62953 1.18022 1.04172 2.47212 2.22465 0.681027 1.88428 0.946694 0.951206 2.7513 0.972738 2.50068 2.0317 1.5368 1.71791 2.63833 2.06789 1.96704 2.16387 1.76178 1.39054 2.46441 1.23622 1.51776 1.75803 2.41643 2.56507 1.78604 2.27632 1.12718 1.03236 2.63148 2.59145 2.18638 2.3838 2.46437 0.663879 2.44476 2.31875 2.05328 2.41412 0.860151 1.63166 2.6818 2.14222 2.12761 2.23345 0.390437 2.01044 1.3196 2.05444 1.63094 1.45324 1.96746 2.54223 1.57694 2.29866 1.48826 1.36361 1.46651 1.21867 1.89966 2.29433 1.0981 1.61362 2.16513 1.20343 2.35404 1.80965 2.2433 2.22624 1.26058 1.91924 2.07485 1.50563 1.67141 2.28567 2.21061 2.29724 1.58267 1.6058 1.03548 2.12014 1.27898 1.60102 1.71578 1.57246 1.69828 1.55995 2.10334 2.19561 1.92326 1.32656 1.48413 2.34383 1.64628 2.21649 2.24538 1.53431 2.11362 1.39836 1.7497 1.46513 2.25244 2.21268 2.05558 1.60354 2.09187 2.1376 1.49497 2.28017 1.59501 2.23647 1.31445 2.23369 2.32876 1.35408 1.40738 1.51899 2.24286 2.26458 2.30992 1.57341 1.38834 1.29937 1.40467 1.31248 1.39351 2.27038 2.1677 2.11677 1.42097 1.49932 2.27608 1.33225 2.15335 2.21353 1.82299 1.83617 2.04986 2.27195 2.38206 1.83694 1.64402 2.37975 2.23558 2.24324 2.26776 1.95665 1.22312 2.30117 1.49489 1.98093 2.18487 1.57381 2.04754 0.909066 2.17432 2.1534 1.4576 2.11502 2.14862 0.886711 1.56627 2.04892 2.01814 1.96919 1.84563 1.47927 1.03766 1.06942 1.03249 2.07807 0.834882 0.91194 2.00079 1.69731 1.42613 2.24932 2.02681 2.114 2.24254 1.10405 1.73446 2.01351 0.876441 1.24676 2.19028 0.93492 1.5777 1.26961 0.873988 1.97399 1.65474 1.96161 1.74512 0.992654 1.82863 0.97776 2.30058 2.1927 1.90244 1.4502 1.0185 1.1242 2.17383 1.92439 2.01248 1.38885 1.0174 1.87275 2.19509 2.24606 1.76561 1.17466 1.31416 1.67721 0.823987 1.54138 1.95507 1.9307 1.16729 1.79898 1.37542 1.00788 1.04758 2.15579 0.945132 1.12843 1.8101 2.16525 2.12578 1.28148 2.14033 2.11183 1.87336 2.12282 2.17617 1.82387 1.5488 1.57808 1.61459 2.16471 1.02078 1.05599 1.71549 2.09701 1.45783 1.08852 2.25265 1.4191 1.05104 1.26784 2.08467 1.16559  1.0574 0.826025 0.953212 0.884454 0.999829 0.796223 1.57213 0.784326 0.960703 0.501424 0.786079 1.11811 0.599588 0.648028 0.602732 1.78684 0.243098 0.883483 1.12893 0.358235 0.452714 1.65334 0.822153 1.08382 1.32176 1.03242 1.27147 0.670726 1.02127 1.05498 1.1848 1.35064 1.02967 1.27208 0.527056 1.01923 0.924609 0.969559 1.14888 0.933647 1.17208 0.945066 1.3537 1.0984 0.891878 0.79604 1.1369 0.842727 0.761331 1.28906 0.695084 1.46746 1.02548 1.31131 1.00189 1.22078 0.525957 1.8369 1.29916 1.87049 0.82462 1.38589 1.47022 1.15667 1.21617 1.70918 1.03306 1.09627 1.04251 1.7637 1.13359 1.16486 1.37246 1.04812 1.25106 1.44831 1.4486 0.547299 1.07307 1.54243 1.53992 1.4982 1.46346 1.62785 1.44856 1.24899 1.16005 1.27611 0.932525 1.60677 1.54969 1.20397 1.50184 1.33826 1.05719 0.608469 1.38082 1.74443 0.834814 1.26459 1.60781 2.25496 1.9788 2.21128 1.55449 0.612936 1.53868 1.0886 1.53997 0.564737 0.801617 1.64624 0.641448 1.6514 2.28298 1.24884 1.55306 2.11505 1.09282 1.62732 0.43348 2.33264 0.710915 1.53608 1.6298 0.554295 2.08298 1.44902 2.0179 0.932495 1.63868 1.57512 1.46225 0.413667 2.29294 2.07893 1.54022 1.45222 1.59739 0.702606 2.20829 2.29405 1.93331 1.59452 0.728014 1.52478 1.02259 2.17397 1.47302 1.47145 0.551687 1.51528 2.24671 1.42963 1.62078 2.19456 1.86705 1.5353 0.805631 1.49935 1.76741 1.65538 1.69997 0.686972 1.38426 1.75612 2.35642 2.29683 2.06456 2.05402 1.60226 1.53011 1.34073 2.38158 1.15567 2.14546 2.22018 1.81934 0.63955 1.99717 1.63943 2.26831 2.27263 0.850515 1.70336 1.59778 2.18421 2.10976 1.44274 2.35307 1.70295 2.1981 1.52862 0.627677 2.01516 1.81201 2.04005 1.64128 1.27622 1.93068 1.20116 1.31657 1.13741 1.22335 0.769782 1.11764 1.14469 1.30864 1.55693 1.14983 1.44154 1.51949 1.65091 0.989208 1.29788 1.66527 1.51078 1.60838 1.42551 1.44874 1.30459 1.49312 1.45109 1.19945 1.68407 1.43169 1.37758 1.24108 1.55092 1.53523 1.20549 1.15777 1.38656 1.40269 1.43635 1.35967 1.98559 1.45525 1.58573 1.38776 1.79289 1.63296 1.43495 1.16591 1.56829 0.834925 1.38961 1.60783 1.12721 1.23471 1.42101 1.30154 1.60901 1.50226 1.52758 1.03724 1.48999 1.51658 1.66514 1.61416 1.1938 1.27659 1.33159 1.14474 1.92869 1.90865 1.59694 1.94083 1.32996 1.81888 1.28323 2.00949 1.60608 1.68435 1.47637 1.47217 1.36975 1.86612 1.8053 1.45014 1.75247 1.88505 1.67197 1.41506 1.68079 1.55146 2.13155 1.48666 1.64033 1.5879 1.13454 1.62912 1.51562 1.34484 1.22125 1.50898 0.838364 1.26246 1.50802 1.70071 0.299436 1.46094 0.466716 0.489535 1.42137 1.47745 0.481362 0.404193 1.37884 1.41596 0.480017 0.456389 0.404883 0.446437 0.362597 1.48618 1.47911 0.364206 0.393747 0.32633 1.50951 1.51164 1.46675 1.47233 1.48041 1.47412 1.28034 1.36482 0.68876 0.6628 0.567128 0.628737 0.662281 0.566654 1.42932 1.47081 1.52908 1.47547 0.557239 0.52841 0.538068 0.573476 0.557108 0.484458 0.463374 0.576445 0.50599 0.410432 1.42781 1.48467 1.47739 1.54097 0.503482 0.569748 1.43717 1.47576 1.42517 1.49559 0.506891 0.473608 1.47786 1.45693 1.39536 1.53348 1.47206 1.44304 0.534021 0.49896 1.49564 1.54012 0.414022 0.436187 0.616332 0.574226 0.536062 0.541702 1.49842 1.49442 1.40214 1.40622 1.44793 1.42935 0.518135 0.616376 0.528904 0.487007 0.528265 0.44336 0.514662 0.462581 1.44818 1.4096 1.44148 1.48675 1.37983 1.4284 1.39742 1.421 0.584612 0.428127 2.03152 1.93284 1.68169 1.6241 2.05646 2.1152 1.58895 1.54596 1.54215 1.51204 2.54114 1.97583 1.91951 2.44421 2.41156 2.45767 1.76057 0.837543 0.74129 1.78575 2.39408 2.24236 2.26612 2.29522 1.89307 1.73691 0.719738 0.734572 1.58087 1.63341 1.21959 1.39693 1.53304 1.65763 1.50348 1.78477 1.62201 1.29455 0.48221 1.97562 0.548178 0.248047 1.99155 1.18301 0.466906 2.01835 1.74313 2.01286 1.64255 2.02814 1.5816 1.31015 1.56864 2.02909 1.45589 1.94293 2.2247 1.72736 2.32763 1.44252 1.57365 1.88125 1.24813 2.01763 2.06689 1.85337 1.91353 2.1111 1.57367 1.48757 1.60376 1.61914 1.48223 1.69745 0.707235 1.47699 0.660378 0.457407 0.78941 2.39543 2.03821 1.64679 1.68381 2.46048 1.85766 2.08579 1.88776 2.13291 2.50173 2.50533 2.146 2.49265 2.35162 1.62654 2.01365 2.01426 2.08331 2.00922 0.845654 1.76824 1.21715 1.37679 1.25856 1.17669 1.49373 1.46216 1.16159 1.04265 1.44059 1.30454 1.61406 1.61804 1.35918 1.26034 1.11427 1.32456 1.35701 1.35342 1.01019 0.973765 1.15623 1.07877 0.897586 1.14809 1.13478 0.949205 1.20903 1.02013 1.22759 1.358 1.20404 1.19874 1.29755 1.34224 1.03139 0.922229 1.54297 1.53764 0.932654 0.769634 1.02133 1.03425 1.23371 1.07161 1.13132 1.15491 0.974852 1.05849 0.908404 0.926455 1.33198 1.26005 1.15478 1.4549 1.17923 1.10993 1.45977 1.25842 1.25965 0.91117 1.46055 0.684185 0.971044 0.757967 1.55708 1.51581 1.65033 1.65453 1.25877 1.34853 1.28952 1.27163 1.20616 1.33322 1.51316 1.36085 0.949042 1.37344 1.27914 1.12144 1.41008 1.40381 0.932211 1.24271 1.00481 0.803449 1.40398 1.22462 1.04595 0.845489 1.17301 1.08068 0.753646 0.517036 1.2856 0.977345 1.47202 1.02386 1.4374 1.62439  1.4241 1.55255 1.77665 1.76997 1.75222 1.69479 1.3369 1.6902 1.15645 1.65813 1.12316 1.39047 1.73683 1.6173 1.52473 1.02341 0.95308 1.82147 1.73063 1.8285 1.10152 0.957738 1.7662 1.04584 1.96358 1.49304 0.995897 0.966413 1.86378 0.975802 1.15119 1.95427 1.74304 0.899502 1.9094 1.24401 1.23848 1.5983 1.3329 1.65146 1.11042 0.883666 0.959678 1.2899 1.88278 1.80107 1.8525 1.68919 1.05376 1.86392 1.39508 2.00267 1.88906 0.839982 1.75956 1.6455 1.6886 0.932715 1.74596 1.96407 1.57632 1.50528 1.9056 1.4029 1.63189 1.27589 1.94669 1.91716 1.83314 1.75982 1.78614 1.2443 1.65013 0.874743 1.53038 2.04978 1.96083 1.25464 1.07189 1.08536 1.08022 1.90849 1.736 1.87182 1.71824 0.974268 0.972417 1.01795 1.25931 0.919068 2.06511 1.04039 1.55994 1.29845 1.66969 1.45812 1.97239 1.72484 0.907432 2.20803 2.21003 2.25022 2.25485 1.80764 1.87988 1.47841 1.43364 1.71944 1.7904 2.04655 2.12922 1.43682 1.3916 2.42126 2.4257 2.41334 2.41876 1.85067 1.94235 1.17013 1.9334 2.01181 1.17619 2.36147 2.32356 1.14537 1.15363 1.10526 1.16999 2.25097 2.45857 2.17071 2.4389 1.26978 1.36795 1.57486 1.68001 2.1465 2.1865 2.30217 2.30998 2.37295 2.39248 2.49631 2.49316 1.67331 1.64179 1.50024 1.48745 2.28793 2.34898 1.87587 2.44444 1.81967 2.43785 1.30718 1.30797 1.44309 1.46938 1.51126 1.46741 1.27072 1.31988 1.68201 1.63474 2.33356 2.49158 2.28076 1.01715 1.09214 2.48056 1.55788 1.55831 2.46496 1.46998 2.44188 1.582 2.42406 2.02401 2.10839 1.80473 1.7329 1.41432 1.49466 1.93157 1.97888 1.99674 2.08718 2.53575 2.50263 2.51068 2.4507 2.03774 1.96935 2.37982 2.31316 2.18813 2.23403 1.53087 2.40898 2.12829 2.46158 1.74449 1.17224 1.71379 2.70781 1.14112 1.72139 2.47796 1.47113 2.06735 2.13145 2.43007 3.0516 2.14929 2.73862 2.20208 1.96534 2.01857 2.6719 2.72313 1.93862 1.25 2.40881 2.69561 2.29665 1.93914 1.71725 2.12232 1.87826 2.40916 1.56561 1.98053 1.83958 1.98351 2.59052 1.59473 1.74129 1.1739 2.70295 2.24504 1.2857 2.52309 1.63465 0.540628 2.83966 2.02599 1.51348 2.1549 1.9072 1.58482 2.60249 1.42272 1.33282 2.16182 2.44527 2.27975 3.04448 2.45839 1.04956 2.19982 1.92579 2.41647 2.27527 2.11754 1.30282 2.27737 3.05737 1.06433 2.00036 2.71199 1.53082 2.00448 2.80906 2.81359 2.14657 2.76888 2.74964 2.38263 1.96814 1.82972 2.13934 2.27771 1.84074 0.706693 2.64602 1.98989 0.932121 2.62291 2.30142 2.72582 1.77193 2.02802 2.88177 2.12929 3.06308 1.50513 2.51283 1.97927 2.38255 2.11676 2.58661 2.47988 1.70156 1.08718 2.56912 2.30317 2.37343 2.53305 1.95811 1.29116 2.40462 2.66182 2.17208 2.37466 2.25627 2.27779 2.20793 1.85123 2.70374 1.57258 2.99195 2.31861 2.5618 2.53917 2.82992 2.03615 1.381 2.64052 2.25775 2.88615 2.25993 1.9803 2.02576 2.28214 2.00882 2.60505 1.23642 2.62354 1.14726 2.23265 1.9211 1.69851 2.76127 2.60793 2.58967 1.81221 2.45722 1.74843 0.709929 2.5005 2.38423 1.42065 2.12286 1.79535 2.22492 2.52806 2.16787 1.93575 2.50176 1.72759 2.93979 2.41638 2.23042 1.46344 2.34882 2.1129 2.58452 2.3008 2.61849 2.9006 2.76464 1.85761 2.46245 1.91977 2.60944 2.17651 1.05683 2.76368 1.43019 1.71515 2.33643 2.24905 2.60628 2.24162 2.34432 2.35911 2.34672 2.60215 1.18756 2.12174 2.80572 2.50793 2.51647 1.56132 2.32616 2.74422 1.50665 1.78734  3.16047 3.20894 3.14691 3.12071 3.20856 3.19609 2.93109 2.91324 3.2146 3.2645 3.40421 1.21999 3.17221 1.47823 3.15026 1.69922 1.35876 1.74233 1.5905 1.82226 3.01646 3.45833 2.99174 1.85214 3.28764 3.27527 3.02345 1.46758 3.004 1.62302 1.60424 1.73946 3.35129 1.35359 1.81901 1.58348 1.42267 1.84493 1.652 3.03792 3.07277 2.98378 1.83046 3.01398 1.07195 1.87888 1.3484 3.40154 3.20618 3.25003 1.60102 1.63565 1.7326 2.78195 1.65596 2.86712 1.62866 1.77536 1.38034 2.58941 1.52585 2.54801 3.21012 1.18176 3.20239 2.70016 1.7177 1.43002 2.90896 1.86874 1.02611 2.64894 2.8869 1.72466 1.80617 1.35084 3.00722 1.96859 2.92021 1.9003 3.52564 3.48068 3.21886 1.15345 3.26651 2.90508 1.47426 2.99813 1.44964 3.1797 3.0784 1.60046 2.80315 2.89073 1.21784 1.47884 1.69413 1.74162 2.73372 2.68682 2.31548 2.3326 2.417 2.14858 2.42463 1.13289 1.80895 1.61734 2.18105 2.32485 1.52261 1.8358 1.54337 2.45825 1.20019 1.4087 2.50274 1.6711 1.93309 1.32239 2.20616 1.50556 1.03455 2.43139 1.56407 2.36622 2.32853 1.46513 1.69914 2.30087 2.33859 1.59691 2.50249 2.43576 1.13818 2.42549 1.53422 1.38564 2.10191 2.1606 2.47875 1.14367 1.2832 2.43312 1.78258 2.17827 1.46696 1.60021 2.18945 0.998002 2.07177 1.53709 2.40787 2.53023 1.66383 1.51404 1.81557 2.34217 1.51533 1.66393 2.41604 1.57397 1.66681 1.75494 1.91017 1.88521 1.48641 2.20792 2.60098 1.68638 1.47302 2.2037 2.4941 1.48128 2.41518 2.39778 1.29549 1.90286 1.71779 2.03536 2.12802 2.52213 2.1982 1.69899 2.59209 1.6653 2.08035 2.09813 0.943546 0.887041 2.19565 2.38373 0.974086 1.91067 1.87405 1.74829 1.29908 2.01857 1.70321 2.62456 0.965158 1.04801 0.88778 1.12388 1.06188 1.18196 1.06297 1.23212 1.21024 1.04745 0.809812 0.864223 0.617975 1.20226 1.1328 1.11418 1.03029 1.01631 0.954588 1.38482 1.3065 0.87758 1.11204 1.03762 1.10822 0.723697 1.09259 0.947542 1.25028 1.05709 0.733703 1.25907 1.19039 1.19435 1.3179 0.814101 1.15675 1.38993 1.16463 1.3005 1.39207 1.19445 0.943927 1.24011 1.01311 0.800445 1.15097 1.29852 0.959533 0.537971 0.464357 0.870021 0.477335 1.35504 1.31055 1.05134 0.716409 1.12935 0.780689 1.43677 1.22576 1.15497 1.41352 1.41834 1.24392 1.32691 1.14571 1.05677 1.14778 1.31994 1.45247 0.790338 1.23817 1.10481 1.40583 1.35112 0.920284 1.22149 1.03312 1.02605 1.44751 1.24019 0.990003 1.45699 1.23191 1.10997 1.32576 1.0443 0.756183 0.821373 1.10052 1.35431 0.592159 0.939721 1.12998 1.39846 1.32508 1.04306 1.27771 1.40172 1.51327 1.48532 1.54071 1.44464 1.60577 1.89089 1.50413 1.41749 1.41101 1.89276 1.88524 1.85774 1.535 1.82379 1.89244 1.56899 1.60373 1.5353 1.4091 1.63993 1.50286 1.83062 1.48335 1.51302 1.59824 1.91152 1.91141 1.51233 1.78998 1.55182 1.59735 1.87026 1.85656 1.89425 1.91153 1.66239 1.83228 1.58225 1.91468 1.58065 1.92252 1.53055 1.8805 1.6746 0.205817 0.295387 0.357115 0.391573 0.486194 0.358456 0.348332 0.475758 0.512241 0.421843 0.389399 0.655099 0.994285 0.983005 1.03731 0.74468 0.245523 0.692998 0.611035 1.03986 0.517249 0.443468 0.838677 0.95645 1.02184 0.957043 0.658854 0.715233 1.01817 0.26936 0.698529 0.65877 0.529544 0.987068 0.561285 0.487678 1.16723 0.752335 0.810361 0.615699 0.922892 0.642128 1.17533 0.703487 0.985622 1.1293 0.450992 0.915153 0.907104 0.672509 0.639224 0.605258 0.699654 1.11293 1.18039 0.678565 0.792604 0.712598 0.747052 0.925618 0.369685 0.493526 0.604435 1.12004 0.431463 1.01728 0.983495 0.799365 1.17396 0.944045 0.611047 0.554638 1.10107 0.498087 0.29548 1.10351 0.545726 1.02476 0.41283 1.23659 1.27551 1.11083 0.719359 1.20847 0.823394 1.09897 0.521792 0.695407 0.69247 0.783292 1.04462 0.542002 0.925861 0.539722 1.17892 0.551715 0.745814 0.942023 1.21951 0.812141 0.838474 0.534698 0.788603 0.781594 2.39298 0.723234 0.448572 2.30083 0.761218 2.49233 0.920369 0.793428 0.777334 0.88336 0.869896 0.914076 0.537956 2.42898 2.3325 2.41719 2.26086 0.968952 0.659916 0.990006 0.783465 2.52352 2.48857 2.46399 0.929442 2.33512 2.47585 1.04564 0.820135 1.05183 2.37218 0.585778 0.370532 0.880474 0.935317 2.53606 2.25762 2.56819 0.875654 0.800482 0.850372 0.930788 2.16423 0.724117 1.1498 0.572415 0.73846 2.25261 1.03286 0.725579 2.19131 1.08331 0.974249 2.35538 1.02698 2.31419 1.04684 0.855004 0.964548 0.893866 0.691305 2.42859 1.1928 2.34972 0.935062 2.44795 0.712083 0.608679 2.4087 2.27431 0.748492 2.23155 0.802954 2.37392 0.623905 0.930305 0.766533 2.16371 2.50982 1.03191 1.15522 0.975 0.767348 0.733149 2.33996 0.72246 0.982007 0.331015 2.54703 2.30872 2.09096 1.04877 2.3055 1.12122 2.64954 1.21656 0.853054 0.49361 1.10992 0.867499 1.03724 1.07916 0.825825 0.823839 0.834683 2.81952 1.12949 2.71761 2.69744 2.58881 1.04927 1.07666 2.8291 2.80488 2.93181 0.777744 0.766612 2.70338 2.71357 0.392516 2.81606 0.74657 1.06729 1.04151 0.807829 1.0474 2.93212 2.92821 0.959715 1.02409 1.01672 0.98849 0.89737 0.734782 0.771936 0.839123 2.87519 0.992534 1.01627 1.00616 2.75544 1.04259 0.805815 2.81965 2.75612 2.6898 1.17794 1.13261 2.62819 0.873367 1.24008 2.69988 2.55864 1.08766 0.619354 0.625742 2.88633 2.86087 1.09835 1.12718 1.07897 1.05517 1.23299 1.1449 1.10889 1.20202 2.75749 2.75027 2.95244 2.93015 2.79542 2.81782 0.989082 1.05954 2.6887 2.68391 0.986331 1.16654 1.22602 0.962718 1.08651 2.88105 2.83804 2.81444 1.09212 1.11045 0.910994 2.72812 2.78165 0.835378 0.915809 1.25802 2.87359 1.3316 0.877792 0.91471 1.54641 1.67768 1.60488 1.47995 1.47419 1.45106 1.36249 1.64624 1.30863 1.50236 1.63516 1.39897 1.55431 1.58106 1.51736 1.32423 1.58091 1.45631 1.51005 1.57482 1.77351 1.71387 1.38816 1.30367 1.58525 1.5246 1.56753 1.54665 1.24507 1.37186 0.627683 1.66024 1.61073 1.38367 1.70614 1.6872 0.75387 1.63597 1.60871 1.3066 1.50073 1.5761 1.50558 1.61217 1.39444 1.32837 1.39728 1.22643 1.64738 0.637327 1.74824 1.44856 1.52966 1.29141 1.65613 1.61866 0.79583 1.44865 1.32425 1.70199 1.62829 1.57906 1.3005 1.64142 1.43713 1.65252 1.72982 1.30783 1.19208 1.5459 1.2882 1.44544 1.64755 1.31452 0.736252 1.66986 1.82101 0.710632 1.33453 0.831244 1.39054 1.70909 0.703025 0.78739 1.76873 1.51194 1.48385 1.69355 1.00674 1.24605 1.5861 1.53269 1.48678 1.24496 1.64395 1.26856 1.63965 1.51724 1.28397 1.72593 1.33394 1.04066 1.25205 0.988776 1.37122 1.31969 1.22932 1.0952 1.03878 1.55792 0.96847 1.10673 1.27549 1.27882 1.2994 1.02365 0.895058 1.05559 1.4972 1.28268 1.1817 1.22834 1.57761 0.926724 1.58328 1.16022 1.12728 1.31155 1.30992 1.48568 1.32526 1.21747 1.05313 0.933337 1.27593 1.04717 1.13433 1.56472 1.50955 1.31245 1.24229 1.32241 1.36187 1.30834 1.24153 1.09692 1.30261 1.10576 1.83777 1.63155 1.35685 1.20219 1.15287 1.58046 1.44479 0.959123 1.68021 1.57229 1.31501 1.17064 0.965581 1.29358 1.21761 1.24636 1.16335 1.13778 1.21772 1.14353 1.4118 1.31068 1.34232 2.31432 1.21371 1.38077 2.24206 2.30043 2.38204 1.81761 1.94518 1.88307 2.30459 2.37264 1.35687 1.22253 1.87688 1.75954 1.86575 1.84706 1.93868 2.23984 1.82465 1.92671 1.71625 1.95413 1.26013 1.77349 1.24009 1.40049 2.2939 1.10376 1.27898 1.77978 1.86851 2.16428 2.22606 2.36202 1.90642 1.64832 1.76314 1.85666 1.9458 1.12886 1.30741 1.70565 2.21414 1.81639 2.28419 1.22547 1.28786 1.47891 2.28369 2.34998 1.81 2.35115 1.42869 1.89661 2.39766 1.98931 2.2776 1.92962 1.11802 1.28673 1.98596 2.11189 1.16894 1.33828 1.3587 1.50981 2.27634 1.30943 1.46642 2.33604 2.3207 2.38431 1.59999 2.43023 1.92874 2.02591 2.19669 1.83434 2.26536 1.92026 1.45362 2.31771 1.89328 1.97622 2.03805 2.13285 1.88819 1.95687 1.47272 1.99884 1.61646 1.49703 2.12295 2.3479 2.41752 2.2812 1.9532 1.34422 1.51162 1.4524 1.36046 1.31142 1.40125 1.35726 1.49859 1.4452 1.19694 1.08197 1.07789 1.02014 0.745089 0.596989 1.54384 1.46709 1.52331 1.28594 1.40756 1.50709 1.50622 1.23675 1.36647 1.60221 1.53784 1.23084 1.31042 1.18578 1.20639 1.47749 1.47155 1.57543 1.4885 1.45634 0.786205 1.3233 0.666259 1.35989 1.42678 1.30597 1.48932 1.30473 1.26922 1.52236 1.45438 1.49439 1.44591 1.02056 0.89793 0.889052 0.765677 1.16179 1.53129 1.39732 1.48067 1.46845 0.888748 0.804619 1.45712 1.36651 1.29926 0.659415 1.11525 1.47717 1.12672 1.57791 1.21674 0.667003 1.45243 1.22369 0.73082 0.560802 1.32706 1.44907 1.5724 1.36639 1.40556 1.46505 1.35016 1.19491 1.5579 1.32497 1.4414 1.55323 1.43339 1.27485 1.43192 1.32859 1.01483 1.55266 0.621887 1.45434 1.40321 1.14441 1.10671 1.27192 1.11427 1.03674 1.08495 1.15586 3.26373 2.86761 3.32403 3.24143 3.38168 1.10545 3.34322 1.88762 1.83466 2.10285 2.06279 1.95288 3.48271 1.62222 2.02383 2.89541 2.77923 2.32296 3.45101 3.37146 1.1918 2.03825 1.25366 1.09061 2.88679 1.12163 1.97208 1.23951 1.90541 2.11428 1.74719 2.10597 1.86005 1.71932 3.4531 2.08096 2.03605 1.96927 1.65958 2.1752 2.09678 3.52107 2.26858 1.08973 2.04094 1.97128 1.81695 1.64845 1.4968 2.3001 3.42762 2.04638 1.11695 2.03503 1.89398 1.11188 1.26595 1.89138 1.85032 1.1851 1.92136 2.15018 2.34188 2.20778 1.81405 1.95495 2.01483 1.35432 1.3738 2.19931 1.92489 1.67151 1.24352 1.0393 1.937 1.22569 3.30433 3.50523 1.59325 2.07271 1.92807 1.96414 3.29442 2.81288 2.35376 1.1379 2.08904 0.975949 2.01621 1.16268 2.01296 1.33302 1.14703 2.8201 1.8973 2.89747 1.95793 2.19155 2.07044 2.92658 1.35476 1.404 1.40129 1.69696 2.03812 1.41585 1.39327 1.60779 1.90073 1.66502 1.47962 1.69745 1.58569 1.68574 1.35452 2.09071 1.58731 1.02813 1.88397 1.22594 1.48274 1.56693 1.97262 1.56554 1.63807 1.81304 1.74319 1.77626 1.51291 1.91573 1.44686 1.25677 1.43947 1.63685 1.42412 1.501 2.26389 1.99806 1.98349 1.66244 1.08266 1.75542 1.6188 1.54248 1.2645 1.40798 1.65719 1.94668 1.90897 1.59791 1.77902 1.58853 1.01718 1.31833 1.58787 1.21338 1.66065 1.66013 1.3243 1.49759 1.75032 1.14389 1.46976 1.32374 1.20623 2.02671 1.83197 1.38172 2.02133 1.14611 1.85596 1.4441 1.7638 1.6348 1.39825 1.79465 1.37427 1.33965 1.45345 1.68409 1.21299 0.890317 1.17071 1.60097 1.43793 1.64785 1.41933 1.23621 1.75407 1.52202 1.34348 1.58782 1.46245 2.01072 1.81421 2.06111 1.46396 1.40284 1.4793 1.92613 1.52638 1.67418 1.51332 1.4935 1.25474 1.26252 1.5732 1.37427 1.66649 1.82288 1.55437 1.27922 0.580868 1.50236 1.63609 0.923153 1.93975 1.49065 1.5634 1.6434 1.72016 1.19421 1.42023 1.55992 1.90364 0.434525 1.74986 1.97633 1.17135 2.13262 1.6181 1.3919 2.05217 1.06248 2.18771 0.987478 1.98568 0.481445 1.67979 1.32621 0.869355 1.24258 0.739327 1.48841 1.0681 1.55636 1.70432 1.69395 1.88987 1.45607 1.95245 1.47304 1.18728 1.28271 1.61706 1.30211 1.68689 1.76416 1.70607 1.48085 0.637455 1.48519 1.21889 2.26518 0.528382 1.97815 1.51659 1.26877 1.67329 0.922251 1.92393 1.60166 1.43627 1.57976 1.75915 1.26308 1.43097 1.48533 1.90436 1.66908 2.00101 0.340359 1.83217 2.16695 1.99478 1.69498 1.14822 1.91615 1.62252 1.0029 1.99181 1.43921 1.1097 2.17267 0.932505 1.92751 0.332579 1.39015 1.68574 0.816263 2.16866 2.13901 1.09448 1.47621 1.58959 2.01388 1.82155 2.11013 2.17861 2.06529 1.64428 2.10597 1.34875 1.99679 1.14333 2.19744 1.83975 2.20436 1.91695 1.98673 2.0039 1.78837 2.07648 2.02655 1.03926 2.11951 1.65166 1.89684 1.9073 1.7153 2.06001 2.18144 2.28175 1.45582 2.02966 1.99914 1.93882 1.94479 1.04439 1.5756 2.16763 1.89867 1.22343 1.85274 2.04655 1.27763 1.40334 2.22236 2.14381 2.26504 1.37517 1.90373 1.2687 2.04345 1.52342 1.51257 2.12332 1.7725 1.80124 2.14589 1.18947 1.27261 2.01933 2.0872 1.74301 2.15952 2.20053 1.35526 2.14126 2.0829 1.99714 1.24656 1.43977 2.29071 1.94861 1.89518 2.06662 1.94287 1.56295 1.58934 1.93515 1.98228 2.09046 2.14949 2.22802 2.16617 1.42277 2.00583 1.17633 2.11608 2.17155 2.00348 1.73678 2.1914 2.05376 1.29003 2.05935 1.97157 1.01138 1.23773  1.10118 0.920676 1.27484 1.13976 1.08939 1.33139 0.903 1.46344 1.56219 1.68116 1.21211 1.33554 1.09806 0.992372 1.2543 1.38559 1.21732 1.16306 1.26079 1.13817 1.32394 0.997947 1.25962 1.37367 1.38593 1.10757 1.51005 1.49843 0.917762 1.57716 1.10663 0.962936 1.15942 1.19086 1.22615 1.0542 1.27359 1.13111 1.15927 0.992883 1.12616 1.01483 1.27947 1.39946 1.2085 1.51175 1.59356 1.34117 1.47952 1.38828 0.796112 1.16421 1.31405 1.17885 1.2342 1.56943 1.67727 1.05072 0.948159 1.22011 1.37724 1.50408 0.76878 1.54044 1.14746 1.08464 1.16414 0.560218 1.16057 1.11848 1.01729 1.76374 0.961051 1.34436 0.909604 1.33671 1.40217 1.13397 1.25821 0.96951 1.31517 1.2974 1.2718 1.2024 1.61901 1.12654 1.16904 1.33145 0.378454 0.996834 1.59379 1.15043 1.44355 1.01589 1.18072 1.52378 1.5084 1.56517 1.47306 1.14121   1.93488 2.43973 0.876658 2.42611 0.765172 1.31984 1.5372 1.90101 1.97734 1.89849 2.42727 1.227 2.24991 0.671939 1.27699 1.28117 2.20274 1.27641 1.61906 2.24461 0.995324 0.44559 2.28648 1.90228 2.4377 1.97642 1.37954 2.23999 1.93082 1.96659 0.607148 2.41287 0.987411 2.41482 0.902078 2.03507 1.15905 1.39104 0.740896 2.45926 0.901542 2.36111 1.31629 1.48477 0.561344 1.76849 1.63167 0.829984 2.27011 1.34067 1.57917 2.31119 0.256481 2.01786 1.28223 2.2523 0.660755 2.25308 2.27938 1.99854 2.03869 1.14973 0.873323 1.54829 2.38582 1.77637 1.80844 1.263 1.89332 1.4615 2.27622 2.207 1.09342 2.00175 2.08994 0.832904 1.39699 1.31292 0.83949 1.88839 1.65367 1.84224 1.2222 1.89824 1.44382 2.31251 1.93805 2.26079 1.30493 1.00895 1.88812 1.63935 1.20563 0.686607 2.26072 1.47945 2.10013 2.05706 2.02098 2.22789 1.9765 2.49942 2.03473 2.17127 2.59053 1.99501 2.3137 2.58998 2.25787 2.4249 1.23721 2.68913 1.986 2.38635 2.28862 2.1452 2.51772 2.42942 1.16565 2.49715 2.27364 2.38412 1.45235 2.82198 2.04447 2.46248 2.17813 1.01573 2.60878 1.43181 2.57527 2.20499 2.50147 2.67515 2.00362 2.32546 2.33501 2.60449 2.09198 1.69199 1.65103 2.5336 2.26503 2.88271 2.76547 2.44241 1.37652 0.961346 2.65813 2.37768 1.27976 2.3725 0.490272 2.29199 1.24686 2.70516 1.61598 2.21861 2.29389 2.40683 2.15145 2.25582 2.19404 2.44962 2.17392 2.08156 1.85639 1.8479 2.55254 2.44689 2.40307 1.20787 2.97229 2.16692 2.63732 2.78522 2.51022 0.771233 1.70827 2.29471 1.72339 2.01631 2.74348 2.20675 2.00298 2.39189 1.49164 2.83627 2.47012 2.4662 1.06282 1.12882 1.67429 0.641957 1.47104 2.58172 2.28291 2.29198 2.64335 2.21651 2.33613 2.44923 2.27141 2.49438 2.12015 2.49207 2.37465 2.16794 2.4625 2.36357 2.14078 2.09344 2.17905 2.07769 2.28413 2.22058 2.47813 2.50219 1.7852 1.94523 2.29945 2.04382 2.61727 1.72019 2.59144 2.05724 1.89551 2.00835 2.56035 2.26939 1.55424 2.09104 2.54026 2.61432 2.58924 2.29989 1.98331 2.62855 2.53684 2.52955 2.26186 1.9224 2.16811 1.71709 2.09389 1.43375 1.64125 2.56442 2.4459 1.96781 2.55513 2.27403 2.42408 2.7496 2.52841 2.69005 2.57179 2.50919 2.42546 1.31589 2.53419 1.56169 1.91872 2.47429 2.36386 2.07933 2.42992 2.13824 2.46774 2.02787 2.46254 1.89926 2.22096 2.70366 2.21427 2.25421 1.72241 1.99213 2.01943 2.71876 1.90767 2.17869 2.19425 1.98927 2.19776 1.75973 2.11608 2.03711 2.05551 1.97118 1.65145 2.30137 1.07744 2.12155 2.09694 1.9858 2.47919 1.294 2.30835 2.08785 2.35998 2.2281 2.58741 2.71546 2.23954 2.52594 0.93834 2.25449 2.52962 2.24527 1.63859 1.75312 1.96966 2.29666 1.25199 2.49761 1.09577 0.711417 1.77595 3.10685 2.30713 1.47812 3.01863 2.01487 1.75597 1.23604 2.45183 1.72035 2.2123 1.7161 1.948 2.53505 1.2215 2.50211 1.70991 0.978344 2.46775 2.21031 1.86043 1.47272 1.58146 2.43537 1.72958 1.08949 1.65751 0.843783 3.03785 1.49607 2.4873 2.66747 1.43351 2.42857 2.63886 3.25179 2.00541 1.98057 2.61852 2.64759 1.62307 0.921084 2.33846 2.16491 2.65267 1.98614 1.87059 2.69251 1.97168 2.87186 2.60578 2.36634 1.63509 2.70425 2.0288 0.966927 1.72129 1.83405 0.805676 2.86264 0.987104 2.25586 2.26855 1.35805 2.96522 1.95302 1.82199 2.57533 2.94214 2.32089 2.25276 3.02215 2.86965 1.6725 1.85784 2.47539 2.1359 2.19217 2.7697 1.40668 1.81831 1.87685 0.848421 0.435933 0.770333 2.22671 2.08824 2.31579 0.729902 0.773273 0.343006 0.682157 2.25598 0.845777 0.772241 2.15828 0.956591 2.20066 2.05562 0.711876 0.849864 1.0862 0.535596 2.34567 2.31264 0.640831 2.31342 0.892292 1.01034 2.11567 2.28465 2.19632 0.978905 2.35859 2.10346 0.466257 2.421 0.634485 0.733182 1.90975 1.01365 0.583326 2.10606 0.987343 1.93969 0.774455 2.14946 0.852668 0.867824 1.13632 2.13333 0.673476 0.721335 0.782167 0.497312 0.885094 0.961625 1.19748 2.23598 0.516687 2.25837 1.05431 2.22017 1.82481 1.98146 0.88914 2.33689 1.08607 0.739926 0.563772 0.254803 0.908245 0.850081 2.14899 0.546177 2.36009 2.06002 0.942174 2.11191 0.85407 2.49929 0.757409 0.808042 2.37752 0.695641 1.73155 0.878393 0.623965 0.751342 0.692384 1.07286 1.26323 1.20363 1.97041 0.790856 2.20114 0.513912 0.810231 2.36718 0.989725 1.95367 2.33696 0.514285 0.892979 0.818689 0.845417 2.21635 1.81317 2.18146 1.91363 3.05749 2.19027 2.20135 1.92456 1.95081 0.880166 0.246404 3.05534 1.14376 3.06848 2.99183 0.752942 1.10259 1.11805 0.630979 0.722174 1.62493 1.85156 2.31109 2.2107 1.7355 2.86397 1.95541 3.07119 2.27421 2.18241 1.72532 1.77677 0.643284 1.98126 1.98099 2.25881 2.30092 2.20823 2.17434 0.963281 2.86488 0.573582 3.06083 0.869201 2.8774 2.7909 3.00127 3.091 0.814131 0.932681 0.66541 0.842822 2.25593 1.85204 2.21741 2.19538 1.94773 1.82796 2.17281 1.90754 3.04878 2.24451 2.18148 3.04053 3.07454 0.832213 0.395513 1.92978 1.98431 2.19338 2.13886 1.09616 0.761807 3.07931 0.411605 0.982454 1.85103 1.94681 0.82186 1.20836 0.890634 1.11319 0.407458 2.98904 3.05788 0.744012 3.08453 3.00554 0.969704 1.08165 0.533936 0.756514 1.06099 0.708872 1.18536 0.800282 1.54841 1.6474 0.398212 0.703736 1.62379 1.71858 1.76377 1.66437 1.86913 1.55981 1.55262 1.64644 0.462849 0.727549 1.46945 0.606159 0.844713 0.544695 1.72325 1.68118 1.81849 1.58804 1.8707 1.69575 1.97789 1.59314 1.61658 1.73759 1.55068 0.619752 1.47054 0.684616 1.61851 1.69186 1.66897 1.8484 1.66132 1.48861 1.6839 1.33161 0.236342 0.752144 0.446922 1.01611 1.54793 1.78783 1.48739 1.84994 1.67717 1.72277 1.7772 1.65565 1.57452 1.92159 1.73495 1.41772 0.404825 0.762605 0.522381 1.02312 1.66931 1.4858 1.69683 1.34258 1.35579 1.55472 0.471561 0.894207 0.626333 0.398443 1.12005 0.824371 1.58547 1.76947 1.72005 1.52269 1.78956 1.50874 1.68356 1.74543 1.63899 1.85809 1.41373 1.79888 0.517657 0.57206 0.73378 0.820168 1.57424 1.84208 1.5261 1.96741 1.53596 1.71818 1.70967 1.87568 1.74757 2.03509 1.79721 1.65697 1.60908 0.846962 0.984775 1.58304 1.57542 1.47168 1.54715 1.61466 1.44012 1.03339 1.86808 1.43849 1.523 1.63682 1.44281 1.67299 1.9127 1.44881 1.38196 0.821059 1.59718 0.935529 1.90804 1.87283 1.56178 0.761619 1.46836 1.56656 1.89695 1.32488 1.06152 1.41656 1.52189 0.858445 1.95024 1.55361 1.60991 1.64997 0.99458 1.46978 1.56973 1.7385 0.955474 1.555 0.469543 1.43239 1.88344 1.51571 1.50022 1.53695 1.91256 1.90055 1.53712 1.94701 1.47223 1.52012 1.4374 1.64159 1.96422 1.10656 1.41313 1.42628 1.43009 1.73133 1.49773 1.49259 0.652408 1.65448 1.39348 1.8551 1.66174 1.75748 1.43949 1.04273 1.56724 1.05539 1.3628 1.40005 1.33463 1.62469 1.3673 1.5702 1.94759 1.3862 1.6352 1.91362 1.89616 1.50149 1.59123 1.72574 0.91251 1.43105 1.33758 1.54655 1.52026 0.701627 0.852759 1.91145 1.90766 1.91626 0.380545 0.39757 0.296957 0.799831 0.341005 0.791091 0.771781 0.752521 0.533717 0.575017 0.641471 0.624041 0.89809 0.87099 0.604419 0.647091 0.575975 0.617111 0.448978 0.446869 0.932005 0.944301 0.94409 0.914077 1.02408 0.925337 0.824912 0.897019 0.787853 0.826083 0.835368 0.951972 0.996718 1.07785 1.20496 1.03961 1.16627 0.577846 0.616014 0.712402 0.841472 0.924498 0.81698 0.797883 0.898278 0.726322 0.746866 1.05469 1.0699 0.398817 1.00216 1.01784 0.883308 0.932163 0.522335 0.504554 0.521736 0.665264 0.642874 1.15132 0.741226 1.11025 0.88026 0.923517 0.857026 0.868089 0.943639 0.959739 0.735431 0.728947 1.2144 1.14735 0.565143 0.57842 1.11104 1.00459 0.764916 0.833869 1.0095 0.893194 0.902033 0.793976 0.983588 0.819313 0.445846 0.924176 0.596169 1.06997 0.715319 1.04979 0.976161 0.837455 0.956575 0.505597 0.576031 0.779281 0.727369 0.649655 0.807259 0.849308 1.50237 1.46871 0.609825 2.38058 0.506056 2.34629 0.46948 2.00559 1.98119 0.332621 2.41077 0.586023 2.38674 0.489988 2.37675 1.97998 2.36259 1.34806 1.94657 1.31205 2.00861 0.874673 1.36782 1.47482 1.96799 0.803156 1.32355 1.51292 2.29775 0.845424 2.2563 2.07911 0.785326 1.53954 2.29163 2.06329 2.28255 1.48116 1.49765 2.08449 1.52868 1.52545 2.03991 0.577818 0.696806 2.40929 2.37546 1.14471 1.11821 0.65658 0.546266 2.35299 2.3671 1.09044 1.07481 2.18281 0.439717 0.577882 2.18934 2.0255 1.56003 2.01572 1.50001 2.17277 2.14449 1.96612 1.99935 0.536772 0.38749 1.48761 1.53293 2.43144 2.41377 1.53838 0.67584 0.572206 1.41559 2.38261 1.59598 2.40841 1.5369 1.55799 0.526167 0.64801 2.38992 2.38806 2.00616 1.98391 0.459038 1.34591 2.34728 2.37655 2.20928 2.31064 1.94029 1.97122 1.38928 0.83453 0.525102 1.37945 1.6069 0.639947 2.65676 0.498447 2.18081 2.70907 0.620428 2.6628 2.14677 1.43383 2.1768 0.915924 1.45109 1.62792 2.5358 0.891489 2.27198 2.54469 1.63518 2.26477 1.63905 1.68342 1.20495 1.18237 0.712753 0.700678 2.4022 2.3932 1.63687 0.588247 0.574274 1.58842 1.68912 1.70591 0.683599 0.694661 0.67125 2.48781 2.61507 0.849256 1.46889 1.46496 1.70508 0.969199 1.4805 0.959826 1.48707 1.63636 2.13772 2.0341 1.60663 0.655869 0.650908 1.694 2.59504 0.937723 2.59682 0.945048 0.647318 0.839455 2.62008 2.49388 2.05448 1.72726 2.04716 1.58321 1.37907 2.03667 2.12659 0.873298 1.59134 1.71687 1.12075 1.40445 1.24701 1.23931 1.22382 1.21881 2.34181 2.53924 0.842 1.10614 2.26819 2.09034 2.54991 2.34889 2.08828 2.25492 1.75805 1.64504 2.63891 2.63037 1.38415 1.14401 1.3708 1.11382 1.59746 1.7065 0.79701 1.76109 1.44304 1.43641 0.653026 2.38424 0.652965 2.36836 0.429834 2.04494 0.420685 2.0528 2.44245 2.43394 0.460051 0.442871 2.43429 1.99702 2.43593 1.99826 1.25504 1.52548 1.2455 1.52479 2.00483 0.94031 1.40923 1.9987 0.943307 1.41096 2.28207 0.70926 2.26352 0.693904 2.13736 1.5375 2.36231 2.14961 1.43028 1.5339 2.37211 1.50512 1.50118 2.06625 1.42592 2.05356 0.793488 0.617755 1.20532 2.41531 2.36805 0.998317 0.637126 0.777852 1.20848 2.38383 2.37684 0.98592 2.25264 2.1665 2.26588 2.06373 2.05573 2.14935 0.620755 0.376432 1.5896 1.52471 2.04227 0.393185 2.09149 0.598845 1.51688 1.59353 1.36526 2.47155 2.4346 1.56993 1.423 2.44092 2.44944 1.50582 0.413466 0.63589 0.617563 0.413632 2.45278 2.4377 2.02401 2.00031 2.43165 2.46205 0.685678 1.99543 2.20589 2.03113 1.32326 2.31935 1.5116 1.59989 1.2408 0.801962 0.577862 0.826542 1.95942 1.90496 1.90769 1.96504 0.934189 0.961301 0.872711 0.886586 1.02587 1.15838 1.89872 1.90526 2.19785 2.11983 0.959555 0.878345 2.10682 2.20428 2.70755 1.50751 2.77777 1.49999 0.835687 1.10714 0.91876 1.73907 2.77605 1.88979 1.68767 2.68321 0.727609 1.59834 1.81073 1.94974 1.7144 2.96465 2.99898 1.85972 0.922668 2.12288 2.13898 1.2166 3.01103 1.71383 1.77148 1.97527 0.6141 1.5555 2.94733 1.50036 1.81819 1.24253 2.00781 2.71998 1.80377 2.70908 1.27572 0.675294 0.949381 1.90365 2.17366 1.05764 1.98403 2.22089 1.74839 2.96081 1.48312 2.76134 1.79241 2.47854 1.80667 2.55163 1.39559 2.80081 1.25477 1.72325 0.931541 2.95881 2.17607 1.48179 2.09859 0.915563 1.03011 0.677091 1.78516 0.852353 1.25626 1.87623 1.75967 2.94163 2.07052 2.47838 2.39148 1.90448 2.19606 2.26 1.91973 2.83547 0.990994 1.22518 1.30349 1.11486 1.21554 1.00725 1.20178 1.29848 1.23218 1.2334 1.00584 1.33299 1.10428 1.08632 1.13271 1.2517 1.27491 1.16714 1.02834 1.1028 1.23489 1.03856 1.24117 1.42992 1.22565 0.996264 1.28638 1.28209 1.06981 1.05103 1.14144 1.35452 1.29249 1.18826 1.29124 1.33395 1.43813 1.36614 1.08452 1.27309 1.21478 1.27132 1.39916 1.21059 1.34843 1.04947 1.25899 1.36674 1.09338 1.16226 1.30733 1.23558 1.14386 1.37924 1.40848 0.950182 1.36942 1.03116 1.19272 1.26466 1.28144 1.11262 1.33413 1.06526 1.26848 1.26871 1.21508 1.3682 1.24205 0.960091 1.20511 1.23312 1.29472 1.07427 1.17387 0.986544 1.31703 1.09876 1.01345 1.22985 1.08769 1.25436 1.04878 1.13127 1.11382 1.20177 1.26442 1.2532 1.24853 1.18989 1.05149 1.26387 1.29968 1.07129 1.14383 1.29974 1.29001 1.08364 1.30409 1.35671 0.809661 1.14902 1.34875 1.38185 0.826634 1.13564 0.943648 1.1813 0.841836 1.26301 1.24161 0.92308 0.935742 1.09616 1.44465 1.19379 1.03012 1.15522 1.06925 0.876635 0.516695 1.2596 1.49813 0.70667 1.14103 1.11456 0.373145 0.678177 0.997649 1.00688 0.78458 0.771605 0.750483 1.28889 1.24443 1.24726 1.58669 0.602844 1.2583 1.37304 1.51541 1.29725 0.751083 1.13708 1.08228 1.18938 0.996801 0.93569 0.75744 1.40039 1.435 1.4045 1.31422 1.4659 1.34929 0.271318 0.918487 1.53363 1.32902 1.54369 0.834073 1.05116 0.800142 1.32078 1.17738 0.715806 1.07621 1.22883 0.67495 0.679979 1.05649 0.897859 1.25787 0.84025 1.20112 0.782574 0.963427 1.35307 1.22135 1.17859 1.33451 1.20908 0.995299 0.999306 1.20874 1.08835 1.19756 1.33951 0.932787 1.07267 1.52599 1.60594 0.860763 1.41859 1.63996 1.02241 1.10597 1.2891 1.2865 1.16541 1.20709 1.03794 1.0323 0.976615 0.888919 1.25495 0.94447 1.26778 1.47284 1.54588 1.45336 1.53704 1.98234 1.77775 1.79345 1.92204 1.80716 1.74692 1.74675 1.82477 2.32652 2.22226 1.10701 1.31321 2.88867 0.951305 0.973077 1.31388 2.7355 0.811322 0.928674 1.07203 1.24864 1.08514 1.15756 2.03407 1.22081 1.93532 1.18492 1.22786 2.65359 0.945165 3.11862 1.00882 2.53149 1.09775 1.46137 0.86569 1.96588 0.834347 2.91246 0.896736 1.46752 1.28394 0.89508 1.81364 1.2197 1.89755 1.22894 1.76946 1.58485 1.91629 1.56145 1.70658 2.06525 1.61566 1.98651 2.90393 2.57808 2.0109 2.37306 2.47192 1.60836 2.49833 2.1406 2.68841 2.34191 2.29244 2.25172 2.07868 2.13769 1.31405 1.52608 1.87581 0.944624 1.73756 0.743431 1.68425 1.3425 1.62259 1.39025 2.11306 1.8315 0.764217 1.67671 0.829242 1.38674 1.19355 0.634329 2.52501 2.4631 2.57564 2.64348 2.60854 2.41499 2.66691 2.75041 2.40879 1.77762 2.51883 2.43357 1.7883 1.2628 2.78408 2.50865 2.47447 3.20623 1.02963 2.36825 2.77846 1.38408 3.74567 1.00262 2.55743 1.09414 2.40589 2.0181 1.36766 2.58698 3.81381 2.92538 2.82226 2.00044 2.38417 1.34565 1.45292 3.0385 2.97524 2.38266 1.84271 0.968003 1.34146 3.62703 3.21807 2.72839 2.04313 2.61558 1.24264 2.81351 1.32664 2.49359 3.48513 2.61529 1.2265 3.72539 3.20762 2.56277 2.10189 2.63549 3.73454 2.53002 3.19578 3.76848 3.67579 1.74542 2.36197 2.82407 1.59803 2.50973 1.4359 3.11973 2.37496 2.54994 2.57593 1.79907 1.10297 3.69081 1.3808 3.70719 1.69166 1.06564 2.35479 3.00784 3.72644 2.65882 1.66777 2.71923 1.90313 3.07333 1.44411 1.35015 3.49848 2.91868 2.86479 2.58861 3.74715 2.4884 1.07841 3.62506 2.37727  0.526527 0.466017 0.493285 0.589833 0.761828 0.496324 0.606762 0.756693 0.536243 0.611983 0.853152 0.549178 0.841012 0.604691 0.728768 0.663333 0.791922 0.621773 0.585129 0.831003 0.637171 0.628132 0.960965 0.708656 0.835466 0.719278 0.69163 0.782982 1.00218 0.814723 0.952223 0.706873 0.835588 0.89762 0.86797 0.842805 0.622881 0.720417 0.800927 1.11757 0.787209 0.719005 0.900279 0.710608 0.613931 0.69844 1.09301 0.79602 0.856782 0.942943 0.852283 0.937653 0.79089 0.830407 0.872444 0.912414 0.944274 0.828225 1.03265 0.961039 0.857515 0.801007 0.792669 0.880725 0.664702 0.865992 0.925335 0.870033 0.711709 0.775131 0.655704 0.879714 0.890599 0.681466 0.94897 0.693674 0.818631 0.752928 1.07191 0.783719 1.03141 0.918759 0.827374 0.868136 0.865595 0.979026 0.910133 0.777396 0.888209 0.759509 0.762334 1.13609 0.849182 0.873765 0.927941 1.03046 1.05607 0.775735 1.03754 0.995547  1.09838 1.1991 0.590982 0.505825 0.545594 1.18818 1.29198 0.991218 0.862911 0.666377 1.03918 1.0378 1.20969 0.746582 1.12616 1.29953 0.925529 1.09561 0.754665 0.682479 0.663629 0.849845 0.665455 0.855031 0.964027 0.852348 1.21694 0.784272 0.584036 0.874832 1.04186 1.0789 0.598671 0.645063 0.849938 0.8125 1.19764 1.23164 1.10912 1.1055 0.795336 0.945313 0.881608 1.03702 0.541905 1.17887 0.544214 0.794939 0.932178 1.00596 0.895516 1.11628 1.09144 0.759218 0.75409 1.11396 0.957956 1.14939 0.649767 0.977451 0.659138 0.830987 0.793553 0.957639 1.0477 0.708902 0.877694 0.883151 0.865514 1.35501 0.976552 0.905464 0.705691 1.11548 1.06343 0.713559 0.901132 0.41365 0.802127 0.981943 0.757347 0.655182 0.73551 0.48245 1.10762 0.545427 1.01247 0.808322 0.707771 0.977418 1.07052 0.81954 0.336601 1.32483 0.916103 0.995459 0.8563 1.04989 0.705301 0.867119 1.32121 1.90005 1.50762 1.99366 1.71607 1.50316 1.3489 1.41497 1.814 2.04939 1.09209 2.09113 1.44611 1.66548 1.15304 2.26981 1.81188 1.49022 1.52524 2.17741 1.64976 1.9213 1.28884 2.00181 1.97094 1.26945 1.27641 1.82841 2.31446 1.55065 2.07648 2.02667 1.20464 1.34621 1.65861 1.27763 1.75869 1.78478 2.16124 1.1682 1.95409 1.70011 1.86581 2.11603 1.40296 1.96182 1.57288 1.39616 1.53004 2.09718 1.71249 1.51447 1.8458 2.04244 1.89916 1.63704 1.36532 2.44625 1.80405 1.95058 2.09833 1.59484 1.26779 2.12515 1.81968 2.24823 1.6809 1.27213 1.30429 1.90554 1.48397 1.07158 2.3872 1.49573 1.37579 1.96829 2.11489 1.6517 1.57326 2.36822 1.78515 1.97126 1.94132 1.57404 1.51884 1.79177 2.12627 1.81766 2.06931 2.05575 1.05689 1.49397 2.04935 1.42802 2.19614 2.25383 1.22644 2.18906 1.71064 1.43584 1.88195 1.68324 1.224 1.59062 1.91602 0.752019 1.28805 1.83456 1.62601 0.846626 1.24171 1.84652 1.221 1.89713 1.56576 1.3674 1.66566 1.71014 0.882483 0.766768 1.14155 0.647559 1.64768 1.43609 1.15919 1.76714 1.33925 1.88452 0.903023 1.31886 1.70181 1.45267 1.6548 1.95621 1.25936 0.983139 1.94669 1.60878 1.18288 1.02404 0.928042 1.74032 1.96763 1.50057 0.976589 1.2583 0.746399 1.47896 1.58472 1.70417 1.72914 1.8969 1.8226 1.63275 1.2775 1.51171 1.31951 1.03431 1.6012 1.71269 0.89724 0.949192 1.74698 1.19156 1.87485 1.0936 1.53969 1.34183 1.1254 1.10287 0.906026 1.74716 1.53369 1.78125 1.546 1.30571 1.92522 1.93704 1.79666 1.60285 2.09224 1.59813 1.96737 1.24619 1.15273 1.13707 1.56154 0.627553 1.54372 1.71317 0.777658 1.38098 1.65149 1.02695 1.16963 1.58289 1.7128 1.12715 1.58232 1.89728 1.31437 1.70122 1.98964 1.88542 2.15108 1.36516 1.75072 1.63583 1.03313 1.88721 1.33526 1.9086 2.18155 2.35123 2.25714 1.65468 1.79382 1.45842 1.04883 1.05076 1.63052 1.26624 1.92452 2.54143 1.98611 0.85876 1.97544 1.87176 0.531372 1.85929 2.33049 2.172 1.82055 1.50097 1.00952 0.967363 1.60973 1.4261 1.77321 1.75602 1.86209 1.70536 2.55522 2.12912 1.94874 0.625164 1.42057 1.87094 1.86634 1.68926 1.77547 1.60997 2.05435 1.05522 2.22692 1.96888 0.754009 1.92212 1.9146 1.47012 1.21226 1.83287 1.75529 1.70658 1.80911 1.68597 2.18814 2.04539 0.234406 2.1038 1.42948 1.14326 2.09176 1.61859 1.73768 1.12636 1.91276 1.80321 1.71772 1.95292 1.52017 2.25768 1.18727 0.761751 0.499755 1.97167 1.33639 0.49765 1.89989 1.73929 1.16715 2.4219 0.712285 1.86417 1.27095 1.37228 1.69592 1.30009 1.55164 2.07695 1.87869 1.9131 1.50929 2.36068 0.955125 1.17065 1.36975 1.56075 1.522 1.23952 2.45787 2.04155 1.49826 1.96956 1.98177 1.76708 2.16799 1.57226 1.42894 1.66411 1.45152 0.737746 1.65433 1.80649 1.59101 1.61759 1.16779 1.29923 1.23992 1.99685 1.71068 1.58878 2.27683 1.72593 1.853 1.18088 1.70362 1.85384 1.48983 1.26987 2.09081 1.91324 1.80943 1.92416 1.78814 1.85 2.6253 2.12126 1.70506 1.46823 1.57256 2.10537 1.00536 1.96127 1.70531 1.63318 1.64136 1.69126 1.33769 2.45956 2.68503 1.48636 0.965809 1.78558 1.79616 2.10696 1.36121 1.01857 1.68748 1.6396 1.63814 1.9293 1.72762 0.807556 1.38079 1.95675 1.68527 1.38278 1.83904 1.51276 2.04531 2.32196 1.36938 1.26499 1.80427 2.52242 1.85605 1.94699 2.32347 1.76536 1.47511 1.74104 1.14344 0.627036 1.25745 1.80497 1.53052 2.2555 1.52897 1.43833 1.38489 1.14712 1.19764 1.2531 1.77202 1.23076 1.16172 1.70003 1.40181 1.34233 1.26876 1.03687 1.4698 1.28799 1.4914 1.58231 1.58563 1.4624 2.08734 1.52781 2.01889 1.27473 1.42371 1.59034 0.961101 1.19867 1.32206 1.14162 1.03772 1.15479 1.54034 1.73283 1.4278 1.55467 1.99437 1.98454 1.38816 1.51281 1.79805 1.8861 1.80775 1.67603 1.53911 1.76939 1.57868 1.64781 1.07142 1.87342 0.922412 2.03613 1.25759 1.41583 1.0274 0.728624 1.97763 1.79036 1.23911 1.95431 1.81243 1.45011 1.53245 0.973367 0.698833 1.69593 1.49191 1.76887 1.5023 1.82045 1.38607 1.9042 1.6376 1.30617 1.43449 1.33564 1.54969 1.98722 1.80552 1.62204 1.85789 1.77307 1.20087 1.5683 1.46593 1.6725 1.3399 1.73003 1.47123 1.4196 1.59024 1.15402 1.28237 1.99375 1.78446 1.27419 1.40297 2.0195 1.68825 1.88468 2.07162 1.65598 1.57087 0.591342 1.79572 1.53874 1.58017 1.73846 1.42235 0.55547 1.78657 1.51035 0.782399 1.7633 1.68747 0.647979 1.476 1.55089 0.839569 1.59386 1.73506 0.777603 0.586842 1.4928 1.46756 0.797434 1.48877 1.44566 1.64137 0.392767 0.616775 0.77854 1.43903 1.95361 1.5292 0.873195 1.38844 1.59914 1.9183 1.4955 0.660378 1.39262 1.5551 0.777554 1.46692 1.52926 1.72573 1.64283 0.969446 0.741671 1.47434 1.78376 1.56246 1.85386 1.87447 1.49598 0.466296 0.649517 0.751126 1.59466 1.48629 1.51068 1.45358 0.948756 1.59607 1.85642 1.60609 1.72471 1.94766 1.65766 1.44569 1.74201 0.539216 1.79046 1.66091 1.51442 1.81987 1.87029 1.86685 0.747302 1.33431 0.837802 1.57976 0.894893 1.44673 1.5968 0.986863 0.996286 1.54362 1.73192 1.42241 1.25217 0.59633 0.647648 1.47772 1.0488 1.51326 1.03245 0.548186 1.6848 1.49876 0.698845 1.715 1.69498 2.66406 2.72181 1.75768 1.9009 2.20673 2.1844 1.51193 1.62759 2.69955 2.59547 1.85906 1.67227 1.65145 1.92398 2.10417 2.7508 1.99138 2.7983 2.6968 2.74664 3.06553 2.16278 2.12622 1.67346 2.10619 1.82472 3.15308 2.00396 1.60859 2.02465 2.28181 2.25115 2.47597 2.21966 1.76213 2.25875 2.15918 2.16141 2.28476 2.45086 1.4581 2.01074 2.1727 2.01728 1.57674 2.89483 2.14258 2.71876 2.95605 2.47175 2.47755 2.6021 2.61205 2.19752 2.48392 2.05304 1.15245 1.10683 1.98586 1.86619 2.10012 2.31036 2.19849 2.13079 2.10563 2.43643 2.23848 2.69369 2.29615 2.63258 1.83005 1.90098 2.1544 1.17169 2.25098 1.89488 2.04009 1.3818 2.02807 1.91533 2.31519 2.76514 2.23248 1.91117 2.16092 2.33978 2.08554 2.80638 3.05138 2.53411 1.99967 2.212 2.16328 2.12794 1.87713 2.06016 2.53113 0.91864 1.3206 1.26617 1.27759 1.36745 1.27927 1.34109 1.26516 1.41764 1.46882 1.47919 1.27988 1.21787 1.22641 1.33301 2.01991 1.7365 1.95812 1.70979 1.28238 1.39988 1.20941 1.26766 1.17599 1.27832 2.23955 1.44765 1.289 1.4017 1.46258 1.32527 1.51468 1.81027 1.42034 1.24679 1.17459 1.66827 1.66833 2.08668 1.42126 1.48407 1.61309 2.13701 1.41956 2.06451 1.39348 1.36872 1.51857 1.54909 1.30311 2.02874 1.27077 1.69003 1.95655 1.28342 1.23755 1.21128 1.66925 1.37826 1.33244 1.36331 1.04747 1.16164 1.21634 1.69048 1.7524 1.30686 1.59361 1.08249 2.61736 1.36857 1.56859 1.92392 1.14536 1.34985 1.25419 2.22391 1.90941 1.42623 1.97437 1.45167 1.42685 2.51526 1.21558 1.79674 1.14173 1.61196 1.33348 1.97854 1.21626 1.73701 1.88134 1.8796 2.01699 1.67186 2.066 1.48941 1.8567 1.79666 1.60195 1.581 1.97379 2.16412 2.07114 2.36605 1.38749 2.84046 3.04905 1.81182 1.64415 2.35655 1.85304 2.8481 2.36816 2.142 2.14241 1.89835 1.74634 1.75971 1.94247 2.03578 1.66785 1.55143 1.5192 1.88994 2.22954 2.83973 1.48239 1.64144 1.7408 1.85222 2.33649 2.02838 1.77746 1.44116 2.6809 1.6118 1.44303 1.6068 1.90152 1.45264 1.78167 2.75424 2.88513 1.74627 2.18637 2.21517 2.04533 2.85059 2.41859 1.62378 2.53922 1.44447 2.92039 3.05671 1.90349 1.96615 1.65395 2.48159 2.01907 1.98394 3.06354 1.67684 2.20113 2.89278 1.55257 2.0717 2.24964 1.80869 2.87489 2.94722 2.64969 1.93203 2.76899 2.04179 2.91191 2.70194 2.10138 1.95995 2.19169 2.88469 1.78646 1.66475 1.79831 2.18358 2.11164 2.4907 1.44835 1.46712 1.84478 2.3263 1.71063 2.40518 1.51153 2.83652 1.46043 2.17222 2.04307 2.49155 1.475 1.8042  1.98331 2.44686 1.91891 2.37922 2.50649 1.88 2.16295 2.40362 2.29775 2.70845 1.51251 2.27843 2.41618 2.54906 2.29197 2.08007 2.2046 2.55597 2.36919 1.72574 2.31038 2.12241 2.20234 1.89742 2.10866 2.27782 2.7106 2.44496 2.26258 1.76525 2.41602 2.59246 2.06869 2.30151 2.89389 2.50464 1.7394 2.40486 1.95135 1.72927 2.65054 2.39439 1.96032 2.42717 2.42152 1.92918 1.52463 2.04171 2.3961 2.7682 2.67365 1.98683 2.37027 1.91138 1.96118 2.28111 1.43267 2.39307 2.2469 2.36074 2.33902 2.66156 2.42608 2.92533 2.28747 1.67252 1.95093 2.63629 2.26897 2.76009 2.14192 2.11267 3.00786 2.35594 1.73832 2.16363 2.06276 2.0515 2.24477 2.59468 1.91299 1.49198 2.2948 2.26578 2.79323 2.10446 2.3524 1.8688 2.11107 2.34045 1.90311 2.23243 2.73309 2.71875 2.3447 2.39929 2.45233 2.56479 3.00417 2.49347 1.33538 2.84673 1.2155 2.20741 1.87562 2.50685 2.45069 1.73439 2.80066 3.08584 2.33841 1.2374 3.24163 2.93723 3.22366 2.96089 0.480034 3.19715 2.55268 1.77968 2.15891 2.34812 3.3927 3.17015 3.79669 3.44287 2.43171 2.6577 1.79525 3.67348 3.70108 3.53189 1.74457 2.20707 3.05737 3.16253 2.13069 3.17738 1.60198 1.92316 0.880145 1.94376 1.5458 2.30819 2.22685 2.06573 0.897672 2.16088 2.21542 2.55281 2.15994 2.39912 3.35509 2.25554 2.17246 2.57955 1.99328 2.85766 1.62455 0.762442 3.9663 0.717707 2.62654 2.79903 2.49505 2.2793 1.71802 2.88925 2.05849 0.977741 2.25242 1.72631 2.23982 2.0347 1.49171 2.98452 3.29405 1.66831 2.91763 0.709764 1.86868 2.06711 1.98651 1.72445 2.71803 2.03101 2.63088 1.66357 2.79181 1.30451 2.15277 2.65818 2.97081 2.8212 1.80483 2.75672 2.09154 2.24821 3.35265 2.39761 0.622453 1.70261 0.569098 1.84001 1.68321 1.97619 2.11045 1.59398 0.472223 1.83279 1.45538 1.62997 0.708217 1.55767 1.6945 1.41719 1.61468 1.19534 1.97143 1.95255 2.0854 1.72064 1.52687 1.77153 1.2101 2.04883 1.3423 1.41349 0.664708 1.74883 0.461622 1.88332 0.884854 1.5602 1.94269 1.90354 0.718107 1.93576 2.1001 2.001 0.620513 0.610863 0.978053 1.95174 1.58909 1.44582 1.59695 2.09809 2.08219 0.770671 2.34585 1.62441 1.80755 2.25951 1.11719 1.75392 1.94506 1.37719 1.72736 1.89951 1.52142 1.55086 0.646175 0.672256 1.54231 0.805079 1.22774 1.80238 1.86321 1.87862 2.57948 2.32877 1.28893 2.50911 2.07174 1.7273 2.01127 2.22882 2.03819 1.67077 2.00984 1.73018 2.14195 1.64379 1.51484 2.6023 2.56325 1.50534 1.97816 2.10852 0.670286 1.57443 0.91647 1.80103 1.42473 1.51315 0.956243 1.74478 1.97534 1.45734 2.03926 0.755953 0.63855 2.10054 1.83852 0.498799 2.11979 2.2781 0.954393 1.94749 1.04279 2.60767 2.02017 0.788233 2.02115 0.864251 1.17104 2.02842 2.35653 0.542379 1.80182 2.01002 2.43017 1.25988 0.74655 1.20684 1.16155 0.936081 0.828485 2.0599 1.38229 2.17611 0.700534 1.77678 2.05522 1.78041 0.836014 2.2082 0.547875 2.44024 1.48079 1.76273 2.19604 0.65651 2.48358 0.947841 1.26035 1.08429 1.45833 2.36794 1.58927 1.32577 1.34565 2.27671 1.88075 1.11338 0.585364 2.38138 2.34167 2.13238 2.04645 2.13059 1.49203 1.09581 2.08242 0.957512 2.71797 1.1011 0.938988 1.54559 1.38067 1.30859 1.12234 1.68325 1.01893 2.62136 1.9894 1.29791 2.55797 2.40329 1.83844 2.13766 1.88123 2.09881 1.00516 1.65191 1.78492 1.43899 2.04749 1.96847 1.78091 2.21635 1.35877 0.514969 0.903281 1.72734 1.04892 2.50258 2.28804 2.62847 1.94862 2.21245 1.92654 2.17682 2.2859 1.79586 2.06068 2.16955 2.19459 2.10746 2.31452 2.45414 2.15545 1.53814 1.96341 2.02337 2.36194 2.14751 2.0581 2.209 1.97961 1.70765 2.14835 1.93814 2.20414 1.76699 2.31029 2.20495 2.0312 2.0738 2.61498 2.49818 2.11904 2.16305 1.69364 1.80977 1.93666 1.60561 2.22595 2.38896 1.8885 2.14555 2.15401 2.54339 2.39338 1.62945 2.17283 2.14398 2.48119 2.10964 2.16885 2.01684 1.67167 2.54995 2.05401 2.69818 2.01029 1.79734 2.24336 2.66552 2.27624 2.13822 1.80794 1.53554 2.56253 1.76691 2.14215 2.06126 2.17869 2.65198 2.62699 2.02825 1.84296 2.15397 1.81361 2.53309 1.95242 2.61837 2.23237 2.20158 2.93453 1.75457 2.49651 2.28671 1.75318 1.68572 2.21801 2.18862 2.11671 2.4921 2.34064 1.81814 1.35711 2.17258 2.42993 1.74792 2.17593 2.80657 2.09203 1.9322 1.6923 2.40181 1.64176 2.41537 2.33375 1.74547 2.57137 1.89046 2.24364 1.48449 1.62794 2.53537 2.69546 1.43199 2.07935 1.85912 2.04372 2.40306 2.13692 1.63238 2.52154 1.9624 1.63783 2.80173 1.63926 2.41684 1.94983 2.24074 1.82453 2.38411 1.48303 2.27694 1.37997 1.86831 2.19709 2.49308 2.63625 1.80136 1.32769 1.97906 1.64138 2.10371 2.22177 2.63139 1.99196 2.2943 1.50718 1.53732 2.09586 1.49132 1.87453 2.4152 1.94355 1.81073 2.73552 1.55659 2.6145 2.51233 2.58784 2.67366 2.4977 2.65681 1.75559 1.89209 2.0808 2.26156 1.30204 1.44153 1.68682 1.5082 2.22234 2.86024 1.8709 1.75835 2.32608 2.28237 1.59834 2.2531 2.40924 3.07113 2.33167 2.40214 2.42374 1.7228 1.58539 2.05015 1.59136 2.95092 1.87698 1.77684 2.84484 2.41925 1.56583 1.8273 2.35593 1.95307 1.82675 2.35652 2.11346 1.82899 2.24719 2.28013 2.20707 2.17523 2.29962 2.34197 2.19339 2.18818 2.12652 2.17295 0.764995 0.97685 2.17927 2.22242 0.893195 0.967465 2.19489 2.26951 2.22324 2.3194 2.29631 2.30615 2.12503 2.1882 2.06865 2.3392 2.19438 2.23623 2.29106 2.3158 2.33212 2.36504 2.36147 2.3698 2.25048 2.1677 2.24743 2.1697 2.13957 2.29727 2.37627 2.11054 2.14124 2.05803 2.11785 2.04904 2.35171 2.17902 2.26844 2.34258 2.28513 2.38762 2.18029 2.41844 2.39383 2.08177 2.0311 2.25965 2.31562 2.256 2.18917 0.933356 2.16073 2.14209 2.26456 2.05129 2.0976 2.09938 2.16435 0.82046 2.26614 2.30618 1.12989 2.22792 2.16695 2.09767 2.18015 2.23539 2.2716 0.61213 2.06316 2.13858 2.1113 2.41089 2.44235 0.985037 0.632651 2.17069 2.16588 1.12417 2.13624 0.82337 2.12509 2.13058 2.34162 2.3682 0.878931 1.10865 1.09608 1.29205 0.9553 1.27944 0.953743 1.10714 0.933385 1.12947 2.18441 1.3935 3.20025 1.19723 1.16277 1.16934 1.60548 2.1884 2.378 1.59398 1.53434 3.0258 2.31647 1.0889 2.11504 1.10974 2.13491 3.3066 2.14832 1.21175 1.12309 3.32742 3.25787 1.23707 3.57154 1.30471 2.37523 3.10187 1.84004 3.00338 1.25869 1.76931 2.1238 1.42484 1.09047 2.14618 2.43814 2.27158 2.15437 2.25843 1.02411 2.32696 1.54784 3.05041 1.377 2.26128 3.04675 2.28518 3.08444 1.4538 2.28738 1.38252 1.2428 3.03573 3.24337 3.57835 3.55106 3.58482 0.764032 2.27268 2.46803 2.26207 1.50799 2.32567 2.25487 1.72811 3.14684 2.98372 2.40211 3.20508 2.40976 3.03333 1.22505 3.23335 1.6899 2.35121 1.08847 3.1564 1.01094 3.07334 1.28584 3.51272 3.0409 1.54431 3.01729 2.34928 1.33636 3.25218 2.39585 1.06422 1.91809 0.99754 1.1519 1.11971 2.0535 2.86827 2.25498 1.39702 2.05179 2.77541 3.16099 2.04627 2.03817 2.03821 2.85472 2.86103 2.235 2.72231 2.16782 2.88175 2.4259 2.00675 1.66246 2.97518 0.79942 3.35623 3.19858 2.75 2.17511 2.23597 2.24467 2.23837 2.72216 2.89863 2.08265 2.04118 3.18218 3.1754 1.36055 2.7677 2.00684 2.02939 2.24367 2.78183 3.15586 2.19381 2.02857 2.02679 3.14636 2.19389 2.02486 2.24103 2.87914 0.692364 1.76638 1.39252 1.33055 1.31663 2.25321 2.77805 2.2851 3.18314 2.16543 1.32252 2.21476 2.71195 2.22244 2.93498 2.7326 2.09251 2.73487 2.73036 2.44916 2.21031 2.79548 2.73273 2.19923 2.47112 1.63913 2.86857 2.17158 3.15953 2.99545 2.41732 2.87507 2.40827 2.33609 1.99349 2.97323 2.26245 2.18084 3.57829 1.99622 2.16256 3.33462 2.27918 2.96815 3.19146 3.321 2.75561 1.99986 2.87421 3.17943 2.75945 1.21337 1.17429 0.705277 1.68608 1.35821 1.69275 1.63971 0.617072 1.76395 1.50682 1.7458 1.75796 1.37458 1.28816 1.56455 1.49531 1.42521 1.33591 1.75246 1.4989 1.4431 1.32667 1.11114 1.48775 1.66201 1.39471 1.57742 1.07542 1.53827 1.10214 0.992544 0.784068 1.50794 1.78271 1.25483 1.20125 1.51837 1.10318 1.61076 1.79691 1.29509 1.54296 1.5239 1.37334 1.19221 1.67997 1.5359 1.22815 1.79613 1.38437 1.18807 2.01306 1.72088 0.386173 1.7105 2.015 1.23529 1.40062 0.50691 1.72259 1.44454 1.87696 1.80335 1.32531 1.61829 1.47502 1.94552 1.50695 0.978013 1.05711 1.73334 1.35221 1.80068 1.38792 1.2231 1.76667 1.62455 1.88336 1.46499 1.74118 1.98764 1.74932 1.78398 1.1491 1.52874 1.29094 1.73225 1.53544 1.74537 1.45851 1.1584 1.79508 1.53492 1.87574 1.79279 0.88373 1.85993 1.48049 1.30794 1.39627 1.42243 1.63133 1.56726 1.32768 1.28344 1.29086 1.2166 1.66675 1.21991 1.4077 1.5668 1.13525 1.44122 1.36669 1.28238 1.39577 1.60097 1.40931 1.05412 1.2474 1.32498 1.19997 1.26016 1.66153 1.54482 1.64813 1.19447 1.18553 1.23894 1.0613 1.55376 1.04836 1.51733 1.0528 1.10483 0.95882 1.02377 1.07507 1.38889 1.53126 1.35643 1.44129 1.12675 2.53644 1.67221 1.43029 1.39057 1.07486 1.25088 1.59149 1.30752 0.973471 1.36633 1.1372 1.51487 1.21567 1.30684 1.17761 1.69047 1.44708 2.58707 1.31051 1.51038 1.09494 1.13624 1.60471 1.74765 1.50376 1.67342 1.18794 1.08555 1.29957 1.33215 1.05045 1.66206 1.10891 0.947083 1.45717 1.05217 1.00879 1.71955 1.453 1.85048 1.37102 1.16594 1.08497 1.07243 1.38498 1.24426 1.64314 1.55112 1.3558 1.34531 0.994347 1.4492 1.3487 1.39161 0.99686 1.55501 0.918591 2.79632 2.78605 2.81227 2.8445 2.77032 2.86173 2.56892 2.12114 2.57381 2.23933 2.76659 2.4081 2.13037 2.41996 2.64082 2.1167 2.24114 2.78781 2.47054 2.22099 2.45773 2.61903 2.59877 2.22191 1.97487 2.07327 2.00363 2.44472 2.62029 2.80315 2.75716 2.38361 2.09181 2.1366 2.32918 2.48487 2.34559 2.5984 2.45505 2.58014 2.61813 2.44384 2.4448 2.5571 1.75154 2.78585 2.34642 2.59038 2.53632 2.32097 2.05487 2.67135 2.37337 2.02458 2.49186 2.64288 1.57754 2.56369 2.45866 1.57509 2.58355 1.9885 1.50767 2.30178 2.13213 2.3146 2.441 1.7387 2.33521 1.99991 2.60287 2.56262 2.32128 2.2554 2.01479 2.54471 1.51222 2.33223 2.51461 2.26421 1.98812 2.04093 2.13319 2.53196 2.1687 2.53113 2.07829 2.56762 2.08283 2.50311 2.25947 2.26143 2.27699 2.16206 2.54142 2.02357 2.32605 2.49707 2.54431 2.38657 0.93652 0.912569 0.843953 0.939772 0.838204 0.818939 0.881869 0.779854 0.994059 0.755736 0.967305 0.757835 0.928549 0.970753 0.753403 0.912082 0.981078 0.906439 0.662565 0.877591 0.672072 0.909292 0.990895 0.920473 0.93845 0.861982 0.899883 0.875498 0.721512 0.628568 0.921061 0.726705 0.904575 0.940184 0.635548 0.913846 0.74488 0.903462 0.705632 0.84162 1.03768 0.82579 1.0255 0.790072 0.718657 0.945154 0.938774 0.946708 0.768815 0.682975 0.793982 0.800556 0.899165 0.799028 0.54686 1.00164 0.791324 0.72788 0.480081 0.765003 0.736753 0.960697 0.916719 1.0277 0.816238 0.878417 1.05875 0.725737 0.904755 0.728077 0.810381 0.877164 0.95284 0.926533 1.05882 0.762135 0.897251 0.94683 0.433468 0.71072 0.739659 0.729581 0.716427 0.690568 0.974218 0.736858 0.667563 0.985964 0.550379 0.490924 1.0554 1.06077 0.411466 0.959226 0.940011 0.511225 0.57147 0.811146 0.952653 1.01075 1.26935 0.714686 0.991222 1.50403 0.916589 1.35973 0.996116 1.4643 0.820702 1.34963 1.09618 1.53394 0.716475 1.32208 1.2815 0.800702 1.40442 0.925622 0.843586 0.95868 1.46011 1.43257 1.11328 1.50038 0.85016 1.62997 1.07425 1.3233 1.73852 0.721342 1.07794 0.776695 1.26169 1.47419 1.57951 0.873648 1.40808 1.33637 1.39026 0.988343 0.986578 0.878487 0.985174 1.46697 1.3581 0.869999 1.4309 1.09954 0.988041 0.871699 1.53883 0.874992 1.43587 1.69045 2.04014 1.59323 1.19565 1.76434 2.0317 1.31272 1.01205 1.53535 1.33548 0.970014 1.43084 0.819084 1.10452 1.44548 1.41216 1.32865 0.946876 1.01047 1.06052 0.851612 1.68378 1.66819 1.02578 1.61499 0.978333 1.5335 0.909326 1.74229 1.59617 0.950896 1.01569 1.31846 1.03796 0.714049 0.882076 2.04169 0.746859 1.69009 1.12658 2.09213 1.29918 1.24485 1.6933 1.25989 1.1795 1.38513 0.81737 0.830714 0.941573 1.05615 0.942041 1.01149 1.04159 0.763873 0.817212 1.29369 0.918078 1.08616 0.874227 0.838484 1.12134 1.01664 0.748716 1.02361 1.10669 0.803934 0.861851 0.804962 0.795257 1.18923 1.35221 0.724715 0.856472 0.92395 1.15201 0.788947 0.991737 0.882201 0.722837 0.822739 0.985674 0.886876 0.801006 1.03482 0.935728 1.00673 1.1064 0.879587 1.29545 1.15908 0.819468 0.787124 0.848177 1.0126 1.22933 0.860694 1.21241 1.08324 1.0139 0.905728 0.815761 0.786664 1.09785 1.19984 0.695969 1.02349 1.03206 0.908243 0.919317 0.972489 1.26016 1.09139 1.06652 0.944975 1.43301 1.06856 1.17719 1.03857 1.02444 1.2 1.42618 1.05205 0.956263 0.818131 0.897329 1.29312 1.04352 1.13876 1.06972 1.18501 1.01202 0.968274 0.856246 0.954036 1.30115 1.14848 0.775799 0.943893 1.26826 1.09511 1.25525 0.872847 1.31587 1.04361 1.13282 1.19646 0.588918 0.462801 0.661714 0.560142 0.756907 0.605772 0.85637 0.719516 0.675104 1.02003 0.446955 0.825411 0.592185 0.55985 0.522224 0.566651 0.607744 0.696957 0.681482 0.530396 0.900534 0.70887 0.47227 0.812838 1.07889 0.822695 0.688576 0.610923 0.686215 0.38131 0.854915 0.904972 0.584364 1.00151 0.617502 0.661613 0.596145 0.57443 0.788202 0.85828 0.812313 0.849277 0.497665 0.870889 0.533122 0.751074 0.870887 0.638127 0.461918 0.890469 1.1723 1.00389 0.609113 0.65279 1.00917 1.09389 0.93245 0.631243 0.604068 0.909959 0.828409 0.922331 1.09431 0.953723 0.608781 0.650252 1.01526 0.390598 0.724697 0.775241 0.930857 0.951807 0.541054 1.01478 0.941802 0.9579 1.07784 0.49025 1.22766 0.731281 1.07453 0.748077 0.669366 0.799403 0.657396 0.747475 0.64792 0.913891 0.76468 0.9684 1.01496 0.629275 0.698599 0.816515 0.977592 0.953732 1.1743 0.926617 0.635761 1.18313 1.07294 1.01816 1.0059 0.943115 1.00646 1.01427 0.932149 0.934659 0.905044 0.838823 1.09323 1.01898 0.990151 1.00952 1.01248 1.04876 0.825505 0.829251 0.945024 1.13473 0.933795 0.971466 1.07815 0.90842 0.916329 1.0147 0.834052 1.14869 1.15535 1.12839 1.00897 0.984197 1.06402 1.23273 1.10115 1.15399 0.93935 1.08208 0.999708 1.14748 1.07005 0.867307 0.931976 1.09082 1.16344 0.904152 1.02811 1.14103 0.828876 0.794611 0.999019 1.0297 0.865033 1.02737 1.04067 0.974908 1.05687 1.15831 1.07003 0.747184 0.965571 0.882927 0.983042 1.10039 1.01173 0.938081 0.999059 0.857192 0.803651 0.838799 1.00884 0.962833 1.06782 0.992454 1.02642 1.0026 0.787156 0.736237 0.95987 0.983917 1.09298 0.84354 0.975563 0.890424 1.04646 1.18491 0.627853 0.931188 1.09573 0.889892 0.900202 0.789222 1.12402 0.981057 0.928159 1.18436 0.954947 0.879044 1.08843 0.98385 0.983139 1.1053 1.02355 1.12433 1.02244 1.08354 1.05261 1.08135 1.02434 1.11928 1.02204 1.1163 1.19215 1.133 1.0063 1.19294 1.20398 1.0725 1.11644 1.05564 1.13952 1.02885 1.02181 0.859997 1.00788 1.14905 1.10278 1.0186 1.05565 1.06075 0.928769 1.03517 1.18178 1.29094 1.06927 1.15556 1.05021 1.07536 1.04541 1.162 1.10969 1.15881 1.07265 1.13024 1.07921 1.12258 1.23861 0.97151 1.13151 1.1534 0.930981 1.20892 1.07046 1.26628 1.04232 1.14378 1.11443 1.02879 1.07031 1.13028 1.1491 0.890825 1.10454 1.06842 1.18768 1.10457 1.15989 1.15173 1.16913 1.10926 1.14304 1.08059 1.12683 1.07218 1.27459 0.988439 1.14031 1.0914 1.12669 1.11406 1.11444 1.11819 1.04109 1.11587 1.02342 1.11871 1.28589 1.0246 0.897058 1.0958 1.09279 1.09579 1.34048 0.98242 1.14717 1.00124 1.07804 1.17378 1.18517 1.02713 1.34228 1.43566 0.437175 1.18903 0.579473 1.28541 0.624849 0.759182 0.979804 0.776603 0.889219 1.0894 0.67856 1.1117 1.20523 0.811303 1.29285 0.484675 0.629539 1.38867 0.604742 1.44274 0.883024 0.993837 0.651248 0.93877 1.29679 1.0474 0.773139 1.59439 1.68106 0.376507 1.36731 1.03652 0.520231 1.11939 1.72976 1.79609 1.4727 1.55963 0.641105 0.768456 1.1374 0.474256 1.26271 1.20397 1.78699 0.622743 0.37648 1.35662 1.85795 0.645554 1.09669 0.922328 0.554868 0.971622 1.07337 0.759767 1.41078 0.86391 1.34518 1.22752 0.82787 0.722477 1.391 0.681081 1.32793 1.26103 1.63796 1.06572 1.70694 0.449792 1.68762 0.618733 0.949201 0.736064 0.567618 0.522904 1.53597 0.716495 1.63375 0.832642 1.6209 1.14755 0.677201 0.75337 1.39659 1.24354 1.26914 0.625013 1.12111 0.879751 1.7908 1.17635 0.652047 1.23205 1.12573 1.75595 1.19908 1.26114 1.56414 1.43786 1.45617 1.45651 1.62451 1.39874 1.3445 1.32498 1.24897 1.61403 1.4138 1.3768 1.03025 1.3887 1.58833 1.58354 1.36374 1.60622 1.4249 1.32764 1.35686 1.15618 1.21489 1.68446 1.50402 1.34367 1.13007 1.27307 1.24666 0.961813 1.13864 1.02987 1.53599 1.62313 1.62811 1.51047 1.26555 1.49755 1.15989 1.08738 1.45586 1.50562 1.55004 1.08437 1.39256 1.63084 1.07828 0.937898 1.50099 1.24052 1.2456 1.46024 1.59821 1.20139 1.30745 1.35411 1.41134 1.31706 1.14831 1.56953 1.70193 1.51458 1.45115 1.28353 1.32357 1.49451 1.72667 1.57562 1.15926 1.37143 1.42211 1.08446 1.27385 1.40861 1.59836 1.45112 1.07933 1.63934 1.27235 1.47722 1.52469 1.79248 1.16603 1.41406 1.31248 1.41182 1.2429 1.5478 1.54042 1.3899 1.58806 0.996024 1.468 1.71802 1.65416 1.45547 1.67783 1.36739 1.67893 1.52051 1.14826 1.44467 1.30807 1.26496 1.41692 1.40893 1.38539 1.55047 1.13931 1.22003 1.45453 1.46861 1.28813 1.36311 1.32865 1.37649 1.34541 1.23567 1.44857 1.31644 1.44402 1.38679 1.59412 1.50208 1.51195 1.42432 1.38073 1.55128 1.40347 1.47555 1.27046 1.51457 1.09002 1.15778 1.46091 1.38027 1.22523 1.28939 1.16511 1.33074 1.414 1.35763 1.4494 1.37369 1.22006 1.48116 1.43522 1.44988 0.906476 0.37494 0.893702 0.894988 0.749158 0.41046 0.887885 0.74674 1.32035 1.29939 1.21579 1.39398 1.52564 1.5142 1.48359 1.36507 0.454111 0.549084 0.948283 0.934974 1.47985 1.42563 0.495487 1.4151 1.50028 0.433939 1.46353 1.26199 1.33004 1.58839 0.972984 0.912583 0.483474 1.04534 0.577422 1.18867 0.830138 0.939965 0.615455 0.925824 0.938031 0.92457 1.37586 1.46559 1.19078 1.20244 0.502523 0.45848 1.48974 1.40095 0.93545 0.952674 1.44496 1.75043 2.02778 1.61777 1.77086 1.63577 2.1176 1.76486 2.05401 2.40335 2.1623 2.48393 2.35212 1.48952 1.79838 2.46363 0.921837 1.63785 1.65654 1.90191 2.12299 2.24622 1.8229 0.657148 1.62653 1.9613 1.55739 1.81744 1.45466 2.32831 2.1826 1.94269 1.9728 1.69208 1.40243 1.68737 2.00218 2.13113 1.6883 0.874734 1.75549 1.5759 0.583643 1.76025 1.42788 1.6382 1.90545 1.50875 1.60042 1.64716 0.869551 2.2149 1.66404 0.557869 1.90103 1.15983 1.2667 1.55075 2.33257 1.81405 1.24686 2.0333 1.4521 1.71359 2.18402 1.89259 1.41387 2.36511 1.51061 2.19298 1.95796 1.58885 2.37766 1.37817 1.4477 1.32385 1.62384 1.17675 1.65453 1.3689 1.48277 1.11474 1.34957 1.81064 1.39436 1.84851 1.21748 1.84301 1.03155 1.3557 0.738827 1.07077 0.352999 1.85021 0.977519 0.825497 1.08436 1.06267 1.71429 1.26286 1.33171 1.96671 1.30903 1.1472 1.87519 1.67184 0.665382 1.1877 1.92024 1.83521 1.5679 1.95232 0.614212 1.30503 1.64623 0.840801 0.966478 1.48618 1.92667 1.86291 1.84193 1.98663 1.10109 1.7608 1.78791 1.78098 2.01362 1.84634 1.92802 1.20137 1.9636 2.22801 1.44141 2.80543 1.52012 0.867865 2.14934 2.24069 2.38024 1.73939 2.4865 1.77964 1.95148 2.4396 1.19159 0.764576 1.36087 2.29339 1.44781 2.54489 0.965809 2.23487 1.87048 1.96872 1.81703 1.01008 1.78729 2.18143 1.79038 1.91694 1.23452 1.66651 1.90148 1.90235 2.77159 1.93933 1.7555 1.79154 1.80783 1.86099 1.81325 1.13956 1.84896 1.73236 1.36524 1.89066 2.0679 1.87165 1.79819 1.29666 2.20703 1.99776 1.88294 1.91977 1.95107 2.45964 2.16428 1.94367 1.74565 1.90538 1.40045 1.53474 2.09154 1.22091 2.78739 2.74608 2.48898 1.40881 1.94685 1.57244 1.70891 2.92516 2.59034 2.82421 1.95598 1.42742 1.31152 2.91508 2.48673 2.69542 1.29867 2.84313 2.8785 1.53712 1.92556 3.07089 1.8558 1.78764 3.15709 2.72053 1.95621 3.018 2.88338 1.42677 1.65851 2.89952 2.7611 2.59627 2.67467 1.67936 1.536 1.83886 2.81395 1.7487 3.03435 1.26266 1.35313 2.95564 2.70378 1.76909 2.02622 2.9517 2.66185 2.0109 1.98187 2.16595 1.59771 1.24071 2.94506 1.91143 2.8387 2.79947 2.01809 1.47976 2.41594 2.05561 1.62559 3.19133 3.24812 2.23747 2.957 2.32645 1.91596 2.46289 1.38089 1.10586 1.95579 1.8345 2.32836 1.30215 1.64622 3.02242 2.1619 1.86389 1.51583 2.10863 2.67859 2.25878 1.21106 1.79426 3.11719 2.86394 2.82667 1.90076 3.37823 2.98716 3.30269 2.61569 1.7627 1.02632 1.88938 2.67741 2.4035 3.14081 3.06615 2.10394 2.53863 1.59824 1.37489 1.71892 1.05689 0.955868 1.15517 1.26712 0.750762 0.884191 1.35326 0.418135 0.616732 1.27114 0.419638 1.45915 1.55735 0.602529 0.287444 0.521337 0.808289 0.680195 1.09888 1.20941 1.10682 1.2774 1.36535 0.861916 1.45039 0.865339 0.910545 0.986338 0.643254 1.3434 1.39744 1.27611 1.00516 1.56612 0.852703 0.988227 0.580717 0.817644 1.09947 0.84877 0.934552 1.61309 0.647388 0.554662 0.784714 1.69349 1.6883 1.77872 1.5942 0.867008 0.93893 1.66967 1.75661 1.53667 0.56984 0.712935 1.18772 0.701377 0.241289 0.566932 1.40696 1.60657 1.53752 1.6672 1.32491 1.59816 1.05853 0.554954 0.601735 0.729726 0.448592 1.41503 1.11731 1.19927 1.34476 1.03333 1.11981 1.7628 0.803151 0.32613 1.72745 1.00001 1.5694 0.776324 1.84681 0.717855 0.41793 0.614345 0.513476 1.80328 0.578567 1.12428 0.997477 1.4101 0.521217 1.15677 1.7789 0.953198 1.19231 0.802533 1.84235 0.650511 0.815413 1.83419 1.98745 1.79542 1.81195 0.911479 0.52148 1.88183 1.82177 1.0014 0.854295 1.80427 1.99101 2.06124 0.792871 0.77718 1.92328 2.02377 1.20394 1.78475 0.933105 1.39688 1.86044 1.86161 1.7861 1.15696 2.02188 0.969623 1.92965 0.919969 1.12412 1.83596 2.17218 1.26437 1.02898 0.655742 1.9443 1.26249 1.96415 1.0701 2.04227 1.29102 1.27202 1.28621 1.9807 1.94828 1.35742 1.78288 1.84531 1.05643 1.82494 1.93242 0.794846 1.96735 1.18456 1.94385 1.2531 1.22412 1.14758 0.978822 1.88804 1.8487 1.05907 2.14723 1.70532 1.85335 1.63921 0.814293 1.75802 1.92242 1.69705 1.64378 1.49843 1.16165 2.02213 1.52477 1.2995 0.860986 1.65539 1.56195 1.7121 1.4185 1.70388 2.12742 1.23574 1.17193 0.702788 1.77706 2.06315 2.08746 1.16339 1.33758 1.09291 0.814319 1.71261 1.63727 2.02216 1.04345 1.22845 1.32436 1.34352 1.33778 1.1451 1.31427 1.34163 1.43248 1.87459 1.2669 1.47183 1.40269 1.43097 1.47028 1.19876 1.45662 1.57215 1.85445 1.32314 1.3747 1.5026 1.35682 1.45951 1.41926 1.59946 1.22711 1.76129 1.98534 1.2706 1.69489 1.66681 1.62915 1.38909 1.45507 1.28863 1.52417 1.3111 1.32091 1.9225 1.14695 1.56507 1.60559 1.60805 1.35904 1.37605 1.19244 1.36668 1.35931 1.37573 1.42396 1.88182 1.30659 1.45304 1.36073 1.45508 1.3209 1.77643 1.38075 1.84261 1.78312 1.35179 1.57596 1.45718 1.28569 1.40878 1.28922 1.21367 1.45077 1.39966 1.27439 1.74463 1.54001 1.48527 1.4213 1.506 1.53065 1.68183 1.48071 1.45284  1.27782 1.24788 1.27721 1.35878 1.17676 1.29699 1.9819 1.29415 1.26567 1.78449 2.01752 2.14668 1.27916 1.33855 1.135 1.33371 1.17635 1.21119 1.27785 1.24457 1.27363 1.30246 1.94754 1.26932 1.83057 2.15893 1.23532 1.31619 2.07505 1.36962 1.19022 1.32649 1.16748 2.12755 1.29732 1.30364 1.26593 2.26612 1.86221 2.10121 1.90997 1.91202 1.69259 1.37196 1.90286 1.32594 1.24837 1.33228 1.30261 1.12472 1.16018 1.27439 1.19692 2.03524 1.31965 1.16709 2.08013 1.25514 1.30436 1.17253 1.2413 1.19556 1.31876 1.29762 1.94776 2.18196 1.88365 1.73803 1.3561 2.23987 1.48875 2.04999 1.26539 1.28565 1.19489 1.27051 1.33092 2.04572 1.28836 2.17015 1.34715 1.41094 1.11621 1.19313 1.7901 2.26636 1.18295 1.94605 1.26981 2.00585 2.04732 1.25268 2.06607 1.33392 1.41002 1.47082 2.15055 2.05165 1.30622 1.17218 1.55289 1.28362 1.3907 2.51734 1.41206 1.35177 2.47611 1.05632 2.57221 2.3424 2.40696 2.06512 1.3729 2.3637 2.57978 1.7501 2.42257 2.45503 2.33401 2.53977 1.14146 2.65024 1.15434 1.07559 2.04067 2.26944 2.51864 2.41942 1.20398 1.82579 1.61134 1.78072 2.06767 1.56644 1.29117 1.90375 1.8081 1.46173 1.63249 2.31861 1.58104 1.58768 2.27157 2.55319 2.24144 1.49463 2.42476 1.51961 2.03776 1.63335 1.59317 2.29408 1.89575 1.57864 1.2405 1.78889 1.71361 1.67229 1.23673 1.78327 1.2749 1.76548 1.50094 1.35409 1.37726 2.34441 1.36439 1.61201 1.422 1.90788 1.58383 2.35766 2.47591 2.56206 1.47262 1.39293 1.64779 1.50255 1.11557 1.27001 1.8823 1.89379 2.34 1.3269 1.55181 2.59304 2.29683 2.06187 2.65837 2.25796 1.60356 1.57748 2.2015 1.48438 2.29787 2.49668 1.6394 1.86119 1.43741 2.21512 2.27801 1.96782 2.24364 2.05487 2.23128 1.90217 2.29519 2.03747 2.47489 2.36712 2.46273 2.28508 2.30976 1.96522 2.28381 2.07714 2.2962 2.02214 1.80819 2.38308 2.25273 2.04136 2.49009 2.30046 2.25491 2.34643 1.66923 1.8903 2.06711 1.89897 1.88075 1.7374 1.83883 2.08655 1.85247 1.55804 2.15093 2.11939 2.29606 2.32195 2.19706 2.23639 2.29295 1.93855 2.29294 1.67445 1.75431 2.27903 1.91794 2.08249 1.92079 2.27207 1.90739 2.15872 2.19008 2.42195 1.90623 1.78457 1.7751 2.23792 1.81567 2.11235 2.13452 2.12001 1.94632 1.8583 1.91505 1.62746 2.32913 1.94437 2.19409 2.25079 2.16277 1.99925 2.20282 2.26375 1.82346 2.21516 2.34598 2.05576 2.21079 2.2621 1.73489 2.16646 1.84212 2.32553 2.22937 2.08874 2.38805 1.96639 1.86079 2.15279 2.48226 2.30138 2.21732 2.05827 1.85955 1.9161 1.9378 2.39881 2.1271 2.0632 2.23233 2.15555 2.47545 2.42402 2.2205 2.09575 2.57145 2.25759 2.12267 2.02255 2.03855 2.31407 2.35162 2.09725 2.2525 2.48869 2.38316 2.08654 2.38595 1.89417 2.30478 1.69395 1.75265 1.84458 2.06428 2.17438 2.43563 2.40261 2.58227 2.44182 2.5654 2.42614 2.36806 1.97375 1.94326 2.3158 2.22005 2.25276 2.14533 2.27238 2.50613 2.2736 2.38069 2.22001 2.0559 2.35474 1.98435 2.47459 2.47087 2.02984 2.08304 2.40693 1.89628 2.09715 1.8679 2.35127 2.17072 2.5282 2.23898 2.49114 2.47036 2.56389 2.08165 2.41792 2.28141 2.06036 2.51096 2.27725 2.36753 1.89808 2.08741 1.78992 2.46122 2.11569 2.10302 2.15064 2.29122 2.15475 1.62905 2.27284 2.26963 2.10655 2.40815 2.389 1.78316 2.60764 1.77648 2.28234 2.25548 2.10159 2.20065 2.14201 2.20465 2.07417 2.16414 2.1379 1.80775 2.13309 2.26088 2.49878 2.48026 2.22322 2.18333 2.54934 2.39134 2.50181 2.18562 2.47936 2.42457 2.19151 2.41814 1.45054 1.43133 2.5114 2.57036 2.42641 2.45062 2.2206 2.44814 2.41231 1.42925 1.43671 2.46251 1.46677 2.13214 2.52735 1.44868 1.62281 2.38027 1.4684 1.93245 1.68829 2.52895 2.49919 2.42485 1.85392 1.61542 1.7384 1.68485 2.24692 2.46636 1.52416 1.89871 1.98021 1.9266 1.52216 1.47629 2.40901 1.55217 1.63983 1.50613 2.3911 2.35621 1.83436 1.60755 2.26461 2.18759 2.48569 1.91589 1.74878 2.0355 2.38493 1.95795 1.74188 2.34099 1.65083 2.17523 2.34892 2.3566 2.52454 2.16438 1.88314 2.36094 2.18447 2.46189 1.42966 2.48006 1.42774 1.57088 2.22547 2.37575 2.52363 1.95654 1.70893 1.69387 2.39702 1.81753 2.37199 2.18256 1.44901 1.7195 1.85095 2.40998 2.38331 2.22185 2.23928 1.90402 2.17936 1.99336 2.38779 2.3918 1.92759 1.96036 2.40112 2.45096 1.87155 1.88704 1.52141 1.82294 1.88821 1.6453 2.42969 2.35886 1.2286 1.58086 2.45639 1.49799 0.763703 1.17393 0.726836 1.74829 2.3446 1.77189 1.69229 1.63315 1.26148 1.5525 2.39264 1.17423 1.65849 2.38361 0.794829 1.31914 1.67538 1.70094 1.69992 1.12984 1.5766 1.77266 1.31221 1.69763 0.817062 2.39213 1.72041 1.18616 2.41494 2.18597 1.17057 2.13412 0.75612 2.08878 0.82449 1.212 2.01488 0.930291 1.15548 1.23581 1.34585 2.13517 1.32058 2.22879 0.948373 0.825138 0.887971 2.00834 2.13859 1.25082 1.12528 1.28268 2.17755 1.43201 1.10657 2.0498 0.988249 1.27972 2.21376 1.23757 2.25516 0.943974 2.22243 2.08237 2.27504 1.27128 2.23277 1.34586 2.30386 2.34049 2.26271 2.11373 2.3025 2.3936 2.08851 2.10598 2.12361 2.14503 2.2361 2.20899 2.18156 2.29849 2.19938 2.27472 2.13436 2.18759 2.23523 2.27451 2.15524 2.14259 2.20186 2.18983 2.24001 2.21397 2.19678 2.24701 2.15124 2.20267 2.07967 2.02057 2.17002 2.18101 2.12801 2.16829 2.2212 2.05918 2.08987 2.02223 2.16485 2.15814 2.12984 2.15762 2.163 2.15935 2.25154 2.0523 2.02553 2.03589 2.12773 1.9325 1.99822 1.8495 2.03517 2.03244 2.22278 2.08052 2.02055 2.10121 1.91148 2.21614 1.66562 1.69249 2.27424 2.16653 2.18899 2.16241 2.06539 1.75508 2.03924 1.72484 2.06108 2.04362 2.02406 2.05136 1.68852 2.09529 2.11509 1.90054 2.10895 1.97157 2.23603 1.93818 2.073 2.01891 2.285 2.04672 2.11573 2.28507 2.14717 1.79369 2.27003 2.20974 2.26965 1.60088 1.74862 2.12512 2.23303 2.0253 1.82634 2.09335 1.58674 2.19654 2.20904 2.14433 1.31738 1.39008 1.34979 1.38257 1.23231 1.30642 1.26472 1.29318 2.12369 2.25912 2.21618 2.34228 1.95938 1.36891 2.21609 1.4794 2.05925 1.3747 2.29791 1.47589 1.96314 1.39225 1.6331 1.36806 1.44116 1.61546 2.31301 2.14517 1.45348 2.32671 1.57028 2.24447 2.40136 1.51321 2.2169 2.32147 1.45243 2.4325 1.39202 2.06828 2.35651 2.3037 1.37996 2.3892 1.3015 1.3154 1.43201 2.37129 1.31017 2.56492 1.18384 1.2712 2.39371 1.36215 1.5882 1.23885 1.30913 2.01237 1.56119 1.29277 2.36136 2.04774 1.72498 1.38129 1.71677 1.46989 2.55754 1.37427 2.1892 1.2668 1.70926 2.26553 2.48819 2.41832 1.43426 1.50189 2.17247 2.40919 1.65386 2.28365 1.35615 1.64864 2.2706 2.31933 2.49287 1.5758 1.26307 2.05091 1.43845 1.44604 2.26527 1.42161 1.35046 2.38778 2.25504 1.40365 2.18729 1.49235 1.46129 2.32761
3 1.91516 2.10479 2.03257 1.93283 1.97775 2.07041 2.16723 2.18168 2.07656 2.09926 2.08597 2.15274 2.04548 2.15182 2.10088 2.18955 2.17659 2.10261 2.11652 2.17812 2.18195 1.47051 1.56742 1.52451 1.51572 1.57294 1.64281 1.67064 1.58902 1.58446 1.62745 1.6826 1.70253 1.57813 2.04202 1.67616 1.69111 0.779948 1.94146 1.56381 2.13475 2.12949 2.00969 0.945295 1.05355 1.97458 2.03918 1.91244 2.01394 1.68245 2.02531 1.68818 0.934238 2.21556 1.67156 2.13651 1.07226 1.8776 2.06681 2.0682 0.867461 2.15296 2.1356 2.01158 2.0125 2.19019 1.8967 1.67536 1.08542 1.16784 1.74608 1.13945 1.25213 1.91071 1.94932 0.973471 1.09905 2.2117 2.01608 2.00645 2.15486 0.831598 1.13884 0.977985 2.21683 0.953876 1.07796 1.2143 1.41775 0.955687 1.30459 1.22108 1.08507 1.18337 1.51831 1.27766 1.54045 1.35177 0.721187 1.07511 2.18886 2.01082 2.66588 2.49651 2.49787 2.21949 2.44541 2.39617 1.82533 2.88346 1.75261 1.9458 1.0514 1.92752 2.30871 2.19184 2.16331 2.2583 2.67531 1.39096 2.09074 1.49755 1.99542 1.98648 2.56977 2.91254 2.61571 2.14441 1.91638 2.01852 2.41994 1.92622 2.63862 2.85579 1.92074 1.27768 2.54525 2.76654 2.77501 2.13484 2.3154 1.6304 2.40987 2.16146 2.11136 2.84151 2.5083 1.90489 1.89005 1.89921 2.81006 1.48593 2.93883 1.89678 1.66635 2.84183 2.60428 2.27888 1.9708 0.99424 2.08033 0.952399 2.30324 2.26571 1.9906 1.86037 2.41853 2.53954 2.20188 2.05148 1.86773 1.29921 2.92083 2.36404 1.93849 1.09754 1.41691 2.31635 1.90831 2.88885 2.54361 2.89096 2.61908 1.91739 1.83898 2.83301 1.88512 2.08627 2.70719 1.03229 1.85428 1.32318 2.91662 1.52916 2.52703 2.75536 2.43693 2.90261 1.98123 2.07996 3.17093 3.10141 1.56798 2.26819 2.29001 3.06091 3.17502 1.59422 1.67764 2.33616 2.36782 1.76437 1.58855 3.08906 1.68488 2.31187 2.33251 2.37493 2.41242 3.1225 2.27935 2.3028 3.07049 3.11489 3.14013 3.38971 3.30179 3.15828 3.16059 1.70928 3.48642 2.43006 1.782 1.74438 3.39039 1.8701 1.70119 2.34711 2.46414 1.86769 1.79115 2.38793 3.37697 2.51012 3.40722 3.40165 1.72176 3.30719 1.92191 2.47906 2.41845 2.52707 3.40074 3.29683 2.49699 2.48094 2.42368 1.98666 3.20784 1.61727 1.95159 3.30849 2.3147 2.35349 3.10189 3.3075 2.46726 1.70188 3.11892 2.22938 3.1868 2.23078 2.59004 2.40735 2.42716 2.54702 2.59335 2.43194 3.38015 2.4758 2.33793 2.21351 2.00614 2.49172 3.00354 3.2679 3.23481 1.94662 1.83738 1.8873 2.9423 3.48345 1.55196 2.5225 2.56887 2.52527 2.93152 1.96451 2.02798 1.82046 1.92825 1.72162 1.3489 2.03484 1.59328 1.70629 1.95951 2.06087 1.23904 1.76377 1.76281 1.77802 1.78821 2.02195 1.8447 1.72342 1.8851 1.66369 2.00201 1.40755 1.39302 1.86684 2.02193 1.66307 1.67897 1.66794 1.93182 1.58074 2.11313 1.90855 1.8128 2.54923 1.73884 1.454 1.79053 2.0223 1.6852 1.73794 1.89801 1.27719 2.03296 2.08106 1.85091 1.37615 1.72648 1.90739 1.59054 2.02296 1.98623 2.16707 2.02721 2.73537 1.91263 1.6639 1.55269 1.68375 1.85062 2.79588 2.73211 1.86272 1.79642 1.64317 1.59643 2.09337 1.86896 1.68536 1.92061 2.73707 1.88872 1.95862 2.71697 1.91268 2.00476 2.66578 1.94382 2.09054 1.34645 1.92341 1.8961 1.75206 1.92614 1.67874 2.4343 2.68282 2.24285 1.94143 2.45774 1.77511 2.50807 2.04461 2.0072 1.47155 1.67349 1.74549 1.5111 2.44053 1.98161 1.36621 1.8045 2.69331 0.625209 1.84081 0.553471 0.66459 1.75705 2.42272 2.41713 1.7712 2.26249 2.2608 1.74616 1.75512 0.601113 2.37779 2.19606 2.3179 2.39855 2.31286 1.6897 2.2169 2.1802 2.19151 2.18645 2.15703 2.24258 1.70541 1.74233 1.6757 1.68309 2.1963 1.67245 2.1995 2.15326 2.26619 2.30202 2.17992 2.06736 2.17142 1.87863 2.10107 1.86965 2.11108 2.21479 2.16571 2.19882 2.2037 2.18403 0.636544 2.00339 1.88679 1.99995 0.656184 0.509478 1.79021 1.89266 1.64569 1.6666 2.22845 1.73012 1.75768 2.22204 1.63724 1.66795 2.12356 2.12312 2.23234 2.18897 2.19324 2.11751 2.10455 2.20698 2.21887 1.83678 2.44468 2.13058 2.11107 2.43052 1.79959 1.86872 2.21343 2.2212 1.78426 2.52597 2.51873 2.35865 2.22426 2.35569 1.90207 2.13479 2.33381 2.32672 0.590649 2.23586 2.33756 0.554586 2.35376 1.94706 1.81226 2.16118 2.18933 3.16682 2.42665 2.91674 2.62335 2.43324 2.88143 2.3008 2.70357 2.92488 2.98285 3.22481 2.83723 3.35418 2.98422 2.48342 2.38907 3.04228 2.89967 2.62944 2.36779 2.81953 2.30742 2.70692 2.18042 3.03526 2.8452 2.73039 2.57399 3.12091 2.88834 2.87056 2.85753 3.01814 2.98192 2.39522 3.04916 2.90732 2.97032 2.57692 2.32385 2.98786 2.1034 2.93872 2.95617 3.31503 2.76919 2.48944 2.65689 2.85371 2.93111 2.82577 2.82617 2.46358 3.24024 2.96726 2.59859 2.38097 2.20944 2.25359 2.86625 2.17409 2.92733 2.24234 2.58041 2.50312 3.01947 2.91277 2.57995 2.914 3.06514 3.10227 3.3388 2.96277 3.17917 2.68836 2.87763 2.49387 3.10895 2.98761 2.43827 2.77481 2.56796 2.91855 3.22231 3.23049 2.66046 2.8134 2.44738 3.20547 2.95001 2.97042 2.53484 2.96661 2.82695 2.46597 2.99887 2.9658 2.83566 2.10315 3.15391 2.65206 2.69522 3.03612 2.53471 2.8306 3.16245 1.99364 2.97889 2.57055 2.25322 3.0045 2.02521 2.92255 2.80273 2.30924 1.8852 3.07791 2.86912 2.51144 2.14266 2.17071 3.07631 2.8522 2.71232 2.33868 2.44714 2.71938 2.62619 2.96895 2.7226 2.3999 2.41654 2.69457 2.40396 2.94062 3.0283 2.87446 2.60333 2.2484 1.81363 2.58428 2.10902 2.87587 2.92424 2.52844 2.64773 2.26588 2.7664 2.61397 3.35862 2.56295 3.07167 2.16553 3.24935 2.41728 1.86754 2.4656 1.75533 2.16226 1.90101 2.8001 3.14185 2.90292 3.07232 2.77592 3.46704 1.94427 2.51268 2.95966 2.49019 2.64023 2.22213 2.01165 2.28875 2.9428 2.11867 2.92562 2.57218 2.53925 2.73795 3.1184 2.4624 3.05426 1.78346 2.77157 3.13436 2.29519 2.69068 2.60302 2.02613 2.85815 2.98862 2.43401 3.30589 2.73497 2.51765 2.58458 2.97235 1.46451 3.5536 1.13779 1.44616 1.01652 1.26367 0.93552 1.16021 0.965249 2.55197 1.06626 0.782284 0.927884 0.92894 2.30604 1.16449 1.32125 1.06698 0.702947 2.46982 1.20619 0.764689 1.39195 0.851191 2.41631 1.19379 2.45766 1.36049 1.16613 2.51223 1.22719 1.54508 1.11858 1.49586 1.38568 1.04812 1.81679 2.52397 1.11313 1.03074 2.65324 0.88051 1.01631 2.38928 2.51762 1.14756 1.69449 1.36338 1.62837 1.12508 0.880811 2.7075 1.52004 1.75486 2.48471 1.01352 0.762538 1.11144 1.71136 1.14588 1.8512 1.68743 1.27795 1.3178 2.47854 1.40237 0.880246 1.52008 1.48631 2.52558 1.35833 0.984199 0.973645 0.777509 1.20869 2.32207 0.88268 1.27574 1.07584 0.932003 2.39402 1.36758 1.52831 1.45812 2.54985 1.18259 0.939908 2.24181 1.00526 1.13011 1.10565 2.62036 1.34474 2.27339 1.43008 1.67519 1.27952 0.599578 1.68491 2.64505 1.6366 1.15426 1.63531 1.28548 1.38794 1.70982 1.6064 1.82545 1.95813 1.2668 1.37485 1.92176 1.02854 1.59839 1.69617 1.28126 1.58248 1.27853 1.66012 2.00011 1.06534 1.27964 1.42537 1.88023 1.15443 1.5032 1.65401 1.49181 0.920142 1.74751 1.53032 1.24393 1.82612 1.43627 1.57129 1.0901 1.92259 1.29646 1.78071 1.70083 1.55038 1.6013 1.27511 0.941475 1.82047 1.01935 1.29223 1.10781 1.38296 1.63414 1.6739 1.90138 1.68736 1.63782 1.17213 1.36755 1.01788 1.53857 1.62028 1.87618 1.67646 1.46814 1.9249 1.7451 1.6586 1.27583 1.33094 1.2629 1.26638 1.49436 1.82597 1.14873 1.75794 1.50795 1.55408 1.76823 1.32558 1.01629 1.08617 1.78612 1.76974 1.30995 1.41771 1.85547 1.50757 1.5759 1.39321 1.58185 1.25438 1.73855 1.50765 1.55634 0.869765 1.28729 1.87109 1.44399 1.24618 1.46826 1.28875 1.6153 1.69698 1.68542 2.22069 2.23312 1.98954 2.1667 1.37807 0.978696 2.02211 1.29224 2.17839 2.26101 0.933247 2.12183 2.27941 2.20553 2.22574 1.3737 2.28635 0.892554 0.94908 1.04188 2.10697 2.27461 0.682088 2.23621 0.672059 2.22808 1.16617 1.2385 2.16077 0.84299 0.677228 0.866145 2.1557 2.27002 2.28762 2.16613 2.27933 2.33215 1.89797 0.980708 1.26007 2.23952 1.2054 1.34069 2.1941 2.43374 0.87356 2.2713 2.11237 1.11126 1.39493 1.19003 0.967716 0.866657 1.09343 0.768566 2.07928 2.30034 2.21794 2.3223 0.838817 2.24728 2.12987 2.02147 1.18537 2.33812 0.911618 0.784757 0.859726 2.28165 2.17813 2.28256 0.701381 0.929157 2.22649 1.11276 0.940543 2.30854 1.08797 2.23899 1.21595 2.30095 2.29075 0.67262 2.26552 2.20296 0.897052 2.13977 1.02653 2.27995 2.31028 2.23028 1.81207 0.903968 1.10233 1.36942 0.95104 2.15353 0.908847 2.03521 1.87124 1.83324 1.91003 1.81761 1.72453 2.18052 1.80204 1.87247 1.90421 1.83141 1.92213 2.89816 1.98837 1.89827 1.89973 2.93822 1.89062 0.786845 1.8629 2.71211 2.39492 1.79792 2.8366 2.1005 1.93237 2.77366 1.78861 1.84631 2.26084 1.84129 2.87238 1.9538 1.89274 0.997134 1.9023 2.32252 1.9045 1.76652 2.99635 1.82611 1.84877 0.816326 2.26941 1.90382 1.71354 1.95098 1.80971 3.02483 2.7354 2.98322 1.97136 1.94205 1.97685 2.02228 1.8644 0.953286 2.34912 1.92801 2.77463 1.8515 3.0085 1.83711 2.06985 2.08311 2.32806 1.9568 2.75358 2.16921 2.82315 1.93964 1.9965 2.0042 2.38591 1.08094 1.64459 2.59596 1.90604 1.87589 2.55965 2.41431 2.03512 1.18912 2.16506 2.10538 2.19069 2.57874 2.65922 2.26242 1.98208 2.29632 1.91909 2.82226 1.92948 2.47682 2.91542 1.96703 2.26951 2.63522 2.11064 0.567416  2.57545 2.78913 3.32405 3.34198 3.34198 3.31313 2.70576 2.48206 3.34573 3.29804 3.31983 2.51739 3.32703 2.71696 3.364 3.41314 3.31127 3.32887 2.79959 2.75303 3.31337 1.02848 3.31874 3.32836 2.57216 3.2953 3.31379 3.32123 2.5109 3.29956 3.30072 2.74881 3.3147 3.28075 3.34357 3.32114 3.29145 3.31814 2.47164 2.71779 3.2682 2.75705 3.25769 3.34992 3.29138 2.77421 3.33198 3.32766 3.33532 3.27172 1.56119 3.29693 2.67878 3.28888 3.27928 3.4077 2.57888 3.32178 2.48587 2.75286 3.30833 3.40153 3.25244 1.01815 3.27626 3.28929 3.28525 3.36858 2.74957 3.30708 2.29368 2.58412 3.28996 3.29794 3.37635 2.56904 3.30593 3.31972 3.31807 3.28646 2.53474 3.36758 3.31521 2.77392 1.95305 2.77666 3.28023 2.2786 2.4818 3.31014 3.27826 3.35173 2.7061 3.27472 3.32815 3.29552 2.68715 3.26411 3.23553 3.16379 2.27827 2.72515 2.04234 1.54259 2.3963 1.19067 1.32735 0.959654 2.42438 2.52955 2.62915 2.45586 2.46945 2.63709 2.57228 2.65606 2.4702 0.935562 1.11143 2.47034 2.21134 2.53439 2.71306 0.9003 1.98688 2.27751 0.592817 2.25398 2.65929 2.422 1.28407 1.0704 0.967667 1.08313 0.820605 2.3078 0.60709 0.620491 1.13639 2.38236 2.64327 0.908357 1.95609 0.500316 1.18371 2.50379 1.58194 2.58104 2.15173 1.48475 0.919546 1.32216 2.55313 1.08552 2.44922 2.40684 2.12198 2.03362 2.44206 1.77941 2.56449 1.89193 2.64342 2.17944 2.26763 2.44639 1.25117 2.60609 2.13583 1.20632 1.15482 0.856195 1.32505 1.49315 2.71295 2.52578 1.86742 0.982995 1.68563 2.495 2.03114 2.6597 0.956165 2.27024 2.05838 1.85242 2.15543 1.78769 2.67382 2.33802 2.6203 2.45682 2.29393 1.84381 2.67052 0.797056 0.570644 2.53048 2.38505 2.04449 3.30265 3.11531 3.08398 3.09681 3.37552 3.21785 3.69377 3.81641 3.12184 2.89197 3.3813 3.09747 3.3506 3.19764 3.28179 3.2225 3.22399 3.35051 3.17212 3.66578 2.6782 2.4474 3.4875 3.28078 3.28863 3.16814 3.31259 3.07121 3.05137 3.13871 3.11535 3.44313 3.22785 3.35135 3.21251 3.07261 2.96585 2.96544 2.98723 2.75556 3.77267 3.74793 3.08925 2.86207 3.79996 2.84301 3.15995 3.6443 2.68227 3.15775 2.38205 2.6463 2.42161 2.91321 3.43623 2.69778 2.39189 3.01154 3.48163 2.71469 3.3618 2.1849 3.23723 3.08066 2.4148 2.24945 3.09822 3.10944 3.0357 2.98214 2.7475 2.75265 2.99803 2.99105 2.43346 2.2326 2.74629 3.01375 2.76317 3.11617 3.22806 3.11408 2.84447 3.63659 3.14551 3.09437 2.96707 3.4191 3.29099 3.28486 3.29021 2.74296 2.36784 3.29804 2.71439 2.73717 2.43587 3.35289 2.4513 3.29395 1.35513 1.53146 1.3852 1.47272 2.04352 1.55769 1.15937 2.0598 1.49144 1.2793 1.51444 1.46946 2.11517 2.17936 1.79006 1.57881 1.50582 1.44858 1.95421 2.09678 0.815546 1.64344 2.06469 0.830772 2.08003 1.36738 1.97663 1.64789 1.7466 1.71601 1.58274 1.75012 0.990399 1.98851 2.06546 1.08516 1.68482 2.03597 0.780072 2.06893 1.82949 0.720683 1.8319 2.09478 1.95217 1.01608 2.00204 1.60036 1.356 2.27247 1.60613 2.2155 1.87726 1.79179 1.97189 1.93984 1.83889 0.784105 2.26733 1.72695 1.86053 1.72859 2.24225 2.08497 0.871476 2.29881 0.809224 1.41506 1.78076 1.8559 1.93532 1.30711 1.48125 1.72008 1.74414 1.61875 1.80116 2.08045 1.9438 2.0837 1.50953 1.84572 1.83045 1.68281 2.01893 1.85688 2.02475 2.19843 1.79531 1.00118 1.94382 2.33105 1.59126 1.09499 1.99477 0.614684 1.56402 2.25155 1.86346 1.05903 2.21789 2.44847 3.07704 2.90892 2.96293 2.78081 3.15783 2.24166 3.03631 2.252 2.60901 3.15143 2.69588 2.85527 3.10055 2.98614 2.17968 3.15732 2.24229 2.92813 3.25988 2.95077 2.91026 3.00188 2.78851 3.13152 2.83363 2.76088 2.71128 2.8378 2.67548 2.91571 3.15977 2.64744 2.07289 2.78934 2.25633 2.48923 2.9259 2.92465 2.16706 2.71243 2.22943 2.83081 2.53854 2.88317 1.62629 2.40203 3.31993 2.20861 2.63834 2.93604 2.43081 3.13726 2.50504 3.16077 2.15063 2.77621 3.08906 1.97799 2.66134 2.21916 2.23793 3.22217 3.28152 2.70991 1.70817 2.71656 2.84573 2.74615 2.03687 2.86346 2.85339 3.14066 2.92265 2.55091 2.4766 2.61146 2.85285 2.36113 2.65935 2.66354 2.00553 2.67321 2.71941 3.10012 2.79411 2.93933 2.0707 2.91946 3.20441 2.56815 2.69269 2.79311 2.88858 3.1821 2.48563 2.84004 2.50899 2.28857 3.43439 3.97254 3.42515 3.97221 3.58985 3.48873 3.68063 4.18066 3.66135 3.77095 3.02019 4.17309 2.16931 1.50152 3.44125 2.06444 3.28406 1.4454 3.6237 3.50611 4.09594 3.68777 3.45002 3.46242 3.67483 3.7039 3.81278 3.59435 4.07147 1.66471 2.1163 3.82708 3.79672 2.37916 2.91492 3.02795 2.99672 3.74389 2.05996 3.81724 3.60502 1.39387 2.98948 1.59243 1.31972 2.01692 2.26695 4.38541 1.90331 3.71178 3.58155 3.48758 1.21941 3.74403 4.20796 3.75 2.25847 1.27307 4.19913 1.56109 4.36512 3.30965 3.18411 3.33492 1.96564 2.22263 3.81024 3.33674 3.89052 3.91086 1.61402 3.18758 3.1469 3.65722 3.66942 3.63729 2.00644 3.26128 3.996 3.0454 3.96033 3.47205 2.54005 1.89088 3.42838 3.64657 3.71789 3.7879 3.60135 1.56864 3.72585 4.03372 3.47377 1.18929 1.85398 1.75564 2.89748 1.54526 2.29104 3.51454 2.52086 2.3358 2.53404 2.42294 2.65829 2.45803 2.54116 2.46145 2.21646 2.39083 2.65888 2.53036 2.32072 2.40453 2.61059 2.6757 2.3066 2.40516 2.19053 2.67812 2.59813 2.53555 2.34812 1.93329 2.45954 2.47433 2.676 2.3442 1.80143 2.83246 1.88636 2.49192 2.30429 2.39906 2.4933 2.41324 1.91404 2.408 1.9646 2.35961 2.29361 2.4761 2.23482 1.81078 2.50403 1.89738 2.05516 2.42124 2.54261 2.2696 1.88235 2.2285 2.39599 2.54358 1.99686 2.35978 2.10179 2.5702 2.72484 1.74584 2.37334 2.31896 2.538 2.42102 2.50483 1.89882 2.51593 2.00529 2.65081 2.4585 1.92114 1.86858 2.41095 2.55454 1.8025 2.44409 2.47028 2.24736 2.24407 2.54635 2.0265 2.37364 2.4314 2.03344 2.2478 1.79512 2.60761 2.15193 2.50658 2.63482 2.3307 2.34533 2.50666 2.4257 1.95257 2.43491 2.65341 2.38009 2.18853 1.7185 2.27103 2.36912 2.40362 2.31706 2.50225 2.40712 2.89304 2.98828 2.46508 3.04709 2.55572 3.13574 2.94948 3.03883 4.03325 3.11949 4.08803 3.20192 3.78679 3.83415 4.07542 4.22701 4.14039 4.287 4.31899 2.53595 4.39188 2.90423 2.63594 3.92243 2.98912 3.98279 3.69211 3.74324 4.02116 3.00327 2.5873 3.09706 4.08422 3.58718 2.98364 4.08797 2.67987 2.35676 3.69309 3.06192 3.9421 3.63486 4.15512 2.45763 3.74842 2.80222 3.99723 3.06554 2.89334 4.24425 3.15269 3.78134 4.30613 3.84056 4.30184 4.37272 2.38937 4.11754 4.33721 4.18324 2.48268 4.41301 2.86802 2.44919 2.953 4.02701 2.54371 2.46502 3.80086 4.09416 3.82025 4.16612 2.55745 2.04378 3.85171 3.874 4.236 4.25602 2.09924 4.2252 4.32863 3.99645 3.11158 4.27515 4.06104 3.19787 2.53837 2.25378 2.62287 2.21221 3.68772 4.17391 2.04923 3.8319 0.997864 1.17899 0.706397 0.82886 0.584339 0.76209 2.80898 0.776838 2.87554 0.974885 1.61735 1.47529 1.12538 1.63819 2.84086 1.2483 0.97935 1.49844 1.10994 3.04576 0.902203 1.14693 1.09552 0.934768 2.84225 1.24678 1.15015 2.15209 2.90365 1.02222 1.24606 1.64908 0.768556 1.10935 1.90308 0.484416 2.77392 2.08222 0.924486 0.660072 1.33771 0.83603 3.0271 1.1816 2.77892 0.760705 2.55534 0.797348 3.0695 2.72196 2.94727 1.83153 1.33824 2.8633 1.59637 2.55392 2.48857 3.00155 2.68013 1.27315 2.38218 0.678684 1.09694 0.665882 1.28743 3.26867 1.23615 2.30731 2.59342 1.18973 1.2902 2.50783 1.22489 0.843525 2.67024 1.29676 2.81736 1.32486 1.17724 1.07294 0.641156 3.04807 1.44084 3.02945 1.70172 2.98418 1.49545 1.4571 1.10195 1.20434 2.01484 2.43698 3.07427 2.97812 0.789542 2.23143 2.86606 2.60025 1.12489 1.69893 2.25979 2.15579 1.62626 1.72664 1.63518 2.26627 1.78267 2.16386 2.06174 1.76836 2.05839 1.85666 1.63669 1.9139 2.49076 1.94946 2.3649 1.73542 1.64963 1.32977 1.46532 1.37785 1.78765 2.09312 1.55011 1.68316 2.05829 1.7765 1.97596 1.86576 2.06632 1.86688 1.4761 1.92065 2.49437 1.94766 1.78841 2.37687 2.20916 1.49282 1.77195 1.84695 1.65141 1.33077 1.64784 2.2832 1.83262 2.22714 1.4648 1.38369 1.88608 2.10275 2.10478 2.28444 2.26171 1.56263 1.69146 1.98445 1.87407 2.20452 1.47171 1.84736 1.71127 2.15857 1.92623 1.79448 1.23932 2.15067 1.373 2.20109 1.49119 1.75188 1.79749 1.59987 1.63108 1.84577 1.94855 1.6523 2.21359 1.64497 1.7483 2.27591 1.85098 1.50494 1.70188 1.78146 2.37609 2.22771 1.6059 2.05412 1.84132 2.04706 1.7328 1.70247 1.69309 1.91089 2.097 2.27553 2.26814 1.66433 3.15181 3.18844 3.1641 2.02517 2.02473 3.16254 2.64347 3.1541 1.76084 2.60766 2.64636 1.78119 3.17149 2.21357 3.18087 2.22008 2.59906 2.21308 2.99981 2.21208 2.98049 3.151 1.98789 1.98418 3.14135 3.00402 2.44471 2.94078 2.96163 2.49105 2.50224 2.97199 2.62369 1.68957 2.46678 2.91054 1.71066 2.93712 2.93481 2.98249 2.41241 2.46684 2.87178 2.73527 2.18702 2.18839 2.41867 2.6262 2.8974 3.13411 2.59868 3.01099 2.59782 1.76722 1.78904 2.10342 2.11412 2.99152 2.45935 2.82263 2.21949 2.23236 2.74421 2.33901 2.74862 2.62443 2.12068 2.02551 2.02374 2.45554 2.90513 2.12034 2.02425 2.92427 2.9206 2.63151 2.57081 2.34744 2.45845 3.20214 3.252 2.82316 2.92045 2.55804 2.68043 2.5734 2.96029 1.70174 2.82878 2.46306 1.72804 2.82484 1.74464 2.9667 2.83828 1.76568 2.86541 2.06413 2.0721 2.86449 2.48988 2.24071 2.39269 1.99707 1.17667 2.33575 1.36362 2.56808 1.68393 2.55112 2.15859 2.0251 2.3669 1.94457 1.29843 1.69826 1.60044 1.9955 2.46842 1.27674 2.1894 1.60651 2.09602 2.33884 1.70492 1.6959 2.55498 1.87535 1.71183 2.59957 1.47647 1.90123 1.41544 1.97458 1.58997 1.26883 1.92339 1.80118 2.88198 1.56942 1.86158 2.28136 1.51303 2.26172 1.7995 2.24659 1.76749 1.62241 2.49147 1.39512 2.06651 1.31358 1.94981 1.64922 1.80711 1.6851 1.87585 1.11747 2.43676 1.99449 1.6759 1.94472 1.59461 1.47824 2.36644 1.67188 2.06085 1.73085 1.8128 1.97753 1.80398 1.37279 1.60907 2.5001 2.08421 1.4119 1.56166 2.48979 1.70041 2.16656 1.67113 1.8448 2.49564 1.86281 2.19074 1.84319 1.21202 2.52831 1.39026 2.22576 2.54013 1.74446 1.58899 1.57658 1.66767 1.79657 1.94641 1.39732 2.02764 2.10849 1.99449 2.02553 2.37252 2.31779 2.6144 2.58737 2.00949 2.03995 2.26087 2.25379 2.38455 2.43758 2.33011 2.4256 1.47245 1.53581 2.68283 2.64071 2.81556 2.75637 2.62874 2.60181 2.78962 1.64193 1.55433 2.7966 2.27394 2.26674 1.8238 2.45202 1.89134 2.44069 1.50907 1.57059 2.69789 3.03938 2.65647 2.83392 2.77525 2.15822 2.08791 2.06474 1.99854 1.5188 1.52912 2.18591 2.21081 1.67132 1.58536 2.80818 2.81503 2.997 1.03524 1.00463 1.84355 1.90999 2.67178 2.60353 1.40591 1.50758 1.16081 1.59288 1.53019 1.06934 1.53247 3.0579 1.54269 2.37819 2.39274 1.10537 1.208 2.33909 2.26391 2.17062 2.10068 2.63223 2.61033 3.19878 2.08321 2.01796 3.15512 1.55155 1.56142 2.20302 0.998846 0.860714 2.22824 1.68387 1.59555 1.90325 1.95582 3.01609 1.43649 1.32995 3.18268 3.13776 0.897924 0.694008 1.58942 1.5277 1.76633 1.79427 1.68481 1.7549 1.43399 1.54395 1.77014 1.24868 1.7984 1.37446 1.68836 1.75851 2.01881 2.09421 1.44092 1.55042 1.98483 1.86635 2.06477 1.94707 1.26354 1.38825 1.88188 2.20816 1.96359 2.24758 2.01905 2.10097 2.09464 1.97367 2.16562 2.02142 1.98714 1.86256 1.9436 2.06686 1.79235 1.93853 1.95307 1.7693 1.86977 1.762 1.88033 2.20592 1.96191 2.24486 1.83058 1.88775 2.10165 1.96675 2.16587 2.40024 2.34071 2.03934 2.01412 1.66813 2.10429 2.16106 1.76042 1.78758 2.295 1.52992 2.14103 1.8647 2.34922 1.78211 1.77468 1.62534 2.39575 1.62934 2.3493 1.72584 1.83929 2.36304 1.79102 2.27124 2.09412 2.2331 2.13571 2.24921 2.17301 2.32755 2.27356 2.30207 3.09267 3.04198 2.15328 1.63397 1.85228 1.73025 1.80421 2.27853 2.0902 2.15844 1.20381 1.6014 2.22015 2.07623 1.6786 1.99876 2.31777 2.32266 3.15901 2.32949 2.6117 2.32573 2.01722 2.48094 3.20418 2.41153 2.33785 2.0839 2.62646 2.96421 2.71341 3.03698 2.0766 2.37604 2.73685 3.31616 3.32337 3.58413 2.45395 2.02882 2.5301 2.80779 2.38128 2.3608 2.34537 3.41504 3.16657 2.79429 2.3992 2.40892 2.38605 2.64795 3.62471 3.01419 2.7135 2.08159 2.48737 3.10223 2.35047 3.03712 2.79771 2.82432 2.60191 3.3527 2.0255 2.45003 3.62076 2.11152 2.14387 2.20298 2.41174 2.44501 3.21363 3.15934 2.38333 3.21342 3.27209 2.87778 2.61066 3.38804 3.18693 2.44253 2.46079 2.15442 2.12073 2.01733 2.06806 3.66328 2.57961 2.37393 3.55635 2.35823 3.13865 3.26067 2.71715 2.39371 2.28505 2.02326 3.19186 3.14197 2.00219 2.64266 2.2958 2.87875 2.22469 2.41959 2.50696 2.88905 3.10181 3.3514 2.33175 2.05742 2.65714 2.97119 1.76993 2.36109 2.36928 2.07248 2.48155 2.37863 2.6931 2.48673 2.18767 2.34307 1.85878 2.45778 2.55049 2.57582 2.66771 2.37713 2.72917 2.08294 2.34771 2.37428 2.71934 2.5476 2.52363 2.80022 2.4227 2.7769 2.59565 2.43847 2.22134 2.50222 2.50565 1.93763 2.38818 2.61487 2.23508 2.09363 2.01698 3.30656 2.19512 2.83756 2.70715 1.86948 2.69221 2.67744 2.5471 2.5199 2.4292 2.63715 2.49659 2.71435 2.86098 2.39164 2.75678 2.77517 2.76469 2.22985 2.47922 2.57242 2.23808 2.61683 2.72263 2.06728 2.53748 2.47091 2.32493 1.69773 2.20705 2.78189 2.48057 2.34943 2.02866 1.88125 1.78252 2.64642 3.44176 2.58821 2.81476 2.37772 2.73697 2.569 2.20184 2.67923 2.65115 2.59803 2.45343 2.66548 2.48743 2.52882 2.82275 2.37256 2.71301 2.59983 2.29118 2.75969 2.84155 2.21415 2.46114 2.65144 2.07549 2.66498 3.26976 2.56531 1.07322 1.07154 0.796929 0.817037 0.898503 0.89795 0.58481 0.611516 1.04496 1.02567 2.56483 2.54347 2.47432 0.847629 0.823558 2.476 2.65285 2.63491 2.68458 2.67255 2.55278 2.54951 1.02506 2.75903 2.7518 1.02723 0.962483 0.94798 0.978455 0.813167 0.979435 0.779271 0.761412 0.712382 0.817574 0.738749 0.793164 0.76985 2.62535 0.806077 1.11638 1.02097 0.54239 0.814317 0.518144 2.61311 1.09808 2.58824 1.03911 0.463485 0.502024 2.48554 1.18421 2.50246 2.58257 0.969257 0.975739 0.946433 2.4453 2.71057 1.21052 2.43613 0.932264 0.818813 1.03665 0.910165 1.22633 1.02219 0.841596 2.70169 0.98145 2.71398 2.65402 2.6709 1.07141 1.22189 2.57374 0.781779 2.7 0.754982 0.906857 2.44444 0.842088 2.68027 2.58649 1.01612 2.64266 1.08506 0.881327 2.5292 0.903407 0.93065 2.62664 2.52424 1.08583 0.898496 1.11488 1.23835 0.922736 0.953815 0.79649 1.19294 0.989596 1.13379 2.15566 2.40056 0.833062 1.20501 2.37385 2.22044 2.15526 2.4277 1.18971 0.976401 0.658844 1.08436 2.29414 1.10385 0.935252 0.978122 1.0658 1.48164 0.690538 2.13894 1.11615 0.920963 0.920821 1.27448 1.42082 3.45233 3.62263 1.11664 2.59475 0.873219 2.24473 1.22618 0.988793 2.13893 1.51544 3.44433 3.59187 1.19208 3.17306 2.82113 2.29617 1.09406 3.53999 3.41159 2.61967 2.19588 2.26261 0.997506 1.22202 3.37713 3.54598 3.04566 2.921 3.45155 3.61918 2.50222 0.947893 0.887616 0.907415 2.311 3.44666 3.5916 1.27019 3.16657 2.82355 2.27916 0.987381 2.24798 2.51776 2.30524 1.32745 1.36912 3.17927 1.22833 2.80093 0.946349 1.43889 2.37518 2.42885 2.43111 2.15075 0.843641 2.25495 1.09866 2.94079 3.00852 2.53117 1.05442 2.22431 0.906191 1.42748 3.43122 3.48027 2.33717 1.57969 3.18712 2.77576 3.84279 3.39772 2.61069 3.74742 2.73576 2.23663 2.79791 3.34451 2.99045 2.75875 2.49642 2.86924 3.84533 2.97522 2.11689 3.50475 2.90497 3.50216 1.85099 3.59657 3.60658 3.29875 2.8268 3.39036 2.81983 2.00165 2.32586 2.56995 2.20277 3.64583 2.96485 2.75087 3.60723 3.67172 2.74518 3.13647 3.72047 2.82625 2.45225 2.83379 2.74719 2.70977 2.42929 2.7789 3.81207 2.17026 3.18362 2.76588 3.21474 3.23797 3.34637 3.79768 3.00923 2.97153 2.84022 2.48104 2.76932 2.95389 2.92083 3.22784 1.95272 2.66779 2.41288 2.69297 2.18249 2.95301 2.29649 3.40939 2.88587 2.64585 3.47675 2.94094 3.31636 3.58612 2.85675 2.89353 3.47855 2.9446 3.21265 3.18956 2.03611 3.48529 1.7508 1.76111 3.56759 1.83786 2.64372 2.8285 3.58262 3.15685 1.81647 2.76258 3.30537 3.50614 2.42829 3.4109 2.79504 2.39594 3.64151 2.66563 2.56866 2.48045 2.87075 2.74709 2.96479 2.77731 2.78119 2.97265 2.56333 2.85937 2.25834 2.70222 2.51888 3.13791 2.51566 1.82516 2.35655 2.95036 2.71828 2.83669 2.78172 3.16172 2.43837 2.23138 2.26918 1.9239 2.36053 2.63185 2.32113 2.98646 2.35411 2.78083 3.17225 2.2096 1.9635 2.32654 1.6946 2.82666 1.6759 2.80547 2.62757 2.37233 2.17333 1.74717 1.51441 2.42584 2.78371 1.94748 3.30126 2.83998 2.77134 2.06351 2.33138 2.52093 2.20152 2.17982 2.71895 2.12871 2.09983 2.20602 3.03085 2.0894 1.8799 2.02599 2.77483 2.54241 2.23192 1.95712 2.59076 1.98465 2.3269 2.53046 1.97573 2.41387 2.55894 2.2606 1.37868 2.45583 1.59176 1.79665 1.79437 1.83067 2.80358 2.3474 2.99915 2.03086 1.71785 2.32175 2.82629 2.58993 1.79017 2.76014 1.85252 1.89652 2.08729 2.61064 1.94817 2.14929 1.60527 4.36708 4.19698 4.24739 4.03748 4.20241 4.40677 4.14337 3.45009 4.04242 2.61827 3.11062 3.33932 4.01839 2.9516 4.17904 3.20765 2.98416 2.21565 2.94698 2.8307 4.01211 3.18131 3.26333 2.88158 2.94334 3.98283 2.79301 3.48827 3.02238 3.13539 3.41016 2.81862 3.5251 2.76918 4.19295 4.35853 3.84439 4.20738 3.30457 3.08381 2.89511 3.51358 3.18327 3.18244 2.94594 2.81541 4.49465 3.06805 2.92717 3.0554 4.14143 2.63798 3.20748 2.91192 2.91541 3.94226 4.00747 2.91931 2.96525 2.88636 3.14222 2.86135 3.30379 3.47116 4.15623 3.21266 3.23994 2.84184 3.50102 2.80554 3.07408 3.38901 3.00508 3.173 4.03511 2.67086 2.89267 2.35862 3.12056 3.54802 2.98327 2.92754 2.85327 3.47698 3.05146 2.98409 2.26548 2.84948 3.52033 3.54995 3.33384 2.33402 3.13504 3.57857 3.74353 2.80336 3.70961 2.87687 2.94495 2.59757 2.66671 2.8685 2.03171 3.52339 2.17116 3.5488 2.28454 3.44531 3.33543 2.09687 3.54533 3.5097 3.52934 3.34048 3.36064 2.76173 3.33938 3.53531 3.5399 3.59608 3.51755 2.86993 3.35777 0.850296 2.74315 3.53713 2.25929 3.52509 3.35186 2.1924 2.66319 3.28004 3.5291 2.64348 2.65545 2.52831 1.73883 2.6225 3.20952 2.30019 3.51741 2.8503 2.85083 3.418 3.47227 2.05656 2.04579 2.01143 3.51053 3.48611 3.44739 2.17251 3.31829 3.33139 3.5194 3.31504 3.53015 2.15099 3.30713 3.52334 3.2891 3.4728 3.48192 3.53511 3.3223 3.33886 3.51206 3.50729 3.34668 3.35718 3.5512 3.36705 3.33792 1.3546 2.75994 3.53824 2.71735 2.70273 3.52094 3.50061 2.26116 2.26486 3.44081 3.51168 3.35379 3.33176 3.35776 3.33185 3.51473 3.55392 2.90792 2.90589 2.11373 3.55572 3.49019 3.54353 3.40312 2.07289 3.58148 3.37972 2.20877 0.688902 1.28958 1.62773 2.41517 1.08252 1.76026 2.07905 1.72362 1.66624 2.18732 2.87409 2.00586 3.00382 0.685636 2.13736 2.10825 1.69606 1.36886 1.99614 2.5884 1.16728 2.49181 2.87314 0.925051 1.71353 2.0437 0.676915 0.961096 1.93746 2.42326 3.19431 1.75615 1.80207 1.52279 1.56769 1.69763 2.16814 1.36688 2.5859 2.38912 1.81601 1.67257 1.83786 1.92715 1.74697 2.22203 2.66514 1.92452 1.89703 1.02188 0.606945 1.83541 2.38333 0.964435 1.51195 0.849502 1.82754 2.21764 2.64382 1.68352 1.36819 0.681925 1.91442 1.87718 0.969832 1.75501 2.98561 2.57903 2.04497 2.25292 1.98457 2.72066 0.863705 2.46009 1.81444 1.2144 1.36578 1.66069 1.93332 2.34184 0.912317 1.25592 0.844191 2.26904 1.64943 1.31396 1.97968 1.56389 2.66222 1.90527 1.74689 1.55878 1.64085 2.45753 1.75697 2.36963 1.85541 2.23704 1.18697 2.77053 2.61126 2.84962 2.30001 2.51604 2.37275 3.00185 2.27128 2.71558 1.87047 2.87152 3.31693 3.06528 2.1743 2.55438 3.67063 3.34345 2.42427 3.45541 2.73463 3.15044 2.83471 2.63108 1.8418 2.63316 3.08851 2.34708 1.98968 3.16906 2.90872 2.3137 2.51348 2.34123 3.33351 2.47503 2.58435 3.50704 2.3868 3.52357 2.9901 2.3558 2.88686 2.36551 2.75968 2.9724 2.18147 3.05129 2.16292 3.04621 2.60877 2.28789 2.33579 1.86344 2.18325 1.83241 2.91421 2.35952 2.97179 2.75246 2.35269 2.76998 2.38243 2.787 2.76739 2.868 2.33575 2.92157 3.364 3.38429 2.29302 3.09373 1.85437 1.92849 2.62239 3.35037 3.09392 2.72907 2.00948 3.27264 2.72603 3.70965 2.7181 2.45665 3.36196 2.87084 2.25148 2.23734 3.50763 2.79626 3.67822 2.9285 2.85442 2.49984 3.1518 2.90173 2.64521 2.81754 3.39284 3.63025 2.78176 1.03845 1.38169 1.9728 2.18852 1.01757 1.33757 1.35571 1.98436 2.01935 2.1939 1.00524 2.2299 1.27153 1.34666 1.30296 0.559171 0.445037 2.03091 1.16744 2.09606 2.23517 0.48671 1.29502 0.76532 0.985949 2.13222 1.33273 1.22262 0.522558 1.32158 1.28459 2.03768 1.09312 0.654957 1.98465 2.10867 1.42616 1.15896 1.41984 2.14127 1.11486 2.13813 1.574 1.24743 1.45819 0.954434 2.1777 1.41732 0.948751 2.01156 2.04997 1.55486 0.854537 1.26566 0.542905 0.426307 2.00768 2.07952 1.45297 2.22095 0.786647 2.02499 1.1408 1.60578 2.15316 2.11965 1.91437 1.91519 0.490379 2.01433 2.18438 1.29497 0.763074 2.02659 0.943415 2.23411 0.528767 1.2001 1.58569 1.53772 0.950852 2.22965 2.09131 1.24734 1.96889 1.59602 2.04532 1.05288 2.03188 1.64052 1.32714 0.656329 2.14286 1.26035 1.28375 1.34094 0.684261 2.15746 1.96307 2.2453 2.45034 1.94451 2.63816 2.12542 2.31213 2.32289 2.34232 2.39687 2.69784 2.03225 1.96307 2.83102 2.68725 2.14831 2.66919 2.42169 1.96725 3.16303 2.08401 1.86328 1.86467 2.84171 2.22344 2.47148 0.76574 2.55591 2.54362 2.65908 2.7984 2.10426 2.40007 2.21467 2.09638 2.4235 2.94247 2.39049 1.96662 2.50167 2.25858 2.10924 1.8716 1.87027 2.56431 2.1237 2.79339 2.01481 2.4889 1.12257 2.42748 3.19535 2.7297 2.52679 2.51845 2.08512 2.33361 2.53396 2.2057 2.50272 1.83666 2.72568 3.19681 2.56235 2.60813 2.2613 2.05219 1.67674 2.5825 1.72382 2.30766 1.60073 2.56861 2.11045 2.467 1.36694 2.38074 2.47267 3.06803 3.18565 2.72478 2.27962 2.07765 2.81986 2.4079 2.04276 2.14978 2.6697 2.55496 3.23209 2.62115 3.0719 2.59945 2.27031 2.30599 2.32803 1.91654 2.01214 3.14951 1.92739 2.81793 2.25781 3.10029 3.00864 2.47977 2.62093 2.42343 2.6047 2.40469 2.53694 2.39136 2.65258 2.59451 2.41388 2.82189 2.3549 2.74034 1.61116 3.0393 2.44349 3.09053 2.91749 1.47993 2.43617 2.83338 1.44421 2.52793 2.50648 2.51635 1.28626 2.64992 2.4723 2.52353 1.22779 1.18768 1.12356 2.698 3.19362 2.54136 2.50408 1.58287 2.38533 1.55915 1.08465 2.55274 1.2653 2.39516 1.52733 1.76181 2.37289 1.9369 2.60517 2.49824 1.49165 2.37645 2.32475 2.65551 1.32387 1.23843 1.46018 2.71859 2.61432 2.55798 1.20099 2.57383 1.35519 2.96897 3.02145 1.31076 2.55545 1.8241 1.19569 1.26994 1.32244 1.36751 2.59488 1.07483 2.56874 2.43144 2.53551 1.31194 2.71514 1.89492 2.92336 1.88349 2.45645 2.54298 2.72415 2.40651 3.04517 1.40272 1.62947 1.04918 2.71229 1.87911 1.38683 1.26054 2.3733 2.6959 2.68872 3.01701 1.88599 1.95398 1.84072 1.50354 1.56625 1.70547 2.1052 1.48648 1.71645 2.07797 1.38171 2.30265 1.97614 1.95225 2.21856 1.01639 0.99199 1.91051 2.11589 1.83994 1.70031 1.66612 2.04857 1.76696 1.87853 1.32791 1.92677 1.40249 1.67812 0.944371 1.15869 1.7768 0.90145 1.79519 1.41252 1.05962 1.46273 1.39569 1.3798 1.70096 2.02592 1.38539 1.66161 1.39078 2.11413 1.90938 1.91905 1.92236 1.32866 1.30864 1.92112 1.63346 1.57285 1.8124 1.58992 1.80951 1.97894 1.99412 1.53911 2.04025 1.92391 1.83073 1.81054 2.14752 1.80766 1.76431 2.02399 2.08012 1.88791 1.94563 1.24607 1.85643 2.05862 1.22065 1.62665 1.61511 2.00604 1.0363 1.86568 1.89037 1.51234 1.55831 0.891129 0.888996 0.919318 1.89919 1.17156 1.10325 1.11661 1.79097 1.51298 1.53804 1.44109 1.52206 0.987171 1.16992 2.00323 1.12386 1.7253 1.22664 1.27556 2.16648 2.0367 1.8858 2.85792 2.45488 2.16274 1.8644 2.96912 2.24056 3.00221 2.26325 2.05994 1.60095 2.27907 2.81353 1.96644 2.54077 1.90351 2.3046 1.86455 2.66966 2.55945 1.87136 2.94485 2.34273 1.78283 2.10334 1.59349 1.50875 2.91407 2.65476 2.15913 1.77589 2.45762 1.52545 2.39962 3.08531 2.7611 1.7588 1.1463 2.17025 2.24732 1.81826 1.5496 1.95129 2.8575 2.12259 1.79068 3.07532 1.80823 1.55836 2.32006 2.77565 1.86779 1.54384 2.47254 1.07508 2.2456 1.79273 2.9348 1.71593 1.5022 2.55371 2.71733 2.78315 1.73942 2.01591 1.24932 2.24352 2.40259 2.33309 2.84616 1.91891 2.96811 1.3446 1.4631 2.06221 2.09671 2.15288 1.52594 2.17033 2.7375 2.32983 2.52416 2.55686 2.39818 3.02323 2.62405 1.95003 2.26053 2.64859 2.86178 0.805771 2.4015 2.29035 2.25147 2.56995 1.93083 1.80697 1.6304 1.8808 2.00458 2.09954 2.24932 2.18977 2.32113 2.06457 2.16479 1.07752 2.33688 1.31285 2.48022 1.84229 1.95422 1.76467 1.93829 1.72415 1.80882 1.47898 1.84476 1.67356 2.46011 1.66058 1.8653 1.94274 2.59785 1.7132 1.94381 3.02439 2.12759 2.98471 2.23267 2.20563 2.27853 1.92183 1.26747 2.07588 1.47609 1.91994 2.12508 2.08339 2.09738 0.980771 1.20266 1.68704 2.10234 2.15034 2.20232 1.82473 2.30835 2.37538 1.90361 2.49876 1.75655 1.5216 1.72841 1.14102 2.43228 2.35922 1.24385 1.88025 2.57141 2.25088 2.44184 2.39008 2.00869 1.70043 2.57511 2.43356 1.72468 1.90944 1.83141 2.54638 2.00804 2.68174 1.401 1.88673 0.962556 1.58426 1.21601 1.79623 2.16042 1.89046 2.30965 1.86561 2.13251 1.80193 1.94337 2.26222 2.10221 2.1933 2.6938 1.91792 1.52152 1.72894 2.80819 2.78713 2.688 1.76108 2.01022 2.51121 2.63425 2.3013 2.41629 2.48485 2.47224 2.59497 2.5829 1.76955 2.51841 2.64243 1.85452 2.21673 2.01542 2.35195 2.13919 2.2072 2.30004 2.43737 1.97364 2.55017 2.06269 1.8911 2.73467 1.99937 2.02974 2.17172 2.56791 1.42449 1.59792 2.96932 2.68605 2.75584 2.86704 2.52836 2.72708 1.26498 0.926472 2.59967 1.42515 1.1549 2.32024 2.0585 1.96297 2.19058 2.38166 2.33201 2.94798 2.07962 2.46718 2.39835 2.59079 1.34995 1.51845 2.06729 2.53377 2.29044 2.04429 2.41706 2.27716 2.49314 2.55652 2.3914 2.53443 2.75201 1.84719 2.86382 2.81698 2.91275 2.54125 2.60329 2.51352 2.08063 2.6302 2.26235 1.77643 1.78794 2.23494 2.01536 2.03541 2.10914 2.12946 2.12988 2.67682 2.55448 2.31592 2.36482 1.90913 2.10331 2.49424 2.24715 2.61596 2.33999 2.26844 1.94256 2.42721 2.06068 1.87933 2.5219 2.48346 2.21863 2.0411 1.93904 2.93483 2.5011 2.07279 1.82464 3.02029 2.14374 3.02439 2.04712 2.31231 1.65906 2.20257 2.86605 2.02094 2.584 2.05733 2.34891 1.84965 2.71851 2.44849 2.04829 2.95507 2.25469 2.01829 1.63214 1.75564 2.53959 1.47889 1.90797 2.89065 3.15355 2.21131 1.6008 2.49045 2.44059 2.80198 1.77071 1.2182 2.07749 3.10258 2.28919 2.92685 1.87166 1.8799 2.10981 1.62092 1.69881 1.7664 2.81769 2.35878 1.51413 1.10288 1.77133 1.59418 2.99023 2.29348 2.49962 1.78658 1.83255 1.55888 2.68823 2.58276 2.82401 1.92545 1.78984 1.32028 2.46203 3.02447 1.42587 2.91118 2.29396 2.24603 2.09131 1.9757 1.44646 2.12387 2.1105 2.07066 1.57865 2.37375 2.56828 2.78387 2.5827 2.5839 2.29198 2.30033 3.06147 2.00361 2.89467 2.16819 2.71994 1.92807 0.860826 2.43866 2.14601 1.9572 2.65327 1.16561  2.01608 1.97984 2.09304 1.24302 2.09624 1.25747 1.99381 1.95562 1.68361 1.96425 1.22154 1.96124 1.96018 1.93868 1.2647 1.22668 1.92342 1.38127 1.93202 1.27026 1.9574 1.64638 2.04551 2.09303 1.90042 1.2348 1.3479 1.32415 1.50319 1.92965 1.38942 2.00965 2.0536 1.55378 1.50595 2.20176 2.19994 2.11786 2.00425 1.2712 2.05381 2.12082 1.2863 1.29822 1.98141 1.36608 1.89878 1.22972 1.5154 1.48103 1.12172 1.34241 1.14886 2.09872 1.29977 1.8386 1.1148 2.0713 2.03473 2.02242 2.13181 1.95451 1.86735 1.50154 1.20393 1.27084 2.03389 1.98596 1.82827 1.11601 1.44196 2.10654 1.79474 1.54796 1.11696 1.2491 1.49728 1.31653 1.53988 1.7152 1.99549 2.09855 1.89506 1.78617 2.08548 1.2593 2.0109 2.03524 1.52683 1.12405 1.53651 1.99013 1.90528 1.95977 1.78205 1.91137 1.99143 2.07527 1.97015 1.30049 1.22264 1.27277 1.12109 0.972512 1.213 1.31738 1.04529 1.37307 1.29738 1.34686 1.38652 1.30361 1.1969 1.06094 1.21679 1.21917 1.28554 1.38154 1.13075 1.13036 1.49622 1.32026 1.43603 1.53948 1.27505 1.42322 1.46942 1.38646 0.738278 0.871624 1.30066 1.30872 1.22136 1.5651 1.40027 1.60774 1.34742 1.35238 1.48715 1.55877 1.2866 1.38747 0.875911 0.848884 1.11538 1.0963 0.969106 0.927695 1.43401 1.62957 1.3599 1.45668 1.34583 1.49476 0.964574 1.04862 1.19236 1.38271 1.03402 1.18477 1.31312 1.37177 1.35177 1.3419 1.2298 1.08131 1.31861 1.57309 1.42894 1.13845 1.4518 1.40605 1.41584 1.16387 1.13898 1.45804 1.46933 1.22216 1.11855 0.988109 1.31173 1.47983 1.51753 1.11993 1.28878 0.703891 1.37916 1.07989 1.25956 1.26674 1.31963 0.902155 1.3764 1.25253 1.38301 1.457 1.39117 1.50756 1.29032 1.46476  2.60538 2.94604 2.68665 2.94943 2.87524 2.6627 2.40342 2.59112 3.16919 3.26184 2.91866 2.96006 2.94348 3.22795 3.17364 2.96035 2.63802 3.20057 2.37456 1.72787 1.91449 2.66216 2.33038 2.58825 3.42298 3.02238 2.9915 3.19396 3.49941 2.22172 2.8684 3.00982 2.88403 2.69066 2.06701 2.05211 3.23953 2.93043 2.24604 3.10323 1.66279 2.15827 3.31871 2.87429 3.43956 1.83034 3.29713 2.47877 3.28322 3.22374 2.43688 2.3546 2.31278 2.98874 2.11253 2.99562 1.15252 2.30047 2.63641 3.00998 3.15195 3.14721 3.07358 2.78797 2.944 1.99955 3.16336 2.25126 3.10459 2.59051 2.2409 2.65169 3.31786 2.16942 2.39233 2.56751 3.16719 2.02948 2.97205 3.03883 2.33174 2.14713 2.02853 2.22381 3.45692 2.96115 3.13404 3.32808 2.63392 3.38968 2.98126 2.715 2.96856 2.94651 3.51021 1.94648 2.38731 1.24027 2.9474 2.69631 3.39898 2.84916 2.84943 2.81333 2.42319 2.53149 2.14512 2.35211 3.10179 2.5875 2.56153 2.28673 2.47577 3.2097 2.25993 2.45837 2.28173 2.04173 3.50311 2.28436 3.45218 2.14418 2.28324 2.30654 2.40002 2.77281 1.94901 3.0704 2.7091 2.37061 2.47554 2.0107 1.81598 1.85186 1.64522 2.43218 2.39749 2.55559 2.1253 2.44646 2.80823 3.15261 1.81345 1.8412 2.3956 2.21072 2.4705 1.89942 2.13404 2.60415 2.36992 1.98715 2.22279 2.18454 1.83908 3.14779 2.28589 2.26073 2.33206 2.23927 2.14977 2.59955 2.50936 2.01756 2.00126 2.69804 2.71492 2.26904 2.16626 2.24963 2.20475 2.04875 1.85746 2.40154 1.55955 2.35132 1.67773 1.46192 2.43826 2.40944 2.47904 2.10391 2.21035 2.4395 1.99192 1.95208 2.26711 2.40615 2.34793 2.49387 1.80516 2.28157 1.70545 1.98086 2.15267 1.74134 2.41234 2.47407 1.71271 1.58288 1.72688 1.68527 1.66979 1.99157 1.61213 1.97085 1.65214 1.64029 1.93765 2.09248 1.52067 1.95848 1.59147 1.91251 2.06287 2.20427 1.57294 1.86607 2.04016 1.45905 1.86868 1.9188 1.64265 1.51184 1.79147 2.02012 2.00594 2.25823 1.80908 1.8155 1.53995 1.97645 1.96808 2.00484 1.62564 1.41669 1.98288 1.81486 1.63031 2.21713 2.35735 1.93703 2.14599 1.55478 1.6383 1.91966 1.91365 1.97308 2.06488 1.34727 1.7938 1.90284 1.5444 2.12313 2.059 2.19769 1.71512 1.88499 2.31523 1.88503 1.65972 2.24877 2.11109 1.72253 1.52284 2.0774 1.84495 2.01003 1.88832 1.67376 1.49992 1.84632 1.71744 2.02922 1.52382 1.72061 2.06289 1.52347 1.82068 1.70519 1.90982 1.8126 1.97905 1.98083 1.87482 1.95707 1.85091 1.7819 1.4463 1.52886 1.53259 2.05528 1.23921 1.93896 1.64004 1.93055 2.19942 1.7856 1.94721 1.98127 1.65253 1.07495 2.10923 1.65474 1.02039 1.75601 1.67618 2.17715 1.73546 1.71856 1.15108 1.72621 2.15416 1.23425 1.70706 1.82351 2.16099 1.16183 1.74485 2.22593 1.67228 1.79745 2.14167 1.10251 1.28908 1.78212 1.67661 0.947746 2.20037 1.60841 1.73692 2.17355 2.02922 1.72978 1.68087 1.59862 1.13198 1.75375 2.19277 1.70256 2.11458 1.06599 1.62282 1.65053 1.17758 2.09673 1.50033 1.25585 1.71873 1.01237 2.19466 2.27509 1.85652 1.06468 1.79962 1.11913 1.66544 0.990427 1.11589 2.21233 1.05027 1.66988 2.19085 2.13365 1.7466 1.70708 2.21747 1.63396 1.12922 1.66991 2.35743 2.15217 1.65065 2.07445 2.22442 2.15327 2.26106 2.21555 1.83484 1.75143 1.14806 1.73777 1.2576 1.09719 2.07286 1.70044 1.33696 1.312 1.28427 2.43085 1.75175 1.63361 1.26688 1.70312 1.88258 1.2292 1.16465 1.80595 1.76648 1.31499 3.48298 3.79875 3.55681 3.26388 3.78057 3.58822 3.43033 3.54391 3.37747 3.75298 3.158 3.34488 3.6016 3.6397 3.41104 3.93767 3.31227 3.62452 3.62522 4.03503 3.92445 3.83312 3.17601 3.41341 3.40631 3.54138 3.8612 3.36122 3.31165 3.59838 3.22132 3.54965 3.38496 3.71666 4.02959 3.9181 3.60535 3.43377 3.73841 3.3263 3.61881 3.32093 3.33768 3.42974 3.45738 3.67517 3.79378 3.24245 4.12896 3.35568 3.61766 3.58677 3.43075 3.12941 3.39502 3.65402 3.49062 3.43132 3.97882 3.671 3.56475 3.18855 3.65897 3.44043 3.73824 3.45292 3.78782 3.18523 3.15738 3.78932 3.67975 3.43315 3.90162 3.34914 3.50239 3.88362 3.46754 3.68124 3.77123 3.69882 3.48084 3.79632 3.85442 3.61676 3.25983 3.59847 3.47805 3.33358 3.55911 3.66184 3.53082 3.34219 3.50502 3.34159 3.44083 3.60944 3.9164 3.45967 3.73222 3.13821 0.96033 0.964358 1.04221 1.06027 0.869881 0.859119 0.973086 0.949886 0.989902 1.06622 1.05596 0.985382 0.911181 0.98599 1.13807 0.88627 1.06105 1.01536 1.07099 0.892702 0.803763 0.959463 0.807822 0.804799 0.980002 0.985984 0.918712 0.937313 0.918986 0.899949 1.06464 1.02848 0.679159 0.954145 0.701114 1.07649 0.965897 0.960938 0.91789 0.91327 1.03873 1.07296 0.790847 1.07132 0.796207 0.944764 1.10589 0.964156 1.03694 1.0318 0.876743 0.990455 1.05887 1.04388 1.07001 0.853189 1.02911 0.832516 0.924621 1.00946 1.13011 1.09345 1.10174 1.06894 0.93417 0.902821 1.00111 1.00104 0.874279 1.0704 1.10301 0.81855 1.01522 1.05892 1.03302 1.03859 1.04623 1.14682 0.978212 1.07292 1.03092 1.01139 0.746374 0.841836 1.13135 0.934018 0.909373 1.00575 0.969736 0.905322 0.817901 0.997669 1.03619 0.86916 0.938915 0.888098 0.925823 0.696452 0.990298 0.714596 1.83564 1.62716 1.84087 1.73934 1.64156 2.18741 0.775336 2.33886 0.921818 1.83779 2.36964 2.20658 2.29312 1.73874 1.45283 1.37072 1.73775 0.869059 2.36628 1.75601 0.863823 1.52506 1.74685 0.826259 1.8093 1.53989 1.54164 2.19775 0.918374 0.829001 1.05729 1.66385 0.814168 1.74187 0.902656 2.12731 0.906927 1.56723 0.949346 0.934372 1.47759 1.76012 2.26751 2.10015 2.15579 1.34528 0.799125 2.05885 1.42061 1.38756 1.66141 1.41278 0.886955 1.67248 0.964911 1.00344 1.52499 0.932977 0.80171 2.22781 2.19301 2.13847 2.0074 2.1203 1.34992 1.43021 0.941467 2.25593 2.12545 0.894518 1.44361 0.970608 1.75055 1.31978 1.7091 1.82113 1.52419 1.50358 1.75465 1.36541 2.07995 2.29676 1.52463 0.678994 2.18613 1.43228 2.16476 1.29333 0.796067 2.14192 1.57979 1.34663 1.48308 1.40695 1.33326 0.841988 1.63911 1.69534 2.0061 1.54393 0.99619 1.31306 1.0594 0.78208 0.95389 1.07305 1.40411 1.17323 0.928387 2.00046 2.37843 2.24755 2.20881 1.3148 1.52144 3.18558 2.8275 2.03621 1.38764 3.9593 3.6491 3.01022 2.21565 3.04517 1.29912 3.83845 2.01005 1.50216 2.19147 0.933488 3.78185 1.11672 1.55968 1.40209 3.9176 1.66059 3.73668 0.974488 1.03076 1.17871 1.57243 3.93133 3.75172 1.44507 1.35554 1.04515 1.93507 2.12208 1.7277 2.89409 1.46101 2.1459 3.08043 2.49069 1.29691 3.08743 1.11403 2.86983 2.8643 3.04908 2.86925 1.79196 1.0635 3.93744 3.76861 1.06789 1.30573 1.18242 3.92099 3.62667 0.752173 2.3682 1.96422 2.17827 1.40467 0.964294 2.17559 1.0231 1.0512 1.41728 3.15137 1.13728 3.1936 2.89451 2.80663 3.08919 2.95308 2.99113 3.08807 3.22258 0.936995 3.69625 3.98541 2.88703 2.19848 2.38526 3.89643 2.0531 3.84734 1.17665 1.10695 1.02215 1.27041 1.22827 1.20396 1.10692 1.12668 1.05338 1.12889 1.15474 1.28547 1.1508 1.24362 1.34161 1.15301 1.18575 1.06408 1.23193 1.27179 0.942237 1.18966 1.15639 1.33824 1.27888 1.13854 1.26942 1.13977 1.30753 1.20499 1.09541 1.27889 1.16036 1.12016 1.25306 1.30278 1.2636 1.25178 1.33817 1.26383 1.28533 1.20043 1.05193 1.31958 1.16921 1.17278 1.2045 1.26901 1.05798 1.21436 1.19865 1.196 1.2191 1.07449 1.24644 1.06526 1.10527 1.24577 1.17942 1.13505 0.914731 1.22385 1.15243 1.43159 1.06535 1.21967 1.23417 1.18939 1.45525 1.33831 1.19576 1.1495 1.1975 1.07057 1.44217 1.14307 1.22575 1.27746 1.33672 1.18969 1.28804 1.26875 1.21443 1.22856 1.14512 1.14385 0.98784 1.06724 1.24045 1.32991 1.14072 1.21892 1.3657 1.30924 1.28542 1.57904 1.16543 1.24096 1.20778 1.37473 1.31385 1.73611 2.11483 2.0749 1.99793 1.86998 2.68532 1.33407 2.52103 2.43075 2.26507 1.18807 2.61 1.24545 2.76696 2.20382 2.6072 2.10147 1.42163 2.44761 2.65112 1.70773 2.78665 1.69564 2.99382 1.89388 2.20653 2.314 1.95006 1.80507 2.33113 2.77121 2.06441 1.3065 2.89331 1.81999 2.14001 2.99248 2.4936 2.37377 1.19243 3.08773 2.75779 1.58018 2.49545 1.63531 2.61108 2.13008 2.23883 2.80836 1.89349 2.53753 1.06408 1.18666 2.86477 2.10743 1.68804 1.5162 2.54465 2.79546 1.58231 2.28173 2.28967 1.19709 2.69415 2.76149 2.24789 1.46845 2.54649 2.14438 1.92107 1.53379 1.44701 2.65273 1.99482 1.65929 1.89359 2.17005 1.60431 2.20447 2.9494 1.54148 2.65841 1.27215 2.03135 2.36475 2.82985 2.1529 1.85214 1.89954 2.89863 2.57414 2.60651 2.27853 1.96081 1.42333 2.13158 2.28986 2.92029 2.25975 1.94869 1.4837 2.00458 2.10239 1.41725 1.65551 1.44425 1.8272 1.56734 1.91404 1.78558 1.78216 1.32661 1.35271 1.44843 1.78556 1.51668 2.15658 2.54419 1.88771 1.58913 2.5862 1.96508 1.73306 1.71173 1.23856 1.62623 1.81536 1.65429 1.78611 2.53715 1.80834 1.82084 1.61859 1.38074 1.33018 2.11818 2.07681 1.41199 1.51311 1.70739 1.91503 1.4197 2.60713 1.54338 1.91603 1.88543 1.82925 1.39946 1.45365 2.16684 1.81672 1.6134 1.97837 1.46686 1.64581 1.83098 2.06834 2.01802 1.48181 2.56682 1.84738 1.77223 1.84376 1.40681 1.86542 1.37081 1.28591 2.01376 1.90184 1.14336 1.71092 1.76993 1.84906 1.65759 1.73758 1.94612 1.38 1.5802 1.35195 2.00376 1.86174 2.61052 1.6451 1.94945 1.83899 2.10585 1.77616 1.67806 1.35193 1.35007 1.46714 1.38915 1.65347 1.74694 1.71715 1.95686 1.71044 2.10108 1.75107 2.39517 2.13696 3.1982 1.39537 2.74051 2.72296 2.98845 1.96463 3.15665 2.99187 1.81091 1.4384 2.89495 2.69325 2.58482 2.63135 2.46039 2.52012 2.90939 1.81067 3.05238 2.89092 3.27238 2.70578 2.89795 2.5605 1.51109 2.34692 2.41564 2.58229 2.79065 3.19438 3.22384 2.76568 1.88604 1.83339 2.73555 2.17937 2.68572 2.50447 3.2684 2.13131 1.22955 2.62158 2.00868 2.86636 1.78258 1.26037 2.10371 1.23009 2.70208 3.35627 2.07511 2.09141 1.53174 1.19325 2.33456 2.98397 2.89547 3.31984 2.54091 2.19397 2.43475 1.91427 3.00468 1.68655 2.20549 2.87725 2.72367 2.68228 2.50652 2.39504 2.86346 3.22027 2.92975 3.08912 2.22383 2.74301 2.76908 3.26405 2.60814 2.83959 3.13583 3.24613 3.02205 2.1833 2.77348 1.49922 2.75146 3.24604 2.21565 3.36681 1.40748 3.1341 1.57372 3.15421 3.03959 2.40933 3.1078 1.99061 2.84574 2.1968 2.83743 1.7572 2.11696 1.77501 2.15031 2.43371 2.29348 2.80505 1.72391 2.69383 2.07123 1.73747 2.39635 2.24784 2.58838 2.65274 2.04489 2.17895 1.79457 2.55566 2.5562 2.76436 2.01395 2.36535 1.99372 2.1368 2.08261 2.42142 1.76389 2.51255 2.72788 2.32419 1.94945 2.03718 2.37611 2.29201 2.18265 2.06291 2.494 2.05369 1.87711 2.13808 2.25372 1.86221 2.69709 2.11133 2.63955 2.01399 2.45287 2.01308 1.7979 2.06462 1.78231 2.35479 2.71627 2.59478 1.7287 2.24673 2.56258 2.1323 2.18363 1.8935 2.46026 2.33002 2.23417 2.24058 2.4421 1.66184 1.69334 2.53984 1.89837 1.86506 2.21522 2.56051 2.57383 1.84655 2.94776 2.35953 1.61705 2.06128 2.0364 2.11461 2.08246 1.81937 2.35819 2.43926 2.18494 2.89987 2.21469 2.41364 1.65146 2.4949 2.15091 1.87408 1.82382 3.06773 2.67593 2.51234 2.62611 NA NA NA NA NA NA NA NA NA NA NA NA NA NA NA NA NA NA NA NA NA NA NA NA NA NA NA NA NA NA NA NA NA NA NA NA NA NA NA NA NA NA NA NA NA NA NA NA NA NA NA NA NA NA NA NA NA NA NA NA NA NA NA NA NA NA NA NA NA NA NA NA NA NA NA NA NA NA NA NA NA NA NA NA NA NA NA NA NA NA NA NA NA NA NA NA NA NA NA NA NA NA NA NA NA NA NA NA NA NA NA NA NA NA NA NA NA NA NA NA NA NA NA NA NA NA NA NA NA NA NA NA NA NA NA NA NA NA NA NA NA NA NA NA NA NA NA NA NA NA NA NA NA NA NA NA NA NA NA NA NA NA NA NA NA NA NA NA NA NA NA NA NA NA NA NA NA NA NA NA NA NA NA NA NA NA NA NA NA NA NA NA NA NA NA NA NA NA NA NA NA NA NA NA NA NA NA NA NA NA NA NA NA NA NA NA NA NA NA NA NA NA NA NA NA NA NA NA NA NA NA NA NA NA NA NA NA NA NA NA NA NA NA NA NA NA NA NA NA NA NA NA NA NA NA NA NA NA NA NA NA NA NA NA NA NA NA NA NA NA NA NA NA NA NA NA NA NA NA NA NA NA NA NA NA NA NA NA NA NA NA NA NA NA NA NA NA NA NA NA NA NA NA NA NA NA NA NA NA NA NA NA NA NA NA NA NA NA NA NA NA NA NA NA NA NA NA NA NA NA NA NA NA NA NA NA NA NA NA NA NA NA NA NA NA NA NA NA NA NA NA NA NA NA NA NA NA NA NA NA NA NA NA NA NA NA NA NA NA NA NA NA NA NA NA NA NA NA NA NA NA NA NA NA NA NA NA NA NA NA NA NA NA NA NA NA NA NA NA NA NA NA NA NA NA NA NA NA NA NA NA NA NA NA NA NA NA NA NA NA NA NA NA NA NA NA NA NA NA NA NA NA NA NA NA NA NA NA NA NA NA NA NA NA NA NA NA NA NA NA NA NA NA NA NA NA NA NA NA NA NA NA NA NA NA NA NA NA NA NA NA NA NA NA NA NA NA NA NA NA NA NA NA NA NA NA NA NA NA NA NA NA NA NA NA NA NA NA NA NA NA NA NA NA NA NA NA NA NA NA NA NA NA NA NA NA NA NA NA NA NA NA NA NA NA NA NA NA NA NA NA NA NA NA NA NA NA NA NA NA NA NA NA NA NA NA NA NA NA NA NA NA NA NA NA NA NA NA NA NA NA NA NA NA NA NA NA NA NA NA NA NA NA NA NA NA NA NA NA NA NA NA NA NA NA NA NA NA NA NA NA NA NA NA NA NA NA NA NA NA NA NA NA NA NA NA NA NA NA NA NA NA NA NA NA NA NA NA NA NA NA NA NA NA NA NA NA NA NA NA NA NA NA NA NA NA NA NA NA NA NA NA NA NA NA NA NA NA NA NA NA NA NA NA NA NA NA NA NA NA NA NA NA NA NA NA NA NA NA NA NA NA NA NA NA NA NA NA NA NA NA NA NA NA NA NA NA NA NA NA NA NA NA NA NA NA NA NA NA NA NA NA NA NA NA NA NA NA NA NA NA NA NA NA NA NA NA NA NA NA NA NA NA NA NA NA NA NA NA NA NA NA NA NA NA NA NA NA NA NA NA NA NA NA NA NA NA NA NA NA NA NA NA NA NA NA NA NA NA NA NA NA NA NA NA NA NA NA NA NA NA NA NA NA NA NA NA NA NA NA NA NA NA NA NA NA NA NA NA NA NA NA NA NA NA NA NA NA NA NA NA NA NA NA NA NA NA NA NA NA NA NA NA NA NA NA NA NA NA NA NA NA NA NA NA NA NA NA NA NA NA NA NA NA NA NA NA NA NA NA NA NA NA NA NA NA NA NA NA NA NA NA NA NA NA NA NA NA NA NA NA NA NA NA NA NA NA NA NA NA NA NA NA NA NA NA NA NA NA NA NA NA NA NA NA NA NA NA NA NA NA NA NA NA NA NA NA NA NA NA NA NA NA NA NA NA NA NA NA NA NA NA NA NA NA NA NA NA NA NA NA NA NA NA NA NA NA NA NA NA NA NA NA NA NA NA NA NA NA NA NA NA NA NA NA NA NA NA NA NA NA NA NA NA NA NA NA NA NA NA NA NA NA NA NA NA NA NA NA NA NA NA NA NA NA NA NA NA NA NA NA NA NA NA NA NA NA NA NA NA NA NA NA NA NA NA NA NA NA NA NA NA NA NA NA NA NA NA NA NA NA NA NA NA NA NA NA NA NA NA NA NA NA NA NA NA NA NA NA NA NA NA NA NA NA NA NA NA NA NA NA NA NA NA NA NA NA NA NA NA NA NA NA NA NA NA NA NA NA NA NA NA NA NA NA NA NA NA NA NA NA NA NA NA NA NA NA NA NA NA NA NA NA NA NA NA NA NA NA NA NA NA NA NA NA NA NA NA NA NA NA NA NA NA NA NA NA NA NA NA NA NA NA NA NA NA NA NA NA NA NA NA NA NA NA NA NA NA NA NA NA NA NA NA NA NA NA NA NA NA NA NA NA NA NA NA NA NA NA NA NA NA NA NA NA NA NA NA NA NA NA NA NA NA NA NA NA NA NA NA NA NA NA NA NA NA NA NA NA NA NA NA NA NA NA NA NA NA NA NA NA NA NA NA NA NA NA NA NA NA NA NA NA NA NA NA NA NA NA NA NA NA NA NA NA NA NA NA NA NA NA NA NA NA NA NA NA NA NA NA NA NA NA NA NA NA NA NA NA NA NA NA NA NA NA NA NA NA NA NA NA NA NA NA NA NA NA NA NA NA NA NA NA NA NA NA NA NA NA NA NA NA NA NA NA NA NA NA NA NA NA NA NA NA NA NA NA NA NA NA NA NA NA NA NA NA NA NA NA NA NA NA NA NA NA NA NA NA NA NA NA NA NA NA NA NA NA NA NA NA NA NA NA NA NA NA NA NA NA NA NA NA NA NA NA NA NA NA NA NA NA NA NA NA NA NA NA NA NA NA NA NA NA NA NA NA NA NA NA NA NA NA NA NA NA NA NA NA NA NA NA NA NA NA NA NA NA NA NA NA NA NA NA NA NA NA NA NA NA NA NA NA NA NA NA NA NA NA NA NA NA NA NA NA NA NA NA NA NA NA NA NA NA NA NA NA NA NA NA NA NA NA NA NA NA NA NA NA NA NA NA NA NA NA NA NA NA NA NA NA NA NA NA NA NA NA NA NA NA NA NA NA NA NA NA NA NA NA NA NA NA NA NA NA NA NA NA NA NA NA NA NA NA NA NA NA NA NA NA NA NA NA NA NA NA NA NA NA NA NA NA NA NA NA NA NA NA NA NA NA NA NA NA NA NA NA NA NA NA NA NA NA NA NA NA NA NA NA NA NA NA NA NA NA NA NA NA NA NA NA NA NA NA NA NA NA NA NA NA NA NA NA NA NA NA NA NA NA NA NA NA NA NA NA NA NA NA NA NA NA NA NA NA NA NA NA NA NA NA NA NA NA NA NA NA NA NA NA NA NA NA NA NA NA NA NA NA NA NA NA NA NA NA NA NA NA NA NA NA NA NA NA NA NA NA NA NA NA NA NA NA NA NA NA NA NA NA NA NA NA NA NA NA NA NA NA NA NA NA NA NA NA NA NA NA NA NA NA NA NA NA NA NA NA NA NA NA NA NA NA NA NA NA NA NA NA NA NA NA NA NA NA NA NA NA NA NA NA NA NA NA NA NA NA NA NA NA NA NA NA NA NA NA NA NA NA NA NA NA NA NA NA NA NA NA NA NA NA NA NA NA NA NA NA NA NA NA NA NA NA NA NA NA NA NA NA NA NA NA NA NA NA NA NA NA NA NA NA NA NA NA NA NA NA NA NA NA NA NA NA NA NA NA NA NA NA NA NA NA NA NA NA NA NA NA NA NA NA NA NA NA NA NA NA NA NA NA NA NA NA NA NA NA NA NA NA NA NA NA NA NA NA NA NA NA NA NA NA NA NA NA NA NA NA NA NA NA NA NA NA NA NA NA NA NA NA NA NA NA NA NA NA NA NA NA NA NA NA NA NA NA NA NA NA NA NA NA NA NA NA NA NA NA NA NA NA NA NA NA NA NA NA NA NA NA NA NA NA NA NA NA NA NA NA NA NA NA NA NA NA NA NA NA NA NA NA NA NA NA NA NA NA NA NA NA NA NA NA NA NA NA NA NA NA NA NA NA NA NA NA NA NA NA NA NA NA NA NA NA NA NA NA NA NA NA NA NA NA NA NA NA NA NA NA NA NA NA NA NA NA NA NA NA NA NA NA NA NA NA NA NA NA NA NA NA NA NA NA NA NA NA NA NA NA NA NA NA NA NA NA NA NA NA NA NA NA NA NA NA NA NA NA NA NA NA NA NA NA NA NA NA NA NA NA NA NA NA NA NA NA NA NA NA NA NA NA NA NA NA NA NA NA NA NA NA NA NA NA NA NA NA NA NA NA NA NA NA NA NA NA NA NA NA NA NA NA NA NA NA NA NA NA NA NA NA NA NA NA NA NA NA NA NA NA NA NA NA NA NA NA NA NA NA NA NA NA NA NA NA NA NA NA NA NA NA NA NA NA NA NA NA NA NA NA NA NA NA NA NA NA NA NA NA NA NA NA NA NA NA NA NA NA NA NA NA NA NA NA NA NA NA NA NA NA NA NA NA NA NA NA NA NA NA NA NA NA NA NA NA NA NA NA NA NA NA NA NA NA NA NA NA NA NA NA NA NA NA NA NA NA NA NA NA NA NA NA NA NA NA NA NA NA NA NA NA NA NA NA NA NA NA NA NA NA NA NA NA NA NA NA NA NA NA NA NA NA NA NA NA NA NA NA NA NA NA NA NA NA NA NA NA NA NA NA NA NA NA NA NA NA NA NA NA NA NA NA NA NA NA NA NA NA NA NA NA NA NA NA NA NA NA NA NA NA NA NA NA NA NA NA NA NA NA NA NA NA NA NA NA NA NA NA NA NA NA NA NA NA NA NA NA NA NA NA NA NA NA NA NA NA NA NA NA NA NA NA NA NA NA NA NA NA NA NA NA NA NA NA NA NA NA NA NA NA NA NA NA NA NA NA NA NA NA NA NA NA NA NA NA NA NA NA NA NA NA NA NA NA NA NA NA NA NA NA NA NA NA NA NA NA NA NA NA NA NA NA NA NA NA NA NA NA NA NA NA NA NA NA NA NA NA NA NA NA NA NA NA NA NA NA NA NA NA NA NA NA NA NA NA NA NA NA NA NA NA NA NA NA NA NA NA NA NA NA NA NA NA NA NA NA NA NA NA NA NA NA NA NA NA NA NA NA NA NA NA NA NA NA NA NA NA NA NA NA NA NA NA NA NA NA NA NA NA NA NA NA NA NA NA NA NA NA NA NA NA NA NA NA NA NA NA NA NA NA NA NA NA NA NA NA NA NA NA NA NA NA NA NA NA NA NA NA NA NA NA NA NA NA NA NA NA NA NA NA NA NA NA NA NA NA NA NA NA NA NA NA NA NA NA NA NA NA NA NA NA NA NA NA NA NA NA NA NA NA NA NA NA NA NA NA NA NA NA NA NA NA NA NA NA NA NA NA NA NA NA NA NA NA NA NA NA NA NA NA NA NA NA NA NA NA NA NA NA NA NA NA NA NA NA NA NA NA NA NA NA NA NA NA NA NA NA NA NA NA NA NA NA NA NA NA NA NA NA NA NA NA NA NA NA NA NA NA NA NA NA NA NA NA NA NA NA NA NA NA NA NA NA NA NA NA NA NA NA NA NA NA NA NA NA NA NA NA NA NA NA NA NA NA NA NA NA NA NA NA NA NA NA NA NA NA NA NA NA NA NA NA NA NA NA NA NA NA NA NA NA NA NA NA NA NA NA NA NA NA NA NA NA NA NA NA NA NA NA NA NA NA NA NA NA NA NA NA NA NA NA NA NA NA NA NA NA NA NA NA NA NA NA NA NA NA NA NA NA NA NA NA NA NA NA NA NA NA NA NA NA NA NA NA NA NA NA NA NA NA NA NA NA NA NA NA NA NA NA NA NA NA NA NA NA NA NA NA NA NA NA NA NA NA NA NA NA NA NA NA NA NA NA NA NA NA NA NA NA NA NA NA NA NA NA NA NA NA NA NA NA NA NA NA NA NA NA NA NA NA NA NA NA NA NA NA NA NA NA NA NA NA NA NA NA NA NA NA NA NA NA NA NA NA NA NA NA NA NA NA NA NA NA NA NA NA NA NA NA NA NA NA NA NA NA NA NA NA NA NA NA NA NA NA NA NA NA NA NA NA NA NA NA NA NA NA NA NA NA NA NA NA NA NA NA NA NA NA NA NA NA NA NA NA NA NA NA NA NA NA NA NA NA NA NA NA NA NA NA NA NA NA NA NA NA NA NA NA NA NA NA NA NA NA NA NA NA NA NA NA NA NA NA NA NA NA NA NA NA NA NA NA NA NA NA NA NA NA NA NA NA NA NA NA NA NA NA NA NA NA NA NA NA NA NA NA NA NA NA NA NA NA NA NA NA NA NA NA NA NA NA NA NA NA NA NA NA NA NA NA NA NA NA NA NA NA NA NA NA NA NA NA NA NA NA NA NA NA NA NA NA NA NA NA NA NA NA NA NA NA NA NA NA NA NA NA NA NA NA NA NA NA NA NA NA NA NA NA NA NA NA NA NA NA NA NA NA NA NA NA NA NA NA NA NA NA NA NA NA NA NA NA NA NA NA NA NA NA NA NA NA NA NA NA NA NA NA NA NA NA NA NA NA NA NA NA NA NA NA NA NA NA NA NA NA NA NA NA NA NA NA NA NA NA NA NA NA NA NA NA NA NA NA NA NA NA NA NA NA NA NA NA NA NA NA NA NA NA NA NA NA NA NA NA NA NA NA NA NA NA NA NA NA NA NA NA NA NA NA NA NA NA NA NA NA NA NA NA NA NA NA NA NA NA NA NA NA NA NA NA NA NA NA NA NA NA NA NA NA NA NA NA NA NA NA NA NA NA NA NA NA NA NA NA NA NA NA NA NA NA NA NA NA NA NA NA NA NA NA NA NA NA NA NA NA NA NA NA NA NA NA NA NA NA NA NA NA NA NA NA NA NA NA NA NA NA NA NA NA NA NA NA NA NA NA NA NA NA NA NA NA NA NA NA NA NA NA NA NA NA NA NA NA NA NA NA NA NA NA NA NA NA NA NA NA NA NA NA NA NA NA NA NA NA NA NA NA NA NA NA NA NA NA NA NA NA NA NA NA NA NA NA NA NA NA NA NA NA NA NA NA NA NA NA NA NA NA NA NA NA NA NA NA NA NA NA NA NA NA NA NA NA NA NA NA NA NA NA NA NA NA NA NA NA NA NA NA NA NA NA NA NA NA NA NA NA NA NA NA NA NA NA NA NA NA NA NA NA NA NA NA NA NA NA NA NA NA NA NA NA NA NA NA NA NA NA NA NA NA NA NA NA NA NA NA NA NA NA NA NA NA NA NA NA NA NA NA NA NA NA NA NA NA NA NA NA NA NA NA NA NA NA NA NA NA NA NA NA NA NA NA NA NA NA NA NA NA NA NA NA NA NA NA NA NA NA NA NA NA NA NA NA NA NA NA NA NA NA NA NA NA NA NA NA NA NA NA NA NA NA NA NA NA NA NA NA NA NA NA NA NA NA NA NA NA NA NA NA NA NA NA NA NA NA NA NA NA NA NA NA NA NA NA NA NA NA NA NA NA NA NA NA NA NA NA NA NA NA NA NA NA NA NA NA NA NA NA NA NA NA NA NA NA NA NA NA NA NA NA NA NA NA NA NA NA NA NA NA NA NA NA NA NA NA NA NA NA NA NA NA NA NA NA NA NA NA NA NA NA NA NA NA NA NA NA NA NA NA NA NA NA NA NA NA NA NA NA NA NA NA NA NA NA NA NA NA NA NA NA NA NA NA NA NA NA NA NA NA NA NA NA NA NA NA NA NA NA NA NA NA NA NA NA NA NA NA NA NA NA NA NA NA NA NA NA NA NA NA NA NA NA NA NA NA NA NA NA NA NA NA NA NA NA NA NA NA NA NA NA NA NA NA NA NA NA NA NA NA NA NA NA NA NA NA NA NA NA NA NA NA NA NA NA NA NA NA NA NA NA NA NA NA NA NA NA NA NA NA NA NA NA NA NA NA NA NA NA NA NA NA NA NA NA NA NA NA NA NA NA NA NA NA NA NA NA NA NA NA NA NA NA NA NA NA NA NA NA NA NA NA NA NA NA NA NA NA NA NA NA NA NA NA NA NA NA NA NA NA NA NA NA NA NA NA NA NA NA NA NA NA NA NA NA NA NA NA NA NA NA NA NA NA NA NA NA NA NA NA NA NA NA NA NA NA NA NA NA NA NA NA NA NA NA NA NA NA NA NA NA NA NA NA NA NA NA NA NA NA NA NA NA NA NA NA NA NA NA NA NA NA NA NA NA NA NA NA NA NA NA NA NA NA NA NA NA NA NA NA
4 2.42238 2.69081 2.57638 2.48812 2.94303 2.44108 2.31108 1.85913 2.14576 2.90704 1.55244 2.47253 2.45845 1.76201 2.48467 1.72799 2.59798 3.01351 1.41969 2.54996 2.47971 2.372 2.30531 1.6486 2.57769 2.49268 2.40261 1.75618 2.06259 2.27401 2.67154 2.30636 2.31913 1.86546 1.62748 2.34518 2.95012 1.75268 2.21097 2.2053 1.35595 3.07565 3.10157 1.4684 2.09376 1.57218 2.4921 2.25491 1.88689 2.10671 2.22125 2.43502 2.51807 2.24131 2.3958 2.2105 2.76056 2.92284 1.78222 1.53473 2.39247 2.45676 1.61417 2.60158 2.23949 1.49577 2.39896 2.23747 2.68642 1.921 1.45331 3.03545 2.51041 1.52017 3.11943 2.50608 1.49201 2.20444 1.29951 2.01185 2.52284 2.43482 2.31562 3.2289 2.76121 1.40252 1.62649 1.55021 2.15763 2.24689 1.36173 2.41723 2.77164 2.02929 2.37716 1.9699 2.38631 2.51995 2.53649 2.95959 3.7123 3.73197 3.74583 3.77608 3.76284 3.77678 3.70996 3.79084 3.56241 3.25385 3.58171 3.81451 3.83821 3.83365 3.57421 3.25736 3.78062 3.62801 3.80345 3.67636 3.3139 3.59369 3.51958 3.73722 3.73538 3.68157 3.81976 3.63135 3.26232 3.68551 3.5659 3.12696 3.53406 3.48486 3.75117 3.75453 3.69989 3.64973 3.55949 3.193 3.14818 3.17492 3.31416 3.56381 3.86379 3.66039 3.53247 3.87023 3.75043 3.88009 3.11633 3.64651 3.29771 3.66416 3.32542 3.57506 3.79178 3.62486 3.69932 3.92476 3.18306 3.79977 3.7425 3.4709 3.1455 3.77582 3.53128 3.74862 3.84886 3.54758 3.76333 3.47555 3.82707 3.2824 3.22564 3.63955 3.85103 3.666 3.0993 3.60795 3.23777 3.13101 3.75288 3.67536 3.80088 2.88298 3.74887 3.20394 3.83004 3.19606 3.6458 3.60691 3.22081 3.09045 3.60214 3.78573 3.61367 3.37553 3.53894 3.81668 1.27955 1.44863 2.22938 2.28009 1.26525 1.08239 2.42562 2.37717 2.27095 2.32003 2.49056 2.55105 2.33937 2.29211 2.70648 2.6487 2.52561 2.58628 2.60849 2.55111 1.54009 1.65762 2.34044 1.63995 2.41525 1.52518 2.26283 2.29396 2.31296 2.35613 2.38095 2.40734 2.64972 2.57841 2.38386 2.46511 2.17949 2.15208 2.11594 2.34758 2.07772 2.32407 2.54322 2.4658 2.48877 2.49654 2.24848 2.28722 2.34037 2.33801 2.35754 2.3204 2.30299 2.33352 2.28963 2.28617 2.2925 2.15907 2.19858 2.26328 2.06882 2.12214 1.97616 1.98337 1.99761 1.96176 2.19008 2.13912 2.13586 2.17729 2.13679 2.10474 2.22455 2.06501 1.35126 1.52144 2.45699 2.3741 2.20351 2.29435 1.44312 1.2708 2.52989 2.47579 1.70601 1.82308 2.34033 2.25357 1.86875 2.33896 1.75612 2.22647 2.1947 2.28229 2.48749 2.43541 2.30568 2.16832 1.27527 2.76276 2.134 2.52257 2.22332 2.11701 2.45051 2.4923 2.09484 2.16424 2.14184 2.03647 2.25854 2.34765 2.51291 2.19107 2.47248 2.37647 2.42223 2.06717 1.9103 2.28788 2.48673 2.06105 2.41501 2.21546 2.20553 2.06916 2.61862 1.8455 2.05629 1.89263 2.39003 2.57321 2.3664 1.62917 2.11412 2.13719 2.16061 2.55952 1.99411 2.1281 2.16607 2.34316 2.51936 1.80993 1.56166 2.46195 1.95263 1.90902 1.91203 2.53865 1.80248 2.10143 2.03471 2.09405 1.25786 2.18245 2.02642 2.34135 2.28668 2.46115 2.15092 1.69349 1.99804 2.16765 2.04239 1.96782 2.48024 2.06675 2.34971 2.78722 2.09598 2.73872 2.46125 1.83167 2.62071 2.11407 2.41078 2.08087 1.99997 1.3846 2.15262 2.23593 1.83581 1.8253 2.36447 1.93086 2.73944 2.14679 3.02044 2.0933 1.99537 2.87889 2.20636 1.98197 2.81108 2.5918 2.34357 1.86046 2.48365 1.86982 3.68096 2.72593 2.62665 3.22161 2.74502 3.48039 2.63728 3.66324 2.74922 1.87925 3.58207 2.65938 3.80453 2.19913 2.90909 2.64115 2.88003 2.08568 2.72537 2.49848 3.06567 3.61253 2.34616 2.45733 3.23959 2.40466 3.21888 2.23882 3.11712 2.22002 2.2459 2.79902 3.73177 3.15974 2.74328 3.38563 2.62453 2.58674 2.62005 3.30724 2.36444 3.14561 3.06087 3.80163 2.58222 2.11143 2.82822 3.78442 3.60404 3.63676 3.62451 2.80323 2.05895 2.83855 3.33009 2.66486 2.70915 3.3811 3.70862 2.81441 2.10234 2.17679 3.24329 3.59617 2.31628 1.91302 2.75723 1.88195 2.10779 2.01296 2.05369 3.57896 2.72265 3.36724 2.7645 3.14323 2.64949 3.36292 3.09528 2.23686 2.16659 3.25433 2.69451 2.78159 1.833 2.14081 1.89727 2.11509 2.13923 3.08111 2.54639 2.94385 3.39846 2.19195 2.78494 2.8254 3.13932 2.71492 3.04398 2.35272 3.6567 4.19871 4.47391 4.78514 4.62647 3.13531 4.57955 4.24883 4.31021 4.61703 3.78722 3.91064 3.80674 3.37997 2.94629 3.98781 4.09774 4.31008 4.48647 4.81704 4.52644 3.83426 2.6059 4.44873 4.22788 4.20874 4.72227 2.70575 4.71364 4.31662 4.12478 4.53787 4.60129 4.34575 2.80844 3.84276 4.18214 4.06192 4.26882 3.80109 4.0521 4.54223 3.93078 4.77865 4.30153 4.55211 3.80306 4.1223 4.73776 3.92836 4.49765 4.60827 4.33783 4.93754 4.06352 3.93441 3.81215 4.7273 3.57017 4.73909 4.66134 2.43459 3.77172 2.46623 4.18978 3.99831 4.78558 3.522 4.7013 4.77829 2.6072 4.4413 3.54084 3.41387 4.57013 2.25254 4.26879 4.42966 2.7666 4.07672 4.89786 4.42989 4.35975 4.73709 3.75948 4.86017 4.29932 4.37411 3.98996 4.80057 3.55159 4.81957 4.26108 3.24551 4.99733 4.46048 4.62042 4.30553 4.10465 4.38359 3.01919 3.08642 2.88632 2.07107 2.76888 2.44925 2.76576 2.94093 2.81235 2.04373 2.66153 2.8626 2.42049 2.8 2.6188 2.59648 2.95885 2.87247 2.83924 1.90061 2.95233 1.66849 2.65445 3.05106 2.51701 2.12339 2.49352 2.16728 2.89352 2.22397 3.05958 3.00215 1.78136 3.01569 2.48369 2.95093 0.925542 2.28069 2.62769 2.62557 2.40324 2.20339 2.49133 2.08053 1.66848 2.53041 3.42554 1.73348 2.95605 1.1226 2.25509 2.30617 1.99999 1.72422 1.8074 3.05693 3.02216 3.09339 2.27594 2.52647 3.00643 2.41706 2.15143 0.917227 2.54424 2.56751 3.35163 2.99084 2.99402 2.72582 3.00475 2.50279 3.19876 2.17348 1.77246 2.75834 2.04133 1.83801 2.86687 1.71364 3.03303 3.12339 2.49861 3.4705 3.21262 2.50554 2.93295 3.08584 2.70926 2.98599 2.86418 2.98904 2.55939 2.77414 2.26033 2.57016 3.03345 2.53905 3.11872 2.97135 1.15572 1.78843 1.63847 1.2868 1.83032 1.17367 1.70069 1.761 1.64271 1.22846 1.374 1.7975 1.05794 1.29527 1.78676 1.29749 1.62452 1.72013 1.73147 1.07877 1.78265 1.61899 1.55951 1.87015 1.61658 1.09984 1.63976 1.6566 1.01818 1.6646 1.70459 1.57702 1.12607 1.29397 1.68147 1.22688 1.03415 1.74389 1.59509 1.60337 0.959523 1.80867 1.35823 1.71763 1.39103 1.22343 1.60529 1.77022 1.60539 1.50809 1.34087 1.43776 1.64664 1.39193 1.66252 1.19402 1.09254 3.42433 3.20465 1.58791 1.0413 1.73278 1.85041 1.57807 1.1749 1.57408 1.39182 3.55194 1.76182 3.344 1.27995 0.996227 1.67331 1.75404 1.6819 1.88791 1.70086 3.23255 3.48318 1.30281 1.91452 1.39446 1.6043 1.21438 1.75244 1.39295 1.77966 3.64112 3.44989 1.88151 3.59302 3.38294 3.53782 3.33487 3.42571 3.26033 1.38845 1.55955 1.81473 1.70611 3.15449 3.20923 3.15388 3.19606 3.21323 3.22078 3.27433 3.24449 3.37957 3.40104 3.24552 3.30206 3.22903 3.25442 3.25319 3.29577 3.1135 3.17154 3.4197 3.43595 3.44965 3.48758 3.12958 3.17183 3.13116 3.22784 3.18961 3.26079 3.38866 2.99643 3.33609 3.09585 3.05681 3.1297 3.22486 3.27905 3.21182 3.1965 3.24489 3.243 3.23163 3.27304 3.17563 3.17488 3.11755 3.20642 3.2459 3.27 3.18332 3.47646 3.0327 3.23753 3.08908 3.42477 3.16988 3.19416 3.28589 3.27904 3.3389 2.87693 3.31001 2.92817 3.42621 3.12036 3.21927 3.16266 3.17792 3.25019 3.45623 3.22006 3.82662 3.17325 3.25457 3.86287 3.20123 3.36428 2.97865 3.0603 3.20666 2.99988 3.02173 3.39452 3.98829 3.03912 3.21684 3.31846 3.1115 3.27111 3.19272 3.23994 3.37211 3.05558 3.09911 3.24677 3.03746 3.26395 4.02934 3.24426 3.3714 3.12473 5.57051 5.46026 5.39478 5.54607 5.52404 5.42809 5.54375 3.34223 5.50587 5.59271 5.11023 5.57482 5.29857 3.14387 5.5957 5.44449 5.56378 5.39496 5.45177 5.30484 5.46312 3.37576 5.10142 5.65984 5.29176 3.39313 3.17611 5.58184 5.55614 5.55047 5.62019 5.52266 5.53832 3.1945 5.08674 5.51289 5.54791 5.56155 5.47497 5.52562 5.51249 5.49979 3.42512 5.57855 5.4703 5.51664 5.6113 5.4529 5.54514 5.50087 3.47239 5.53508 5.44018 5.66801 5.57492 5.31027 5.13702 5.64862 5.54146 5.42373 5.43509 5.45997 5.22187 5.67737 3.34426 5.631 3.22518 5.52623 5.07767 5.50644 5.37241 5.0374 5.49831 5.40106 5.60253 5.73872 5.5766 5.26842 5.11667 5.46851 3.27796 5.4013 4.97486 5.49627 5.39825 3.11743 5.53928 5.44165 5.55041 3.14651 5.5052 5.45591 5.52911 5.79546 5.54451 5.44157 5.37458 5.6055 5.5489 5.49903 3.50268 3.51538 3.52172 3.55971 3.74137 3.15009 3.53438 3.74138 3.16029 3.564 3.777 3.17713 3.53241 3.75797 3.58321 3.16639 4.14318 3.64893 3.60413 3.57213 3.14393 3.75418 3.54453 3.80795 3.18146 3.78877 3.14991 3.56915 3.16216 3.59241 3.14784 3.14024 3.56169 3.58541 3.12041 3.74666 3.1633 2.44161 3.61493 3.77656 4.11898 3.21046 4.15466 3.55338 3.21299 3.19358 3.59129 4.16803 3.59457 3.2428 4.14305 3.57042 3.21137 4.10697 3.14743 3.81311 3.20169 3.6258 3.53758 3.14981 3.21062 4.07635 3.25081 2.4555 3.69552 3.21544 3.62719 3.59648 3.7949 3.60435 3.25773 3.19826 3.51134 2.49856 3.81642 3.55395 3.5628 3.58443 3.36871 3.75443 3.75672 3.1433 3.54921 3.29211 3.77984 3.32663 3.61724 3.45399 3.61604 3.71133 4.1392 4.18477 3.19431 3.51587 3.28939 3.19995 3.38026 3.55326 2.55254 3.62911 2.1626 2.50094 2.52271 2.1058 2.25894 2.2235 1.85386 2.56191 2.28387 2.40127 2.57231 1.62124 2.57919 2.08443 2.32139 2.24933 1.69223 1.83827 2.33531 2.44945 1.62143 1.19904 2.60312 1.89938 1.73228 2.36711 1.80657 2.41983 2.64117 2.70562 1.67397 2.17645 2.1954 2.40694 2.30245 1.34717 1.6234 2.24091 1.96094 1.56823 1.80887 1.69827 2.49645 1.70192 1.20292 1.14861 2.62797 1.73207 1.9139 1.68662 2.64734 1.62056 1.65294 1.28893 2.42207 1.90111 2.49386 2.30089 1.84571 2.76318 1.80316 1.76697 2.20886 2.20693 2.40735 2.15142 1.26807 2.31994 1.48301 1.67995 2.33681 1.31327 1.16703 2.12684 1.74437 2.01437 1.94275 1.66994 1.3931 1.75982 1.68847 1.83481 2.537 1.83709 1.21302 1.17435 1.66785 1.33597 1.69509 2.50313 2.68185 2.28841 1.79223 1.667 1.77511 1.74417 1.23841 1.78464 1.87409 2.29788 4.28096 4.27585 4.13059 4.16706 4.12006 4.21906 3.90231 4.1527 3.84737 4.10283 3.84393 4.14554 4.14701 4.12705 4.07608 4.14933 4.22346 4.11652 4.12622 4.04725 4.06638 4.11453 4.33548 4.03452 4.00112 3.87096 4.13003 4.08722 3.83724 3.9932 4.10217 4.11605 4.17572 4.13873 4.18366 3.89071 4.08819 3.91556 4.08349 4.13835 4.03553 4.14851 3.78736 4.06452 4.05819 4.03973 4.3054 3.98766 4.06458 4.14942 4.14329 3.9395 3.96095 3.83065 4.15218 4.12423 4.18714 3.80904 4.07393 4.07367 4.24167 4.05253 4.02382 3.97122 3.79077 3.88067 4.13219 3.82992 4.16561 4.06744 4.11977 3.86375 3.91092 4.21694 4.2062 4.04329 4.06503 3.68521 4.07382 4.26557 4.12349 3.81902 3.94229 4.00495 4.02332 3.9489 4.29484 4.07842 3.62623 3.9863 4.06478 3.97425 4.15007 4.25303 3.73412 3.87585 4.1525 4.21188 4.08003 4.04363 1.55272 1.61412 1.61115 1.68231 1.52493 2.59009 1.5705 1.19491 1.28056 1.59885 1.99723 1.65413 1.23517 3.14259 1.33065 1.96045 2.01592 2.49217 2.65236 2.65332 1.64097 1.93599 1.58393 2.5779 2.02345 3.21761 3.07701 1.71488 1.64821 1.59415 1.84848 2.05608 3.13569 2.55572 2.54992 1.5146 3.13467 2.71944 2.27852 2.37164 1.57033 1.85982 1.59209 1.83429 2.30129 1.7201 1.55059 1.93728 2.69581 1.59591 2.6399 2.64 2.20183 1.27658 1.19427 2.5244 3.15341 2.44564 2.21506 1.65684 1.88277 2.43442 1.68133 1.95485 1.63014 2.00298 2.36025 2.69172 3.21053 1.33419 1.9872 1.24239 2.61728 1.4804 2.34043 1.91037 3.17572 2.59292 2.09838 2.65656 2.82049 2.29064 1.52011 2.25209 1.87921 1.91863 3.07702 1.18589 3.23826 2.12669 2.38477 1.96652 2.74353 2.80162 1.83394 2.02678 2.78308 2.70585 1.265 1.61548 3.71286 3.91834 3.8839 4.08563 3.82957 3.99702 3.41691 3.61014 3.92274 4.0938 3.82321 3.68832 3.53223 3.99423 3.86318 3.50693 3.70209 3.62221 3.58425 3.7825 3.38471 3.69996 3.60247 3.51655 3.74247 3.93995 3.88333 4.08356 3.85627 3.47333 3.69373 3.09266 3.60545 3.99635 2.85505 3.04917 3.22934 3.30972 3.25841 3.4384 2.96263 3.08344 3.39925 3.77908 3.17521 3.55429 3.35179 3.68731 3.51926 3.18639 3.58629 3.71608 3.9381 3.51201 4.09017 3.6335 3.84484 3.71368 2.65418 3.99232 3.86148 2.40712 2.51788 3.10399 2.85769 3.03264 3.21533 3.17595 3.2669 2.83242 2.67927 3.35504 2.95433 3.45035 3.32133 3.05597 3.47443 2.43266 3.66688 3.0622 3.17908 2.95487 3.38875 3.50702 3.19911 2.54216 3.51678 3.59784 3.58922 3.37153 3.63763 2.92636 3.72876 3.39601 3.57348 2.85542 3.11736 3.31828 2.61503 3.48948 2.68011 2.9583 2.7041 2.85106 2.70392 2.88635 2.97306 3.18589 2.46758 2.72152 2.74405 2.78572 2.87337 2.65131 2.46183 2.52262 2.64089 2.72494 2.69627 2.87064 2.5159 3.07987 2.90719 2.62727 2.74781 2.81837 2.51066 2.90366 3.0175 2.6182 2.66082 2.88997 2.7453 2.4958 2.66678 3.19872 2.56524 2.73376 2.92018 2.7268 2.91321 2.91614 2.47469 2.78995 2.87169 2.484 2.66165 2.74987 2.63251 2.76172 2.94582 2.90541 2.43077 2.56307 2.9111 2.95045 2.53407 3.1095 2.69687 2.79658 2.64898 2.94064 2.42026 2.64628 2.56026 2.97824 2.93989 2.94827 3.08919 3.26687 2.54132 2.50476 2.91257 2.84586 3.26925 2.71515 2.74444 2.43611 2.67852 2.53254 2.72041 2.69951 2.91614 2.52796 2.61932 2.93427 2.94681 2.9163 2.57699 2.79463 2.90451 3.03272 2.70413 2.79018 2.97491 2.9364 3.15335 2.95104 2.74427 2.63064 2.73843 2.68113 2.66537 2.80546 2.59945 2.8405 2.81301 2.76931 2.70607 2.89218 2.75418 2.91701 2.6104 2.60695 3.02011 2.98678 2.82857 2.74484 2.81656 2.53557 2.97558 2.5492 2.77716 3.05603 3.08397 2.68077 2.73476 2.61948 2.85901 2.6144 3.1195 2.85527 2.67504 2.54982 2.89075 2.85912 2.95001 2.67108 2.98464 2.62895 2.91122 2.92348 2.65452 2.89287 2.70352 2.80049 2.90593 2.71257 2.83453 2.94683 3.09794 2.74623 3.11118 2.93204 2.92477 2.9091 3.10046 3.05615 2.56619 2.8845 3.13186 2.58552 2.97616 2.68838 2.73522 2.69551 2.6822 2.75613 2.8971 2.80479 3.09596 2.86637 2.87735 2.94307 2.81591 2.52488 2.68935 3.03601 2.7588 3.27024 3.00002 2.87932 2.54934 2.72939 3.1007 2.67081 2.87212 3.16922 2.75923 2.94132 2.73939 3.08964 2.63038 2.8283 2.5347 2.90192 2.55619 2.98852 3.06816 3.14896 3.78053 3.72582 3.62593 3.85977 3.90413 3.59677 3.79786 3.56561 3.84803 3.99962 3.63877 3.41606 3.94959 3.65009 3.51144 3.71837 3.71668 3.7634 1.95952 1.80753 1.93599 1.84537 3.88239 1.84867 1.97739 3.59116 3.52853 3.9347 3.82263 3.43268 3.68819 3.79162 3.88922 1.96469 3.71616 3.3885 4.00282 3.96606 3.74475 3.35748 3.58525 3.60649 3.93283 3.67126 3.40828 3.43046 3.58296 2.0609 3.72271 3.47641 3.55217 3.59635 1.91527 3.7401 3.44651 3.74175 1.77979 3.9084 3.59308 1.98932 1.94834 3.92729 3.2439 2.03778 2.00595 1.86641 1.89677 1.91297 3.64112 3.94167 3.6986 3.36385 3.64766 3.66415 1.99468 3.96002 3.19155 3.82912 3.40149 3.43162 4.06156 4.06657 3.76174 1.79654 3.20056 3.45835 3.5639 3.78919 3.23089 3.94842 3.4812 3.80832 3.30841 3.67324 3.54443 3.75689 3.55093 1.97095 3.46498 1.99444 2.41425 2.6539 1.88312 2.10972 2.54019 2.41776 2.50001 1.75973 2.30463 2.35818 2.45724 2.07251 0.881646 2.30402 2.11724 2.58268 1.90171 2.64758 2.27235 2.49165 2.39718 3.074 1.65131 2.17213 2.11773 2.18276 1.2617 2.43946 2.00025 2.45897 3.11385 1.72772 2.38283 2.98794 1.52539 2.5668 1.36794 1.88954 2.24348 2.43293 2.35506 2.48278 2.20987 2.45482 2.30062 2.22915 1.95683 2.98601 2.228 2.35129 2.58011 2.52 3.17696 3.12104 2.29239 3.1052 2.09375 3.07512 3.07305 2.51396 1.03067 2.13566 0.975103 2.12641 1.93457 2.03581 3.22512 2.49556 2.23011 3.12598 3.04965 2.70817 2.14605 3.25338 2.49804 2.95042 1.95552 3.19175 2.16799 1.08123 1.97039 2.02012 2.30149 1.48309 1.48543 3.44254 1.60672 3.25068 3.18364 1.1482 3.10497 2.42702 1.23956 1.541 3.06617 3.06743 1.44107 2.15977 3.06464 2.90084 3.47316 3.81346 3.43542 4.31742 3.19876 4.20321 3.13998 3.48192 3.57425 3.81339 4.35139 3.35279 3.54364 3.44419 3.08726 4.1817 3.61196 4.32737 5.69693 3.313 2.98453 2.96481 3.24305 3.59934 3.22921 3.60707 3.98623 4.19844 2.51726 3.42062 3.41513 4.33217 3.3305 3.48858 3.69939 3.34324 3.14283 2.82062 2.99074 3.62239 3.54508 3.41193 3.56845 4.19245 3.19448 3.14912 2.30199 2.95482 4.13991 4.21119 4.25966 4.37172 3.77446 3.32355 2.76765 3.36057 3.53897 2.75968 3.42311 3.12099 3.35688 2.95525 3.00305 2.95016 3.33175 4.1969 2.9088 4.01736 3.62141 2.83747 3.31589 3.6436 3.55812 3.25169 3.00146 4.10148 3.14216 3.54579 3.34165 2.96879 2.7609 3.58399 4.56058 3.98604 3.49119 3.59147 4.59135 3.41486 2.69056 3.5723 3.29647 3.42629 3.39832 2.89549 2.52568 3.42361 4.31891 3.73224 3.73022 3.49082 2.84036 2.87611 2.6528 2.57515 3.06901 3.08663 2.61926 2.69026 2.74649 2.81505 2.6538 2.53888 1.99397 2.5668 2.86759 1.83944 2.45123 2.70305 2.97565 3.00786 2.69922 3.07059 3.45394 2.24366 2.10532 3.46547 2.21901 2.04169 2.32143 2.02189 2.29139 1.82765 1.88566 1.93567 2.10758 2.86894 2.88043 1.73124 1.68831 1.92945 2.84663 2.59783 2.87301 3.07414 2.49767 2.07485 3.00736 2.66324 2.65623 1.9128 2.17441 2.43726 2.16259 1.97222 2.05721 3.24582 2.23956 2.2128 2.12512 1.94172 2.08056 2.52551 2.02585 3.29915 2.09838 2.48852 3.42328 1.95214 1.87185 2.36161 2.15709 2.05308 2.22774 1.41564 2.24461 3.46244 2.08722 1.68736 2.21875 1.9415 3.04906 1.7413 1.93563 2.08709 1.27778 2.34086 1.93953 3.02477 2.86339 1.4881 2.57869 1.99683 2.44682 2.07738 2.92007 2.4831 2.61618 1.8751 3.16185 2.60152 NA NA NA NA NA NA NA NA NA NA NA NA NA NA NA NA NA NA NA NA NA NA NA NA NA NA NA NA NA NA NA NA NA NA NA NA NA NA NA NA NA NA NA NA NA NA NA NA NA NA NA NA NA NA NA NA NA NA NA NA NA NA NA NA NA NA NA NA NA NA NA NA NA NA NA NA NA NA NA NA NA NA NA NA NA NA NA NA NA NA NA NA NA NA NA NA NA NA NA NA NA NA NA NA NA NA NA NA NA NA NA NA NA NA NA NA NA NA NA NA NA NA NA NA NA NA NA NA NA NA NA NA NA NA NA NA NA NA NA NA NA NA NA NA NA NA NA NA NA NA NA NA NA NA NA NA NA NA NA NA NA NA NA NA NA NA NA NA NA NA NA NA NA NA NA NA NA NA NA NA NA NA NA NA NA NA NA NA NA NA NA NA NA NA NA NA NA NA NA NA NA NA NA NA NA NA NA NA NA NA NA NA NA NA NA NA NA NA NA NA NA NA NA NA NA NA NA NA NA NA NA NA NA NA NA NA NA NA NA NA NA NA NA NA NA NA NA NA NA NA NA NA NA NA NA NA NA NA NA NA NA NA NA NA NA NA NA NA NA NA NA NA NA NA NA NA NA NA NA NA NA NA NA NA NA NA NA NA NA NA NA NA NA NA NA NA NA NA NA NA NA NA NA NA NA NA NA NA NA NA NA NA NA NA NA NA NA NA NA NA NA NA NA NA NA NA NA NA NA NA NA NA NA NA NA NA NA NA NA NA NA NA NA NA NA NA NA NA NA NA NA NA NA NA NA NA NA NA NA NA NA NA NA NA NA NA NA NA NA NA NA NA NA NA NA NA NA NA NA NA NA NA NA NA NA NA NA NA NA NA NA NA NA NA NA NA NA NA NA NA NA NA NA NA NA NA NA NA NA NA NA NA NA NA NA NA NA NA NA NA NA NA NA NA NA NA NA NA NA NA NA NA NA NA NA NA NA NA NA NA NA NA NA NA NA NA NA NA NA NA NA NA NA NA NA NA NA NA NA NA NA NA NA NA NA NA NA NA NA NA NA NA NA NA NA NA NA NA NA NA NA NA NA NA NA NA NA NA NA NA NA NA NA NA NA NA NA NA NA NA NA NA NA NA NA NA NA NA NA NA NA NA NA NA NA NA NA NA NA NA NA NA NA NA NA NA NA NA NA NA NA NA NA NA NA NA NA NA NA NA NA NA NA NA NA NA NA NA NA NA NA NA NA NA NA NA NA NA NA NA NA NA NA NA NA NA NA NA NA NA NA NA NA NA NA NA NA NA NA NA NA NA NA NA NA NA NA NA NA NA NA NA NA NA NA NA NA NA NA NA NA NA NA NA NA NA NA NA NA NA NA NA NA NA NA NA NA NA NA NA NA NA NA NA NA NA NA NA NA NA NA NA NA NA NA NA NA NA NA NA NA NA NA NA NA NA NA NA NA NA NA NA NA NA NA NA NA NA NA NA NA NA NA NA NA NA NA NA NA NA NA NA NA NA NA NA NA NA NA NA NA NA NA NA NA NA NA NA NA NA NA NA NA NA NA NA NA NA NA NA NA NA NA NA NA NA NA NA NA NA NA NA NA NA NA NA NA NA NA NA NA NA NA NA NA NA NA NA NA NA NA NA NA NA NA NA NA NA NA NA NA NA NA NA NA NA NA NA NA NA NA NA NA NA NA NA NA NA NA NA NA NA NA NA NA NA NA NA NA NA NA NA NA NA NA NA NA NA NA NA NA NA NA NA NA NA NA NA NA NA NA NA NA NA NA NA NA NA NA NA NA NA NA NA NA NA NA NA NA NA NA NA NA NA NA NA NA NA NA NA NA NA NA NA NA NA NA NA NA NA NA NA NA NA NA NA NA NA NA NA NA NA NA NA NA NA NA NA NA NA NA NA NA NA NA NA NA NA NA NA NA NA NA NA NA NA NA NA NA NA NA NA NA NA NA NA NA NA NA NA NA NA NA NA NA NA NA NA NA NA NA NA NA NA NA NA NA NA NA NA NA NA NA NA NA NA NA NA NA NA NA NA NA NA NA NA NA NA NA NA NA NA NA NA NA NA NA NA NA NA NA NA NA NA NA NA NA NA NA NA NA NA NA NA NA NA NA NA NA NA NA NA NA NA NA NA NA NA NA NA NA NA NA NA NA NA NA NA NA NA NA NA NA NA NA NA NA NA NA NA NA NA NA NA NA NA NA NA NA NA NA NA NA NA NA NA NA NA NA NA NA NA NA NA NA NA NA NA NA NA NA NA NA NA NA NA NA NA NA NA NA NA NA NA NA NA NA NA NA NA NA NA NA NA NA NA NA NA NA NA NA NA NA NA NA NA NA NA NA NA NA NA NA NA NA NA NA NA NA NA NA NA NA NA NA NA NA NA NA NA NA NA NA NA NA NA NA NA NA NA NA NA NA NA NA NA NA NA NA NA NA NA NA NA NA NA NA NA NA NA NA NA NA NA NA NA NA NA NA NA NA NA NA NA NA NA NA NA NA NA NA NA NA NA NA NA NA NA NA NA NA NA NA NA NA NA NA NA NA NA NA NA NA NA NA NA NA NA NA NA NA NA NA NA NA NA NA NA NA NA NA NA NA NA NA NA NA NA NA NA NA NA NA NA NA NA NA NA NA NA NA NA NA NA NA NA NA NA NA NA NA NA NA NA NA NA NA NA NA NA NA NA NA NA NA NA NA NA NA NA NA NA NA NA NA NA NA NA NA NA NA NA NA NA NA NA NA NA NA NA NA NA NA NA NA NA NA NA NA NA NA NA NA NA NA NA NA NA NA NA NA NA NA NA NA NA NA NA NA NA NA NA NA NA NA NA NA NA NA NA NA NA NA NA NA NA NA NA NA NA NA NA NA NA NA NA NA NA NA NA NA NA NA NA NA NA NA NA NA NA NA NA NA NA NA NA NA NA NA NA NA NA NA NA NA NA NA NA NA NA NA NA NA NA NA NA NA NA NA NA NA NA NA NA NA NA NA NA NA NA NA NA NA NA NA NA NA NA NA NA NA NA NA NA NA NA NA NA NA NA NA NA NA NA NA NA NA NA NA NA NA NA NA NA NA NA NA NA NA NA NA NA NA NA NA NA NA NA NA NA NA NA NA NA NA NA NA NA NA NA NA NA NA NA NA NA NA NA NA NA NA NA NA NA NA NA NA NA NA NA NA NA NA NA NA NA NA NA NA NA NA NA NA NA NA NA NA NA NA NA NA NA NA NA NA NA NA NA NA NA NA NA NA NA NA NA NA NA NA NA NA NA NA NA NA NA NA NA NA NA NA NA NA NA NA NA NA NA NA NA NA NA NA NA NA NA NA NA NA NA NA NA NA NA NA NA NA NA NA NA NA NA NA NA NA NA NA NA NA NA NA NA NA NA NA NA NA NA NA NA NA NA NA NA NA NA NA NA NA NA NA NA NA NA NA NA NA NA NA NA NA NA NA NA NA NA NA NA NA NA NA NA NA NA NA NA NA NA NA NA NA NA NA NA NA NA NA NA NA NA NA NA NA NA NA NA NA NA NA NA NA NA NA NA NA NA NA NA NA NA NA NA NA NA NA NA NA NA NA NA NA NA NA NA NA NA NA NA NA NA NA NA NA NA NA NA NA NA NA NA NA NA NA NA NA NA NA NA NA NA NA NA NA NA NA NA NA NA NA NA NA NA NA NA NA NA NA NA NA NA NA NA NA NA NA NA NA NA NA NA NA NA NA NA NA NA NA NA NA NA NA NA NA NA NA NA NA NA NA NA NA NA NA NA NA NA NA NA NA NA NA NA NA NA NA NA NA NA NA NA NA NA NA NA NA NA NA NA NA NA NA NA NA NA NA NA NA NA NA NA NA NA NA NA NA NA NA NA NA NA NA NA NA NA NA NA NA NA NA NA NA NA NA NA NA NA NA NA NA NA NA NA NA NA NA NA NA NA NA NA NA NA NA NA NA NA NA NA NA NA NA NA NA NA NA NA NA NA NA NA NA NA NA NA NA NA NA NA NA NA NA NA NA NA NA NA NA NA NA NA NA NA NA NA NA NA NA NA NA NA NA NA NA NA NA NA NA NA NA NA NA NA NA NA NA NA NA NA NA NA NA NA NA NA NA NA NA NA NA NA NA NA NA NA NA NA NA NA NA NA NA NA NA NA NA NA NA NA NA NA NA NA NA NA NA NA NA NA NA NA NA NA NA NA NA NA NA NA NA NA NA NA NA NA NA NA NA NA NA NA NA NA NA NA NA NA NA NA NA NA NA NA NA NA NA NA NA NA NA NA NA NA NA NA NA NA NA NA NA NA NA NA NA NA NA NA NA NA NA NA NA NA NA NA NA NA NA NA NA NA NA NA NA NA NA NA NA NA NA NA NA NA NA NA NA NA NA NA NA NA NA NA NA NA NA NA NA NA NA NA NA NA NA NA NA NA NA NA NA NA NA NA NA NA NA NA NA NA NA NA NA NA NA NA NA NA NA NA NA NA NA NA NA NA NA NA NA NA NA NA NA NA NA NA NA NA NA NA NA NA NA NA NA NA NA NA NA NA NA NA NA NA NA NA NA NA NA NA NA NA NA NA NA NA NA NA NA NA NA NA NA NA NA NA NA NA NA NA NA NA NA NA NA NA NA NA NA NA NA NA NA NA NA NA NA NA NA NA NA NA NA NA NA NA NA NA NA NA NA NA NA NA NA NA NA NA NA NA NA NA NA NA NA NA NA NA NA NA NA NA NA NA NA NA NA NA NA NA NA NA NA NA NA NA NA NA NA NA NA NA NA NA NA NA NA NA NA NA NA NA NA NA NA NA NA NA NA NA NA NA NA NA NA NA NA NA NA NA NA NA NA NA NA NA NA NA NA NA NA NA NA NA NA NA NA NA NA NA NA NA NA NA NA NA NA NA NA NA NA NA NA NA NA NA NA NA NA NA NA NA NA NA NA NA NA NA NA NA NA NA NA NA NA NA NA NA NA NA NA NA NA NA NA NA NA NA NA NA NA NA NA NA NA NA NA NA NA NA NA NA NA NA NA NA NA NA NA NA NA NA NA NA NA NA NA NA NA NA NA NA NA NA NA NA NA NA NA NA NA NA NA NA NA NA NA NA NA NA NA NA NA NA NA NA NA NA NA NA NA NA NA NA NA NA NA NA NA NA NA NA NA NA NA NA NA NA NA NA NA NA NA NA NA NA NA NA NA NA NA NA NA NA NA NA NA NA NA NA NA NA NA NA NA NA NA NA NA NA NA NA NA NA NA NA NA NA NA NA NA NA NA NA NA NA NA NA NA NA NA NA NA NA NA NA NA NA NA NA NA NA NA NA NA NA NA NA NA NA NA NA NA NA NA NA NA NA NA NA NA NA NA NA NA NA NA NA NA NA NA NA NA NA NA NA NA NA NA NA NA NA NA NA NA NA NA NA NA NA NA NA NA NA NA NA NA NA NA NA NA NA NA NA NA NA NA NA NA NA NA NA NA NA NA NA NA NA NA NA NA NA NA NA NA NA NA NA NA NA NA NA NA NA NA NA NA NA NA NA NA NA NA NA NA NA NA NA NA NA NA NA NA NA NA NA NA NA NA NA NA NA NA NA NA NA NA NA NA NA NA NA NA NA NA NA NA NA NA NA NA NA NA NA NA NA NA NA NA NA NA NA NA NA NA NA NA NA NA NA NA NA NA NA NA NA NA NA NA NA NA NA NA NA NA NA NA NA NA NA NA NA NA NA NA NA NA NA NA NA NA NA NA NA NA NA NA NA NA NA NA NA NA NA NA NA NA NA NA NA NA NA NA NA NA NA NA NA NA NA NA NA NA NA NA NA NA NA NA NA NA NA NA NA NA NA NA NA NA NA NA NA NA NA NA NA NA NA NA NA NA NA NA NA NA NA NA NA NA NA NA NA NA NA NA NA NA NA NA NA NA NA NA NA NA NA NA NA NA NA NA NA NA NA NA NA NA NA NA NA NA NA NA NA NA NA NA NA NA NA NA NA NA NA NA NA NA NA NA NA NA NA NA NA NA NA NA NA NA NA NA NA NA NA NA NA NA NA NA NA NA NA NA NA NA NA NA NA NA NA NA NA NA NA NA NA NA NA NA NA NA NA NA NA NA NA NA NA NA NA NA NA NA NA NA NA NA NA NA NA NA NA NA NA NA NA NA NA NA NA NA NA NA NA NA NA NA NA NA NA NA NA NA NA NA NA NA NA NA NA NA NA NA NA NA NA NA NA NA NA NA NA NA NA NA NA NA NA NA NA NA NA NA NA NA NA NA NA NA NA NA NA NA NA NA NA NA NA NA NA NA NA NA NA NA NA NA NA NA NA NA NA NA NA NA NA NA NA NA NA NA NA NA NA NA NA NA NA NA NA NA NA NA NA NA NA NA NA NA NA NA NA NA NA NA NA NA NA NA NA NA NA NA NA NA NA NA NA NA NA NA NA NA NA NA NA NA NA NA NA NA NA NA NA NA NA NA NA NA NA NA NA NA NA NA NA NA NA NA NA NA NA NA NA NA NA NA NA NA NA NA NA NA NA NA NA NA NA NA NA NA NA NA NA NA NA NA NA NA NA NA NA NA NA NA NA NA NA NA NA NA NA NA NA NA NA NA NA NA NA NA NA NA NA NA NA NA NA NA NA NA NA NA NA NA NA NA NA NA NA NA NA NA NA NA NA NA NA NA NA NA NA NA NA NA NA NA NA NA NA NA NA NA NA NA NA NA NA NA NA NA NA NA NA NA NA NA NA NA NA NA NA NA NA NA NA NA NA NA NA NA NA NA NA NA NA NA NA NA NA NA NA NA NA NA NA NA NA NA NA NA NA NA NA NA NA NA NA NA NA NA NA NA NA NA NA NA NA NA NA NA NA NA NA NA NA NA NA NA NA NA NA NA NA NA NA NA NA NA NA NA NA NA NA NA NA NA NA NA NA NA NA NA NA NA NA NA NA NA NA NA NA NA NA NA NA NA NA NA NA NA NA NA NA NA NA NA NA NA NA NA NA NA NA NA NA NA NA NA NA NA NA NA NA NA NA NA NA NA NA NA NA NA NA NA NA NA NA NA NA NA NA NA NA NA NA NA NA NA NA NA NA NA NA NA NA NA NA NA NA NA NA NA NA NA NA NA NA NA NA NA NA NA NA NA NA NA NA NA NA NA NA NA NA NA NA NA NA NA NA NA NA NA NA NA NA NA NA NA NA NA NA NA NA NA NA NA NA NA NA NA NA NA NA NA NA NA NA NA NA NA NA NA NA NA NA NA NA NA NA NA NA NA NA NA NA NA NA NA NA NA NA NA NA NA NA NA NA NA NA NA NA NA NA NA NA NA NA NA NA NA NA NA NA NA NA NA NA NA NA NA NA NA NA NA NA NA NA NA NA NA NA NA NA NA NA NA NA NA NA NA NA NA NA NA NA NA NA NA NA NA NA NA NA NA NA NA NA NA NA NA NA NA NA NA NA NA NA NA NA NA NA NA NA NA NA NA NA NA NA NA NA NA NA NA NA NA NA NA NA NA NA NA NA NA NA NA NA NA NA NA NA NA NA NA NA NA NA NA NA NA NA NA NA NA NA NA NA NA NA NA NA NA NA NA NA NA NA NA NA NA NA NA NA NA NA NA NA NA NA NA NA NA NA NA NA NA NA NA NA NA NA NA NA NA NA NA NA NA NA NA NA NA NA NA NA NA NA NA NA NA NA NA NA NA NA NA NA NA NA NA NA NA NA NA NA NA NA NA NA NA NA NA NA NA NA NA NA NA NA NA NA NA NA NA NA NA NA NA NA NA NA NA NA NA NA NA NA NA NA NA NA NA NA NA NA NA NA NA NA NA NA NA NA NA NA NA NA NA NA NA NA NA NA NA NA NA NA NA NA NA NA NA NA NA NA NA NA NA NA NA NA NA NA NA NA NA NA NA NA NA NA NA NA NA NA NA NA NA NA NA NA NA NA NA NA NA NA NA NA NA NA NA NA NA NA NA NA NA NA NA NA NA NA NA NA NA NA NA NA NA NA NA NA NA NA NA NA NA NA NA NA NA NA NA NA NA NA NA NA NA NA NA NA NA NA NA NA NA NA NA NA NA NA NA NA NA NA NA NA NA NA NA NA NA NA NA NA NA NA NA NA NA NA NA NA NA NA NA NA NA NA NA NA NA NA NA NA NA NA NA NA NA NA NA NA NA NA NA NA NA NA NA NA NA NA NA NA NA NA NA NA NA NA NA NA NA NA NA NA NA NA NA NA NA NA NA NA NA NA NA NA NA NA NA NA NA NA NA NA NA NA NA NA NA NA NA NA NA NA NA NA NA NA NA NA NA NA NA NA NA NA NA NA NA NA NA NA NA NA NA NA NA NA NA NA NA NA NA NA NA NA NA NA NA NA NA NA NA NA NA NA NA NA NA NA NA NA NA NA NA NA NA NA NA NA NA NA NA NA NA NA NA NA NA NA NA NA NA NA NA NA NA NA NA NA NA NA NA NA NA NA NA NA NA NA NA NA NA NA NA NA NA NA NA NA NA NA NA NA NA NA NA NA NA NA NA NA NA NA NA NA NA NA NA NA NA NA NA NA NA NA NA NA NA NA NA NA NA NA NA NA NA NA NA NA NA NA NA NA NA NA NA NA NA NA NA NA NA NA NA NA NA NA NA NA NA NA NA NA NA NA NA NA NA NA NA NA NA NA NA NA NA NA NA NA NA NA NA NA NA NA NA NA NA NA NA NA NA NA NA NA NA NA NA NA NA NA NA NA NA NA NA NA NA NA NA NA NA NA NA NA NA NA NA NA NA NA NA NA NA NA NA NA NA NA NA NA NA NA NA NA NA NA NA NA NA NA NA NA NA NA NA NA NA NA NA NA NA NA NA NA NA NA NA NA NA NA NA NA NA NA NA NA NA NA NA NA NA NA NA NA NA NA NA NA NA NA NA NA NA NA NA NA NA NA NA NA NA NA NA NA NA NA NA NA NA NA NA NA NA NA NA NA NA NA NA NA NA NA NA NA NA NA NA NA NA NA NA NA NA NA NA NA NA NA NA NA NA NA NA NA NA NA NA NA NA NA NA NA NA NA NA NA NA NA NA NA NA NA NA NA NA NA NA NA NA NA NA NA NA NA NA NA NA NA NA NA NA NA NA NA NA NA NA NA NA NA NA NA NA NA NA NA NA NA NA NA NA NA NA NA NA NA NA NA NA NA NA NA NA NA NA NA NA NA NA NA NA NA NA NA NA NA NA NA NA NA NA NA NA NA NA NA NA NA NA NA NA NA NA NA NA NA NA NA NA NA NA NA NA NA NA NA NA NA NA NA NA NA NA NA NA NA NA NA NA NA NA NA NA NA NA NA NA NA NA NA NA NA NA NA NA NA NA NA NA NA NA NA NA NA NA NA NA NA NA NA NA NA NA NA NA NA NA NA NA NA NA NA NA NA NA NA NA NA NA NA NA NA NA NA NA NA NA NA NA NA NA NA NA NA NA NA NA NA NA NA NA NA NA NA NA NA NA NA NA NA NA NA NA NA NA NA NA NA NA NA NA NA NA NA NA NA NA NA NA NA NA NA NA NA NA NA NA NA NA NA NA NA NA NA NA NA NA NA NA NA NA NA NA NA NA NA NA NA NA NA NA NA NA NA NA NA NA NA NA NA NA NA NA NA NA NA NA NA NA NA NA NA NA NA NA NA NA NA NA NA NA NA NA NA NA NA NA NA NA NA NA NA NA NA NA NA NA NA NA NA NA NA NA NA NA NA NA NA NA NA NA NA NA NA NA NA NA NA NA NA NA NA NA NA NA NA NA NA NA NA NA NA NA NA NA NA NA NA NA NA NA NA NA NA NA NA NA NA NA NA NA NA NA NA NA NA NA NA NA NA NA NA NA NA NA NA NA NA NA NA NA NA NA NA NA NA NA NA NA NA NA NA NA NA NA NA NA NA NA NA NA NA NA NA NA NA NA NA NA NA NA NA NA NA NA NA NA NA NA NA NA NA NA NA NA NA NA NA NA NA NA NA NA NA NA NA NA NA NA NA NA NA NA NA NA NA NA NA NA NA NA NA NA NA NA NA NA NA NA NA NA NA NA NA NA NA NA NA NA NA NA NA NA NA NA NA NA NA NA NA NA NA NA NA NA NA NA NA NA NA NA NA NA NA NA NA NA NA NA NA NA NA NA NA NA NA NA NA NA NA NA NA NA NA NA NA NA NA NA NA NA NA NA NA NA NA NA NA NA NA NA NA NA NA NA NA NA NA NA NA NA NA NA NA NA NA NA NA NA NA NA NA NA NA NA NA NA NA NA NA NA NA NA NA NA NA NA NA NA NA NA NA NA NA NA NA NA NA NA NA NA NA NA NA NA NA NA NA NA NA NA NA NA NA NA NA NA NA NA NA NA NA NA NA NA NA NA NA NA NA NA NA NA NA NA NA NA NA NA NA NA NA NA NA NA NA NA NA NA NA NA NA NA NA NA NA NA NA NA NA NA NA NA NA NA NA NA NA NA NA NA NA NA NA NA NA NA NA NA NA NA NA NA NA NA NA NA NA NA NA NA NA NA NA NA NA NA NA NA NA NA NA NA NA NA NA NA NA NA NA NA NA NA NA NA NA NA NA NA NA NA NA NA NA NA NA NA NA NA NA NA NA NA NA NA NA NA NA NA NA NA NA NA NA NA NA NA NA NA NA NA NA NA NA NA NA NA NA NA NA NA NA NA NA NA NA NA NA NA NA NA NA NA NA NA NA NA NA NA NA NA NA NA NA NA NA NA NA NA NA NA NA NA NA NA NA NA NA NA NA NA NA NA NA NA NA NA NA NA NA NA NA NA NA NA NA NA NA NA NA NA NA NA NA NA NA NA NA NA NA NA NA NA NA NA NA NA NA NA NA NA NA NA NA NA NA NA NA NA NA NA NA NA NA NA NA NA NA NA NA NA NA NA NA NA NA NA NA NA NA NA NA NA NA NA NA NA NA NA NA NA NA NA NA NA NA NA NA NA NA NA NA NA NA NA NA NA NA NA NA NA NA NA NA NA NA NA NA NA NA NA NA NA NA NA NA NA NA NA NA NA NA NA NA NA NA NA NA NA NA NA NA NA NA NA NA NA NA NA NA NA NA NA NA NA NA NA NA NA NA NA NA NA NA NA NA NA NA NA NA NA NA NA NA NA NA NA NA NA NA NA NA NA NA NA NA NA NA NA NA NA NA NA NA NA NA NA NA NA NA NA NA NA NA NA NA NA NA NA NA NA NA NA NA NA NA NA NA NA NA NA NA NA NA NA NA NA NA NA NA NA NA NA NA NA NA NA NA NA NA NA NA NA NA NA NA NA NA NA NA NA NA NA NA NA NA NA NA NA NA NA NA NA NA NA NA NA NA NA NA NA NA NA NA NA NA NA NA NA NA NA NA NA NA NA NA NA NA NA NA NA NA NA NA NA NA NA NA NA NA NA NA NA NA NA NA NA NA NA NA NA NA NA NA NA NA NA NA NA NA NA NA NA NA NA NA NA NA NA NA NA NA NA NA NA NA NA NA NA NA NA NA NA NA NA NA NA NA NA NA NA NA NA NA NA NA NA NA NA NA NA NA NA NA NA NA NA NA NA NA NA NA NA NA NA NA NA NA NA NA NA NA NA NA NA NA NA NA NA NA NA NA NA NA NA NA NA NA NA NA NA NA NA NA NA NA NA NA NA NA NA NA NA NA NA NA NA NA NA NA NA NA NA NA NA NA NA NA NA NA NA NA NA NA NA NA NA NA NA NA NA NA NA NA NA NA NA NA NA NA NA NA NA NA NA NA NA NA NA NA NA NA NA NA NA NA NA NA NA NA NA NA NA NA NA NA NA NA NA NA NA NA NA NA NA NA NA NA NA NA NA NA NA NA NA NA NA NA NA NA NA NA NA NA NA NA NA NA NA NA NA NA NA NA NA NA NA NA NA NA NA NA NA NA NA NA NA NA NA NA NA NA NA NA NA NA NA NA NA NA NA NA NA NA NA NA NA NA NA NA NA NA NA NA NA NA NA NA NA NA NA NA NA NA NA NA NA NA NA NA NA NA NA NA NA NA NA NA NA NA NA NA NA NA NA NA NA NA NA NA NA NA NA NA NA NA NA NA NA NA NA NA NA NA NA NA NA NA NA NA NA NA NA NA NA NA NA NA NA NA NA NA NA NA NA NA NA NA NA NA NA NA NA NA NA NA NA NA NA NA NA NA NA NA NA NA NA NA NA NA NA NA NA NA NA NA NA NA NA NA NA NA NA NA NA NA NA NA NA NA NA NA NA NA NA NA NA NA NA NA NA NA NA NA NA NA NA NA NA NA NA NA NA NA NA NA NA NA NA NA NA NA NA NA NA NA NA NA NA NA NA NA NA NA NA NA NA NA NA NA NA NA NA NA NA NA NA NA NA NA NA NA NA NA NA NA NA NA NA NA NA NA NA NA NA NA NA NA NA NA NA NA NA NA NA NA NA NA NA NA NA NA NA NA NA NA NA NA NA NA NA NA NA NA NA NA NA NA NA NA NA NA NA NA NA NA NA NA NA NA NA NA NA NA NA NA NA NA NA NA NA NA NA NA NA NA NA NA NA NA NA NA NA NA NA NA NA NA NA NA NA NA NA NA NA NA NA NA NA NA NA NA NA NA NA NA NA NA NA NA NA NA NA NA NA NA NA NA NA NA NA NA NA NA NA NA NA NA NA NA NA NA NA NA NA NA NA NA NA NA NA NA NA NA NA NA NA NA NA NA NA NA NA NA NA NA NA NA NA NA NA NA NA NA NA NA NA NA NA NA NA NA NA NA NA NA NA NA NA NA NA NA NA NA NA NA NA NA NA NA NA NA NA NA NA NA NA NA NA NA NA NA NA NA NA NA NA NA NA NA NA NA NA NA NA NA NA NA NA NA NA NA NA NA NA NA NA NA NA NA NA NA NA NA NA NA NA NA NA NA NA NA NA NA NA NA NA NA NA NA NA NA NA NA NA NA NA NA NA NA NA NA NA NA NA NA NA NA NA NA NA NA NA NA NA NA NA NA NA NA NA NA NA NA NA NA NA NA NA NA NA NA NA NA NA NA NA NA NA NA NA NA NA NA NA NA NA NA NA NA NA NA NA NA NA NA NA NA NA NA NA NA NA NA NA NA NA NA NA NA NA NA NA NA NA NA NA NA NA NA NA NA NA NA NA NA NA NA NA NA NA NA NA NA NA NA NA NA NA NA NA NA NA NA NA NA NA NA NA NA NA NA NA NA NA NA NA NA NA NA NA NA NA NA NA NA NA NA NA NA NA NA NA NA NA NA NA NA NA NA NA NA NA NA NA NA NA NA NA NA NA NA NA NA NA NA NA NA NA NA NA NA NA NA NA NA NA NA NA NA NA NA NA NA NA NA NA NA NA NA NA NA NA NA NA NA NA NA NA NA NA NA NA NA NA NA NA NA NA NA NA NA NA NA NA NA NA NA NA NA NA NA NA NA NA NA NA NA NA NA NA NA NA NA NA NA NA NA NA NA NA NA NA NA NA NA NA NA NA NA NA NA NA NA NA NA NA NA NA NA NA NA NA NA NA NA NA NA NA NA NA NA NA NA NA NA NA NA NA NA NA NA NA NA NA NA NA NA NA NA NA NA NA NA NA NA NA NA NA NA NA NA NA NA NA NA NA NA NA NA NA NA NA NA NA NA NA NA NA NA NA NA NA NA NA NA NA NA NA NA NA NA NA NA NA NA NA NA NA NA NA NA NA NA NA NA NA NA NA NA NA NA NA NA NA NA NA NA NA NA NA NA NA NA NA NA NA NA NA NA NA NA NA NA NA NA NA NA NA NA NA NA NA NA NA NA NA NA NA NA NA NA NA NA NA NA NA NA NA NA NA NA NA NA NA NA NA NA NA NA NA NA NA NA NA NA NA NA NA NA NA NA NA NA NA NA NA NA NA NA NA NA NA NA NA NA NA NA NA NA NA NA NA NA NA NA NA NA NA NA NA NA NA NA NA NA NA NA NA NA NA NA NA NA NA NA NA NA NA NA NA NA NA NA NA NA NA NA NA NA NA NA NA NA NA NA NA NA NA NA NA NA NA NA NA NA NA NA NA NA NA NA NA NA NA NA NA NA NA NA NA NA NA NA NA NA NA NA NA NA NA NA NA NA NA NA NA NA NA NA NA NA NA NA NA NA NA NA NA NA NA NA NA NA NA NA NA NA NA NA NA NA NA NA NA NA NA NA NA NA NA NA NA NA NA NA NA NA NA NA NA NA NA NA NA NA NA NA NA NA NA NA NA NA NA NA NA NA NA NA NA NA NA NA NA NA NA NA NA NA NA NA NA NA NA NA NA NA NA NA NA NA NA NA NA NA NA NA NA NA NA NA NA NA NA NA NA NA NA NA NA NA NA NA NA NA NA NA NA NA NA NA NA NA NA NA NA NA NA NA NA NA NA NA NA NA NA NA NA NA NA NA NA NA NA NA NA NA NA NA NA NA NA NA NA NA NA NA NA NA NA NA NA NA NA NA NA NA NA NA NA NA NA NA NA NA NA NA NA NA NA NA NA NA NA NA NA NA NA NA NA NA NA NA NA NA NA NA NA NA NA NA NA NA NA NA NA NA NA NA NA NA NA NA NA NA NA NA NA NA NA NA NA NA NA NA NA NA NA NA NA NA NA NA NA NA NA NA NA NA NA NA NA NA NA NA NA NA NA NA NA NA NA NA NA NA NA NA NA NA NA NA NA NA NA NA NA NA NA NA NA NA NA NA NA NA NA NA NA NA NA NA NA NA NA NA NA NA NA NA NA NA NA NA NA NA NA NA NA NA NA NA NA NA NA NA NA NA NA NA NA NA NA NA NA NA NA NA NA NA NA NA NA NA NA NA NA NA NA NA NA NA NA NA NA NA NA NA NA NA NA NA NA NA NA NA NA NA NA NA NA NA NA NA NA NA NA NA NA NA NA NA NA NA NA NA NA NA NA NA NA NA NA NA NA NA NA NA NA NA NA NA NA NA NA NA NA NA NA NA NA NA NA NA NA NA NA NA NA NA NA NA NA NA NA NA NA NA NA NA NA NA NA NA NA NA NA NA NA NA NA NA NA NA NA NA NA NA NA NA NA NA NA NA NA NA NA NA NA NA NA NA NA NA NA NA NA NA NA NA NA NA NA NA NA NA NA NA NA NA NA NA NA NA NA NA NA NA NA NA NA NA NA NA NA NA NA NA NA NA NA NA NA NA NA NA NA NA NA NA NA NA NA NA NA NA NA NA NA NA NA NA NA NA NA NA NA NA NA NA NA NA NA NA NA NA NA NA NA NA NA NA NA NA NA NA NA NA NA NA NA NA NA NA NA NA NA NA NA NA NA NA NA NA NA NA NA NA NA NA NA NA NA NA NA NA NA NA NA NA NA NA NA NA NA NA NA NA NA NA NA NA NA NA NA NA NA NA NA NA NA NA NA NA NA NA NA NA NA NA NA NA NA NA NA NA NA NA NA NA NA NA NA NA NA NA NA NA NA NA NA NA NA NA NA NA NA NA NA NA NA NA NA NA NA NA NA NA NA NA NA NA NA NA NA NA NA NA NA NA NA NA NA NA NA NA NA NA NA NA NA NA NA NA NA NA NA NA NA NA NA NA NA NA NA NA NA NA NA NA NA NA NA NA NA NA NA NA NA NA NA NA NA NA NA NA NA NA NA NA NA NA NA NA NA NA NA NA NA NA NA NA NA NA NA NA NA NA NA NA NA NA NA NA NA NA NA NA NA NA NA NA NA NA NA NA NA NA NA NA NA NA NA NA NA NA NA NA NA NA NA NA NA NA NA NA NA NA NA NA NA NA NA NA NA NA NA NA NA NA NA NA NA NA NA NA NA NA NA NA NA NA NA NA NA NA NA NA NA NA NA NA NA NA NA NA NA NA NA NA NA NA NA NA NA NA NA NA NA NA NA NA NA NA NA NA NA NA NA NA NA NA NA NA NA NA NA NA NA NA NA NA NA NA NA NA NA NA NA NA NA NA NA NA NA NA NA NA NA NA NA NA NA NA NA NA NA NA NA NA NA NA NA NA NA NA NA NA NA NA NA NA NA NA NA NA NA NA NA NA NA NA NA NA NA NA NA NA NA NA NA NA NA NA NA NA NA NA NA NA NA NA NA NA NA NA NA NA NA NA NA NA NA NA NA NA NA NA NA NA NA NA NA NA NA NA NA NA NA NA NA NA NA NA NA NA NA NA NA NA NA NA NA NA NA NA NA NA NA NA NA NA NA NA NA NA NA NA NA NA NA NA NA NA NA NA NA NA NA NA NA NA NA NA NA NA NA NA NA NA NA NA NA NA NA NA NA NA NA NA NA NA NA NA NA NA NA NA NA NA NA NA NA NA NA NA NA NA NA NA NA NA NA NA NA NA NA NA NA NA NA NA NA NA NA NA NA NA NA NA NA NA NA NA NA NA NA NA NA NA NA NA NA NA NA NA NA NA NA NA NA NA NA NA NA NA NA NA NA NA NA NA NA NA NA NA NA NA NA NA NA NA NA NA NA NA NA NA NA NA NA NA NA NA NA NA NA NA NA NA NA NA NA NA NA NA NA NA NA NA NA NA NA NA NA NA NA NA NA NA NA NA NA NA NA NA NA NA NA NA NA NA NA NA NA NA NA NA NA NA NA NA NA NA NA NA NA NA NA NA NA NA NA NA NA NA NA NA NA NA NA NA NA NA NA NA NA NA NA NA NA NA NA NA NA NA NA NA NA NA NA NA NA NA NA NA NA NA NA NA NA NA NA NA NA NA NA NA NA NA NA NA NA NA NA NA NA NA NA NA NA NA NA NA NA NA NA NA NA
