# Supplementary material for: BCL::Conf: small molecule conformational sampling using a knowledge based rotamer library
Source: J Cheminform. 2015 Sep 30;7:47. doi: 10.1186/s13321-015-0095-1 (PMC4607025; doi:10.1186/s13321-015-0095-1)
Supplement: Supplementary file 3 — Additional file 3. protocol capture files mentioned in Supplement.docx. [file 13321_2015_95_MOESM3_ESM.zip › protocol_capture/input/vernalis_omega_R.txt.min]

1 52.640625 0.439116622951 0.307515702242 64
2 89.5794392523 0.715437876289 0.373340028074 107
3 95.0819672131 1.14272341379 0.538835685329 61
4 100.0 1.92739028571 0.806930423489 21
