# Supplementary material for: BCL::Conf: small molecule conformational sampling using a knowledge based rotamer library
Source: J Cheminform. 2015 Sep 30;7:47. doi: 10.1186/s13321-015-0095-1 (PMC4607025; doi:10.1186/s13321-015-0095-1)
Supplement: Supplementary file 3 — Additional file 3. protocol capture files mentioned in Supplement.docx. [file 13321_2015_95_MOESM3_ESM.zip › protocol_capture/input/vernalis_omega_R.txt.transpose]

1.54752 1.2814 1.91516 2.42238
1.62829 2.04046 2.10479 2.69081
0.192433 2.13097 2.03257 2.57638
0.39281 2.29924 1.93283 2.48812
0.552826 1.07653 1.97775 2.94303
0.626621 1.08 2.07041 2.44108
0.414714 1.90452 2.16723 2.31108
0.557934 1.60385 2.18168 1.85913
0.516205 0.836551 2.07656 2.14576
0.474515 1.80471 2.09926 2.90704
0.263032 1.4467 2.08597 1.55244
0.583548 2.20702 2.15274 2.47253
0.520308 1.52739 2.04548 2.45845
0.702618 1.80555 2.15182 1.76201
0.58357 1.5731 2.10088 2.48467
0.775365 1.12691 2.18955 1.72799
0.678465 2.20504 2.17659 2.59798
0.664189 0.851 2.10261 3.01351
0.412805 1.54414 2.11652 1.41969
0.871471 1.90266 2.17812 2.54996
0.64091 1.15845 2.18195 2.47971
0.597606 2.14533 1.47051 2.372
0.429291 1.22942 1.56742 2.30531
0.741314 2.35288 1.52451 1.6486
0.488949 1.35795 1.51572 2.57769
0.517493 1.64199 1.57294 2.49268
0.800415 2.18862 1.64281 2.40261
0.668249 1.8784 1.67064 1.75618
0.624201 2.17939 1.58902 2.06259
0.711838 1.01786 1.58446 2.27401
0.771613 1.52553 1.62745 2.67154
0.633148 1.83609 1.6826 2.30636
0.695503 1.4299 1.70253 2.31913
0.728849 0.958879 1.57813 1.86546
0.849292 0.898133 2.04202 1.62748
0.526672 2.20156 1.67616 2.34518
0.732049 1.74258 1.69111 2.95012
0.740543 2.05688 0.779948 1.75268
0.996325 1.07456 1.94146 2.21097
0.875349 1.86028 1.56381 2.2053
1.06096 1.23391 2.13475 1.35595
1.11634 1.34502 2.12949 3.07565
0.704405 1.8373 2.00969 3.10157
1.10266 2.02926 0.945295 1.4684
1.19485 2.0924 1.05355 2.09376
1.15521 1.88138 1.97458 1.57218
1.47834 2.03987 2.03918 2.4921
1.4301 2.2391 1.91244 2.25491
0.494648 1.45587 2.01394 1.88689
0.526576 0.770193 1.68245 2.10671
1.01488 1.00596 2.02531 2.22125
1.00775 0.853466 1.68818 2.43502
0.761722 2.28313 0.934238 2.51807
0.682456 1.51364 2.21556 2.24131
0.75817 2.09146 1.67156 2.3958
0.729159 1.60091 2.13651 2.2105
0.553816 2.04345 1.07226 2.76056
0.874508 1.77944 1.8776 2.92284
0.630871 2.32427 2.06681 1.78222
0.782901 1.10732 2.0682 1.53473
0.517206 0.938197 0.867461 2.39247
0.679449 1.17333 2.15296 2.45676
0.669107 2.1211 2.1356 1.61417
0.783361 1.38336 2.01158 2.60158
0.553271 0.885114 2.0125 2.23949
0.82112 1.9781 2.19019 1.49577
0.663134 2.03764 1.8967 2.39896
0.361015 1.3372 1.67536 2.23747
0.564872 2.22192 1.08542 2.68642
0.327379 0.949179 1.16784 1.921
0.511388 1.27013 1.74608 1.45331
0.57723 1.16784 1.13945 3.03545
0.641697 1.20213 1.25213 2.51041
0.641488 1.732 1.91071 1.52017
0.926492 1.31158 1.94932 3.11943
1.06778 2.08885 0.973471 2.50608
1.08105 1.14479 1.09905 1.49201
0.687595 2.36291 2.2117 2.20444
0.946331 1.02086 2.01608 1.29951
1.08263 2.12037 2.00645 2.01185
1.10103 1.96261 2.15486 2.52284
0.705558 2.245 0.831598 2.43482
0.722752 2.29224 1.13884 2.31562
0.583221 1.14667 0.977985 3.2289
0.551513 1.78555 2.21683 2.76121
0.670317 1.35022 0.953876 1.40252
0.87728 1.15417 1.07796 1.62649
0.628481 1.89905 1.2143 1.55021
0.403598 1.3959 1.41775 2.15763
0.564949 1.26666 0.955687 2.24689
0.718948 1.98221 1.30459 1.36173
0.652108 0.600085 1.22108 2.41723
0.740746 2.13913 1.08507 2.77164
0.449524 1.64919 1.18337 2.02929
0.510145 2.14276 1.51831 2.37716
0.389688 1.10434 1.27766 1.9699
0.641613 0.924961 1.54045 2.38631
0.792173 1.79785 1.35177 2.51995
0.310768 1.55544 0.721187 2.53649
0.405879 2.18599 1.07511 2.95959
0.494334 1.66607 2.18886 3.7123
0.814453 1.59811 2.01082 3.73197
0.235922 1.66838 2.66588 3.74583
0.762687 1.67531 2.49651 3.77608
0.756299 1.72882 2.49787 3.76284
0.467674 1.58818 2.21949 3.77678
0.269428 1.54368 2.44541 3.70996
0.609669 1.68929 2.39617 3.79084
0.82894 1.75196 1.82533 3.56241
0.69648 1.69414 2.88346 3.25385
0.874262 1.66079 1.75261 3.58171
0.564476 1.54475 1.9458 3.81451
0.868642 1.57884 1.0514 3.83821
0.338615 1.70018 1.92752 3.83365
0.843714 1.74757 2.30871 3.57421
0.955109 1.67466 2.19184 3.25736
0.65588 1.7077 2.16331 3.78062
0.840819 1.82412 2.2583 3.62801
1.03873 1.57244 2.67531 3.80345
0.441743 1.53079 1.39096 3.67636
0.968158 1.55438 2.09074 3.3139
0.384178 1.52351 1.49755 3.59369
0.630737 1.74632 1.99542 3.51958
1.08191 1.53055 1.98648 3.73722
0.820546 1.70042 2.56977 3.73538
0.854317 1.6401 2.91254 3.68157
0.747934 1.77293 2.61571 3.81976
0.743413 1.57448 2.14441 3.63135
0.707262 1.71162 1.91638 3.26232
0.511434 1.59212 2.01852 3.68551
0.55117 1.74875 2.41994 3.5659
0.937117 1.78212 1.92622 3.12696
0.660544 1.56741 2.63862 3.53406
0.827784 1.6045 2.85579 3.48486
0.86035 1.59786 1.92074 3.75117
1.03407 1.56797 1.27768 3.75453
0.926893 1.53539 2.54525 3.69989
0.720986 1.63783 2.76654 3.64973
0.763967 1.59024 2.77501 3.55949
0.844109 1.67259 2.13484 3.193
0.541853 1.72103 2.3154 3.14818
0.52179 1.68676 1.6304 3.17492
0.882722 1.76132 2.40987 3.31416
0.591445 1.41963 2.16146 3.56381
1.20732 1.57862 2.11136 3.86379
0.797122 1.53927 2.84151 3.66039
1.04974 1.76582 2.5083 3.53247
0.900617 1.78348 1.90489 3.87023
0.454749 1.74671 1.89005 3.75043
0.511363 1.60509 1.89921 3.88009
0.926144 1.6162 2.81006 3.11633
1.19551 1.84448 1.48593 3.64651
0.761538 1.75651 2.93883 3.29771
0.884776 1.67146 1.89678 3.66416
0.968412 1.65814 1.66635 3.32542
0.864632 1.71882 2.84183 3.57506
0.963351 1.68843 2.60428 3.79178
0.982225 1.67971 2.27888 3.62486
0.744384 1.41976 1.9708 3.69932
0.886531 1.65725 0.99424 3.92476
0.74648 1.72189 2.08033 3.18306
0.8237 1.65047 0.952399 3.79977
0.628354 1.5762 2.30324 3.7425
0.699258 1.63485 2.26571 3.4709
0.737708 1.47285 1.9906 3.1455
0.998277 1.73661 1.86037 3.77582
0.905048 1.58737 2.41853 3.53128
1.19082 1.84688 2.53954 3.74862
0.766423 1.85425 2.20188 3.84886
0.855096 1.68416 2.05148 3.54758
0.403814 1.61414 1.86773 3.76333
0.842417 1.66614 1.29921 3.47555
0.927094 1.81982 2.92083 3.82707
0.82822 1.81416 2.36404 3.2824
0.776245 1.60267 1.93849 3.22564
0.629662 1.78635 1.09754 3.63955
0.751502 1.74745 1.41691 3.85103
1.06215 1.45404 2.31635 3.666
0.750467 1.59849 1.90831 3.0993
1.28647 1.86194 2.88885 3.60795
0.551493 1.62416 2.54361 3.23777
0.846753 1.73178 2.89096 3.13101
0.791737 1.66853 2.61908 3.75288
1.16374 1.54551 1.91739 3.67536
0.554344 1.74457 1.83898 3.80088
1.20955 1.61534 2.83301 2.88298
1.05781 1.79594 1.88512 3.74887
0.795482 1.82696 2.08627 3.20394
0.696665 1.74809 2.70719 3.83004
0.582537 1.63534 1.03229 3.19606
0.532859 1.89787 1.85428 3.6458
0.973244 1.78851 1.32318 3.60691
1.02588 1.85694 2.91662 3.22081
0.919881 1.56694 1.52916 3.09045
0.595302 1.67462 2.52703 3.60214
1.11379 1.55297 2.75536 3.78573
0.819678 1.65846 2.43693 3.61367
0.590563 1.82928 2.90261 3.37553
0.591331 1.82294 1.98123 3.53894
0.936485 1.69372 2.07996 3.81668
0.923944 1.31327 3.17093 1.27955
0.516794 0.712545 3.10141 1.44863
1.62351 1.21631 1.56798 2.22938
1.58417 0.63935 2.26819 2.28009
1.5666 1.26599 2.29001 1.26525
1.55161 1.28763 3.06091 1.08239
0.401849 0.728362 3.17502 2.42562
0.583183 0.768514 1.59422 2.37717
0.568241 1.2043 1.67764 2.27095
0.335146 0.763879 2.33616 2.32003
0.678674 0.652185 2.36782 2.49056
0.576045 0.844295 1.76437 2.55105
0.953617 1.24784 1.58855 2.33937
0.816089 1.26036 3.08906 2.29211
0.628254 0.90128 1.68488 2.70648
1.99899 1.02075 2.31187 2.6487
0.396411 0.721806 2.33251 2.52561
2.07451 1.06085 2.37493 2.58628
1.86368 0.647397 2.41242 2.60849
1.94569 0.430743 3.1225 2.55111
1.13281 0.821071 2.27935 1.54009
0.906391 0.918894 2.3028 1.65762
1.77934 0.807213 3.07049 2.34044
2.05487 0.863453 3.11489 1.63995
1.05359 1.08431 3.14013 2.41525
0.735498 1.34781 3.38971 1.52518
0.881516 1.11713 3.30179 2.26283
0.549129 1.30896 3.15828 2.29396
1.78565 1.04052 3.16059 2.31296
2.17987 1.32994 1.70928 2.35613
1.62588 1.15228 3.48642 2.38095
1.9279 1.40618 2.43006 2.40734
0.781705 0.8289 1.782 2.64972
0.163255 0.879365 1.74438 2.57841
1.95118 0.957309 3.39039 2.38386
1.63576 0.759759 1.8701 2.46511
2.08045 1.12356 1.70119 2.17949
2.06236 0.789066 2.34711 2.15208
0.949607 1.26596 2.46414 2.11594
0.80593 1.14647 1.86769 2.34758
1.81247 1.26128 1.79115 2.07772
1.95144 0.746109 2.38793 2.32407
0.626706 0.622703 3.37697 2.54322
0.368028 0.902285 2.51012 2.4658
1.68931 0.759834 3.40722 2.48877
2.09372 1.18641 3.40165 2.49654
1.87231 1.14264 1.72176 2.24848
2.06009 0.892838 3.30719 2.28722
1.52764 0.961104 1.92191 2.34037
1.96727 0.604164 2.47906 2.33801
1.19094 0.685173 2.41845 2.35754
0.823397 0.97866 2.52707 2.3204
1.72758 0.541759 3.40074 2.30299
0.978829 1.28703 3.29683 2.33352
1.93664 1.34367 2.49699 2.28963
0.811613 1.35558 2.48094 2.28617
1.3814 1.22942 2.42368 2.2925
1.01621 1.20339 1.98666 2.15907
1.5076 0.535499 3.20784 2.19858
1.89816 1.32629 1.61727 2.26328
0.959008 0.861618 1.95159 2.06882
0.402687 0.593956 3.30849 2.12214
0.672419 1.42244 2.3147 1.97616
0.374873 1.22673 2.35349 1.98337
1.35559 1.20543 3.10189 1.99761
0.867312 0.986145 3.3075 1.96176
1.1884 0.863571 2.46726 2.19008
0.714514 0.720295 1.70188 2.13912
1.45961 1.29204 3.11892 2.13586
1.9701 1.21549 2.22938 2.17729
1.32327 1.09474 3.1868 2.13679
1.76517 1.10444 2.23078 2.10474
1.16252 0.568047 2.59004 2.22455
0.486448 0.893482 2.40735 2.06501
1.27202 1.01272 2.42716 1.35126
1.84697 1.4051 2.54702 1.52144
1.64995 1.27503 2.59335 2.45699
1.23731 1.40651 2.43194 2.3741
1.67152 0.997115 3.38015 2.20351
1.13746 0.945723 2.4758 2.29435
1.49496 0.984409 2.33793 1.44312
1.00436 0.764007 2.21351 1.2708
0.925131 0.906442 2.00614 2.52989
1.27105 0.998375 2.49172 2.47579
1.39919 1.01477 3.00354 1.70601
1.83882 0.759302 3.2679 1.82308
0.78706 0.799932 3.23481 2.34033
0.825957 0.706665 1.94662 2.25357
1.52318 0.653974 1.83738 1.86875
0.882939 1.30972 1.8873 2.33896
0.579258 1.2184 2.9423 1.75612
1.05781 0.958912 3.48345 2.22647
1.19911 1.3803 1.55196 2.1947
0.616813 1.06508 2.5225 2.28229
0.663436 0.807525 2.56887 2.48749
1.70311 1.34617 2.52527 2.43541
1.93082 1.2317 2.93152 2.30568
1.93313 1.10675 1.96451 2.16832
1.47799 1.34721 2.02798 1.27527
0.996209 1.46514 1.82046 2.76276
2.02246 1.0912 1.92825 2.134
1.58891 1.37523 1.72162 2.52257
2.01493 1.13239 1.3489 2.22332
2.00612 1.48139 2.03484 2.11701
1.3029 1.22093 1.59328 2.45051
0.688147 1.2174 1.70629 2.4923
1.89919 1.73814 1.95951 2.09484
1.4169 0.887467 2.06087 2.16424
1.12636 1.35602 1.23904 2.14184
1.55833 1.05143 1.76377 2.03647
0.986913 1.31939 1.76281 2.25854
1.04122 1.29824 1.77802 2.34765
1.14778 1.52541 1.78821 2.51291
1.10925 1.17923 2.02195 2.19107
1.0377 1.64663 1.8447 2.47248
1.14252 1.36411 1.72342 2.37647
1.17779 0.703189 1.8851 2.42223
1.16155 1.66713 1.66369 2.06717
1.1781 1.20587 2.00201 1.9103
1.00847 1.63158 1.40755 2.28788
1.13475 1.53534 1.39302 2.48673
0.987464 1.10706 1.86684 2.06105
1.03005 0.951943 2.02193 2.41501
1.03477 1.08325 1.66307 2.21546
0.982072 1.33656 1.67897 2.20553
1.01455 1.39558 1.66794 2.06916
1.17969 0.90694 1.93182 2.61862
1.20182 0.874764 1.58074 1.8455
1.04422 1.3719 2.11313 2.05629
1.53176 1.27362 1.90855 1.89263
1.09659 0.778394 1.8128 2.39003
0.611908 1.27773 2.54923 2.57321
1.15776 1.21889 1.73884 2.3664
1.04057 1.31455 1.454 1.62917
1.0882 1.13979 1.79053 2.11412
1.47734 1.16485 2.0223 2.13719
1.2886 1.46478 1.6852 2.16061
1.12459 1.10258 1.73794 2.55952
0.593493 1.16162 1.89801 1.99411
1.51651 1.12484 1.27719 2.1281
1.04932 1.4347 2.03296 2.16607
1.51041 1.30425 2.08106 2.34316
1.44952 0.715903 1.85091 2.51936
0.726845 0.952286 1.37615 1.80993
1.49791 1.34095 1.72648 1.56166
1.13046 1.47323 1.90739 2.46195
0.610203 1.25732 1.59054 1.95263
1.60823 1.5678 2.02296 1.90902
1.3146 1.54644 1.98623 1.91203
1.59171 1.0214 2.16707 2.53865
1.55125 1.3976 2.02721 1.80248
1.07137 1.46701 2.73537 2.10143
0.652484 0.992575 1.91263 2.03471
1.20192 1.34405 1.6639 2.09405
1.49386 1.20646 1.55269 1.25786
1.45793 1.50424 1.68375 2.18245
1.1536 1.4356 1.85062 2.02642
0.562907 1.40523 2.79588 2.34135
1.29159 0.738745 2.73211 2.28668
1.49045 1.58909 1.86272 2.46115
0.894389 1.11675 1.79642 2.15092
1.47553 1.23364 1.64317 1.69349
1.49944 1.4114 1.59643 1.99804
1.51572 1.3076 2.09337 2.16765
1.22084 1.32296 1.86896 2.04239
1.16012 1.28188 1.68536 1.96782
1.84341 1.68834 1.92061 2.48024
1.43033 1.47589 2.73707 2.06675
1.17919 0.981066 1.88872 2.34971
1.48034 1.09409 1.95862 2.78722
1.41605 1.15027 2.71697 2.09598
1.45796 1.06492 1.91268 2.73872
0.717179 1.44108 2.00476 2.46125
1.59327 1.17251 2.66578 1.83167
1.23946 1.41574 1.94382 2.62071
1.58401 1.32618 2.09054 2.11407
1.44028 1.1018 1.34645 2.41078
1.8912 0.924136 1.92341 2.08087
1.84102 0.956684 1.8961 1.99997
1.14955 1.30667 1.75206 1.3846
1.92345 1.13922 1.92614 2.15262
1.84109 0.748869 1.67874 2.23593
1.55356 0.570387 2.4343 1.83581
1.61421 0.895136 2.68282 1.8253
0.830283 1.60001 2.24285 2.36447
1.82867 1.38053 1.94143 1.93086
1.50549 1.73804 2.45774 2.73944
0.938352 1.24108 1.77511 2.14679
0.945743 1.15174 2.50807 3.02044
1.11885 1.35087 2.04461 2.0933
1.89332 0.994955 2.0072 1.99537
1.03881 0.575197 1.47155 2.87889
1.19444 1.64329 1.67349 2.20636
0.990895 1.24704 1.74549 1.98197
1.19055 1.52947 1.5111 2.81108
0.885666 1.11191 2.44053 2.5918
1.09458 1.26067 1.98161 2.34357
1.20821 1.47787 1.36621 1.86046
0.653007 1.35553 1.8045 2.48365
1.97488 1.22051 2.69331 1.86982
1.89545 1.28767 0.625209 3.68096
1.1782 2.40847 1.84081 2.72593
1.91844 2.02521 0.553471 2.62665
1.04501 0.865115 0.66459 3.22161
1.05076 2.4737 1.75705 2.74502
1.89436 2.18985 2.42272 3.48039
1.63532 2.55123 2.41713 2.63728
1.86675 0.940151 1.7712 3.66324
3.39773 1.4971 2.26249 2.74922
3.41336 1.49791 2.2608 1.87925
3.01357 2.10737 1.74616 3.58207
2.55025 2.35552 1.75512 2.65938
2.6136 2.095 0.601113 3.80453
3.04018 2.60588 2.37779 2.19913
2.75447 1.157 2.19606 2.90909
2.69619 2.17012 2.3179 2.64115
3.12584 1.15859 2.39855 2.88003
3.11332 1.22355 2.31286 2.08568
2.51611 2.15887 1.6897 2.72537
2.50567 1.19361 2.2169 2.49848
1.65538 1.21254 2.1802 3.06567
1.60204 1.72487 2.19151 3.61253
2.13943 1.13396 2.18645 2.34616
2.08603 2.1679 2.15703 2.45733
2.59893 2.48285 2.24258 3.23959
3.08868 2.32029 1.70541 2.40466
3.11301 1.15867 1.74233 3.21888
2.47923 2.29943 1.6757 2.23882
1.73979 2.3523 1.68309 3.11712
1.71126 2.02738 2.1963 2.22002
2.60456 2.19778 1.67245 2.2459
2.2963 2.05826 2.1995 2.79902
2.4232 1.43921 2.15326 3.73177
2.31216 0.614103 2.26619 3.15974
1.66 1.4615 2.30202 2.74328
1.69002 1.42973 2.17992 3.38563
1.96754 2.21465 2.06736 2.62453
1.89762 2.25856 2.17142 2.58674
1.50576 2.27887 1.87863 2.62005
1.51608 2.43485 2.10107 3.30724
2.52246 1.67715 1.86965 2.36444
2.59376 2.24742 2.11108 3.14561
2.12945 1.70621 2.21479 3.06087
2.17884 1.26606 2.16571 3.80163
3.28328 1.38892 2.19882 2.58222
1.40715 1.4908 2.2037 2.11143
1.40207 0.696554 2.18403 2.82822
1.4552 0.688958 0.636544 3.78442
1.4245 0.925852 2.00339 3.60404
1.74665 1.58305 1.88679 3.63676
3.43996 2.27544 1.99995 3.62451
1.73966 1.41264 0.656184 2.80323
1.51409 1.35681 0.509478 2.05895
1.53693 1.21981 1.79021 2.83855
2.04684 1.83371 1.89266 3.33009
2.00846 2.26215 1.64569 2.66486
1.72022 2.12418 1.6666 2.70915
2.8595 1.51348 2.22845 3.3811
3.4235 1.99201 1.73012 3.70862
1.64233 2.42608 1.75768 2.81441
1.35055 2.30868 2.22204 2.10234
1.35316 1.2446 1.63724 2.17679
2.85918 2.14159 1.66795 3.24329
1.92404 1.3815 2.12356 3.59617
1.96827 0.831889 2.12312 2.31628
2.04749 1.98938 2.23234 1.91302
2.07609 1.04928 2.18897 2.75723
2.01888 1.66629 2.19324 1.88195
2.29583 0.832363 2.11751 2.10779
2.22498 1.00923 2.10455 2.01296
1.93352 1.41871 2.20698 2.05369
1.71518 2.17316 2.21887 3.57896
1.6668 1.08111 1.83678 2.72265
3.49569 1.26514 2.44468 3.36724
2.04614 2.30624 2.13058 2.7645
1.99055 2.14515 2.11107 3.14323
1.10269 1.57046 2.43052 2.64949
1.0685 2.21435 1.79959 3.36292
1.35215 2.24582 1.86872 3.09528
1.32203 1.42376 2.21343 2.23686
2.12244 2.1789 2.2212 2.16659
2.05455 1.05185 1.78426 3.25433
1.07955 1.01706 2.52597 2.69451
1.0431 0.91665 2.51873 2.78159
1.20577 1.62773 2.35865 1.833
1.18712 1.06026 2.22426 2.14081
1.48407 1.22205 2.35569 1.89727
2.92739 1.47336 1.90207 2.11509
1.4247 1.43403 2.13479 2.13923
1.79529 1.19015 2.33381 3.08111
1.86989 2.39359 2.32672 2.54639
1.85551 1.9561 0.590649 2.94385
1.76682 1.56755 2.23586 3.39846
1.67141 1.31328 2.33756 2.19195
3.30692 1.44144 0.554586 2.78494
1.62144 1.88663 2.35376 2.8254
2.03383 1.44353 1.94706 3.13932
2.90253 2.04942 1.81226 2.71492
1.44306 1.70445 2.16118 3.04398
1.94134 1.77149 2.18933 2.35272
1.37298 0.435042 3.16682 3.6567
1.48767 1.59237 2.42665 4.19871
1.47311 0.776284 2.91674 4.47391
1.81988 2.60988 2.62335 4.78514
1.87566 2.57609 2.43324 4.62647
1.37127 2.38091 2.88143 3.13531
1.30232 1.12482 2.3008 4.57955
2.36868 2.43366 2.70357 4.24883
0.623947 1.59666 2.92488 4.31021
0.742336 1.89949 2.98285 4.61703
1.21046 1.92904 3.22481 3.78722
1.26519 2.3417 2.83723 3.91064
1.40253 2.42968 3.35418 3.80674
1.28756 2.30182 2.98422 3.37997
1.39532 1.20072 2.48342 2.94629
1.06497 2.29877 2.38907 3.98781
0.451805 2.33057 3.04228 4.09774
1.19669 2.09627 2.89967 4.31008
1.22303 2.20775 2.62944 4.48647
1.22476 0.944084 2.36779 4.81704
1.25751 2.14817 2.81953 4.52644
0.409294 1.17592 2.30742 3.83426
1.25865 2.41453 2.70692 2.6059
1.35536 2.63626 2.18042 4.44873
1.11685 1.30256 3.03526 4.22788
1.1046 2.46884 2.8452 4.20874
1.11531 1.9605 2.73039 4.72227
1.24301 1.62573 2.57399 2.70575
1.36458 2.43726 3.12091 4.71364
1.21815 2.64153 2.88834 4.31662
1.48441 2.2572 2.87056 4.12478
0.504613 2.10683 2.85753 4.53787
1.16166 2.73782 3.01814 4.60129
1.31392 2.566 2.98192 4.34575
0.257571 2.52125 2.39522 2.80844
1.0254 2.28105 3.04916 3.84276
1.24719 1.85899 2.90732 4.18214
1.58551 2.19068 2.97032 4.06192
1.27234 2.03432 2.57692 4.26882
1.51867 2.33634 2.32385 3.80109
1.5254 1.7477 2.98786 4.0521
0.69622 1.27911 2.1034 4.54223
0.665307 2.41641 2.93872 3.93078
0.688354 2.09525 2.95617 4.77865
0.767028 2.29945 3.31503 4.30153
0.620142 2.62953 2.76919 4.55211
0.64953 1.18022 2.48944 3.80306
0.95002 1.04172 2.65689 4.1223
1.04886 2.47212 2.85371 4.73776
0.929739 2.22465 2.93111 3.92836
0.997638 0.681027 2.82577 4.49765
0.872912 1.88428 2.82617 4.60827
0.806061 0.946694 2.46358 4.33783
0.959498 0.951206 3.24024 4.93754
0.861775 2.7513 2.96726 4.06352
0.853923 0.972738 2.59859 3.93441
0.926429 2.50068 2.38097 3.81215
0.853587 2.0317 2.20944 4.7273
0.884124 1.5368 2.25359 3.57017
1.00345 1.71791 2.86625 4.73909
0.851358 2.63833 2.17409 4.66134
0.877643 2.06789 2.92733 2.43459
0.986482 1.96704 2.24234 3.77172
0.834355 2.16387 2.58041 2.46623
1.03609 1.76178 2.50312 4.18978
0.988617 1.39054 3.01947 3.99831
0.848215 2.46441 2.91277 4.78558
0.948968 1.23622 2.57995 3.522
0.954201 1.51776 2.914 4.7013
0.992122 1.75803 3.06514 4.77829
0.927165 2.41643 3.10227 2.6072
0.949775 2.56507 3.3388 4.4413
0.807992 1.78604 2.96277 3.54084
0.662865 2.27632 3.17917 3.41387
1.07655 1.12718 2.68836 4.57013
0.926505 1.03236 2.87763 2.25254
0.670505 2.63148 2.49387 4.26879
0.766949 2.59145 3.10895 4.42966
1.08523 2.18638 2.98761 2.7666
1.02435 2.3838 2.43827 4.07672
1.00879 2.46437 2.77481 4.89786
1.05499 0.663879 2.56796 4.42989
1.07431 2.44476 2.91855 4.35975
1.06671 2.31875 3.22231 4.73709
0.818411 2.05328 3.23049 3.75948
0.808798 2.41412 2.66046 4.86017
1.033 0.860151 2.8134 4.29932
1.10762 1.63166 2.44738 4.37411
0.796584 2.6818 3.20547 3.98996
0.84615 2.14222 2.95001 4.80057
1.04964 2.12761 2.97042 3.55159
0.847428 2.23345 2.53484 4.81957
0.749414 0.390437 2.96661 4.26108
0.662256 2.01044 2.82695 3.24551
0.951677 1.3196 2.46597 4.99733
0.844579 2.05444 2.99887 4.46048
0.714658 1.63094 2.9658 4.62042
0.74266 1.45324 2.83566 4.30553
0.907064 1.96746 2.10315 4.10465
1.0913 2.54223 3.15391 4.38359
0.796744 1.57694 2.65206 3.01919
0.834156 2.29866 2.69522 3.08642
1.11185 1.48826 3.03612 2.88632
0.854957 1.36361 2.53471 2.07107
1.05831 1.46651 2.8306 2.76888
0.763787 1.21867 3.16245 2.44925
1.13545 1.89966 1.99364 2.76576
1.01028 2.29433 2.97889 2.94093
1.0048 1.0981 2.57055 2.81235
1.00549 1.61362 2.25322 2.04373
1.0405 2.16513 3.0045 2.66153
0.986859 1.20343 2.02521 2.8626
1.00248 2.35404 2.92255 2.42049
0.85265 1.80965 2.80273 2.8
0.829113 2.2433 2.30924 2.6188
0.766521 2.22624 1.8852 2.59648
0.923975 1.26058 3.07791 2.95885
0.698321 1.91924 2.86912 2.87247
0.822694 2.07485 2.51144 2.83924
1.06913 1.50563 2.14266 1.90061
1.04732 1.67141 2.17071 2.95233
1.1084 2.28567 3.07631 1.66849
1.06128 2.21061 2.8522 2.65445
0.514326 2.29724 2.71232 3.05106
0.655564 1.58267 2.33868 2.51701
0.483927 1.6058 2.44714 2.12339
0.559518 1.03548 2.71938 2.49352
0.803098 2.12014 2.62619 2.16728
0.868585 1.27898 2.96895 2.89352
0.818699 1.60102 2.7226 2.22397
0.793588 1.71578 2.3999 3.05958
1.04641 1.57246 2.41654 3.00215
1.1188 1.69828 2.69457 1.78136
0.970753 1.55995 2.40396 3.01569
1.09971 2.10334 2.94062 2.48369
0.46286 2.19561 3.0283 2.95093
0.41177 1.92326 2.87446 0.925542
1.00964 1.32656 2.60333 2.28069
0.857838 1.48413 2.2484 2.62769
1.05354 2.34383 1.81363 2.62557
1.14165 1.64628 2.58428 2.40324
1.78682 2.21649 2.10902 2.20339
1.825 2.24538 2.87587 2.49133
1.71507 1.53431 2.92424 2.08053
1.79297 2.11362 2.52844 1.66848
1.75993 1.39836 2.64773 2.53041
1.82918 1.7497 2.26588 3.42554
0.567633 1.46513 2.7664 1.73348
1.81522 2.25244 2.61397 2.95605
1.82013 2.21268 3.35862 1.1226
1.85309 2.05558 2.56295 2.25509
1.8487 1.60354 3.07167 2.30617
1.86369 2.09187 2.16553 1.99999
1.69888 2.1376 3.24935 1.72422
2.35397 1.49497 2.41728 1.8074
2.52707 2.28017 1.86754 3.05693
1.8208 1.59501 2.4656 3.02216
1.68083 2.23647 1.75533 3.09339
1.90342 1.31445 2.16226 2.27594
2.42586 2.23369 1.90101 2.52647
2.4926 2.32876 2.8001 3.00643
2.34648 1.35408 3.14185 2.41706
1.83933 1.40738 2.90292 2.15143
1.72986 1.51899 3.07232 0.917227
2.33105 2.24286 2.77592 2.54424
2.48361 2.26458 3.46704 2.56751
1.94945 2.30992 1.94427 3.35163
1.62011 1.57341 2.51268 2.99084
1.74999 1.38834 2.95966 2.99402
2.57211 1.29937 2.49019 2.72582
2.2684 1.40467 2.64023 3.00475
1.88922 1.31248 2.22213 2.50279
2.39862 1.39351 2.01165 3.19876
1.62315 2.27038 2.28875 2.17348
2.33128 2.1677 2.9428 1.77246
2.54316 2.11677 2.11867 2.75834
1.81698 1.42097 2.92562 2.04133
1.69362 1.49932 2.57218 1.83801
1.9043 2.27608 2.53925 2.86687
1.78164 1.33225 2.73795 1.71364
1.88445 2.15335 3.1184 3.03303
1.7964 2.21353 2.4624 3.12339
1.87835 1.82299 3.05426 2.49861
2.4071 1.83617 1.78346 3.4705
2.53262 2.04986 2.77157 3.21262
2.47583 2.27195 3.13436 2.50554
2.36122 2.38206 2.29519 2.93295
1.74121 1.83694 2.69068 3.08584
1.64976 1.64402 2.60302 2.70926
1.91151 2.37975 2.02613 2.98599
2.39059 2.23558 2.85815 2.86418
1.87416 2.24324 2.98862 2.98904
2.19708 2.26776 2.43401 2.55939
1.82209 1.95665 3.30589 2.77414
2.32341 1.22312 2.73497 2.26033
1.6683 2.30117 2.51765 2.57016
2.29184 1.49489 2.58458 3.03345
2.33826 1.98093 2.97235 2.53905
2.26668 2.18487 1.46451 3.11872
1.86435 1.57381 3.5536 2.97135
2.5766 2.04754 1.13779 1.15572
1.74405 0.909066 1.44616 1.78843
1.63616 2.17432 1.01652 1.63847
2.29047 2.1534 1.26367 1.2868
2.56532 1.4576 0.93552 1.83032
1.71749 2.11502 1.16021 1.17367
1.95806 2.14862 0.965249 1.70069
1.75444 0.886711 2.55197 1.761
1.89411 1.56627 1.06626 1.64271
1.72943 2.04892 0.782284 1.22846
2.16713 2.01814 0.927884 1.374
1.72509 1.96919 0.92894 1.7975
1.85608 1.84563 2.30604 1.05794
2.52512 1.47927 1.16449 1.29527
2.32592 1.03766 1.32125 1.78676
2.41059 1.06942 1.06698 1.29749
2.22012 1.03249 0.702947 1.62452
2.4673 2.07807 2.46982 1.72013
2.39324 0.834882 1.20619 1.73147
2.53938 0.91194 0.764689 1.07877
2.00381 2.00079 1.39195 1.78265
2.42005 1.69731 0.851191 1.61899
1.85693 1.42613 2.41631 1.55951
2.33164 2.24932 1.19379 1.87015
2.41631 2.02681 2.45766 1.61658
2.29477 2.114 1.36049 1.09984
2.13377 2.24254 1.16613 1.63976
2.39088 1.10405 2.51223 1.6566
2.40136 1.73446 1.22719 1.01818
1.7387 2.01351 1.54508 1.6646
1.89114 0.876441 1.11858 1.70459
1.79878 1.24676 1.49586 1.57702
1.64879 2.19028 1.38568 1.12607
1.84972 0.93492 1.04812 1.29397
1.88794 1.5777 1.81679 1.68147
1.87998 1.26961 2.52397 1.22688
1.66564 0.873988 1.11313 1.03415
2.35595 1.97399 1.03074 1.74389
2.22234 1.65474 2.65324 1.59509
2.59054 1.96161 0.88051 1.60337
2.21032 1.74512 1.01631 0.959523
2.25175 0.992654 2.38928 1.80867
2.58884 1.82863 2.51762 1.35823
2.31825 0.97776 1.14756 1.71763
2.26659 2.30058 1.69449 1.39103
1.90631 2.1927 1.36338 1.22343
1.63802 1.90244 1.62837 1.60529
1.92028 1.4502 1.12508 1.77022
1.61259 1.0185 0.880811 1.60539
0.759504 1.1242 2.7075 1.50809
2.01953 2.17383 1.52004 1.34087
1.91904 1.92439 1.75486 1.43776
1.22093 2.01248 2.48471 1.64664
1.13712 1.38885 1.01352 1.39193
1.31767 1.0174 0.762538 1.66252
1.43296 1.87275 1.11144 1.19402
1.01176 2.19509 1.71136 1.09254
1.20203 2.24606 1.14588 3.42433
1.1184 1.76561 1.8512 3.20465
1.36307 1.17466 1.68743 1.58791
0.824805 1.31416 1.27795 1.0413
0.84429 1.67721 1.3178 1.73278
1.10332 0.823987 2.47854 1.85041
1.32119 1.54138 1.40237 1.57807
1.30409 1.95507 0.880246 1.1749
1.04183 1.9307 1.52008 1.57408
1.26814 1.16729 1.48631 1.39182
1.17798 1.79898 2.52558 3.55194
1.28349 1.37542 1.35833 1.76182
1.07759 1.00788 0.984199 3.344
0.814175 1.04758 0.973645 1.27995
1.42807 2.15579 0.777509 0.996227
1.39513 0.945132 1.20869 1.67331
0.959483 1.12843 2.32207 1.75404
0.67775 1.8101 0.88268 1.6819
1.58292 2.16525 1.27574 1.88791
1.18422 2.12578 1.07584 1.70086
0.997618 1.28148 0.932003 3.23255
1.20255 2.14033 2.39402 3.48318
1.37723 2.11183 1.36758 1.30281
1.53589 1.87336 1.52831 1.91452
0.997191 2.12282 1.45812 1.39446
1.17704 2.17617 2.54985 1.6043
1.19183 1.82387 1.18259 1.21438
1.16404 1.5488 0.939908 1.75244
1.40913 1.57808 2.24181 1.39295
0.939857 1.61459 1.00526 1.77966
0.813601 2.16471 1.13011 3.64112
1.17032 1.02078 1.10565 3.44989
1.20004 1.05599 2.62036 1.88151
0.889333 1.71549 1.34474 3.59302
1.05969 2.09701 2.27339 3.38294
1.1479 1.45783 1.43008 3.53782
1.30565 1.08852 1.67519 3.33487
1.55235 2.25265 1.27952 3.42571
1.48087 1.4191 0.599578 3.26033
1.08477 1.05104 1.68491 1.38845
1.72399 1.26784 2.64505 1.55955
1.37152 2.08467 1.6366 1.81473
1.28553 1.16559 1.15426 1.70611
1.12466 1.0574 1.63531 3.15449
0.608335 0.826025 1.28548 3.20923
1.50259 0.953212 1.38794 3.15388
1.03305 0.884454 1.70982 3.19606
0.821526 0.999829 1.6064 3.21323
1.06064 0.796223 1.82545 3.22078
0.959435 1.57213 1.95813 3.27433
1.02848 0.784326 1.2668 3.24449
1.22814 0.960703 1.37485 3.37957
1.18802 0.501424 1.92176 3.40104
1.43517 0.786079 1.02854 3.24552
1.2581 1.11811 1.59839 3.30206
1.10515 0.599588 1.69617 3.22903
0.989827 0.648028 1.28126 3.25442
1.52955 0.602732 1.58248 3.25319
1.40851 1.78684 1.27853 3.29577
1.40874 0.243098 1.66012 3.1135
1.20373 0.883483 2.00011 3.17154
1.18676 1.12893 1.06534 3.4197
1.09654 0.358235 1.27964 3.43595
1.29824 0.452714 1.42537 3.44965
0.886499 1.65334 1.88023 3.48758
0.977807 0.822153 1.15443 3.12958
0.691456 1.08382 1.5032 3.17183
1.71491 1.32176 1.65401 3.13116
1.4634 1.03242 1.49181 3.22784
1.18838 1.27147 0.920142 3.18961
1.38719 0.670726 1.74751 3.26079
1.67328 1.02127 1.53032 3.38866
0.822756 1.05498 1.24393 2.99643
1.00818 1.1848 1.82612 3.33609
1.31463 1.35064 1.43627 3.09585
1.3918 1.02967 1.57129 3.05681
0.950746 1.27208 1.0901 3.1297
1.19648 0.527056 1.92259 3.22486
0.927961 1.01923 1.29646 3.27905
1.15472 0.924609 1.78071 3.21182
1.56928 0.969559 1.70083 3.1965
1.12978 1.14888 1.55038 3.24489
1.01055 0.933647 1.6013 3.243
0.909566 1.17208 1.27511 3.23163
0.762796 0.945066 0.941475 3.27304
0.982213 1.3537 1.82047 3.17563
1.20979 1.0984 1.01935 3.17488
1.40785 0.891878 1.29223 3.11755
1.45534 0.79604 1.10781 3.20642
1.63943 1.1369 1.38296 3.2459
1.51398 0.842727 1.63414 3.27
1.18162 0.761331 1.6739 3.18332
1.74728 1.28906 1.90138 3.47646
1.15355 0.695084 1.68736 3.0327
1.11768 1.46746 1.63782 3.23753
0.455076 1.02548 1.17213 3.08908
0.877513 1.31131 1.36755 3.42477
0.691159 1.00189 1.01788 3.16988
0.701013 1.22078 1.53857 3.19416
0.298844 0.525957 1.62028 3.28589
0.769949 1.8369 1.87618 3.27904
0.696277 1.29916 1.67646 3.3389
0.691161 1.87049 1.46814 2.87693
0.786611 0.82462 1.9249 3.31001
0.746327 1.38589 1.7451 2.92817
1.02248 1.47022 1.6586 3.42621
0.470452 1.15667 1.27583 3.12036
0.803222 1.21617 1.33094 3.21927
0.913909 1.70918 1.2629 3.16266
0.822637 1.03306 1.26638 3.17792
0.653991 1.09627 1.49436 3.25019
1.0837 1.04251 1.82597 3.45623
0.535044 1.7637 1.14873 3.22006
0.92522 1.13359 1.75794 3.82662
0.596888 1.16486 1.50795 3.17325
0.954332 1.37246 1.55408 3.25457
0.81488 1.04812 1.76823 3.86287
0.910136 1.25106 1.32558 3.20123
0.847507 1.44831 1.01629 3.36428
0.389058 1.4486 1.08617 2.97865
0.643045 0.547299 1.78612 3.0603
0.589281 1.07307 1.76974 3.20666
1.02458 1.54243 1.30995 2.99988
0.564944 1.53992 1.41771 3.02173
0.794375 1.4982 1.85547 3.39452
0.776881 1.46346 1.50757 3.98829
0.983039 1.62785 1.5759 3.03912
1.07777 1.44856 1.39321 3.21684
0.78727 1.24899 1.58185 3.31846
0.936393 1.16005 1.25438 3.1115
0.522232 1.27611 1.73855 3.27111
0.970811 0.932525 1.50765 3.19272
0.717367 1.60677 1.55634 3.23994
1.08458 1.54969 0.869765 3.37211
0.949636 1.20397 1.28729 3.05558
1.31439 1.50184 1.87109 3.09911
1.16491 1.33826 1.44399 3.24677
0.482654 1.05719 1.24618 3.03746
0.77341 0.608469 1.46826 3.26395
0.922127 1.38082 1.28875 4.02934
0.799001 1.74443 1.6153 3.24426
0.434637 0.834814 1.69698 3.3714
0.741151 1.26459 1.68542 3.12473
0.583365 1.60781 2.22069 5.57051
0.598351 2.25496 2.23312 5.46026
0.876936 1.9788 1.98954 5.39478
1.10653 2.21128 2.1667 5.54607
0.77708 1.55449 1.37807 5.52404
0.683533 0.612936 0.978696 5.42809
0.999142 1.53868 2.02211 5.54375
1.09818 1.0886 1.29224 3.34223
0.837903 1.53997 2.17839 5.50587
0.798087 0.564737 2.26101 5.59271
0.84398 0.801617 0.933247 5.11023
1.10744 1.64624 2.12183 5.57482
0.894505 0.641448 2.27941 5.29857
0.816012 1.6514 2.20553 3.14387
0.612256 2.28298 2.22574 5.5957
0.394072 1.24884 1.3737 5.44449
0.627728 1.55306 2.28635 5.56378
0.622978 2.11505 0.892554 5.39496
1.15124 1.09282 0.94908 5.45177
0.827995 1.62732 1.04188 5.30484
0.843272 0.43348 2.10697 5.46312
1.16726 2.33264 2.27461 3.37576
0.584462 0.710915 0.682088 5.10142
0.58536 1.53608 2.23621 5.65984
0.768634 1.6298 0.672059 5.29176
0.55887 0.554295 2.22808 3.39313
0.892031 2.08298 1.16617 3.17611
1.00619 1.44902 1.2385 5.58184
1.32856 2.0179 2.16077 5.55614
0.714416 0.932495 0.84299 5.55047
0.862886 1.63868 0.677228 5.62019
0.96178 1.57512 0.866145 5.52266
0.906763 1.46225 2.1557 5.53832
1.01629 0.413667 2.27002 3.1945
0.933233 2.29294 2.28762 5.08674
0.784722 2.07893 2.16613 5.51289
0.867486 1.54022 2.27933 5.54791
0.694389 1.45222 2.33215 5.56155
0.905397 1.59739 1.89797 5.47497
0.590937 0.702606 0.980708 5.52562
0.658273 2.20829 1.26007 5.51249
1.22956 2.29405 2.23952 5.49979
0.722482 1.93331 1.2054 3.42512
1.25215 1.59452 1.34069 5.57855
0.938664 0.728014 2.1941 5.4703
0.820231 1.52478 2.43374 5.51664
0.487619 1.02259 0.87356 5.6113
1.19132 2.17397 2.2713 5.4529
1.00352 1.47302 2.11237 5.54514
0.793729 1.47145 1.11126 5.50087
0.671837 0.551687 1.39493 3.47239
1.03543 1.51528 1.19003 5.53508
2.55768 2.24671 0.967716 5.44018
2.47974 1.42963 0.866657 5.66801
2.49809 1.62078 1.09343 5.57492
2.48196 2.19456 0.768566 5.31027
2.57633 1.86705 2.07928 5.13702
2.5118 1.5353 2.30034 5.64862
0.763976 0.805631 2.21794 5.54146
0.663681 1.49935 2.3223 5.42373
0.948932 1.76741 0.838817 5.43509
0.854821 1.65538 2.24728 5.45997
2.50174 1.69997 2.12987 5.22187
2.52288 0.686972 2.02147 5.67737
0.905652 1.38426 1.18537 3.34426
0.822209 1.75612 2.33812 5.631
0.997529 2.35642 0.911618 3.22518
0.904064 2.29683 0.784757 5.52623
2.49284 2.06456 0.859726 5.07767
2.47398 2.05402 2.28165 5.50644
2.5419 1.60226 2.17813 5.37241
2.45515 1.53011 2.28256 5.0374
0.998872 1.34073 0.701381 5.49831
1.12147 2.38158 0.929157 5.40106
0.902664 1.15567 2.22649 5.60253
1.03781 2.14546 1.11276 5.73872
2.59038 2.22018 0.940543 5.5766
2.54125 1.81934 2.30854 5.26842
2.55961 0.63955 1.08797 5.11667
2.52521 1.99717 2.23899 5.46851
0.573544 1.63943 1.21595 3.27796
0.819539 2.26831 2.30095 5.4013
0.443183 2.27263 2.29075 4.97486
0.728174 0.850515 0.67262 5.49627
2.59469 1.70336 2.26552 5.39825
2.54504 1.59778 2.20296 3.11743
2.70412 2.18421 0.897052 5.53928
2.72668 2.10976 2.13977 5.44165
1.02044 1.44274 1.02653 5.55041
0.970893 2.35307 2.27995 3.14651
0.928964 1.70295 2.31028 5.5052
0.885395 2.1981 2.23028 5.45591
0.984788 1.52862 1.81207 5.52911
1.09774 0.627677 0.903968 5.79546
2.50793 2.01516 1.10233 5.54451
2.53464 1.81201 1.36942 5.44157
2.47529 2.04005 0.95104 5.37458
2.44597 1.64128 2.15353 5.6055
1.0677 1.27622 0.908847 5.5489
1.18838 1.93068 2.03521 5.49903
2.53673 1.20116 1.87124 3.50268
1.01167 1.31657 1.83324 3.51538
0.923152 1.13741 1.91003 3.52172
2.45478 1.22335 1.81761 3.55971
1.1182 0.769782 1.72453 3.74137
1.23139 1.11764 2.18052 3.15009
0.447787 1.14469 1.80204 3.53438
0.27244 1.30864 1.87247 3.74138
0.630073 1.55693 1.90421 3.16029
0.515654 1.14983 1.83141 3.564
2.56209 1.44154 1.92213 3.777
2.55852 1.51949 2.89816 3.17713
2.71246 1.65091 1.98837 3.53241
2.71625 0.989208 1.89827 3.75797
0.475562 1.29788 1.89973 3.58321
0.316913 1.66527 2.93822 3.16639
0.829399 1.51078 1.89062 4.14318
0.957943 1.60838 0.786845 3.64893
0.758036 1.42551 1.8629 3.60413
0.907654 1.44874 2.71211 3.57213
2.66436 1.30459 2.39492 3.14393
2.68338 1.49312 1.79792 3.75418
2.58346 1.45109 2.8366 3.54453
2.49483 1.19945 2.1005 3.80795
2.56508 1.68407 1.93237 3.18146
2.56069 1.43169 2.77366 3.78877
2.52716 1.37758 1.78861 3.14991
2.50055 1.24108 1.84631 3.56915
0.710466 1.55092 2.26084 3.16216
0.85772 1.53523 1.84129 3.59241
2.58637 1.20549 2.87238 3.14784
2.50907 1.15777 1.9538 3.14024
0.679196 1.38656 1.89274 3.56169
0.570709 1.40269 0.997134 3.58541
0.873107 1.43635 1.9023 3.12041
0.775812 1.35967 2.32252 3.74666
2.51398 1.98559 1.9045 3.1633
2.53 1.45525 1.76652 2.44161
2.27876 1.58573 2.99635 3.61493
0.825066 1.38776 1.82611 3.77656
0.72751 1.79289 1.84877 4.11898
2.18065 1.63296 0.816326 3.21046
2.31233 1.43495 2.26941 4.15466
0.994468 1.16591 1.90382 3.55338
0.906528 1.56829 1.71354 3.21299
2.50954 0.834925 1.95098 3.19358
2.47016 1.38961 1.80971 3.59129
2.55697 1.60783 3.02483 4.16803
2.48146 1.12721 2.7354 3.59457
2.21481 1.23471 2.98322 3.2428
1.12273 1.42101 1.97136 4.14305
0.942692 1.30154 1.94205 3.57042
1.55999 1.60901 1.97685 3.21137
1.35075 1.50226 2.02228 4.10697
1.41111 1.52758 1.8644 3.14743
1.48441 1.03724 0.953286 3.81311
0.529756 1.48999 2.34912 3.20169
0.926199 1.51658 1.92801 3.6258
0.664744 1.66514 2.77463 3.53758
0.925197 1.61416 1.8515 3.14981
1.48328 1.1938 3.0085 3.21062
1.60197 1.27659 1.83711 4.07635
1.40919 1.33159 2.06985 3.25081
1.31568 1.14474 2.08311 2.4555
1.55716 1.92869 2.32806 3.69552
1.33891 1.90865 1.9568 3.21544
1.49442 1.59694 2.75358 3.62719
1.40935 1.94083 2.16921 3.59648
0.608762 1.32996 2.82315 3.7949
0.621223 1.81888 1.93964 3.60435
1.0144 1.28323 1.9965 3.25773
0.902428 2.00949 2.0042 3.19826
1.01616 1.60608 2.38591 3.51134
0.920197 1.68435 1.08094 2.49856
0.477786 1.47637 1.64459 3.81642
0.894073 1.47217 2.59596 3.55395
1.52977 1.36975 1.90604 3.5628
1.38293 1.86612 1.87589 3.58443
1.37089 1.8053 2.55965 3.36871
1.33042 1.45014 2.41431 3.75443
1.5926 1.75247 2.03512 3.75672
1.33932 1.88505 1.18912 3.1433
1.1441 1.67197 2.16506 3.54921
1.45127 1.41506 2.10538 3.29211
0.518096 1.68079 2.19069 3.77984
0.664792 1.55146 2.57874 3.32663
0.868956 2.13155 2.65922 3.61724
1.03998 1.48666 2.26242 3.45399
0.452819 1.64033 1.98208 3.61604
0.874954 1.5879 2.29632 3.71133
1.03001 1.13454 1.91909 4.1392
0.90586 1.62912 2.82226 4.18477
1.24161 1.51562 1.92948 3.19431
1.44741 1.34484 2.47682 3.51587
1.3687 1.22125 2.91542 3.28939
1.43711 1.50898 1.96703 3.19995
1.57769 0.838364 2.26951 3.38026
1.52453 1.26246 2.63522 3.55326
1.32484 1.50802 2.11064 2.55254
1.20088 1.70071 0.567416 3.62911
1.38977 0.299436 2.57545 2.1626
1.07004 1.46094 2.78913 2.50094
1.5555 0.466716 3.32405 2.52271
1.35884 0.489535 3.34198 2.1058
0.817092 1.42137 3.34198 2.25894
0.715533 1.47745 3.31313 2.2235
1.14445 0.481362 2.70576 1.85386
0.887705 0.404193 2.48206 2.56191
1.34501 1.37884 3.34573 2.28387
1.56956 1.41596 3.29804 2.40127
1.27108 0.480017 3.31983 2.57231
1.45209 0.456389 2.51739 1.62124
1.0535 0.404883 3.32703 2.57919
1.15238 0.446437 2.71696 2.08443
0.363544 0.362597 3.364 2.32139
0.892597 1.48618 3.41314 2.24933
0.466647 1.47911 3.31127 1.69223
0.635728 0.364206 3.32887 1.83827
0.925437 0.393747 2.79959 2.33531
0.981809 0.32633 2.75303 2.44945
0.927184 1.50951 3.31337 1.62143
0.697526 1.51164 1.02848 1.19904
0.691053 1.46675 3.31874 2.60312
0.959862 1.47233 3.32836 1.89938
1.40456 1.48041 2.57216 1.73228
1.57022 1.47412 3.2953 2.36711
1.48014 1.28034 3.31379 1.80657
1.31224 1.36482 3.32123 2.41983
0.805763 0.68876 2.5109 2.64117
0.823341 0.6628 3.29956 2.70562
1.5691 0.567128 3.30072 1.67397
1.2943 0.628737 2.74881 2.17645
1.56637 0.662281 3.3147 2.1954
1.34698 0.566654 3.28075 2.40694
1.13959 1.42932 3.34357 2.30245
0.951048 1.47081 3.32114 1.34717
0.918669 1.52908 3.29145 1.6234
1.14166 1.47547 3.31814 2.24091
0.471804 0.557239 2.47164 1.96094
0.93587 0.52841 2.71779 1.56823
0.713014 0.538068 3.2682 1.80887
0.832905 0.573476 2.75705 1.69827
0.747714 0.557108 3.25769 2.49645
0.530417 0.484458 3.34992 1.70192
0.911567 0.463374 3.29138 1.20292
0.643037 0.576445 2.77421 1.14861
0.989135 0.50599 3.33198 2.62797
0.670278 0.410432 3.32766 1.73207
0.898041 1.42781 3.33532 1.9139
1.0175 1.48467 3.27172 1.68662
1.36059 1.47739 1.56119 2.64734
1.39053 1.54097 3.29693 1.62056
0.7082 0.503482 2.67878 1.65294
1.17434 0.569748 3.28888 1.28893
1.34921 1.43717 3.27928 2.42207
1.47458 1.47576 3.4077 1.90111
0.896977 1.42517 2.57888 2.49386
1.45014 1.49559 3.32178 2.30089
0.97598 0.506891 2.48587 1.84571
0.90798 0.473608 2.75286 2.76318
1.35796 1.47786 3.30833 1.80316
0.762251 1.45693 3.40153 1.76697
1.30682 1.39536 3.25244 2.20886
0.861182 1.53348 1.01815 2.20693
0.948354 1.47206 3.27626 2.40735
1.14174 1.44304 3.28929 2.15142
1.25697 0.534021 3.28525 1.26807
1.30675 0.49896 3.36858 2.31994
1.33727 1.49564 2.74957 1.48301
0.918423 1.54012 3.30708 1.67995
0.594809 0.414022 2.29368 2.33681
1.43709 0.436187 2.58412 1.31327
0.841019 0.616332 3.28996 1.16703
1.40499 0.574226 3.29794 2.12684
1.33461 0.536062 3.37635 1.74437
1.36464 0.541702 2.56904 2.01437
0.694828 1.49842 3.30593 1.94275
1.11567 1.49442 3.31972 1.66994
1.21377 1.40214 3.31807 1.3931
0.791497 1.40622 3.28646 1.75982
1.0761 1.44793 2.53474 1.68847
1.29507 1.42935 3.36758 1.83481
1.42688 0.518135 3.31521 2.537
0.816195 0.616376 2.77392 1.83709
1.40057 0.528904 1.95305 1.21302
1.4981 0.487007 2.77666 1.17435
0.905029 0.528265 3.28023 1.66785
1.47565 0.44336 2.2786 1.33597
1.30636 0.514662 2.4818 1.69509
0.825161 0.462581 3.31014 2.50313
0.65987 1.44818 3.27826 2.68185
1.30246 1.4096 3.35173 2.28841
0.901041 1.44148 2.7061 1.79223
1.41711 1.48675 3.27472 1.667
0.809568 1.37983 3.32815 1.77511
1.41007 1.4284 3.29552 1.74417
1.50767 1.39742 2.68715 1.23841
0.921286 1.421 3.26411 1.78464
1.42927 0.584612 3.23553 1.87409
1.24953 0.428127 3.16379 2.29788
0.890587 2.03152 2.27827 4.28096
1.35014 1.93284 2.72515 4.27585
0.719604 1.68169 2.04234 4.13059
0.848751 1.6241 1.54259 4.16706
1.31558 2.05646 2.3963 4.12006
0.77498 2.1152 1.19067 4.21906
1.35745 1.58895 1.32735 3.90231
1.45423 1.54596 0.959654 4.1527
1.08331 1.54215 2.42438 3.84737
0.798666 1.51204 2.52955 4.10283
1.07904 2.54114 2.62915 3.84393
1.19603 1.97583 2.45586 4.14554
1.09761 1.91951 2.46945 4.14701
1.48311 2.44421 2.63709 4.12705
1.60885 2.41156 2.57228 4.07608
1.08302 2.45767 2.65606 4.14933
1.05515 1.76057 2.4702 4.22346
0.939635 0.837543 0.935562 4.11652
1.4737 0.74129 1.11143 4.12622
1.57163 1.78575 2.47034 4.04725
1.09326 2.39408 2.21134 4.06638
1.26526 2.24236 2.53439 4.11453
1.15056 2.26612 2.71306 4.33548
1.38671 2.29522 0.9003 4.03452
0.956139 1.89307 1.98688 4.00112
0.751379 1.73691 2.27751 3.87096
1.35256 0.719738 0.592817 4.13003
1.46153 0.734572 2.25398 4.08722
1.41257 1.58087 2.65929 3.83724
0.802843 1.63341 2.422 3.9932
1.39813 1.21959 1.28407 4.10217
1.3224 1.39693 1.0704 4.11605
1.39983 1.53304 0.967667 4.17572
1.39734 1.65763 1.08313 4.13873
1.04925 1.50348 0.820605 4.18366
1.38577 1.78477 2.3078 3.89071
0.964718 1.62201 0.60709 4.08819
0.693961 1.29455 0.620491 3.91556
1.24066 0.48221 1.13639 4.08349
0.780047 1.97562 2.38236 4.13835
1.34625 0.548178 2.64327 4.03553
1.35355 0.248047 0.908357 4.14851
1.07837 1.99155 1.95609 3.78736
1.30351 1.18301 0.500316 4.06452
1.37586 0.466906 1.18371 4.05819
0.709469 2.01835 2.50379 4.03973
1.38097 1.74313 1.58194 4.3054
0.891639 2.01286 2.58104 3.98766
1.44435 1.64255 2.15173 4.06458
2.12946 2.02814 1.48475 4.14942
0.61665 1.5816 0.919546 4.14329
0.208907 1.31015 1.32216 3.9395
2.44167 1.56864 2.55313 3.96095
2.18693 2.02909 1.08552 3.83065
0.959964 1.45589 2.44922 4.15218
1.10312 1.94293 2.40684 4.12423
0.354183 2.2247 2.12198 4.18714
2.48079 1.72736 2.03362 3.80904
2.31048 2.32763 2.44206 4.07393
2.32969 1.44252 1.77941 4.07367
1.00107 1.57365 2.56449 4.24167
1.70725 1.88125 1.89193 4.05253
1.05765 1.24813 2.64342 4.02382
1.91842 2.01763 2.17944 3.97122
0.80017 2.06689 2.26763 3.79077
1.85334 1.85337 2.44639 3.88067
1.36756 1.91353 1.25117 4.13219
2.02145 2.1111 2.60609 3.82992
1.21009 1.57367 2.13583 4.16561
1.49517 1.48757 1.20632 4.06744
1.25873 1.60376 1.15482 4.11977
1.68769 1.61914 0.856195 3.86375
1.51403 1.48223 1.32505 3.91092
1.14885 1.69745 1.49315 4.21694
1.13877 0.707235 2.71295 4.2062
1.64401 1.47699 2.52578 4.04329
1.64191 0.660378 1.86742 4.06503
0.942867 0.457407 0.982995 3.68521
1.50755 0.78941 1.68563 4.07382
1.55334 2.39543 2.495 4.26557
1.43836 2.03821 2.03114 4.12349
1.2087 1.64679 2.6597 3.81902
1.59669 1.68381 0.956165 3.94229
1.57009 2.46048 2.27024 4.00495
1.19903 1.85766 2.05838 4.02332
1.59441 2.08579 1.85242 3.9489
0.984639 1.88776 2.15543 4.29484
1.44369 2.13291 1.78769 4.07842
1.53034 2.50173 2.67382 3.62623
0.983809 2.50533 2.33802 3.9863
0.878919 2.146 2.6203 4.06478
1.53829 2.49265 2.45682 3.97425
1.32151 2.35162 2.29393 4.15007
1.46736 1.62654 1.84381 4.25303
1.56453 2.01365 2.67052 3.73412
1.31321 2.01426 0.797056 3.87585
1.45268 2.08331 0.570644 4.1525
0.978714 2.00922 2.53048 4.21188
1.13621 0.845654 2.38505 4.08003
1.53207 1.76824 2.04449 4.04363
1.49971 1.21715 3.30265 1.55272
1.47447 1.37679 3.11531 1.61412
0.989643 1.25856 3.08398 1.61115
1.4963 1.17669 3.09681 1.68231
1.64237 1.49373 3.37552 1.52493
1.32419 1.46216 3.21785 2.59009
1.63593 1.16159 3.69377 1.5705
1.48922 1.04265 3.81641 1.19491
1.5067 1.44059 3.12184 1.28056
1.65601 1.30454 2.89197 1.59885
1.29919 1.61406 3.3813 1.99723
1.64577 1.61804 3.09747 1.65413
1.33027 1.35918 3.3506 1.23517
1.63189 1.26034 3.19764 3.14259
1.10721 1.11427 3.28179 1.33065
1.67215 1.32456 3.2225 1.96045
1.50362 1.35701 3.22399 2.01592
1.05982 1.35342 3.35051 2.49217
0.908806 1.01019 3.17212 2.65236
1.475 0.973765 3.66578 2.65332
0.785642 1.15623 2.6782 1.64097
1.62895 1.07877 2.4474 1.93599
1.48545 0.897586 3.4875 1.58393
1.05458 1.14809 3.28078 2.5779
1.48645 1.13478 3.28863 2.02345
1.4136 0.949205 3.16814 3.21761
0.932626 1.20903 3.31259 3.07701
1.43078 1.02013 3.07121 1.71488
1.43284 1.22759 3.05137 1.64821
1.64647 1.358 3.13871 1.59415
1.33773 1.20404 3.11535 1.84848
1.51882 1.19874 3.44313 2.05608
1.38259 1.29755 3.22785 3.13569
1.24348 1.34224 3.35135 2.55572
1.66852 1.03139 3.21251 2.54992
1.19038 0.922229 3.07261 1.5146
1.05475 1.54297 2.96585 3.13467
1.05894 1.53764 2.96544 2.71944
1.47623 0.932654 2.98723 2.27852
1.18384 0.769634 2.75556 2.37164
1.71462 1.02133 3.77267 1.57033
1.19206 1.03425 3.74793 1.85982
1.59858 1.23371 3.08925 1.59209
0.698228 1.07161 2.86207 1.83429
1.47563 1.13132 3.79996 2.30129
1.36671 1.15491 2.84301 1.7201
1.36532 0.974852 3.15995 1.55059
1.586 1.05849 3.6443 1.93728
1.72893 0.908404 2.68227 2.69581
1.4011 0.926455 3.15775 1.59591
1.18579 1.33198 2.38205 2.6399
1.6303 1.26005 2.6463 2.64
1.18691 1.15478 2.42161 2.20183
1.44364 1.4549 2.91321 1.27658
1.58128 1.17923 3.43623 1.19427
1.37992 1.10993 2.69778 2.5244
1.06844 1.45977 2.39189 3.15341
1.58624 1.25842 3.01154 2.44564
1.73161 1.25965 3.48163 2.21506
1.51966 0.91117 2.71469 1.65684
1.00296 1.46055 3.3618 1.88277
1.3342 0.684185 2.1849 2.43442
1.54636 0.971044 3.23723 1.68133
1.39858 0.757967 3.08066 1.95485
1.58413 1.55708 2.4148 1.63014
1.14527 1.51581 2.24945 2.00298
1.40594 1.65033 3.09822 2.36025
1.55175 1.65453 3.10944 2.69172
1.25323 1.25877 3.0357 3.21053
1.74091 1.34853 2.98214 1.33419
1.3412 1.28952 2.7475 1.9872
1.30398 1.27163 2.75265 1.24239
0.939877 1.20616 2.99803 2.61728
0.334466 1.33322 2.99105 1.4804
0.917839 1.51316 2.43346 2.34043
0.635695 1.36085 2.2326 1.91037
0.808206 0.949042 2.74629 3.17572
0.175675 1.37344 3.01375 2.59292
0.749209 1.27914 2.76317 2.09838
0.676027 1.12144 3.11617 2.65656
0.282743 1.41008 3.22806 2.82049
0.816862 1.40381 3.11408 2.29064
0.550299 0.932211 2.84447 1.52011
0.52995 1.24271 3.63659 2.25209
0.37748 1.00481 3.14551 1.87921
0.646209 0.803449 3.09437 1.91863
0.708181 1.40398 2.96707 3.07702
0.444686 1.22462 3.4191 1.18589
0.447499 1.04595 3.29099 3.23826
0.365519 0.845489 3.28486 2.12669
0.70228 1.17301 3.29021 2.38477
0.874319 1.08068 2.74296 1.96652
0.316749 0.753646 2.36784 2.74353
0.656679 0.517036 3.29804 2.80162
0.806362 1.2856 2.71439 1.83394
0.640898 0.977345 2.73717 2.02678
0.392841 1.47202 2.43587 2.78308
0.701536 1.02386 3.35289 2.70585
0.487356 1.4374 2.4513 1.265
0.737929 1.62439 3.29395 1.61548
0.402824 1.4241 1.35513 3.71286
0.618092 1.55255 1.53146 3.91834
1.24069 1.77665 1.3852 3.8839
1.48915 1.76997 1.47272 4.08563
1.31258 1.75222 2.04352 3.82957
0.609176 1.69479 1.55769 3.99702
0.639718 1.3369 1.15937 3.41691
1.57814 1.6902 2.0598 3.61014
1.27105 1.15645 1.49144 3.92274
1.13735 1.65813 1.2793 4.0938
1.71864 1.12316 1.51444 3.82321
0.698894 1.39047 1.46946 3.68832
1.14989 1.73683 2.11517 3.53223
1.11509 1.6173 2.17936 3.99423
1.34865 1.52473 1.79006 3.86318
1.36874 1.02341 1.57881 3.50693
1.63251 0.95308 1.50582 3.70209
1.23648 1.82147 1.44858 3.62221
1.57294 1.73063 1.95421 3.58425
1.5383 1.8285 2.09678 3.7825
1.6506 1.10152 0.815546 3.38471
1.21565 0.957738 1.64344 3.69996
1.97455 1.7662 2.06469 3.60247
0.864597 1.04584 0.830772 3.51655
1.3618 1.96358 2.08003 3.74247
0.447427 1.49304 1.36738 3.93995
0.462659 0.995897 1.97663 3.88333
0.847562 0.966413 1.64789 4.08356
1.6767 1.86378 1.7466 3.85627
1.30516 0.975802 1.71601 3.47333
0.928006 1.15119 1.58274 3.69373
1.64605 1.95427 1.75012 3.09266
1.43209 1.74304 0.990399 3.60545
1.22274 0.899502 1.98851 3.99635
1.65272 1.9094 2.06546 2.85505
1.10572 1.24401 1.08516 3.04917
1.29126 1.23848 1.68482 3.22934
1.28404 1.5983 2.03597 3.30972
1.26376 1.3329 0.780072 3.25841
1.71499 1.65146 2.06893 3.4384
1.5481 1.11042 1.82949 2.96263
1.4227 0.883666 0.720683 3.08344
2.02202 0.959678 1.8319 3.39925
1.37164 1.2899 2.09478 3.77908
0.815428 1.88278 1.95217 3.17521
0.939231 1.80107 1.01608 3.55429
1.5672 1.8525 2.00204 3.35179
1.21332 1.68919 1.60036 3.68731
1.331 1.05376 1.356 3.51926
1.44841 1.86392 2.27247 3.18639
1.24109 1.39508 1.60613 3.58629
1.00706 2.00267 2.2155 3.71608
0.952791 1.88906 1.87726 3.9381
1.32271 0.839982 1.79179 3.51201
1.64686 1.75956 1.97189 4.09017
0.875614 1.6455 1.93984 3.6335
1.22144 1.6886 1.83889 3.84484
1.30032 0.932715 0.784105 3.71368
1.71455 1.74596 2.26733 2.65418
1.28454 1.96407 1.72695 3.99232
1.55979 1.57632 1.86053 3.86148
1.3049 1.50528 1.72859 2.40712
1.80273 1.9056 2.24225 2.51788
1.59967 1.4029 2.08497 3.10399
1.88459 1.63189 0.871476 2.85769
1.30638 1.27589 2.29881 3.03264
1.36669 1.94669 0.809224 3.21533
0.525827 1.91716 1.41506 3.17595
2.01529 1.83314 1.78076 3.2669
1.04794 1.75982 1.8559 2.83242
1.4705 1.78614 1.93532 2.67927
0.795816 1.2443 1.30711 3.35504
1.24963 1.65013 1.48125 2.95433
1.53956 0.874743 1.72008 3.45035
0.984857 1.53038 1.74414 3.32133
1.69589 2.04978 1.61875 3.05597
1.45293 1.96083 1.80116 3.47443
1.79431 1.25464 2.08045 2.43266
1.91616 1.07189 1.9438 3.66688
0.73342 1.08536 2.0837 3.0622
1.70137 1.08022 1.50953 3.17908
1.86114 1.90849 1.84572 2.95487
1.60364 1.736 1.83045 3.38875
1.53385 1.87182 1.68281 3.50702
0.582887 1.71824 2.01893 3.19911
1.69977 0.974268 1.85688 2.54216
1.1869 0.972417 2.02475 3.51678
0.953771 1.01795 2.19843 3.59784
2.04591 1.25931 1.79531 3.58922
1.62403 0.919068 1.00118 3.37153
1.21276 2.06511 1.94382 3.63763
1.08042 1.04039 2.33105 2.92636
1.37802 1.55994 1.59126 3.72876
0.422158 1.29845 1.09499 3.39601
0.518715 1.66969 1.99477 3.57348
1.6791 1.45812 0.614684 2.85542
1.69924 1.97239 1.56402 3.11736
1.24334 1.72484 2.25155 3.31828
1.78257 0.907432 1.86346 2.61503
0.738835 2.20803 1.05903 3.48948
1.08945 2.21003 2.21789 2.68011
1.5044 2.25022 2.44847 2.9583
0.511268 2.25485 3.07704 2.7041
0.193791 1.80764 2.90892 2.85106
0.840959 1.87988 2.96293 2.70392
1.43778 1.47841 2.78081 2.88635
1.6293 1.43364 3.15783 2.97306
1.17351 1.71944 2.24166 3.18589
0.231354 1.7904 3.03631 2.46758
1.15398 2.04655 2.252 2.72152
1.63244 2.12922 2.60901 2.74405
0.873005 1.43682 3.15143 2.78572
0.551524 1.3916 2.69588 2.87337
1.43261 2.42126 2.85527 2.65131
0.167504 2.4257 3.10055 2.46183
1.63227 2.41334 2.98614 2.52262
0.42819 2.41876 2.17968 2.64089
0.732944 1.85067 3.15732 2.72494
1.41531 1.94235 2.24229 2.69627
1.15716 1.17013 2.92813 2.87064
1.56182 1.9334 3.25988 2.5159
0.284449 2.01181 2.95077 3.07987
1.03127 1.17619 2.91026 2.90719
0.875426 2.36147 3.00188 2.62727
1.31156 2.32356 2.78851 2.74781
0.578525 1.14537 3.13152 2.81837
1.97677 1.15363 2.83363 2.51066
1.00496 1.10526 2.76088 2.90366
2.53558 1.16999 2.71128 3.0175
1.53141 2.25097 2.8378 2.6182
1.57949 2.45857 2.67548 2.66082
2.53152 2.17071 2.91571 2.88997
2.30846 2.4389 3.15977 2.7453
1.21844 1.26978 2.64744 2.4958
2.34038 1.36795 2.07289 2.66678
1.39597 1.57486 2.78934 3.19872
1.06124 1.68001 2.25633 2.56524
1.91663 2.1465 2.48923 2.73376
0.870796 2.1865 2.9259 2.92018
1.53949 2.30217 2.92465 2.7268
2.08475 2.30998 2.16706 2.91321
1.09865 2.37295 2.71243 2.91614
0.357562 2.39248 2.22943 2.47469
1.77406 2.49631 2.83081 2.78995
1.71292 2.49316 2.53854 2.87169
0.483135 1.67331 2.88317 2.484
2.00175 1.64179 1.62629 2.66165
0.887526 1.50024 2.40203 2.74987
1.25509 1.48745 3.31993 2.63251
2.26192 2.28793 2.20861 2.76172
2.3239 2.34898 2.63834 2.94582
1.13739 1.87587 2.93604 2.90541
0.821926 2.44444 2.43081 2.43077
2.13035 1.81967 3.13726 2.56307
2.06814 2.43785 2.50504 2.9111
0.967013 1.30718 3.16077 2.95045
1.34639 1.30797 2.15063 2.53407
2.34879 1.44309 2.77621 3.1095
1.0876 1.46938 3.08906 2.69687
1.43916 1.51126 1.97799 2.79658
0.365191 1.46741 2.66134 2.64898
1.38099 1.27072 2.21916 2.94064
0.392183 1.31988 2.23793 2.42026
1.48337 1.68201 3.22217 2.64628
1.68713 1.63474 3.28152 2.56026
0.663782 2.33356 2.70991 2.97824
1.04716 2.49158 1.70817 2.93989
1.31694 2.28076 2.71656 2.94827
2.358 1.01715 2.84573 3.08919
1.46275 1.09214 2.74615 3.26687
2.51286 2.48056 2.03687 2.54132
1.46458 1.55788 2.86346 2.50476
0.744707 1.55831 2.85339 2.91257
1.63838 2.46496 3.14066 2.84586
1.617 1.46998 2.92265 3.26925
1.03855 2.44188 2.55091 2.71515
0.385846 1.582 2.4766 2.74444
0.915183 2.42406 2.61146 2.43611
1.59632 2.02401 2.85285 2.67852
0.818846 2.10839 2.36113 2.53254
1.85353 1.80473 2.65935 2.72041
1.12973 1.7329 2.66354 2.69951
2.50013 1.41432 2.00553 2.91614
1.04918 1.49466 2.67321 2.52796
1.65293 1.93157 2.71941 2.61932
1.83731 1.97888 3.10012 2.93427
1.2458 1.99674 2.79411 2.94681
0.913653 2.08718 2.93933 2.9163
1.57687 2.53575 2.0707 2.57699
0.553221 2.50263 2.91946 2.79463
1.98467 2.51068 3.20441 2.90451
0.724332 2.4507 2.56815 3.03272
1.27315 2.03774 2.69269 2.70413
1.00705 1.96935 2.79311 2.79018
1.34126 2.37982 2.88858 2.97491
0.86771 2.31316 3.1821 2.9364
1.70433 2.18813 2.48563 3.15335
0.836203 2.23403 2.84004 2.95104
1.17939 1.53087 2.50899 2.74427
1.32918 2.40898 2.28857 2.63064
0.840623 2.12829 3.43439 2.73843
2.19266 2.46158 3.97254 2.68113
1.24015 1.74449 3.42515 2.66537
2.08562 1.17224 3.97221 2.80546
2.19748 1.71379 3.58985 2.59945
2.30421 2.70781 3.48873 2.8405
1.07871 1.14112 3.68063 2.81301
1.02907 1.72139 4.18066 2.76931
2.39827 2.47796 3.66135 2.70607
1.52907 1.47113 3.77095 2.89218
2.45068 2.06735 3.02019 2.75418
1.57782 2.13145 4.17309 2.91701
1.90809 2.43007 2.16931 2.6104
1.9304 3.0516 1.50152 2.60695
2.50785 2.14929 3.44125 3.02011
0.540642 2.73862 2.06444 2.98678
0.970685 2.20208 3.28406 2.82857
2.47194 1.96534 1.4454 2.74484
1.75959 2.01857 3.6237 2.81656
1.3967 2.6719 3.50611 2.53557
2.41233 2.72313 4.09594 2.97558
1.87258 1.93862 3.68777 2.5492
2.25597 1.25 3.45002 2.77716
0.919363 2.40881 3.46242 3.05603
1.17697 2.69561 3.67483 3.08397
2.13293 2.29665 3.7039 2.68077
0.283067 1.93914 3.81278 2.73476
0.717224 1.71725 3.59435 2.61948
0.427734 2.12232 4.07147 2.85901
0.692922 1.87826 1.66471 2.6144
0.897001 2.40916 2.1163 3.1195
0.840055 1.56561 3.82708 2.85527
0.818535 1.98053 3.79672 2.67504
0.953235 1.83958 2.37916 2.54982
1.02194 1.98351 2.91492 2.89075
0.534366 2.59052 3.02795 2.85912
0.560802 1.59473 2.99672 2.95001
1.02187 1.74129 3.74389 2.67108
1.0844 1.1739 2.05996 2.98464
0.447942 2.70295 3.81724 2.62895
0.784257 2.24504 3.60502 2.91122
0.750989 1.2857 1.39387 2.92348
1.12576 2.52309 2.98948 2.65452
1.00294 1.63465 1.59243 2.89287
0.951728 0.540628 1.31972 2.70352
0.697634 2.83966 2.01692 2.80049
0.805371 2.02599 2.26695 2.90593
1.14249 1.51348 4.38541 2.71257
0.691995 2.1549 1.90331 2.83453
0.992481 1.9072 3.71178 2.94683
0.815285 1.58482 3.58155 3.09794
1.1112 2.60249 3.48758 2.74623
0.936275 1.42272 1.21941 3.11118
0.874046 1.33282 3.74403 2.93204
0.94042 2.16182 4.20796 2.92477
0.96881 2.44527 3.75 2.9091
0.860307 2.27975 2.25847 3.10046
1.04347 3.04448 1.27307 3.05615
0.896712 2.45839 4.19913 2.56619
0.971625 1.04956 1.56109 2.8845
1.07621 2.19982 4.36512 3.13186
1.08379 1.92579 3.30965 2.58552
0.966069 2.41647 3.18411 2.97616
1.0446 2.27527 3.33492 2.68838
1.02593 2.11754 1.96564 2.73522
1.14519 1.30282 2.22263 2.69551
0.931021 2.27737 3.81024 2.6822
0.832602 3.05737 3.33674 2.75613
0.960911 1.06433 3.89052 2.8971
1.10611 2.00036 3.91086 2.80479
1.21443 2.71199 1.61402 3.09596
1.39166 1.53082 3.18758 2.86637
2.00695 2.00448 3.1469 2.87735
1.36697 2.80906 3.65722 2.94307
1.90479 2.81359 3.66942 2.81591
1.46585 2.14657 3.63729 2.52488
2.10648 2.76888 2.00644 2.68935
1.44029 2.74964 3.26128 3.03601
1.85634 2.38263 3.996 2.7588
1.46401 1.96814 3.0454 3.27024
1.23058 1.82972 3.96033 3.00002
1.11156 2.13934 3.47205 2.87932
2.26093 2.27771 2.54005 2.54934
1.68101 1.84074 1.89088 2.72939
1.96433 0.706693 3.42838 3.1007
1.5485 2.64602 3.64657 2.67081
1.46966 1.98989 3.71789 2.87212
1.41771 0.932121 3.7879 3.16922
1.53994 2.62291 3.60135 2.75923
1.89385 2.30142 1.56864 2.94132
1.05382 2.72582 3.72585 2.73939
1.99532 1.77193 4.03372 3.08964
1.64401 2.02802 3.47377 2.63038
1.55469 2.88177 1.18929 2.8283
1.41126 2.12929 1.85398 2.5347
1.58278 3.06308 1.75564 2.90192
1.08199 1.50513 2.89748 2.55619
1.46955 2.51283 1.54526 2.98852
1.43618 1.97927 2.29104 3.06816
1.86305 2.38255 3.51454 3.14896
1.62945 2.11676 2.52086 3.78053
2.14553 2.58661 2.3358 3.72582
1.40234 2.47988 2.53404 3.62593
1.79282 1.70156 2.42294 3.85977
2.25561 1.08718 2.65829 3.90413
1.05123 2.56912 2.45803 3.59677
1.9286 2.30317 2.54116 3.79786
1.38363 2.37343 2.46145 3.56561
1.55192 2.53305 2.21646 3.84803
1.39742 1.95811 2.39083 3.99962
1.84133 1.29116 2.65888 3.63877
1.414 2.40462 2.53036 3.41606
1.23843 2.66182 2.32072 3.94959
1.9471 2.17208 2.40453 3.65009
1.19071 2.37466 2.61059 3.51144
1.80752 2.25627 2.6757 3.71837
2.21166 2.27779 2.3066 3.71668
1.44678 2.20793 2.40516 3.7634
1.00055 1.85123 2.19053 1.95952
2.20871 2.70374 2.67812 1.80753
0.855165 1.57258 2.59813 1.93599
1.94592 2.99195 2.53555 1.84537
1.96593 2.31861 2.34812 3.88239
1.58716 2.5618 1.93329 1.84867
1.16236 2.53917 2.45954 1.97739
0.66808 2.82992 2.47433 3.59116
2.06633 2.03615 2.676 3.52853
0.686485 1.381 2.3442 3.9347
1.26366 2.64052 1.80143 3.82263
1.05558 2.25775 2.83246 3.43268
0.706132 2.88615 1.88636 3.68819
1.5745 2.25993 2.49192 3.79162
1.83857 1.9803 2.30429 3.88922
1.46385 2.02576 2.39906 1.96469
1.40897 2.28214 2.4933 3.71616
1.49472 2.00882 2.41324 3.3885
1.30853 2.60505 1.91404 4.00282
1.55483 1.23642 2.408 3.96606
0.743563 2.62354 1.9646 3.74475
1.41081 1.14726 2.35961 3.35748
1.73812 2.23265 2.29361 3.58525
2.05152 1.9211 2.4761 3.60649
1.32621 1.69851 2.23482 3.93283
1.49762 2.76127 1.81078 3.67126
2.07344 2.60793 2.50403 3.40828
1.63575 2.58967 1.89738 3.43046
0.664869 1.81221 2.05516 3.58296
1.8736 2.45722 2.42124 2.0609
1.3769 1.74843 2.54261 3.72271
1.68039 0.709929 2.2696 3.47641
1.81824 2.5005 1.88235 3.55217
1.65216 2.38423 2.2285 3.59635
0.50099 1.42065 2.39599 1.91527
1.65528 2.12286 2.54358 3.7401
1.88123 1.79535 1.99686 3.44651
1.86498 2.22492 2.35978 3.74175
1.61403 2.52806 2.10179 1.77979
1.65179 2.16787 2.5702 3.9084
2.03149 1.93575 2.72484 3.59308
0.781924 2.50176 1.74584 1.98932
1.45922 1.72759 2.37334 1.94834
1.44046 2.93979 2.31896 3.92729
1.43527 2.41638 2.538 3.2439
2.31202 2.23042 2.42102 2.03778
1.94904 1.46344 2.50483 2.00595
1.55893 2.34882 1.89882 1.86641
1.8492 2.1129 2.51593 1.89677
1.50296 2.58452 2.00529 1.91297
1.26379 2.3008 2.65081 3.64112
1.49942 2.61849 2.4585 3.94167
1.52714 2.9006 1.92114 3.6986
0.631431 2.76464 1.86858 3.36385
0.685785 1.85761 2.41095 3.64766
0.891635 2.46245 2.55454 3.66415
0.673988 1.91977 1.8025 1.99468
0.996132 2.60944 2.44409 3.96002
1.02371 2.17651 2.47028 3.19155
0.351089 1.05683 2.24736 3.82912
0.814239 2.76368 2.24407 3.40149
0.177205 1.43019 2.54635 3.43162
0.771937 1.71515 2.0265 4.06156
0.493862 2.33643 2.37364 4.06657
0.562835 2.24905 2.4314 3.76174
0.663904 2.60628 2.03344 1.79654
0.829715 2.24162 2.2478 3.20056
0.650082 2.34432 1.79512 3.45835
0.824691 2.35911 2.60761 3.5639
0.757473 2.34672 2.15193 3.78919
1.09318 2.60215 2.50658 3.23089
1.12468 1.18756 2.63482 3.94842
1.00494 2.12174 2.3307 3.4812
1.03493 2.80572 2.34533 3.80832
0.555309 2.50793 2.50666 3.30841
0.201872 2.51647 2.4257 3.67324
0.573791 1.56132 1.95257 3.54443
0.273485 2.32616 2.43491 3.75689
0.702327 2.74422 2.65341 3.55093
0.500727 1.50665 2.38009 1.97095
0.385724 1.78734 2.18853 3.46498
0.567107 3.16047 1.7185 1.99444
1.09271 3.20894 2.27103 2.41425
1.07034 3.14691 2.36912 2.6539
1.13646 3.12071 2.40362 1.88312
0.369505 3.20856 2.31706 2.10972
0.967011 3.19609 2.50225 2.54019
0.743557 2.93109 2.40712 2.41776
0.886859 2.91324 2.89304 2.50001
1.40482 3.2146 2.98828 1.75973
1.38178 3.2645 2.46508 2.30463
1.17776 3.40421 3.04709 2.35818
1.59375 1.21999 2.55572 2.45724
1.14065 3.17221 3.13574 2.07251
1.32225 1.47823 2.94948 0.881646
1.18586 3.15026 3.03883 2.30402
1.11083 1.69922 4.03325 2.11724
1.42151 1.35876 3.11949 2.58268
1.17842 1.74233 4.08803 1.90171
1.36333 1.5905 3.20192 2.64758
1.32739 1.82226 3.78679 2.27235
1.2273 3.01646 3.83415 2.49165
0.851831 3.45833 4.07542 2.39718
1.54807 2.99174 4.22701 3.074
1.27359 1.85214 4.14039 1.65131
0.921311 3.28764 4.287 2.17213
1.14823 3.27527 4.31899 2.11773
1.54365 3.02345 2.53595 2.18276
1.29839 1.46758 4.39188 1.2617
1.11008 3.004 2.90423 2.43946
0.893106 1.62302 2.63594 2.00025
1.5069 1.60424 3.92243 2.45897
1.19394 1.73946 2.98912 3.11385
1.201 3.35129 3.98279 1.72772
1.12334 1.35359 3.69211 2.38283
1.39121 1.81901 3.74324 2.98794
0.322442 1.58348 4.02116 1.52539
1.12563 1.42267 3.00327 2.5668
1.36979 1.84493 2.5873 1.36794
1.07526 1.652 3.09706 1.88954
0.249782 3.03792 4.08422 2.24348
0.348243 3.07277 3.58718 2.43293
1.18579 2.98378 2.98364 2.35506
1.14207 1.83046 4.08797 2.48278
1.057 3.01398 2.67987 2.20987
1.46718 1.07195 2.35676 2.45482
1.08908 1.87888 3.69309 2.30062
0.503013 1.3484 3.06192 2.22915
0.984849 3.40154 3.9421 1.95683
1.4453 3.20618 3.63486 2.98601
1.52066 3.25003 4.15512 2.228
0.881301 1.60102 2.45763 2.35129
1.11303 1.63565 3.74842 2.58011
1.16935 1.7326 2.80222 2.52
1.40768 2.78195 3.99723 3.17696
0.340991 1.65596 3.06554 3.12104
1.5714 2.86712 2.89334 2.29239
0.353766 1.62866 4.24425 3.1052
1.14516 1.77536 3.15269 2.09375
1.12276 1.38034 3.78134 3.07512
0.841048 2.58941 4.30613 3.07305
1.48141 1.52585 3.84056 2.51396
0.47477 2.54801 4.30184 1.03067
0.552913 3.21012 4.37272 2.13566
0.866728 1.18176 2.38937 0.975103
1.15706 3.20239 4.11754 2.12641
1.38711 2.70016 4.33721 1.93457
0.705351 1.7177 4.18324 2.03581
0.636484 1.43002 2.48268 3.22512
1.10168 2.90896 4.41301 2.49556
1.01872 1.86874 2.86802 2.23011
1.16218 1.02611 2.44919 3.12598
1.36371 2.64894 2.953 3.04965
1.06912 2.8869 4.02701 2.70817
1.14206 1.72466 2.54371 2.14605
0.918292 1.80617 2.46502 3.25338
1.21801 1.35084 3.80086 2.49804
1.50269 3.00722 4.09416 2.95042
1.56739 1.96859 3.82025 1.95552
1.17349 2.92021 4.16612 3.19175
0.982742 1.9003 2.55745 2.16799
0.59756 3.52564 2.04378 1.08123
0.915697 3.48068 3.85171 1.97039
1.09267 3.21886 3.874 2.02012
1.08704 1.15345 4.236 2.30149
0.631108 3.26651 4.25602 1.48309
0.952751 2.90508 2.09924 1.48543
0.517157 1.47426 4.2252 3.44254
0.5147 2.99813 4.32863 1.60672
0.994706 1.44964 3.99645 3.25068
1.04837 3.1797 3.11158 3.18364
1.36841 3.0784 4.27515 1.1482
0.858681 1.60046 4.06104 3.10497
1.55819 2.80315 3.19787 2.42702
0.882666 2.89073 2.53837 1.23956
0.875716 1.21784 2.25378 1.541
0.760058 1.47884 2.62287 3.06617
1.56808 1.69413 2.21221 3.06743
1.36655 1.74162 3.68772 1.44107
1.139 2.73372 4.17391 2.15977
1.44373 2.68682 2.04923 3.06464
1.31448 2.31548 3.8319 2.90084
0.268788 2.3326 0.997864 3.47316
1.01267 2.417 1.17899 3.81346
0.982737 2.14858 0.706397 3.43542
1.46733 2.42463 0.82886 4.31742
1.34799 1.13289 0.584339 3.19876
1.46801 1.80895 0.76209 4.20321
0.484978 1.61734 2.80898 3.13998
1.44885 2.18105 0.776838 3.48192
0.535247 2.32485 2.87554 3.57425
1.14563 1.52261 0.974885 3.81339
1.27932 1.8358 1.61735 4.35139
0.780438 1.54337 1.47529 3.35279
0.306559 2.45825 1.12538 3.54364
0.230864 1.20019 1.63819 3.44419
1.23707 1.4087 2.84086 3.08726
1.02544 2.50274 1.2483 4.1817
1.3447 1.6711 0.97935 3.61196
0.711558 1.93309 1.49844 4.32737
0.895233 1.32239 1.10994 5.69693
1.16111 2.20616 3.04576 3.313
1.56007 1.50556 0.902203 2.98453
1.53345 1.03455 1.14693 2.96481
1.16158 2.43139 1.09552 3.24305
0.838751 1.56407 0.934768 3.59934
0.608258 2.36622 2.84225 3.22921
1.0944 2.32853 1.24678 3.60707
0.685104 1.46513 1.15015 3.98623
0.588385 1.69914 2.15209 4.19844
1.30132 2.30087 2.90365 2.51726
1.41683 2.33859 1.02222 3.42062
0.460369 1.59691 1.24606 3.41513
0.902091 2.50249 1.64908 4.33217
1.42914 2.43576 0.768556 3.3305
1.03595 1.13818 1.10935 3.48858
0.890686 2.42549 1.90308 3.69939
1.54997 1.53422 0.484416 3.34324
1.40207 1.38564 2.77392 3.14283
0.647349 2.10191 2.08222 2.82062
0.575022 2.1606 0.924486 2.99074
1.30534 2.47875 0.660072 3.62239
1.44127 1.14367 1.33771 3.54508
0.784643 1.2832 0.83603 3.41193
0.411867 2.43312 3.0271 3.56845
1.16398 1.78258 1.1816 4.19245
0.12311 2.17827 2.77892 3.19448
0.478682 1.46696 0.760705 3.14912
0.725506 1.60021 2.55534 2.30199
0.548611 2.18945 0.797348 2.95482
0.568442 0.998002 3.0695 4.13991
0.250083 2.07177 2.72196 4.21119
0.307351 1.53709 2.94727 4.25966
0.487873 2.40787 1.83153 4.37172
0.377292 2.53023 1.33824 3.77446
1.43878 1.66383 2.8633 3.32355
1.48802 1.51404 1.59637 2.76765
1.27288 1.81557 2.55392 3.36057
1.18967 2.34217 2.48857 3.53897
0.747617 1.51533 3.00155 2.75968
0.622627 1.66393 2.68013 3.42311
1.01684 2.41604 1.27315 3.12099
0.907201 1.57397 2.38218 3.35688
1.57553 1.66681 0.678684 2.95525
1.86013 1.75494 1.09694 3.00305
2.25081 1.91017 0.665882 2.95016
1.50376 1.88521 1.28743 3.33175
1.46217 1.48641 3.26867 4.1969
1.78054 2.20792 1.23615 2.9088
2.21946 2.60098 2.30731 4.01736
2.1728 1.68638 2.59342 3.62141
2.16459 1.47302 1.18973 2.83747
2.19804 2.2037 1.2902 3.31589
1.88588 2.4941 2.50783 3.6436
1.6769 1.48128 1.22489 3.55812
1.99176 2.41518 0.843525 3.25169
1.60586 2.39778 2.67024 3.00146
2.03904 1.29549 1.29676 4.10148
1.8311 1.90286 2.81736 3.14216
1.42541 1.71779 1.32486 3.54579
2.05266 2.03536 1.17724 3.34165
1.48237 2.12802 1.07294 2.96879
1.09418 2.52213 0.641156 2.7609
2.12014 2.1982 3.04807 3.58399
1.6237 1.69899 1.44084 4.56058
1.91724 2.59209 3.02945 3.98604
0.305641 1.6653 1.70172 3.49119
1.31071 2.08035 2.98418 3.59147
1.62503 2.09813 1.49545 4.59135
1.12088 0.943546 1.4571 3.41486
2.1947 0.887041 1.10195 2.69056
1.62873 2.19565 1.20434 3.5723
1.38381 2.38373 2.01484 3.29647
1.51985 0.974086 2.43698 3.42629
2.20715 1.91067 3.07427 3.39832
1.6893 1.87405 2.97812 2.89549
1.6576 1.74829 0.789542 2.52568
1.1993 1.29908 2.23143 3.42361
1.51332 2.01857 2.86606 4.31891
1.73066 1.70321 2.60025 3.73224
1.72039 2.62456 1.12489 3.73022
1.85593 0.965158 1.69893 3.49082
1.77609 1.04801 2.25979 2.84036
0.632302 0.88778 2.15579 2.87611
2.08223 1.12388 1.62626 2.6528
1.15677 1.06188 1.72664 2.57515
1.57297 1.18196 1.63518 3.06901
1.43607 1.06297 2.26627 3.08663
2.02954 1.23212 1.78267 2.61926
2.02942 1.21024 2.16386 2.69026
1.32435 1.04745 2.06174 2.74649
1.63024 0.809812 1.76836 2.81505
1.9785 0.864223 2.05839 2.6538
1.20971 0.617975 1.85666 2.53888
1.37718 1.20226 1.63669 1.99397
1.66526 1.1328 1.9139 2.5668
2.06231 1.11418 2.49076 2.86759
1.73321 1.03029 1.94946 1.83944
0.383013 1.01631 2.3649 2.45123
1.31608 0.954588 1.73542 2.70305
1.24349 1.38482 1.64963 2.97565
0.425928 1.3065 1.32977 3.00786
0.639786 0.87758 1.46532 2.69922
1.36409 1.11204 1.37785 3.07059
1.85705 1.03762 1.78765 3.45394
1.24357 1.10822 2.09312 2.24366
1.35478 0.723697 1.55011 2.10532
0.847115 1.09259 1.68316 3.46547
1.61816 0.947542 2.05829 2.21901
0.960604 1.25028 1.7765 2.04169
0.902955 1.05709 1.97596 2.32143
1.48955 0.733703 1.86576 2.02189
1.40912 1.25907 2.06632 2.29139
1.95996 1.19039 1.86688 1.82765
1.09542 1.19435 1.4761 1.88566
1.75478 1.3179 1.92065 1.93567
1.65876 0.814101 2.49437 2.10758
1.93929 1.15675 1.94766 2.86894
0.959733 1.38993 1.78841 2.88043
2.04923 1.16463 2.37687 1.73124
1.92913 1.3005 2.20916 1.68831
1.40186 1.39207 1.49282 1.92945
1.10229 1.19445 1.77195 2.84663
1.83182 0.943927 1.84695 2.59783
1.52287 1.24011 1.65141 2.87301
2.10112 1.01311 1.33077 3.07414
1.20653 0.800445 1.64784 2.49767
0.91894 1.15097 2.2832 2.07485
1.49381 1.29852 1.83262 3.00736
0.75673 0.959533 2.22714 2.66324
0.666713 0.537971 1.4648 2.65623
1.59064 0.464357 1.38369 1.9128
1.12489 0.870021 1.88608 2.17441
1.31061 0.477335 2.10275 2.43726
1.46324 1.35504 2.10478 2.16259
1.12691 1.31055 2.28444 1.97222
1.59077 1.05134 2.26171 2.05721
1.76473 0.716409 1.56263 3.24582
1.71395 1.12935 1.69146 2.23956
1.81861 0.780689 1.98445 2.2128
1.38626 1.43677 1.87407 2.12512
1.46004 1.22576 2.20452 1.94172
1.46125 1.15497 1.47171 2.08056
2.1527 1.41352 1.84736 2.52551
1.23379 1.41834 1.71127 2.02585
1.14893 1.24392 2.15857 3.29915
1.2362 1.32691 1.92623 2.09838
1.23711 1.14571 1.79448 2.48852
1.1872 1.05677 1.23932 3.42328
1.20948 1.14778 2.15067 1.95214
0.613156 1.31994 1.373 1.87185
0.481819 1.45247 2.20109 2.36161
0.770332 0.790338 1.49119 2.15709
0.600131 1.23817 1.75188 2.05308
1.22617 1.10481 1.79749 2.22774
0.887509 1.40583 1.59987 1.41564
0.61788 1.35112 1.63108 2.24461
1.1069 0.920284 1.84577 3.46244
1.14679 1.22149 1.94855 2.08722
1.33311 1.03312 1.6523 1.68736
1.28631 1.02605 2.21359 2.21875
0.563632 1.44751 1.64497 1.9415
1.26927 1.24019 1.7483 3.04906
1.22936 0.990003 2.27591 1.7413
1.24183 1.45699 1.85098 1.93563
1.30827 1.23191 1.50494 2.08709
1.20375 1.10997 1.70188 1.27778
1.24961 1.32576 1.78146 2.34086
0.369557 1.0443 2.37609 1.93953
0.456292 0.756183 2.22771 3.02477
0.720477 0.821373 1.6059 2.86339
0.783918 1.10052 2.05412 1.4881
0.773739 1.35431 1.84132 2.57869
0.529738 0.592159 2.04706 1.99683
0.543567 0.939721 1.7328 2.44682
0.647541 1.12998 1.70247 2.07738
0.59597 1.39846 1.69309 2.92007
0.745968 1.32508 1.91089 2.4831
1.0564 1.04306 2.097 2.61618
1.22018 1.27771 2.27553 1.8751
1.26032 1.40172 2.26814 3.16185
1.09309 1.51327 1.66433 2.60152
1.10635 1.48532 3.15181 NA
1.20032 1.54071 3.18844 NA
1.34639 1.44464 3.1641 NA
1.19461 1.60577 2.02517 NA
1.2058 1.89089 2.02473 NA
0.875578 1.50413 3.16254 NA
0.774385 1.41749 2.64347 NA
0.544386 1.41101 3.1541 NA
0.482826 1.89276 1.76084 NA
0.696112 1.88524 2.60766 NA
1.22324 1.85774 2.64636 NA
0.43539 1.535 1.78119 NA
0.584861 1.82379 3.17149 NA
0.882077 1.89244 2.21357 NA
0.777303 1.56899 3.18087 NA
1.14538 1.60373 2.22008 NA
1.21122 1.5353 2.59906 NA
1.08519 1.4091 2.21308 NA
1.22293 1.63993 2.99981 NA
1.2688 1.50286 2.21208 NA
1.29583 1.83062 2.98049 NA
1.01625 1.48335 3.151 NA
1.01288 1.51302 1.98789 NA
0.913888 1.59824 1.98418 NA
0.500028 1.91152 3.14135 NA
1.3529 1.91141 3.00402 NA
1.25477 1.51233 2.44471 NA
0.790019 1.78998 2.94078 NA
0.831319 1.55182 2.96163 NA
0.697786 1.59735 2.49105 NA
0.55606 1.87026 2.50224 NA
0.333679 1.85656 2.97199 NA
0.366989 1.89425 2.62369 NA
0.912178 1.91153 1.68957 NA
0.755531 1.66239 2.46678 NA
0.811579 1.83228 2.91054 NA
1.24971 1.58225 1.71066 NA
1.21178 1.91468 2.93712 NA
1.18785 1.58065 2.93481 NA
0.987006 1.92252 2.98249 NA
1.18922 1.53055 2.41241 NA
0.677761 1.8805 2.46684 NA
1.00121 1.6746 2.87178 NA
1.12135 0.205817 2.73527 NA
1.1876 0.295387 2.18702 NA
1.34629 0.357115 2.18839 NA
0.391506 0.391573 2.41867 NA
0.487657 0.486194 2.6262 NA
1.19567 0.358456 2.8974 NA
1.31068 0.348332 3.13411 NA
0.700354 0.475758 2.59868 NA
0.763457 0.512241 3.01099 NA
0.52497 0.421843 2.59782 NA
0.531013 0.389399 1.76722 NA
0.773874 0.655099 1.78904 NA
0.587812 0.994285 2.10342 NA
0.571252 0.983005 2.11412 NA
0.601581 1.03731 2.99152 NA
0.758623 0.74468 2.45935 NA
0.845731 0.245523 2.82263 NA
1.14034 0.692998 2.21949 NA
0.696011 0.611035 2.23236 NA
1.91977 1.03986 2.74421 NA
0.3753 0.517249 2.33901 NA
1.2492 0.443468 2.74862 NA
1.92694 0.838677 2.62443 NA
1.49785 0.95645 2.12068 NA
1.96231 1.02184 2.02551 NA
1.52964 0.957043 2.02374 NA
1.94031 0.658854 2.45554 NA
0.27024 0.715233 2.90513 NA
1.30879 1.01817 2.12034 NA
1.63382 0.26936 2.02425 NA
1.91479 0.698529 2.92427 NA
0.985319 0.65877 2.9206 NA
0.891697 0.529544 2.63151 NA
1.36087 0.987068 2.57081 NA
2.05179 0.561285 2.34744 NA
1.54889 0.487678 2.45845 NA
1.33059 1.16723 3.20214 NA
1.20885 0.752335 3.252 NA
1.26073 0.810361 2.82316 NA
1.37761 0.615699 2.92045 NA
1.59495 0.922892 2.55804 NA
1.53031 0.642128 2.68043 NA
1.95891 1.17533 2.5734 NA
0.769395 0.703487 2.96029 NA
1.53739 0.985622 1.70174 NA
1.62748 1.1293 2.82878 NA
0.776031 0.450992 2.46306 NA
1.44666 0.915153 1.72804 NA
1.50195 0.907104 2.82484 NA
0.347009 0.672509 1.74464 NA
1.42654 0.639224 2.9667 NA
1.48853 0.605258 2.83828 NA
1.33384 0.699654 1.76568 NA
1.83787 1.11293 2.86541 NA
1.40898 1.18039 2.06413 NA
1.47887 0.678565 2.0721 NA
1.46322 0.792604 2.86449 NA
1.47728 0.712598 2.48988 NA
1.52034 0.747052 2.24071 NA
1.01331 0.925618 2.39269 NA
1.47769 0.369685 1.99707 NA
1.93412 0.493526 1.17667 NA
1.29122 0.604435 2.33575 NA
1.67961 1.12004 1.36362 NA
1.49062 0.431463 2.56808 NA
0.493716 1.01728 1.68393 NA
1.64093 0.983495 2.55112 NA
1.55593 0.799365 2.15859 NA
1.48463 1.17396 2.0251 NA
0.815845 0.944045 2.3669 NA
1.49589 0.611047 1.94457 NA
1.27233 0.554638 1.29843 NA
2.15484 1.10107 1.69826 NA
1.32158 0.498087 1.60044 NA
1.4087 0.29548 1.9955 NA
1.49226 1.10351 2.46842 NA
1.27321 0.545726 1.27674 NA
1.52098 1.02476 2.1894 NA
1.95564 0.41283 1.60651 NA
0.681496 1.23659 2.09602 NA
1.27575 1.27551 2.33884 NA
1.58633 1.11083 1.70492 NA
1.55561 0.719359 1.6959 NA
0.925947 1.20847 2.55498 NA
1.71044 0.823394 1.87535 NA
1.46918 1.09897 1.71183 NA
1.52997 0.521792 2.59957 NA
1.8033 0.695407 1.47647 NA
1.96567 0.69247 1.90123 NA
1.56906 0.783292 1.41544 NA
0.84231 1.04462 1.97458 NA
1.86238 0.542002 1.58997 NA
0.971191 0.925861 1.26883 NA
0.580375 0.539722 1.92339 NA
0.88506 1.17892 1.80118 NA
1.45706 0.551715 2.88198 NA
1.47985 0.745814 1.56942 NA
0.88937 0.942023 1.86158 NA
1.2035 1.21951 2.28136 NA
1.35061 0.812141 1.51303 NA
1.51122 0.838474 2.26172 NA
0.987843 0.534698 1.7995 NA
1.57326 0.788603 2.24659 NA
1.36633 0.781594 1.76749 NA
0.650309 2.39298 1.62241 NA
1.86227 0.723234 2.49147 NA
0.693298 0.448572 1.39512 NA
1.0848 2.30083 2.06651 NA
1.3702 0.761218 1.31358 NA
1.80892 2.49233 1.94981 NA
0.677989 0.920369 1.64922 NA
0.788295 0.793428 1.80711 NA
1.86254 0.777334 1.6851 NA
1.82423 0.88336 1.87585 NA
1.95069 0.869896 1.11747 NA
2.07942 0.914076 2.43676 NA
1.19526 0.537956 1.99449 NA
0.609712 2.42898 1.6759 NA
1.42245 2.3325 1.94472 NA
1.049 2.41719 1.59461 NA
0.924197 2.26086 1.47824 NA
1.06212 0.968952 2.36644 NA
1.59376 0.659916 1.67188 NA
0.982389 0.990006 2.06085 NA
1.43807 0.783465 1.73085 NA
1.76789 2.52352 1.8128 NA
1.20622 2.48857 1.97753 NA
1.35212 2.46399 1.80398 NA
1.09025 0.929442 1.37279 NA
1.82947 2.33512 1.60907 NA
0.779815 2.47585 2.5001 NA
0.978276 1.04564 2.08421 NA
1.46313 0.820135 1.4119 NA
1.57004 1.05183 1.56166 NA
1.62815 2.37218 2.48979 NA
1.31885 0.585778 1.70041 NA
1.07188 0.370532 2.16656 NA
0.437116 0.880474 1.67113 NA
1.70155 0.935317 1.8448 NA
0.818241 2.53606 2.49564 NA
1.35844 2.25762 1.86281 NA
1.35534 2.56819 2.19074 NA
1.74677 0.875654 1.84319 NA
1.90044 0.800482 1.21202 NA
1.45632 0.850372 2.52831 NA
1.72421 0.930788 1.39026 NA
1.67956 2.16423 2.22576 NA
1.35683 0.724117 2.54013 NA
1.17326 1.1498 1.74446 NA
1.49725 0.572415 1.58899 NA
1.35194 0.73846 1.57658 NA
0.60389 2.25261 1.66767 NA
1.16146 1.03286 1.79657 NA
1.78877 0.725579 1.94641 NA
0.68901 2.19131 1.39732 NA
1.0838 1.08331 2.02764 NA
1.65335 0.974249 2.10849 NA
1.5713 2.35538 1.99449 NA
1.21206 1.02698 2.02553 NA
1.07963 2.31419 2.37252 NA
1.7137 1.04684 2.31779 NA
1.24238 0.855004 2.6144 NA
1.08922 0.964548 2.58737 NA
0.487946 0.893866 2.00949 NA
1.48731 0.691305 2.03995 NA
1.71165 2.42859 2.26087 NA
1.45228 1.1928 2.25379 NA
1.5605 2.34972 2.38455 NA
1.63961 0.935062 2.43758 NA
1.55281 2.44795 2.33011 NA
1.61533 0.712083 2.4256 NA
1.16066 0.608679 1.47245 NA
1.92149 2.4087 1.53581 NA
1.19602 2.27431 2.68283 NA
1.6966 0.748492 2.64071 NA
0.848142 2.23155 2.81556 NA
0.919826 0.802954 2.75637 NA
0.817604 2.37392 2.62874 NA
1.72359 0.623905 2.60181 NA
1.75952 0.930305 2.78962 NA
1.79391 0.766533 1.64193 NA
1.38649 2.16371 1.55433 NA
1.40155 2.50982 2.7966 NA
1.60769 1.03191 2.27394 NA
1.13791 1.15522 2.26674 NA
1.58384 0.975 1.8238 NA
1.90224 0.767348 2.45202 NA
1.41954 0.733149 1.89134 NA
1.46138 2.33996 2.44069 NA
0.689168 0.72246 1.50907 NA
1.72314 0.982007 1.57059 NA
1.83021 0.331015 2.69789 NA
0.900587 2.54703 3.03938 NA
0.549614 2.30872 2.65647 NA
1.91129 2.09096 2.83392 NA
1.43725 1.04877 2.77525 NA
1.55915 2.3055 2.15822 NA
1.78447 1.12122 2.08791 NA
0.927326 2.64954 2.06474 NA
0.534818 1.21656 1.99854 NA
1.65166 0.853054 1.5188 NA
1.27317 0.49361 1.52912 NA
0.642923 1.10992 2.18591 NA
1.47023 0.867499 2.21081 NA
1.57678 1.03724 1.67132 NA
1.42536 1.07916 1.58536 NA
1.71352 0.825825 2.80818 NA
1.22556 0.823839 2.81503 NA
1.71865 0.834683 2.997 NA
1.79633 2.81952 1.03524 NA
1.84807 1.12949 1.00463 NA
2.1825 2.71761 1.84355 NA
2.07607 2.69744 1.90999 NA
1.38285 2.58881 2.67178 NA
1.83523 1.04927 2.60353 NA
1.83973 1.07666 1.40591 NA
1.34839 2.8291 1.50758 NA
0.33703 2.80488 1.16081 NA
0.207458 2.93181 1.59288 NA
0.54428 0.777744 1.53019 NA
0.342882 0.766612 1.06934 NA
0.762371 2.70338 1.53247 NA
0.36891 2.71357 3.0579 NA
0.785155 0.392516 1.54269 NA
0.985011 2.81606 2.37819 NA
0.745099 0.74657 2.39274 NA
0.503435 1.06729 1.10537 NA
0.360541 1.04151 1.208 NA
0.689561 0.807829 2.33909 NA
0.920605 1.0474 2.26391 NA
0.294539 2.93212 2.17062 NA
0.900375 2.92821 2.10068 NA
1.09414 0.959715 2.63223 NA
1.10286 1.02409 2.61033 NA
0.730675 1.01672 3.19878 NA
0.817852 0.98849 2.08321 NA
1.02881 0.89737 2.01796 NA
0.490972 0.734782 3.15512 NA
0.557812 0.771936 1.55155 NA
0.233667 0.839123 1.56142 NA
1.04093 2.87519 2.20302 NA
1.18772 0.992534 0.998846 NA
0.992698 1.01627 0.860714 NA
1.0975 1.00616 2.22824 NA
0.704238 2.75544 1.68387 NA
0.521068 1.04259 1.59555 NA
0.472231 0.805815 1.90325 NA
0.717059 2.81965 1.95582 NA
0.693679 2.75612 3.01609 NA
0.913678 2.6898 1.43649 NA
0.902234 1.17794 1.32995 NA
1.07097 1.13261 3.18268 NA
0.820162 2.62819 3.13776 NA
0.961343 0.873367 0.897924 NA
0.70198 1.24008 0.694008 NA
0.403843 2.69988 1.58942 NA
1.06176 2.55864 1.5277 NA
1.2304 1.08766 1.76633 NA
1.04241 0.619354 1.79427 NA
1.21902 0.625742 1.68481 NA
0.523384 2.88633 1.7549 NA
0.837772 2.86087 1.43399 NA
0.607377 1.09835 1.54395 NA
0.246512 1.12718 1.77014 NA
0.374384 1.07897 1.24868 NA
1.72829 1.05517 1.7984 NA
1.57457 1.23299 1.37446 NA
1.33086 1.1449 1.68836 NA
1.57858 1.10889 1.75851 NA
1.3429 1.20202 2.01881 NA
1.70004 2.75749 2.09421 NA
1.72588 2.75027 1.44092 NA
1.68637 2.95244 1.55042 NA
1.62276 2.93015 1.98483 NA
1.62373 2.79542 1.86635 NA
1.50764 2.81782 2.06477 NA
1.62951 0.989082 1.94707 NA
1.77752 1.05954 1.26354 NA
1.89571 2.6887 1.38825 NA
1.91152 2.68391 1.88188 NA
1.43312 0.986331 2.20816 NA
1.62433 1.16654 1.96359 NA
1.54121 1.22602 2.24758 NA
1.60332 0.962718 2.01905 NA
1.76856 1.08651 2.10097 NA
1.77243 2.88105 2.09464 NA
1.81688 2.83804 1.97367 NA
1.37674 2.81444 2.16562 NA
1.73506 1.09212 2.02142 NA
1.20948 1.11045 1.98714 NA
1.42734 0.910994 1.86256 NA
1.40417 2.72812 1.9436 NA
1.75776 2.78165 2.06686 NA
1.84923 0.835378 1.79235 NA
1.42183 0.915809 1.93853 NA
1.82088 1.25802 1.95307 NA
1.70948 2.87359 1.7693 NA
1.85359 1.3316 1.86977 NA
1.76239 0.877792 1.762 NA
1.49841 0.91471 1.88033 NA
1.79265 1.54641 2.20592 NA
1.61001 1.67768 1.96191 NA
1.41869 1.60488 2.24486 NA
1.5558 1.47995 1.83058 NA
1.3899 1.47419 1.88775 NA
1.6652 1.45106 2.10165 NA
1.90557 1.36249 1.96675 NA
1.64173 1.64624 2.16587 NA
1.39042 1.30863 2.40024 NA
1.68292 1.50236 2.34071 NA
1.91637 1.63516 2.03934 NA
1.65759 1.39897 2.01412 NA
1.30881 1.55431 1.66813 NA
1.68134 1.58106 2.10429 NA
1.74605 1.51736 2.16106 NA
1.94824 1.32423 1.76042 NA
1.58984 1.58091 1.78758 NA
1.65924 1.45631 2.295 NA
1.54592 1.51005 1.52992 NA
1.60536 1.57482 2.14103 NA
1.51581 1.77351 1.8647 NA
1.92857 1.71387 2.34922 NA
1.80203 1.38816 1.78211 NA
1.18629 1.30367 1.77468 NA
1.92959 1.58525 1.62534 NA
1.78339 1.5246 2.39575 NA
1.39977 1.56753 1.62934 NA
1.78775 1.54665 2.3493 NA
1.62854 1.24507 1.72584 NA
1.47964 1.37186 1.83929 NA
1.31564 0.627683 2.36304 NA
1.85364 1.66024 1.79102 NA
1.89766 1.61073 2.27124 NA
1.4856 1.38367 2.09412 NA
1.53006 1.70614 2.2331 NA
1.70467 1.6872 2.13571 NA
1.68657 0.75387 2.24921 NA
1.79963 1.63597 2.17301 NA
1.89022 1.60871 2.32755 NA
1.50985 1.3066 2.27356 NA
1.49135 1.50073 2.30207 NA
1.91885 1.5761 3.09267 NA
1.89708 1.50558 3.04198 NA
1.46599 1.61217 2.15328 NA
1.65999 1.39444 1.63397 NA
1.55304 1.32837 1.85228 NA
1.99281 1.39728 1.73025 NA
1.6967 1.22643 1.80421 NA
1.96836 1.64738 2.27853 NA
1.69672 0.637327 2.0902 NA
1.79422 1.74824 2.15844 NA
1.48909 1.44856 1.20381 NA
1.44726 1.52966 1.6014 NA
1.8201 1.29141 2.22015 NA
1.33672 1.65613 2.07623 NA
1.36254 1.61866 1.6786 NA
1.4968 0.79583 1.99876 NA
1.94795 1.44865 2.31777 NA
1.53056 1.32425 2.32266 NA
1.86224 1.70199 3.15901 NA
1.96073 1.62829 2.32949 NA
1.26406 1.57906 2.6117 NA
1.54756 1.3005 2.32573 NA
1.59605 1.64142 2.01722 NA
1.76782 1.43713 2.48094 NA
0.957056 1.65252 3.20418 NA
0.974646 1.72982 2.41153 NA
0.543922 1.30783 2.33785 NA
0.829598 1.19208 2.0839 NA
0.693176 1.5459 2.62646 NA
0.976663 1.2882 2.96421 NA
0.646521 1.44544 2.71341 NA
0.559978 1.64755 3.03698 NA
0.856714 1.31452 2.0766 NA
0.962196 0.736252 2.37604 NA
0.970914 1.66986 2.73685 NA
0.981067 1.82101 3.31616 NA
0.834966 0.710632 3.32337 NA
0.973317 1.33453 3.58413 NA
1.09235 0.831244 2.45395 NA
0.888416 1.39054 2.02882 NA
0.449467 1.70909 2.5301 NA
0.894967 0.703025 2.80779 NA
0.810833 0.78739 2.38128 NA
0.947452 1.76873 2.3608 NA
0.710006 1.51194 2.34537 NA
1.08134 1.48385 3.41504 NA
0.620404 1.69355 3.16657 NA
1.0881 1.00674 2.79429 NA
1.07672 1.24605 2.3992 NA
0.791931 1.5861 2.40892 NA
1.16952 1.53269 2.38605 NA
0.750962 1.48678 2.64795 NA
0.883983 1.24496 3.62471 NA
0.884901 1.64395 3.01419 NA
0.918672 1.26856 2.7135 NA
0.415386 1.63965 2.08159 NA
1.15148 1.51724 2.48737 NA
0.845612 1.28397 3.10223 NA
0.898099 1.72593 2.35047 NA
0.838438 1.33394 3.03712 NA
0.959122 1.04066 2.79771 NA
0.417606 1.25205 2.82432 NA
0.374267 0.988776 2.60191 NA
1.05393 1.37122 3.3527 NA
0.856251 1.31969 2.0255 NA
1.1805 1.22932 2.45003 NA
1.08568 1.0952 3.62076 NA
1.07997 1.03878 2.11152 NA
0.625708 1.55792 2.14387 NA
0.850341 0.96847 2.20298 NA
0.794719 1.10673 2.41174 NA
0.288255 1.27549 2.44501 NA
0.57721 1.27882 3.21363 NA
0.878318 1.2994 3.15934 NA
0.918111 1.02365 2.38333 NA
1.1578 0.895058 3.21342 NA
1.05798 1.05559 3.27209 NA
0.903119 1.4972 2.87778 NA
0.848198 1.28268 2.61066 NA
1.17543 1.1817 3.38804 NA
0.881076 1.22834 3.18693 NA
0.751449 1.57761 2.44253 NA
1.16509 0.926724 2.46079 NA
0.534182 1.58328 2.15442 NA
0.914138 1.16022 2.12073 NA
1.22213 1.12728 2.01733 NA
1.20488 1.31155 2.06806 NA
0.851498 1.30992 3.66328 NA
0.219836 1.48568 2.57961 NA
0.81681 1.32526 2.37393 NA
1.13941 1.21747 3.55635 NA
1.16853 1.05313 2.35823 NA
0.892144 0.933337 3.13865 NA
1.22928 1.27593 3.26067 NA
0.779902 1.04717 2.71715 NA
0.785645 1.13433 2.39371 NA
0.953334 1.56472 2.28505 NA
1.18535 1.50955 2.02326 NA
0.345131 1.31245 3.19186 NA
0.763697 1.24229 3.14197 NA
0.855521 1.32241 2.00219 NA
0.674462 1.36187 2.64266 NA
0.954675 1.30834 2.2958 NA
1.50594 1.24153 2.87875 NA
0.844127 1.09692 2.22469 NA
0.351263 1.30261 2.41959 NA
1.73135 1.10576 2.50696 NA
1.85731 1.83777 2.88905 NA
0.959339 1.63155 3.10181 NA
1.71474 1.35685 3.3514 NA
1.66015 1.20219 2.33175 NA
0.81591 1.15287 2.05742 NA
1.64193 1.58046 2.65714 NA
1.5036 1.44479 2.97119 NA
1.83702 0.959123 1.76993 NA
1.083 1.68021 2.36109 NA
1.69591 1.57229 2.36928 NA
1.78988 1.31501 2.07248 NA
1.93122 1.17064 2.48155 NA
1.22838 0.965581 2.37863 NA
1.80562 1.29358 2.6931 NA
1.04181 1.21761 2.48673 NA
1.82941 1.24636 2.18767 NA
0.52959 1.16335 2.34307 NA
2.24993 1.13778 1.85878 NA
0.572776 1.21772 2.45778 NA
0.362503 1.14353 2.55049 NA
1.85743 1.4118 2.57582 NA
1.37951 1.31068 2.66771 NA
2.01612 1.34232 2.37713 NA
2.22624 2.31432 2.72917 NA
0.203874 1.21371 2.08294 NA
0.516555 1.38077 2.34771 NA
1.82451 2.24206 2.37428 NA
0.520512 2.30043 2.71934 NA
0.958687 2.38204 2.5476 NA
1.3973 1.81761 2.52363 NA
1.78046 1.94518 2.80022 NA
0.985132 1.88307 2.4227 NA
1.00004 2.30459 2.7769 NA
1.23221 2.37264 2.59565 NA
1.76692 1.35687 2.43847 NA
1.59232 1.22253 2.22134 NA
1.47854 1.87688 2.50222 NA
1.8785 1.75954 2.50565 NA
1.49779 1.86575 1.93763 NA
1.6194 1.84706 2.38818 NA
1.44339 1.93868 2.61487 NA
2.50755 2.23984 2.23508 NA
1.50272 1.82465 2.09363 NA
1.5914 1.92671 2.01698 NA
1.71271 1.71625 3.30656 NA
1.6298 1.95413 2.19512 NA
1.50272 1.26013 2.83756 NA
1.85351 1.77349 2.70715 NA
1.72596 1.24009 1.86948 NA
1.66149 1.40049 2.69221 NA
1.7908 2.2939 2.67744 NA
1.71235 1.10376 2.5471 NA
1.08329 1.27898 2.5199 NA
1.0053 1.77978 2.4292 NA
1.76059 1.86851 2.63715 NA
1.4255 2.16428 2.49659 NA
2.05221 2.22606 2.71435 NA
1.60881 2.36202 2.86098 NA
0.435661 1.90642 2.39164 NA
1.84783 1.64832 2.75678 NA
0.666468 1.76314 2.77517 NA
1.53625 1.85666 2.76469 NA
0.623017 1.9458 2.22985 NA
1.46314 1.12886 2.47922 NA
1.55424 1.30741 2.57242 NA
2.46138 1.70565 2.23808 NA
1.19611 2.21414 2.61683 NA
1.92157 1.81639 2.72263 NA
1.02075 2.28419 2.06728 NA
1.59703 1.22547 2.53748 NA
0.621266 1.28786 2.47091 NA
1.53597 1.47891 2.32493 NA
0.851126 2.28369 1.69773 NA
1.44429 2.34998 2.20705 NA
1.22777 1.81 2.78189 NA
1.83428 2.35115 2.48057 NA
0.743785 1.42869 2.34943 NA
1.56834 1.89661 2.02866 NA
1.24032 2.39766 1.88125 NA
2.13148 1.98931 1.78252 NA
1.68117 2.2776 2.64642 NA
0.597006 1.92962 3.44176 NA
0.464029 1.11802 2.58821 NA
0.617231 1.28673 2.81476 NA
0.603762 1.98596 2.37772 NA
0.468262 2.11189 2.73697 NA
0.670743 1.16894 2.569 NA
0.368023 1.33828 2.20184 NA
0.758574 1.3587 2.67923 NA
0.660937 1.50981 2.65115 NA
0.705605 2.27634 2.59803 NA
0.370798 1.30943 2.45343 NA
0.459983 1.46642 2.66548 NA
0.723689 2.33604 2.48743 NA
0.640469 2.3207 2.52882 NA
0.334435 2.38431 2.82275 NA
0.805405 1.59999 2.37256 NA
0.519219 2.43023 2.71301 NA
0.739182 1.92874 2.59983 NA
0.783962 2.02591 2.29118 NA
0.794569 2.19669 2.75969 NA
0.527832 1.83434 2.84155 NA
0.37556 2.26536 2.21415 NA
0.709619 1.92026 2.46114 NA
0.560416 1.45362 2.65144 NA
0.719642 2.31771 2.07549 NA
0.791028 1.89328 2.66498 NA
0.612487 1.97622 3.26976 NA
0.795107 2.03805 2.56531 NA
0.489632 2.13285 1.07322 NA
0.903277 1.88819 1.07154 NA
0.651871 1.95687 0.796929 NA
0.945765 1.47272 0.817037 NA
0.834983 1.99884 0.898503 NA
0.72468 1.61646 0.89795 NA
0.799689 1.49703 0.58481 NA
0.922405 2.12295 0.611516 NA
0.846958 2.3479 1.04496 NA
0.777493 2.41752 1.02567 NA
2.24838 2.2812 2.56483 NA
2.20529 1.9532 2.54347 NA
2.18334 1.34422 2.47432 NA
0.756179 1.51162 0.847629 NA
0.722718 1.4524 0.823558 NA
0.553578 1.36046 2.476 NA
2.61127 1.31142 2.65285 NA
2.60666 1.40125 2.63491 NA
1.78002 1.35726 2.68458 NA
2.28988 1.49859 2.67255 NA
1.65987 1.4452 2.55278 NA
1.2132 1.19694 2.54951 NA
2.17448 1.08197 1.02506 NA
2.61181 1.07789 2.75903 NA
2.09717 1.02014 2.7518 NA
2.21087 0.745089 1.02723 NA
0.864526 0.596989 0.962483 NA
0.312258 1.54384 0.94798 NA
2.1334 1.46709 0.978455 NA
0.9599 1.52331 0.813167 NA
0.685628 1.28594 0.979435 NA
0.844449 1.40756 0.779271 NA
0.957091 1.50709 0.761412 NA
0.373663 1.50622 0.712382 NA
0.198265 1.23675 0.817574 NA
0.724745 1.36647 0.738749 NA
1.74802 1.60221 0.793164 NA
2.54822 1.53784 0.76985 NA
1.79051 1.23084 2.62535 NA
2.3338 1.31042 0.806077 NA
1.19989 1.18578 1.11638 NA
2.536 1.20639 1.02097 NA
1.63621 1.47749 0.54239 NA
1.05798 1.47155 0.814317 NA
1.35098 1.57543 0.518144 NA
1.30361 1.4885 2.61311 NA
1.22849 1.45634 1.09808 NA
2.30678 0.786205 2.58824 NA
2.2123 1.3233 1.03911 NA
2.26068 0.666259 0.463485 NA
1.83549 1.35989 0.502024 NA
1.36665 1.42678 2.48554 NA
1.77376 1.30597 1.18421 NA
1.78406 1.48932 2.50246 NA
2.59596 1.30473 2.58257 NA
1.15282 1.26922 0.969257 NA
2.09848 1.52236 0.975739 NA
2.26327 1.45438 0.946433 NA
0.470508 1.49439 2.4453 NA
0.53397 1.44591 2.71057 NA
2.25449 1.02056 1.21052 NA
0.801671 0.89793 2.43613 NA
2.13464 0.889052 0.932264 NA
1.75158 0.765677 0.818813 NA
0.580989 1.16179 1.03665 NA
2.11136 1.53129 0.910165 NA
1.32501 1.39732 1.22633 NA
2.54478 1.48067 1.02219 NA
0.752544 1.46845 0.841596 NA
1.18911 0.888748 2.70169 NA
1.78239 0.804619 0.98145 NA
0.355201 1.45712 2.71398 NA
0.908116 1.36651 2.65402 NA
0.382937 1.29926 2.6709 NA
1.66208 0.659415 1.07141 NA
2.69354 1.11525 1.22189 NA
2.80952 1.47717 2.57374 NA
1.19353 1.12672 0.781779 NA
0.638524 1.57791 2.7 NA
0.43828 1.21674 0.754982 NA
2.63521 0.667003 0.906857 NA
0.615729 1.45243 2.44444 NA
2.30746 1.22369 0.842088 NA
0.522674 0.73082 2.68027 NA
2.64753 0.560802 2.58649 NA
0.765018 1.32706 1.01612 NA
2.21662 1.44907 2.64266 NA
1.8419 1.5724 1.08506 NA
2.25869 1.36639 0.881327 NA
0.566092 1.40556 2.5292 NA
1.79383 1.46505 0.903407 NA
2.32677 1.35016 0.93065 NA
1.74069 1.19491 2.62664 NA
1.23908 1.5579 2.52424 NA
1.66831 1.32497 1.08583 NA
2.36037 1.4414 0.898496 NA
2.24493 1.55323 1.11488 NA
1.6762 1.43339 1.23835 NA
1.26079 1.27485 0.922736 NA
1.81036 1.43192 0.953815 NA
0.748357 1.32859 0.79649 NA
2.17577 1.01483 1.19294 NA
0.683483 1.55266 0.989596 NA
1.80611 0.621887 1.13379 NA
1.56169 1.45434 2.15566 NA
2.34212 1.40321 2.40056 NA
1.7486 1.14441 0.833062 NA
0.691325 1.10671 1.20501 NA
0.780588 1.27192 2.37385 NA
0.697235 1.11427 2.22044 NA
1.9386 1.03674 2.15526 NA
1.56079 1.08495 2.4277 NA
1.61297 1.15586 1.18971 NA
1.73975 3.26373 0.976401 NA
1.82137 2.86761 0.658844 NA
1.84982 3.32403 1.08436 NA
1.70943 3.24143 2.29414 NA
1.573 3.38168 1.10385 NA
1.0614 1.10545 0.935252 NA
1.1397 3.34322 0.978122 NA
1.31245 1.88762 1.0658 NA
1.42625 1.83466 1.48164 NA
1.84052 2.10285 0.690538 NA
1.43421 2.06279 2.13894 NA
1.5527 1.95288 1.11615 NA
0.99462 3.48271 0.920963 NA
1.4911 1.62222 0.920821 NA
1.05895 2.02383 1.27448 NA
1.6981 2.89541 1.42082 NA
1.27594 2.77923 3.45233 NA
1.35623 2.32296 3.62263 NA
1.62831 3.45101 1.11664 NA
1.2986 3.37146 2.59475 NA
1.71564 1.1918 0.873219 NA
1.63657 2.03825 2.24473 NA
1.35046 1.25366 1.22618 NA
1.825 1.09061 0.988793 NA
1.40066 2.88679 2.13893 NA
1.45851 1.12163 1.51544 NA
1.27626 1.97208 3.44433 NA
1.45137 1.23951 3.59187 NA
1.45386 1.90541 1.19208 NA
1.9201 2.11428 3.17306 NA
1.54999 1.74719 2.82113 NA
1.60948 2.10597 2.29617 NA
1.61214 1.86005 1.09406 NA
1.96305 1.71932 3.53999 NA
1.56605 3.4531 3.41159 NA
2.02662 2.08096 2.61967 NA
1.70216 2.03605 2.19588 NA
1.60234 1.96927 2.26261 NA
1.76388 1.65958 0.997506 NA
1.61553 2.1752 1.22202 NA
1.71425 2.09678 3.37713 NA
1.67575 3.52107 3.54598 NA
1.74612 2.26858 3.04566 NA
1.59552 1.08973 2.921 NA
1.44541 2.04094 3.45155 NA
1.19347 1.97128 3.61918 NA
1.82359 1.81695 2.50222 NA
1.77819 1.64845 0.947893 NA
1.83103 1.4968 0.887616 NA
1.79917 2.3001 0.907415 NA
1.96407 3.42762 2.311 NA
1.58594 2.04638 3.44666 NA
1.48077 1.11695 3.5916 NA
2.10142 2.03503 1.27019 NA
1.80166 1.89398 3.16657 NA
1.99792 1.11188 2.82355 NA
1.60595 1.26595 2.27916 NA
1.8631 1.89138 0.987381 NA
1.63709 1.85032 2.24798 NA
1.7338 1.1851 2.51776 NA
1.55371 1.92136 2.30524 NA
1.82637 2.15018 1.32745 NA
1.71061 2.34188 1.36912 NA
1.91342 2.20778 3.17927 NA
1.82077 1.81405 1.22833 NA
1.88448 1.95495 2.80093 NA
2.05416 2.01483 0.946349 NA
1.6889 1.35432 1.43889 NA
1.93501 1.3738 2.37518 NA
1.86036 2.19931 2.42885 NA
1.82568 1.92489 2.43111 NA
1.94016 1.67151 2.15075 NA
1.54031 1.24352 0.843641 NA
1.86171 1.0393 2.25495 NA
1.49356 1.937 1.09866 NA
1.5804 1.22569 2.94079 NA
1.5613 3.30433 3.00852 NA
2.01215 3.50523 2.53117 NA
1.95595 1.59325 1.05442 NA
1.92364 2.07271 2.22431 NA
1.71866 1.92807 0.906191 NA
1.74846 1.96414 1.42748 NA
1.64666 3.29442 3.43122 NA
1.78365 2.81288 3.48027 NA
1.78408 2.35376 2.33717 NA
1.98272 1.1379 1.57969 NA
1.60146 2.08904 3.18712 NA
1.86763 0.975949 2.77576 NA
1.51338 2.01621 3.84279 NA
1.64435 1.16268 3.39772 NA
1.86824 2.01296 2.61069 NA
1.43705 1.33302 3.74742 NA
1.58528 1.14703 2.73576 NA
1.91273 2.8201 2.23663 NA
1.54878 1.8973 2.79791 NA
1.47426 2.89747 3.34451 NA
1.61025 1.95793 2.99045 NA
1.71047 2.19155 2.75875 NA
1.97481 2.07044 2.49642 NA
1.9805 2.92658 2.86924 NA
1.68034 1.35476 3.84533 NA
2.16933 1.404 2.97522 NA
1.77671 1.40129 2.11689 NA
1.83656 1.69696 3.50475 NA
1.96832 2.03812 2.90497 NA
1.79885 1.41585 3.50216 NA
2.07677 1.39327 1.85099 NA
1.35283 1.60779 3.59657 NA
2.07492 1.90073 3.60658 NA
1.71724 1.66502 3.29875 NA
2.26252 1.47962 2.8268 NA
2.25114 1.69745 3.39036 NA
1.71035 1.58569 2.81983 NA
1.61508 1.68574 2.00165 NA
1.68864 1.35452 2.32586 NA
0.476696 2.09071 2.56995 NA
1.74086 1.58731 2.20277 NA
1.87181 1.02813 3.64583 NA
1.34485 1.88397 2.96485 NA
1.584 1.22594 2.75087 NA
1.93089 1.48274 3.60723 NA
2.00369 1.56693 3.67172 NA
2.14309 1.97262 2.74518 NA
1.66557 1.56554 3.13647 NA
1.7016 1.63807 3.72047 NA
1.14576 1.81304 2.82625 NA
1.78608 1.74319 2.45225 NA
1.75162 1.77626 2.83379 NA
1.63641 1.51291 2.74719 NA
1.75025 1.91573 2.70977 NA
2.78563 1.44686 2.42929 NA
1.66543 1.25677 2.7789 NA
1.95324 1.43947 3.81207 NA
1.98679 1.63685 2.17026 NA
1.85133 1.42412 3.18362 NA
0.467941 1.501 2.76588 NA
1.64878 2.26389 3.21474 NA
2.23699 1.99806 3.23797 NA
2.24225 1.98349 3.34637 NA
1.68849 1.66244 3.79768 NA
2.10931 1.08266 3.00923 NA
2.1283 1.75542 2.97153 NA
1.613 1.6188 2.84022 NA
1.84903 1.54248 2.48104 NA
2.43791 1.2645 2.76932 NA
1.77289 1.40798 2.95389 NA
2.70791 1.65719 2.92083 NA
2.08742 1.94668 3.22784 NA
1.893 1.90897 1.95272 NA
1.7161 1.59791 2.66779 NA
2.28315 1.77902 2.41288 NA
1.69096 1.58853 2.69297 NA
2.28253 1.01718 2.18249 NA
1.84103 1.31833 2.95301 NA
1.80765 1.58787 2.29649 NA
1.85125 1.21338 3.40939 NA
1.37086 1.66065 2.88587 NA
1.77196 1.66013 2.64585 NA
1.37626 1.3243 3.47675 NA
1.55482 1.49759 2.94094 NA
2.12397 1.75032 3.31636 NA
2.10484 1.14389 3.58612 NA
1.56298 1.46976 2.85675 NA
1.78359 1.32374 2.89353 NA
2.11815 1.20623 3.47855 NA
0.628475 2.02671 2.9446 NA
2.39858 1.83197 3.21265 NA
1.42113 1.38172 3.18956 NA
2.17625 2.02133 2.03611 NA
0.543241 1.14611 3.48529 NA
1.66496 1.85596 1.7508 NA
1.80438 1.4441 1.76111 NA
1.56469 1.7638 3.56759 NA
1.7094 1.6348 1.83786 NA
1.95583 1.39825 2.64372 NA
1.88134 1.79465 2.8285 NA
2.22515 1.37427 3.58262 NA
2.19485 1.33965 3.15685 NA
2.63192 1.45345 1.81647 NA
0.649135 1.68409 2.76258 NA
1.86456 1.21299 3.30537 NA
1.68562 0.890317 3.50614 NA
1.65176 1.17071 2.42829 NA
1.59119 1.60097 3.4109 NA
2.83512 1.43793 2.79504 NA
2.52221 1.64785 2.39594 NA
1.79137 1.41933 3.64151 NA
1.5888 1.23621 2.66563 NA
1.66918 1.75407 2.56866 NA
2.35443 1.52202 2.48045 NA
1.12486 1.34348 2.87075 NA
0.675911 1.58782 2.74709 NA
2.53115 1.46245 2.96479 NA
1.51385 2.01072 2.77731 NA
1.85455 1.81421 2.78119 NA
1.61058 2.06111 2.97265 NA
1.36076 1.46396 2.56333 NA
0.380168 1.40284 2.85937 NA
1.3668 1.4793 2.25834 NA
1.51507 1.92613 2.70222 NA
1.98104 1.52638 2.51888 NA
0.197736 1.67418 3.13791 NA
0.59458 1.51332 2.51566 NA
1.27153 1.4935 1.82516 NA
1.6615 1.25474 2.35655 NA
1.26435 1.26252 2.95036 NA
0.438029 1.5732 2.71828 NA
1.27384 1.37427 2.83669 NA
1.80584 1.66649 2.78172 NA
1.59481 1.82288 3.16172 NA
0.921354 1.55437 2.43837 NA
0.817362 1.27922 2.23138 NA
2.03086 0.580868 2.26918 NA
0.672014 1.50236 1.9239 NA
2.10724 1.63609 2.36053 NA
1.9569 0.923153 2.63185 NA
1.2005 1.93975 2.32113 NA
0.624378 1.49065 2.98646 NA
0.902973 1.5634 2.35411 NA
0.593388 1.6434 2.78083 NA
1.82461 1.72016 3.17225 NA
1.59932 1.19421 2.2096 NA
1.11335 1.42023 1.9635 NA
1.66172 1.55992 2.32654 NA
1.288 1.90364 1.6946 NA
0.965219 0.434525 2.82666 NA
1.90878 1.74986 1.6759 NA
1.22794 1.97633 2.80547 NA
1.00585 1.17135 2.62757 NA
0.980094 2.13262 2.37233 NA
1.50385 1.6181 2.17333 NA
0.30963 1.3919 1.74717 NA
2.04931 2.05217 1.51441 NA
1.91093 1.06248 2.42584 NA
1.98639 2.18771 2.78371 NA
1.37155 0.987478 1.94748 NA
1.14594 1.98568 3.30126 NA
1.95347 0.481445 2.83998 NA
1.58511 1.67979 2.77134 NA
0.878918 1.32621 2.06351 NA
1.97157 0.869355 2.33138 NA
0.311849 1.24258 2.52093 NA
0.72414 0.739327 2.20152 NA
1.83041 1.48841 2.17982 NA
1.79868 1.0681 2.71895 NA
0.97657 1.55636 2.12871 NA
0.552138 1.70432 2.09983 NA
0.639243 1.69395 2.20602 NA
1.58909 1.88987 3.03085 NA
1.54286 1.45607 2.0894 NA
0.387262 1.95245 1.8799 NA
1.2704 1.47304 2.02599 NA
0.487229 1.18728 2.77483 NA
1.56208 1.28271 2.54241 NA
1.85047 1.61706 2.23192 NA
0.820664 1.30211 1.95712 NA
1.84639 1.68689 2.59076 NA
0.790007 1.76416 1.98465 NA
0.643523 1.70607 2.3269 NA
1.81531 1.48085 2.53046 NA
0.687467 0.637455 1.97573 NA
0.823595 1.48519 2.41387 NA
1.82057 1.21889 2.55894 NA
1.63417 2.26518 2.2606 NA
1.29471 0.528382 1.37868 NA
1.68544 1.97815 2.45583 NA
2.12932 1.51659 1.59176 NA
1.05242 1.26877 1.79665 NA
2.09508 1.67329 1.79437 NA
1.97812 0.922251 1.83067 NA
0.73342 1.92393 2.80358 NA
2.00061 1.60166 2.3474 NA
1.17126 1.43627 2.99915 NA
0.586235 1.57976 2.03086 NA
1.96007 1.75915 1.71785 NA
0.980462 1.26308 2.32175 NA
1.87349 1.43097 2.82629 NA
1.54766 1.48533 2.58993 NA
1.14805 1.90436 1.79017 NA
1.54998 1.66908 2.76014 NA
0.621277 2.00101 1.85252 NA
1.32215 0.340359 1.89652 NA
1.94643 1.83217 2.08729 NA
2.15435 2.16695 2.61064 NA
0.798699 1.99478 1.94817 NA
0.782429 1.69498 2.14929 NA
0.792527 1.14822 1.60527 NA
1.9177 1.91615 4.36708 NA
0.362675 1.62252 4.19698 NA
0.295714 1.0029 4.24739 NA
0.767326 1.99181 4.03748 NA
0.738382 1.43921 4.20241 NA
0.402129 1.1097 4.40677 NA
0.653899 2.17267 4.14337 NA
0.954729 0.932505 3.45009 NA
0.808001 1.92751 4.04242 NA
0.46468 0.332579 2.61827 NA
0.6679 1.39015 3.11062 NA
0.93651 1.68574 3.33932 NA
1.10832 0.816263 4.01839 NA
0.472462 2.16866 2.9516 NA
0.913604 2.13901 4.17904 NA
0.763716 1.09448 3.20765 NA
1.05338 1.47621 2.98416 NA
1.17506 1.58959 2.21565 NA
1.43894 2.01388 2.94698 NA
0.625114 1.82155 2.8307 NA
0.863943 2.11013 4.01211 NA
0.947128 2.17861 3.18131 NA
1.06973 2.06529 3.26333 NA
0.88242 1.64428 2.88158 NA
0.761718 2.10597 2.94334 NA
0.993446 1.34875 3.98283 NA
0.785836 1.99679 2.79301 NA
1.26672 1.14333 3.48827 NA
0.86149 2.19744 3.02238 NA
0.738204 1.83975 3.13539 NA
1.0299 2.20436 3.41016 NA
0.905813 1.91695 2.81862 NA
1.01387 1.98673 3.5251 NA
1.08604 2.0039 2.76918 NA
1.43256 1.78837 4.19295 NA
1.02793 2.07648 4.35853 NA
1.39771 2.02655 3.84439 NA
1.06627 1.03926 4.20738 NA
0.924271 2.11951 3.30457 NA
1.27224 1.65166 3.08381 NA
1.05597 1.89684 2.89511 NA
0.792951 1.9073 3.51358 NA
0.745112 1.7153 3.18327 NA
1.03443 2.06001 3.18244 NA
0.943159 2.18144 2.94594 NA
0.711421 2.28175 2.81541 NA
0.931045 1.45582 4.49465 NA
1.11446 2.02966 3.06805 NA
1.01486 1.99914 2.92717 NA
0.94502 1.93882 3.0554 NA
1.09769 1.94479 4.14143 NA
0.898382 1.04439 2.63798 NA
0.941629 1.5756 3.20748 NA
0.840572 2.16763 2.91192 NA
0.892815 1.89867 2.91541 NA
0.943989 1.22343 3.94226 NA
1.06238 1.85274 4.00747 NA
0.712169 2.04655 2.91931 NA
0.851459 1.27763 2.96525 NA
0.694192 1.40334 2.88636 NA
0.915641 2.22236 3.14222 NA
1.03132 2.14381 2.86135 NA
0.917769 2.26504 3.30379 NA
1.02416 1.37517 3.47116 NA
1.1864 1.90373 4.15623 NA
1.00164 1.2687 3.21266 NA
0.828744 2.04345 3.23994 NA
0.94254 1.52342 2.84184 NA
1.02712 1.51257 3.50102 NA
0.897176 2.12332 2.80554 NA
1.38867 1.7725 3.07408 NA
1.15287 1.80124 3.38901 NA
0.481208 2.14589 3.00508 NA
0.654086 1.18947 3.173 NA
1.30715 1.27261 4.03511 NA
1.46849 2.01933 2.67086 NA
0.899576 2.0872 2.89267 NA
0.649654 1.74301 2.35862 NA
1.39677 2.15952 3.12056 NA
1.36008 2.20053 3.54802 NA
0.981472 1.35526 2.98327 NA
0.769877 2.14126 2.92754 NA
1.26866 2.0829 2.85327 NA
0.453308 1.99714 3.47698 NA
1.25449 1.24656 3.05146 NA
0.641564 1.43977 2.98409 NA
1.10646 2.29071 2.26548 NA
1.34297 1.94861 2.84948 NA
0.976351 1.89518 3.52033 NA
0.438982 2.06662 3.54995 NA
1.43359 1.94287 3.33384 NA
1.2423 1.56295 2.33402 NA
0.982917 1.58934 3.13504 NA
1.30592 1.93515 3.57857 NA
1.05292 1.98228 3.74353 NA
0.387248 2.09046 2.80336 NA
1.33613 2.14949 3.70961 NA
1.41369 2.22802 2.87687 NA
1.21195 2.16617 2.94495 NA
0.627815 1.42277 2.59757 NA
1.20281 2.00583 2.66671 NA
1.26221 1.17633 2.8685 NA
0.770179 2.11608 2.03171 NA
1.36288 2.17155 3.52339 NA
0.618509 2.00348 2.17116 NA
0.77215 1.73678 3.5488 NA
1.37983 2.1914 2.28454 NA
1.21485 2.05376 3.44531 NA
0.603186 1.29003 3.33543 NA
0.868805 2.05935 2.09687 NA
0.994833 1.97157 3.54533 NA
0.59922 1.01138 3.5097 NA
1.46415 1.23773 3.52934 NA
0.755077 1.10118 3.34048 NA
1.34644 0.920676 3.36064 NA
1.12127 1.27484 2.76173 NA
1.38414 1.13976 3.33938 NA
1.39258 1.08939 3.53531 NA
0.586639 1.33139 3.5399 NA
1.32888 0.903 3.59608 NA
1.06312 1.46344 3.51755 NA
0.862813 1.56219 2.86993 NA
1.11038 1.68116 3.35777 NA
0.318366 1.21211 0.850296 NA
1.44935 1.33554 2.74315 NA
0.646306 1.09806 3.53713 NA
1.14787 0.992372 2.25929 NA
1.41647 1.2543 3.52509 NA
1.04347 1.38559 3.35186 NA
0.82914 1.21732 2.1924 NA
1.44765 1.16306 2.66319 NA
1.29372 1.26079 3.28004 NA
0.85425 1.13817 3.5291 NA
1.52518 1.32394 2.64348 NA
1.22404 0.997947 2.65545 NA
0.632988 1.25962 2.52831 NA
0.370775 1.37367 1.73883 NA
1.15393 1.38593 2.6225 NA
1.22407 1.10757 3.20952 NA
1.43403 1.51005 2.30019 NA
1.18224 1.49843 3.51741 NA
0.770934 0.917762 2.8503 NA
1.05407 1.57716 2.85083 NA
0.962784 1.10663 3.418 NA
1.42482 0.962936 3.47227 NA
0.823399 1.15942 2.05656 NA
1.53949 1.19086 2.04579 NA
0.312966 1.22615 2.01143 NA
1.09155 1.0542 3.51053 NA
1.33574 1.27359 3.48611 NA
1.52571 1.13111 3.44739 NA
1.53989 1.15927 2.17251 NA
0.969846 0.992883 3.31829 NA
0.742889 1.12616 3.33139 NA
1.06612 1.01483 3.5194 NA
0.927135 1.27947 3.31504 NA
1.4016 1.39946 3.53015 NA
0.574645 1.2085 2.15099 NA
1.15988 1.51175 3.30713 NA
1.31678 1.59356 3.52334 NA
0.687601 1.34117 3.2891 NA
0.80644 1.47952 3.4728 NA
1.20307 1.38828 3.48192 NA
1.16527 0.796112 3.53511 NA
0.972115 1.16421 3.3223 NA
0.695236 1.31405 3.33886 NA
1.27572 1.17885 3.51206 NA
1.48478 1.2342 3.50729 NA
1.03601 1.56943 3.34668 NA
1.55154 1.67727 3.35718 NA
2.0886 1.05072 3.5512 NA
1.47131 0.948159 3.36705 NA
1.47085 1.22011 3.33792 NA
1.82447 1.37724 1.3546 NA
1.28818 1.50408 2.75994 NA
2.0344 0.76878 3.53824 NA
1.8846 1.54044 2.71735 NA
1.75195 1.14746 2.70273 NA
1.36862 1.08464 3.52094 NA
1.59712 1.16414 3.50061 NA
1.88676 0.560218 2.26116 NA
1.40135 1.16057 2.26486 NA
1.30694 1.11848 3.44081 NA
2.11121 1.01729 3.51168 NA
2.2901 1.76374 3.35379 NA
1.2749 0.961051 3.33176 NA
1.73416 1.34436 3.35776 NA
1.19672 0.909604 3.33185 NA
1.80537 1.33671 3.51473 NA
2.01576 1.40217 3.55392 NA
1.3853 1.13397 2.90792 NA
1.43749 1.25821 2.90589 NA
1.67728 0.96951 2.11373 NA
1.69796 1.31517 3.55572 NA
1.71176 1.2974 3.49019 NA
1.81719 1.2718 3.54353 NA
2.30231 1.2024 3.40312 NA
1.25308 1.61901 2.07289 NA
1.66577 1.12654 3.58148 NA
2.24753 1.16904 3.37972 NA
1.18052 1.33145 2.20877 NA
1.9616 0.378454 0.688902 NA
1.88982 0.996834 1.28958 NA
1.39646 1.59379 1.62773 NA
1.10133 1.15043 2.41517 NA
1.25483 1.44355 1.08252 NA
1.68619 1.01589 1.76026 NA
1.3995 1.18072 2.07905 NA
1.7055 1.52378 1.72362 NA
1.52241 1.5084 1.66624 NA
1.17355 1.56517 2.18732 NA
1.59932 1.47306 2.87409 NA
1.18801 1.14121 2.00586 NA
1.51229 1.93488 3.00382 NA
2.02145 2.43973 0.685636 NA
1.86847 0.876658 2.13736 NA
1.9593 2.42611 2.10825 NA
1.99614 0.765172 1.69606 NA
2.26448 1.31984 1.36886 NA
1.34684 1.5372 1.99614 NA
1.71565 1.90101 2.5884 NA
1.72752 1.97734 1.16728 NA
1.28488 1.89849 2.49181 NA
1.78162 2.42727 2.87314 NA
1.12991 1.227 0.925051 NA
2.31449 2.24991 1.71353 NA
2.22816 0.671939 2.0437 NA
2.02936 1.27699 0.676915 NA
2.00626 1.28117 0.961096 NA
1.60445 2.20274 1.93746 NA
2.15276 1.27641 2.42326 NA
1.49885 1.61906 3.19431 NA
1.40223 2.24461 1.75615 NA
1.2895 0.995324 1.80207 NA
1.29096 0.44559 1.52279 NA
0.944865 2.28648 1.56769 NA
1.6391 1.90228 1.69763 NA
1.40301 2.4377 2.16814 NA
2.11873 1.97642 1.36688 NA
1.62045 1.37954 2.5859 NA
1.86389 2.23999 2.38912 NA
1.56738 1.93082 1.81601 NA
1.19799 1.96659 1.67257 NA
0.881882 0.607148 1.83786 NA
1.67808 2.41287 1.92715 NA
1.10795 0.987411 1.74697 NA
1.35633 2.41482 2.22203 NA
1.78533 0.902078 2.66514 NA
1.98113 2.03507 1.92452 NA
1.12375 1.15905 1.89703 NA
1.61925 1.39104 1.02188 NA
1.3502 0.740896 0.606945 NA
1.77136 2.45926 1.83541 NA
1.25091 0.901542 2.38333 NA
1.18051 2.36111 0.964435 NA
1.22175 1.31629 1.51195 NA
1.70862 1.48477 0.849502 NA
1.46675 0.561344 1.82754 NA
2.22129 1.76849 2.21764 NA
1.26795 1.63167 2.64382 NA
1.20627 0.829984 1.68352 NA
1.33815 2.27011 1.36819 NA
1.93704 1.34067 0.681925 NA
1.48273 1.57917 1.91442 NA
1.29293 2.31119 1.87718 NA
2.10009 0.256481 0.969832 NA
1.68678 2.01786 1.75501 NA
0.975771 1.28223 2.98561 NA
1.95927 2.2523 2.57903 NA
NA 0.660755 2.04497 NA
NA 2.25308 2.25292 NA
NA 2.27938 1.98457 NA
NA 1.99854 2.72066 NA
NA 2.03869 0.863705 NA
NA 1.14973 2.46009 NA
NA 0.873323 1.81444 NA
NA 1.54829 1.2144 NA
NA 2.38582 1.36578 NA
NA 1.77637 1.66069 NA
NA 1.80844 1.93332 NA
NA 1.263 2.34184 NA
NA 1.89332 0.912317 NA
NA 1.4615 1.25592 NA
NA 2.27622 0.844191 NA
NA 2.207 2.26904 NA
NA 1.09342 1.64943 NA
NA 2.00175 1.31396 NA
NA 2.08994 1.97968 NA
NA 0.832904 1.56389 NA
NA 1.39699 2.66222 NA
NA 1.31292 1.90527 NA
NA 0.83949 1.74689 NA
NA 1.88839 1.55878 NA
NA 1.65367 1.64085 NA
NA 1.84224 2.45753 NA
NA 1.2222 1.75697 NA
NA 1.89824 2.36963 NA
NA 1.44382 1.85541 NA
NA 2.31251 2.23704 NA
NA 1.93805 1.18697 NA
NA 2.26079 2.77053 NA
NA 1.30493 2.61126 NA
NA 1.00895 2.84962 NA
NA 1.88812 2.30001 NA
NA 1.63935 2.51604 NA
NA 1.20563 2.37275 NA
NA 0.686607 3.00185 NA
NA 2.26072 2.27128 NA
NA 1.47945 2.71558 NA
NA 2.10013 1.87047 NA
NA 2.05706 2.87152 NA
NA 2.02098 3.31693 NA
NA 2.22789 3.06528 NA
NA 1.9765 2.1743 NA
NA 2.49942 2.55438 NA
NA 2.03473 3.67063 NA
NA 2.17127 3.34345 NA
NA 2.59053 2.42427 NA
NA 1.99501 3.45541 NA
NA 2.3137 2.73463 NA
NA 2.58998 3.15044 NA
NA 2.25787 2.83471 NA
NA 2.4249 2.63108 NA
NA 1.23721 1.8418 NA
NA 2.68913 2.63316 NA
NA 1.986 3.08851 NA
NA 2.38635 2.34708 NA
NA 2.28862 1.98968 NA
NA 2.1452 3.16906 NA
NA 2.51772 2.90872 NA
NA 2.42942 2.3137 NA
NA 1.16565 2.51348 NA
NA 2.49715 2.34123 NA
NA 2.27364 3.33351 NA
NA 2.38412 2.47503 NA
NA 1.45235 2.58435 NA
NA 2.82198 3.50704 NA
NA 2.04447 2.3868 NA
NA 2.46248 3.52357 NA
NA 2.17813 2.9901 NA
NA 1.01573 2.3558 NA
NA 2.60878 2.88686 NA
NA 1.43181 2.36551 NA
NA 2.57527 2.75968 NA
NA 2.20499 2.9724 NA
NA 2.50147 2.18147 NA
NA 2.67515 3.05129 NA
NA 2.00362 2.16292 NA
NA 2.32546 3.04621 NA
NA 2.33501 2.60877 NA
NA 2.60449 2.28789 NA
NA 2.09198 2.33579 NA
NA 1.69199 1.86344 NA
NA 1.65103 2.18325 NA
NA 2.5336 1.83241 NA
NA 2.26503 2.91421 NA
NA 2.88271 2.35952 NA
NA 2.76547 2.97179 NA
NA 2.44241 2.75246 NA
NA 1.37652 2.35269 NA
NA 0.961346 2.76998 NA
NA 2.65813 2.38243 NA
NA 2.37768 2.787 NA
NA 1.27976 2.76739 NA
NA 2.3725 2.868 NA
NA 0.490272 2.33575 NA
NA 2.29199 2.92157 NA
NA 1.24686 3.364 NA
NA 2.70516 3.38429 NA
NA 1.61598 2.29302 NA
NA 2.21861 3.09373 NA
NA 2.29389 1.85437 NA
NA 2.40683 1.92849 NA
NA 2.15145 2.62239 NA
NA 2.25582 3.35037 NA
NA 2.19404 3.09392 NA
NA 2.44962 2.72907 NA
NA 2.17392 2.00948 NA
NA 2.08156 3.27264 NA
NA 1.85639 2.72603 NA
NA 1.8479 3.70965 NA
NA 2.55254 2.7181 NA
NA 2.44689 2.45665 NA
NA 2.40307 3.36196 NA
NA 1.20787 2.87084 NA
NA 2.97229 2.25148 NA
NA 2.16692 2.23734 NA
NA 2.63732 3.50763 NA
NA 2.78522 2.79626 NA
NA 2.51022 3.67822 NA
NA 0.771233 2.9285 NA
NA 1.70827 2.85442 NA
NA 2.29471 2.49984 NA
NA 1.72339 3.1518 NA
NA 2.01631 2.90173 NA
NA 2.74348 2.64521 NA
NA 2.20675 2.81754 NA
NA 2.00298 3.39284 NA
NA 2.39189 3.63025 NA
NA 1.49164 2.78176 NA
NA 2.83627 1.03845 NA
NA 2.47012 1.38169 NA
NA 2.4662 1.9728 NA
NA 1.06282 2.18852 NA
NA 1.12882 1.01757 NA
NA 1.67429 1.33757 NA
NA 0.641957 1.35571 NA
NA 1.47104 1.98436 NA
NA 2.58172 2.01935 NA
NA 2.28291 2.1939 NA
NA 2.29198 1.00524 NA
NA 2.64335 2.2299 NA
NA 2.21651 1.27153 NA
NA 2.33613 1.34666 NA
NA 2.44923 1.30296 NA
NA 2.27141 0.559171 NA
NA 2.49438 0.445037 NA
NA 2.12015 2.03091 NA
NA 2.49207 1.16744 NA
NA 2.37465 2.09606 NA
NA 2.16794 2.23517 NA
NA 2.4625 0.48671 NA
NA 2.36357 1.29502 NA
NA 2.14078 0.76532 NA
NA 2.09344 0.985949 NA
NA 2.17905 2.13222 NA
NA 2.07769 1.33273 NA
NA 2.28413 1.22262 NA
NA 2.22058 0.522558 NA
NA 2.47813 1.32158 NA
NA 2.50219 1.28459 NA
NA 1.7852 2.03768 NA
NA 1.94523 1.09312 NA
NA 2.29945 0.654957 NA
NA 2.04382 1.98465 NA
NA 2.61727 2.10867 NA
NA 1.72019 1.42616 NA
NA 2.59144 1.15896 NA
NA 2.05724 1.41984 NA
NA 1.89551 2.14127 NA
NA 2.00835 1.11486 NA
NA 2.56035 2.13813 NA
NA 2.26939 1.574 NA
NA 1.55424 1.24743 NA
NA 2.09104 1.45819 NA
NA 2.54026 0.954434 NA
NA 2.61432 2.1777 NA
NA 2.58924 1.41732 NA
NA 2.29989 0.948751 NA
NA 1.98331 2.01156 NA
NA 2.62855 2.04997 NA
NA 2.53684 1.55486 NA
NA 2.52955 0.854537 NA
NA 2.26186 1.26566 NA
NA 1.9224 0.542905 NA
NA 2.16811 0.426307 NA
NA 1.71709 2.00768 NA
NA 2.09389 2.07952 NA
NA 1.43375 1.45297 NA
NA 1.64125 2.22095 NA
NA 2.56442 0.786647 NA
NA 2.4459 2.02499 NA
NA 1.96781 1.1408 NA
NA 2.55513 1.60578 NA
NA 2.27403 2.15316 NA
NA 2.42408 2.11965 NA
NA 2.7496 1.91437 NA
NA 2.52841 1.91519 NA
NA 2.69005 0.490379 NA
NA 2.57179 2.01433 NA
NA 2.50919 2.18438 NA
NA 2.42546 1.29497 NA
NA 1.31589 0.763074 NA
NA 2.53419 2.02659 NA
NA 1.56169 0.943415 NA
NA 1.91872 2.23411 NA
NA 2.47429 0.528767 NA
NA 2.36386 1.2001 NA
NA 2.07933 1.58569 NA
NA 2.42992 1.53772 NA
NA 2.13824 0.950852 NA
NA 2.46774 2.22965 NA
NA 2.02787 2.09131 NA
NA 2.46254 1.24734 NA
NA 1.89926 1.96889 NA
NA 2.22096 1.59602 NA
NA 2.70366 2.04532 NA
NA 2.21427 1.05288 NA
NA 2.25421 2.03188 NA
NA 1.72241 1.64052 NA
NA 1.99213 1.32714 NA
NA 2.01943 0.656329 NA
NA 2.71876 2.14286 NA
NA 1.90767 1.26035 NA
NA 2.17869 1.28375 NA
NA 2.19425 1.34094 NA
NA 1.98927 0.684261 NA
NA 2.19776 2.15746 NA
NA 1.75973 1.96307 NA
NA 2.11608 2.2453 NA
NA 2.03711 2.45034 NA
NA 2.05551 1.94451 NA
NA 1.97118 2.63816 NA
NA 1.65145 2.12542 NA
NA 2.30137 2.31213 NA
NA 1.07744 2.32289 NA
NA 2.12155 2.34232 NA
NA 2.09694 2.39687 NA
NA 1.9858 2.69784 NA
NA 2.47919 2.03225 NA
NA 1.294 1.96307 NA
NA 2.30835 2.83102 NA
NA 2.08785 2.68725 NA
NA 2.35998 2.14831 NA
NA 2.2281 2.66919 NA
NA 2.58741 2.42169 NA
NA 2.71546 1.96725 NA
NA 2.23954 3.16303 NA
NA 2.52594 2.08401 NA
NA 0.93834 1.86328 NA
NA 2.25449 1.86467 NA
NA 2.52962 2.84171 NA
NA 2.24527 2.22344 NA
NA 1.63859 2.47148 NA
NA 1.75312 0.76574 NA
NA 1.96966 2.55591 NA
NA 2.29666 2.54362 NA
NA 1.25199 2.65908 NA
NA 2.49761 2.7984 NA
NA 1.09577 2.10426 NA
NA 0.711417 2.40007 NA
NA 1.77595 2.21467 NA
NA 3.10685 2.09638 NA
NA 2.30713 2.4235 NA
NA 1.47812 2.94247 NA
NA 3.01863 2.39049 NA
NA 2.01487 1.96662 NA
NA 1.75597 2.50167 NA
NA 1.23604 2.25858 NA
NA 2.45183 2.10924 NA
NA 1.72035 1.8716 NA
NA 2.2123 1.87027 NA
NA 1.7161 2.56431 NA
NA 1.948 2.1237 NA
NA 2.53505 2.79339 NA
NA 1.2215 2.01481 NA
NA 2.50211 2.4889 NA
NA 1.70991 1.12257 NA
NA 0.978344 2.42748 NA
NA 2.46775 3.19535 NA
NA 2.21031 2.7297 NA
NA 1.86043 2.52679 NA
NA 1.47272 2.51845 NA
NA 1.58146 2.08512 NA
NA 2.43537 2.33361 NA
NA 1.72958 2.53396 NA
NA 1.08949 2.2057 NA
NA 1.65751 2.50272 NA
NA 0.843783 1.83666 NA
NA 3.03785 2.72568 NA
NA 1.49607 3.19681 NA
NA 2.4873 2.56235 NA
NA 2.66747 2.60813 NA
NA 1.43351 2.2613 NA
NA 2.42857 2.05219 NA
NA 2.63886 1.67674 NA
NA 3.25179 2.5825 NA
NA 2.00541 1.72382 NA
NA 1.98057 2.30766 NA
NA 2.61852 1.60073 NA
NA 2.64759 2.56861 NA
NA 1.62307 2.11045 NA
NA 0.921084 2.467 NA
NA 2.33846 1.36694 NA
NA 2.16491 2.38074 NA
NA 2.65267 2.47267 NA
NA 1.98614 3.06803 NA
NA 1.87059 3.18565 NA
NA 2.69251 2.72478 NA
NA 1.97168 2.27962 NA
NA 2.87186 2.07765 NA
NA 2.60578 2.81986 NA
NA 2.36634 2.4079 NA
NA 1.63509 2.04276 NA
NA 2.70425 2.14978 NA
NA 2.0288 2.6697 NA
NA 0.966927 2.55496 NA
NA 1.72129 3.23209 NA
NA 1.83405 2.62115 NA
NA 0.805676 3.0719 NA
NA 2.86264 2.59945 NA
NA 0.987104 2.27031 NA
NA 2.25586 2.30599 NA
NA 2.26855 2.32803 NA
NA 1.35805 1.91654 NA
NA 2.96522 2.01214 NA
NA 1.95302 3.14951 NA
NA 1.82199 1.92739 NA
NA 2.57533 2.81793 NA
NA 2.94214 2.25781 NA
NA 2.32089 3.10029 NA
NA 2.25276 3.00864 NA
NA 3.02215 2.47977 NA
NA 2.86965 2.62093 NA
NA 1.6725 2.42343 NA
NA 1.85784 2.6047 NA
NA 2.47539 2.40469 NA
NA 2.1359 2.53694 NA
NA 2.19217 2.39136 NA
NA 2.7697 2.65258 NA
NA 1.40668 2.59451 NA
NA 1.81831 2.41388 NA
NA 1.87685 2.82189 NA
NA 0.848421 2.3549 NA
NA 0.435933 2.74034 NA
NA 0.770333 1.61116 NA
NA 2.22671 3.0393 NA
NA 2.08824 2.44349 NA
NA 2.31579 3.09053 NA
NA 0.729902 2.91749 NA
NA 0.773273 1.47993 NA
NA 0.343006 2.43617 NA
NA 0.682157 2.83338 NA
NA 2.25598 1.44421 NA
NA 0.845777 2.52793 NA
NA 0.772241 2.50648 NA
NA 2.15828 2.51635 NA
NA 0.956591 1.28626 NA
NA 2.20066 2.64992 NA
NA 2.05562 2.4723 NA
NA 0.711876 2.52353 NA
NA 0.849864 1.22779 NA
NA 1.0862 1.18768 NA
NA 0.535596 1.12356 NA
NA 2.34567 2.698 NA
NA 2.31264 3.19362 NA
NA 0.640831 2.54136 NA
NA 2.31342 2.50408 NA
NA 0.892292 1.58287 NA
NA 1.01034 2.38533 NA
NA 2.11567 1.55915 NA
NA 2.28465 1.08465 NA
NA 2.19632 2.55274 NA
NA 0.978905 1.2653 NA
NA 2.35859 2.39516 NA
NA 2.10346 1.52733 NA
NA 0.466257 1.76181 NA
NA 2.421 2.37289 NA
NA 0.634485 1.9369 NA
NA 0.733182 2.60517 NA
NA 1.90975 2.49824 NA
NA 1.01365 1.49165 NA
NA 0.583326 2.37645 NA
NA 2.10606 2.32475 NA
NA 0.987343 2.65551 NA
NA 1.93969 1.32387 NA
NA 0.774455 1.23843 NA
NA 2.14946 1.46018 NA
NA 0.852668 2.71859 NA
NA 0.867824 2.61432 NA
NA 1.13632 2.55798 NA
NA 2.13333 1.20099 NA
NA 0.673476 2.57383 NA
NA 0.721335 1.35519 NA
NA 0.782167 2.96897 NA
NA 0.497312 3.02145 NA
NA 0.885094 1.31076 NA
NA 0.961625 2.55545 NA
NA 1.19748 1.8241 NA
NA 2.23598 1.19569 NA
NA 0.516687 1.26994 NA
NA 2.25837 1.32244 NA
NA 1.05431 1.36751 NA
NA 2.22017 2.59488 NA
NA 1.82481 1.07483 NA
NA 1.98146 2.56874 NA
NA 0.88914 2.43144 NA
NA 2.33689 2.53551 NA
NA 1.08607 1.31194 NA
NA 0.739926 2.71514 NA
NA 0.563772 1.89492 NA
NA 0.254803 2.92336 NA
NA 0.908245 1.88349 NA
NA 0.850081 2.45645 NA
NA 2.14899 2.54298 NA
NA 0.546177 2.72415 NA
NA 2.36009 2.40651 NA
NA 2.06002 3.04517 NA
NA 0.942174 1.40272 NA
NA 2.11191 1.62947 NA
NA 0.85407 1.04918 NA
NA 2.49929 2.71229 NA
NA 0.757409 1.87911 NA
NA 0.808042 1.38683 NA
NA 2.37752 1.26054 NA
NA 0.695641 2.3733 NA
NA 1.73155 2.6959 NA
NA 0.878393 2.68872 NA
NA 0.623965 3.01701 NA
NA 0.751342 1.88599 NA
NA 0.692384 1.95398 NA
NA 1.07286 1.84072 NA
NA 1.26323 1.50354 NA
NA 1.20363 1.56625 NA
NA 1.97041 1.70547 NA
NA 0.790856 2.1052 NA
NA 2.20114 1.48648 NA
NA 0.513912 1.71645 NA
NA 0.810231 2.07797 NA
NA 2.36718 1.38171 NA
NA 0.989725 2.30265 NA
NA 1.95367 1.97614 NA
NA 2.33696 1.95225 NA
NA 0.514285 2.21856 NA
NA 0.892979 1.01639 NA
NA 0.818689 0.99199 NA
NA 0.845417 1.91051 NA
NA 2.21635 2.11589 NA
NA 1.81317 1.83994 NA
NA 2.18146 1.70031 NA
NA 1.91363 1.66612 NA
NA 3.05749 2.04857 NA
NA 2.19027 1.76696 NA
NA 2.20135 1.87853 NA
NA 1.92456 1.32791 NA
NA 1.95081 1.92677 NA
NA 0.880166 1.40249 NA
NA 0.246404 1.67812 NA
NA 3.05534 0.944371 NA
NA 1.14376 1.15869 NA
NA 3.06848 1.7768 NA
NA 2.99183 0.90145 NA
NA 0.752942 1.79519 NA
NA 1.10259 1.41252 NA
NA 1.11805 1.05962 NA
NA 0.630979 1.46273 NA
NA 0.722174 1.39569 NA
NA 1.62493 1.3798 NA
NA 1.85156 1.70096 NA
NA 2.31109 2.02592 NA
NA 2.2107 1.38539 NA
NA 1.7355 1.66161 NA
NA 2.86397 1.39078 NA
NA 1.95541 2.11413 NA
NA 3.07119 1.90938 NA
NA 2.27421 1.91905 NA
NA 2.18241 1.92236 NA
NA 1.72532 1.32866 NA
NA 1.77677 1.30864 NA
NA 0.643284 1.92112 NA
NA 1.98126 1.63346 NA
NA 1.98099 1.57285 NA
NA 2.25881 1.8124 NA
NA 2.30092 1.58992 NA
NA 2.20823 1.80951 NA
NA 2.17434 1.97894 NA
NA 0.963281 1.99412 NA
NA 2.86488 1.53911 NA
NA 0.573582 2.04025 NA
NA 3.06083 1.92391 NA
NA 0.869201 1.83073 NA
NA 2.8774 1.81054 NA
NA 2.7909 2.14752 NA
NA 3.00127 1.80766 NA
NA 3.091 1.76431 NA
NA 0.814131 2.02399 NA
NA 0.932681 2.08012 NA
NA 0.66541 1.88791 NA
NA 0.842822 1.94563 NA
NA 2.25593 1.24607 NA
NA 1.85204 1.85643 NA
NA 2.21741 2.05862 NA
NA 2.19538 1.22065 NA
NA 1.94773 1.62665 NA
NA 1.82796 1.61511 NA
NA 2.17281 2.00604 NA
NA 1.90754 1.0363 NA
NA 3.04878 1.86568 NA
NA 2.24451 1.89037 NA
NA 2.18148 1.51234 NA
NA 3.04053 1.55831 NA
NA 3.07454 0.891129 NA
NA 0.832213 0.888996 NA
NA 0.395513 0.919318 NA
NA 1.92978 1.89919 NA
NA 1.98431 1.17156 NA
NA 2.19338 1.10325 NA
NA 2.13886 1.11661 NA
NA 1.09616 1.79097 NA
NA 0.761807 1.51298 NA
NA 3.07931 1.53804 NA
NA 0.411605 1.44109 NA
NA 0.982454 1.52206 NA
NA 1.85103 0.987171 NA
NA 1.94681 1.16992 NA
NA 0.82186 2.00323 NA
NA 1.20836 1.12386 NA
NA 0.890634 1.7253 NA
NA 1.11319 1.22664 NA
NA 0.407458 1.27556 NA
NA 2.98904 2.16648 NA
NA 3.05788 2.0367 NA
NA 0.744012 1.8858 NA
NA 3.08453 2.85792 NA
NA 3.00554 2.45488 NA
NA 0.969704 2.16274 NA
NA 1.08165 1.8644 NA
NA 0.533936 2.96912 NA
NA 0.756514 2.24056 NA
NA 1.06099 3.00221 NA
NA 0.708872 2.26325 NA
NA 1.18536 2.05994 NA
NA 0.800282 1.60095 NA
NA 1.54841 2.27907 NA
NA 1.6474 2.81353 NA
NA 0.398212 1.96644 NA
NA 0.703736 2.54077 NA
NA 1.62379 1.90351 NA
NA 1.71858 2.3046 NA
NA 1.76377 1.86455 NA
NA 1.66437 2.66966 NA
NA 1.86913 2.55945 NA
NA 1.55981 1.87136 NA
NA 1.55262 2.94485 NA
NA 1.64644 2.34273 NA
NA 0.462849 1.78283 NA
NA 0.727549 2.10334 NA
NA 1.46945 1.59349 NA
NA 0.606159 1.50875 NA
NA 0.844713 2.91407 NA
NA 0.544695 2.65476 NA
NA 1.72325 2.15913 NA
NA 1.68118 1.77589 NA
NA 1.81849 2.45762 NA
NA 1.58804 1.52545 NA
NA 1.8707 2.39962 NA
NA 1.69575 3.08531 NA
NA 1.97789 2.7611 NA
NA 1.59314 1.7588 NA
NA 1.61658 1.1463 NA
NA 1.73759 2.17025 NA
NA 1.55068 2.24732 NA
NA 0.619752 1.81826 NA
NA 1.47054 1.5496 NA
NA 0.684616 1.95129 NA
NA 1.61851 2.8575 NA
NA 1.69186 2.12259 NA
NA 1.66897 1.79068 NA
NA 1.8484 3.07532 NA
NA 1.66132 1.80823 NA
NA 1.48861 1.55836 NA
NA 1.6839 2.32006 NA
NA 1.33161 2.77565 NA
NA 0.236342 1.86779 NA
NA 0.752144 1.54384 NA
NA 0.446922 2.47254 NA
NA 1.01611 1.07508 NA
NA 1.54793 2.2456 NA
NA 1.78783 1.79273 NA
NA 1.48739 2.9348 NA
NA 1.84994 1.71593 NA
NA 1.67717 1.5022 NA
NA 1.72277 2.55371 NA
NA 1.7772 2.71733 NA
NA 1.65565 2.78315 NA
NA 1.57452 1.73942 NA
NA 1.92159 2.01591 NA
NA 1.73495 1.24932 NA
NA 1.41772 2.24352 NA
NA 0.404825 2.40259 NA
NA 0.762605 2.33309 NA
NA 0.522381 2.84616 NA
NA 1.02312 1.91891 NA
NA 1.66931 2.96811 NA
NA 1.4858 1.3446 NA
NA 1.69683 1.4631 NA
NA 1.34258 2.06221 NA
NA 1.35579 2.09671 NA
NA 1.55472 2.15288 NA
NA 0.471561 1.52594 NA
NA 0.894207 2.17033 NA
NA 0.626333 2.7375 NA
NA 0.398443 2.32983 NA
NA 1.12005 2.52416 NA
NA 0.824371 2.55686 NA
NA 1.58547 2.39818 NA
NA 1.76947 3.02323 NA
NA 1.72005 2.62405 NA
NA 1.52269 1.95003 NA
NA 1.78956 2.26053 NA
NA 1.50874 2.64859 NA
NA 1.68356 2.86178 NA
NA 1.74543 0.805771 NA
NA 1.63899 2.4015 NA
NA 1.85809 2.29035 NA
NA 1.41373 2.25147 NA
NA 1.79888 2.56995 NA
NA 0.517657 1.93083 NA
NA 0.57206 1.80697 NA
NA 0.73378 1.6304 NA
NA 0.820168 1.8808 NA
NA 1.57424 2.00458 NA
NA 1.84208 2.09954 NA
NA 1.5261 2.24932 NA
NA 1.96741 2.18977 NA
NA 1.53596 2.32113 NA
NA 1.71818 2.06457 NA
NA 1.70967 2.16479 NA
NA 1.87568 1.07752 NA
NA 1.74757 2.33688 NA
NA 2.03509 1.31285 NA
NA 1.79721 2.48022 NA
NA 1.65697 1.84229 NA
NA 1.60908 1.95422 NA
NA 0.846962 1.76467 NA
NA 0.984775 1.93829 NA
NA 1.58304 1.72415 NA
NA 1.57542 1.80882 NA
NA 1.47168 1.47898 NA
NA 1.54715 1.84476 NA
NA 1.61466 1.67356 NA
NA 1.44012 2.46011 NA
NA 1.03339 1.66058 NA
NA 1.86808 1.8653 NA
NA 1.43849 1.94274 NA
NA 1.523 2.59785 NA
NA 1.63682 1.7132 NA
NA 1.44281 1.94381 NA
NA 1.67299 3.02439 NA
NA 1.9127 2.12759 NA
NA 1.44881 2.98471 NA
NA 1.38196 2.23267 NA
NA 0.821059 2.20563 NA
NA 1.59718 2.27853 NA
NA 0.935529 1.92183 NA
NA 1.90804 1.26747 NA
NA 1.87283 2.07588 NA
NA 1.56178 1.47609 NA
NA 0.761619 1.91994 NA
NA 1.46836 2.12508 NA
NA 1.56656 2.08339 NA
NA 1.89695 2.09738 NA
NA 1.32488 0.980771 NA
NA 1.06152 1.20266 NA
NA 1.41656 1.68704 NA
NA 1.52189 2.10234 NA
NA 0.858445 2.15034 NA
NA 1.95024 2.20232 NA
NA 1.55361 1.82473 NA
NA 1.60991 2.30835 NA
NA 1.64997 2.37538 NA
NA 0.99458 1.90361 NA
NA 1.46978 2.49876 NA
NA 1.56973 1.75655 NA
NA 1.7385 1.5216 NA
NA 0.955474 1.72841 NA
NA 1.555 1.14102 NA
NA 0.469543 2.43228 NA
NA 1.43239 2.35922 NA
NA 1.88344 1.24385 NA
NA 1.51571 1.88025 NA
NA 1.50022 2.57141 NA
NA 1.53695 2.25088 NA
NA 1.91256 2.44184 NA
NA 1.90055 2.39008 NA
NA 1.53712 2.00869 NA
NA 1.94701 1.70043 NA
NA 1.47223 2.57511 NA
NA 1.52012 2.43356 NA
NA 1.4374 1.72468 NA
NA 1.64159 1.90944 NA
NA 1.96422 1.83141 NA
NA 1.10656 2.54638 NA
NA 1.41313 2.00804 NA
NA 1.42628 2.68174 NA
NA 1.43009 1.401 NA
NA 1.73133 1.88673 NA
NA 1.49773 0.962556 NA
NA 1.49259 1.58426 NA
NA 0.652408 1.21601 NA
NA 1.65448 1.79623 NA
NA 1.39348 2.16042 NA
NA 1.8551 1.89046 NA
NA 1.66174 2.30965 NA
NA 1.75748 1.86561 NA
NA 1.43949 2.13251 NA
NA 1.04273 1.80193 NA
NA 1.56724 1.94337 NA
NA 1.05539 2.26222 NA
NA 1.3628 2.10221 NA
NA 1.40005 2.1933 NA
NA 1.33463 2.6938 NA
NA 1.62469 1.91792 NA
NA 1.3673 1.52152 NA
NA 1.5702 1.72894 NA
NA 1.94759 2.80819 NA
NA 1.3862 2.78713 NA
NA 1.6352 2.688 NA
NA 1.91362 1.76108 NA
NA 1.89616 2.01022 NA
NA 1.50149 2.51121 NA
NA 1.59123 2.63425 NA
NA 1.72574 2.3013 NA
NA 0.91251 2.41629 NA
NA 1.43105 2.48485 NA
NA 1.33758 2.47224 NA
NA 1.54655 2.59497 NA
NA 1.52026 2.5829 NA
NA 0.701627 1.76955 NA
NA 0.852759 2.51841 NA
NA 1.91145 2.64243 NA
NA 1.90766 1.85452 NA
NA 1.91626 2.21673 NA
NA 0.380545 2.01542 NA
NA 0.39757 2.35195 NA
NA 0.296957 2.13919 NA
NA 0.799831 2.2072 NA
NA 0.341005 2.30004 NA
NA 0.791091 2.43737 NA
NA 0.771781 1.97364 NA
NA 0.752521 2.55017 NA
NA 0.533717 2.06269 NA
NA 0.575017 1.8911 NA
NA 0.641471 2.73467 NA
NA 0.624041 1.99937 NA
NA 0.89809 2.02974 NA
NA 0.87099 2.17172 NA
NA 0.604419 2.56791 NA
NA 0.647091 1.42449 NA
NA 0.575975 1.59792 NA
NA 0.617111 2.96932 NA
NA 0.448978 2.68605 NA
NA 0.446869 2.75584 NA
NA 0.932005 2.86704 NA
NA 0.944301 2.52836 NA
NA 0.94409 2.72708 NA
NA 0.914077 1.26498 NA
NA 1.02408 0.926472 NA
NA 0.925337 2.59967 NA
NA 0.824912 1.42515 NA
NA 0.897019 1.1549 NA
NA 0.787853 2.32024 NA
NA 0.826083 2.0585 NA
NA 0.835368 1.96297 NA
NA 0.951972 2.19058 NA
NA 0.996718 2.38166 NA
NA 1.07785 2.33201 NA
NA 1.20496 2.94798 NA
NA 1.03961 2.07962 NA
NA 1.16627 2.46718 NA
NA 0.577846 2.39835 NA
NA 0.616014 2.59079 NA
NA 0.712402 1.34995 NA
NA 0.841472 1.51845 NA
NA 0.924498 2.06729 NA
NA 0.81698 2.53377 NA
NA 0.797883 2.29044 NA
NA 0.898278 2.04429 NA
NA 0.726322 2.41706 NA
NA 0.746866 2.27716 NA
NA 1.05469 2.49314 NA
NA 1.0699 2.55652 NA
NA 0.398817 2.3914 NA
NA 1.00216 2.53443 NA
NA 1.01784 2.75201 NA
NA 0.883308 1.84719 NA
NA 0.932163 2.86382 NA
NA 0.522335 2.81698 NA
NA 0.504554 2.91275 NA
NA 0.521736 2.54125 NA
NA 0.665264 2.60329 NA
NA 0.642874 2.51352 NA
NA 1.15132 2.08063 NA
NA 0.741226 2.6302 NA
NA 1.11025 2.26235 NA
NA 0.88026 1.77643 NA
NA 0.923517 1.78794 NA
NA 0.857026 2.23494 NA
NA 0.868089 2.01536 NA
NA 0.943639 2.03541 NA
NA 0.959739 2.10914 NA
NA 0.735431 2.12946 NA
NA 0.728947 2.12988 NA
NA 1.2144 2.67682 NA
NA 1.14735 2.55448 NA
NA 0.565143 2.31592 NA
NA 0.57842 2.36482 NA
NA 1.11104 1.90913 NA
NA 1.00459 2.10331 NA
NA 0.764916 2.49424 NA
NA 0.833869 2.24715 NA
NA 1.0095 2.61596 NA
NA 0.893194 2.33999 NA
NA 0.902033 2.26844 NA
NA 0.793976 1.94256 NA
NA 0.983588 2.42721 NA
NA 0.819313 2.06068 NA
NA 0.445846 1.87933 NA
NA 0.924176 2.5219 NA
NA 0.596169 2.48346 NA
NA 1.06997 2.21863 NA
NA 0.715319 2.0411 NA
NA 1.04979 1.93904 NA
NA 0.976161 2.93483 NA
NA 0.837455 2.5011 NA
NA 0.956575 2.07279 NA
NA 0.505597 1.82464 NA
NA 0.576031 3.02029 NA
NA 0.779281 2.14374 NA
NA 0.727369 3.02439 NA
NA 0.649655 2.04712 NA
NA 0.807259 2.31231 NA
NA 0.849308 1.65906 NA
NA 1.50237 2.20257 NA
NA 1.46871 2.86605 NA
NA 0.609825 2.02094 NA
NA 2.38058 2.584 NA
NA 0.506056 2.05733 NA
NA 2.34629 2.34891 NA
NA 0.46948 1.84965 NA
NA 2.00559 2.71851 NA
NA 1.98119 2.44849 NA
NA 0.332621 2.04829 NA
NA 2.41077 2.95507 NA
NA 0.586023 2.25469 NA
NA 2.38674 2.01829 NA
NA 0.489988 1.63214 NA
NA 2.37675 1.75564 NA
NA 1.97998 2.53959 NA
NA 2.36259 1.47889 NA
NA 1.34806 1.90797 NA
NA 1.94657 2.89065 NA
NA 1.31205 3.15355 NA
NA 2.00861 2.21131 NA
NA 0.874673 1.6008 NA
NA 1.36782 2.49045 NA
NA 1.47482 2.44059 NA
NA 1.96799 2.80198 NA
NA 0.803156 1.77071 NA
NA 1.32355 1.2182 NA
NA 1.51292 2.07749 NA
NA 2.29775 3.10258 NA
NA 0.845424 2.28919 NA
NA 2.2563 2.92685 NA
NA 2.07911 1.87166 NA
NA 0.785326 1.8799 NA
NA 1.53954 2.10981 NA
NA 2.29163 1.62092 NA
NA 2.06329 1.69881 NA
NA 2.28255 1.7664 NA
NA 1.48116 2.81769 NA
NA 1.49765 2.35878 NA
NA 2.08449 1.51413 NA
NA 1.52868 1.10288 NA
NA 1.52545 1.77133 NA
NA 2.03991 1.59418 NA
NA 0.577818 2.99023 NA
NA 0.696806 2.29348 NA
NA 2.40929 2.49962 NA
NA 2.37546 1.78658 NA
NA 1.14471 1.83255 NA
NA 1.11821 1.55888 NA
NA 0.65658 2.68823 NA
NA 0.546266 2.58276 NA
NA 2.35299 2.82401 NA
NA 2.3671 1.92545 NA
NA 1.09044 1.78984 NA
NA 1.07481 1.32028 NA
NA 2.18281 2.46203 NA
NA 0.439717 3.02447 NA
NA 0.577882 1.42587 NA
NA 2.18934 2.91118 NA
NA 2.0255 2.29396 NA
NA 1.56003 2.24603 NA
NA 2.01572 2.09131 NA
NA 1.50001 1.9757 NA
NA 2.17277 1.44646 NA
NA 2.14449 2.12387 NA
NA 1.96612 2.1105 NA
NA 1.99935 2.07066 NA
NA 0.536772 1.57865 NA
NA 0.38749 2.37375 NA
NA 1.48761 2.56828 NA
NA 1.53293 2.78387 NA
NA 2.43144 2.5827 NA
NA 2.41377 2.5839 NA
NA 1.53838 2.29198 NA
NA 0.67584 2.30033 NA
NA 0.572206 3.06147 NA
NA 1.41559 2.00361 NA
NA 2.38261 2.89467 NA
NA 1.59598 2.16819 NA
NA 2.40841 2.71994 NA
NA 1.5369 1.92807 NA
NA 1.55799 0.860826 NA
NA 0.526167 2.43866 NA
NA 0.64801 2.14601 NA
NA 2.38992 1.9572 NA
NA 2.38806 2.65327 NA
NA 2.00616 1.16561 NA
NA 1.98391 2.01608 NA
NA 0.459038 1.97984 NA
NA 1.34591 2.09304 NA
NA 2.34728 1.24302 NA
NA 2.37655 2.09624 NA
NA 2.20928 1.25747 NA
NA 2.31064 1.99381 NA
NA 1.94029 1.95562 NA
NA 1.97122 1.68361 NA
NA 1.38928 1.96425 NA
NA 0.83453 1.22154 NA
NA 0.525102 1.96124 NA
NA 1.37945 1.96018 NA
NA 1.6069 1.93868 NA
NA 0.639947 1.2647 NA
NA 2.65676 1.22668 NA
NA 0.498447 1.92342 NA
NA 2.18081 1.38127 NA
NA 2.70907 1.93202 NA
NA 0.620428 1.27026 NA
NA 2.6628 1.9574 NA
NA 2.14677 1.64638 NA
NA 1.43383 2.04551 NA
NA 2.1768 2.09303 NA
NA 0.915924 1.90042 NA
NA 1.45109 1.2348 NA
NA 1.62792 1.3479 NA
NA 2.5358 1.32415 NA
NA 0.891489 1.50319 NA
NA 2.27198 1.92965 NA
NA 2.54469 1.38942 NA
NA 1.63518 2.00965 NA
NA 2.26477 2.0536 NA
NA 1.63905 1.55378 NA
NA 1.68342 1.50595 NA
NA 1.20495 2.20176 NA
NA 1.18237 2.19994 NA
NA 0.712753 2.11786 NA
NA 0.700678 2.00425 NA
NA 2.4022 1.2712 NA
NA 2.3932 2.05381 NA
NA 1.63687 2.12082 NA
NA 0.588247 1.2863 NA
NA 0.574274 1.29822 NA
NA 1.58842 1.98141 NA
NA 1.68912 1.36608 NA
NA 1.70591 1.89878 NA
NA 0.683599 1.22972 NA
NA 0.694661 1.5154 NA
NA 0.67125 1.48103 NA
NA 2.48781 1.12172 NA
NA 2.61507 1.34241 NA
NA 0.849256 1.14886 NA
NA 1.46889 2.09872 NA
NA 1.46496 1.29977 NA
NA 1.70508 1.8386 NA
NA 0.969199 1.1148 NA
NA 1.4805 2.0713 NA
NA 0.959826 2.03473 NA
NA 1.48707 2.02242 NA
NA 1.63636 2.13181 NA
NA 2.13772 1.95451 NA
NA 2.0341 1.86735 NA
NA 1.60663 1.50154 NA
NA 0.655869 1.20393 NA
NA 0.650908 1.27084 NA
NA 1.694 2.03389 NA
NA 2.59504 1.98596 NA
NA 0.937723 1.82827 NA
NA 2.59682 1.11601 NA
NA 0.945048 1.44196 NA
NA 0.647318 2.10654 NA
NA 0.839455 1.79474 NA
NA 2.62008 1.54796 NA
NA 2.49388 1.11696 NA
NA 2.05448 1.2491 NA
NA 1.72726 1.49728 NA
NA 2.04716 1.31653 NA
NA 1.58321 1.53988 NA
NA 1.37907 1.7152 NA
NA 2.03667 1.99549 NA
NA 2.12659 2.09855 NA
NA 0.873298 1.89506 NA
NA 1.59134 1.78617 NA
NA 1.71687 2.08548 NA
NA 1.12075 1.2593 NA
NA 1.40445 2.0109 NA
NA 1.24701 2.03524 NA
NA 1.23931 1.52683 NA
NA 1.22382 1.12405 NA
NA 1.21881 1.53651 NA
NA 2.34181 1.99013 NA
NA 2.53924 1.90528 NA
NA 0.842 1.95977 NA
NA 1.10614 1.78205 NA
NA 2.26819 1.91137 NA
NA 2.09034 1.99143 NA
NA 2.54991 2.07527 NA
NA 2.34889 1.97015 NA
NA 2.08828 1.30049 NA
NA 2.25492 1.22264 NA
NA 1.75805 1.27277 NA
NA 1.64504 1.12109 NA
NA 2.63891 0.972512 NA
NA 2.63037 1.213 NA
NA 1.38415 1.31738 NA
NA 1.14401 1.04529 NA
NA 1.3708 1.37307 NA
NA 1.11382 1.29738 NA
NA 1.59746 1.34686 NA
NA 1.7065 1.38652 NA
NA 0.79701 1.30361 NA
NA 1.76109 1.1969 NA
NA 1.44304 1.06094 NA
NA 1.43641 1.21679 NA
NA 0.653026 1.21917 NA
NA 2.38424 1.28554 NA
NA 0.652965 1.38154 NA
NA 2.36836 1.13075 NA
NA 0.429834 1.13036 NA
NA 2.04494 1.49622 NA
NA 0.420685 1.32026 NA
NA 2.0528 1.43603 NA
NA 2.44245 1.53948 NA
NA 2.43394 1.27505 NA
NA 0.460051 1.42322 NA
NA 0.442871 1.46942 NA
NA 2.43429 1.38646 NA
NA 1.99702 0.738278 NA
NA 2.43593 0.871624 NA
NA 1.99826 1.30066 NA
NA 1.25504 1.30872 NA
NA 1.52548 1.22136 NA
NA 1.2455 1.5651 NA
NA 1.52479 1.40027 NA
NA 2.00483 1.60774 NA
NA 0.94031 1.34742 NA
NA 1.40923 1.35238 NA
NA 1.9987 1.48715 NA
NA 0.943307 1.55877 NA
NA 1.41096 1.2866 NA
NA 2.28207 1.38747 NA
NA 0.70926 0.875911 NA
NA 2.26352 0.848884 NA
NA 0.693904 1.11538 NA
NA 2.13736 1.0963 NA
NA 1.5375 0.969106 NA
NA 2.36231 0.927695 NA
NA 2.14961 1.43401 NA
NA 1.43028 1.62957 NA
NA 1.5339 1.3599 NA
NA 2.37211 1.45668 NA
NA 1.50512 1.34583 NA
NA 1.50118 1.49476 NA
NA 2.06625 0.964574 NA
NA 1.42592 1.04862 NA
NA 2.05356 1.19236 NA
NA 0.793488 1.38271 NA
NA 0.617755 1.03402 NA
NA 1.20532 1.18477 NA
NA 2.41531 1.31312 NA
NA 2.36805 1.37177 NA
NA 0.998317 1.35177 NA
NA 0.637126 1.3419 NA
NA 0.777852 1.2298 NA
NA 1.20848 1.08131 NA
NA 2.38383 1.31861 NA
NA 2.37684 1.57309 NA
NA 0.98592 1.42894 NA
NA 2.25264 1.13845 NA
NA 2.1665 1.4518 NA
NA 2.26588 1.40605 NA
NA 2.06373 1.41584 NA
NA 2.05573 1.16387 NA
NA 2.14935 1.13898 NA
NA 0.620755 1.45804 NA
NA 0.376432 1.46933 NA
NA 1.5896 1.22216 NA
NA 1.52471 1.11855 NA
NA 2.04227 0.988109 NA
NA 0.393185 1.31173 NA
NA 2.09149 1.47983 NA
NA 0.598845 1.51753 NA
NA 1.51688 1.11993 NA
NA 1.59353 1.28878 NA
NA 1.36526 0.703891 NA
NA 2.47155 1.37916 NA
NA 2.4346 1.07989 NA
NA 1.56993 1.25956 NA
NA 1.423 1.26674 NA
NA 2.44092 1.31963 NA
NA 2.44944 0.902155 NA
NA 1.50582 1.3764 NA
NA 0.413466 1.25253 NA
NA 0.63589 1.38301 NA
NA 0.617563 1.457 NA
NA 0.413632 1.39117 NA
NA 2.45278 1.50756 NA
NA 2.4377 1.29032 NA
NA 2.02401 1.46476 NA
NA 2.00031 2.60538 NA
NA 2.43165 2.94604 NA
NA 2.46205 2.68665 NA
NA 0.685678 2.94943 NA
NA 1.99543 2.87524 NA
NA 2.20589 2.6627 NA
NA 2.03113 2.40342 NA
NA 1.32326 2.59112 NA
NA 2.31935 3.16919 NA
NA 1.5116 3.26184 NA
NA 1.59989 2.91866 NA
NA 1.2408 2.96006 NA
NA 0.801962 2.94348 NA
NA 0.577862 3.22795 NA
NA 0.826542 3.17364 NA
NA 1.95942 2.96035 NA
NA 1.90496 2.63802 NA
NA 1.90769 3.20057 NA
NA 1.96504 2.37456 NA
NA 0.934189 1.72787 NA
NA 0.961301 1.91449 NA
NA 0.872711 2.66216 NA
NA 0.886586 2.33038 NA
NA 1.02587 2.58825 NA
NA 1.15838 3.42298 NA
NA 1.89872 3.02238 NA
NA 1.90526 2.9915 NA
NA 2.19785 3.19396 NA
NA 2.11983 3.49941 NA
NA 0.959555 2.22172 NA
NA 0.878345 2.8684 NA
NA 2.10682 3.00982 NA
NA 2.20428 2.88403 NA
NA 2.70755 2.69066 NA
NA 1.50751 2.06701 NA
NA 2.77777 2.05211 NA
NA 1.49999 3.23953 NA
NA 0.835687 2.93043 NA
NA 1.10714 2.24604 NA
NA 0.91876 3.10323 NA
NA 1.73907 1.66279 NA
NA 2.77605 2.15827 NA
NA 1.88979 3.31871 NA
NA 1.68767 2.87429 NA
NA 2.68321 3.43956 NA
NA 0.727609 1.83034 NA
NA 1.59834 3.29713 NA
NA 1.81073 2.47877 NA
NA 1.94974 3.28322 NA
NA 1.7144 3.22374 NA
NA 2.96465 2.43688 NA
NA 2.99898 2.3546 NA
NA 1.85972 2.31278 NA
NA 0.922668 2.98874 NA
NA 2.12288 2.11253 NA
NA 2.13898 2.99562 NA
NA 1.2166 1.15252 NA
NA 3.01103 2.30047 NA
NA 1.71383 2.63641 NA
NA 1.77148 3.00998 NA
NA 1.97527 3.15195 NA
NA 0.6141 3.14721 NA
NA 1.5555 3.07358 NA
NA 2.94733 2.78797 NA
NA 1.50036 2.944 NA
NA 1.81819 1.99955 NA
NA 1.24253 3.16336 NA
NA 2.00781 2.25126 NA
NA 2.71998 3.10459 NA
NA 1.80377 2.59051 NA
NA 2.70908 2.2409 NA
NA 1.27572 2.65169 NA
NA 0.675294 3.31786 NA
NA 0.949381 2.16942 NA
NA 1.90365 2.39233 NA
NA 2.17366 2.56751 NA
NA 1.05764 3.16719 NA
NA 1.98403 2.02948 NA
NA 2.22089 2.97205 NA
NA 1.74839 3.03883 NA
NA 2.96081 2.33174 NA
NA 1.48312 2.14713 NA
NA 2.76134 2.02853 NA
NA 1.79241 2.22381 NA
NA 2.47854 3.45692 NA
NA 1.80667 2.96115 NA
NA 2.55163 3.13404 NA
NA 1.39559 3.32808 NA
NA 2.80081 2.63392 NA
NA 1.25477 3.38968 NA
NA 1.72325 2.98126 NA
NA 0.931541 2.715 NA
NA 2.95881 2.96856 NA
NA 2.17607 2.94651 NA
NA 1.48179 3.51021 NA
NA 2.09859 1.94648 NA
NA 0.915563 2.38731 NA
NA 1.03011 1.24027 NA
NA 0.677091 2.9474 NA
NA 1.78516 2.69631 NA
NA 0.852353 3.39898 NA
NA 1.25626 2.84916 NA
NA 1.87623 2.84943 NA
NA 1.75967 2.81333 NA
NA 2.94163 2.42319 NA
NA 2.07052 2.53149 NA
NA 2.47838 2.14512 NA
NA 2.39148 2.35211 NA
NA 1.90448 3.10179 NA
NA 2.19606 2.5875 NA
NA 2.26 2.56153 NA
NA 1.91973 2.28673 NA
NA 2.83547 2.47577 NA
NA 0.990994 3.2097 NA
NA 1.22518 2.25993 NA
NA 1.30349 2.45837 NA
NA 1.11486 2.28173 NA
NA 1.21554 2.04173 NA
NA 1.00725 3.50311 NA
NA 1.20178 2.28436 NA
NA 1.29848 3.45218 NA
NA 1.23218 2.14418 NA
NA 1.2334 2.28324 NA
NA 1.00584 2.30654 NA
NA 1.33299 2.40002 NA
NA 1.10428 2.77281 NA
NA 1.08632 1.94901 NA
NA 1.13271 3.0704 NA
NA 1.2517 2.7091 NA
NA 1.27491 2.37061 NA
NA 1.16714 2.47554 NA
NA 1.02834 2.0107 NA
NA 1.1028 1.81598 NA
NA 1.23489 1.85186 NA
NA 1.03856 1.64522 NA
NA 1.24117 2.43218 NA
NA 1.42992 2.39749 NA
NA 1.22565 2.55559 NA
NA 0.996264 2.1253 NA
NA 1.28638 2.44646 NA
NA 1.28209 2.80823 NA
NA 1.06981 3.15261 NA
NA 1.05103 1.81345 NA
NA 1.14144 1.8412 NA
NA 1.35452 2.3956 NA
NA 1.29249 2.21072 NA
NA 1.18826 2.4705 NA
NA 1.29124 1.89942 NA
NA 1.33395 2.13404 NA
NA 1.43813 2.60415 NA
NA 1.36614 2.36992 NA
NA 1.08452 1.98715 NA
NA 1.27309 2.22279 NA
NA 1.21478 2.18454 NA
NA 1.27132 1.83908 NA
NA 1.39916 3.14779 NA
NA 1.21059 2.28589 NA
NA 1.34843 2.26073 NA
NA 1.04947 2.33206 NA
NA 1.25899 2.23927 NA
NA 1.36674 2.14977 NA
NA 1.09338 2.59955 NA
NA 1.16226 2.50936 NA
NA 1.30733 2.01756 NA
NA 1.23558 2.00126 NA
NA 1.14386 2.69804 NA
NA 1.37924 2.71492 NA
NA 1.40848 2.26904 NA
NA 0.950182 2.16626 NA
NA 1.36942 2.24963 NA
NA 1.03116 2.20475 NA
NA 1.19272 2.04875 NA
NA 1.26466 1.85746 NA
NA 1.28144 2.40154 NA
NA 1.11262 1.55955 NA
NA 1.33413 2.35132 NA
NA 1.06526 1.67773 NA
NA 1.26848 1.46192 NA
NA 1.26871 2.43826 NA
NA 1.21508 2.40944 NA
NA 1.3682 2.47904 NA
NA 1.24205 2.10391 NA
NA 0.960091 2.21035 NA
NA 1.20511 2.4395 NA
NA 1.23312 1.99192 NA
NA 1.29472 1.95208 NA
NA 1.07427 2.26711 NA
NA 1.17387 2.40615 NA
NA 0.986544 2.34793 NA
NA 1.31703 2.49387 NA
NA 1.09876 1.80516 NA
NA 1.01345 2.28157 NA
NA 1.22985 1.70545 NA
NA 1.08769 1.98086 NA
NA 1.25436 2.15267 NA
NA 1.04878 1.74134 NA
NA 1.13127 2.41234 NA
NA 1.11382 2.47407 NA
NA 1.20177 1.71271 NA
NA 1.26442 1.58288 NA
NA 1.2532 1.72688 NA
NA 1.24853 1.68527 NA
NA 1.18989 1.66979 NA
NA 1.05149 1.99157 NA
NA 1.26387 1.61213 NA
NA 1.29968 1.97085 NA
NA 1.07129 1.65214 NA
NA 1.14383 1.64029 NA
NA 1.29974 1.93765 NA
NA 1.29001 2.09248 NA
NA 1.08364 1.52067 NA
NA 1.30409 1.95848 NA
NA 1.35671 1.59147 NA
NA 0.809661 1.91251 NA
NA 1.14902 2.06287 NA
NA 1.34875 2.20427 NA
NA 1.38185 1.57294 NA
NA 0.826634 1.86607 NA
NA 1.13564 2.04016 NA
NA 0.943648 1.45905 NA
NA 1.1813 1.86868 NA
NA 0.841836 1.9188 NA
NA 1.26301 1.64265 NA
NA 1.24161 1.51184 NA
NA 0.92308 1.79147 NA
NA 0.935742 2.02012 NA
NA 1.09616 2.00594 NA
NA 1.44465 2.25823 NA
NA 1.19379 1.80908 NA
NA 1.03012 1.8155 NA
NA 1.15522 1.53995 NA
NA 1.06925 1.97645 NA
NA 0.876635 1.96808 NA
NA 0.516695 2.00484 NA
NA 1.2596 1.62564 NA
NA 1.49813 1.41669 NA
NA 0.70667 1.98288 NA
NA 1.14103 1.81486 NA
NA 1.11456 1.63031 NA
NA 0.373145 2.21713 NA
NA 0.678177 2.35735 NA
NA 0.997649 1.93703 NA
NA 1.00688 2.14599 NA
NA 0.78458 1.55478 NA
NA 0.771605 1.6383 NA
NA 0.750483 1.91966 NA
NA 1.28889 1.91365 NA
NA 1.24443 1.97308 NA
NA 1.24726 2.06488 NA
NA 1.58669 1.34727 NA
NA 0.602844 1.7938 NA
NA 1.2583 1.90284 NA
NA 1.37304 1.5444 NA
NA 1.51541 2.12313 NA
NA 1.29725 2.059 NA
NA 0.751083 2.19769 NA
NA 1.13708 1.71512 NA
NA 1.08228 1.88499 NA
NA 1.18938 2.31523 NA
NA 0.996801 1.88503 NA
NA 0.93569 1.65972 NA
NA 0.75744 2.24877 NA
NA 1.40039 2.11109 NA
NA 1.435 1.72253 NA
NA 1.4045 1.52284 NA
NA 1.31422 2.0774 NA
NA 1.4659 1.84495 NA
NA 1.34929 2.01003 NA
NA 0.271318 1.88832 NA
NA 0.918487 1.67376 NA
NA 1.53363 1.49992 NA
NA 1.32902 1.84632 NA
NA 1.54369 1.71744 NA
NA 0.834073 2.02922 NA
NA 1.05116 1.52382 NA
NA 0.800142 1.72061 NA
NA 1.32078 2.06289 NA
NA 1.17738 1.52347 NA
NA 0.715806 1.82068 NA
NA 1.07621 1.70519 NA
NA 1.22883 1.90982 NA
NA 0.67495 1.8126 NA
NA 0.679979 1.97905 NA
NA 1.05649 1.98083 NA
NA 0.897859 1.87482 NA
NA 1.25787 1.95707 NA
NA 0.84025 1.85091 NA
NA 1.20112 1.7819 NA
NA 0.782574 1.4463 NA
NA 0.963427 1.52886 NA
NA 1.35307 1.53259 NA
NA 1.22135 2.05528 NA
NA 1.17859 1.23921 NA
NA 1.33451 1.93896 NA
NA 1.20908 1.64004 NA
NA 0.995299 1.93055 NA
NA 0.999306 2.19942 NA
NA 1.20874 1.7856 NA
NA 1.08835 1.94721 NA
NA 1.19756 1.98127 NA
NA 1.33951 1.65253 NA
NA 0.932787 1.07495 NA
NA 1.07267 2.10923 NA
NA 1.52599 1.65474 NA
NA 1.60594 1.02039 NA
NA 0.860763 1.75601 NA
NA 1.41859 1.67618 NA
NA 1.63996 2.17715 NA
NA 1.02241 1.73546 NA
NA 1.10597 1.71856 NA
NA 1.2891 1.15108 NA
NA 1.2865 1.72621 NA
NA 1.16541 2.15416 NA
NA 1.20709 1.23425 NA
NA 1.03794 1.70706 NA
NA 1.0323 1.82351 NA
NA 0.976615 2.16099 NA
NA 0.888919 1.16183 NA
NA 1.25495 1.74485 NA
NA 0.94447 2.22593 NA
NA 1.26778 1.67228 NA
NA 1.47284 1.79745 NA
NA 1.54588 2.14167 NA
NA 1.45336 1.10251 NA
NA 1.53704 1.28908 NA
NA 1.98234 1.78212 NA
NA 1.77775 1.67661 NA
NA 1.79345 0.947746 NA
NA 1.92204 2.20037 NA
NA 1.80716 1.60841 NA
NA 1.74692 1.73692 NA
NA 1.74675 2.17355 NA
NA 1.82477 2.02922 NA
NA 2.32652 1.72978 NA
NA 2.22226 1.68087 NA
NA 1.10701 1.59862 NA
NA 1.31321 1.13198 NA
NA 2.88867 1.75375 NA
NA 0.951305 2.19277 NA
NA 0.973077 1.70256 NA
NA 1.31388 2.11458 NA
NA 2.7355 1.06599 NA
NA 0.811322 1.62282 NA
NA 0.928674 1.65053 NA
NA 1.07203 1.17758 NA
NA 1.24864 2.09673 NA
NA 1.08514 1.50033 NA
NA 1.15756 1.25585 NA
NA 2.03407 1.71873 NA
NA 1.22081 1.01237 NA
NA 1.93532 2.19466 NA
NA 1.18492 2.27509 NA
NA 1.22786 1.85652 NA
NA 2.65359 1.06468 NA
NA 0.945165 1.79962 NA
NA 3.11862 1.11913 NA
NA 1.00882 1.66544 NA
NA 2.53149 0.990427 NA
NA 1.09775 1.11589 NA
NA 1.46137 2.21233 NA
NA 0.86569 1.05027 NA
NA 1.96588 1.66988 NA
NA 0.834347 2.19085 NA
NA 2.91246 2.13365 NA
NA 0.896736 1.7466 NA
NA 1.46752 1.70708 NA
NA 1.28394 2.21747 NA
NA 0.89508 1.63396 NA
NA 1.81364 1.12922 NA
NA 1.2197 1.66991 NA
NA 1.89755 2.35743 NA
NA 1.22894 2.15217 NA
NA 1.76946 1.65065 NA
NA 1.58485 2.07445 NA
NA 1.91629 2.22442 NA
NA 1.56145 2.15327 NA
NA 1.70658 2.26106 NA
NA 2.06525 2.21555 NA
NA 1.61566 1.83484 NA
NA 1.98651 1.75143 NA
NA 2.90393 1.14806 NA
NA 2.57808 1.73777 NA
NA 2.0109 1.2576 NA
NA 2.37306 1.09719 NA
NA 2.47192 2.07286 NA
NA 1.60836 1.70044 NA
NA 2.49833 1.33696 NA
NA 2.1406 1.312 NA
NA 2.68841 1.28427 NA
NA 2.34191 2.43085 NA
NA 2.29244 1.75175 NA
NA 2.25172 1.63361 NA
NA 2.07868 1.26688 NA
NA 2.13769 1.70312 NA
NA 1.31405 1.88258 NA
NA 1.52608 1.2292 NA
NA 1.87581 1.16465 NA
NA 0.944624 1.80595 NA
NA 1.73756 1.76648 NA
NA 0.743431 1.31499 NA
NA 1.68425 3.48298 NA
NA 1.3425 3.79875 NA
NA 1.62259 3.55681 NA
NA 1.39025 3.26388 NA
NA 2.11306 3.78057 NA
NA 1.8315 3.58822 NA
NA 0.764217 3.43033 NA
NA 1.67671 3.54391 NA
NA 0.829242 3.37747 NA
NA 1.38674 3.75298 NA
NA 1.19355 3.158 NA
NA 0.634329 3.34488 NA
NA 2.52501 3.6016 NA
NA 2.4631 3.6397 NA
NA 2.57564 3.41104 NA
NA 2.64348 3.93767 NA
NA 2.60854 3.31227 NA
NA 2.41499 3.62452 NA
NA 2.66691 3.62522 NA
NA 2.75041 4.03503 NA
NA 2.40879 3.92445 NA
NA 1.77762 3.83312 NA
NA 2.51883 3.17601 NA
NA 2.43357 3.41341 NA
NA 1.7883 3.40631 NA
NA 1.2628 3.54138 NA
NA 2.78408 3.8612 NA
NA 2.50865 3.36122 NA
NA 2.47447 3.31165 NA
NA 3.20623 3.59838 NA
NA 1.02963 3.22132 NA
NA 2.36825 3.54965 NA
NA 2.77846 3.38496 NA
NA 1.38408 3.71666 NA
NA 3.74567 4.02959 NA
NA 1.00262 3.9181 NA
NA 2.55743 3.60535 NA
NA 1.09414 3.43377 NA
NA 2.40589 3.73841 NA
NA 2.0181 3.3263 NA
NA 1.36766 3.61881 NA
NA 2.58698 3.32093 NA
NA 3.81381 3.33768 NA
NA 2.92538 3.42974 NA
NA 2.82226 3.45738 NA
NA 2.00044 3.67517 NA
NA 2.38417 3.79378 NA
NA 1.34565 3.24245 NA
NA 1.45292 4.12896 NA
NA 3.0385 3.35568 NA
NA 2.97524 3.61766 NA
NA 2.38266 3.58677 NA
NA 1.84271 3.43075 NA
NA 0.968003 3.12941 NA
NA 1.34146 3.39502 NA
NA 3.62703 3.65402 NA
NA 3.21807 3.49062 NA
NA 2.72839 3.43132 NA
NA 2.04313 3.97882 NA
NA 2.61558 3.671 NA
NA 1.24264 3.56475 NA
NA 2.81351 3.18855 NA
NA 1.32664 3.65897 NA
NA 2.49359 3.44043 NA
NA 3.48513 3.73824 NA
NA 2.61529 3.45292 NA
NA 1.2265 3.78782 NA
NA 3.72539 3.18523 NA
NA 3.20762 3.15738 NA
NA 2.56277 3.78932 NA
NA 2.10189 3.67975 NA
NA 2.63549 3.43315 NA
NA 3.73454 3.90162 NA
NA 2.53002 3.34914 NA
NA 3.19578 3.50239 NA
NA 3.76848 3.88362 NA
NA 3.67579 3.46754 NA
NA 1.74542 3.68124 NA
NA 2.36197 3.77123 NA
NA 2.82407 3.69882 NA
NA 1.59803 3.48084 NA
NA 2.50973 3.79632 NA
NA 1.4359 3.85442 NA
NA 3.11973 3.61676 NA
NA 2.37496 3.25983 NA
NA 2.54994 3.59847 NA
NA 2.57593 3.47805 NA
NA 1.79907 3.33358 NA
NA 1.10297 3.55911 NA
NA 3.69081 3.66184 NA
NA 1.3808 3.53082 NA
NA 3.70719 3.34219 NA
NA 1.69166 3.50502 NA
NA 1.06564 3.34159 NA
NA 2.35479 3.44083 NA
NA 3.00784 3.60944 NA
NA 3.72644 3.9164 NA
NA 2.65882 3.45967 NA
NA 1.66777 3.73222 NA
NA 2.71923 3.13821 NA
NA 1.90313 0.96033 NA
NA 3.07333 0.964358 NA
NA 1.44411 1.04221 NA
NA 1.35015 1.06027 NA
NA 3.49848 0.869881 NA
NA 2.91868 0.859119 NA
NA 2.86479 0.973086 NA
NA 2.58861 0.949886 NA
NA 3.74715 0.989902 NA
NA 2.4884 1.06622 NA
NA 1.07841 1.05596 NA
NA 3.62506 0.985382 NA
NA 2.37727 0.911181 NA
NA 0.526527 0.98599 NA
NA 0.466017 1.13807 NA
NA 0.493285 0.88627 NA
NA 0.589833 1.06105 NA
NA 0.761828 1.01536 NA
NA 0.496324 1.07099 NA
NA 0.606762 0.892702 NA
NA 0.756693 0.803763 NA
NA 0.536243 0.959463 NA
NA 0.611983 0.807822 NA
NA 0.853152 0.804799 NA
NA 0.549178 0.980002 NA
NA 0.841012 0.985984 NA
NA 0.604691 0.918712 NA
NA 0.728768 0.937313 NA
NA 0.663333 0.918986 NA
NA 0.791922 0.899949 NA
NA 0.621773 1.06464 NA
NA 0.585129 1.02848 NA
NA 0.831003 0.679159 NA
NA 0.637171 0.954145 NA
NA 0.628132 0.701114 NA
NA 0.960965 1.07649 NA
NA 0.708656 0.965897 NA
NA 0.835466 0.960938 NA
NA 0.719278 0.91789 NA
NA 0.69163 0.91327 NA
NA 0.782982 1.03873 NA
NA 1.00218 1.07296 NA
NA 0.814723 0.790847 NA
NA 0.952223 1.07132 NA
NA 0.706873 0.796207 NA
NA 0.835588 0.944764 NA
NA 0.89762 1.10589 NA
NA 0.86797 0.964156 NA
NA 0.842805 1.03694 NA
NA 0.622881 1.0318 NA
NA 0.720417 0.876743 NA
NA 0.800927 0.990455 NA
NA 1.11757 1.05887 NA
NA 0.787209 1.04388 NA
NA 0.719005 1.07001 NA
NA 0.900279 0.853189 NA
NA 0.710608 1.02911 NA
NA 0.613931 0.832516 NA
NA 0.69844 0.924621 NA
NA 1.09301 1.00946 NA
NA 0.79602 1.13011 NA
NA 0.856782 1.09345 NA
NA 0.942943 1.10174 NA
NA 0.852283 1.06894 NA
NA 0.937653 0.93417 NA
NA 0.79089 0.902821 NA
NA 0.830407 1.00111 NA
NA 0.872444 1.00104 NA
NA 0.912414 0.874279 NA
NA 0.944274 1.0704 NA
NA 0.828225 1.10301 NA
NA 1.03265 0.81855 NA
NA 0.961039 1.01522 NA
NA 0.857515 1.05892 NA
NA 0.801007 1.03302 NA
NA 0.792669 1.03859 NA
NA 0.880725 1.04623 NA
NA 0.664702 1.14682 NA
NA 0.865992 0.978212 NA
NA 0.925335 1.07292 NA
NA 0.870033 1.03092 NA
NA 0.711709 1.01139 NA
NA 0.775131 0.746374 NA
NA 0.655704 0.841836 NA
NA 0.879714 1.13135 NA
NA 0.890599 0.934018 NA
NA 0.681466 0.909373 NA
NA 0.94897 1.00575 NA
NA 0.693674 0.969736 NA
NA 0.818631 0.905322 NA
NA 0.752928 0.817901 NA
NA 1.07191 0.997669 NA
NA 0.783719 1.03619 NA
NA 1.03141 0.86916 NA
NA 0.918759 0.938915 NA
NA 0.827374 0.888098 NA
NA 0.868136 0.925823 NA
NA 0.865595 0.696452 NA
NA 0.979026 0.990298 NA
NA 0.910133 0.714596 NA
NA 0.777396 1.83564 NA
NA 0.888209 1.62716 NA
NA 0.759509 1.84087 NA
NA 0.762334 1.73934 NA
NA 1.13609 1.64156 NA
NA 0.849182 2.18741 NA
NA 0.873765 0.775336 NA
NA 0.927941 2.33886 NA
NA 1.03046 0.921818 NA
NA 1.05607 1.83779 NA
NA 0.775735 2.36964 NA
NA 1.03754 2.20658 NA
NA 0.995547 2.29312 NA
NA 1.09838 1.73874 NA
NA 1.1991 1.45283 NA
NA 0.590982 1.37072 NA
NA 0.505825 1.73775 NA
NA 0.545594 0.869059 NA
NA 1.18818 2.36628 NA
NA 1.29198 1.75601 NA
NA 0.991218 0.863823 NA
NA 0.862911 1.52506 NA
NA 0.666377 1.74685 NA
NA 1.03918 0.826259 NA
NA 1.0378 1.8093 NA
NA 1.20969 1.53989 NA
NA 0.746582 1.54164 NA
NA 1.12616 2.19775 NA
NA 1.29953 0.918374 NA
NA 0.925529 0.829001 NA
NA 1.09561 1.05729 NA
NA 0.754665 1.66385 NA
NA 0.682479 0.814168 NA
NA 0.663629 1.74187 NA
NA 0.849845 0.902656 NA
NA 0.665455 2.12731 NA
NA 0.855031 0.906927 NA
NA 0.964027 1.56723 NA
NA 0.852348 0.949346 NA
NA 1.21694 0.934372 NA
NA 0.784272 1.47759 NA
NA 0.584036 1.76012 NA
NA 0.874832 2.26751 NA
NA 1.04186 2.10015 NA
NA 1.0789 2.15579 NA
NA 0.598671 1.34528 NA
NA 0.645063 0.799125 NA
NA 0.849938 2.05885 NA
NA 0.8125 1.42061 NA
NA 1.19764 1.38756 NA
NA 1.23164 1.66141 NA
NA 1.10912 1.41278 NA
NA 1.1055 0.886955 NA
NA 0.795336 1.67248 NA
NA 0.945313 0.964911 NA
NA 0.881608 1.00344 NA
NA 1.03702 1.52499 NA
NA 0.541905 0.932977 NA
NA 1.17887 0.80171 NA
NA 0.544214 2.22781 NA
NA 0.794939 2.19301 NA
NA 0.932178 2.13847 NA
NA 1.00596 2.0074 NA
NA 0.895516 2.1203 NA
NA 1.11628 1.34992 NA
NA 1.09144 1.43021 NA
NA 0.759218 0.941467 NA
NA 0.75409 2.25593 NA
NA 1.11396 2.12545 NA
NA 0.957956 0.894518 NA
NA 1.14939 1.44361 NA
NA 0.649767 0.970608 NA
NA 0.977451 1.75055 NA
NA 0.659138 1.31978 NA
NA 0.830987 1.7091 NA
NA 0.793553 1.82113 NA
NA 0.957639 1.52419 NA
NA 1.0477 1.50358 NA
NA 0.708902 1.75465 NA
NA 0.877694 1.36541 NA
NA 0.883151 2.07995 NA
NA 0.865514 2.29676 NA
NA 1.35501 1.52463 NA
NA 0.976552 0.678994 NA
NA 0.905464 2.18613 NA
NA 0.705691 1.43228 NA
NA 1.11548 2.16476 NA
NA 1.06343 1.29333 NA
NA 0.713559 0.796067 NA
NA 0.901132 2.14192 NA
NA 0.41365 1.57979 NA
NA 0.802127 1.34663 NA
NA 0.981943 1.48308 NA
NA 0.757347 1.40695 NA
NA 0.655182 1.33326 NA
NA 0.73551 0.841988 NA
NA 0.48245 1.63911 NA
NA 1.10762 1.69534 NA
NA 0.545427 2.0061 NA
NA 1.01247 1.54393 NA
NA 0.808322 0.99619 NA
NA 0.707771 1.31306 NA
NA 0.977418 1.0594 NA
NA 1.07052 0.78208 NA
NA 0.81954 0.95389 NA
NA 0.336601 1.07305 NA
NA 1.32483 1.40411 NA
NA 0.916103 1.17323 NA
NA 0.995459 0.928387 NA
NA 0.8563 2.00046 NA
NA 1.04989 2.37843 NA
NA 0.705301 2.24755 NA
NA 0.867119 2.20881 NA
NA 1.32121 1.3148 NA
NA 1.90005 1.52144 NA
NA 1.50762 3.18558 NA
NA 1.99366 2.8275 NA
NA 1.71607 2.03621 NA
NA 1.50316 1.38764 NA
NA 1.3489 3.9593 NA
NA 1.41497 3.6491 NA
NA 1.814 3.01022 NA
NA 2.04939 2.21565 NA
NA 1.09209 3.04517 NA
NA 2.09113 1.29912 NA
NA 1.44611 3.83845 NA
NA 1.66548 2.01005 NA
NA 1.15304 1.50216 NA
NA 2.26981 2.19147 NA
NA 1.81188 0.933488 NA
NA 1.49022 3.78185 NA
NA 1.52524 1.11672 NA
NA 2.17741 1.55968 NA
NA 1.64976 1.40209 NA
NA 1.9213 3.9176 NA
NA 1.28884 1.66059 NA
NA 2.00181 3.73668 NA
NA 1.97094 0.974488 NA
NA 1.26945 1.03076 NA
NA 1.27641 1.17871 NA
NA 1.82841 1.57243 NA
NA 2.31446 3.93133 NA
NA 1.55065 3.75172 NA
NA 2.07648 1.44507 NA
NA 2.02667 1.35554 NA
NA 1.20464 1.04515 NA
NA 1.34621 1.93507 NA
NA 1.65861 2.12208 NA
NA 1.27763 1.7277 NA
NA 1.75869 2.89409 NA
NA 1.78478 1.46101 NA
NA 2.16124 2.1459 NA
NA 1.1682 3.08043 NA
NA 1.95409 2.49069 NA
NA 1.70011 1.29691 NA
NA 1.86581 3.08743 NA
NA 2.11603 1.11403 NA
NA 1.40296 2.86983 NA
NA 1.96182 2.8643 NA
NA 1.57288 3.04908 NA
NA 1.39616 2.86925 NA
NA 1.53004 1.79196 NA
NA 2.09718 1.0635 NA
NA 1.71249 3.93744 NA
NA 1.51447 3.76861 NA
NA 1.8458 1.06789 NA
NA 2.04244 1.30573 NA
NA 1.89916 1.18242 NA
NA 1.63704 3.92099 NA
NA 1.36532 3.62667 NA
NA 2.44625 0.752173 NA
NA 1.80405 2.3682 NA
NA 1.95058 1.96422 NA
NA 2.09833 2.17827 NA
NA 1.59484 1.40467 NA
NA 1.26779 0.964294 NA
NA 2.12515 2.17559 NA
NA 1.81968 1.0231 NA
NA 2.24823 1.0512 NA
NA 1.6809 1.41728 NA
NA 1.27213 3.15137 NA
NA 1.30429 1.13728 NA
NA 1.90554 3.1936 NA
NA 1.48397 2.89451 NA
NA 1.07158 2.80663 NA
NA 2.3872 3.08919 NA
NA 1.49573 2.95308 NA
NA 1.37579 2.99113 NA
NA 1.96829 3.08807 NA
NA 2.11489 3.22258 NA
NA 1.6517 0.936995 NA
NA 1.57326 3.69625 NA
NA 2.36822 3.98541 NA
NA 1.78515 2.88703 NA
NA 1.97126 2.19848 NA
NA 1.94132 2.38526 NA
NA 1.57404 3.89643 NA
NA 1.51884 2.0531 NA
NA 1.79177 3.84734 NA
NA 2.12627 1.17665 NA
NA 1.81766 1.10695 NA
NA 2.06931 1.02215 NA
NA 2.05575 1.27041 NA
NA 1.05689 1.22827 NA
NA 1.49397 1.20396 NA
NA 2.04935 1.10692 NA
NA 1.42802 1.12668 NA
NA 2.19614 1.05338 NA
NA 2.25383 1.12889 NA
NA 1.22644 1.15474 NA
NA 2.18906 1.28547 NA
NA 1.71064 1.1508 NA
NA 1.43584 1.24362 NA
NA 1.88195 1.34161 NA
NA 1.68324 1.15301 NA
NA 1.224 1.18575 NA
NA 1.59062 1.06408 NA
NA 1.91602 1.23193 NA
NA 0.752019 1.27179 NA
NA 1.28805 0.942237 NA
NA 1.83456 1.18966 NA
NA 1.62601 1.15639 NA
NA 0.846626 1.33824 NA
NA 1.24171 1.27888 NA
NA 1.84652 1.13854 NA
NA 1.221 1.26942 NA
NA 1.89713 1.13977 NA
NA 1.56576 1.30753 NA
NA 1.3674 1.20499 NA
NA 1.66566 1.09541 NA
NA 1.71014 1.27889 NA
NA 0.882483 1.16036 NA
NA 0.766768 1.12016 NA
NA 1.14155 1.25306 NA
NA 0.647559 1.30278 NA
NA 1.64768 1.2636 NA
NA 1.43609 1.25178 NA
NA 1.15919 1.33817 NA
NA 1.76714 1.26383 NA
NA 1.33925 1.28533 NA
NA 1.88452 1.20043 NA
NA 0.903023 1.05193 NA
NA 1.31886 1.31958 NA
NA 1.70181 1.16921 NA
NA 1.45267 1.17278 NA
NA 1.6548 1.2045 NA
NA 1.95621 1.26901 NA
NA 1.25936 1.05798 NA
NA 0.983139 1.21436 NA
NA 1.94669 1.19865 NA
NA 1.60878 1.196 NA
NA 1.18288 1.2191 NA
NA 1.02404 1.07449 NA
NA 0.928042 1.24644 NA
NA 1.74032 1.06526 NA
NA 1.96763 1.10527 NA
NA 1.50057 1.24577 NA
NA 0.976589 1.17942 NA
NA 1.2583 1.13505 NA
NA 0.746399 0.914731 NA
NA 1.47896 1.22385 NA
NA 1.58472 1.15243 NA
NA 1.70417 1.43159 NA
NA 1.72914 1.06535 NA
NA 1.8969 1.21967 NA
NA 1.8226 1.23417 NA
NA 1.63275 1.18939 NA
NA 1.2775 1.45525 NA
NA 1.51171 1.33831 NA
NA 1.31951 1.19576 NA
NA 1.03431 1.1495 NA
NA 1.6012 1.1975 NA
NA 1.71269 1.07057 NA
NA 0.89724 1.44217 NA
NA 0.949192 1.14307 NA
NA 1.74698 1.22575 NA
NA 1.19156 1.27746 NA
NA 1.87485 1.33672 NA
NA 1.0936 1.18969 NA
NA 1.53969 1.28804 NA
NA 1.34183 1.26875 NA
NA 1.1254 1.21443 NA
NA 1.10287 1.22856 NA
NA 0.906026 1.14512 NA
NA 1.74716 1.14385 NA
NA 1.53369 0.98784 NA
NA 1.78125 1.06724 NA
NA 1.546 1.24045 NA
NA 1.30571 1.32991 NA
NA 1.92522 1.14072 NA
NA 1.93704 1.21892 NA
NA 1.79666 1.3657 NA
NA 1.60285 1.30924 NA
NA 2.09224 1.28542 NA
NA 1.59813 1.57904 NA
NA 1.96737 1.16543 NA
NA 1.24619 1.24096 NA
NA 1.15273 1.20778 NA
NA 1.13707 1.37473 NA
NA 1.56154 1.31385 NA
NA 0.627553 1.73611 NA
NA 1.54372 2.11483 NA
NA 1.71317 2.0749 NA
NA 0.777658 1.99793 NA
NA 1.38098 1.86998 NA
NA 1.65149 2.68532 NA
NA 1.02695 1.33407 NA
NA 1.16963 2.52103 NA
NA 1.58289 2.43075 NA
NA 1.7128 2.26507 NA
NA 1.12715 1.18807 NA
NA 1.58232 2.61 NA
NA 1.89728 1.24545 NA
NA 1.31437 2.76696 NA
NA 1.70122 2.20382 NA
NA 1.98964 2.6072 NA
NA 1.88542 2.10147 NA
NA 2.15108 1.42163 NA
NA 1.36516 2.44761 NA
NA 1.75072 2.65112 NA
NA 1.63583 1.70773 NA
NA 1.03313 2.78665 NA
NA 1.88721 1.69564 NA
NA 1.33526 2.99382 NA
NA 1.9086 1.89388 NA
NA 2.18155 2.20653 NA
NA 2.35123 2.314 NA
NA 2.25714 1.95006 NA
NA 1.65468 1.80507 NA
NA 1.79382 2.33113 NA
NA 1.45842 2.77121 NA
NA 1.04883 2.06441 NA
NA 1.05076 1.3065 NA
NA 1.63052 2.89331 NA
NA 1.26624 1.81999 NA
NA 1.92452 2.14001 NA
NA 2.54143 2.99248 NA
NA 1.98611 2.4936 NA
NA 0.85876 2.37377 NA
NA 1.97544 1.19243 NA
NA 1.87176 3.08773 NA
NA 0.531372 2.75779 NA
NA 1.85929 1.58018 NA
NA 2.33049 2.49545 NA
NA 2.172 1.63531 NA
NA 1.82055 2.61108 NA
NA 1.50097 2.13008 NA
NA 1.00952 2.23883 NA
NA 0.967363 2.80836 NA
NA 1.60973 1.89349 NA
NA 1.4261 2.53753 NA
NA 1.77321 1.06408 NA
NA 1.75602 1.18666 NA
NA 1.86209 2.86477 NA
NA 1.70536 2.10743 NA
NA 2.55522 1.68804 NA
NA 2.12912 1.5162 NA
NA 1.94874 2.54465 NA
NA 0.625164 2.79546 NA
NA 1.42057 1.58231 NA
NA 1.87094 2.28173 NA
NA 1.86634 2.28967 NA
NA 1.68926 1.19709 NA
NA 1.77547 2.69415 NA
NA 1.60997 2.76149 NA
NA 2.05435 2.24789 NA
NA 1.05522 1.46845 NA
NA 2.22692 2.54649 NA
NA 1.96888 2.14438 NA
NA 0.754009 1.92107 NA
NA 1.92212 1.53379 NA
NA 1.9146 1.44701 NA
NA 1.47012 2.65273 NA
NA 1.21226 1.99482 NA
NA 1.83287 1.65929 NA
NA 1.75529 1.89359 NA
NA 1.70658 2.17005 NA
NA 1.80911 1.60431 NA
NA 1.68597 2.20447 NA
NA 2.18814 2.9494 NA
NA 2.04539 1.54148 NA
NA 0.234406 2.65841 NA
NA 2.1038 1.27215 NA
NA 1.42948 2.03135 NA
NA 1.14326 2.36475 NA
NA 2.09176 2.82985 NA
NA 1.61859 2.1529 NA
NA 1.73768 1.85214 NA
NA 1.12636 1.89954 NA
NA 1.91276 2.89863 NA
NA 1.80321 2.57414 NA
NA 1.71772 2.60651 NA
NA 1.95292 2.27853 NA
NA 1.52017 1.96081 NA
NA 2.25768 1.42333 NA
NA 1.18727 2.13158 NA
NA 0.761751 2.28986 NA
NA 0.499755 2.92029 NA
NA 1.97167 2.25975 NA
NA 1.33639 1.94869 NA
NA 0.49765 1.4837 NA
NA 1.89989 2.00458 NA
NA 1.73929 2.10239 NA
NA 1.16715 1.41725 NA
NA 2.4219 1.65551 NA
NA 0.712285 1.44425 NA
NA 1.86417 1.8272 NA
NA 1.27095 1.56734 NA
NA 1.37228 1.91404 NA
NA 1.69592 1.78558 NA
NA 1.30009 1.78216 NA
NA 1.55164 1.32661 NA
NA 2.07695 1.35271 NA
NA 1.87869 1.44843 NA
NA 1.9131 1.78556 NA
NA 1.50929 1.51668 NA
NA 2.36068 2.15658 NA
NA 0.955125 2.54419 NA
NA 1.17065 1.88771 NA
NA 1.36975 1.58913 NA
NA 1.56075 2.5862 NA
NA 1.522 1.96508 NA
NA 1.23952 1.73306 NA
NA 2.45787 1.71173 NA
NA 2.04155 1.23856 NA
NA 1.49826 1.62623 NA
NA 1.96956 1.81536 NA
NA 1.98177 1.65429 NA
NA 1.76708 1.78611 NA
NA 2.16799 2.53715 NA
NA 1.57226 1.80834 NA
NA 1.42894 1.82084 NA
NA 1.66411 1.61859 NA
NA 1.45152 1.38074 NA
NA 0.737746 1.33018 NA
NA 1.65433 2.11818 NA
NA 1.80649 2.07681 NA
NA 1.59101 1.41199 NA
NA 1.61759 1.51311 NA
NA 1.16779 1.70739 NA
NA 1.29923 1.91503 NA
NA 1.23992 1.4197 NA
NA 1.99685 2.60713 NA
NA 1.71068 1.54338 NA
NA 1.58878 1.91603 NA
NA 2.27683 1.88543 NA
NA 1.72593 1.82925 NA
NA 1.853 1.39946 NA
NA 1.18088 1.45365 NA
NA 1.70362 2.16684 NA
NA 1.85384 1.81672 NA
NA 1.48983 1.6134 NA
NA 1.26987 1.97837 NA
NA 2.09081 1.46686 NA
NA 1.91324 1.64581 NA
NA 1.80943 1.83098 NA
NA 1.92416 2.06834 NA
NA 1.78814 2.01802 NA
NA 1.85 1.48181 NA
NA 2.6253 2.56682 NA
NA 2.12126 1.84738 NA
NA 1.70506 1.77223 NA
NA 1.46823 1.84376 NA
NA 1.57256 1.40681 NA
NA 2.10537 1.86542 NA
NA 1.00536 1.37081 NA
NA 1.96127 1.28591 NA
NA 1.70531 2.01376 NA
NA 1.63318 1.90184 NA
NA 1.64136 1.14336 NA
NA 1.69126 1.71092 NA
NA 1.33769 1.76993 NA
NA 2.45956 1.84906 NA
NA 2.68503 1.65759 NA
NA 1.48636 1.73758 NA
NA 0.965809 1.94612 NA
NA 1.78558 1.38 NA
NA 1.79616 1.5802 NA
NA 2.10696 1.35195 NA
NA 1.36121 2.00376 NA
NA 1.01857 1.86174 NA
NA 1.68748 2.61052 NA
NA 1.6396 1.6451 NA
NA 1.63814 1.94945 NA
NA 1.9293 1.83899 NA
NA 1.72762 2.10585 NA
NA 0.807556 1.77616 NA
NA 1.38079 1.67806 NA
NA 1.95675 1.35193 NA
NA 1.68527 1.35007 NA
NA 1.38278 1.46714 NA
NA 1.83904 1.38915 NA
NA 1.51276 1.65347 NA
NA 2.04531 1.74694 NA
NA 2.32196 1.71715 NA
NA 1.36938 1.95686 NA
NA 1.26499 1.71044 NA
NA 1.80427 2.10108 NA
NA 2.52242 1.75107 NA
NA 1.85605 2.39517 NA
NA 1.94699 2.13696 NA
NA 2.32347 3.1982 NA
NA 1.76536 1.39537 NA
NA 1.47511 2.74051 NA
NA 1.74104 2.72296 NA
NA 1.14344 2.98845 NA
NA 0.627036 1.96463 NA
NA 1.25745 3.15665 NA
NA 1.80497 2.99187 NA
NA 1.53052 1.81091 NA
NA 2.2555 1.4384 NA
NA 1.52897 2.89495 NA
NA 1.43833 2.69325 NA
NA 1.38489 2.58482 NA
NA 1.14712 2.63135 NA
NA 1.19764 2.46039 NA
NA 1.2531 2.52012 NA
NA 1.77202 2.90939 NA
NA 1.23076 1.81067 NA
NA 1.16172 3.05238 NA
NA 1.70003 2.89092 NA
NA 1.40181 3.27238 NA
NA 1.34233 2.70578 NA
NA 1.26876 2.89795 NA
NA 1.03687 2.5605 NA
NA 1.4698 1.51109 NA
NA 1.28799 2.34692 NA
NA 1.4914 2.41564 NA
NA 1.58231 2.58229 NA
NA 1.58563 2.79065 NA
NA 1.4624 3.19438 NA
NA 2.08734 3.22384 NA
NA 1.52781 2.76568 NA
NA 2.01889 1.88604 NA
NA 1.27473 1.83339 NA
NA 1.42371 2.73555 NA
NA 1.59034 2.17937 NA
NA 0.961101 2.68572 NA
NA 1.19867 2.50447 NA
NA 1.32206 3.2684 NA
NA 1.14162 2.13131 NA
NA 1.03772 1.22955 NA
NA 1.15479 2.62158 NA
NA 1.54034 2.00868 NA
NA 1.73283 2.86636 NA
NA 1.4278 1.78258 NA
NA 1.55467 1.26037 NA
NA 1.99437 2.10371 NA
NA 1.98454 1.23009 NA
NA 1.38816 2.70208 NA
NA 1.51281 3.35627 NA
NA 1.79805 2.07511 NA
NA 1.8861 2.09141 NA
NA 1.80775 1.53174 NA
NA 1.67603 1.19325 NA
NA 1.53911 2.33456 NA
NA 1.76939 2.98397 NA
NA 1.57868 2.89547 NA
NA 1.64781 3.31984 NA
NA 1.07142 2.54091 NA
NA 1.87342 2.19397 NA
NA 0.922412 2.43475 NA
NA 2.03613 1.91427 NA
NA 1.25759 3.00468 NA
NA 1.41583 1.68655 NA
NA 1.0274 2.20549 NA
NA 0.728624 2.87725 NA
NA 1.97763 2.72367 NA
NA 1.79036 2.68228 NA
NA 1.23911 2.50652 NA
NA 1.95431 2.39504 NA
NA 1.81243 2.86346 NA
NA 1.45011 3.22027 NA
NA 1.53245 2.92975 NA
NA 0.973367 3.08912 NA
NA 0.698833 2.22383 NA
NA 1.69593 2.74301 NA
NA 1.49191 2.76908 NA
NA 1.76887 3.26405 NA
NA 1.5023 2.60814 NA
NA 1.82045 2.83959 NA
NA 1.38607 3.13583 NA
NA 1.9042 3.24613 NA
NA 1.6376 3.02205 NA
NA 1.30617 2.1833 NA
NA 1.43449 2.77348 NA
NA 1.33564 1.49922 NA
NA 1.54969 2.75146 NA
NA 1.98722 3.24604 NA
NA 1.80552 2.21565 NA
NA 1.62204 3.36681 NA
NA 1.85789 1.40748 NA
NA 1.77307 3.1341 NA
NA 1.20087 1.57372 NA
NA 1.5683 3.15421 NA
NA 1.46593 3.03959 NA
NA 1.6725 2.40933 NA
NA 1.3399 3.1078 NA
NA 1.73003 1.99061 NA
NA 1.47123 2.84574 NA
NA 1.4196 2.1968 NA
NA 1.59024 2.83743 NA
NA 1.15402 1.7572 NA
NA 1.28237 2.11696 NA
NA 1.99375 1.77501 NA
NA 1.78446 2.15031 NA
NA 1.27419 2.43371 NA
NA 1.40297 2.29348 NA
NA 2.0195 2.80505 NA
NA 1.68825 1.72391 NA
NA 1.88468 2.69383 NA
NA 2.07162 2.07123 NA
NA 1.65598 1.73747 NA
NA 1.57087 2.39635 NA
NA 0.591342 2.24784 NA
NA 1.79572 2.58838 NA
NA 1.53874 2.65274 NA
NA 1.58017 2.04489 NA
NA 1.73846 2.17895 NA
NA 1.42235 1.79457 NA
NA 0.55547 2.55566 NA
NA 1.78657 2.5562 NA
NA 1.51035 2.76436 NA
NA 0.782399 2.01395 NA
NA 1.7633 2.36535 NA
NA 1.68747 1.99372 NA
NA 0.647979 2.1368 NA
NA 1.476 2.08261 NA
NA 1.55089 2.42142 NA
NA 0.839569 1.76389 NA
NA 1.59386 2.51255 NA
NA 1.73506 2.72788 NA
NA 0.777603 2.32419 NA
NA 0.586842 1.94945 NA
NA 1.4928 2.03718 NA
NA 1.46756 2.37611 NA
NA 0.797434 2.29201 NA
NA 1.48877 2.18265 NA
NA 1.44566 2.06291 NA
NA 1.64137 2.494 NA
NA 0.392767 2.05369 NA
NA 0.616775 1.87711 NA
NA 0.77854 2.13808 NA
NA 1.43903 2.25372 NA
NA 1.95361 1.86221 NA
NA 1.5292 2.69709 NA
NA 0.873195 2.11133 NA
NA 1.38844 2.63955 NA
NA 1.59914 2.01399 NA
NA 1.9183 2.45287 NA
NA 1.4955 2.01308 NA
NA 0.660378 1.7979 NA
NA 1.39262 2.06462 NA
NA 1.5551 1.78231 NA
NA 0.777554 2.35479 NA
NA 1.46692 2.71627 NA
NA 1.52926 2.59478 NA
NA 1.72573 1.7287 NA
NA 1.64283 2.24673 NA
NA 0.969446 2.56258 NA
NA 0.741671 2.1323 NA
NA 1.47434 2.18363 NA
NA 1.78376 1.8935 NA
NA 1.56246 2.46026 NA
NA 1.85386 2.33002 NA
NA 1.87447 2.23417 NA
NA 1.49598 2.24058 NA
NA 0.466296 2.4421 NA
NA 0.649517 1.66184 NA
NA 0.751126 1.69334 NA
NA 1.59466 2.53984 NA
NA 1.48629 1.89837 NA
NA 1.51068 1.86506 NA
NA 1.45358 2.21522 NA
NA 0.948756 2.56051 NA
NA 1.59607 2.57383 NA
NA 1.85642 1.84655 NA
NA 1.60609 2.94776 NA
NA 1.72471 2.35953 NA
NA 1.94766 1.61705 NA
NA 1.65766 2.06128 NA
NA 1.44569 2.0364 NA
NA 1.74201 2.11461 NA
NA 0.539216 2.08246 NA
NA 1.79046 1.81937 NA
NA 1.66091 2.35819 NA
NA 1.51442 2.43926 NA
NA 1.81987 2.18494 NA
NA 1.87029 2.89987 NA
NA 1.86685 2.21469 NA
NA 0.747302 2.41364 NA
NA 1.33431 1.65146 NA
NA 0.837802 2.4949 NA
NA 1.57976 2.15091 NA
NA 0.894893 1.87408 NA
NA 1.44673 1.82382 NA
NA 1.5968 3.06773 NA
NA 0.986863 2.67593 NA
NA 0.996286 2.51234 NA
NA 1.54362 2.62611 NA
NA 1.73192 NA NA
NA 1.42241 NA NA
NA 1.25217 NA NA
NA 0.59633 NA NA
NA 0.647648 NA NA
NA 1.47772 NA NA
NA 1.0488 NA NA
NA 1.51326 NA NA
NA 1.03245 NA NA
NA 0.548186 NA NA
NA 1.6848 NA NA
NA 1.49876 NA NA
NA 0.698845 NA NA
NA 1.715 NA NA
NA 1.69498 NA NA
NA 2.66406 NA NA
NA 2.72181 NA NA
NA 1.75768 NA NA
NA 1.9009 NA NA
NA 2.20673 NA NA
NA 2.1844 NA NA
NA 1.51193 NA NA
NA 1.62759 NA NA
NA 2.69955 NA NA
NA 2.59547 NA NA
NA 1.85906 NA NA
NA 1.67227 NA NA
NA 1.65145 NA NA
NA 1.92398 NA NA
NA 2.10417 NA NA
NA 2.7508 NA NA
NA 1.99138 NA NA
NA 2.7983 NA NA
NA 2.6968 NA NA
NA 2.74664 NA NA
NA 3.06553 NA NA
NA 2.16278 NA NA
NA 2.12622 NA NA
NA 1.67346 NA NA
NA 2.10619 NA NA
NA 1.82472 NA NA
NA 3.15308 NA NA
NA 2.00396 NA NA
NA 1.60859 NA NA
NA 2.02465 NA NA
NA 2.28181 NA NA
NA 2.25115 NA NA
NA 2.47597 NA NA
NA 2.21966 NA NA
NA 1.76213 NA NA
NA 2.25875 NA NA
NA 2.15918 NA NA
NA 2.16141 NA NA
NA 2.28476 NA NA
NA 2.45086 NA NA
NA 1.4581 NA NA
NA 2.01074 NA NA
NA 2.1727 NA NA
NA 2.01728 NA NA
NA 1.57674 NA NA
NA 2.89483 NA NA
NA 2.14258 NA NA
NA 2.71876 NA NA
NA 2.95605 NA NA
NA 2.47175 NA NA
NA 2.47755 NA NA
NA 2.6021 NA NA
NA 2.61205 NA NA
NA 2.19752 NA NA
NA 2.48392 NA NA
NA 2.05304 NA NA
NA 1.15245 NA NA
NA 1.10683 NA NA
NA 1.98586 NA NA
NA 1.86619 NA NA
NA 2.10012 NA NA
NA 2.31036 NA NA
NA 2.19849 NA NA
NA 2.13079 NA NA
NA 2.10563 NA NA
NA 2.43643 NA NA
NA 2.23848 NA NA
NA 2.69369 NA NA
NA 2.29615 NA NA
NA 2.63258 NA NA
NA 1.83005 NA NA
NA 1.90098 NA NA
NA 2.1544 NA NA
NA 1.17169 NA NA
NA 2.25098 NA NA
NA 1.89488 NA NA
NA 2.04009 NA NA
NA 1.3818 NA NA
NA 2.02807 NA NA
NA 1.91533 NA NA
NA 2.31519 NA NA
NA 2.76514 NA NA
NA 2.23248 NA NA
NA 1.91117 NA NA
NA 2.16092 NA NA
NA 2.33978 NA NA
NA 2.08554 NA NA
NA 2.80638 NA NA
NA 3.05138 NA NA
NA 2.53411 NA NA
NA 1.99967 NA NA
NA 2.212 NA NA
NA 2.16328 NA NA
NA 2.12794 NA NA
NA 1.87713 NA NA
NA 2.06016 NA NA
NA 2.53113 NA NA
NA 0.91864 NA NA
NA 1.3206 NA NA
NA 1.26617 NA NA
NA 1.27759 NA NA
NA 1.36745 NA NA
NA 1.27927 NA NA
NA 1.34109 NA NA
NA 1.26516 NA NA
NA 1.41764 NA NA
NA 1.46882 NA NA
NA 1.47919 NA NA
NA 1.27988 NA NA
NA 1.21787 NA NA
NA 1.22641 NA NA
NA 1.33301 NA NA
NA 2.01991 NA NA
NA 1.7365 NA NA
NA 1.95812 NA NA
NA 1.70979 NA NA
NA 1.28238 NA NA
NA 1.39988 NA NA
NA 1.20941 NA NA
NA 1.26766 NA NA
NA 1.17599 NA NA
NA 1.27832 NA NA
NA 2.23955 NA NA
NA 1.44765 NA NA
NA 1.289 NA NA
NA 1.4017 NA NA
NA 1.46258 NA NA
NA 1.32527 NA NA
NA 1.51468 NA NA
NA 1.81027 NA NA
NA 1.42034 NA NA
NA 1.24679 NA NA
NA 1.17459 NA NA
NA 1.66827 NA NA
NA 1.66833 NA NA
NA 2.08668 NA NA
NA 1.42126 NA NA
NA 1.48407 NA NA
NA 1.61309 NA NA
NA 2.13701 NA NA
NA 1.41956 NA NA
NA 2.06451 NA NA
NA 1.39348 NA NA
NA 1.36872 NA NA
NA 1.51857 NA NA
NA 1.54909 NA NA
NA 1.30311 NA NA
NA 2.02874 NA NA
NA 1.27077 NA NA
NA 1.69003 NA NA
NA 1.95655 NA NA
NA 1.28342 NA NA
NA 1.23755 NA NA
NA 1.21128 NA NA
NA 1.66925 NA NA
NA 1.37826 NA NA
NA 1.33244 NA NA
NA 1.36331 NA NA
NA 1.04747 NA NA
NA 1.16164 NA NA
NA 1.21634 NA NA
NA 1.69048 NA NA
NA 1.7524 NA NA
NA 1.30686 NA NA
NA 1.59361 NA NA
NA 1.08249 NA NA
NA 2.61736 NA NA
NA 1.36857 NA NA
NA 1.56859 NA NA
NA 1.92392 NA NA
NA 1.14536 NA NA
NA 1.34985 NA NA
NA 1.25419 NA NA
NA 2.22391 NA NA
NA 1.90941 NA NA
NA 1.42623 NA NA
NA 1.97437 NA NA
NA 1.45167 NA NA
NA 1.42685 NA NA
NA 2.51526 NA NA
NA 1.21558 NA NA
NA 1.79674 NA NA
NA 1.14173 NA NA
NA 1.61196 NA NA
NA 1.33348 NA NA
NA 1.97854 NA NA
NA 1.21626 NA NA
NA 1.73701 NA NA
NA 1.88134 NA NA
NA 1.8796 NA NA
NA 2.01699 NA NA
NA 1.67186 NA NA
NA 2.066 NA NA
NA 1.48941 NA NA
NA 1.8567 NA NA
NA 1.79666 NA NA
NA 1.60195 NA NA
NA 1.581 NA NA
NA 1.97379 NA NA
NA 2.16412 NA NA
NA 2.07114 NA NA
NA 2.36605 NA NA
NA 1.38749 NA NA
NA 2.84046 NA NA
NA 3.04905 NA NA
NA 1.81182 NA NA
NA 1.64415 NA NA
NA 2.35655 NA NA
NA 1.85304 NA NA
NA 2.8481 NA NA
NA 2.36816 NA NA
NA 2.142 NA NA
NA 2.14241 NA NA
NA 1.89835 NA NA
NA 1.74634 NA NA
NA 1.75971 NA NA
NA 1.94247 NA NA
NA 2.03578 NA NA
NA 1.66785 NA NA
NA 1.55143 NA NA
NA 1.5192 NA NA
NA 1.88994 NA NA
NA 2.22954 NA NA
NA 2.83973 NA NA
NA 1.48239 NA NA
NA 1.64144 NA NA
NA 1.7408 NA NA
NA 1.85222 NA NA
NA 2.33649 NA NA
NA 2.02838 NA NA
NA 1.77746 NA NA
NA 1.44116 NA NA
NA 2.6809 NA NA
NA 1.6118 NA NA
NA 1.44303 NA NA
NA 1.6068 NA NA
NA 1.90152 NA NA
NA 1.45264 NA NA
NA 1.78167 NA NA
NA 2.75424 NA NA
NA 2.88513 NA NA
NA 1.74627 NA NA
NA 2.18637 NA NA
NA 2.21517 NA NA
NA 2.04533 NA NA
NA 2.85059 NA NA
NA 2.41859 NA NA
NA 1.62378 NA NA
NA 2.53922 NA NA
NA 1.44447 NA NA
NA 2.92039 NA NA
NA 3.05671 NA NA
NA 1.90349 NA NA
NA 1.96615 NA NA
NA 1.65395 NA NA
NA 2.48159 NA NA
NA 2.01907 NA NA
NA 1.98394 NA NA
NA 3.06354 NA NA
NA 1.67684 NA NA
NA 2.20113 NA NA
NA 2.89278 NA NA
NA 1.55257 NA NA
NA 2.0717 NA NA
NA 2.24964 NA NA
NA 1.80869 NA NA
NA 2.87489 NA NA
NA 2.94722 NA NA
NA 2.64969 NA NA
NA 1.93203 NA NA
NA 2.76899 NA NA
NA 2.04179 NA NA
NA 2.91191 NA NA
NA 2.70194 NA NA
NA 2.10138 NA NA
NA 1.95995 NA NA
NA 2.19169 NA NA
NA 2.88469 NA NA
NA 1.78646 NA NA
NA 1.66475 NA NA
NA 1.79831 NA NA
NA 2.18358 NA NA
NA 2.11164 NA NA
NA 2.4907 NA NA
NA 1.44835 NA NA
NA 1.46712 NA NA
NA 1.84478 NA NA
NA 2.3263 NA NA
NA 1.71063 NA NA
NA 2.40518 NA NA
NA 1.51153 NA NA
NA 2.83652 NA NA
NA 1.46043 NA NA
NA 2.17222 NA NA
NA 2.04307 NA NA
NA 2.49155 NA NA
NA 1.475 NA NA
NA 1.8042 NA NA
NA 1.98331 NA NA
NA 2.44686 NA NA
NA 1.91891 NA NA
NA 2.37922 NA NA
NA 2.50649 NA NA
NA 1.88 NA NA
NA 2.16295 NA NA
NA 2.40362 NA NA
NA 2.29775 NA NA
NA 2.70845 NA NA
NA 1.51251 NA NA
NA 2.27843 NA NA
NA 2.41618 NA NA
NA 2.54906 NA NA
NA 2.29197 NA NA
NA 2.08007 NA NA
NA 2.2046 NA NA
NA 2.55597 NA NA
NA 2.36919 NA NA
NA 1.72574 NA NA
NA 2.31038 NA NA
NA 2.12241 NA NA
NA 2.20234 NA NA
NA 1.89742 NA NA
NA 2.10866 NA NA
NA 2.27782 NA NA
NA 2.7106 NA NA
NA 2.44496 NA NA
NA 2.26258 NA NA
NA 1.76525 NA NA
NA 2.41602 NA NA
NA 2.59246 NA NA
NA 2.06869 NA NA
NA 2.30151 NA NA
NA 2.89389 NA NA
NA 2.50464 NA NA
NA 1.7394 NA NA
NA 2.40486 NA NA
NA 1.95135 NA NA
NA 1.72927 NA NA
NA 2.65054 NA NA
NA 2.39439 NA NA
NA 1.96032 NA NA
NA 2.42717 NA NA
NA 2.42152 NA NA
NA 1.92918 NA NA
NA 1.52463 NA NA
NA 2.04171 NA NA
NA 2.3961 NA NA
NA 2.7682 NA NA
NA 2.67365 NA NA
NA 1.98683 NA NA
NA 2.37027 NA NA
NA 1.91138 NA NA
NA 1.96118 NA NA
NA 2.28111 NA NA
NA 1.43267 NA NA
NA 2.39307 NA NA
NA 2.2469 NA NA
NA 2.36074 NA NA
NA 2.33902 NA NA
NA 2.66156 NA NA
NA 2.42608 NA NA
NA 2.92533 NA NA
NA 2.28747 NA NA
NA 1.67252 NA NA
NA 1.95093 NA NA
NA 2.63629 NA NA
NA 2.26897 NA NA
NA 2.76009 NA NA
NA 2.14192 NA NA
NA 2.11267 NA NA
NA 3.00786 NA NA
NA 2.35594 NA NA
NA 1.73832 NA NA
NA 2.16363 NA NA
NA 2.06276 NA NA
NA 2.0515 NA NA
NA 2.24477 NA NA
NA 2.59468 NA NA
NA 1.91299 NA NA
NA 1.49198 NA NA
NA 2.2948 NA NA
NA 2.26578 NA NA
NA 2.79323 NA NA
NA 2.10446 NA NA
NA 2.3524 NA NA
NA 1.8688 NA NA
NA 2.11107 NA NA
NA 2.34045 NA NA
NA 1.90311 NA NA
NA 2.23243 NA NA
NA 2.73309 NA NA
NA 2.71875 NA NA
NA 2.3447 NA NA
NA 2.39929 NA NA
NA 2.45233 NA NA
NA 2.56479 NA NA
NA 3.00417 NA NA
NA 2.49347 NA NA
NA 1.33538 NA NA
NA 2.84673 NA NA
NA 1.2155 NA NA
NA 2.20741 NA NA
NA 1.87562 NA NA
NA 2.50685 NA NA
NA 2.45069 NA NA
NA 1.73439 NA NA
NA 2.80066 NA NA
NA 3.08584 NA NA
NA 2.33841 NA NA
NA 1.2374 NA NA
NA 3.24163 NA NA
NA 2.93723 NA NA
NA 3.22366 NA NA
NA 2.96089 NA NA
NA 0.480034 NA NA
NA 3.19715 NA NA
NA 2.55268 NA NA
NA 1.77968 NA NA
NA 2.15891 NA NA
NA 2.34812 NA NA
NA 3.3927 NA NA
NA 3.17015 NA NA
NA 3.79669 NA NA
NA 3.44287 NA NA
NA 2.43171 NA NA
NA 2.6577 NA NA
NA 1.79525 NA NA
NA 3.67348 NA NA
NA 3.70108 NA NA
NA 3.53189 NA NA
NA 1.74457 NA NA
NA 2.20707 NA NA
NA 3.05737 NA NA
NA 3.16253 NA NA
NA 2.13069 NA NA
NA 3.17738 NA NA
NA 1.60198 NA NA
NA 1.92316 NA NA
NA 0.880145 NA NA
NA 1.94376 NA NA
NA 1.5458 NA NA
NA 2.30819 NA NA
NA 2.22685 NA NA
NA 2.06573 NA NA
NA 0.897672 NA NA
NA 2.16088 NA NA
NA 2.21542 NA NA
NA 2.55281 NA NA
NA 2.15994 NA NA
NA 2.39912 NA NA
NA 3.35509 NA NA
NA 2.25554 NA NA
NA 2.17246 NA NA
NA 2.57955 NA NA
NA 1.99328 NA NA
NA 2.85766 NA NA
NA 1.62455 NA NA
NA 0.762442 NA NA
NA 3.9663 NA NA
NA 0.717707 NA NA
NA 2.62654 NA NA
NA 2.79903 NA NA
NA 2.49505 NA NA
NA 2.2793 NA NA
NA 1.71802 NA NA
NA 2.88925 NA NA
NA 2.05849 NA NA
NA 0.977741 NA NA
NA 2.25242 NA NA
NA 1.72631 NA NA
NA 2.23982 NA NA
NA 2.0347 NA NA
NA 1.49171 NA NA
NA 2.98452 NA NA
NA 3.29405 NA NA
NA 1.66831 NA NA
NA 2.91763 NA NA
NA 0.709764 NA NA
NA 1.86868 NA NA
NA 2.06711 NA NA
NA 1.98651 NA NA
NA 1.72445 NA NA
NA 2.71803 NA NA
NA 2.03101 NA NA
NA 2.63088 NA NA
NA 1.66357 NA NA
NA 2.79181 NA NA
NA 1.30451 NA NA
NA 2.15277 NA NA
NA 2.65818 NA NA
NA 2.97081 NA NA
NA 2.8212 NA NA
NA 1.80483 NA NA
NA 2.75672 NA NA
NA 2.09154 NA NA
NA 2.24821 NA NA
NA 3.35265 NA NA
NA 2.39761 NA NA
NA 0.622453 NA NA
NA 1.70261 NA NA
NA 0.569098 NA NA
NA 1.84001 NA NA
NA 1.68321 NA NA
NA 1.97619 NA NA
NA 2.11045 NA NA
NA 1.59398 NA NA
NA 0.472223 NA NA
NA 1.83279 NA NA
NA 1.45538 NA NA
NA 1.62997 NA NA
NA 0.708217 NA NA
NA 1.55767 NA NA
NA 1.6945 NA NA
NA 1.41719 NA NA
NA 1.61468 NA NA
NA 1.19534 NA NA
NA 1.97143 NA NA
NA 1.95255 NA NA
NA 2.0854 NA NA
NA 1.72064 NA NA
NA 1.52687 NA NA
NA 1.77153 NA NA
NA 1.2101 NA NA
NA 2.04883 NA NA
NA 1.3423 NA NA
NA 1.41349 NA NA
NA 0.664708 NA NA
NA 1.74883 NA NA
NA 0.461622 NA NA
NA 1.88332 NA NA
NA 0.884854 NA NA
NA 1.5602 NA NA
NA 1.94269 NA NA
NA 1.90354 NA NA
NA 0.718107 NA NA
NA 1.93576 NA NA
NA 2.1001 NA NA
NA 2.001 NA NA
NA 0.620513 NA NA
NA 0.610863 NA NA
NA 0.978053 NA NA
NA 1.95174 NA NA
NA 1.58909 NA NA
NA 1.44582 NA NA
NA 1.59695 NA NA
NA 2.09809 NA NA
NA 2.08219 NA NA
NA 0.770671 NA NA
NA 2.34585 NA NA
NA 1.62441 NA NA
NA 1.80755 NA NA
NA 2.25951 NA NA
NA 1.11719 NA NA
NA 1.75392 NA NA
NA 1.94506 NA NA
NA 1.37719 NA NA
NA 1.72736 NA NA
NA 1.89951 NA NA
NA 1.52142 NA NA
NA 1.55086 NA NA
NA 0.646175 NA NA
NA 0.672256 NA NA
NA 1.54231 NA NA
NA 0.805079 NA NA
NA 1.22774 NA NA
NA 1.80238 NA NA
NA 1.86321 NA NA
NA 1.87862 NA NA
NA 2.57948 NA NA
NA 2.32877 NA NA
NA 1.28893 NA NA
NA 2.50911 NA NA
NA 2.07174 NA NA
NA 1.7273 NA NA
NA 2.01127 NA NA
NA 2.22882 NA NA
NA 2.03819 NA NA
NA 1.67077 NA NA
NA 2.00984 NA NA
NA 1.73018 NA NA
NA 2.14195 NA NA
NA 1.64379 NA NA
NA 1.51484 NA NA
NA 2.6023 NA NA
NA 2.56325 NA NA
NA 1.50534 NA NA
NA 1.97816 NA NA
NA 2.10852 NA NA
NA 0.670286 NA NA
NA 1.57443 NA NA
NA 0.91647 NA NA
NA 1.80103 NA NA
NA 1.42473 NA NA
NA 1.51315 NA NA
NA 0.956243 NA NA
NA 1.74478 NA NA
NA 1.97534 NA NA
NA 1.45734 NA NA
NA 2.03926 NA NA
NA 0.755953 NA NA
NA 0.63855 NA NA
NA 2.10054 NA NA
NA 1.83852 NA NA
NA 0.498799 NA NA
NA 2.11979 NA NA
NA 2.2781 NA NA
NA 0.954393 NA NA
NA 1.94749 NA NA
NA 1.04279 NA NA
NA 2.60767 NA NA
NA 2.02017 NA NA
NA 0.788233 NA NA
NA 2.02115 NA NA
NA 0.864251 NA NA
NA 1.17104 NA NA
NA 2.02842 NA NA
NA 2.35653 NA NA
NA 0.542379 NA NA
NA 1.80182 NA NA
NA 2.01002 NA NA
NA 2.43017 NA NA
NA 1.25988 NA NA
NA 0.74655 NA NA
NA 1.20684 NA NA
NA 1.16155 NA NA
NA 0.936081 NA NA
NA 0.828485 NA NA
NA 2.0599 NA NA
NA 1.38229 NA NA
NA 2.17611 NA NA
NA 0.700534 NA NA
NA 1.77678 NA NA
NA 2.05522 NA NA
NA 1.78041 NA NA
NA 0.836014 NA NA
NA 2.2082 NA NA
NA 0.547875 NA NA
NA 2.44024 NA NA
NA 1.48079 NA NA
NA 1.76273 NA NA
NA 2.19604 NA NA
NA 0.65651 NA NA
NA 2.48358 NA NA
NA 0.947841 NA NA
NA 1.26035 NA NA
NA 1.08429 NA NA
NA 1.45833 NA NA
NA 2.36794 NA NA
NA 1.58927 NA NA
NA 1.32577 NA NA
NA 1.34565 NA NA
NA 2.27671 NA NA
NA 1.88075 NA NA
NA 1.11338 NA NA
NA 0.585364 NA NA
NA 2.38138 NA NA
NA 2.34167 NA NA
NA 2.13238 NA NA
NA 2.04645 NA NA
NA 2.13059 NA NA
NA 1.49203 NA NA
NA 1.09581 NA NA
NA 2.08242 NA NA
NA 0.957512 NA NA
NA 2.71797 NA NA
NA 1.1011 NA NA
NA 0.938988 NA NA
NA 1.54559 NA NA
NA 1.38067 NA NA
NA 1.30859 NA NA
NA 1.12234 NA NA
NA 1.68325 NA NA
NA 1.01893 NA NA
NA 2.62136 NA NA
NA 1.9894 NA NA
NA 1.29791 NA NA
NA 2.55797 NA NA
NA 2.40329 NA NA
NA 1.83844 NA NA
NA 2.13766 NA NA
NA 1.88123 NA NA
NA 2.09881 NA NA
NA 1.00516 NA NA
NA 1.65191 NA NA
NA 1.78492 NA NA
NA 1.43899 NA NA
NA 2.04749 NA NA
NA 1.96847 NA NA
NA 1.78091 NA NA
NA 2.21635 NA NA
NA 1.35877 NA NA
NA 0.514969 NA NA
NA 0.903281 NA NA
NA 1.72734 NA NA
NA 1.04892 NA NA
NA 2.50258 NA NA
NA 2.28804 NA NA
NA 2.62847 NA NA
NA 1.94862 NA NA
NA 2.21245 NA NA
NA 1.92654 NA NA
NA 2.17682 NA NA
NA 2.2859 NA NA
NA 1.79586 NA NA
NA 2.06068 NA NA
NA 2.16955 NA NA
NA 2.19459 NA NA
NA 2.10746 NA NA
NA 2.31452 NA NA
NA 2.45414 NA NA
NA 2.15545 NA NA
NA 1.53814 NA NA
NA 1.96341 NA NA
NA 2.02337 NA NA
NA 2.36194 NA NA
NA 2.14751 NA NA
NA 2.0581 NA NA
NA 2.209 NA NA
NA 1.97961 NA NA
NA 1.70765 NA NA
NA 2.14835 NA NA
NA 1.93814 NA NA
NA 2.20414 NA NA
NA 1.76699 NA NA
NA 2.31029 NA NA
NA 2.20495 NA NA
NA 2.0312 NA NA
NA 2.0738 NA NA
NA 2.61498 NA NA
NA 2.49818 NA NA
NA 2.11904 NA NA
NA 2.16305 NA NA
NA 1.69364 NA NA
NA 1.80977 NA NA
NA 1.93666 NA NA
NA 1.60561 NA NA
NA 2.22595 NA NA
NA 2.38896 NA NA
NA 1.8885 NA NA
NA 2.14555 NA NA
NA 2.15401 NA NA
NA 2.54339 NA NA
NA 2.39338 NA NA
NA 1.62945 NA NA
NA 2.17283 NA NA
NA 2.14398 NA NA
NA 2.48119 NA NA
NA 2.10964 NA NA
NA 2.16885 NA NA
NA 2.01684 NA NA
NA 1.67167 NA NA
NA 2.54995 NA NA
NA 2.05401 NA NA
NA 2.69818 NA NA
NA 2.01029 NA NA
NA 1.79734 NA NA
NA 2.24336 NA NA
NA 2.66552 NA NA
NA 2.27624 NA NA
NA 2.13822 NA NA
NA 1.80794 NA NA
NA 1.53554 NA NA
NA 2.56253 NA NA
NA 1.76691 NA NA
NA 2.14215 NA NA
NA 2.06126 NA NA
NA 2.17869 NA NA
NA 2.65198 NA NA
NA 2.62699 NA NA
NA 2.02825 NA NA
NA 1.84296 NA NA
NA 2.15397 NA NA
NA 1.81361 NA NA
NA 2.53309 NA NA
NA 1.95242 NA NA
NA 2.61837 NA NA
NA 2.23237 NA NA
NA 2.20158 NA NA
NA 2.93453 NA NA
NA 1.75457 NA NA
NA 2.49651 NA NA
NA 2.28671 NA NA
NA 1.75318 NA NA
NA 1.68572 NA NA
NA 2.21801 NA NA
NA 2.18862 NA NA
NA 2.11671 NA NA
NA 2.4921 NA NA
NA 2.34064 NA NA
NA 1.81814 NA NA
NA 1.35711 NA NA
NA 2.17258 NA NA
NA 2.42993 NA NA
NA 1.74792 NA NA
NA 2.17593 NA NA
NA 2.80657 NA NA
NA 2.09203 NA NA
NA 1.9322 NA NA
NA 1.6923 NA NA
NA 2.40181 NA NA
NA 1.64176 NA NA
NA 2.41537 NA NA
NA 2.33375 NA NA
NA 1.74547 NA NA
NA 2.57137 NA NA
NA 1.89046 NA NA
NA 2.24364 NA NA
NA 1.48449 NA NA
NA 1.62794 NA NA
NA 2.53537 NA NA
NA 2.69546 NA NA
NA 1.43199 NA NA
NA 2.07935 NA NA
NA 1.85912 NA NA
NA 2.04372 NA NA
NA 2.40306 NA NA
NA 2.13692 NA NA
NA 1.63238 NA NA
NA 2.52154 NA NA
NA 1.9624 NA NA
NA 1.63783 NA NA
NA 2.80173 NA NA
NA 1.63926 NA NA
NA 2.41684 NA NA
NA 1.94983 NA NA
NA 2.24074 NA NA
NA 1.82453 NA NA
NA 2.38411 NA NA
NA 1.48303 NA NA
NA 2.27694 NA NA
NA 1.37997 NA NA
NA 1.86831 NA NA
NA 2.19709 NA NA
NA 2.49308 NA NA
NA 2.63625 NA NA
NA 1.80136 NA NA
NA 1.32769 NA NA
NA 1.97906 NA NA
NA 1.64138 NA NA
NA 2.10371 NA NA
NA 2.22177 NA NA
NA 2.63139 NA NA
NA 1.99196 NA NA
NA 2.2943 NA NA
NA 1.50718 NA NA
NA 1.53732 NA NA
NA 2.09586 NA NA
NA 1.49132 NA NA
NA 1.87453 NA NA
NA 2.4152 NA NA
NA 1.94355 NA NA
NA 1.81073 NA NA
NA 2.73552 NA NA
NA 1.55659 NA NA
NA 2.6145 NA NA
NA 2.51233 NA NA
NA 2.58784 NA NA
NA 2.67366 NA NA
NA 2.4977 NA NA
NA 2.65681 NA NA
NA 1.75559 NA NA
NA 1.89209 NA NA
NA 2.0808 NA NA
NA 2.26156 NA NA
NA 1.30204 NA NA
NA 1.44153 NA NA
NA 1.68682 NA NA
NA 1.5082 NA NA
NA 2.22234 NA NA
NA 2.86024 NA NA
NA 1.8709 NA NA
NA 1.75835 NA NA
NA 2.32608 NA NA
NA 2.28237 NA NA
NA 1.59834 NA NA
NA 2.2531 NA NA
NA 2.40924 NA NA
NA 3.07113 NA NA
NA 2.33167 NA NA
NA 2.40214 NA NA
NA 2.42374 NA NA
NA 1.7228 NA NA
NA 1.58539 NA NA
NA 2.05015 NA NA
NA 1.59136 NA NA
NA 2.95092 NA NA
NA 1.87698 NA NA
NA 1.77684 NA NA
NA 2.84484 NA NA
NA 2.41925 NA NA
NA 1.56583 NA NA
NA 1.8273 NA NA
NA 2.35593 NA NA
NA 1.95307 NA NA
NA 1.82675 NA NA
NA 2.35652 NA NA
NA 2.11346 NA NA
NA 1.82899 NA NA
NA 2.24719 NA NA
NA 2.28013 NA NA
NA 2.20707 NA NA
NA 2.17523 NA NA
NA 2.29962 NA NA
NA 2.34197 NA NA
NA 2.19339 NA NA
NA 2.18818 NA NA
NA 2.12652 NA NA
NA 2.17295 NA NA
NA 0.764995 NA NA
NA 0.97685 NA NA
NA 2.17927 NA NA
NA 2.22242 NA NA
NA 0.893195 NA NA
NA 0.967465 NA NA
NA 2.19489 NA NA
NA 2.26951 NA NA
NA 2.22324 NA NA
NA 2.3194 NA NA
NA 2.29631 NA NA
NA 2.30615 NA NA
NA 2.12503 NA NA
NA 2.1882 NA NA
NA 2.06865 NA NA
NA 2.3392 NA NA
NA 2.19438 NA NA
NA 2.23623 NA NA
NA 2.29106 NA NA
NA 2.3158 NA NA
NA 2.33212 NA NA
NA 2.36504 NA NA
NA 2.36147 NA NA
NA 2.3698 NA NA
NA 2.25048 NA NA
NA 2.1677 NA NA
NA 2.24743 NA NA
NA 2.1697 NA NA
NA 2.13957 NA NA
NA 2.29727 NA NA
NA 2.37627 NA NA
NA 2.11054 NA NA
NA 2.14124 NA NA
NA 2.05803 NA NA
NA 2.11785 NA NA
NA 2.04904 NA NA
NA 2.35171 NA NA
NA 2.17902 NA NA
NA 2.26844 NA NA
NA 2.34258 NA NA
NA 2.28513 NA NA
NA 2.38762 NA NA
NA 2.18029 NA NA
NA 2.41844 NA NA
NA 2.39383 NA NA
NA 2.08177 NA NA
NA 2.0311 NA NA
NA 2.25965 NA NA
NA 2.31562 NA NA
NA 2.256 NA NA
NA 2.18917 NA NA
NA 0.933356 NA NA
NA 2.16073 NA NA
NA 2.14209 NA NA
NA 2.26456 NA NA
NA 2.05129 NA NA
NA 2.0976 NA NA
NA 2.09938 NA NA
NA 2.16435 NA NA
NA 0.82046 NA NA
NA 2.26614 NA NA
NA 2.30618 NA NA
NA 1.12989 NA NA
NA 2.22792 NA NA
NA 2.16695 NA NA
NA 2.09767 NA NA
NA 2.18015 NA NA
NA 2.23539 NA NA
NA 2.2716 NA NA
NA 0.61213 NA NA
NA 2.06316 NA NA
NA 2.13858 NA NA
NA 2.1113 NA NA
NA 2.41089 NA NA
NA 2.44235 NA NA
NA 0.985037 NA NA
NA 0.632651 NA NA
NA 2.17069 NA NA
NA 2.16588 NA NA
NA 1.12417 NA NA
NA 2.13624 NA NA
NA 0.82337 NA NA
NA 2.12509 NA NA
NA 2.13058 NA NA
NA 2.34162 NA NA
NA 2.3682 NA NA
NA 0.878931 NA NA
NA 1.10865 NA NA
NA 1.09608 NA NA
NA 1.29205 NA NA
NA 0.9553 NA NA
NA 1.27944 NA NA
NA 0.953743 NA NA
NA 1.10714 NA NA
NA 0.933385 NA NA
NA 1.12947 NA NA
NA 2.18441 NA NA
NA 1.3935 NA NA
NA 3.20025 NA NA
NA 1.19723 NA NA
NA 1.16277 NA NA
NA 1.16934 NA NA
NA 1.60548 NA NA
NA 2.1884 NA NA
NA 2.378 NA NA
NA 1.59398 NA NA
NA 1.53434 NA NA
NA 3.0258 NA NA
NA 2.31647 NA NA
NA 1.0889 NA NA
NA 2.11504 NA NA
NA 1.10974 NA NA
NA 2.13491 NA NA
NA 3.3066 NA NA
NA 2.14832 NA NA
NA 1.21175 NA NA
NA 1.12309 NA NA
NA 3.32742 NA NA
NA 3.25787 NA NA
NA 1.23707 NA NA
NA 3.57154 NA NA
NA 1.30471 NA NA
NA 2.37523 NA NA
NA 3.10187 NA NA
NA 1.84004 NA NA
NA 3.00338 NA NA
NA 1.25869 NA NA
NA 1.76931 NA NA
NA 2.1238 NA NA
NA 1.42484 NA NA
NA 1.09047 NA NA
NA 2.14618 NA NA
NA 2.43814 NA NA
NA 2.27158 NA NA
NA 2.15437 NA NA
NA 2.25843 NA NA
NA 1.02411 NA NA
NA 2.32696 NA NA
NA 1.54784 NA NA
NA 3.05041 NA NA
NA 1.377 NA NA
NA 2.26128 NA NA
NA 3.04675 NA NA
NA 2.28518 NA NA
NA 3.08444 NA NA
NA 1.4538 NA NA
NA 2.28738 NA NA
NA 1.38252 NA NA
NA 1.2428 NA NA
NA 3.03573 NA NA
NA 3.24337 NA NA
NA 3.57835 NA NA
NA 3.55106 NA NA
NA 3.58482 NA NA
NA 0.764032 NA NA
NA 2.27268 NA NA
NA 2.46803 NA NA
NA 2.26207 NA NA
NA 1.50799 NA NA
NA 2.32567 NA NA
NA 2.25487 NA NA
NA 1.72811 NA NA
NA 3.14684 NA NA
NA 2.98372 NA NA
NA 2.40211 NA NA
NA 3.20508 NA NA
NA 2.40976 NA NA
NA 3.03333 NA NA
NA 1.22505 NA NA
NA 3.23335 NA NA
NA 1.6899 NA NA
NA 2.35121 NA NA
NA 1.08847 NA NA
NA 3.1564 NA NA
NA 1.01094 NA NA
NA 3.07334 NA NA
NA 1.28584 NA NA
NA 3.51272 NA NA
NA 3.0409 NA NA
NA 1.54431 NA NA
NA 3.01729 NA NA
NA 2.34928 NA NA
NA 1.33636 NA NA
NA 3.25218 NA NA
NA 2.39585 NA NA
NA 1.06422 NA NA
NA 1.91809 NA NA
NA 0.99754 NA NA
NA 1.1519 NA NA
NA 1.11971 NA NA
NA 2.0535 NA NA
NA 2.86827 NA NA
NA 2.25498 NA NA
NA 1.39702 NA NA
NA 2.05179 NA NA
NA 2.77541 NA NA
NA 3.16099 NA NA
NA 2.04627 NA NA
NA 2.03817 NA NA
NA 2.03821 NA NA
NA 2.85472 NA NA
NA 2.86103 NA NA
NA 2.235 NA NA
NA 2.72231 NA NA
NA 2.16782 NA NA
NA 2.88175 NA NA
NA 2.4259 NA NA
NA 2.00675 NA NA
NA 1.66246 NA NA
NA 2.97518 NA NA
NA 0.79942 NA NA
NA 3.35623 NA NA
NA 3.19858 NA NA
NA 2.75 NA NA
NA 2.17511 NA NA
NA 2.23597 NA NA
NA 2.24467 NA NA
NA 2.23837 NA NA
NA 2.72216 NA NA
NA 2.89863 NA NA
NA 2.08265 NA NA
NA 2.04118 NA NA
NA 3.18218 NA NA
NA 3.1754 NA NA
NA 1.36055 NA NA
NA 2.7677 NA NA
NA 2.00684 NA NA
NA 2.02939 NA NA
NA 2.24367 NA NA
NA 2.78183 NA NA
NA 3.15586 NA NA
NA 2.19381 NA NA
NA 2.02857 NA NA
NA 2.02679 NA NA
NA 3.14636 NA NA
NA 2.19389 NA NA
NA 2.02486 NA NA
NA 2.24103 NA NA
NA 2.87914 NA NA
NA 0.692364 NA NA
NA 1.76638 NA NA
NA 1.39252 NA NA
NA 1.33055 NA NA
NA 1.31663 NA NA
NA 2.25321 NA NA
NA 2.77805 NA NA
NA 2.2851 NA NA
NA 3.18314 NA NA
NA 2.16543 NA NA
NA 1.32252 NA NA
NA 2.21476 NA NA
NA 2.71195 NA NA
NA 2.22244 NA NA
NA 2.93498 NA NA
NA 2.7326 NA NA
NA 2.09251 NA NA
NA 2.73487 NA NA
NA 2.73036 NA NA
NA 2.44916 NA NA
NA 2.21031 NA NA
NA 2.79548 NA NA
NA 2.73273 NA NA
NA 2.19923 NA NA
NA 2.47112 NA NA
NA 1.63913 NA NA
NA 2.86857 NA NA
NA 2.17158 NA NA
NA 3.15953 NA NA
NA 2.99545 NA NA
NA 2.41732 NA NA
NA 2.87507 NA NA
NA 2.40827 NA NA
NA 2.33609 NA NA
NA 1.99349 NA NA
NA 2.97323 NA NA
NA 2.26245 NA NA
NA 2.18084 NA NA
NA 3.57829 NA NA
NA 1.99622 NA NA
NA 2.16256 NA NA
NA 3.33462 NA NA
NA 2.27918 NA NA
NA 2.96815 NA NA
NA 3.19146 NA NA
NA 3.321 NA NA
NA 2.75561 NA NA
NA 1.99986 NA NA
NA 2.87421 NA NA
NA 3.17943 NA NA
NA 2.75945 NA NA
NA 1.21337 NA NA
NA 1.17429 NA NA
NA 0.705277 NA NA
NA 1.68608 NA NA
NA 1.35821 NA NA
NA 1.69275 NA NA
NA 1.63971 NA NA
NA 0.617072 NA NA
NA 1.76395 NA NA
NA 1.50682 NA NA
NA 1.7458 NA NA
NA 1.75796 NA NA
NA 1.37458 NA NA
NA 1.28816 NA NA
NA 1.56455 NA NA
NA 1.49531 NA NA
NA 1.42521 NA NA
NA 1.33591 NA NA
NA 1.75246 NA NA
NA 1.4989 NA NA
NA 1.4431 NA NA
NA 1.32667 NA NA
NA 1.11114 NA NA
NA 1.48775 NA NA
NA 1.66201 NA NA
NA 1.39471 NA NA
NA 1.57742 NA NA
NA 1.07542 NA NA
NA 1.53827 NA NA
NA 1.10214 NA NA
NA 0.992544 NA NA
NA 0.784068 NA NA
NA 1.50794 NA NA
NA 1.78271 NA NA
NA 1.25483 NA NA
NA 1.20125 NA NA
NA 1.51837 NA NA
NA 1.10318 NA NA
NA 1.61076 NA NA
NA 1.79691 NA NA
NA 1.29509 NA NA
NA 1.54296 NA NA
NA 1.5239 NA NA
NA 1.37334 NA NA
NA 1.19221 NA NA
NA 1.67997 NA NA
NA 1.5359 NA NA
NA 1.22815 NA NA
NA 1.79613 NA NA
NA 1.38437 NA NA
NA 1.18807 NA NA
NA 2.01306 NA NA
NA 1.72088 NA NA
NA 0.386173 NA NA
NA 1.7105 NA NA
NA 2.015 NA NA
NA 1.23529 NA NA
NA 1.40062 NA NA
NA 0.50691 NA NA
NA 1.72259 NA NA
NA 1.44454 NA NA
NA 1.87696 NA NA
NA 1.80335 NA NA
NA 1.32531 NA NA
NA 1.61829 NA NA
NA 1.47502 NA NA
NA 1.94552 NA NA
NA 1.50695 NA NA
NA 0.978013 NA NA
NA 1.05711 NA NA
NA 1.73334 NA NA
NA 1.35221 NA NA
NA 1.80068 NA NA
NA 1.38792 NA NA
NA 1.2231 NA NA
NA 1.76667 NA NA
NA 1.62455 NA NA
NA 1.88336 NA NA
NA 1.46499 NA NA
NA 1.74118 NA NA
NA 1.98764 NA NA
NA 1.74932 NA NA
NA 1.78398 NA NA
NA 1.1491 NA NA
NA 1.52874 NA NA
NA 1.29094 NA NA
NA 1.73225 NA NA
NA 1.53544 NA NA
NA 1.74537 NA NA
NA 1.45851 NA NA
NA 1.1584 NA NA
NA 1.79508 NA NA
NA 1.53492 NA NA
NA 1.87574 NA NA
NA 1.79279 NA NA
NA 0.88373 NA NA
NA 1.85993 NA NA
NA 1.48049 NA NA
NA 1.30794 NA NA
NA 1.39627 NA NA
NA 1.42243 NA NA
NA 1.63133 NA NA
NA 1.56726 NA NA
NA 1.32768 NA NA
NA 1.28344 NA NA
NA 1.29086 NA NA
NA 1.2166 NA NA
NA 1.66675 NA NA
NA 1.21991 NA NA
NA 1.4077 NA NA
NA 1.5668 NA NA
NA 1.13525 NA NA
NA 1.44122 NA NA
NA 1.36669 NA NA
NA 1.28238 NA NA
NA 1.39577 NA NA
NA 1.60097 NA NA
NA 1.40931 NA NA
NA 1.05412 NA NA
NA 1.2474 NA NA
NA 1.32498 NA NA
NA 1.19997 NA NA
NA 1.26016 NA NA
NA 1.66153 NA NA
NA 1.54482 NA NA
NA 1.64813 NA NA
NA 1.19447 NA NA
NA 1.18553 NA NA
NA 1.23894 NA NA
NA 1.0613 NA NA
NA 1.55376 NA NA
NA 1.04836 NA NA
NA 1.51733 NA NA
NA 1.0528 NA NA
NA 1.10483 NA NA
NA 0.95882 NA NA
NA 1.02377 NA NA
NA 1.07507 NA NA
NA 1.38889 NA NA
NA 1.53126 NA NA
NA 1.35643 NA NA
NA 1.44129 NA NA
NA 1.12675 NA NA
NA 2.53644 NA NA
NA 1.67221 NA NA
NA 1.43029 NA NA
NA 1.39057 NA NA
NA 1.07486 NA NA
NA 1.25088 NA NA
NA 1.59149 NA NA
NA 1.30752 NA NA
NA 0.973471 NA NA
NA 1.36633 NA NA
NA 1.1372 NA NA
NA 1.51487 NA NA
NA 1.21567 NA NA
NA 1.30684 NA NA
NA 1.17761 NA NA
NA 1.69047 NA NA
NA 1.44708 NA NA
NA 2.58707 NA NA
NA 1.31051 NA NA
NA 1.51038 NA NA
NA 1.09494 NA NA
NA 1.13624 NA NA
NA 1.60471 NA NA
NA 1.74765 NA NA
NA 1.50376 NA NA
NA 1.67342 NA NA
NA 1.18794 NA NA
NA 1.08555 NA NA
NA 1.29957 NA NA
NA 1.33215 NA NA
NA 1.05045 NA NA
NA 1.66206 NA NA
NA 1.10891 NA NA
NA 0.947083 NA NA
NA 1.45717 NA NA
NA 1.05217 NA NA
NA 1.00879 NA NA
NA 1.71955 NA NA
NA 1.453 NA NA
NA 1.85048 NA NA
NA 1.37102 NA NA
NA 1.16594 NA NA
NA 1.08497 NA NA
NA 1.07243 NA NA
NA 1.38498 NA NA
NA 1.24426 NA NA
NA 1.64314 NA NA
NA 1.55112 NA NA
NA 1.3558 NA NA
NA 1.34531 NA NA
NA 0.994347 NA NA
NA 1.4492 NA NA
NA 1.3487 NA NA
NA 1.39161 NA NA
NA 0.99686 NA NA
NA 1.55501 NA NA
NA 0.918591 NA NA
NA 2.79632 NA NA
NA 2.78605 NA NA
NA 2.81227 NA NA
NA 2.8445 NA NA
NA 2.77032 NA NA
NA 2.86173 NA NA
NA 2.56892 NA NA
NA 2.12114 NA NA
NA 2.57381 NA NA
NA 2.23933 NA NA
NA 2.76659 NA NA
NA 2.4081 NA NA
NA 2.13037 NA NA
NA 2.41996 NA NA
NA 2.64082 NA NA
NA 2.1167 NA NA
NA 2.24114 NA NA
NA 2.78781 NA NA
NA 2.47054 NA NA
NA 2.22099 NA NA
NA 2.45773 NA NA
NA 2.61903 NA NA
NA 2.59877 NA NA
NA 2.22191 NA NA
NA 1.97487 NA NA
NA 2.07327 NA NA
NA 2.00363 NA NA
NA 2.44472 NA NA
NA 2.62029 NA NA
NA 2.80315 NA NA
NA 2.75716 NA NA
NA 2.38361 NA NA
NA 2.09181 NA NA
NA 2.1366 NA NA
NA 2.32918 NA NA
NA 2.48487 NA NA
NA 2.34559 NA NA
NA 2.5984 NA NA
NA 2.45505 NA NA
NA 2.58014 NA NA
NA 2.61813 NA NA
NA 2.44384 NA NA
NA 2.4448 NA NA
NA 2.5571 NA NA
NA 1.75154 NA NA
NA 2.78585 NA NA
NA 2.34642 NA NA
NA 2.59038 NA NA
NA 2.53632 NA NA
NA 2.32097 NA NA
NA 2.05487 NA NA
NA 2.67135 NA NA
NA 2.37337 NA NA
NA 2.02458 NA NA
NA 2.49186 NA NA
NA 2.64288 NA NA
NA 1.57754 NA NA
NA 2.56369 NA NA
NA 2.45866 NA NA
NA 1.57509 NA NA
NA 2.58355 NA NA
NA 1.9885 NA NA
NA 1.50767 NA NA
NA 2.30178 NA NA
NA 2.13213 NA NA
NA 2.3146 NA NA
NA 2.441 NA NA
NA 1.7387 NA NA
NA 2.33521 NA NA
NA 1.99991 NA NA
NA 2.60287 NA NA
NA 2.56262 NA NA
NA 2.32128 NA NA
NA 2.2554 NA NA
NA 2.01479 NA NA
NA 2.54471 NA NA
NA 1.51222 NA NA
NA 2.33223 NA NA
NA 2.51461 NA NA
NA 2.26421 NA NA
NA 1.98812 NA NA
NA 2.04093 NA NA
NA 2.13319 NA NA
NA 2.53196 NA NA
NA 2.1687 NA NA
NA 2.53113 NA NA
NA 2.07829 NA NA
NA 2.56762 NA NA
NA 2.08283 NA NA
NA 2.50311 NA NA
NA 2.25947 NA NA
NA 2.26143 NA NA
NA 2.27699 NA NA
NA 2.16206 NA NA
NA 2.54142 NA NA
NA 2.02357 NA NA
NA 2.32605 NA NA
NA 2.49707 NA NA
NA 2.54431 NA NA
NA 2.38657 NA NA
NA 0.93652 NA NA
NA 0.912569 NA NA
NA 0.843953 NA NA
NA 0.939772 NA NA
NA 0.838204 NA NA
NA 0.818939 NA NA
NA 0.881869 NA NA
NA 0.779854 NA NA
NA 0.994059 NA NA
NA 0.755736 NA NA
NA 0.967305 NA NA
NA 0.757835 NA NA
NA 0.928549 NA NA
NA 0.970753 NA NA
NA 0.753403 NA NA
NA 0.912082 NA NA
NA 0.981078 NA NA
NA 0.906439 NA NA
NA 0.662565 NA NA
NA 0.877591 NA NA
NA 0.672072 NA NA
NA 0.909292 NA NA
NA 0.990895 NA NA
NA 0.920473 NA NA
NA 0.93845 NA NA
NA 0.861982 NA NA
NA 0.899883 NA NA
NA 0.875498 NA NA
NA 0.721512 NA NA
NA 0.628568 NA NA
NA 0.921061 NA NA
NA 0.726705 NA NA
NA 0.904575 NA NA
NA 0.940184 NA NA
NA 0.635548 NA NA
NA 0.913846 NA NA
NA 0.74488 NA NA
NA 0.903462 NA NA
NA 0.705632 NA NA
NA 0.84162 NA NA
NA 1.03768 NA NA
NA 0.82579 NA NA
NA 1.0255 NA NA
NA 0.790072 NA NA
NA 0.718657 NA NA
NA 0.945154 NA NA
NA 0.938774 NA NA
NA 0.946708 NA NA
NA 0.768815 NA NA
NA 0.682975 NA NA
NA 0.793982 NA NA
NA 0.800556 NA NA
NA 0.899165 NA NA
NA 0.799028 NA NA
NA 0.54686 NA NA
NA 1.00164 NA NA
NA 0.791324 NA NA
NA 0.72788 NA NA
NA 0.480081 NA NA
NA 0.765003 NA NA
NA 0.736753 NA NA
NA 0.960697 NA NA
NA 0.916719 NA NA
NA 1.0277 NA NA
NA 0.816238 NA NA
NA 0.878417 NA NA
NA 1.05875 NA NA
NA 0.725737 NA NA
NA 0.904755 NA NA
NA 0.728077 NA NA
NA 0.810381 NA NA
NA 0.877164 NA NA
NA 0.95284 NA NA
NA 0.926533 NA NA
NA 1.05882 NA NA
NA 0.762135 NA NA
NA 0.897251 NA NA
NA 0.94683 NA NA
NA 0.433468 NA NA
NA 0.71072 NA NA
NA 0.739659 NA NA
NA 0.729581 NA NA
NA 0.716427 NA NA
NA 0.690568 NA NA
NA 0.974218 NA NA
NA 0.736858 NA NA
NA 0.667563 NA NA
NA 0.985964 NA NA
NA 0.550379 NA NA
NA 0.490924 NA NA
NA 1.0554 NA NA
NA 1.06077 NA NA
NA 0.411466 NA NA
NA 0.959226 NA NA
NA 0.940011 NA NA
NA 0.511225 NA NA
NA 0.57147 NA NA
NA 0.811146 NA NA
NA 0.952653 NA NA
NA 1.01075 NA NA
NA 1.26935 NA NA
NA 0.714686 NA NA
NA 0.991222 NA NA
NA 1.50403 NA NA
NA 0.916589 NA NA
NA 1.35973 NA NA
NA 0.996116 NA NA
NA 1.4643 NA NA
NA 0.820702 NA NA
NA 1.34963 NA NA
NA 1.09618 NA NA
NA 1.53394 NA NA
NA 0.716475 NA NA
NA 1.32208 NA NA
NA 1.2815 NA NA
NA 0.800702 NA NA
NA 1.40442 NA NA
NA 0.925622 NA NA
NA 0.843586 NA NA
NA 0.95868 NA NA
NA 1.46011 NA NA
NA 1.43257 NA NA
NA 1.11328 NA NA
NA 1.50038 NA NA
NA 0.85016 NA NA
NA 1.62997 NA NA
NA 1.07425 NA NA
NA 1.3233 NA NA
NA 1.73852 NA NA
NA 0.721342 NA NA
NA 1.07794 NA NA
NA 0.776695 NA NA
NA 1.26169 NA NA
NA 1.47419 NA NA
NA 1.57951 NA NA
NA 0.873648 NA NA
NA 1.40808 NA NA
NA 1.33637 NA NA
NA 1.39026 NA NA
NA 0.988343 NA NA
NA 0.986578 NA NA
NA 0.878487 NA NA
NA 0.985174 NA NA
NA 1.46697 NA NA
NA 1.3581 NA NA
NA 0.869999 NA NA
NA 1.4309 NA NA
NA 1.09954 NA NA
NA 0.988041 NA NA
NA 0.871699 NA NA
NA 1.53883 NA NA
NA 0.874992 NA NA
NA 1.43587 NA NA
NA 1.69045 NA NA
NA 2.04014 NA NA
NA 1.59323 NA NA
NA 1.19565 NA NA
NA 1.76434 NA NA
NA 2.0317 NA NA
NA 1.31272 NA NA
NA 1.01205 NA NA
NA 1.53535 NA NA
NA 1.33548 NA NA
NA 0.970014 NA NA
NA 1.43084 NA NA
NA 0.819084 NA NA
NA 1.10452 NA NA
NA 1.44548 NA NA
NA 1.41216 NA NA
NA 1.32865 NA NA
NA 0.946876 NA NA
NA 1.01047 NA NA
NA 1.06052 NA NA
NA 0.851612 NA NA
NA 1.68378 NA NA
NA 1.66819 NA NA
NA 1.02578 NA NA
NA 1.61499 NA NA
NA 0.978333 NA NA
NA 1.5335 NA NA
NA 0.909326 NA NA
NA 1.74229 NA NA
NA 1.59617 NA NA
NA 0.950896 NA NA
NA 1.01569 NA NA
NA 1.31846 NA NA
NA 1.03796 NA NA
NA 0.714049 NA NA
NA 0.882076 NA NA
NA 2.04169 NA NA
NA 0.746859 NA NA
NA 1.69009 NA NA
NA 1.12658 NA NA
NA 2.09213 NA NA
NA 1.29918 NA NA
NA 1.24485 NA NA
NA 1.6933 NA NA
NA 1.25989 NA NA
NA 1.1795 NA NA
NA 1.38513 NA NA
NA 0.81737 NA NA
NA 0.830714 NA NA
NA 0.941573 NA NA
NA 1.05615 NA NA
NA 0.942041 NA NA
NA 1.01149 NA NA
NA 1.04159 NA NA
NA 0.763873 NA NA
NA 0.817212 NA NA
NA 1.29369 NA NA
NA 0.918078 NA NA
NA 1.08616 NA NA
NA 0.874227 NA NA
NA 0.838484 NA NA
NA 1.12134 NA NA
NA 1.01664 NA NA
NA 0.748716 NA NA
NA 1.02361 NA NA
NA 1.10669 NA NA
NA 0.803934 NA NA
NA 0.861851 NA NA
NA 0.804962 NA NA
NA 0.795257 NA NA
NA 1.18923 NA NA
NA 1.35221 NA NA
NA 0.724715 NA NA
NA 0.856472 NA NA
NA 0.92395 NA NA
NA 1.15201 NA NA
NA 0.788947 NA NA
NA 0.991737 NA NA
NA 0.882201 NA NA
NA 0.722837 NA NA
NA 0.822739 NA NA
NA 0.985674 NA NA
NA 0.886876 NA NA
NA 0.801006 NA NA
NA 1.03482 NA NA
NA 0.935728 NA NA
NA 1.00673 NA NA
NA 1.1064 NA NA
NA 0.879587 NA NA
NA 1.29545 NA NA
NA 1.15908 NA NA
NA 0.819468 NA NA
NA 0.787124 NA NA
NA 0.848177 NA NA
NA 1.0126 NA NA
NA 1.22933 NA NA
NA 0.860694 NA NA
NA 1.21241 NA NA
NA 1.08324 NA NA
NA 1.0139 NA NA
NA 0.905728 NA NA
NA 0.815761 NA NA
NA 0.786664 NA NA
NA 1.09785 NA NA
NA 1.19984 NA NA
NA 0.695969 NA NA
NA 1.02349 NA NA
NA 1.03206 NA NA
NA 0.908243 NA NA
NA 0.919317 NA NA
NA 0.972489 NA NA
NA 1.26016 NA NA
NA 1.09139 NA NA
NA 1.06652 NA NA
NA 0.944975 NA NA
NA 1.43301 NA NA
NA 1.06856 NA NA
NA 1.17719 NA NA
NA 1.03857 NA NA
NA 1.02444 NA NA
NA 1.2 NA NA
NA 1.42618 NA NA
NA 1.05205 NA NA
NA 0.956263 NA NA
NA 0.818131 NA NA
NA 0.897329 NA NA
NA 1.29312 NA NA
NA 1.04352 NA NA
NA 1.13876 NA NA
NA 1.06972 NA NA
NA 1.18501 NA NA
NA 1.01202 NA NA
NA 0.968274 NA NA
NA 0.856246 NA NA
NA 0.954036 NA NA
NA 1.30115 NA NA
NA 1.14848 NA NA
NA 0.775799 NA NA
NA 0.943893 NA NA
NA 1.26826 NA NA
NA 1.09511 NA NA
NA 1.25525 NA NA
NA 0.872847 NA NA
NA 1.31587 NA NA
NA 1.04361 NA NA
NA 1.13282 NA NA
NA 1.19646 NA NA
NA 0.588918 NA NA
NA 0.462801 NA NA
NA 0.661714 NA NA
NA 0.560142 NA NA
NA 0.756907 NA NA
NA 0.605772 NA NA
NA 0.85637 NA NA
NA 0.719516 NA NA
NA 0.675104 NA NA
NA 1.02003 NA NA
NA 0.446955 NA NA
NA 0.825411 NA NA
NA 0.592185 NA NA
NA 0.55985 NA NA
NA 0.522224 NA NA
NA 0.566651 NA NA
NA 0.607744 NA NA
NA 0.696957 NA NA
NA 0.681482 NA NA
NA 0.530396 NA NA
NA 0.900534 NA NA
NA 0.70887 NA NA
NA 0.47227 NA NA
NA 0.812838 NA NA
NA 1.07889 NA NA
NA 0.822695 NA NA
NA 0.688576 NA NA
NA 0.610923 NA NA
NA 0.686215 NA NA
NA 0.38131 NA NA
NA 0.854915 NA NA
NA 0.904972 NA NA
NA 0.584364 NA NA
NA 1.00151 NA NA
NA 0.617502 NA NA
NA 0.661613 NA NA
NA 0.596145 NA NA
NA 0.57443 NA NA
NA 0.788202 NA NA
NA 0.85828 NA NA
NA 0.812313 NA NA
NA 0.849277 NA NA
NA 0.497665 NA NA
NA 0.870889 NA NA
NA 0.533122 NA NA
NA 0.751074 NA NA
NA 0.870887 NA NA
NA 0.638127 NA NA
NA 0.461918 NA NA
NA 0.890469 NA NA
NA 1.1723 NA NA
NA 1.00389 NA NA
NA 0.609113 NA NA
NA 0.65279 NA NA
NA 1.00917 NA NA
NA 1.09389 NA NA
NA 0.93245 NA NA
NA 0.631243 NA NA
NA 0.604068 NA NA
NA 0.909959 NA NA
NA 0.828409 NA NA
NA 0.922331 NA NA
NA 1.09431 NA NA
NA 0.953723 NA NA
NA 0.608781 NA NA
NA 0.650252 NA NA
NA 1.01526 NA NA
NA 0.390598 NA NA
NA 0.724697 NA NA
NA 0.775241 NA NA
NA 0.930857 NA NA
NA 0.951807 NA NA
NA 0.541054 NA NA
NA 1.01478 NA NA
NA 0.941802 NA NA
NA 0.9579 NA NA
NA 1.07784 NA NA
NA 0.49025 NA NA
NA 1.22766 NA NA
NA 0.731281 NA NA
NA 1.07453 NA NA
NA 0.748077 NA NA
NA 0.669366 NA NA
NA 0.799403 NA NA
NA 0.657396 NA NA
NA 0.747475 NA NA
NA 0.64792 NA NA
NA 0.913891 NA NA
NA 0.76468 NA NA
NA 0.9684 NA NA
NA 1.01496 NA NA
NA 0.629275 NA NA
NA 0.698599 NA NA
NA 0.816515 NA NA
NA 0.977592 NA NA
NA 0.953732 NA NA
NA 1.1743 NA NA
NA 0.926617 NA NA
NA 0.635761 NA NA
NA 1.18313 NA NA
NA 1.07294 NA NA
NA 1.01816 NA NA
NA 1.0059 NA NA
NA 0.943115 NA NA
NA 1.00646 NA NA
NA 1.01427 NA NA
NA 0.932149 NA NA
NA 0.934659 NA NA
NA 0.905044 NA NA
NA 0.838823 NA NA
NA 1.09323 NA NA
NA 1.01898 NA NA
NA 0.990151 NA NA
NA 1.00952 NA NA
NA 1.01248 NA NA
NA 1.04876 NA NA
NA 0.825505 NA NA
NA 0.829251 NA NA
NA 0.945024 NA NA
NA 1.13473 NA NA
NA 0.933795 NA NA
NA 0.971466 NA NA
NA 1.07815 NA NA
NA 0.90842 NA NA
NA 0.916329 NA NA
NA 1.0147 NA NA
NA 0.834052 NA NA
NA 1.14869 NA NA
NA 1.15535 NA NA
NA 1.12839 NA NA
NA 1.00897 NA NA
NA 0.984197 NA NA
NA 1.06402 NA NA
NA 1.23273 NA NA
NA 1.10115 NA NA
NA 1.15399 NA NA
NA 0.93935 NA NA
NA 1.08208 NA NA
NA 0.999708 NA NA
NA 1.14748 NA NA
NA 1.07005 NA NA
NA 0.867307 NA NA
NA 0.931976 NA NA
NA 1.09082 NA NA
NA 1.16344 NA NA
NA 0.904152 NA NA
NA 1.02811 NA NA
NA 1.14103 NA NA
NA 0.828876 NA NA
NA 0.794611 NA NA
NA 0.999019 NA NA
NA 1.0297 NA NA
NA 0.865033 NA NA
NA 1.02737 NA NA
NA 1.04067 NA NA
NA 0.974908 NA NA
NA 1.05687 NA NA
NA 1.15831 NA NA
NA 1.07003 NA NA
NA 0.747184 NA NA
NA 0.965571 NA NA
NA 0.882927 NA NA
NA 0.983042 NA NA
NA 1.10039 NA NA
NA 1.01173 NA NA
NA 0.938081 NA NA
NA 0.999059 NA NA
NA 0.857192 NA NA
NA 0.803651 NA NA
NA 0.838799 NA NA
NA 1.00884 NA NA
NA 0.962833 NA NA
NA 1.06782 NA NA
NA 0.992454 NA NA
NA 1.02642 NA NA
NA 1.0026 NA NA
NA 0.787156 NA NA
NA 0.736237 NA NA
NA 0.95987 NA NA
NA 0.983917 NA NA
NA 1.09298 NA NA
NA 0.84354 NA NA
NA 0.975563 NA NA
NA 0.890424 NA NA
NA 1.04646 NA NA
NA 1.18491 NA NA
NA 0.627853 NA NA
NA 0.931188 NA NA
NA 1.09573 NA NA
NA 0.889892 NA NA
NA 0.900202 NA NA
NA 0.789222 NA NA
NA 1.12402 NA NA
NA 0.981057 NA NA
NA 0.928159 NA NA
NA 1.18436 NA NA
NA 0.954947 NA NA
NA 0.879044 NA NA
NA 1.08843 NA NA
NA 0.98385 NA NA
NA 0.983139 NA NA
NA 1.1053 NA NA
NA 1.02355 NA NA
NA 1.12433 NA NA
NA 1.02244 NA NA
NA 1.08354 NA NA
NA 1.05261 NA NA
NA 1.08135 NA NA
NA 1.02434 NA NA
NA 1.11928 NA NA
NA 1.02204 NA NA
NA 1.1163 NA NA
NA 1.19215 NA NA
NA 1.133 NA NA
NA 1.0063 NA NA
NA 1.19294 NA NA
NA 1.20398 NA NA
NA 1.0725 NA NA
NA 1.11644 NA NA
NA 1.05564 NA NA
NA 1.13952 NA NA
NA 1.02885 NA NA
NA 1.02181 NA NA
NA 0.859997 NA NA
NA 1.00788 NA NA
NA 1.14905 NA NA
NA 1.10278 NA NA
NA 1.0186 NA NA
NA 1.05565 NA NA
NA 1.06075 NA NA
NA 0.928769 NA NA
NA 1.03517 NA NA
NA 1.18178 NA NA
NA 1.29094 NA NA
NA 1.06927 NA NA
NA 1.15556 NA NA
NA 1.05021 NA NA
NA 1.07536 NA NA
NA 1.04541 NA NA
NA 1.162 NA NA
NA 1.10969 NA NA
NA 1.15881 NA NA
NA 1.07265 NA NA
NA 1.13024 NA NA
NA 1.07921 NA NA
NA 1.12258 NA NA
NA 1.23861 NA NA
NA 0.97151 NA NA
NA 1.13151 NA NA
NA 1.1534 NA NA
NA 0.930981 NA NA
NA 1.20892 NA NA
NA 1.07046 NA NA
NA 1.26628 NA NA
NA 1.04232 NA NA
NA 1.14378 NA NA
NA 1.11443 NA NA
NA 1.02879 NA NA
NA 1.07031 NA NA
NA 1.13028 NA NA
NA 1.1491 NA NA
NA 0.890825 NA NA
NA 1.10454 NA NA
NA 1.06842 NA NA
NA 1.18768 NA NA
NA 1.10457 NA NA
NA 1.15989 NA NA
NA 1.15173 NA NA
NA 1.16913 NA NA
NA 1.10926 NA NA
NA 1.14304 NA NA
NA 1.08059 NA NA
NA 1.12683 NA NA
NA 1.07218 NA NA
NA 1.27459 NA NA
NA 0.988439 NA NA
NA 1.14031 NA NA
NA 1.0914 NA NA
NA 1.12669 NA NA
NA 1.11406 NA NA
NA 1.11444 NA NA
NA 1.11819 NA NA
NA 1.04109 NA NA
NA 1.11587 NA NA
NA 1.02342 NA NA
NA 1.11871 NA NA
NA 1.28589 NA NA
NA 1.0246 NA NA
NA 0.897058 NA NA
NA 1.0958 NA NA
NA 1.09279 NA NA
NA 1.09579 NA NA
NA 1.34048 NA NA
NA 0.98242 NA NA
NA 1.14717 NA NA
NA 1.00124 NA NA
NA 1.07804 NA NA
NA 1.17378 NA NA
NA 1.18517 NA NA
NA 1.02713 NA NA
NA 1.34228 NA NA
NA 1.43566 NA NA
NA 0.437175 NA NA
NA 1.18903 NA NA
NA 0.579473 NA NA
NA 1.28541 NA NA
NA 0.624849 NA NA
NA 0.759182 NA NA
NA 0.979804 NA NA
NA 0.776603 NA NA
NA 0.889219 NA NA
NA 1.0894 NA NA
NA 0.67856 NA NA
NA 1.1117 NA NA
NA 1.20523 NA NA
NA 0.811303 NA NA
NA 1.29285 NA NA
NA 0.484675 NA NA
NA 0.629539 NA NA
NA 1.38867 NA NA
NA 0.604742 NA NA
NA 1.44274 NA NA
NA 0.883024 NA NA
NA 0.993837 NA NA
NA 0.651248 NA NA
NA 0.93877 NA NA
NA 1.29679 NA NA
NA 1.0474 NA NA
NA 0.773139 NA NA
NA 1.59439 NA NA
NA 1.68106 NA NA
NA 0.376507 NA NA
NA 1.36731 NA NA
NA 1.03652 NA NA
NA 0.520231 NA NA
NA 1.11939 NA NA
NA 1.72976 NA NA
NA 1.79609 NA NA
NA 1.4727 NA NA
NA 1.55963 NA NA
NA 0.641105 NA NA
NA 0.768456 NA NA
NA 1.1374 NA NA
NA 0.474256 NA NA
NA 1.26271 NA NA
NA 1.20397 NA NA
NA 1.78699 NA NA
NA 0.622743 NA NA
NA 0.37648 NA NA
NA 1.35662 NA NA
NA 1.85795 NA NA
NA 0.645554 NA NA
NA 1.09669 NA NA
NA 0.922328 NA NA
NA 0.554868 NA NA
NA 0.971622 NA NA
NA 1.07337 NA NA
NA 0.759767 NA NA
NA 1.41078 NA NA
NA 0.86391 NA NA
NA 1.34518 NA NA
NA 1.22752 NA NA
NA 0.82787 NA NA
NA 0.722477 NA NA
NA 1.391 NA NA
NA 0.681081 NA NA
NA 1.32793 NA NA
NA 1.26103 NA NA
NA 1.63796 NA NA
NA 1.06572 NA NA
NA 1.70694 NA NA
NA 0.449792 NA NA
NA 1.68762 NA NA
NA 0.618733 NA NA
NA 0.949201 NA NA
NA 0.736064 NA NA
NA 0.567618 NA NA
NA 0.522904 NA NA
NA 1.53597 NA NA
NA 0.716495 NA NA
NA 1.63375 NA NA
NA 0.832642 NA NA
NA 1.6209 NA NA
NA 1.14755 NA NA
NA 0.677201 NA NA
NA 0.75337 NA NA
NA 1.39659 NA NA
NA 1.24354 NA NA
NA 1.26914 NA NA
NA 0.625013 NA NA
NA 1.12111 NA NA
NA 0.879751 NA NA
NA 1.7908 NA NA
NA 1.17635 NA NA
NA 0.652047 NA NA
NA 1.23205 NA NA
NA 1.12573 NA NA
NA 1.75595 NA NA
NA 1.19908 NA NA
NA 1.26114 NA NA
NA 1.56414 NA NA
NA 1.43786 NA NA
NA 1.45617 NA NA
NA 1.45651 NA NA
NA 1.62451 NA NA
NA 1.39874 NA NA
NA 1.3445 NA NA
NA 1.32498 NA NA
NA 1.24897 NA NA
NA 1.61403 NA NA
NA 1.4138 NA NA
NA 1.3768 NA NA
NA 1.03025 NA NA
NA 1.3887 NA NA
NA 1.58833 NA NA
NA 1.58354 NA NA
NA 1.36374 NA NA
NA 1.60622 NA NA
NA 1.4249 NA NA
NA 1.32764 NA NA
NA 1.35686 NA NA
NA 1.15618 NA NA
NA 1.21489 NA NA
NA 1.68446 NA NA
NA 1.50402 NA NA
NA 1.34367 NA NA
NA 1.13007 NA NA
NA 1.27307 NA NA
NA 1.24666 NA NA
NA 0.961813 NA NA
NA 1.13864 NA NA
NA 1.02987 NA NA
NA 1.53599 NA NA
NA 1.62313 NA NA
NA 1.62811 NA NA
NA 1.51047 NA NA
NA 1.26555 NA NA
NA 1.49755 NA NA
NA 1.15989 NA NA
NA 1.08738 NA NA
NA 1.45586 NA NA
NA 1.50562 NA NA
NA 1.55004 NA NA
NA 1.08437 NA NA
NA 1.39256 NA NA
NA 1.63084 NA NA
NA 1.07828 NA NA
NA 0.937898 NA NA
NA 1.50099 NA NA
NA 1.24052 NA NA
NA 1.2456 NA NA
NA 1.46024 NA NA
NA 1.59821 NA NA
NA 1.20139 NA NA
NA 1.30745 NA NA
NA 1.35411 NA NA
NA 1.41134 NA NA
NA 1.31706 NA NA
NA 1.14831 NA NA
NA 1.56953 NA NA
NA 1.70193 NA NA
NA 1.51458 NA NA
NA 1.45115 NA NA
NA 1.28353 NA NA
NA 1.32357 NA NA
NA 1.49451 NA NA
NA 1.72667 NA NA
NA 1.57562 NA NA
NA 1.15926 NA NA
NA 1.37143 NA NA
NA 1.42211 NA NA
NA 1.08446 NA NA
NA 1.27385 NA NA
NA 1.40861 NA NA
NA 1.59836 NA NA
NA 1.45112 NA NA
NA 1.07933 NA NA
NA 1.63934 NA NA
NA 1.27235 NA NA
NA 1.47722 NA NA
NA 1.52469 NA NA
NA 1.79248 NA NA
NA 1.16603 NA NA
NA 1.41406 NA NA
NA 1.31248 NA NA
NA 1.41182 NA NA
NA 1.2429 NA NA
NA 1.5478 NA NA
NA 1.54042 NA NA
NA 1.3899 NA NA
NA 1.58806 NA NA
NA 0.996024 NA NA
NA 1.468 NA NA
NA 1.71802 NA NA
NA 1.65416 NA NA
NA 1.45547 NA NA
NA 1.67783 NA NA
NA 1.36739 NA NA
NA 1.67893 NA NA
NA 1.52051 NA NA
NA 1.14826 NA NA
NA 1.44467 NA NA
NA 1.30807 NA NA
NA 1.26496 NA NA
NA 1.41692 NA NA
NA 1.40893 NA NA
NA 1.38539 NA NA
NA 1.55047 NA NA
NA 1.13931 NA NA
NA 1.22003 NA NA
NA 1.45453 NA NA
NA 1.46861 NA NA
NA 1.28813 NA NA
NA 1.36311 NA NA
NA 1.32865 NA NA
NA 1.37649 NA NA
NA 1.34541 NA NA
NA 1.23567 NA NA
NA 1.44857 NA NA
NA 1.31644 NA NA
NA 1.44402 NA NA
NA 1.38679 NA NA
NA 1.59412 NA NA
NA 1.50208 NA NA
NA 1.51195 NA NA
NA 1.42432 NA NA
NA 1.38073 NA NA
NA 1.55128 NA NA
NA 1.40347 NA NA
NA 1.47555 NA NA
NA 1.27046 NA NA
NA 1.51457 NA NA
NA 1.09002 NA NA
NA 1.15778 NA NA
NA 1.46091 NA NA
NA 1.38027 NA NA
NA 1.22523 NA NA
NA 1.28939 NA NA
NA 1.16511 NA NA
NA 1.33074 NA NA
NA 1.414 NA NA
NA 1.35763 NA NA
NA 1.4494 NA NA
NA 1.37369 NA NA
NA 1.22006 NA NA
NA 1.48116 NA NA
NA 1.43522 NA NA
NA 1.44988 NA NA
NA 0.906476 NA NA
NA 0.37494 NA NA
NA 0.893702 NA NA
NA 0.894988 NA NA
NA 0.749158 NA NA
NA 0.41046 NA NA
NA 0.887885 NA NA
NA 0.74674 NA NA
NA 1.32035 NA NA
NA 1.29939 NA NA
NA 1.21579 NA NA
NA 1.39398 NA NA
NA 1.52564 NA NA
NA 1.5142 NA NA
NA 1.48359 NA NA
NA 1.36507 NA NA
NA 0.454111 NA NA
NA 0.549084 NA NA
NA 0.948283 NA NA
NA 0.934974 NA NA
NA 1.47985 NA NA
NA 1.42563 NA NA
NA 0.495487 NA NA
NA 1.4151 NA NA
NA 1.50028 NA NA
NA 0.433939 NA NA
NA 1.46353 NA NA
NA 1.26199 NA NA
NA 1.33004 NA NA
NA 1.58839 NA NA
NA 0.972984 NA NA
NA 0.912583 NA NA
NA 0.483474 NA NA
NA 1.04534 NA NA
NA 0.577422 NA NA
NA 1.18867 NA NA
NA 0.830138 NA NA
NA 0.939965 NA NA
NA 0.615455 NA NA
NA 0.925824 NA NA
NA 0.938031 NA NA
NA 0.92457 NA NA
NA 1.37586 NA NA
NA 1.46559 NA NA
NA 1.19078 NA NA
NA 1.20244 NA NA
NA 0.502523 NA NA
NA 0.45848 NA NA
NA 1.48974 NA NA
NA 1.40095 NA NA
NA 0.93545 NA NA
NA 0.952674 NA NA
NA 1.44496 NA NA
NA 1.75043 NA NA
NA 2.02778 NA NA
NA 1.61777 NA NA
NA 1.77086 NA NA
NA 1.63577 NA NA
NA 2.1176 NA NA
NA 1.76486 NA NA
NA 2.05401 NA NA
NA 2.40335 NA NA
NA 2.1623 NA NA
NA 2.48393 NA NA
NA 2.35212 NA NA
NA 1.48952 NA NA
NA 1.79838 NA NA
NA 2.46363 NA NA
NA 0.921837 NA NA
NA 1.63785 NA NA
NA 1.65654 NA NA
NA 1.90191 NA NA
NA 2.12299 NA NA
NA 2.24622 NA NA
NA 1.8229 NA NA
NA 0.657148 NA NA
NA 1.62653 NA NA
NA 1.9613 NA NA
NA 1.55739 NA NA
NA 1.81744 NA NA
NA 1.45466 NA NA
NA 2.32831 NA NA
NA 2.1826 NA NA
NA 1.94269 NA NA
NA 1.9728 NA NA
NA 1.69208 NA NA
NA 1.40243 NA NA
NA 1.68737 NA NA
NA 2.00218 NA NA
NA 2.13113 NA NA
NA 1.6883 NA NA
NA 0.874734 NA NA
NA 1.75549 NA NA
NA 1.5759 NA NA
NA 0.583643 NA NA
NA 1.76025 NA NA
NA 1.42788 NA NA
NA 1.6382 NA NA
NA 1.90545 NA NA
NA 1.50875 NA NA
NA 1.60042 NA NA
NA 1.64716 NA NA
NA 0.869551 NA NA
NA 2.2149 NA NA
NA 1.66404 NA NA
NA 0.557869 NA NA
NA 1.90103 NA NA
NA 1.15983 NA NA
NA 1.2667 NA NA
NA 1.55075 NA NA
NA 2.33257 NA NA
NA 1.81405 NA NA
NA 1.24686 NA NA
NA 2.0333 NA NA
NA 1.4521 NA NA
NA 1.71359 NA NA
NA 2.18402 NA NA
NA 1.89259 NA NA
NA 1.41387 NA NA
NA 2.36511 NA NA
NA 1.51061 NA NA
NA 2.19298 NA NA
NA 1.95796 NA NA
NA 1.58885 NA NA
NA 2.37766 NA NA
NA 1.37817 NA NA
NA 1.4477 NA NA
NA 1.32385 NA NA
NA 1.62384 NA NA
NA 1.17675 NA NA
NA 1.65453 NA NA
NA 1.3689 NA NA
NA 1.48277 NA NA
NA 1.11474 NA NA
NA 1.34957 NA NA
NA 1.81064 NA NA
NA 1.39436 NA NA
NA 1.84851 NA NA
NA 1.21748 NA NA
NA 1.84301 NA NA
NA 1.03155 NA NA
NA 1.3557 NA NA
NA 0.738827 NA NA
NA 1.07077 NA NA
NA 0.352999 NA NA
NA 1.85021 NA NA
NA 0.977519 NA NA
NA 0.825497 NA NA
NA 1.08436 NA NA
NA 1.06267 NA NA
NA 1.71429 NA NA
NA 1.26286 NA NA
NA 1.33171 NA NA
NA 1.96671 NA NA
NA 1.30903 NA NA
NA 1.1472 NA NA
NA 1.87519 NA NA
NA 1.67184 NA NA
NA 0.665382 NA NA
NA 1.1877 NA NA
NA 1.92024 NA NA
NA 1.83521 NA NA
NA 1.5679 NA NA
NA 1.95232 NA NA
NA 0.614212 NA NA
NA 1.30503 NA NA
NA 1.64623 NA NA
NA 0.840801 NA NA
NA 0.966478 NA NA
NA 1.48618 NA NA
NA 1.92667 NA NA
NA 1.86291 NA NA
NA 1.84193 NA NA
NA 1.98663 NA NA
NA 1.10109 NA NA
NA 1.7608 NA NA
NA 1.78791 NA NA
NA 1.78098 NA NA
NA 2.01362 NA NA
NA 1.84634 NA NA
NA 1.92802 NA NA
NA 1.20137 NA NA
NA 1.9636 NA NA
NA 2.22801 NA NA
NA 1.44141 NA NA
NA 2.80543 NA NA
NA 1.52012 NA NA
NA 0.867865 NA NA
NA 2.14934 NA NA
NA 2.24069 NA NA
NA 2.38024 NA NA
NA 1.73939 NA NA
NA 2.4865 NA NA
NA 1.77964 NA NA
NA 1.95148 NA NA
NA 2.4396 NA NA
NA 1.19159 NA NA
NA 0.764576 NA NA
NA 1.36087 NA NA
NA 2.29339 NA NA
NA 1.44781 NA NA
NA 2.54489 NA NA
NA 0.965809 NA NA
NA 2.23487 NA NA
NA 1.87048 NA NA
NA 1.96872 NA NA
NA 1.81703 NA NA
NA 1.01008 NA NA
NA 1.78729 NA NA
NA 2.18143 NA NA
NA 1.79038 NA NA
NA 1.91694 NA NA
NA 1.23452 NA NA
NA 1.66651 NA NA
NA 1.90148 NA NA
NA 1.90235 NA NA
NA 2.77159 NA NA
NA 1.93933 NA NA
NA 1.7555 NA NA
NA 1.79154 NA NA
NA 1.80783 NA NA
NA 1.86099 NA NA
NA 1.81325 NA NA
NA 1.13956 NA NA
NA 1.84896 NA NA
NA 1.73236 NA NA
NA 1.36524 NA NA
NA 1.89066 NA NA
NA 2.0679 NA NA
NA 1.87165 NA NA
NA 1.79819 NA NA
NA 1.29666 NA NA
NA 2.20703 NA NA
NA 1.99776 NA NA
NA 1.88294 NA NA
NA 1.91977 NA NA
NA 1.95107 NA NA
NA 2.45964 NA NA
NA 2.16428 NA NA
NA 1.94367 NA NA
NA 1.74565 NA NA
NA 1.90538 NA NA
NA 1.40045 NA NA
NA 1.53474 NA NA
NA 2.09154 NA NA
NA 1.22091 NA NA
NA 2.78739 NA NA
NA 2.74608 NA NA
NA 2.48898 NA NA
NA 1.40881 NA NA
NA 1.94685 NA NA
NA 1.57244 NA NA
NA 1.70891 NA NA
NA 2.92516 NA NA
NA 2.59034 NA NA
NA 2.82421 NA NA
NA 1.95598 NA NA
NA 1.42742 NA NA
NA 1.31152 NA NA
NA 2.91508 NA NA
NA 2.48673 NA NA
NA 2.69542 NA NA
NA 1.29867 NA NA
NA 2.84313 NA NA
NA 2.8785 NA NA
NA 1.53712 NA NA
NA 1.92556 NA NA
NA 3.07089 NA NA
NA 1.8558 NA NA
NA 1.78764 NA NA
NA 3.15709 NA NA
NA 2.72053 NA NA
NA 1.95621 NA NA
NA 3.018 NA NA
NA 2.88338 NA NA
NA 1.42677 NA NA
NA 1.65851 NA NA
NA 2.89952 NA NA
NA 2.7611 NA NA
NA 2.59627 NA NA
NA 2.67467 NA NA
NA 1.67936 NA NA
NA 1.536 NA NA
NA 1.83886 NA NA
NA 2.81395 NA NA
NA 1.7487 NA NA
NA 3.03435 NA NA
NA 1.26266 NA NA
NA 1.35313 NA NA
NA 2.95564 NA NA
NA 2.70378 NA NA
NA 1.76909 NA NA
NA 2.02622 NA NA
NA 2.9517 NA NA
NA 2.66185 NA NA
NA 2.0109 NA NA
NA 1.98187 NA NA
NA 2.16595 NA NA
NA 1.59771 NA NA
NA 1.24071 NA NA
NA 2.94506 NA NA
NA 1.91143 NA NA
NA 2.8387 NA NA
NA 2.79947 NA NA
NA 2.01809 NA NA
NA 1.47976 NA NA
NA 2.41594 NA NA
NA 2.05561 NA NA
NA 1.62559 NA NA
NA 3.19133 NA NA
NA 3.24812 NA NA
NA 2.23747 NA NA
NA 2.957 NA NA
NA 2.32645 NA NA
NA 1.91596 NA NA
NA 2.46289 NA NA
NA 1.38089 NA NA
NA 1.10586 NA NA
NA 1.95579 NA NA
NA 1.8345 NA NA
NA 2.32836 NA NA
NA 1.30215 NA NA
NA 1.64622 NA NA
NA 3.02242 NA NA
NA 2.1619 NA NA
NA 1.86389 NA NA
NA 1.51583 NA NA
NA 2.10863 NA NA
NA 2.67859 NA NA
NA 2.25878 NA NA
NA 1.21106 NA NA
NA 1.79426 NA NA
NA 3.11719 NA NA
NA 2.86394 NA NA
NA 2.82667 NA NA
NA 1.90076 NA NA
NA 3.37823 NA NA
NA 2.98716 NA NA
NA 3.30269 NA NA
NA 2.61569 NA NA
NA 1.7627 NA NA
NA 1.02632 NA NA
NA 1.88938 NA NA
NA 2.67741 NA NA
NA 2.4035 NA NA
NA 3.14081 NA NA
NA 3.06615 NA NA
NA 2.10394 NA NA
NA 2.53863 NA NA
NA 1.59824 NA NA
NA 1.37489 NA NA
NA 1.71892 NA NA
NA 1.05689 NA NA
NA 0.955868 NA NA
NA 1.15517 NA NA
NA 1.26712 NA NA
NA 0.750762 NA NA
NA 0.884191 NA NA
NA 1.35326 NA NA
NA 0.418135 NA NA
NA 0.616732 NA NA
NA 1.27114 NA NA
NA 0.419638 NA NA
NA 1.45915 NA NA
NA 1.55735 NA NA
NA 0.602529 NA NA
NA 0.287444 NA NA
NA 0.521337 NA NA
NA 0.808289 NA NA
NA 0.680195 NA NA
NA 1.09888 NA NA
NA 1.20941 NA NA
NA 1.10682 NA NA
NA 1.2774 NA NA
NA 1.36535 NA NA
NA 0.861916 NA NA
NA 1.45039 NA NA
NA 0.865339 NA NA
NA 0.910545 NA NA
NA 0.986338 NA NA
NA 0.643254 NA NA
NA 1.3434 NA NA
NA 1.39744 NA NA
NA 1.27611 NA NA
NA 1.00516 NA NA
NA 1.56612 NA NA
NA 0.852703 NA NA
NA 0.988227 NA NA
NA 0.580717 NA NA
NA 0.817644 NA NA
NA 1.09947 NA NA
NA 0.84877 NA NA
NA 0.934552 NA NA
NA 1.61309 NA NA
NA 0.647388 NA NA
NA 0.554662 NA NA
NA 0.784714 NA NA
NA 1.69349 NA NA
NA 1.6883 NA NA
NA 1.77872 NA NA
NA 1.5942 NA NA
NA 0.867008 NA NA
NA 0.93893 NA NA
NA 1.66967 NA NA
NA 1.75661 NA NA
NA 1.53667 NA NA
NA 0.56984 NA NA
NA 0.712935 NA NA
NA 1.18772 NA NA
NA 0.701377 NA NA
NA 0.241289 NA NA
NA 0.566932 NA NA
NA 1.40696 NA NA
NA 1.60657 NA NA
NA 1.53752 NA NA
NA 1.6672 NA NA
NA 1.32491 NA NA
NA 1.59816 NA NA
NA 1.05853 NA NA
NA 0.554954 NA NA
NA 0.601735 NA NA
NA 0.729726 NA NA
NA 0.448592 NA NA
NA 1.41503 NA NA
NA 1.11731 NA NA
NA 1.19927 NA NA
NA 1.34476 NA NA
NA 1.03333 NA NA
NA 1.11981 NA NA
NA 1.7628 NA NA
NA 0.803151 NA NA
NA 0.32613 NA NA
NA 1.72745 NA NA
NA 1.00001 NA NA
NA 1.5694 NA NA
NA 0.776324 NA NA
NA 1.84681 NA NA
NA 0.717855 NA NA
NA 0.41793 NA NA
NA 0.614345 NA NA
NA 0.513476 NA NA
NA 1.80328 NA NA
NA 0.578567 NA NA
NA 1.12428 NA NA
NA 0.997477 NA NA
NA 1.4101 NA NA
NA 0.521217 NA NA
NA 1.15677 NA NA
NA 1.7789 NA NA
NA 0.953198 NA NA
NA 1.19231 NA NA
NA 0.802533 NA NA
NA 1.84235 NA NA
NA 0.650511 NA NA
NA 0.815413 NA NA
NA 1.83419 NA NA
NA 1.98745 NA NA
NA 1.79542 NA NA
NA 1.81195 NA NA
NA 0.911479 NA NA
NA 0.52148 NA NA
NA 1.88183 NA NA
NA 1.82177 NA NA
NA 1.0014 NA NA
NA 0.854295 NA NA
NA 1.80427 NA NA
NA 1.99101 NA NA
NA 2.06124 NA NA
NA 0.792871 NA NA
NA 0.77718 NA NA
NA 1.92328 NA NA
NA 2.02377 NA NA
NA 1.20394 NA NA
NA 1.78475 NA NA
NA 0.933105 NA NA
NA 1.39688 NA NA
NA 1.86044 NA NA
NA 1.86161 NA NA
NA 1.7861 NA NA
NA 1.15696 NA NA
NA 2.02188 NA NA
NA 0.969623 NA NA
NA 1.92965 NA NA
NA 0.919969 NA NA
NA 1.12412 NA NA
NA 1.83596 NA NA
NA 2.17218 NA NA
NA 1.26437 NA NA
NA 1.02898 NA NA
NA 0.655742 NA NA
NA 1.9443 NA NA
NA 1.26249 NA NA
NA 1.96415 NA NA
NA 1.0701 NA NA
NA 2.04227 NA NA
NA 1.29102 NA NA
NA 1.27202 NA NA
NA 1.28621 NA NA
NA 1.9807 NA NA
NA 1.94828 NA NA
NA 1.35742 NA NA
NA 1.78288 NA NA
NA 1.84531 NA NA
NA 1.05643 NA NA
NA 1.82494 NA NA
NA 1.93242 NA NA
NA 0.794846 NA NA
NA 1.96735 NA NA
NA 1.18456 NA NA
NA 1.94385 NA NA
NA 1.2531 NA NA
NA 1.22412 NA NA
NA 1.14758 NA NA
NA 0.978822 NA NA
NA 1.88804 NA NA
NA 1.8487 NA NA
NA 1.05907 NA NA
NA 2.14723 NA NA
NA 1.70532 NA NA
NA 1.85335 NA NA
NA 1.63921 NA NA
NA 0.814293 NA NA
NA 1.75802 NA NA
NA 1.92242 NA NA
NA 1.69705 NA NA
NA 1.64378 NA NA
NA 1.49843 NA NA
NA 1.16165 NA NA
NA 2.02213 NA NA
NA 1.52477 NA NA
NA 1.2995 NA NA
NA 0.860986 NA NA
NA 1.65539 NA NA
NA 1.56195 NA NA
NA 1.7121 NA NA
NA 1.4185 NA NA
NA 1.70388 NA NA
NA 2.12742 NA NA
NA 1.23574 NA NA
NA 1.17193 NA NA
NA 0.702788 NA NA
NA 1.77706 NA NA
NA 2.06315 NA NA
NA 2.08746 NA NA
NA 1.16339 NA NA
NA 1.33758 NA NA
NA 1.09291 NA NA
NA 0.814319 NA NA
NA 1.71261 NA NA
NA 1.63727 NA NA
NA 2.02216 NA NA
NA 1.04345 NA NA
NA 1.22845 NA NA
NA 1.32436 NA NA
NA 1.34352 NA NA
NA 1.33778 NA NA
NA 1.1451 NA NA
NA 1.31427 NA NA
NA 1.34163 NA NA
NA 1.43248 NA NA
NA 1.87459 NA NA
NA 1.2669 NA NA
NA 1.47183 NA NA
NA 1.40269 NA NA
NA 1.43097 NA NA
NA 1.47028 NA NA
NA 1.19876 NA NA
NA 1.45662 NA NA
NA 1.57215 NA NA
NA 1.85445 NA NA
NA 1.32314 NA NA
NA 1.3747 NA NA
NA 1.5026 NA NA
NA 1.35682 NA NA
NA 1.45951 NA NA
NA 1.41926 NA NA
NA 1.59946 NA NA
NA 1.22711 NA NA
NA 1.76129 NA NA
NA 1.98534 NA NA
NA 1.2706 NA NA
NA 1.69489 NA NA
NA 1.66681 NA NA
NA 1.62915 NA NA
NA 1.38909 NA NA
NA 1.45507 NA NA
NA 1.28863 NA NA
NA 1.52417 NA NA
NA 1.3111 NA NA
NA 1.32091 NA NA
NA 1.9225 NA NA
NA 1.14695 NA NA
NA 1.56507 NA NA
NA 1.60559 NA NA
NA 1.60805 NA NA
NA 1.35904 NA NA
NA 1.37605 NA NA
NA 1.19244 NA NA
NA 1.36668 NA NA
NA 1.35931 NA NA
NA 1.37573 NA NA
NA 1.42396 NA NA
NA 1.88182 NA NA
NA 1.30659 NA NA
NA 1.45304 NA NA
NA 1.36073 NA NA
NA 1.45508 NA NA
NA 1.3209 NA NA
NA 1.77643 NA NA
NA 1.38075 NA NA
NA 1.84261 NA NA
NA 1.78312 NA NA
NA 1.35179 NA NA
NA 1.57596 NA NA
NA 1.45718 NA NA
NA 1.28569 NA NA
NA 1.40878 NA NA
NA 1.28922 NA NA
NA 1.21367 NA NA
NA 1.45077 NA NA
NA 1.39966 NA NA
NA 1.27439 NA NA
NA 1.74463 NA NA
NA 1.54001 NA NA
NA 1.48527 NA NA
NA 1.4213 NA NA
NA 1.506 NA NA
NA 1.53065 NA NA
NA 1.68183 NA NA
NA 1.48071 NA NA
NA 1.45284 NA NA
NA 1.27782 NA NA
NA 1.24788 NA NA
NA 1.27721 NA NA
NA 1.35878 NA NA
NA 1.17676 NA NA
NA 1.29699 NA NA
NA 1.9819 NA NA
NA 1.29415 NA NA
NA 1.26567 NA NA
NA 1.78449 NA NA
NA 2.01752 NA NA
NA 2.14668 NA NA
NA 1.27916 NA NA
NA 1.33855 NA NA
NA 1.135 NA NA
NA 1.33371 NA NA
NA 1.17635 NA NA
NA 1.21119 NA NA
NA 1.27785 NA NA
NA 1.24457 NA NA
NA 1.27363 NA NA
NA 1.30246 NA NA
NA 1.94754 NA NA
NA 1.26932 NA NA
NA 1.83057 NA NA
NA 2.15893 NA NA
NA 1.23532 NA NA
NA 1.31619 NA NA
NA 2.07505 NA NA
NA 1.36962 NA NA
NA 1.19022 NA NA
NA 1.32649 NA NA
NA 1.16748 NA NA
NA 2.12755 NA NA
NA 1.29732 NA NA
NA 1.30364 NA NA
NA 1.26593 NA NA
NA 2.26612 NA NA
NA 1.86221 NA NA
NA 2.10121 NA NA
NA 1.90997 NA NA
NA 1.91202 NA NA
NA 1.69259 NA NA
NA 1.37196 NA NA
NA 1.90286 NA NA
NA 1.32594 NA NA
NA 1.24837 NA NA
NA 1.33228 NA NA
NA 1.30261 NA NA
NA 1.12472 NA NA
NA 1.16018 NA NA
NA 1.27439 NA NA
NA 1.19692 NA NA
NA 2.03524 NA NA
NA 1.31965 NA NA
NA 1.16709 NA NA
NA 2.08013 NA NA
NA 1.25514 NA NA
NA 1.30436 NA NA
NA 1.17253 NA NA
NA 1.2413 NA NA
NA 1.19556 NA NA
NA 1.31876 NA NA
NA 1.29762 NA NA
NA 1.94776 NA NA
NA 2.18196 NA NA
NA 1.88365 NA NA
NA 1.73803 NA NA
NA 1.3561 NA NA
NA 2.23987 NA NA
NA 1.48875 NA NA
NA 2.04999 NA NA
NA 1.26539 NA NA
NA 1.28565 NA NA
NA 1.19489 NA NA
NA 1.27051 NA NA
NA 1.33092 NA NA
NA 2.04572 NA NA
NA 1.28836 NA NA
NA 2.17015 NA NA
NA 1.34715 NA NA
NA 1.41094 NA NA
NA 1.11621 NA NA
NA 1.19313 NA NA
NA 1.7901 NA NA
NA 2.26636 NA NA
NA 1.18295 NA NA
NA 1.94605 NA NA
NA 1.26981 NA NA
NA 2.00585 NA NA
NA 2.04732 NA NA
NA 1.25268 NA NA
NA 2.06607 NA NA
NA 1.33392 NA NA
NA 1.41002 NA NA
NA 1.47082 NA NA
NA 2.15055 NA NA
NA 2.05165 NA NA
NA 1.30622 NA NA
NA 1.17218 NA NA
NA 1.55289 NA NA
NA 1.28362 NA NA
NA 1.3907 NA NA
NA 2.51734 NA NA
NA 1.41206 NA NA
NA 1.35177 NA NA
NA 2.47611 NA NA
NA 1.05632 NA NA
NA 2.57221 NA NA
NA 2.3424 NA NA
NA 2.40696 NA NA
NA 2.06512 NA NA
NA 1.3729 NA NA
NA 2.3637 NA NA
NA 2.57978 NA NA
NA 1.7501 NA NA
NA 2.42257 NA NA
NA 2.45503 NA NA
NA 2.33401 NA NA
NA 2.53977 NA NA
NA 1.14146 NA NA
NA 2.65024 NA NA
NA 1.15434 NA NA
NA 1.07559 NA NA
NA 2.04067 NA NA
NA 2.26944 NA NA
NA 2.51864 NA NA
NA 2.41942 NA NA
NA 1.20398 NA NA
NA 1.82579 NA NA
NA 1.61134 NA NA
NA 1.78072 NA NA
NA 2.06767 NA NA
NA 1.56644 NA NA
NA 1.29117 NA NA
NA 1.90375 NA NA
NA 1.8081 NA NA
NA 1.46173 NA NA
NA 1.63249 NA NA
NA 2.31861 NA NA
NA 1.58104 NA NA
NA 1.58768 NA NA
NA 2.27157 NA NA
NA 2.55319 NA NA
NA 2.24144 NA NA
NA 1.49463 NA NA
NA 2.42476 NA NA
NA 1.51961 NA NA
NA 2.03776 NA NA
NA 1.63335 NA NA
NA 1.59317 NA NA
NA 2.29408 NA NA
NA 1.89575 NA NA
NA 1.57864 NA NA
NA 1.2405 NA NA
NA 1.78889 NA NA
NA 1.71361 NA NA
NA 1.67229 NA NA
NA 1.23673 NA NA
NA 1.78327 NA NA
NA 1.2749 NA NA
NA 1.76548 NA NA
NA 1.50094 NA NA
NA 1.35409 NA NA
NA 1.37726 NA NA
NA 2.34441 NA NA
NA 1.36439 NA NA
NA 1.61201 NA NA
NA 1.422 NA NA
NA 1.90788 NA NA
NA 1.58383 NA NA
NA 2.35766 NA NA
NA 2.47591 NA NA
NA 2.56206 NA NA
NA 1.47262 NA NA
NA 1.39293 NA NA
NA 1.64779 NA NA
NA 1.50255 NA NA
NA 1.11557 NA NA
NA 1.27001 NA NA
NA 1.8823 NA NA
NA 1.89379 NA NA
NA 2.34 NA NA
NA 1.3269 NA NA
NA 1.55181 NA NA
NA 2.59304 NA NA
NA 2.29683 NA NA
NA 2.06187 NA NA
NA 2.65837 NA NA
NA 2.25796 NA NA
NA 1.60356 NA NA
NA 1.57748 NA NA
NA 2.2015 NA NA
NA 1.48438 NA NA
NA 2.29787 NA NA
NA 2.49668 NA NA
NA 1.6394 NA NA
NA 1.86119 NA NA
NA 1.43741 NA NA
NA 2.21512 NA NA
NA 2.27801 NA NA
NA 1.96782 NA NA
NA 2.24364 NA NA
NA 2.05487 NA NA
NA 2.23128 NA NA
NA 1.90217 NA NA
NA 2.29519 NA NA
NA 2.03747 NA NA
NA 2.47489 NA NA
NA 2.36712 NA NA
NA 2.46273 NA NA
NA 2.28508 NA NA
NA 2.30976 NA NA
NA 1.96522 NA NA
NA 2.28381 NA NA
NA 2.07714 NA NA
NA 2.2962 NA NA
NA 2.02214 NA NA
NA 1.80819 NA NA
NA 2.38308 NA NA
NA 2.25273 NA NA
NA 2.04136 NA NA
NA 2.49009 NA NA
NA 2.30046 NA NA
NA 2.25491 NA NA
NA 2.34643 NA NA
NA 1.66923 NA NA
NA 1.8903 NA NA
NA 2.06711 NA NA
NA 1.89897 NA NA
NA 1.88075 NA NA
NA 1.7374 NA NA
NA 1.83883 NA NA
NA 2.08655 NA NA
NA 1.85247 NA NA
NA 1.55804 NA NA
NA 2.15093 NA NA
NA 2.11939 NA NA
NA 2.29606 NA NA
NA 2.32195 NA NA
NA 2.19706 NA NA
NA 2.23639 NA NA
NA 2.29295 NA NA
NA 1.93855 NA NA
NA 2.29294 NA NA
NA 1.67445 NA NA
NA 1.75431 NA NA
NA 2.27903 NA NA
NA 1.91794 NA NA
NA 2.08249 NA NA
NA 1.92079 NA NA
NA 2.27207 NA NA
NA 1.90739 NA NA
NA 2.15872 NA NA
NA 2.19008 NA NA
NA 2.42195 NA NA
NA 1.90623 NA NA
NA 1.78457 NA NA
NA 1.7751 NA NA
NA 2.23792 NA NA
NA 1.81567 NA NA
NA 2.11235 NA NA
NA 2.13452 NA NA
NA 2.12001 NA NA
NA 1.94632 NA NA
NA 1.8583 NA NA
NA 1.91505 NA NA
NA 1.62746 NA NA
NA 2.32913 NA NA
NA 1.94437 NA NA
NA 2.19409 NA NA
NA 2.25079 NA NA
NA 2.16277 NA NA
NA 1.99925 NA NA
NA 2.20282 NA NA
NA 2.26375 NA NA
NA 1.82346 NA NA
NA 2.21516 NA NA
NA 2.34598 NA NA
NA 2.05576 NA NA
NA 2.21079 NA NA
NA 2.2621 NA NA
NA 1.73489 NA NA
NA 2.16646 NA NA
NA 1.84212 NA NA
NA 2.32553 NA NA
NA 2.22937 NA NA
NA 2.08874 NA NA
NA 2.38805 NA NA
NA 1.96639 NA NA
NA 1.86079 NA NA
NA 2.15279 NA NA
NA 2.48226 NA NA
NA 2.30138 NA NA
NA 2.21732 NA NA
NA 2.05827 NA NA
NA 1.85955 NA NA
NA 1.9161 NA NA
NA 1.9378 NA NA
NA 2.39881 NA NA
NA 2.1271 NA NA
NA 2.0632 NA NA
NA 2.23233 NA NA
NA 2.15555 NA NA
NA 2.47545 NA NA
NA 2.42402 NA NA
NA 2.2205 NA NA
NA 2.09575 NA NA
NA 2.57145 NA NA
NA 2.25759 NA NA
NA 2.12267 NA NA
NA 2.02255 NA NA
NA 2.03855 NA NA
NA 2.31407 NA NA
NA 2.35162 NA NA
NA 2.09725 NA NA
NA 2.2525 NA NA
NA 2.48869 NA NA
NA 2.38316 NA NA
NA 2.08654 NA NA
NA 2.38595 NA NA
NA 1.89417 NA NA
NA 2.30478 NA NA
NA 1.69395 NA NA
NA 1.75265 NA NA
NA 1.84458 NA NA
NA 2.06428 NA NA
NA 2.17438 NA NA
NA 2.43563 NA NA
NA 2.40261 NA NA
NA 2.58227 NA NA
NA 2.44182 NA NA
NA 2.5654 NA NA
NA 2.42614 NA NA
NA 2.36806 NA NA
NA 1.97375 NA NA
NA 1.94326 NA NA
NA 2.3158 NA NA
NA 2.22005 NA NA
NA 2.25276 NA NA
NA 2.14533 NA NA
NA 2.27238 NA NA
NA 2.50613 NA NA
NA 2.2736 NA NA
NA 2.38069 NA NA
NA 2.22001 NA NA
NA 2.0559 NA NA
NA 2.35474 NA NA
NA 1.98435 NA NA
NA 2.47459 NA NA
NA 2.47087 NA NA
NA 2.02984 NA NA
NA 2.08304 NA NA
NA 2.40693 NA NA
NA 1.89628 NA NA
NA 2.09715 NA NA
NA 1.8679 NA NA
NA 2.35127 NA NA
NA 2.17072 NA NA
NA 2.5282 NA NA
NA 2.23898 NA NA
NA 2.49114 NA NA
NA 2.47036 NA NA
NA 2.56389 NA NA
NA 2.08165 NA NA
NA 2.41792 NA NA
NA 2.28141 NA NA
NA 2.06036 NA NA
NA 2.51096 NA NA
NA 2.27725 NA NA
NA 2.36753 NA NA
NA 1.89808 NA NA
NA 2.08741 NA NA
NA 1.78992 NA NA
NA 2.46122 NA NA
NA 2.11569 NA NA
NA 2.10302 NA NA
NA 2.15064 NA NA
NA 2.29122 NA NA
NA 2.15475 NA NA
NA 1.62905 NA NA
NA 2.27284 NA NA
NA 2.26963 NA NA
NA 2.10655 NA NA
NA 2.40815 NA NA
NA 2.389 NA NA
NA 1.78316 NA NA
NA 2.60764 NA NA
NA 1.77648 NA NA
NA 2.28234 NA NA
NA 2.25548 NA NA
NA 2.10159 NA NA
NA 2.20065 NA NA
NA 2.14201 NA NA
NA 2.20465 NA NA
NA 2.07417 NA NA
NA 2.16414 NA NA
NA 2.1379 NA NA
NA 1.80775 NA NA
NA 2.13309 NA NA
NA 2.26088 NA NA
NA 2.49878 NA NA
NA 2.48026 NA NA
NA 2.22322 NA NA
NA 2.18333 NA NA
NA 2.54934 NA NA
NA 2.39134 NA NA
NA 2.50181 NA NA
NA 2.18562 NA NA
NA 2.47936 NA NA
NA 2.42457 NA NA
NA 2.19151 NA NA
NA 2.41814 NA NA
NA 1.45054 NA NA
NA 1.43133 NA NA
NA 2.5114 NA NA
NA 2.57036 NA NA
NA 2.42641 NA NA
NA 2.45062 NA NA
NA 2.2206 NA NA
NA 2.44814 NA NA
NA 2.41231 NA NA
NA 1.42925 NA NA
NA 1.43671 NA NA
NA 2.46251 NA NA
NA 1.46677 NA NA
NA 2.13214 NA NA
NA 2.52735 NA NA
NA 1.44868 NA NA
NA 1.62281 NA NA
NA 2.38027 NA NA
NA 1.4684 NA NA
NA 1.93245 NA NA
NA 1.68829 NA NA
NA 2.52895 NA NA
NA 2.49919 NA NA
NA 2.42485 NA NA
NA 1.85392 NA NA
NA 1.61542 NA NA
NA 1.7384 NA NA
NA 1.68485 NA NA
NA 2.24692 NA NA
NA 2.46636 NA NA
NA 1.52416 NA NA
NA 1.89871 NA NA
NA 1.98021 NA NA
NA 1.9266 NA NA
NA 1.52216 NA NA
NA 1.47629 NA NA
NA 2.40901 NA NA
NA 1.55217 NA NA
NA 1.63983 NA NA
NA 1.50613 NA NA
NA 2.3911 NA NA
NA 2.35621 NA NA
NA 1.83436 NA NA
NA 1.60755 NA NA
NA 2.26461 NA NA
NA 2.18759 NA NA
NA 2.48569 NA NA
NA 1.91589 NA NA
NA 1.74878 NA NA
NA 2.0355 NA NA
NA 2.38493 NA NA
NA 1.95795 NA NA
NA 1.74188 NA NA
NA 2.34099 NA NA
NA 1.65083 NA NA
NA 2.17523 NA NA
NA 2.34892 NA NA
NA 2.3566 NA NA
NA 2.52454 NA NA
NA 2.16438 NA NA
NA 1.88314 NA NA
NA 2.36094 NA NA
NA 2.18447 NA NA
NA 2.46189 NA NA
NA 1.42966 NA NA
NA 2.48006 NA NA
NA 1.42774 NA NA
NA 1.57088 NA NA
NA 2.22547 NA NA
NA 2.37575 NA NA
NA 2.52363 NA NA
NA 1.95654 NA NA
NA 1.70893 NA NA
NA 1.69387 NA NA
NA 2.39702 NA NA
NA 1.81753 NA NA
NA 2.37199 NA NA
NA 2.18256 NA NA
NA 1.44901 NA NA
NA 1.7195 NA NA
NA 1.85095 NA NA
NA 2.40998 NA NA
NA 2.38331 NA NA
NA 2.22185 NA NA
NA 2.23928 NA NA
NA 1.90402 NA NA
NA 2.17936 NA NA
NA 1.99336 NA NA
NA 2.38779 NA NA
NA 2.3918 NA NA
NA 1.92759 NA NA
NA 1.96036 NA NA
NA 2.40112 NA NA
NA 2.45096 NA NA
NA 1.87155 NA NA
NA 1.88704 NA NA
NA 1.52141 NA NA
NA 1.82294 NA NA
NA 1.88821 NA NA
NA 1.6453 NA NA
NA 2.42969 NA NA
NA 2.35886 NA NA
NA 1.2286 NA NA
NA 1.58086 NA NA
NA 2.45639 NA NA
NA 1.49799 NA NA
NA 0.763703 NA NA
NA 1.17393 NA NA
NA 0.726836 NA NA
NA 1.74829 NA NA
NA 2.3446 NA NA
NA 1.77189 NA NA
NA 1.69229 NA NA
NA 1.63315 NA NA
NA 1.26148 NA NA
NA 1.5525 NA NA
NA 2.39264 NA NA
NA 1.17423 NA NA
NA 1.65849 NA NA
NA 2.38361 NA NA
NA 0.794829 NA NA
NA 1.31914 NA NA
NA 1.67538 NA NA
NA 1.70094 NA NA
NA 1.69992 NA NA
NA 1.12984 NA NA
NA 1.5766 NA NA
NA 1.77266 NA NA
NA 1.31221 NA NA
NA 1.69763 NA NA
NA 0.817062 NA NA
NA 2.39213 NA NA
NA 1.72041 NA NA
NA 1.18616 NA NA
NA 2.41494 NA NA
NA 2.18597 NA NA
NA 1.17057 NA NA
NA 2.13412 NA NA
NA 0.75612 NA NA
NA 2.08878 NA NA
NA 0.82449 NA NA
NA 1.212 NA NA
NA 2.01488 NA NA
NA 0.930291 NA NA
NA 1.15548 NA NA
NA 1.23581 NA NA
NA 1.34585 NA NA
NA 2.13517 NA NA
NA 1.32058 NA NA
NA 2.22879 NA NA
NA 0.948373 NA NA
NA 0.825138 NA NA
NA 0.887971 NA NA
NA 2.00834 NA NA
NA 2.13859 NA NA
NA 1.25082 NA NA
NA 1.12528 NA NA
NA 1.28268 NA NA
NA 2.17755 NA NA
NA 1.43201 NA NA
NA 1.10657 NA NA
NA 2.0498 NA NA
NA 0.988249 NA NA
NA 1.27972 NA NA
NA 2.21376 NA NA
NA 1.23757 NA NA
NA 2.25516 NA NA
NA 0.943974 NA NA
NA 2.22243 NA NA
NA 2.08237 NA NA
NA 2.27504 NA NA
NA 1.27128 NA NA
NA 2.23277 NA NA
NA 1.34586 NA NA
NA 2.30386 NA NA
NA 2.34049 NA NA
NA 2.26271 NA NA
NA 2.11373 NA NA
NA 2.3025 NA NA
NA 2.3936 NA NA
NA 2.08851 NA NA
NA 2.10598 NA NA
NA 2.12361 NA NA
NA 2.14503 NA NA
NA 2.2361 NA NA
NA 2.20899 NA NA
NA 2.18156 NA NA
NA 2.29849 NA NA
NA 2.19938 NA NA
NA 2.27472 NA NA
NA 2.13436 NA NA
NA 2.18759 NA NA
NA 2.23523 NA NA
NA 2.27451 NA NA
NA 2.15524 NA NA
NA 2.14259 NA NA
NA 2.20186 NA NA
NA 2.18983 NA NA
NA 2.24001 NA NA
NA 2.21397 NA NA
NA 2.19678 NA NA
NA 2.24701 NA NA
NA 2.15124 NA NA
NA 2.20267 NA NA
NA 2.07967 NA NA
NA 2.02057 NA NA
NA 2.17002 NA NA
NA 2.18101 NA NA
NA 2.12801 NA NA
NA 2.16829 NA NA
NA 2.2212 NA NA
NA 2.05918 NA NA
NA 2.08987 NA NA
NA 2.02223 NA NA
NA 2.16485 NA NA
NA 2.15814 NA NA
NA 2.12984 NA NA
NA 2.15762 NA NA
NA 2.163 NA NA
NA 2.15935 NA NA
NA 2.25154 NA NA
NA 2.0523 NA NA
NA 2.02553 NA NA
NA 2.03589 NA NA
NA 2.12773 NA NA
NA 1.9325 NA NA
NA 1.99822 NA NA
NA 1.8495 NA NA
NA 2.03517 NA NA
NA 2.03244 NA NA
NA 2.22278 NA NA
NA 2.08052 NA NA
NA 2.02055 NA NA
NA 2.10121 NA NA
NA 1.91148 NA NA
NA 2.21614 NA NA
NA 1.66562 NA NA
NA 1.69249 NA NA
NA 2.27424 NA NA
NA 2.16653 NA NA
NA 2.18899 NA NA
NA 2.16241 NA NA
NA 2.06539 NA NA
NA 1.75508 NA NA
NA 2.03924 NA NA
NA 1.72484 NA NA
NA 2.06108 NA NA
NA 2.04362 NA NA
NA 2.02406 NA NA
NA 2.05136 NA NA
NA 1.68852 NA NA
NA 2.09529 NA NA
NA 2.11509 NA NA
NA 1.90054 NA NA
NA 2.10895 NA NA
NA 1.97157 NA NA
NA 2.23603 NA NA
NA 1.93818 NA NA
NA 2.073 NA NA
NA 2.01891 NA NA
NA 2.285 NA NA
NA 2.04672 NA NA
NA 2.11573 NA NA
NA 2.28507 NA NA
NA 2.14717 NA NA
NA 1.79369 NA NA
NA 2.27003 NA NA
NA 2.20974 NA NA
NA 2.26965 NA NA
NA 1.60088 NA NA
NA 1.74862 NA NA
NA 2.12512 NA NA
NA 2.23303 NA NA
NA 2.0253 NA NA
NA 1.82634 NA NA
NA 2.09335 NA NA
NA 1.58674 NA NA
NA 2.19654 NA NA
NA 2.20904 NA NA
NA 2.14433 NA NA
NA 1.31738 NA NA
NA 1.39008 NA NA
NA 1.34979 NA NA
NA 1.38257 NA NA
NA 1.23231 NA NA
NA 1.30642 NA NA
NA 1.26472 NA NA
NA 1.29318 NA NA
NA 2.12369 NA NA
NA 2.25912 NA NA
NA 2.21618 NA NA
NA 2.34228 NA NA
NA 1.95938 NA NA
NA 1.36891 NA NA
NA 2.21609 NA NA
NA 1.4794 NA NA
NA 2.05925 NA NA
NA 1.3747 NA NA
NA 2.29791 NA NA
NA 1.47589 NA NA
NA 1.96314 NA NA
NA 1.39225 NA NA
NA 1.6331 NA NA
NA 1.36806 NA NA
NA 1.44116 NA NA
NA 1.61546 NA NA
NA 2.31301 NA NA
NA 2.14517 NA NA
NA 1.45348 NA NA
NA 2.32671 NA NA
NA 1.57028 NA NA
NA 2.24447 NA NA
NA 2.40136 NA NA
NA 1.51321 NA NA
NA 2.2169 NA NA
NA 2.32147 NA NA
NA 1.45243 NA NA
NA 2.4325 NA NA
NA 1.39202 NA NA
NA 2.06828 NA NA
NA 2.35651 NA NA
NA 2.3037 NA NA
NA 1.37996 NA NA
NA 2.3892 NA NA
NA 1.3015 NA NA
NA 1.3154 NA NA
NA 1.43201 NA NA
NA 2.37129 NA NA
NA 1.31017 NA NA
NA 2.56492 NA NA
NA 1.18384 NA NA
NA 1.2712 NA NA
NA 2.39371 NA NA
NA 1.36215 NA NA
NA 1.5882 NA NA
NA 1.23885 NA NA
NA 1.30913 NA NA
NA 2.01237 NA NA
NA 1.56119 NA NA
NA 1.29277 NA NA
NA 2.36136 NA NA
NA 2.04774 NA NA
NA 1.72498 NA NA
NA 1.38129 NA NA
NA 1.71677 NA NA
NA 1.46989 NA NA
NA 2.55754 NA NA
NA 1.37427 NA NA
NA 2.1892 NA NA
NA 1.2668 NA NA
NA 1.70926 NA NA
NA 2.26553 NA NA
NA 2.48819 NA NA
NA 2.41832 NA NA
NA 1.43426 NA NA
NA 1.50189 NA NA
NA 2.17247 NA NA
NA 2.40919 NA NA
NA 1.65386 NA NA
NA 2.28365 NA NA
NA 1.35615 NA NA
NA 1.64864 NA NA
NA 2.2706 NA NA
NA 2.31933 NA NA
NA 2.49287 NA NA
NA 1.5758 NA NA
NA 1.26307 NA NA
NA 2.05091 NA NA
NA 1.43845 NA NA
NA 1.44604 NA NA
NA 2.26527 NA NA
NA 1.42161 NA NA
NA 1.35046 NA NA
NA 2.38778 NA NA
NA 2.25504 NA NA
NA 1.40365 NA NA
NA 2.18729 NA NA
NA 1.49235 NA NA
NA 1.46129 NA NA
NA 2.32761 NA NA
NA  NA NA
NA  NA NA
NA  NA NA
NA  NA NA
NA  NA NA
NA  NA NA
NA  NA NA
   NA
   NA
   NA
