# Supplementary material for: BCL::Conf: small molecule conformational sampling using a knowledge based rotamer library
Source: J Cheminform. 2015 Sep 30;7:47. doi: 10.1186/s13321-015-0095-1 (PMC4607025; doi:10.1186/s13321-015-0095-1)
Supplement: Supplementary file 3 — Additional file 3. protocol capture files mentioned in Supplement.docx. [file 13321_2015_95_MOESM3_ESM.zip › protocol_capture/input/vernalis_bcl_omega_comparison.txt]

242-6	1.26555	1.55804	a
136-10	1.25005	1.18589	a
211-6	0.917499	1.50767	a
100-3	0.528576	0.594809	a
28-6	0.723137	0.769782	a
245-5	0.864876	1.62905	a
177-3	0.137508	0.27024	a
72-3	0.258309	0.27244	a
85-9	0.597956	2.04378	a
103-8	1.48551	1.11747	a
157-6	0.839756	1.05689	a
26-4	0.848589	0.413667	a
86-9	1.62365	0.484416	a
185-6	0.676568	1.43267	a
199-7	0.804247	1.15252	a
44-10	1.28187	1.08239	a
12-5	0.640985	0.614103	a
116-7	1.00743	1.7508	a
88-5	0.321	1.01138	a
138-6	0.628931	0.271318	a
70-5	0.455806	0.331015	a
230-8	1.26005	0.678994	a
65-11	1.79925	0.917227	a
235-2	0.852187	0.295714	a
30-7	0.40042	0.672059	a
32-5	0.363385	0.517036	a
22-8	0.923327	0.599578	a
178-6	0.967345	1.04747	a
135-2	0.259909	0.50099	a
250-4	0.560098	0.726836	a
52-9	1.69921	2.1849	a
19-8	0.795541	1.46451	a
154-1	0.220625	0.307351	a
61-4	0.262151	0.464357	a
184-1	0.109706	0.246512	a
57-5	0.449651	1.02611	a
137-2	0.105654	0.177205	a
76-12	2.3913	3.11743	a
11-4	0.414741	0.570387	a
237-3	1.09704	0.472462	a
140-4	0.685329	0.634329	a
107-8	1.87708	1.69773	a
248-9	1.31412	1.19325	a
176-6	0.549948	0.91864	a
79-4	0.265389	0.560802	a
104-7	1.0624	0.694008	a
68-3	0.301348	0.608335	a
158-9	0.859064	0.76574	a
77-5	0.70514	0.895058	a
38-10	0.988207	2.88298	a
109-7	0.37755	0.463485	a
74-9	0.423582	1.62629	a
182-1	0.0917116	0.207458	a
249-9	0.903234	1.61705	a
54-10	1.02078	1.833	a
244-3	0.28146	0.881882	a
196-6	0.520648	1.30204	a
218-5	0.35088	0.38131	a
240-8	0.692796	0.914731	a
118-3	0.698896	0.698228	a
16-4	0.472229	1.03548	a
21-5	0.427084	0.243098	a
150-8	1.0215	1.83241	a
153-1	0.21033	0.250083	a
204-8	1.61814	1.46192	a
126-1	0.123919	0.167504	a
228-2	0.585373	0.197736	a
180-3	0.248436	0.437116	a
227-10	0.880597	1.27778	a
124-7	0.579687	0.850296	a
46-6	1.38759	0.709929	a
247-4	0.642048	1.42774	a
98-6	0.77449	1.07744	a
43-4	0.364224	1.01715	a
172-2	0.54955	0.305641	a
165-8	0.681785	0.926472	a
210-5	0.546357	0.918591	a
233-7	0.564528	0.752173	a
226-4	0.573574	1.02632	a
128-4	0.156918	0.498447	a
151-11	1.64145	2.42026	a
15-8	0.939425	2.10315	a
132-1	0.162435	0.283067	a
131-4	0.796935	0.577862	a
208-3	0.532821	0.99462	a
238-5	0.507087	1.11621	a
200-6	1.20641	0.692364	a
18-3	0.27887	0.327379	a
147-2	0.307109	0.230864	a
164-8	0.633296	0.962556	a
58-5	0.626492	0.887041	a
203-5	0.45825	0.386173	a
64-4	1.24419	1.4091	a
114-4	0.298297	0.246404	a
113-8	0.638596	0.658844	a
231-4	0.540405	0.52148	a
111-5	0.402001	0.254803	a
34-1	1.62041	1.55161	a
31-4	0.844041	0.248047	a
222-4	0.286633	0.937898	a
161-8	0.347807	0.888996	a
95-8	0.800318	1.23932	a
39-8	0.894505	0.567416	a
80-7	1.1601	1.18929	a
6-3	0.272157	0.192433	a
96-4	0.344563	0.256481	a
188-3	0.2484	0.219836	a
121-3	0.639815	0.422158	a
122-7	0.999667	1.37868	a
101-12	0.93103	2.44161	a
217-5	0.481319	0.695969	a
207-8	1.018	0.947746	a
47-3	0.437766	0.562907	a
214-5	0.671078	0.411466	a
169-5	0.632556	0.627036	a
8-2	0.260983	0.494648	a
212-8	0.973761	3.12941	a
71-6	0.386077	0.392516	a
83-7	0.858878	1.7185	a
243-9	1.71543	1.06408	a
195-6	0.555089	1.35711	a
127-4	0.429644	0.332621	a
246-7	1.4157	1.14336	a
29-4	0.365901	0.299436	a
220-6	0.556078	0.859997	a
166-4	0.401381	0.234406	a
229-4	0.641207	0.241289	a
24-3	0.435289	0.310768	a
163-7	0.631671	0.805771	a
27-7	1.39682	0.869765	a
148-4	0.461501	0.466017	a
84-3	0.442001	0.363544	a
156-8	0.66342	0.426307	a
87-4	0.393701	0.332579	a
179-6	1.0559	1.38749	a
119-2	0.220395	0.175675	a
117-4	0.765634	0.469543	a
234-5	0.257925	1.1451	a
162-6	0.581219	0.627553	a
23-1	0.758463	0.641488	a
252-6	1.00247	1.18384	a
108-12	1.24462	1.14861	a
159-10	1.83345	2.52488	a
239-3	0.840455	0.312966	a
139-7	1.00464	0.606945	a
0-6	0.764753	0.600085	a
143-3	0.364621	0.249782	a
216-6	0.532364	0.714049	a
2-7	0.80096	0.721187	a
183-2	0.243119	0.233667	a
102-6	1.04501	0.711417	a
192-5	0.440828	0.498799	a
55-7	1.68257	0.614684	a
53-3	0.785424	0.623947	a
198-5	1.37831	0.764032	a
120-4	0.337598	0.296957	a
197-5	0.523018	0.61213	a
221-5	0.220765	0.37648	a
13-7	1.16922	0.509478	a
50-3	0.396621	1.0431	a
201-1	1.69952	0.777493	a
105-7	1.30193	1.20381	a
251-6	1.17885	1.58674	a
206-8	0.781192	1.23921	a
78-5	1.64247	1.10376	a
146-10	1.3152	2.40712	a
9-3	0.395061	0.517206	a
7-8	0.932378	1.23904	a
4-7	0.795726	0.952399	a
144-6	0.879083	0.968003	a
219-5	0.62139	0.627853	a
106-8	1.41868	1.76993	a
194-2	0.337031	0.334435	a
17-6	1.06738	0.823987	a
152-1	0.130615	0.12311	a
175-6	0.599934	0.392767	a
202-10	1.28714	0.881646	a
10-4	0.274719	0.430743	a
73-4	0.329638	0.627683	a
155-4	0.398283	0.336601	a
110-10	0.659118	3.62623	a
69-3	0.289027	0.298844	a
75-12	0.836076	2.87693	a
42-6	0.991002	0.839982	a
99-9	1.36004	1.68957	a
213-7	0.336638	0.679159	a
41-7	0.527681	1.01815	a
174-3	0.420112	0.333679	a
66-4	0.170479	0.205817	a
241-6	0.543899	1.05632	a
186-3	0.605071	1.18629	a
170-8	0.617669	1.1148	a
129-4	0.297982	0.376432	a
167-7	0.654975	0.860826	a
67-10	1.17848	0.959523	a
173-4	0.544246	0.698833	a
60-3	0.447758	0.41177	a
59-3	0.179048	0.257571	a
171-10	1.98746	1.77979	a
63-3	0.570055	0.759504	a
225-5	0.7818	0.614212	a
141-2	0.261373	0.201872	a
45-5	1.19554	0.540628	a
205-3	0.447825	0.198265	a
209-10	1.2494	2.30199	a
14-4	0.564996	0.390437	a
48-9	1.3166	0.500316	a
81-6	0.500385	0.975949	a
130-2	0.453289	0.357562	a
25-11	1.22933	1.29951	a
112-2	0.204834	0.208907	a
90-5	0.599002	0.378454	a
224-4	0.649619	0.352999	a
62-2	0.201599	0.567633	a
1-1	0.142365	1.54752	a
133-5	0.454733	0.950182	a
35-3	0.281511	0.335146	a
115-4	0.409003	0.236342	a
33-3	0.189944	0.235922	a
49-12	1.37509	1.25786	a
190-4	0.356713	0.461622	a
134-3	0.294813	0.447942	a
36-3	0.189757	0.163255	a
82-5	0.289147	0.890317	a
97-6	1.50622	0.490272	a
187-6	0.671659	0.480034	a
223-4	0.395085	0.37494	a
94-3	0.204245	0.530417	a
3-6	0.83552	1.41963	a
123-9	1.44945	2.21565	a
5-9	0.879864	1.55196	a
160-8	1.09237	1.04918	a
56-12	0.911969	2.25254	a
215-3	0.452768	0.467941	a
191-2	0.460774	0.203874	a
125-1	0.156854	0.193791	a
189-7	0.568135	0.703891	a
