# Supplementary material for: BCL::Conf: small molecule conformational sampling using a knowledge based rotamer library
Source: J Cheminform. 2015 Sep 30;7:47. doi: 10.1186/s13321-015-0095-1 (PMC4607025; doi:10.1186/s13321-015-0095-1)
Supplement: Supplementary file 3 — Additional file 3. protocol capture files mentioned in Supplement.docx. [file 13321_2015_95_MOESM3_ESM.zip › protocol_capture/input/vernalis_bcl_omega_comparison1.txt]

100-3	0.528576	0.594809	a
177-3	0.137508	0.27024	a
72-3	0.258309	0.27244	a
235-2	0.852187	0.295714	a
135-2	0.259909	0.50099	a
154-1	0.220625	0.307351	a
184-1	0.109706	0.246512	a
137-2	0.105654	0.177205	a
237-3	1.09704	0.472462	a
68-3	0.301348	0.608335	a
182-1	0.0917116	0.207458	a
244-3	0.28146	0.881882	a
118-3	0.698896	0.698228	a
153-1	0.21033	0.250083	a
126-1	0.123919	0.167504	a
228-2	0.585373	0.197736	a
180-3	0.248436	0.437116	a
172-2	0.54955	0.305641	a
132-1	0.162435	0.283067	a
208-3	0.532821	0.99462	a
18-3	0.27887	0.327379	a
147-2	0.307109	0.230864	a
34-1	1.62041	1.55161	a
6-3	0.272157	0.192433	a
188-3	0.2484	0.219836	a
121-3	0.639815	0.422158	a
47-3	0.437766	0.562907	a
8-2	0.260983	0.494648	a
24-3	0.435289	0.310768	a
84-3	0.442001	0.363544	a
119-2	0.220395	0.175675	a
23-1	0.758463	0.641488	a
239-3	0.840455	0.312966	a
143-3	0.364621	0.249782	a
183-2	0.243119	0.233667	a
53-3	0.785424	0.623947	a
50-3	0.396621	1.0431	a
201-1	1.69952	0.777493	a
9-3	0.395061	0.517206	a
194-2	0.337031	0.334435	a
152-1	0.130615	0.12311	a
69-3	0.289027	0.298844	a
174-3	0.420112	0.333679	a
186-3	0.605071	1.18629	a
60-3	0.447758	0.41177	a
59-3	0.179048	0.257571	a
63-3	0.570055	0.759504	a
141-2	0.261373	0.201872	a
205-3	0.447825	0.198265	a
130-2	0.453289	0.357562	a
112-2	0.204834	0.208907	a
62-2	0.201599	0.567633	a
1-1	0.142365	1.54752	a
35-3	0.281511	0.335146	a
33-3	0.189944	0.235922	a
134-3	0.294813	0.447942	a
36-3	0.189757	0.163255	a
94-3	0.204245	0.530417	a
215-3	0.452768	0.467941	a
191-2	0.460774	0.203874	a
125-1	0.156854	0.193791	a
