# Supplementary material for: BCL::Conf: small molecule conformational sampling using a knowledge based rotamer library
Source: J Cheminform. 2015 Sep 30;7:47. doi: 10.1186/s13321-015-0095-1 (PMC4607025; doi:10.1186/s13321-015-0095-1)
Supplement: Supplementary file 3 — Additional file 3. protocol capture files mentioned in Supplement.docx. [file 13321_2015_95_MOESM3_ESM.zip › protocol_capture/input/vernalis_bcl_omega_comparison2.txt]

242-6	1.26555	1.55804	a
211-6	0.917499	1.50767	a
28-6	0.723137	0.769782	a
245-5	0.864876	1.62905	a
157-6	0.839756	1.05689	a
26-4	0.848589	0.413667	a
185-6	0.676568	1.43267	a
12-5	0.640985	0.614103	a
88-5	0.321	1.01138	a
138-6	0.628931	0.271318	a
70-5	0.455806	0.331015	a
32-5	0.363385	0.517036	a
178-6	0.967345	1.04747	a
250-4	0.560098	0.726836	a
61-4	0.262151	0.464357	a
57-5	0.449651	1.02611	a
11-4	0.414741	0.570387	a
140-4	0.685329	0.634329	a
176-6	0.549948	0.91864	a
79-4	0.265389	0.560802	a
77-5	0.70514	0.895058	a
196-6	0.520648	1.30204	a
218-5	0.35088	0.38131	a
16-4	0.472229	1.03548	a
21-5	0.427084	0.243098	a
46-6	1.38759	0.709929	a
247-4	0.642048	1.42774	a
98-6	0.77449	1.07744	a
43-4	0.364224	1.01715	a
210-5	0.546357	0.918591	a
226-4	0.573574	1.02632	a
128-4	0.156918	0.498447	a
131-4	0.796935	0.577862	a
238-5	0.507087	1.11621	a
200-6	1.20641	0.692364	a
58-5	0.626492	0.887041	a
203-5	0.45825	0.386173	a
64-4	1.24419	1.4091	a
114-4	0.298297	0.246404	a
231-4	0.540405	0.52148	a
111-5	0.402001	0.254803	a
31-4	0.844041	0.248047	a
222-4	0.286633	0.937898	a
96-4	0.344563	0.256481	a
217-5	0.481319	0.695969	a
214-5	0.671078	0.411466	a
169-5	0.632556	0.627036	a
71-6	0.386077	0.392516	a
195-6	0.555089	1.35711	a
127-4	0.429644	0.332621	a
29-4	0.365901	0.299436	a
220-6	0.556078	0.859997	a
166-4	0.401381	0.234406	a
229-4	0.641207	0.241289	a
148-4	0.461501	0.466017	a
87-4	0.393701	0.332579	a
179-6	1.0559	1.38749	a
117-4	0.765634	0.469543	a
234-5	0.257925	1.1451	a
162-6	0.581219	0.627553	a
252-6	1.00247	1.18384	a
0-6	0.764753	0.600085	a
216-6	0.532364	0.714049	a
102-6	1.04501	0.711417	a
192-5	0.440828	0.498799	a
198-5	1.37831	0.764032	a
120-4	0.337598	0.296957	a
197-5	0.523018	0.61213	a
221-5	0.220765	0.37648	a
251-6	1.17885	1.58674	a
78-5	1.64247	1.10376	a
144-6	0.879083	0.968003	a
219-5	0.62139	0.627853	a
17-6	1.06738	0.823987	a
175-6	0.599934	0.392767	a
10-4	0.274719	0.430743	a
73-4	0.329638	0.627683	a
155-4	0.398283	0.336601	a
42-6	0.991002	0.839982	a
66-4	0.170479	0.205817	a
241-6	0.543899	1.05632	a
129-4	0.297982	0.376432	a
173-4	0.544246	0.698833	a
225-5	0.7818	0.614212	a
45-5	1.19554	0.540628	a
14-4	0.564996	0.390437	a
81-6	0.500385	0.975949	a
90-5	0.599002	0.378454	a
224-4	0.649619	0.352999	a
133-5	0.454733	0.950182	a
115-4	0.409003	0.236342	a
190-4	0.356713	0.461622	a
82-5	0.289147	0.890317	a
97-6	1.50622	0.490272	a
187-6	0.671659	0.480034	a
223-4	0.395085	0.37494	a
3-6	0.83552	1.41963	a
