# Supplementary material for: BCL::Conf: small molecule conformational sampling using a knowledge based rotamer library
Source: J Cheminform. 2015 Sep 30;7:47. doi: 10.1186/s13321-015-0095-1 (PMC4607025; doi:10.1186/s13321-015-0095-1)
Supplement: Supplementary file 3 — Additional file 3. protocol capture files mentioned in Supplement.docx. [file 13321_2015_95_MOESM3_ESM.zip › protocol_capture/input/vernalis_bcl_omega_comparison3.txt]

85-9	0.597956	2.04378	a
103-8	1.48551	1.11747	a
86-9	1.62365	0.484416	a
199-7	0.804247	1.15252	a
116-7	1.00743	1.7508	a
230-8	1.26005	0.678994	a
30-7	0.40042	0.672059	a
22-8	0.923327	0.599578	a
52-9	1.69921	2.1849	a
19-8	0.795541	1.46451	a
107-8	1.87708	1.69773	a
248-9	1.31412	1.19325	a
104-7	1.0624	0.694008	a
158-9	0.859064	0.76574	a
109-7	0.37755	0.463485	a
74-9	0.423582	1.62629	a
249-9	0.903234	1.61705	a
240-8	0.692796	0.914731	a
150-8	1.0215	1.83241	a
204-8	1.61814	1.46192	a
124-7	0.579687	0.850296	a
165-8	0.681785	0.926472	a
233-7	0.564528	0.752173	a
15-8	0.939425	2.10315	a
164-8	0.633296	0.962556	a
113-8	0.638596	0.658844	a
161-8	0.347807	0.888996	a
95-8	0.800318	1.23932	a
39-8	0.894505	0.567416	a
80-7	1.1601	1.18929	a
122-7	0.999667	1.37868	a
207-8	1.018	0.947746	a
212-8	0.973761	3.12941	a
83-7	0.858878	1.7185	a
243-9	1.71543	1.06408	a
246-7	1.4157	1.14336	a
163-7	0.631671	0.805771	a
27-7	1.39682	0.869765	a
156-8	0.66342	0.426307	a
139-7	1.00464	0.606945	a
2-7	0.80096	0.721187	a
55-7	1.68257	0.614684	a
13-7	1.16922	0.509478	a
105-7	1.30193	1.20381	a
206-8	0.781192	1.23921	a
7-8	0.932378	1.23904	a
4-7	0.795726	0.952399	a
106-8	1.41868	1.76993	a
99-9	1.36004	1.68957	a
213-7	0.336638	0.679159	a
41-7	0.527681	1.01815	a
170-8	0.617669	1.1148	a
167-7	0.654975	0.860826	a
48-9	1.3166	0.500316	a
123-9	1.44945	2.21565	a
5-9	0.879864	1.55196	a
160-8	1.09237	1.04918	a
189-7	0.568135	0.703891	a
