# Supplementary material for: BCL::Conf: small molecule conformational sampling using a knowledge based rotamer library
Source: J Cheminform. 2015 Sep 30;7:47. doi: 10.1186/s13321-015-0095-1 (PMC4607025; doi:10.1186/s13321-015-0095-1)
Supplement: Supplementary file 3 — Additional file 3. protocol capture files mentioned in Supplement.docx. [file 13321_2015_95_MOESM3_ESM.zip › protocol_capture/input/vernalis_bcl_omega_comparison4.txt]

136-10	1.25005	1.18589	a
44-10	1.28187	1.08239	a
65-11	1.79925	0.917227	a
76-12	2.3913	3.11743	a
38-10	0.988207	2.88298	a
54-10	1.02078	1.833	a
227-10	0.880597	1.27778	a
151-11	1.64145	2.42026	a
101-12	0.93103	2.44161	a
108-12	1.24462	1.14861	a
159-10	1.83345	2.52488	a
146-10	1.3152	2.40712	a
202-10	1.28714	0.881646	a
110-10	0.659118	3.62623	a
75-12	0.836076	2.87693	a
67-10	1.17848	0.959523	a
171-10	1.98746	1.77979	a
209-10	1.2494	2.30199	a
25-11	1.22933	1.29951	a
49-12	1.37509	1.25786	a
56-12	0.911969	2.25254	a
