# Supplementary material for: BCL::Conf: small molecule conformational sampling using a knowledge based rotamer library
Source: J Cheminform. 2015 Sep 30;7:47. doi: 10.1186/s13321-015-0095-1 (PMC4607025; doi:10.1186/s13321-015-0095-1)
Supplement: Supplementary file 3 — Additional file 3. protocol capture files mentioned in Supplement.docx. [file 13321_2015_95_MOESM3_ESM.zip › protocol_capture/input/vernalis_bcl_omega_comparison_fixed.txt]

242-6	1.28838	1.55804	a
136-10	0.977743	1.18589	a
211-6	1.06921	1.50767	a
100-3	0.528576	0.594809	a
28-6	0.738301	0.769782	a
245-5	0.951491	1.62905	a
177-3	0.20861	0.27024	a
72-3	0.302913	0.27244	a
85-9	0.472631	2.04378	a
103-8	1.54069	1.11747	a
157-6	0.764902	1.05689	a
26-4	0.826754	0.413667	a
86-9	1.28782	0.484416	a
185-6	0.627028	1.43267	a
199-7	0.822425	1.15252	a
44-10	1.18343	1.08239	a
12-5	0.497318	0.614103	a
116-7	0.901492	1.7508	a
88-5	0.50389	1.01138	a
138-6	0.625095	0.271318	a
70-5	0.323737	0.331015	a
230-8	1.00818	0.678994	a
65-11	1.12668	0.917227	a
235-2	0.878749	0.295714	a
30-7	0.679118	0.672059	a
32-5	0.37421	0.517036	a
22-8	0.977042	0.599578	a
178-6	0.941929	1.04747	a
135-2	0.264094	0.50099	a
250-4	0.338329	0.726836	a
52-9	1.54434	2.1849	a
19-8	1.38469	1.46451	a
154-1	0.21799	0.307351	a
61-4	0.176495	0.464357	a
184-1	0.10365	0.246512	a
57-5	0.403216	1.02611	a
137-2	0.101753	0.177205	a
76-12	2.50538	3.11743	a
11-4	0.39937	0.570387	a
237-3	1.09704	0.472462	a
140-4	1.18335	0.634329	a
107-8	1.76084	1.69773	a
248-9	2.02121	1.19325	a
176-6	0.700478	0.91864	a
79-4	0.281472	0.560802	a
104-7	1.00681	0.694008	a
68-3	0.314945	0.608335	a
158-9	1.26577	0.76574	a
77-5	0.341175	0.895058	a
38-10	0.908897	2.88298	a
109-7	0.630524	0.463485	a
74-9	0.442264	1.62629	a
182-1	0.091675	0.207458	a
249-9	0.842663	1.61705	a
54-10	1.15879	1.833	a
244-3	0.249761	0.881882	a
196-6	0.547383	1.30204	a
218-5	0.306077	0.38131	a
240-8	0.627111	0.914731	a
118-3	0.584601	0.698228	a
16-4	0.620469	1.03548	a
21-5	0.439466	0.243098	a
150-8	1.74394	1.83241	a
153-1	0.0923711	0.250083	a
204-8	1.5323	1.46192	a
126-1	0.287492	0.167504	a
228-2	0.585373	0.197736	a
180-3	0.248561	0.437116	a
227-10	0.910312	1.27778	a
124-7	0.196562	0.850296	a
46-6	1.23183	0.709929	a
247-4	0.518251	1.42774	a
98-6	0.812648	1.07744	a
43-4	0.624444	1.01715	a
172-2	0.536026	0.305641	a
165-8	0.913007	0.926472	a
210-5	0.623663	0.918591	a
233-7	0.480814	0.752173	a
226-4	0.930078	1.02632	a
128-4	0.162973	0.498447	a
151-11	1.29359	2.42026	a
15-8	1.08879	2.10315	a
132-1	0.162435	0.283067	a
131-4	0.765633	0.577862	a
208-3	0.657796	0.99462	a
238-5	0.769425	1.11621	a
200-6	1.0518	0.692364	a
18-3	0.184899	0.327379	a
147-2	0.338619	0.230864	a
164-8	0.468807	0.962556	a
58-5	0.577329	0.887041	a
203-5	0.558583	0.386173	a
64-4	1.23482	1.4091	a
114-4	0.298297	0.246404	a
113-8	0.730894	0.658844	a
231-4	0.402832	0.52148	a
111-5	0.246066	0.254803	a
34-1	1.62041	1.55161	a
31-4	0.659065	0.248047	a
222-4	0.188088	0.937898	a
161-8	0.42522	0.888996	a
95-8	0.867521	1.23932	a
39-8	1.01114	0.567416	a
80-7	0.50871	1.18929	a
6-3	0.259379	0.192433	a
96-4	0.35337	0.256481	a
188-3	0.394717	0.219836	a
121-3	0.628924	0.422158	a
122-7	1.02758	1.37868	a
101-12	1.03412	2.44161	a
217-5	0.454361	0.695969	a
207-8	0.551917	0.947746	a
47-3	0.38853	0.562907	a
214-5	0.321022	0.411466	a
169-5	0.20428	0.627036	a
8-2	0.312455	0.494648	a
212-8	1.19174	3.12941	a
71-6	0.209485	0.392516	a
83-7	0.910268	1.7185	a
243-9	0.375939	1.06408	a
195-6	0.700003	1.35711	a
127-4	0.334646	0.332621	a
246-7	1.17906	1.14336	a
29-4	0.280104	0.299436	a
220-6	0.576384	0.859997	a
166-4	0.277064	0.234406	a
229-4	0.654209	0.241289	a
24-3	0.421006	0.310768	a
163-7	0.169632	0.805771	a
27-7	0.82061	0.869765	a
148-4	0.212063	0.466017	a
84-3	0.278874	0.363544	a
156-8	0.665787	0.426307	a
87-4	0.418778	0.332579	a
179-6	0.703147	1.38749	a
119-2	0.224978	0.175675	a
117-4	0.831026	0.469543	a
234-5	0.234122	1.1451	a
162-6	0.19386	0.627553	a
23-1	0.760188	0.641488	a
252-6	1.11633	1.18384	a
108-12	0.737597	1.14861	a
159-10	1.46101	2.52488	a
239-3	1.25172	0.312966	a
139-7	1.03602	0.606945	a
0-6	0.511535	0.600085	a
143-3	0.391335	0.249782	a
216-6	0.581838	0.714049	a
2-7	0.948653	0.721187	a
183-2	0.225954	0.233667	a
102-6	0.643082	0.711417	a
192-5	0.601933	0.498799	a
55-7	1.45493	0.614684	a
53-3	0.788568	0.623947	a
198-5	1.30398	0.764032	a
120-4	0.32639	0.296957	a
197-5	0.690592	0.61213	a
221-5	0.287062	0.37648	a
13-7	1.2765	0.509478	a
50-3	0.364874	1.0431	a
201-1	1.39331	0.777493	a
105-7	1.42789	1.20381	a
251-6	0.833667	1.58674	a
206-8	0.623823	1.23921	a
78-5	4.06352	1.10376	a
146-10	0.623341	2.40712	a
9-3	0.348912	0.517206	a
7-8	0.782321	1.23904	a
4-7	0.842213	0.952399	a
144-6	0.52917	0.968003	a
219-5	0.390463	0.627853	a
106-8	1.70842	1.76993	a
194-2	0.337031	0.334435	a
17-6	1.31009	0.823987	a
152-1	0.159623	0.12311	a
175-6	0.432789	0.392767	a
202-10	2.48447	0.881646	a
10-4	0.287624	0.430743	a
73-4	0.592938	0.627683	a
155-4	0.399444	0.336601	a
110-10	0.206303	3.62623	a
69-3	0.289991	0.298844	a
75-12	0.770805	2.87693	a
42-6	1.03415	0.839982	a
99-9	1.29994	1.68957	a
213-7	0.534979	0.679159	a
41-7	0.483055	1.01815	a
174-3	0.353255	0.333679	a
66-4	0.306118	0.205817	a
241-6	0.535401	1.05632	a
186-3	0.605071	1.18629	a
170-8	0.648773	1.1148	a
129-4	0.319673	0.376432	a
167-7	0.142763	0.860826	a
67-10	1.26013	0.959523	a
173-4	0.41681	0.698833	a
60-3	0.467039	0.41177	a
59-3	0.0877531	0.257571	a
171-10	1.77911	1.77979	a
63-3	0.999653	0.759504	a
225-5	0.806969	0.614212	a
141-2	0.367506	0.201872	a
45-5	0.789843	0.540628	a
205-3	0.36486	0.198265	a
209-10	1.27033	2.30199	a
14-4	0.629524	0.390437	a
48-9	0.674467	0.500316	a
81-6	1.12705	0.975949	a
130-2	0.314414	0.357562	a
25-11	1.24049	1.29951	a
112-2	0.206278	0.208907	a
90-5	0.665719	0.378454	a
224-4	0.536682	0.352999	a
62-2	0.201137	0.567633	a
1-1	0.0998206	1.54752	a
133-5	0.435898	0.950182	a
35-3	0.182907	0.335146	a
115-4	0.446598	0.236342	a
33-3	0.243785	0.235922	a
49-12	1.02622	1.25786	a
190-4	0.398427	0.461622	a
134-3	0.469464	0.447942	a
36-3	0.192997	0.163255	a
82-5	0.274754	0.890317	a
97-6	1.45186	0.490272	a
187-6	0.670825	0.480034	a
223-4	0.32509	0.37494	a
94-3	0.151534	0.530417	a
3-6	0.993241	1.41963	a
123-9	2.03785	2.21565	a
5-9	0.856356	1.55196	a
160-8	1.00028	1.04918	a
56-12	1.3718	2.25254	a
215-3	0.330707	0.467941	a
191-2	0.623366	0.203874	a
125-1	0.162559	0.193791	a
189-7	0.965665	0.703891	a
